# Supplementary material for: Accurate Prediction of Mechanical Property of Organic Crystals Using Molecular Dynamics-Based Nanoindentation Simulations
Source: J Am Chem Soc. 2025 Oct 3;147(41):37186–95. doi: 10.1021/jacs.5c09944 (PMC12532296; doi:10.1021/jacs.5c09944)
Supplement: Supplementary file 2 [file ja5c09944_si_002.zip]

Archive with 55 entries (45 files):
- Supporting-files/
- Supporting-files/.DS_Store
- Supporting-files/DFT/
- Supporting-files/MD-nanoindentation/
- Supporting-files/DFT/.DS_Store
- Supporting-files/DFT/dibromoanthracene-optimized/
- Supporting-files/DFT/theophylline-anhydrate-optimized/
- Supporting-files/MD-nanoindentation/theophylline-anhydrate/
- Supporting-files/MD-nanoindentation/l-alanine/
- Supporting-files/MD-nanoindentation/.DS_Store
- Supporting-files/MD-nanoindentation/calculation_of_E.py
- Supporting-files/MD-nanoindentation/dibromoanthracene/
- Supporting-files/MD-nanoindentation/l-threonine/
- Supporting-files/MD-nanoindentation/alpha-glycine/
- Supporting-files/DFT/dibromoanthracene-optimized/.DS_Store
- __MACOSX/Supporting-files/DFT/dibromoanthracene-optimized/._.DS_Store
- Supporting-files/DFT/dibromoanthracene-optimized/dibromoanthracene.param
- __MACOSX/Supporting-files/DFT/dibromoanthracene-optimized/._dibromoanthracene.param
- Supporting-files/DFT/dibromoanthracene-optimized/dibromoanthracene.castep
- __MACOSX/Supporting-files/DFT/dibromoanthracene-optimized/._dibromoanthracene.castep
- Supporting-files/DFT/dibromoanthracene-optimized/dibromoanthracene.cell
- __MACOSX/Supporting-files/DFT/dibromoanthracene-optimized/._dibromoanthracene.cell
- Supporting-files/DFT/theophylline-anhydrate-optimized/.DS_Store
- __MACOSX/Supporting-files/DFT/theophylline-anhydrate-optimized/._.DS_Store
- Supporting-files/DFT/theophylline-anhydrate-optimized/Theophylline-anhydrate.param
- __MACOSX/Supporting-files/DFT/theophylline-anhydrate-optimized/._Theophylline-anhydrate.param
- Supporting-files/DFT/theophylline-anhydrate-optimized/Theophylline-anhydrate.cell
- __MACOSX/Supporting-files/DFT/theophylline-anhydrate-optimized/._Theophylline-anhydrate.cell
- Supporting-files/DFT/theophylline-anhydrate-optimized/Theophylline-anhydrate.castep
- __MACOSX/Supporting-files/DFT/theophylline-anhydrate-optimized/._Theophylline-anhydrate.castep
- Supporting-files/MD-nanoindentation/theophylline-anhydrate/theophylline-anhydrate.top
- Supporting-files/MD-nanoindentation/theophylline-anhydrate/theophylline-anhydrate.mdp
- Supporting-files/MD-nanoindentation/theophylline-anhydrate/plumed_md.dat
- Supporting-files/MD-nanoindentation/theophylline-anhydrate/theophylline-anhydrate_initial.gro
- Supporting-files/MD-nanoindentation/theophylline-anhydrate/theophylline-anhydrate_final.gro
- Supporting-files/MD-nanoindentation/l-alanine/l-alanine_initial.gro
- Supporting-files/MD-nanoindentation/l-alanine/l-alanine_final.gro
- Supporting-files/MD-nanoindentation/l-alanine/plumed_md.dat
- Supporting-files/MD-nanoindentation/l-alanine/l-alanine.mdp
- Supporting-files/MD-nanoindentation/l-alanine/l-alanine.top
- Supporting-files/MD-nanoindentation/dibromoanthracene/plumed_md.dat
- Supporting-files/MD-nanoindentation/dibromoanthracene/dibromoanthracene.mdp
- Supporting-files/MD-nanoindentation/dibromoanthracene/dibromoanthracene.top
- Supporting-files/MD-nanoindentation/dibromoanthracene/dibromoanthracene_final.gro
- Supporting-files/MD-nanoindentation/dibromoanthracene/dibromoanthracene_initial.gro
- Supporting-files/MD-nanoindentation/l-threonine/plumed_md.dat
- Supporting-files/MD-nanoindentation/l-threonine/l-threonine_initial.gro
- Supporting-files/MD-nanoindentation/l-threonine/l-threonine_final.gro
- Supporting-files/MD-nanoindentation/l-threonine/l-threonine.top
- Supporting-files/MD-nanoindentation/l-threonine/l-threonine.mdp
- Supporting-files/MD-nanoindentation/alpha-glycine/alpha-glycine_initial.gro
- Supporting-files/MD-nanoindentation/alpha-glycine/plumed_md.dat
- Supporting-files/MD-nanoindentation/alpha-glycine/alpha-glycine.mdp
- Supporting-files/MD-nanoindentation/alpha-glycine/alpha-glycine.top
- Supporting-files/MD-nanoindentation/alpha-glycine/alpha-glycine_final.gro
