# Supplementary material for: Accurate Prediction of Mechanical Property of Organic Crystals Using Molecular Dynamics-Based Nanoindentation Simulations
Source: J Am Chem Soc. 2025 Oct 3;147(41):37186–95. doi: 10.1021/jacs.5c09944 (PMC12532296; doi:10.1021/jacs.5c09944)
Supplement: Supplementary file 2 [file ja5c09944_si_002.zip › Supporting-files/MD-nanoindentation/calculation_of_E.py]

import numpy as np
from scipy.optimize import curve_fit, minimize_scalar 
import matplotlib.pyplot as plt

# Define the equation to fit
def equation(Pd, a, b, c):
    return a * ((Pd - b)**c)

# Load your data
data = np.loadtxt('Unloading_curve_from_COLVAR.dat')  
Pd = data[:, 0]  # Assuming Pd is in the first column
F = data[:, 2]   # Assuming F is in the third column

# Initial guess for parameters
initial_guess = (1.0, 1.0, 1.0)  # You may need to adjust these initial guesses

# Perform the least squares fitting
params, covariance = curve_fit(equation, Pd, F, p0=initial_guess)

# Extract the fitted parameters
a, b, c = params

# Print the fitted parameters
print("Fitted parameters:")
print("a =", a)
print("b =", b)
print("c =", c)

# Define the negative of the equation for minimization 
neg_equation = lambda x: -equation(x, a, b, c)

# Find the maximum of the fitted curve
result = minimize_scalar(neg_equation, bounds=(min(Pd), max(Pd)), method='bounded')
Pd_max = result.x
F_max = -result.fun  # Maximum value of F corresponding to Pd_max

# Print the results
print("Maximum value of Pd:", Pd_max)
print("Corresponding maximum value of F:", F_max)

# Generate fitted curve values
Pd_fitted = np.linspace(min(Pd), max(Pd), len(Pd))
F_fitted = equation(Pd_fitted, a, b, c)

# Isolate the upper linear part of the fitted curve
upper_linear_indices = Pd_fitted > (0.95 * Pd_max)
Pd_upper_linear = Pd_fitted[upper_linear_indices]
F_upper_linear = F_fitted[upper_linear_indices]

# Perform a linear fit to the upper linear part of the fitted curve
coeffs = np.polyfit(Pd_upper_linear, F_upper_linear, 1)
S_linear, intercept = coeffs

# Print the slope of the upper linear part
print("Slope (S) of the upper linear part:", S_linear)

# Calculate the x-intercept of the linear fit
x_intercept = -intercept / S_linear

# Generate x values for plotting the extended linear fit
Pd_extended = np.linspace(x_intercept, max(Pd_upper_linear), 500)
F_extended = S_linear * Pd_extended + intercept

# Initialize figure
fig = plt.figure(figsize=(8, 6), dpi=800)

# Add subplot and set labels and styles
ax1 = fig.add_subplot(111)
ax1.set_xlabel('Pd (nm)', family='serif', fontsize=20)
ax1.set_ylabel('F (uN)', family='serif', fontsize=20)
ax1.spines['right'].set_visible(False)
ax1.spines['top'].set_visible(False)
ax1.spines['left'].set_visible(True)
ax1.spines['bottom'].set_visible(True)

# Plot original data
ax1.scatter(Pd, F, s=4, color='blue', marker='o', label='MD-simulation')
ax1.plot(Pd_fitted, F_fitted, color='red', label='Fitted Curve')
ax1.plot(Pd_extended, F_extended, color='green', linestyle='--', label='Linear Fit')

# Customize ticks
ax1.tick_params(axis='x', width=2)
ax1.tick_params(axis='y', width=2)
ax1.tick_params(axis='x', width=1, length=10)
ax1.tick_params(axis='y', width=1, length=10)

# Set legend
ax1.legend(fontsize=18, frameon=False)  # You can adjust the fontsize as needed

# Set spine thickness
ax1.spines['bottom'].set_linewidth(1)
ax1.spines['left'].set_linewidth(1)

# Set tick fontsizes
plt.xticks(family='serif', fontsize=20)
plt.yticks(family='serif', fontsize=20)

# Save and show plot
plt.savefig('fitted_curve_with_linear_part.png', bbox_inches='tight')
plt.show()

# Calculate hc using the equation hc = Pd_max - (F_max / S)
hc = Pd_max - ((0.75) * (F_max / S_linear))  # Using S_linear for hc calculation

# Print the calculated value of hc
print("Value of hc:", hc)

# Calculate Ac using the equation Ac = π[((2*3*hc) - (hc)^2)^(1/2) + 0.2]^2
Ac = np.pi * ((((2 * 3 * hc) - (hc**2))**(1/2)) + 0.2 )**2

# Print the calculated value of Ac
print("Value of Ac:", Ac)

# Calculate Eeff using the equation Eeff = (S*(pi)^(1/2))/(2*(Ac)^(1/2))
Eeff = (S_linear * np.sqrt(np.pi)) / (2 * np.sqrt(Ac))

# Print the calculated value of Eeff
print("Value of Eeff:", Eeff)

# Calculate E 
E = (1 - ((0.3)**2)) * Eeff

# Print the calculated value of E
print("Value of E:", E)
