# Supplementary material for: Accurate Prediction of Mechanical Property of Organic Crystals Using Molecular Dynamics-Based Nanoindentation Simulations
Source: J Am Chem Soc. 2025 Oct 3;147(41):37186–95. doi: 10.1021/jacs.5c09944 (PMC12532296; doi:10.1021/jacs.5c09944)
Supplement: Supplementary file 2 [file ja5c09944_si_002.zip › Supporting-files/DFT/dibromoanthracene-optimized/dibromoanthracene.cell]

%BLOCK LATTICE_CART
       3.961218584612450      -0.820276393936402      -0.483083804812007
       0.000000000000000       8.788478355773410      -1.410832800193680
       0.000000000000000       0.000000000000000      16.148000000000003
%ENDBLOCK LATTICE_CART

%BLOCK POSITIONS_FRAC
  H  -0.3700000000000000   -0.1230000000000000   -0.2100000000000000
  H  -0.7440000000000010   -0.3590000000000000   -0.2160000000000001
  H  -0.8090000000000012   -0.4580000000000001   -0.0870000000000001
  H  -0.5030000000000000   -0.3330000000000001    0.0400000000000000
  H  -0.2890000000000000    0.5980000000000000    0.6910000000000001
  H  -0.4820000000000000    0.3640000000000000    0.7330000000000001
  H  -0.4420000000000001    0.1200000000000000    0.6510000000000001
  H  -0.2300000000000000    0.1140000000000000    0.5230000000000001
  H   0.3700000000000000    0.1230000000000000    0.2100000000000000
  H   0.7440000000000010    0.3590000000000000    0.2160000000000001
  H   0.8090000000000012    0.4580000000000001    0.0870000000000001
  H   0.5030000000000000    0.3330000000000001   -0.0400000000000000
  H   0.2890000000000000   -0.5980000000000000   -0.6910000000000001
  H   0.4820000000000000   -0.3640000000000000   -0.7330000000000001
  H   0.4420000000000001   -0.1200000000000000   -0.6510000000000001
  H   0.2300000000000000   -0.1140000000000000   -0.5230000000000001
  C  -0.3918000000000000   -0.1650000000000000   -0.1560000000000000
  C  -0.6108000000000000   -0.3008000000000001   -0.1609000000000000
  C  -0.6447000000000011   -0.3590000000000000   -0.0849000000000001
  C  -0.4678000000000000   -0.2871000000000000   -0.0117000000000000
  C  -0.2226000000000000   -0.1442000000000000   -0.0027000000000000
  C  -0.0393000000000000   -0.0649000000000000    0.0705000000000001
  C   0.1904000000000000    0.0782000000000000    0.0798000000000000
  C  -0.2715000000000001    0.4984000000000001    0.6549000000000002
  C  -0.3833000000000000    0.3631000000000000    0.6795000000000001
  C  -0.3637000000000000    0.2198000000000000    0.6307999999999991
  C  -0.2390000000000000    0.2169000000000000    0.5574999999999991
  C  -0.1164000000000000    0.3579000000000001    0.5257000000000000
  C   0.0152000000000000    0.3633000000000001    0.4506000000000001
  C   0.1281000000000000    0.4968000000000001    0.4216000000000000
  C   0.3918000000000000    0.1650000000000000    0.1560000000000000
  C   0.6108000000000000    0.3008000000000001    0.1609000000000000
  C   0.6447000000000011    0.3590000000000000    0.0849000000000001
  C   0.4678000000000000    0.2871000000000000    0.0117000000000000
  C   0.2226000000000000    0.1442000000000000    0.0027000000000000
  C   0.0393000000000000    0.0649000000000000   -0.0705000000000001
  C  -0.1904000000000000   -0.0782000000000000   -0.0798000000000000
  C   0.2715000000000001   -0.4984000000000001   -0.6549000000000002
  C   0.3833000000000000   -0.3631000000000000   -0.6795000000000001
  C   0.3637000000000000   -0.2198000000000000   -0.6307999999999991
  C   0.2390000000000000   -0.2169000000000000   -0.5574999999999991
  C   0.1164000000000000   -0.3579000000000001   -0.5257000000000000
  C  -0.0152000000000000   -0.3633000000000001   -0.4506000000000001
  C  -0.1281000000000000   -0.4968000000000001   -0.4216000000000000
 Br  -0.0713100000000001   -0.1486400000000000    0.1721300000000000
 Br   0.0258900000000000    0.1681000000000000    0.3809200000000000
 Br   0.0713100000000001    0.1486400000000000   -0.1721300000000000
 Br  -0.0258900000000000   -0.1681000000000000   -0.3809200000000000
%ENDBLOCK POSITIONS_FRAC

%BLOCK KPOINTS_LIST
   0.3750000000000000    0.2500000000000000    0.0000000000000000       0.250000000000000
   0.3750000000000000   -0.2500000000000000    0.0000000000000000       0.250000000000000
   0.1250000000000000    0.2500000000000000    0.0000000000000000       0.250000000000000
   0.1250000000000000   -0.2500000000000000    0.0000000000000000       0.250000000000000
%ENDBLOCK KPOINTS_LIST

%BLOCK SYMMETRY_OPS
       1.000000000000000       0.000000000000000       0.000000000000000
       0.000000000000000       1.000000000000000       0.000000000000000
       0.000000000000000       0.000000000000000       1.000000000000000
       0.000000000000000        0.000000000000000        0.000000000000000
      -1.000000000000000       0.000000000000000       0.000000000000000
       0.000000000000000      -1.000000000000000       0.000000000000000
       0.000000000000000       0.000000000000000      -1.000000000000000
       0.000000000000000        0.000000000000000        0.000000000000000
%ENDBLOCK SYMMETRY_OPS

FIX_COM : false
%BLOCK IONIC_CONSTRAINTS
%ENDBLOCK IONIC_CONSTRAINTS

%BLOCK EXTERNAL_EFIELD
    0.0000000000     0.0000000000     0.0000000000 
%ENDBLOCK EXTERNAL_EFIELD

%BLOCK EXTERNAL_PRESSURE
    0.0000000000    0.0000000000    0.0000000000
                    0.0000000000    0.0000000000
                                    0.0000000000
%ENDBLOCK EXTERNAL_PRESSURE

%BLOCK SPECIES_MASS
       H      1.0080000162
       C     12.0109996796
      Br     79.9039993286
%ENDBLOCK SPECIES_MASS

%BLOCK SPECIES_POT
       H  1|0.6|9|10|15|10UU(qc=8)[]
       C  2|1.4|11|12|14.7|20UU:21UU(qc=7)[]
      Br  2|2|4|5.5|7|40UU:41UU(qc=6)[]
%ENDBLOCK SPECIES_POT

%BLOCK SPECIES_LCAO_STATES
       H         1
       C         2
      Br         3
%ENDBLOCK SPECIES_LCAO_STATES

%BLOCK SEDC_CUSTOM_PARAMS
       H      C6:3.8839237690      R0:1.6404492855   alpha:0.6668310761
       C      C6:27.8447437286      R0:1.8997460604   alpha:1.7782162428
      Br      C6:96.7993316650      R0:2.0796663761   alpha:2.9636936188
%ENDBLOCK SEDC_CUSTOM_PARAMS
