# Supplementary material for: Accurate Prediction of Mechanical Property of Organic Crystals Using Molecular Dynamics-Based Nanoindentation Simulations
Source: J Am Chem Soc. 2025 Oct 3;147(41):37186–95. doi: 10.1021/jacs.5c09944 (PMC12532296; doi:10.1021/jacs.5c09944)
Supplement: Supplementary file 2 [file ja5c09944_si_002.zip › Supporting-files/DFT/theophylline-anhydrate-optimized/Theophylline-anhydrate.param]

task : GeometryOptimization
comment : CASTEP calculation from Materials Studio
xc_functional : PBE
sedc_apply : true
sedc_scheme : TS
sedc_sr_ts :        0.940000000000000
sedc_d_ts :       20.000000000000000
spin_polarized : false
opt_strategy : Default
page_wvfns :        0
cut_off_energy :      630.000000000000000
grid_scale :        1.750000000000000
fine_grid_scale :        2.100000000000000
finite_basis_corr :        2
finite_basis_npoints :        3
elec_energy_tol :   1.000000000000000e-006
max_scf_cycles :      100
fix_occupancy : true
metals_method : dm
mixing_scheme : Pulay
mix_charge_amp :        0.500000000000000
mix_charge_gmax :        1.500000000000000
mix_history_length :       20
nextra_bands : 0
num_dump_cycles : 0
geom_energy_tol :   1.000000000000000e-005
geom_force_tol :        0.030000000000000
geom_stress_tol :        0.050000000000000
geom_disp_tol :   1.000000000000000e-003
geom_max_iter :      100
geom_method : BFGS
fixed_npw : false
geom_modulus_est :      25.000000000000000  GPa
calculate_ELF : false
calculate_stress : true
popn_calculate : false
calculate_hirshfeld : false
calculate_densdiff : false
pdos_calculate_weights : false
