# Supplementary material for: Accurate Prediction of Mechanical Property of Organic Crystals Using Molecular Dynamics-Based Nanoindentation Simulations
Source: J Am Chem Soc. 2025 Oct 3;147(41):37186–95. doi: 10.1021/jacs.5c09944 (PMC12532296; doi:10.1021/jacs.5c09944)
Supplement: Supplementary file 2 [file ja5c09944_si_002.zip › Supporting-files/DFT/theophylline-anhydrate-optimized/Theophylline-anhydrate.cell]

%BLOCK LATTICE_CART
      24.612000000000002       0.000000000000000       0.000000000000000
       0.000000000000000       3.830200000000000       0.000000000000000
       0.000000000000000       0.000000000000000       8.500999999999999
%ENDBLOCK LATTICE_CART

%BLOCK POSITIONS_FRAC
  H   0.7520000000000002    0.8000000000000000    0.7510000000000001
  H   0.7100000000000001    0.7170000000000001    0.5000000000000000
  H   0.9840000000000004    0.2080000000000000    0.7940000000000000
  H   0.9660000000000003    0.5430000000000000    0.8860000000000000
  H   0.9410000000000004    0.1790000000000000    0.9290000000000001
  H   0.9200000000000004    0.0940000000000000    0.2920000000000000
  H   0.8580000000000004    0.0190000000000000    0.2790000000000000
  H   0.8810000000000002    0.3890000000000001    0.2350000000000000
  H  -0.7520000000000002   -0.8000000000000000    1.2510000000000003
  H  -0.7100000000000001   -0.7170000000000001    1.0000000000000000
  H  -0.9840000000000004   -0.2080000000000000    1.2940000000000003
  H  -0.9660000000000003   -0.5430000000000000    1.3859999999999999
  H  -0.9410000000000004   -0.1790000000000000    1.4290000000000000
  H  -0.9200000000000004   -0.0940000000000000    0.7920000000000000
  H  -0.8580000000000004   -0.0190000000000000    0.7790000000000000
  H  -0.8810000000000002   -0.3890000000000001    0.7350000000000000
  H   1.2520000000000002   -0.3000000000000000    0.7510000000000001
  H   1.2100000000000002   -0.2170000000000001    0.5000000000000000
  H   1.4840000000000007    0.2920000000000000    0.7940000000000000
  H   1.4660000000000004   -0.0430000000000000    0.8860000000000000
  H   1.4410000000000005    0.3210000000000000    0.9290000000000001
  H   1.4200000000000004    0.4060000000000000    0.2920000000000000
  H   1.3580000000000008    0.4810000000000000    0.2790000000000000
  H   1.3810000000000004    0.1109999999999999    0.2350000000000000
  H  -0.2520000000000002    1.3000000000000000    1.2510000000000003
  H  -0.2100000000000001    1.2170000000000001    1.0000000000000000
  H  -0.4840000000000004    0.7080000000000000    1.2940000000000003
  H  -0.4660000000000003    1.0429999999999999    1.3859999999999999
  H  -0.4410000000000004    0.6790000000000001    1.4290000000000000
  H  -0.4200000000000004    0.5940000000000000    0.7920000000000000
  H  -0.3580000000000004    0.5190000000000000    0.7790000000000000
  H  -0.3810000000000002    0.8890000000000001    0.7350000000000000
  C   0.9182000000000004    0.2581000000000000    0.5740000000000000
  C   0.8293600000000003    0.4591999999999999    0.5151000000000000
  C   0.8221900000000002    0.5719000000000000    0.6641000000000001
  C   0.8618400000000004    0.5454000000000000    0.7865000000000000
  C   0.7498800000000003    0.6607000000000002    0.5249000000000000
  C   0.9538000000000001    0.3230000000000001    0.8448000000000004
  C   0.8846000000000002    0.1913000000000000    0.3041000000000000
  C  -0.9182000000000004   -0.2581000000000000    1.0739999999999998
  C  -0.8293600000000003   -0.4591999999999999    1.0151000000000001
  C  -0.8221900000000002   -0.5719000000000000    1.1641000000000001
  C  -0.8618400000000004   -0.5454000000000000    1.2865000000000000
  C  -0.7498800000000003   -0.6607000000000002    1.0249000000000001
  C  -0.9538000000000001   -0.3230000000000001    1.3448000000000004
  C  -0.8846000000000002   -0.1913000000000000    0.8041000000000000
  C   1.4182000000000006    0.2419000000000000    0.5740000000000000
  C   1.3293600000000003    0.0408000000000000    0.5151000000000000
  C   1.3221900000000002   -0.0719000000000000    0.6641000000000001
  C   1.3618400000000004   -0.0453999999999999    0.7865000000000000
  C   1.2498800000000003   -0.1607000000000002    0.5249000000000000
  C   1.4538000000000002    0.1769999999999999    0.8448000000000004
  C   1.3846000000000003    0.3087000000000000    0.3041000000000000
  C  -0.4182000000000004    0.7580999999999999    1.0739999999999998
  C  -0.3293600000000003    0.9591999999999999    1.0151000000000001
  C  -0.3221900000000002    1.0719000000000001    1.1641000000000001
  C  -0.3618400000000004    1.0453999999999999    1.2865000000000000
  C  -0.2498800000000003    1.1607000000000003    1.0249000000000001
  C  -0.4538000000000001    0.8230000000000001    1.3448000000000004
  C  -0.3846000000000001    0.6913000000000000    0.8041000000000000
  N   0.9093300000000003    0.3795000000000001    0.7289000000000004
  N   0.8776400000000001    0.3067000000000000    0.4677000000000000
  N   0.7696500000000005    0.7031000000000001    0.6688000000000002
  N   0.7843300000000002    0.5109000000000000    0.4275000000000001
  N  -0.9093300000000003   -0.3795000000000001    1.2289000000000005
  N  -0.8776400000000001   -0.3067000000000000    0.9677000000000000
  N  -0.7696500000000005   -0.7031000000000001    1.1688000000000003
  N  -0.7843300000000002   -0.5109000000000000    0.9275000000000001
  N   1.4093300000000006    0.1205000000000000    0.7289000000000004
  N   1.3776400000000000    0.1933000000000000    0.4677000000000000
  N   1.2696500000000006   -0.2031000000000000    0.6688000000000002
  N   1.2843300000000002   -0.0109000000000000    0.4275000000000001
  N  -0.4093300000000003    0.8795000000000001    1.2289000000000005
  N  -0.3776400000000001    0.8067000000000000    0.9677000000000000
  N  -0.2696500000000005    1.2030999999999998    1.1688000000000003
  N  -0.2843300000000002    1.0108999999999999    0.9275000000000001
  O   0.9601800000000004    0.1045000000000000    0.5412000000000000
  O   0.8578500000000003    0.6411000000000001    0.9220600000000001
  O  -0.9601800000000004   -0.1045000000000000    1.0412000000000001
  O  -0.8578500000000003   -0.6411000000000001    1.4220600000000003
  O   1.4601800000000007    0.3955000000000000    0.5412000000000000
  O   1.3578500000000004   -0.1411000000000001    0.9220600000000001
  O  -0.4601800000000004    0.6045000000000000    1.0412000000000001
  O  -0.3578500000000003    1.1411000000000000    1.4220600000000003
%ENDBLOCK POSITIONS_FRAC

%BLOCK KPOINTS_LIST
   0.0000000000000000    0.3750000000000000    0.2500000000000000       0.500000000000000
   0.0000000000000000    0.1250000000000000    0.2500000000000000       0.500000000000000
%ENDBLOCK KPOINTS_LIST

%BLOCK SYMMETRY_OPS
       1.000000000000000       0.000000000000000       0.000000000000000
       0.000000000000000       1.000000000000000       0.000000000000000
       0.000000000000000       0.000000000000000       1.000000000000000
       0.000000000000000        0.000000000000000        0.000000000000000
      -1.000000000000000       0.000000000000000       0.000000000000000
       0.000000000000000      -1.000000000000000       0.000000000000000
       0.000000000000000       0.000000000000000       1.000000000000000
       0.000000000000000        0.000000000000000        0.500000000000000
       1.000000000000000       0.000000000000000       0.000000000000000
       0.000000000000000      -1.000000000000000       0.000000000000000
       0.000000000000000       0.000000000000000       1.000000000000000
       0.500000000000000        0.500000000000000        0.000000000000000
      -1.000000000000000       0.000000000000000       0.000000000000000
       0.000000000000000       1.000000000000000       0.000000000000000
       0.000000000000000       0.000000000000000       1.000000000000000
       0.500000000000000        0.500000000000000        0.500000000000000
%ENDBLOCK SYMMETRY_OPS

FIX_COM : false
%BLOCK IONIC_CONSTRAINTS
%ENDBLOCK IONIC_CONSTRAINTS

%BLOCK EXTERNAL_EFIELD
    0.0000000000     0.0000000000     0.0000000000 
%ENDBLOCK EXTERNAL_EFIELD

%BLOCK EXTERNAL_PRESSURE
    0.0000000000    0.0000000000    0.0000000000
                    0.0000000000    0.0000000000
                                    0.0000000000
%ENDBLOCK EXTERNAL_PRESSURE

%BLOCK SPECIES_MASS
       H      1.0080000162
       C     12.0109996796
       N     14.0069999695
       O     15.9989995956
%ENDBLOCK SPECIES_MASS

%BLOCK SPECIES_POT
       H  1|0.6|9|10|15|10UU(qc=8)[]
       C  2|1.4|11|12|14.7|20UU:21UU(qc=7)[]
       N  2|1.1|12|16|19|20UU:21UU(qc=7)[]
       O  2|1.1|14|18|21|20UU:21UU(qc=7)[]
%ENDBLOCK SPECIES_POT

%BLOCK SPECIES_LCAO_STATES
       H         1
       C         2
       N         2
       O         2
%ENDBLOCK SPECIES_LCAO_STATES

%BLOCK SEDC_CUSTOM_PARAMS
       H      C6:3.8839237690      R0:1.6404492855   alpha:0.6668310761
       C      C6:27.8447437286      R0:1.8997460604   alpha:1.7782162428
       N      C6:14.4601469040      R0:1.7674517632   alpha:1.0965666771
       O      C6:9.3214168549      R0:1.6880753040   alpha:0.8001973033
%ENDBLOCK SEDC_CUSTOM_PARAMS
