# Supplementary material for: Accurate Prediction of Mechanical Property of Organic Crystals Using Molecular Dynamics-Based Nanoindentation Simulations
Source: J Am Chem Soc. 2025 Oct 3;147(41):37186–95. doi: 10.1021/jacs.5c09944 (PMC12532296; doi:10.1021/jacs.5c09944)
Supplement: Supplementary file 2 [file ja5c09944_si_002.zip › Supporting-files/MD-nanoindentation/theophylline-anhydrate/theophylline-anhydrate.top]

;   File thiophylline-gro.top  was generated 

[ defaults ]
; nbfunc        comb-rule       gen-pairs       fudgeLJ fudgeQQ
1               2               yes             0.5          0.83333333  

[ atomtypes ]
; name    at.num    mass    charge ptype  sigma      epsilon
n              7  14.010000  0.00000000  A     0.31808648      0.6845024
c              6  12.010000  0.00000000  A     0.33152123      0.4133792
cc             6  12.010000  0.00000000  A     0.33152123      0.4133792
cd             6  12.010000  0.00000000  A     0.33152123      0.4133792
na             7  14.010000  0.00000000  A     0.32058099      0.8543728
nc             7  14.010000  0.00000000  A     0.33841679      0.3937144
c3             6  12.010000  0.00000000  A     0.33977095      0.4510352
o              8  16.000000  0.00000000  A     0.30481209      0.6121192
hn             1   1.008000  0.00000000  A     0.11064962        0.04184
h5             1   1.008000  0.00000000  A     0.24472988      0.0673624
h1             1   1.008000  0.00000000  A     0.24219973      0.0870272

; Include topology for Indenter; before any [ moleculetype ]
#include "./Template_Fe.itp"
#include "./Indenter_Fe.itp"

[ moleculetype ]
; Name            nrexcl
C7H8N4O2          3

[ atoms ]
;   nr       type  resnr residue  atom   cgnr    charge       mass  typeB    chargeB      massB
1	n	1	C7H8N4O2	N1	1	-0.437732	14.010000	;	qtot	0.000000 
2	c	1	C7H8N4O2	C1	2	0.57057 	12.010000	;	qtot	0.000000 
3	n	1	C7H8N4O2	N2	3	-0.345946	14.010000	;	qtot	0.000000 
4	cc	1	C7H8N4O2	C2	4	0.543691	12.010000	;	qtot	0.000000 
5	cd	1	C7H8N4O2	C3	5	-0.346893	12.010000	;	qtot	0.000000 
6	c	1	C7H8N4O2	C4	6	0.679279	12.010000	;	qtot	0.000000 
7	na	1	C7H8N4O2	N3	7	-0.161516	14.010000	;	qtot	0.000000 
8	cd	1	C7H8N4O2	C5	8	0.182864	12.010000	;	qtot	0.000000 
9	nc	1	C7H8N4O2	N4	9	-0.554158	14.010000	;	qtot	0.000000 
10	c3	1	C7H8N4O2	C6	10	0.346899	12.010000	;	qtot	0.000000 
11	o	1	C7H8N4O2	O1	11	-0.539658	16.000000	;	qtot	0.000000 
12	c3	1	C7H8N4O2	C7	12	0.356974	12.010000	;	qtot	0.000000 
13	o	1	C7H8N4O2	O2	13	-0.554666	16.000000	;	qtot	0.000000 
14	hn	1	C7H8N4O2	H1	14	0.300201	1.008000	;	qtot	0.000000 
15	h5	1	C7H8N4O2	H2	15	0.110455	1.008000	;	qtot	0.000000 
16	h1	1	C7H8N4O2	H3	16	-0.008615	1.008000	;	qtot	0.000000 
17	h1	1	C7H8N4O2	H4	17	-0.031082	1.008000	;	qtot	0.000000 
18	h1	1	C7H8N4O2	H5	18	-0.025529	1.008000	;	qtot	0.000000 
19	h1	1	C7H8N4O2	H6	19	-0.010724	1.008000	;	qtot	0.000000 
20	h1	1	C7H8N4O2	H7	20	-0.03457	1.008000	;	qtot	0.000000 
21	h1	1	C7H8N4O2	H8	21	-0.039844	1.008000	;	qtot	0.000000 

[ bonds ]
;    ai     aj funct         c0         c1         c2         c3
      1      2     1   0.13967 265650.528000
      1      6     1   0.13967 265650.528000
      1     10     1   0.14643 212932.128000
      2      3     1   0.13967 265650.528000
      2     11     1   0.12190 494214.080000
      3      4     1   0.13837 277533.088000
      3     12     1   0.14643 212932.128000
      4      5     1   0.13730 323205.632000
      4      9     1   0.13629 297925.904000
      5      6     1   0.14728 232730.816000
      5      7     1   0.13830 278194.160000
      6     13     1   0.12190 494214.080000
      7      8     1   0.13830 278194.160000
      8      9     1   0.13171 349606.672000
      7     14     1   0.10095 403145.136000
      8     15     1   0.10821 306946.608000
     10     16     1   0.10969 288043.296000
     10     17     1   0.10969 288043.296000
     10     18     1   0.10969 288043.296000
     12     19     1   0.10969 288043.296000
     12     20     1   0.10969 288043.296000
     12     21     1   0.10969 288043.296000

[ pairs ]
;    ai     aj funct         c0         c1         c2         c3
      1      4     1
      1     12     1
      1      7     1
      2      5     1
      2     13     1
      2      9     1
      6      3     1
     10      3     1
      3      7     1
      3      8     1
      4     11     1
      4     13     1
      5     12     1
     10      5     1
      6     11     1
      6      9     1
      6      8     1
      7     13     1
      9     12     1
     10     11     1
     10     13     1
     11     12     1
      2     16     1
      2     17     1
      2     18     1
      2     19     1
      2     20     1
      2     21     1
      4     19     1
      4     20     1
      4     21     1
      4     14     1
      4     15     1
      5     15     1
      6     16     1
      6     17     1
      6     18     1
      6     14     1
      9     14     1
     14     15     1

[ angles ]
;    ai     aj     ak funct         c0         c1         c2         c3
      1      2      3     1   116.1700497 611.115040
      1      2     11     1   122.5700525 725.338240
      1      6      5     1   112.5900484 568.438240
      1      6     13     1   122.5700525 725.338240
      2      1      6     1   125.2100535 645.591200
      2      1     10     1   118.8300510 646.344320
      2      3      4     1   121.6100519 658.059520
      2      3     12     1   118.8300510 646.344320
      3      2     11     1   122.5700525 725.338240
      3      4      5     1   122.2000524 568.772960
      3      4      9     1   122.6700525 604.755360
      4      3     12     1   121.7400521 641.156160
      4      5      6     1   121.3200522 519.652800
      4      5      7     1   108.9900469 602.412320
      4      9      8     1   109.1500471 720.317440
      5      4      9     1   117.9900507 583.249600
      5      6     13     1   123.7100528 655.298080
      5      7      8     1   110.9000475 692.786720
      6      1     10     1   118.8300510 646.344320
      6      5      7     1   123.2700528 574.881600
      7      8      9     1   113.0200487 640.235680
      1     10     16     1   108.7600467 402.417120
      1     10     17     1   108.7600467 402.417120
      1     10     18     1   108.7600467 402.417120
      3     12     19     1   108.7600467 402.417120
      3     12     20     1   108.7600467 402.417120
      3     12     21     1   108.7600467 402.417120
      5      7     14     1   125.2400536 463.838240
      7      8     15     1   120.8300518 401.161920
      8      7     14     1   125.2400536 463.838240
      9      8     15     1   125.2900539 409.111520
     16     10     17     1   108.5500468 298.235520
     16     10     18     1   108.5500468 298.235520
     17     10     18     1   108.5500468 298.235520
     19     12     20     1   108.5500468 298.235520
     19     12     21     1   108.5500468 298.235520
     20     12     21     1   108.5500468 298.235520

[ dihedrals ]
;    ai     aj     ak     al funct         c0         c1         c2         c3         c4         c5
      1      2      3      4     1  180.0000771  10.4600000  2
      1      2      3     12     1  180.0000771  10.4600000  2
      1      6      5      4     1  180.0000771  12.0290000  2
      1      6      5      7     1  180.0000771  12.0290000  2
      2      1      6      5     1  180.0000771  10.4600000  2
      2      1      6     13     1  180.0000771  10.4600000  2
      2      3      4      5     1  180.0000771  6.9036000  2
      2      3      4      9     1  180.0000771  6.9036000  2
      6      1      2      3     1  180.0000771  10.4600000  2
     10      1      2      3     1  180.0000771  10.4600000  2
      3      4      5      6     1  180.0000771  16.7360000  2
      3      4      5      7     1  180.0000771  16.7360000  2
      3      4      9      8     1  180.0000771  19.8740000  2
      4      3      2     11     1  180.0000771  10.4600000  2
      4      5      6     13     1  180.0000771  12.0290000  2
      4      5      7      8     1  180.0000771  7.1128000  2
      4      9      8      7     1  180.0000771  19.8740000  2
      5      4      3     12     1  180.0000771  6.9036000  2
      5      4      9      8     1  180.0000771  19.8740000  2
     10      1      6      5     1  180.0000771  10.4600000  2
      5      7      8      9     1  180.0000771  7.1128000  2
      6      1      2     11     1  180.0000771  10.4600000  2
      6      5      4      9     1  180.0000771  16.7360000  2
      6      5      7      8     1  180.0000771  7.1128000  2
      7      5      4      9     1  180.0000771  16.7360000  2
      7      5      6     13     1  180.0000771  12.0290000  2
      9      4      3     12     1  180.0000771  6.9036000  2
     10      1      2     11     1  180.0000771  10.4600000  2
     10      1      6     13     1  180.0000771  10.4600000  2
     11      2      3     12     1  180.0000771  10.4600000  2
     10      1      6      2     4  180.0000771  4.6024000  2
      1      3      2     11     4  180.0000771  43.9320000  2
      2     12      3      4     4  180.0000771  4.6024000  2
      5      3      4      9     4  180.0000771  4.6024000  2
      6      4      5      7     4  180.0000771  4.6024000  2
      5      1      6     13     4  180.0000771  43.9320000  2
      2      1     10     16     1  180.0000771  0.0000000  2
      2      1     10     17     1  180.0000771  0.0000000  2
      2      1     10     18     1  180.0000771  0.0000000  2
      2      3     12     19     1  180.0000771  0.0000000  2
      2      3     12     20     1  180.0000771  0.0000000  2
      2      3     12     21     1  180.0000771  0.0000000  2
      4      3     12     19     1  0.0000000  0.0000000  2
      4      3     12     20     1  0.0000000  0.0000000  2
      4      3     12     21     1  0.0000000  0.0000000  2
      4      5      7     14     1  180.0000771  7.1128000  2
      4      9      8     15     1  180.0000771  19.8740000  2
      5      7      8     15     1  180.0000771  7.1128000  2
      6      1     10     16     1  180.0000771  0.0000000  2
      6      1     10     17     1  180.0000771  0.0000000  2
      6      1     10     18     1  180.0000771  0.0000000  2
      6      5      7     14     1  180.0000771  7.1128000  2
      9      8      7     14     1  180.0000771  7.1128000  2
     14      7      8     15     1  180.0000771  7.1128000  2
      5      8      7     14     4  180.0000771  4.6024000  2
     15      7      8      9     4  180.0000771  4.6024000  2

; Include Position restraint file
#ifdef POSRES
#include "posre_eq.itp"
#endif

[ system ]
; Name
Generic title

[ molecules ]
; Compound       #mols
C7H8N4O2                 38016
IFET                     36888
IFEM                     10000
