# Supplementary material for: Accurate Prediction of Mechanical Property of Organic Crystals Using Molecular Dynamics-Based Nanoindentation Simulations
Source: J Am Chem Soc. 2025 Oct 3;147(41):37186–95. doi: 10.1021/jacs.5c09944 (PMC12532296; doi:10.1021/jacs.5c09944)
Supplement: Supplementary file 2 [file ja5c09944_si_002.zip › Supporting-files/MD-nanoindentation/theophylline-anhydrate/theophylline-anhydrate.mdp]

; Run parameters
;;;define                   = -DPOSRES
; Run control parameters
integrator                = md   ; leap-frog integrator
nsteps                    = 61400000  ; number of steps ; 61400 ps
dt                        = 0.001   ; time step for integration

; Output control options
nstlog                    = 50000   ; write energies to the log file
nstcalcenergy             = 50000   ; calculate energies every this many steps
nstenergy                 = 50000   ; write energies to energy file
nstxout-compressed        = 50000   ; write coordinates to compressed trajectory (.xtc file)
nstxout                   = 50000  ; .trr file
nstfout                   = 50000  ; force


; Bond parameters
;continuation    = yes       
constraint_algorithm = lincs    ; holonomic constraints
constraints = h-bonds ; H-bonds constrained
lincs_iter  = 1     ; accuracy of LINCS
lincs_order = 4     ; also related to accuracy

; Neighbour searching parameters
cutoff-scheme             = Verlet   ; particle based cut-offs
verlet-buffer-tolerance   = 0.005   ; allowed energy drift due to Verlet buffer in kJ/mol/ps per atom
nstlist                   = 10   ; frequency to update neighbour list
ns-type                   = Grid   ; neighbouring search algorithm (grid or simple)
pbc                       = xyz   ; periodic boundary conditions
periodic-molecules        = yes

; Options for electrostatics and vdW
vdwtype                   = Cut-off   ; method for van der Waals
rvdw                      = 1.2   ; short-range van der Waals cutoff (nm)
coulombtype               = PME   ; method for electrostatics
rcoulomb                  = 1.2   ; short-range electrostatic cutoff (nm)
epsilon-r                 = 1   ; Relative dielectric constant for the medium
fourierspacing            = 0.25   ; grid spacing for FFT
pme-order                 = 4   ; interpolation order for PME

;Temperature coupling is on
tcoupl                    = berendsen ; V-rescale ; modified Berendsen thermostat
nsttcouple                = -1   ; frequency for coupling the temperature (default -1)
tc-grps                   = System    ; two coupling groups - more accurate
tau_t                     = 0.1   ; time constant (ps)
ref_t                     = 298.15   ; reference temperature, one for each gro
;Pressure coupling is off
;pcoupl                    = berendsen ;Parrinello-Rahman
;nstpcouple                = -1
;tau_p                     = 1.0   ; time constant (ps)
;compressibility           = 4.5e-5
;ref_p                     = 1.0   ; reference  pressure (bar)

; Generate velocities
gen-vel                   = yes   ; generate velocities
gen-temp                  = 298.15   ; temperature for Maxwell distribution
