# Supplementary material for: Accurate Prediction of Mechanical Property of Organic Crystals Using Molecular Dynamics-Based Nanoindentation Simulations
Source: J Am Chem Soc. 2025 Oct 3;147(41):37186–95. doi: 10.1021/jacs.5c09944 (PMC12532296; doi:10.1021/jacs.5c09944)
Supplement: Supplementary file 2 [file ja5c09944_si_002.zip › Supporting-files/MD-nanoindentation/theophylline-anhydrate/theophylline-anhydrate_initial.gro]

Generic title
845224
    1C7H8N   N1    1  51.300   0.154   0.619 -0.3394 -0.5053  0.6045
    1C7H8N   C1    2  51.316   0.102   0.489 -0.6697 -0.2776  0.0866
    1C7H8N   N2    3  51.210   0.126   0.400 -0.5755  0.6884  0.7890
    1C7H8N   C2    4  51.088   0.175   0.442 -0.2190 -0.4481 -0.0233
    1C7H8N   C3    5  51.067   0.215   0.570 -0.5312 -0.1100 -0.2882
    1C7H8N   C4    6  51.182   0.197   0.664  0.0717 -0.7088  0.2404
    1C7H8N   N3    7  50.939   0.274   0.571  0.4349  0.6970 -0.1272
    1C7H8N   C5    8  50.891   0.263   0.446 -0.2471  0.1604  0.0915
    1C7H8N   N4    9  50.979   0.211   0.364 -0.4604 -0.1672 -0.3985
    1C7H8N   C6   10  51.406   0.128   0.722 -0.5729 -0.2635 -0.2018
    1C7H8N   O1   11  51.412   0.037   0.465 -0.1107 -0.0279 -0.3266
    1C7H8N   C7   12  51.212   0.066   0.261 -0.1136 -0.4974 -0.1353
    1C7H8N   O2   13  51.167   0.244   0.777 -0.1395  0.0415  0.5818
    1C7H8N   H1   14  50.887   0.320   0.644 -3.1074 -0.5576 -1.7685
    1C7H8N   H2   15  50.791   0.298   0.421 -0.0065 -0.2681 -1.5461
    1C7H8N   H3   16  51.453   0.032   0.698  0.2496  0.1802 -0.3786
    1C7H8N   H4   17  51.481   0.208   0.718 -0.4305 -0.3791  0.1176
    1C7H8N   H5   18  51.357   0.125   0.820  1.6231 -0.4671  0.9231
    1C7H8N   H6   19  51.312   0.049   0.219 -0.4172 -2.2590 -0.1480
    1C7H8N   H7   20  51.150  20.659   0.259  0.6529 -1.0170 -1.3748
    1C7H8N   H8   21  51.164   0.141   0.196 -0.5109  1.9223  2.8591
    2C7H8N   N1   22  50.487   0.317   0.180  0.5556 -0.4932  0.4473
    2C7H8N   C1   23  50.459   0.285   0.049 -0.1446  0.2719  0.7631
    2C7H8N   N2   24  50.560   0.316  18.660 -0.1937  0.2598 -0.9963
    2C7H8N   C2   25  50.679   0.370  18.702  0.0362 -0.3757 -0.3580
    2C7H8N   C3   26  50.696   0.411   0.125  0.5717 -0.1783 -0.8979
    2C7H8N   C4   27  50.592   0.386   0.225  0.4029  0.4383 -0.1539
    2C7H8N   N3   28  50.824   0.465   0.133  0.9112  0.2188 -0.1430
    2C7H8N   C5   29  50.878   0.456   0.007  0.6219  0.0895  0.6814
    2C7H8N   N4   30  50.794   0.394  18.626  0.3720 -0.1554 -0.6396
    2C7H8N   C6   31  50.376   0.304   0.280 -0.5991  0.2442 -0.4539
    2C7H8N   O1   32  50.363   0.216   0.022 -0.3653 -0.2256  0.6180
    2C7H8N   C7   33  50.536   0.274  18.521  0.0850  0.3171 -0.2150
    2C7H8N   O2   34  50.597   0.438   0.334 -0.2553  0.2915 -0.4438
    2C7H8N   H1   35  50.877   0.492   0.214 -0.6428  0.4816  0.7985
    2C7H8N   H2   36  50.981   0.476  18.681 -0.2871  1.3582 -1.9418
    2C7H8N   H3   37  50.342   0.403   0.313 -2.0894  0.1100 -1.5620
    2C7H8N   H4   38  50.409   0.252   0.371 -1.3273 -0.7677 -0.7652
    2C7H8N   H5   39  50.292   0.245   0.243 -1.1782  0.0045  1.2034
    2C7H8N   H6   40  50.457   0.335  18.476  0.0531  0.8798  0.5940
    2C7H8N   H7   41  50.510   0.167  18.516  1.2487  0.0435 -0.6475
    2C7H8N   H8   42  50.625   0.293  18.460  0.4422  0.9253  0.5068
    3C7H8N   N1   43  50.058   0.022   0.600  0.6528  0.5416 -0.6826
    3C7H8N   C1   44  50.069   0.068   0.466  0.0589 -0.6267 -0.7948
    3C7H8N   N2   45  49.958   0.048   0.378  0.2165 -0.2332 -0.0471
    3C7H8N   C2   46  49.840   0.000   0.426  0.1632  0.5336  0.4045
    3C7H8N   C3   47  49.830  20.642   0.553  0.1568  0.0067 -0.3002
    3C7H8N   C4   48  49.939  20.655   0.653 -0.1173  0.3271  0.0304
    3C7H8N   N3   49  49.697  20.601   0.565  0.7872  0.4908  0.1365
    3C7H8N   C5   50  49.634  20.626   0.445  0.6137 -0.1834 -0.6075
    3C7H8N   N4   51  49.725  20.667   0.352  0.6035  0.3867  0.8929
    3C7H8N   C6   52  50.180   0.025   0.676 -0.1133  0.4351  0.3069
    3C7H8N   O1   53  50.171   0.113   0.421  0.2162  0.0887  0.3540
    3C7H8N   C7   54  49.974   0.087   0.237  0.5010  0.7212 -0.1631
    3C7H8N   O2   55  49.924  20.611   0.766 -0.5727  0.0233 -0.0443
    3C7H8N   H1   56  49.656  20.568   0.651 -3.5452  0.2142 -1.8883
    3C7H8N   H2   57  49.527  20.615   0.434  0.7264 -0.7521 -1.1510
    3C7H8N   H3   58  50.262  20.662   0.620 -3.5140 -2.8660 -2.2421
    3C7H8N   H4   59  50.173  20.658   0.773  0.6108 -0.8406 -0.2904
    3C7H8N   H5   60  50.210   0.125   0.710 -1.7163  1.1008 -0.2040
    3C7H8N   H6   61  50.057   0.030   0.192 -0.9754 -1.8344  0.2851
    3C7H8N   H7   62  50.006   0.191   0.223  0.7777  0.9735  2.1305
    3C7H8N   H8   63  49.879   0.075   0.184 -1.2651  1.9980  2.5872
    4C7H8N   N1   64  49.227   0.228   0.197  0.1240  0.5615  0.1426
    4C7H8N   C1   65  49.209   0.283   0.061  0.0617  0.8332 -0.8899
    4C7H8N   N2   66  49.319   0.271  18.672 -0.2752  0.2898  0.2225
    4C7H8N   C2   67  49.434   0.216   0.011 -0.8320 -0.1333 -0.6830
    4C7H8N   C3   68  49.450   0.174   0.135 -1.0455  0.4155 -0.1404
    4C7H8N   C4   69  49.352   0.179   0.238  0.3452  0.3337  0.1391
    4C7H8N   N3   70  49.580   0.132   0.148 -0.3159  0.3243  0.3972
    4C7H8N   C5   71  49.635   0.149   0.030 -0.9534 -0.5130 -0.4782
    4C7H8N   N4   72  49.542   0.194  18.644  0.1873 -0.0039 -0.0065
    4C7H8N   C6   73  49.119   0.243   0.297  0.1343  0.2579 -1.3790
    4C7H8N   O1   74  49.107   0.336   0.024  0.2641 -0.4634  0.2285
    4C7H8N   C7   75  49.293   0.288  18.532  0.0241 -0.2582  0.3973
    4C7H8N   O2   76  49.373   0.145   0.347 -0.7113  0.5905  0.8608
    4C7H8N   H1   77  49.631   0.103   0.231  1.0010 -0.2695 -0.5977
    4C7H8N   H2   78  49.742   0.135   0.018 -0.5461  1.1868  1.0774
    4C7H8N   H3   79  49.059   0.153   0.308  0.4610  0.1157 -0.7336
    4C7H8N   H4   80  49.152   0.266   0.399 -1.0573 -1.3461 -0.6188
    4C7H8N   H5   81  49.054   0.329   0.275 -0.7914  0.0929  0.6545
    4C7H8N   H6   82  49.259   0.390  18.514 -2.0345 -1.0218 -0.1214
    4C7H8N   H7   83  49.388   0.275  18.479 -1.2086  0.7687 -2.1263
    4C7H8N   H8   84  49.217   0.217  18.499 -3.5486  2.6984  1.9726
    5C7H8N   N1   85  51.288   0.134   1.485 -0.5682 -0.1068  0.1333
    5C7H8N   C1   86  51.320   0.088   1.360 -0.0435  0.6684 -0.4543
    5C7H8N   N2   87  51.228   0.110   1.261  0.2513 -0.1246 -0.4066
    5C7H8N   C2   88  51.108   0.170   1.284 -0.1102  0.1768  0.0162
    5C7H8N   C3   89  51.080   0.218   1.404  0.3317 -0.5744  0.1744
    5C7H8N   C4   90  51.175   0.207   1.512  0.6309 -0.4455 -0.5962
    5C7H8N   N3   91  50.958   0.282   1.390  0.0980  0.7923  0.1696
    5C7H8N   C5   92  50.910   0.259   1.271  0.0582  1.0657 -0.0876
    5C7H8N   N4   93  51.004   0.196   1.199  0.2756  0.2499  0.0663
    5C7H8N   C6   94  51.368   0.094   1.599 -0.1047  0.1347 -0.1849
    5C7H8N   O1   95  51.416   0.018   1.342 -0.2345 -0.4734 -0.1124
    5C7H8N   C7   96  51.256   0.061   1.126  0.8676 -0.1553  0.3444
    5C7H8N   O2   97  51.154   0.268   1.618 -0.2406 -0.1617  0.3462
    5C7H8N   H1   98  50.910   0.325   1.467 -0.5376 -1.6930  1.2104
    5C7H8N   H2   99  50.805   0.274   1.247 -0.2447 -1.6710 -0.6911
    5C7H8N   H3  100  51.410  20.675   1.592  1.7802  0.9740 -1.5785
    5C7H8N   H4  101  51.460   0.153   1.601 -0.4222  0.9118 -3.9368
    5C7H8N   H5  102  51.308   0.117   1.688  1.0633 -0.2563  0.7106
    5C7H8N   H6  103  51.317   0.126   1.063  0.6996 -1.0563 -0.7632
    5C7H8N   H7  104  51.296  20.642   1.133  0.3645 -0.4480 -0.9249
    5C7H8N   H8  105  51.161   0.054   1.072  0.8901 -0.5430  0.3457
    6C7H8N   N1  106  50.474   0.338   1.049 -0.4556  0.1086 -0.2755
    6C7H8N   C1  107  50.455   0.278   0.924 -0.1382  0.0092 -0.4451
    6C7H8N   N2  108  50.557   0.284   0.830  0.1432 -0.7422  0.3471
    6C7H8N   C2  109  50.662   0.358   0.867  0.1688  0.1945  0.3694
    6C7H8N   C3  110  50.677   0.414   0.986 -0.0561 -0.4510 -0.5375
    6C7H8N   C4  111  50.589   0.410   1.092  0.0348  0.7061  0.2942
    6C7H8N   N3  112  50.812   0.458   0.983 -0.2856 -0.2648 -0.1918
    6C7H8N   C5  113  50.861   0.428   0.860  0.5674  0.2695 -0.0286
    6C7H8N   N4  114  50.767   0.359   0.788  0.5073  0.8491 -0.1934
    6C7H8N   C6  115  50.369   0.324   1.159 -0.4758  0.1153  0.3296
    6C7H8N   O1  116  50.359   0.207   0.907 -0.0885 -0.0651 -0.5876
    6C7H8N   C7  117  50.534   0.230   0.699  0.0521 -0.5965  0.2902
    6C7H8N   O2  118  50.615   0.462   1.202  0.5096  0.4886  0.3783
    6C7H8N   H1  119  50.859   0.512   1.055 -1.1195  1.8924 -1.2157
    6C7H8N   H2  120  50.962   0.441   0.823  0.6315 -1.6758 -0.5801
    6C7H8N   H3  121  50.427   0.321   1.252 -1.1661  3.4183  0.9438
    6C7H8N   H4  122  50.319   0.228   1.142 -2.8512  1.4802 -0.7410
    6C7H8N   H5  123  50.299   0.409   1.158 -0.8170 -0.1839 -0.7399
    6C7H8N   H6  124  50.492   0.313   0.640 -0.5679 -0.6292  0.6773
    6C7H8N   H7  125  50.461   0.148   0.695 -0.3808 -0.2590  0.9658
    6C7H8N   H8  126  50.617   0.179   0.648 -0.5240 -0.1572 -1.1008
    7C7H8N   N1  127  50.043   0.023   1.495 -0.3104  0.6873 -0.8269
    7C7H8N   C1  128  50.065   0.083   1.370  0.1221  0.5475  0.1583
    7C7H8N   N2  129  49.970   0.064   1.276 -0.1093  0.2116  0.4082
    7C7H8N   C2  130  49.850   0.004   1.299 -0.4729  0.2987  0.7249
    7C7H8N   C3  131  49.822  20.648   1.422  0.5397  0.0075 -0.1414
    7C7H8N   C4  132  49.929  20.639   1.527  0.5146 -0.3935  0.1129
    7C7H8N   N3  133  49.686  20.605   1.420  0.2752  0.0019 -0.3937
    7C7H8N   C5  134  49.646  20.629   1.285  0.0627 -0.2099 -0.9096
    7C7H8N   N4  135  49.748  20.667   1.210 -0.5276  0.5505 -0.2198
    7C7H8N   C6  136  50.152   0.025   1.595 -0.8897 -0.4177  0.6289
    7C7H8N   O1  137  50.169   0.137   1.352 -0.8603 -0.6891  0.1587
    7C7H8N   C7  138  49.998   0.106   1.137  0.1812  0.4080 -0.0592
    7C7H8N   O2  139  49.908  20.592   1.638  0.3216 -0.1597  0.0795
    7C7H8N   H1  140  49.626  20.568   1.492 -0.7501 -0.4421 -1.4482
    7C7H8N   H2  141  49.546  20.605   1.252 -0.2090 -0.6176  0.2000
    7C7H8N   H3  142  50.111   0.013   1.696  1.6186 -1.7960  1.5383
    7C7H8N   H4  143  50.207   0.120   1.594 -0.7383 -0.4725  2.0222
    7C7H8N   H5  144  50.226  20.632   1.567  1.1915  0.1816  4.1911
    7C7H8N   H6  145  50.100   0.144   1.132  0.3314  0.3324  1.8466
    7C7H8N   H7  146  49.912   0.167   1.104  1.2236  0.4454 -2.8230
    7C7H8N   H8  147  49.999   0.017   1.074  2.4049  0.3562  0.0117
    8C7H8N   N1  148  49.239   0.235   1.048 -0.5507 -0.0822  0.2911
    8C7H8N   C1  149  49.213   0.279   0.920  0.4169 -0.2247 -0.3284
    8C7H8N   N2  150  49.319   0.258   0.826 -0.4821 -0.2779  0.0530
    8C7H8N   C2  151  49.441   0.206   0.866 -0.0073 -0.0096 -0.9942
    8C7H8N   C3  152  49.451   0.161   0.989  0.1667  0.0895 -0.7123
    8C7H8N   C4  153  49.350   0.170   1.092  0.0164 -1.0803  0.2714
    8C7H8N   N3  154  49.588   0.131   1.001  0.4025 -0.0693 -0.3957
    8C7H8N   C5  155  49.647   0.144   0.873 -1.2361 -0.7337 -0.3675
    8C7H8N   N4  156  49.550   0.187   0.788  0.2182 -0.2630 -0.0846
    8C7H8N   C6  157  49.131   0.258   1.147 -0.7249 -0.4089 -0.4939
    8C7H8N   O1  158  49.110   0.331   0.887  0.0688  0.2597 -0.6666
    8C7H8N   C7  159  49.299   0.299   0.688  0.2952  0.7081  0.0728
    8C7H8N   O2  160  49.364   0.139   1.208 -0.4102  0.0849  0.5575
    8C7H8N   H1  161  49.636   0.087   1.078 -0.2083 -4.2704 -2.2722
    8C7H8N   H2  162  49.750   0.114   0.864 -1.4054 -1.8228  1.1912
    8C7H8N   H3  163  49.162   0.325   1.228  0.6191 -0.5277 -0.8997
    8C7H8N   H4  164  49.044   0.302   1.098 -1.2958  0.2667  1.0983
    8C7H8N   H5  165  49.096   0.163   1.191 -0.8735  0.2695  0.8986
    8C7H8N   H6  166  49.395   0.302   0.635 -1.0693  1.4431 -2.4261
    8C7H8N   H7  167  49.227   0.237   0.632  1.0242  1.0797 -1.2812
    8C7H8N   H8  168  49.257   0.400   0.689  0.5352  0.8060  0.1190
    9C7H8N   N1  169  51.296   0.167   2.313  0.3714  0.0455  0.2396
    9C7H8N   C1  170  51.331   0.118   2.187  0.1168 -0.4015  0.1911
    9C7H8N   N2  171  51.235   0.119   2.083  0.1023 -0.6670 -0.6763
    9C7H8N   C2  172  51.112   0.176   2.112 -0.5917  0.1972 -0.1056
    9C7H8N   C3  173  51.079   0.219   2.237  0.1565 -1.3376  0.0636
    9C7H8N   C4  174  51.173   0.219   2.344 -0.0739 -0.0373 -0.3176
    9C7H8N   N3  175  50.958   0.280   2.220 -0.0027 -0.6099 -0.1490
    9C7H8N   C5  176  50.913   0.251   2.097  0.7939 -0.2793  0.6419
    9C7H8N   N4  177  51.009   0.194   2.025 -0.2616  0.4169  0.1031
    9C7H8N   C6  178  51.382   0.137   2.426  0.6361 -0.0514  0.3295
    9C7H8N   O1  179  51.445   0.074   2.164  0.3907  0.4493  0.1979
    9C7H8N   C7  180  51.264   0.072   1.948  0.4792  0.3335 -0.3678
    9C7H8N   O2  181  51.140   0.275   2.445  0.2226  0.5265  0.2675
    9C7H8N   H1  182  50.913   0.334   2.292  1.2935  1.3200 -0.7488
    9C7H8N   H2  183  50.813   0.283   2.072  0.4300 -0.8836  1.2988
    9C7H8N   H3  184  51.472   0.198   2.413  0.6166  1.1539  4.9419
    9C7H8N   H4  185  51.328   0.160   2.518 -0.2827  0.2856 -0.2848
    9C7H8N   H5  186  51.414   0.032   2.430  0.6792 -0.0572 -0.0936
    9C7H8N   H6  187  51.368   0.099   1.927 -0.2962  3.0068 -0.8774
    9C7H8N   H7  188  51.231  20.652   1.928 -0.8827  0.4939  0.9410
    9C7H8N   H8  189  51.204   0.132   1.878  0.3571  1.0753  0.3647
   10C7H8N   N1  190  50.478   0.324   1.885 -0.1758 -0.5284 -0.4880
   10C7H8N   C1  191  50.454   0.276   1.755  0.2315  0.0441 -0.2839
   10C7H8N   N2  192  50.553   0.293   1.665 -0.4116 -0.1488  0.6434
   10C7H8N   C2  193  50.673   0.355   1.699 -0.5937  0.2531  0.2781
   10C7H8N   C3  194  50.699   0.392   1.823 -0.0137 -0.1595 -0.1887
   10C7H8N   C4  195  50.599   0.375   1.930  0.2556 -0.7198 -0.3031
   10C7H8N   N3  196  50.828   0.448   1.824 -0.1839 -0.3146 -0.1146
   10C7H8N   C5  197  50.871   0.444   1.693 -0.2102 -0.0924 -0.1175
   10C7H8N   N4  198  50.778   0.382   1.617 -0.0768  0.0642  0.1679
   10C7H8N   C6  199  50.372   0.320   1.986  0.5225 -0.0664  0.2465
   10C7H8N   O1  200  50.347   0.231   1.724 -0.0265 -1.0543 -0.0498
   10C7H8N   C7  201  50.532   0.267   1.519 -0.2727  0.0690 -0.1431
   10C7H8N   O2  202  50.611   0.429   2.038  0.5844 -0.5594  0.1964
   10C7H8N   H1  203  50.878   0.491   1.901  0.5200 -0.7014 -0.3597
   10C7H8N   H2  204  50.966   0.481   1.657  0.8987 -0.1269  2.6440
   10C7H8N   H3  205  50.271   0.322   1.943  0.2014  1.7926  1.0483
   10C7H8N   H4  206  50.375   0.408   2.050 -1.4649  1.2892 -1.4542
   10C7H8N   H5  207  50.376   0.225   2.041  5.2708  0.8675  1.7308
   10C7H8N   H6  208  50.562   0.359   1.467  0.5249  2.0044  3.5795
   10C7H8N   H7  209  50.430   0.232   1.499  0.1941 -0.7214 -1.1573
   10C7H8N   H8  210  50.612   0.195   1.494  2.1730  3.7744 -3.6271
   11C7H8N   N1  211  50.056   0.041   2.346 -0.1757  0.5308 -0.4366
   11C7H8N   C1  212  50.084   0.097   2.221  0.2386 -0.8156 -0.1899
   11C7H8N   N2  213  49.978   0.095   2.123 -0.0124  0.2034  0.7305
   11C7H8N   C2  214  49.858   0.037   2.159 -0.0676  0.1307  0.9311
   11C7H8N   C3  215  49.830  20.677   2.284 -0.6219  0.0395 -0.2984
   11C7H8N   C4  216  49.932  20.670   2.388 -0.2768  0.0647 -0.1454
   11C7H8N   N3  217  49.702  20.623   2.279 -0.7329 -0.0079  0.2329
   11C7H8N   C5  218  49.656  20.646   2.148 -0.1706 -0.2785  0.3735
   11C7H8N   N4  219  49.752   0.028   2.081  0.0977 -0.6456  0.1142
   11C7H8N   C6  220  50.165   0.040   2.445  0.1426  1.4863 -0.2193
   11C7H8N   O1  221  50.191   0.140   2.183 -0.6676 -0.7539  0.1604
   11C7H8N   C7  222  49.999   0.135   1.979 -0.1993  0.4432  0.2273
   11C7H8N   O2  223  49.917  20.627   2.502  0.0534  0.8122  0.2976
   11C7H8N   H1  224  49.658  20.573   2.355  1.2314 -0.3583  1.1939
   11C7H8N   H2  225  49.554  20.634   2.116  0.2356 -1.8620 -0.3227
   11C7H8N   H3  226  50.134   0.001   2.543  1.5618  0.6962 -0.0745
   11C7H8N   H4  227  50.194   0.146   2.441  2.2498  0.8779 -1.8008
   11C7H8N   H5  228  50.242  20.666   2.392 -1.0639 -0.6371  0.2499
   11C7H8N   H6  229  50.057   0.228   1.974  1.4434 -0.6332 -1.8091
   11C7H8N   H7  230  49.906   0.150   1.922  0.1010  1.0888 -0.0938
   11C7H8N   H8  231  50.064   0.062   1.929 -2.5597  0.0931 -2.4506
   12C7H8N   N1  232  49.254   0.266   1.889  0.5568  0.8343  0.2739
   12C7H8N   C1  233  49.234   0.297   1.753  0.8916 -0.9269  0.7775
   12C7H8N   N2  234  49.332   0.262   1.663  0.4573 -0.0656  0.2453
   12C7H8N   C2  235  49.447   0.195   1.702  0.7361 -0.2564 -0.6683
   12C7H8N   C3  236  49.469   0.164   1.836  0.3926  0.1680 -0.4323
   12C7H8N   C4  237  49.366   0.199   1.937  0.5347 -0.1138 -0.2186
   12C7H8N   N3  238  49.598   0.119   1.844 -0.3418 -0.4290  0.5345
   12C7H8N   C5  239  49.647   0.119   1.714 -0.4162  0.0629  0.1490
   12C7H8N   N4  240  49.557   0.162   1.629  0.6767 -0.5367  0.0946
   12C7H8N   C6  241  49.142   0.285   1.981  0.2526  0.0505  0.1132
   12C7H8N   O1  242  49.137   0.356   1.717  0.1324  0.6154  0.2316
   12C7H8N   C7  243  49.302   0.276   1.520  0.2970 -0.5896 -0.1141
   12C7H8N   O2  244  49.378   0.170   2.055 -0.2826 -0.5291  0.0121
   12C7H8N   H1  245  49.655   0.088   1.922  0.7282 -1.8114 -0.7746
   12C7H8N   H2  246  49.753   0.104   1.696 -1.1643 -0.0014 -4.6983
   12C7H8N   H3  247  49.082   0.193   1.984  0.7629 -0.2748  0.4601
   12C7H8N   H4  248  49.173   0.314   2.082 -1.0524  0.6185  0.3549
   12C7H8N   H5  249  49.077   0.365   1.944  1.2047  0.3872 -0.8555
   12C7H8N   H6  250  49.390   0.253   1.458 -0.5604 -1.0847 -1.1573
   12C7H8N   H7  251  49.226   0.199   1.503 -0.0594 -0.5343  1.1991
   12C7H8N   H8  252  49.261   0.376   1.508  1.3340 -0.1278  0.1230
   13C7H8N   N1  253  51.308   0.168   3.220 -0.6564  1.1453  0.4202
   13C7H8N   C1  254  51.336   0.101   3.095 -0.5152 -1.0505  0.0729
   13C7H8N   N2  255  51.241   0.107   2.997  0.6527  0.8132 -0.1352
   13C7H8N   C2  256  51.119   0.166   3.021  0.1155 -1.1993  0.1739
   13C7H8N   C3  257  51.095   0.223   3.141  0.3878  0.4056  0.0101
   13C7H8N   C4  258  51.197   0.234   3.249 -0.2373 -0.0915 -0.1146
   13C7H8N   N3  259  50.967   0.280   3.133 -0.1224 -0.1454 -0.1706
   13C7H8N   C5  260  50.922   0.252   3.008 -0.3715  0.1683  0.0890
   13C7H8N   N4  261  51.010   0.183   2.935  0.4336  0.4983 -0.1383
   13C7H8N   C6  262  51.403   0.153   3.329 -0.6799  0.4570 -0.6316
   13C7H8N   O1  263  51.434   0.037   3.069 -0.1608  0.0292  0.5447
   13C7H8N   C7  264  51.261   0.061   2.856  0.3897 -0.5416 -0.3174
   13C7H8N   O2  265  51.171   0.294   3.354  0.7808 -0.1678  0.0723
   13C7H8N   H1  266  50.918   0.329   3.206 -0.1690 -0.3450 -0.0687
   13C7H8N   H2  267  50.820   0.269   2.978 -0.7628  0.5860  1.6321
   13C7H8N   H3  268  51.398   0.044   3.343  0.1493  0.2125 -2.1775
   13C7H8N   H4  269  51.505   0.178   3.298 -0.1347  2.3585  2.4588
   13C7H8N   H5  270  51.375   0.213   3.416  1.8268  1.1502 -0.2725
   13C7H8N   H6  271  51.293  20.639   2.856  1.7437 -0.1669  1.0445
   13C7H8N   H7  272  51.180   0.087   2.787 -0.9091  0.6082  1.5874
   13C7H8N   H8  273  51.351   0.112   2.818 -0.5435  2.2737  1.0750
   14C7H8N   N1  274  50.500   0.340   2.721  0.9095 -0.5551  0.1506
   14C7H8N   C1  275  50.480   0.306   2.584  0.1060 -0.3021 -0.6842
   14C7H8N   N2  276  50.583   0.317   2.493 -0.2235 -0.0807  0.4192
   14C7H8N   C2  277  50.699   0.366   2.536 -0.3779  0.0151 -0.2995
   14C7H8N   C3  278  50.720   0.399   2.666 -0.0464 -1.2982 -0.4354
   14C7H8N   C4  279  50.618   0.386   2.773  0.1979 -0.6434 -0.6004
   14C7H8N   N3  280  50.853   0.445   2.672  0.6155 -0.4300 -0.2720
   14C7H8N   C5  281  50.900   0.439   2.543 -0.1813 -0.1583  0.4343
   14C7H8N   N4  282  50.814   0.391   2.462  0.0312 -0.3719 -0.7876
   14C7H8N   C6  283  50.389   0.317   2.811  0.4258  0.2942  0.3420
   14C7H8N   O1  284  50.383   0.254   2.550  0.5652  0.5377  0.7077
   14C7H8N   C7  285  50.580   0.272   2.358 -0.0426 -0.0948 -0.5100
   14C7H8N   O2  286  50.642   0.411   2.892 -0.1114  0.5202  0.2384
   14C7H8N   H1  287  50.895   0.490   2.752 -1.4713  1.9160 -0.4340
   14C7H8N   H2  288  50.994   0.478   2.506 -0.1972 -0.8839 -0.3645
   14C7H8N   H3  289  50.405   0.379   2.899  2.7122 -0.2728  0.3687
   14C7H8N   H4  290  50.393   0.218   2.858  2.0109 -0.1822 -0.7317
   14C7H8N   H5  291  50.291   0.344   2.771  0.6859  0.7462  0.0094
   14C7H8N   H6  292  50.543   0.355   2.297 -1.2793 -1.9664 -2.3654
   14C7H8N   H7  293  50.507   0.191   2.352 -0.4749  0.1697  0.8963
   14C7H8N   H8  294  50.682   0.241   2.331 -0.3353 -2.4140  0.8291
   15C7H8N   N1  295  50.077   0.064   3.152  0.2303  0.2137  0.1108
   15C7H8N   C1  296  50.089   0.108   3.020 -0.5608  0.5249 -0.6142
   15C7H8N   N2  297  49.980   0.080   2.931  0.3053  0.1582  0.0762
   15C7H8N   C2  298  49.873   0.027   2.980  0.1930  0.2251 -0.0983
   15C7H8N   C3  299  49.853  20.674   3.108  0.3730 -0.2056  0.2831
   15C7H8N   C4  300  49.961   0.007   3.206 -0.7747  0.5868  0.3149
   15C7H8N   N3  301  49.725  20.622   3.123 -0.3493  0.3030  0.5467
   15C7H8N   C5  302  49.671  20.629   2.997  0.0941  0.2126  1.0050
   15C7H8N   N4  303  49.759  20.676   2.906 -0.1603 -0.7915  0.3880
   15C7H8N   C6  304  50.196   0.075   3.238 -0.0650 -0.6448  0.0828
   15C7H8N   O1  305  50.183   0.174   2.982  0.2099  0.4331 -0.4170
   15C7H8N   C7  306  49.988   0.129   2.792 -0.1792  1.1640 -0.0507
   15C7H8N   O2  307  49.944  20.649   3.320 -0.2684  1.3936 -0.1128
   15C7H8N   H1  308  49.680  20.588   3.207  3.1706 -2.6147  1.3340
   15C7H8N   H2  309  49.571  20.591   2.979  0.8693 -1.3354 -0.1643
   15C7H8N   H3  310  50.166   0.100   3.340  1.0124 -2.9286  0.9997
   15C7H8N   H4  311  50.272   0.137   3.188  1.3301 -3.6595 -1.6695
   15C7H8N   H5  312  50.238  20.657   3.245  1.0983 -0.1665  0.2110
   15C7H8N   H6  313  49.887   0.130   2.749  0.6400  0.2933 -2.0885
   15C7H8N   H7  314  50.044   0.058   2.730  0.1167  1.3786 -0.0304
   15C7H8N   H8  315  50.029   0.228   2.767 -0.4664  0.6244 -2.8991
   16C7H8N   N1  316  49.235   0.247   2.747  0.0851 -0.4048 -0.6660
   16C7H8N   C1  317  49.217   0.292   2.620 -0.1504 -0.3639 -0.5159
   16C7H8N   N2  318  49.323   0.272   2.530 -0.5357  0.3078 -0.6340
   16C7H8N   C2  319  49.443   0.220   2.569  0.2316 -0.8015  0.2825
   16C7H8N   C3  320  49.463   0.170   2.696  0.3867  0.4178  0.6455
   16C7H8N   C4  321  49.354   0.186   2.795  0.1002 -0.2727 -0.0163
   16C7H8N   N3  322  49.593   0.135   2.713 -0.3399  0.1914  0.0598
   16C7H8N   C5  323  49.648   0.155   2.587  0.2410  0.0122 -0.5782
   16C7H8N   N4  324  49.559   0.214   2.504 -0.4138 -0.0614  0.9429
   16C7H8N   C6  325  49.126   0.260   2.853  0.1300  0.3843 -0.1096
   16C7H8N   O1  326  49.114   0.345   2.583 -0.1839  0.3545 -0.5182
   16C7H8N   C7  327  49.301   0.309   2.389  0.4754  0.1151 -0.5230
   16C7H8N   O2  328  49.380   0.165   2.916 -0.4292  0.2099 -0.2468
   16C7H8N   H1  329  49.641   0.118   2.800  1.3061 -0.2387 -0.9186
   16C7H8N   H2  330  49.756   0.153   2.575  0.4551 -0.3431  1.2745
   16C7H8N   H3  331  49.146   0.335   2.930  0.0640 -0.5932  0.8699
   16C7H8N   H4  332  49.025   0.280   2.813 -0.6968 -1.1484  1.1370
   16C7H8N   H5  333  49.111   0.164   2.904 -1.0235  1.5580  1.8009
   16C7H8N   H6  334  49.207   0.363   2.374  0.0888 -0.8580 -1.6579
   16C7H8N   H7  335  49.391   0.352   2.343  0.8805  0.9454  1.0126
   16C7H8N   H8  336  49.273   0.213   2.345 -1.1524 -0.6716  2.1385
   17C7H8N   N1  337  51.298   0.140   4.031 -0.0362  0.1243 -0.4769
   17C7H8N   C1  338  51.322   0.094   3.906 -0.3394  0.1736 -0.3004
   17C7H8N   N2  339  51.226   0.106   3.806 -0.1312 -0.5742  0.4954
   17C7H8N   C2  340  51.104   0.162   3.840 -0.9036  0.2215 -0.1932
   17C7H8N   C3  341  51.080   0.209   3.967  0.1917 -0.0022  1.1433
   17C7H8N   C4  342  51.181   0.192   4.071  0.2497  0.9253  0.3353
   17C7H8N   N3  343  50.950   0.265   3.964 -0.4567  0.4092  0.3384
   17C7H8N   C5  344  50.897   0.239   3.838 -0.1644  0.8741  0.3774
   17C7H8N   N4  345  50.990   0.177   3.764 -0.2321 -0.2575  0.2938
   17C7H8N   C6  346  51.410   0.139   4.123 -0.3845 -0.5641  0.3932
   17C7H8N   O1  347  51.425   0.036   3.879  0.1437  0.2601 -0.1181
   17C7H8N   C7  348  51.260   0.081   3.671  0.4592  0.2499 -0.7913
   17C7H8N   O2  349  51.170   0.238   4.184  0.4781  0.1403  0.8133
   17C7H8N   H1  350  50.901   0.306   4.042  1.4386 -0.1805  1.8837
   17C7H8N   H2  351  50.791   0.242   3.818  0.0203  0.7543 -0.6630
   17C7H8N   H3  352  51.452   0.038   4.122 -0.8120 -0.7683 -3.3868
   17C7H8N   H4  353  51.481   0.214   4.086 -1.9129  0.9229  0.3955
   17C7H8N   H5  354  51.394   0.161   4.229  0.5189 -0.9969  0.6303
   17C7H8N   H6  355  51.220   0.158   3.605  0.4410 -0.1325 -1.2264
   17C7H8N   H7  356  51.367   0.067   3.650  0.3474 -0.0073 -1.1909
   17C7H8N   H8  357  51.215  20.671   3.636  3.2744 -1.0150 -1.2270
   18C7H8N   N1  358  50.498   0.327   3.598  0.1727 -0.1166 -0.1040
   18C7H8N   C1  359  50.480   0.295   3.460 -0.2988 -0.3779 -0.1602
   18C7H8N   N2  360  50.585   0.318   3.373 -0.5253  0.0457 -0.6567
   18C7H8N   C2  361  50.698   0.368   3.421 -0.9418 -0.4852  0.3212
   18C7H8N   C3  362  50.717   0.404   3.549 -0.4961  0.4116  0.3387
   18C7H8N   C4  363  50.614   0.388   3.647 -0.6468  0.3456 -0.5244
   18C7H8N   N3  364  50.838   0.463   3.552  0.0514  0.1207 -0.0183
   18C7H8N   C5  365  50.895   0.466   3.423  0.1972 -0.2540  0.1094
   18C7H8N   N4  366  50.801   0.410   3.342  0.0877  0.0628  0.2562
   18C7H8N   C6  367  50.385   0.305   3.689 -0.1244 -0.2073 -0.3681
   18C7H8N   O1  368  50.378   0.238   3.419  0.3860  0.1755 -0.3324
   18C7H8N   C7  369  50.565   0.314   3.229  0.6049 -0.1015 -0.1540
   18C7H8N   O2  370  50.624   0.427   3.764 -0.4006  0.1606 -0.6347
   18C7H8N   H1  371  50.872   0.514   3.632  0.4368  0.8574 -0.6410
   18C7H8N   H2  372  50.990   0.509   3.397 -0.7608  2.5139  0.9175
   18C7H8N   H3  373  50.430   0.261   3.779  1.4235 -0.1802 -1.1028
   18C7H8N   H4  374  50.306   0.236   3.659 -0.6166 -1.2805  3.1253
   18C7H8N   H5  375  50.332   0.399   3.708  0.7842 -0.0073  1.2796
   18C7H8N   H6  376  50.462   0.320   3.192  0.8730 -0.2149 -0.9246
   18C7H8N   H7  377  50.609   0.221   3.190 -2.4656 -1.4996 -0.4355
   18C7H8N   H8  378  50.605   0.401   3.176  1.8114 -0.9828 -0.7188
   19C7H8N   N1  379  50.037   0.072   4.036  0.0707  0.2902 -0.5027
   19C7H8N   C1  380  50.065   0.103   3.902  0.9159 -0.2160 -0.3406
   19C7H8N   N2  381  49.976   0.053   3.804 -0.1701 -0.0088 -0.3109
   19C7H8N   C2  382  49.864  20.676   3.848  0.5192  0.4539 -0.3944
   19C7H8N   C3  383  49.835  20.657   3.978  1.1130  0.5632 -0.0389
   19C7H8N   C4  384  49.929   0.001   4.081  0.7367 -0.6606  0.3670
   19C7H8N   N3  385  49.709  20.608   3.980 -0.0431 -0.2632  0.3540
   19C7H8N   C5  386  49.669  20.618   3.849  0.6825 -0.2225  0.1901
   19C7H8N   N4  387  49.766  20.650   3.768 -0.5405 -0.0359 -0.0593
   19C7H8N   C6  388  50.143   0.106   4.132 -0.3126  0.1063  0.5289
   19C7H8N   O1  389  50.168   0.155   3.874  0.0459 -0.6649  0.1525
   19C7H8N   C7  390  50.024   0.065   3.662 -0.4111  0.0221  0.0243
   19C7H8N   O2  391  49.910  20.645   4.202  0.2615 -0.5815  0.1454
   19C7H8N   H1  392  49.648  20.588   4.058 -0.3362 -1.9378 -0.2981
   19C7H8N   H2  393  49.571  20.583   3.820 -0.0159  2.7217 -1.1761
   19C7H8N   H3  394  50.125   0.203   4.179  1.4115 -0.4472  2.4574
   19C7H8N   H4  395  50.238   0.113   4.078  0.3926 -0.8867  1.6009
   19C7H8N   H5  396  50.149   0.024   4.206 -1.3648  0.7184  1.3032
   19C7H8N   H6  397  49.998   0.169   3.638  0.9032  0.5897  0.9831
   19C7H8N   H7  398  49.963  20.675   3.608 -0.6920 -0.7939  1.4073
   19C7H8N   H8  399  50.131   0.043   3.654 -0.6299 -2.2586  2.5261
   20C7H8N   N1  400  49.267   0.245   3.617 -0.2352  0.2866  0.5410
   20C7H8N   C1  401  49.250   0.289   3.479 -0.1594  0.6232  0.2086
   20C7H8N   N2  402  49.345   0.254   3.382 -0.2444  0.1081 -0.0887
   20C7H8N   C2  403  49.458   0.193   3.422 -0.1883  0.3040  1.0171
   20C7H8N   C3  404  49.483   0.162   3.548 -0.2122  0.6179  0.1780
   20C7H8N   C4  405  49.386   0.179   3.660  0.2098 -0.2121  0.2322
   20C7H8N   N3  406  49.614   0.105   3.554 -0.7745  0.3614  0.1823
   20C7H8N   C5  407  49.661   0.115   3.427 -0.3296 -0.3445 -0.8221
   20C7H8N   N4  408  49.567   0.171   3.348 -0.0558 -0.0362  0.2107
   20C7H8N   C6  409  49.162   0.270   3.722  0.2552 -0.3010  0.3616
   20C7H8N   O1  410  49.158   0.357   3.447 -0.1460  0.7334 -0.0914
   20C7H8N   C7  411  49.320   0.295   3.243  0.3235  1.0310  0.1516
   20C7H8N   O2  412  49.409   0.148   3.771 -0.5518  0.1456  0.3061
   20C7H8N   H1  413  49.641   0.042   3.628 -2.2864 -2.2382 -1.4049
   20C7H8N   H2  414  49.761   0.092   3.392  0.1295  0.6341 -0.1568
   20C7H8N   H3  415  49.148   0.179   3.781  0.6735 -0.6507 -0.0701
   20C7H8N   H4  416  49.202   0.353   3.782  3.2267 -1.3404 -0.0820
   20C7H8N   H5  417  49.066   0.302   3.681  0.0668  0.9689  1.7615
   20C7H8N   H6  418  49.274   0.395   3.238 -0.0951  0.7965 -0.7678
   20C7H8N   H7  419  49.404   0.291   3.173  0.7680  1.9458  0.6178
   20C7H8N   H8  420  49.243   0.224   3.211  0.8181  0.3570  0.4707
   21C7H8N   N1  421  51.307   0.155   4.878  0.3451 -0.1366 -0.3782
   21C7H8N   C1  422  51.329   0.100   4.750  0.1315  0.5601  0.2264
   21C7H8N   N2  423  51.230   0.131   4.654  0.2798  0.3459  0.3879
   21C7H8N   C2  424  51.112   0.190   4.693  0.2727  0.1253  0.5515
   21C7H8N   C3  425  51.086   0.231   4.822 -0.1796 -0.8758 -0.7312
   21C7H8N   C4  426  51.189   0.220   4.924  0.6230 -0.5812 -0.2788
   21C7H8N   N3  427  50.954   0.279   4.821 -0.2392  0.5690 -0.4168
   21C7H8N   C5  428  50.903   0.256   4.696  0.2127 -0.5176 -0.1901
   21C7H8N   N4  429  51.002   0.214   4.612  0.4266  0.2254 -0.2977
   21C7H8N   C6  430  51.406   0.127   4.978 -0.1328  0.2952  0.0246
   21C7H8N   O1  431  51.422   0.024   4.724  0.0458  0.3396 -0.1163
   21C7H8N   C7  432  51.253   0.086   4.515 -0.3223  0.7859 -0.4256
   21C7H8N   O2  433  51.171   0.267   5.033 -0.2171  0.3196  0.7097
   21C7H8N   H1  434  50.905   0.314   4.902  2.2992 -0.6304  1.7043
   21C7H8N   H2  435  50.798   0.271   4.674  0.6906  1.0578 -1.5254
   21C7H8N   H3  436  51.410   0.194   5.065 -1.0839 -0.0366  0.3245
   21C7H8N   H4  437  51.399   0.026   5.019  1.0653 -0.5130 -1.6582
   21C7H8N   H5  438  51.505   0.134   4.930 -0.2880  0.0212 -0.3342
   21C7H8N   H6  439  51.165   0.079   4.450 -0.4169  3.7622 -0.6614
   21C7H8N   H7  440  51.306   0.166   4.462  1.3377 -0.0710 -0.0964
   21C7H8N   H8  441  51.304  20.672   4.516 -1.4520  0.1672 -1.6053
   22C7H8N   N1  442  50.495   0.366   4.455  1.0310  0.4418  0.3988
   22C7H8N   C1  443  50.482   0.314   4.326 -0.5609 -0.1443  0.1860
   22C7H8N   N2  444  50.586   0.327   4.239 -0.0652 -0.2363 -0.5100
   22C7H8N   C2  445  50.703   0.380   4.284 -0.0249 -0.3032 -0.2026
   22C7H8N   C3  446  50.727   0.418   4.408 -0.1053  0.1639  1.0112
   22C7H8N   C4  447  50.615   0.427   4.506 -0.2134 -0.1242  0.1965
   22C7H8N   N3  448  50.861   0.451   4.412  0.3422 -0.3606 -0.9798
   22C7H8N   C5  449  50.915   0.430   4.290 -0.2903  0.2205 -0.5059
   22C7H8N   N4  450  50.819   0.385   4.212 -0.7893 -0.4511  0.1993
   22C7H8N   C6  451  50.381   0.346   4.556 -0.2653  0.5391 -0.6720
   22C7H8N   O1  452  50.389   0.251   4.288  0.0805  0.3648  0.4964
   22C7H8N   C7  453  50.572   0.291   4.097  0.4669 -0.5096  0.2328
   22C7H8N   O2  454  50.633   0.470   4.616  0.7608 -0.1500 -0.5291
   22C7H8N   H1  455  50.923   0.466   4.491  0.2766 -3.2688 -0.3233
   22C7H8N   H2  456  51.019   0.443   4.264 -0.1354  2.2651  0.9891
   22C7H8N   H3  457  50.335   0.440   4.588  1.0076  0.9597 -0.0473
   22C7H8N   H4  458  50.435   0.299   4.639  0.0014 -0.0774 -1.1873
   22C7H8N   H5  459  50.312   0.266   4.527 -1.2352  0.4143  1.8108
   22C7H8N   H6  460  50.554   0.380   4.036  0.1117  0.0540  1.1491
   22C7H8N   H7  461  50.494   0.215   4.084  1.1048 -0.9205 -1.3323
   22C7H8N   H8  462  50.663   0.245   4.056  0.9466 -0.0376  0.7593
   23C7H8N   N1  463  50.066   0.047   4.859  0.1960 -0.4754 -0.1291
   23C7H8N   C1  464  50.096   0.090   4.727  0.3420 -0.1092  0.1860
   23C7H8N   N2  465  49.993   0.064   4.630 -0.1840  0.4267 -0.3535
   23C7H8N   C2  466  49.872   0.019   4.665 -0.2463  0.2450  0.1215
   23C7H8N   C3  467  49.850  20.667   4.792 -0.1117 -0.3454  0.0671
   23C7H8N   C4  468  49.948  20.668   4.897 -1.0000 -0.1105 -0.2073
   23C7H8N   N3  469  49.719  20.634   4.799  0.1510 -0.1319 -0.6490
   23C7H8N   C5  470  49.671  20.634   4.674  0.5352 -0.2820  0.6021
   23C7H8N   N4  471  49.763  20.683   4.585 -0.3524  0.1213 -0.0022
   23C7H8N   C6  472  50.173   0.054   4.962  0.2793 -0.6710  0.1695
   23C7H8N   O1  473  50.201   0.149   4.700  0.6829 -0.1174  0.4069
   23C7H8N   C7  474  50.008   0.123   4.496 -0.7016  0.2366  0.5693
   23C7H8N   O2  475  49.928  20.623   5.008 -0.4916 -0.4325 -0.1530
   23C7H8N   H1  476  49.664  20.611   4.881 -0.1617 -2.0507 -1.3795
   23C7H8N   H2  477  49.569  20.604   4.653  0.2003  1.0499  0.2227
   23C7H8N   H3  478  50.241   0.138   4.942  1.1760 -0.9365  2.0005
   23C7H8N   H4  479  50.241  20.652   4.958  1.5859  0.4532 -1.8712
   23C7H8N   H5  480  50.135   0.065   5.065 -0.0438  0.9916 -0.1090
   23C7H8N   H6  481  50.099   0.183   4.480 -0.2476 -0.7681 -0.6860
   23C7H8N   H7  482  49.916   0.172   4.461  0.0382  1.2262 -0.0367
   23C7H8N   H8  483  50.021   0.032   4.436  0.4343 -0.6307  2.0879
   24C7H8N   N1  484  49.250   0.245   4.464 -0.4644 -0.3085 -0.2702
   24C7H8N   C1  485  49.235   0.306   4.338  0.2682  0.1594  0.0100
   24C7H8N   N2  486  49.327   0.286   4.241  0.3747 -0.3159 -0.3309
   24C7H8N   C2  487  49.443   0.228   4.277 -0.3691 -0.2405  0.5967
   24C7H8N   C3  488  49.468   0.177   4.396 -0.4116 -0.0844 -0.1817
   24C7H8N   C4  489  49.365   0.176   4.503  0.5182  0.3374  0.5242
   24C7H8N   N3  490  49.594   0.129   4.382  0.0047 -0.2014 -0.4855
   24C7H8N   C5  491  49.633   0.145   4.262 -0.1146 -0.0732  0.1975
   24C7H8N   N4  492  49.546   0.212   4.188  0.8057 -0.6197 -0.0305
   24C7H8N   C6  493  49.136   0.249   4.560  0.0822  0.2421 -0.3817
   24C7H8N   O1  494  49.125   0.362   4.312 -0.5898 -0.3591 -0.0966
   24C7H8N   C7  495  49.297   0.320   4.108 -0.3280  0.1438 -1.2711
   24C7H8N   O2  496  49.377   0.119   4.607 -0.4307  0.2760 -0.4062
   24C7H8N   H1  497  49.656   0.084   4.449 -0.9814 -3.4265 -1.6578
   24C7H8N   H2  498  49.734   0.124   4.228  0.4139  0.5824  1.3517
   24C7H8N   H3  499  49.150   0.174   4.638  0.7931  1.5960  0.8022
   24C7H8N   H4  500  49.132   0.346   4.611 -2.0882 -0.8921  1.7014
   24C7H8N   H5  501  49.037   0.234   4.513 -0.8055  0.7931  1.2888
   24C7H8N   H6  502  49.195   0.284   4.097 -0.5228 -0.0678  1.1112
   24C7H8N   H7  503  49.297   0.429   4.095  1.5464  0.2868 -0.2573
   24C7H8N   H8  504  49.360   0.268   4.034  0.6835 -3.4565  1.9659
   25C7H8N   N1  505  51.304   0.160   5.729  0.1794  0.0067  0.5227
   25C7H8N   C1  506  51.339   0.119   5.598  0.9132  0.1307  0.6684
   25C7H8N   N2  507  51.245   0.136   5.501  0.5969  0.5581  0.1064
   25C7H8N   C2  508  51.114   0.158   5.532 -0.1562 -0.1597 -0.4398
   25C7H8N   C3  509  51.089   0.208   5.660  0.3533 -0.4541  0.1215
   25C7H8N   C4  510  51.184   0.220   5.767 -0.4788 -0.0386  0.4844
   25C7H8N   N3  511  50.954   0.245   5.657  0.0650  0.6297  0.3357
   25C7H8N   C5  512  50.916   0.235   5.531  0.7354  0.2835 -0.9512
   25C7H8N   N4  513  51.007   0.177   5.453 -0.4018  0.0431  0.7397
   25C7H8N   C6  514  51.410   0.150   5.837  0.3330 -0.1291 -0.8046
   25C7H8N   O1  515  51.449   0.070   5.577  0.0608  0.3827  0.0720
   25C7H8N   C7  516  51.275   0.065   5.376 -0.1110 -0.2291  0.9418
   25C7H8N   O2  517  51.158   0.262   5.880 -0.0836  0.0976 -0.0069
   25C7H8N   H1  518  50.896   0.267   5.737  0.5001  0.9897  0.5573
   25C7H8N   H2  519  50.822   0.262   5.485  1.1087  0.6278 -1.5169
   25C7H8N   H3  520  51.365   0.103   5.925 -0.4282  1.5924 -0.2601
   25C7H8N   H4  521  51.500   0.095   5.807  0.3028 -0.9687  0.6138
   25C7H8N   H5  522  51.418   0.254   5.871 -0.7275 -1.3762  3.4462
   25C7H8N   H6  523  51.270  20.639   5.391  0.2638 -0.3433  0.2772
   25C7H8N   H7  524  51.202   0.076   5.295 -0.3311 -1.4244  0.9619
   25C7H8N   H8  525  51.369   0.094   5.327 -0.0685 -1.8804 -0.0139
   26C7H8N   N1  526  50.495   0.324   5.292 -0.4274  0.1113 -0.6193
   26C7H8N   C1  527  50.470   0.276   5.168 -0.4714 -0.0492 -0.1006
   26C7H8N   N2  528  50.569   0.296   5.074 -0.1832  0.7616 -0.3047
   26C7H8N   C2  529  50.682   0.362   5.107  0.1972 -0.0557 -0.2885
   26C7H8N   C3  530  50.709   0.403   5.236 -0.4199 -0.1872 -0.1050
   26C7H8N   C4  531  50.611   0.389   5.338  0.0795 -0.2016  0.1523
   26C7H8N   N3  532  50.827   0.476   5.228  0.1467  0.6784  1.0035
   26C7H8N   C5  533  50.881   0.448   5.103 -0.6215 -0.9451  0.1799
   26C7H8N   N4  534  50.793   0.386   5.031 -0.2763 -0.0691 -0.0368
   26C7H8N   C6  535  50.389   0.297   5.396 -0.2532 -0.3342  0.3636
   26C7H8N   O1  536  50.372   0.213   5.135  0.0756 -0.3282 -0.5429
   26C7H8N   C7  537  50.552   0.235   4.934  0.6749  0.7528 -0.3093
   26C7H8N   O2  538  50.627   0.432   5.451  0.2544 -0.4729  0.4261
   26C7H8N   H1  539  50.869   0.524   5.306 -0.8033 -2.0370  3.2732
   26C7H8N   H2  540  50.980   0.468   5.066 -0.6752 -2.5244 -0.8823
   26C7H8N   H3  541  50.433   0.231   5.472 -0.5230  1.9700  2.5909
   26C7H8N   H4  542  50.297   0.258   5.351 -0.0540 -3.4554  2.5375
   26C7H8N   H5  543  50.366   0.386   5.455  1.6438  0.6438 -0.3498
   26C7H8N   H6  544  50.505   0.138   4.955  0.7164  1.1300  1.5291
   26C7H8N   H7  545  50.648   0.217   4.882  0.0400 -2.7383 -0.4108
   26C7H8N   H8  546  50.488   0.302   4.875  0.5167 -0.4675 -1.5560
   27C7H8N   N1  547  50.057   0.042   5.703  0.4702  0.4067 -0.2934
   27C7H8N   C1  548  50.084   0.076   5.572  1.0023 -0.0532  0.8276
   27C7H8N   N2  549  49.982   0.055   5.478  0.1716 -0.8728  0.5081
   27C7H8N   C2  550  49.859   0.002   5.526  0.4399 -0.5451  0.8118
   27C7H8N   C3  551  49.835  20.662   5.655 -0.6375  0.3784  0.4033
   27C7H8N   C4  552  49.939  20.664   5.754  0.1554  0.6681 -0.1412
   27C7H8N   N3  553  49.703  20.617   5.663  0.2061  0.1613 -0.2331
   27C7H8N   C5  554  49.651  20.637   5.533  0.1683 -0.0724  0.1260
   27C7H8N   N4  555  49.743  20.672   5.450  0.7586  0.6052 -0.0323
   27C7H8N   C6  556  50.162   0.077   5.805  0.7623  0.4808  0.8465
   27C7H8N   O1  557  50.189   0.122   5.542  0.3151 -0.5193  0.1302
   27C7H8N   C7  558  49.997   0.109   5.347  0.2081  0.1264  0.0457
   27C7H8N   O2  559  49.923  20.627   5.864 -0.3349 -0.0894 -0.6154
   27C7H8N   H1  560  49.656  20.580   5.745 -0.0472 -0.1000 -0.4969
   27C7H8N   H2  561  49.548  20.609   5.512  0.3143 -0.0112 -0.7422
   27C7H8N   H3  562  50.185  20.668   5.861  2.1013  0.6734  0.6272
   27C7H8N   H4  563  50.117   0.135   5.887 -0.2783  2.2750 -0.9767
   27C7H8N   H5  564  50.253   0.121   5.761  0.9926 -1.4487 -0.6607
   27C7H8N   H6  565  49.904   0.099   5.288 -0.0100  0.7433  0.2742
   27C7H8N   H7  566  50.063   0.045   5.287 -1.4056 -1.2126 -0.3250
   27C7H8N   H8  567  50.040   0.210   5.349  0.7993 -0.1174 -0.2224
   28C7H8N   N1  568  49.234   0.250   5.257  0.7589 -0.1530  0.2117
   28C7H8N   C1  569  49.228   0.303   5.126 -0.1827  0.5365 -0.1487
   28C7H8N   N2  570  49.338   0.279   5.042  0.7473 -0.5433  0.2379
   28C7H8N   C2  571  49.451   0.211   5.086  0.2978 -0.7290 -1.1548
   28C7H8N   C3  572  49.454   0.173   5.215 -0.9560  0.7075 -0.3156
   28C7H8N   C4  573  49.345   0.187   5.306 -0.3145  0.6073 -0.0690
   28C7H8N   N3  574  49.587   0.121   5.233  0.3457  0.1218  0.1369
   28C7H8N   C5  575  49.648   0.129   5.108  0.0072 -0.1645 -0.3411
   28C7H8N   N4  576  49.568   0.187   5.022 -0.2835  0.0373  0.3086
   28C7H8N   C6  577  49.113   0.261   5.346 -0.3277  0.0014 -0.4713
   28C7H8N   O1  578  49.137   0.372   5.095  0.6344 -0.1895 -0.5992
   28C7H8N   C7  579  49.338   0.335   4.918 -0.3748 -0.3397 -0.1890
   28C7H8N   O2  580  49.345   0.131   5.417 -0.1874 -0.0314  0.3262
   28C7H8N   H1  581  49.634   0.095   5.319  3.9163  2.1303 -1.1055
   28C7H8N   H2  582  49.753   0.114   5.087 -0.1446 -0.5163 -0.8475
   28C7H8N   H3  583  49.090   0.162   5.387 -0.1160 -0.0235 -0.4111
   28C7H8N   H4  584  49.137   0.327   5.430  0.2402  2.0996 -2.2276
   28C7H8N   H5  585  49.031   0.302   5.286 -0.1954 -0.4225 -0.9501
   28C7H8N   H6  586  49.294   0.435   4.921  0.9423  0.2595 -0.5852
   28C7H8N   H7  587  49.435   0.348   4.868 -0.1613  0.1732  0.3631
   28C7H8N   H8  588  49.279   0.271   4.851  1.4783 -1.2781 -0.9845
   29C7H8N   N1  589  51.292   0.139   6.528 -0.4039  0.3317  0.2701
   29C7H8N   C1  590  51.296   0.082   6.397 -0.0865 -0.0483 -0.3777
   29C7H8N   N2  591  51.193   0.109   6.306  1.1023 -0.2504  0.8657
   29C7H8N   C2  592  51.078   0.176   6.356 -0.4428  0.1887  0.5274
   29C7H8N   C3  593  51.072   0.229   6.484  0.0655 -0.1177 -0.2084
   29C7H8N   C4  594  51.190   0.217   6.570 -0.1817  0.1083  0.6940
   29C7H8N   N3  595  50.936   0.259   6.508 -0.0821  0.2980  0.4123
   29C7H8N   C5  596  50.871   0.244   6.379 -0.2525 -0.0541 -0.3286
   29C7H8N   N4  597  50.960   0.201   6.287  0.5110  0.3158 -0.0633
   29C7H8N   C6  598  51.393   0.101   6.631 -0.1262  0.0599 -0.6120
   29C7H8N   O1  599  51.397   0.021   6.371  0.0155 -0.2964  0.1052
   29C7H8N   C7  600  51.216   0.080   6.163 -0.2041  0.0840  0.1914
   29C7H8N   O2  601  51.183   0.274   6.674 -0.3281  0.0389 -0.2341
   29C7H8N   H1  602  50.896   0.299   6.592 -2.7720  1.5884 -1.4407
   29C7H8N   H2  603  50.766   0.270   6.372 -0.7894 -2.1545 -0.2766
   29C7H8N   H3  604  51.491   0.089   6.583  0.6520  0.6804  0.7858
   29C7H8N   H4  605  51.411   0.188   6.696  0.1073 -0.1841 -0.3489
   29C7H8N   H5  606  51.366   0.018   6.697 -0.9708  0.4597 -0.4547
   29C7H8N   H6  607  51.138   0.124   6.099  2.5370 -0.6548 -3.8446
   29C7H8N   H7  608  51.311   0.122   6.128 -0.9414  0.8307 -0.9549
   29C7H8N   H8  609  51.220  20.656   6.140  0.6540 -0.2713  1.8980
   30C7H8N   N1  610  50.484   0.324   6.120  0.0318  0.0289 -0.5085
   30C7H8N   C1  611  50.461   0.279   5.985  0.3489 -0.7280 -0.5095
   30C7H8N   N2  612  50.566   0.299   5.898  0.4575  0.1201 -0.4376
   30C7H8N   C2  613  50.684   0.361   5.937  0.1671 -0.2420  0.0430
   30C7H8N   C3  614  50.706   0.392   6.065 -0.1324  0.7501  0.1111
   30C7H8N   C4  615  50.604   0.382   6.164  0.6478 -0.1400  0.4137
   30C7H8N   N3  616  50.843   0.435   6.066 -0.0577 -0.2096  0.6040
   30C7H8N   C5  617  50.887   0.433   5.935  0.0993 -0.0836 -0.6404
   30C7H8N   N4  618  50.788   0.383   5.858 -0.0300 -0.6261  0.1897
   30C7H8N   C6  619  50.376   0.306   6.218 -0.3205 -1.2720 -0.5461
   30C7H8N   O1  620  50.359   0.220   5.959 -0.1706  0.4390 -0.1076
   30C7H8N   C7  621  50.547   0.263   5.747 -0.5481  0.3792 -0.3332
   30C7H8N   O2  622  50.623   0.427   6.277  0.0787 -0.5319  0.0199
   30C7H8N   H1  623  50.890   0.475   6.146 -1.2868  3.2876 -0.3186
   30C7H8N   H2  624  50.984   0.469   5.901  1.6123 -0.5073  3.0040
   30C7H8N   H3  625  50.368   0.197   6.233 -1.3593 -1.0089  0.9360
   30C7H8N   H4  626  50.287   0.349   6.170 -0.1347 -2.4445 -1.9693
   30C7H8N   H5  627  50.399   0.356   6.313 -0.2628 -1.2857 -0.5530
   30C7H8N   H6  628  50.445   0.279   5.709 -1.1554 -0.7455  0.7624
   30C7H8N   H7  629  50.570   0.156   5.732  0.6619  0.6079 -0.1582
   30C7H8N   H8  630  50.617   0.328   5.695 -0.2156 -0.1720 -0.5849
   31C7H8N   N1  631  50.056   0.032   6.552 -0.4689  0.1290 -0.5809
   31C7H8N   C1  632  50.076   0.092   6.431 -0.4802 -0.5522 -0.0691
   31C7H8N   N2  633  49.982   0.079   6.326 -0.7436 -0.0395  0.1676
   31C7H8N   C2  634  49.863   0.018   6.353  0.2122 -0.2463  0.1616
   31C7H8N   C3  635  49.843  20.648   6.475 -0.1424  0.4579 -0.4760
   31C7H8N   C4  636  49.942  20.649   6.589 -0.3578  0.2280 -0.7031
   31C7H8N   N3  637  49.708  20.607   6.475  0.0930  0.4413  0.2677
   31C7H8N   C5  638  49.666  20.625   6.344 -0.0119 -0.2110  0.3116
   31C7H8N   N4  639  49.756   0.007   6.270 -0.6305 -0.4353  0.0110
   31C7H8N   C6  640  50.159   0.066   6.652 -1.0755 -0.0746  0.8280
   31C7H8N   O1  641  50.177   0.158   6.413 -0.6852 -0.0665  0.9474
   31C7H8N   C7  642  49.997   0.153   6.195  0.0125  0.3003 -0.2671
   31C7H8N   O2  643  49.917  20.600   6.701  0.1389  0.3773 -0.7453
   31C7H8N   H1  644  49.661  20.555   6.548 -0.0493  1.9766  1.2853
   31C7H8N   H2  645  49.564  20.602   6.316 -0.1330  2.1109 -1.2355
   31C7H8N   H3  646  50.165   0.175   6.661 -1.3040 -0.1026  1.3564
   31C7H8N   H4  647  50.252   0.021   6.617 -1.3299 -0.6688  0.9081
   31C7H8N   H5  648  50.129   0.026   6.750  2.3078  0.2107  2.0617
   31C7H8N   H6  649  50.103   0.171   6.172 -0.0319 -0.0390 -0.7366
   31C7H8N   H7  650  49.937   0.245   6.186 -1.3877 -0.3761  1.8022
   31C7H8N   H8  651  49.950   0.081   6.127 -3.8051 -0.4584  2.9688
   32C7H8N   N1  652  49.265   0.224   6.147  0.0912 -0.3420  0.4701
   32C7H8N   C1  653  49.228   0.278   6.018  0.2266  0.4431  0.3950
   32C7H8N   N2  654  49.320   0.260   5.914  0.6664 -0.1534  0.4447
   32C7H8N   C2  655  49.444   0.213   5.947  0.4075 -0.1529  0.0129
   32C7H8N   C3  656  49.481   0.186   6.072 -0.5902  0.0885  0.1014
   32C7H8N   C4  657  49.389   0.171   6.181 -0.3598 -0.5397  0.2316
   32C7H8N   N3  658  49.619   0.159   6.066  0.1384  0.0333 -0.5843
   32C7H8N   C5  659  49.647   0.154   5.933  0.0259 -0.3477  0.0271
   32C7H8N   N4  660  49.547   0.202   5.865 -0.1652 -0.1898  0.3286
   32C7H8N   C6  661  49.175   0.240   6.258  1.1097 -0.8097 -0.3624
   32C7H8N   O1  662  49.120   0.337   5.996  0.9231 -0.5751 -0.5879
   32C7H8N   C7  663  49.294   0.310   5.774 -0.3036 -0.5445 -0.1523
   32C7H8N   O2  664  49.405   0.116   6.291  0.4749 -0.2349 -0.0197
   32C7H8N   H1  665  49.676   0.126   6.142  0.1053 -2.0056 -1.4247
   32C7H8N   H2  666  49.746   0.131   5.896 -0.2047 -1.2178 -0.0467
   32C7H8N   H3  667  49.108   0.153   6.268  3.0288 -2.2973 -0.1487
   32C7H8N   H4  668  49.218   0.256   6.357  0.9746  0.5804 -0.5146
   32C7H8N   H5  669  49.108   0.324   6.235 -0.9269 -2.1232  0.6138
   32C7H8N   H6  670  49.322   0.229   5.706 -1.4275 -0.8124 -0.3141
   32C7H8N   H7  671  49.190   0.336   5.749 -0.1336  0.5860  0.2918
   32C7H8N   H8  672  49.357   0.397   5.755 -0.0492 -0.7460 -0.2358
   33C7H8N   N1  673  51.303   0.142   7.418 -0.1177  0.2745 -0.1850
   33C7H8N   C1  674  51.325   0.089   7.290  0.1294 -0.2177  1.1190
   33C7H8N   N2  675  51.224   0.099   7.189  0.3460 -0.2196  0.2082
   33C7H8N   C2  676  51.102   0.158   7.222 -0.6448 -0.4813 -0.3447
   33C7H8N   C3  677  51.081   0.209   7.347 -0.3863 -0.0507 -0.4536
   33C7H8N   C4  678  51.188   0.216   7.453  0.5385 -0.6401  0.6119
   33C7H8N   N3  679  50.952   0.268   7.348 -0.0518  0.3764 -0.4898
   33C7H8N   C5  680  50.903   0.240   7.218 -0.1212 -0.3868  0.0253
   33C7H8N   N4  681  50.994   0.173   7.144 -0.1613 -1.2941  0.1631
   33C7H8N   C6  682  51.415   0.147   7.511  0.3400  0.3050  0.1723
   33C7H8N   O1  683  51.425   0.021   7.267  0.2088 -0.5726  0.1648
   33C7H8N   C7  684  51.246   0.041   7.053 -0.0218 -0.8268  1.0210
   33C7H8N   O2  685  51.166   0.274   7.555  0.3626 -0.1467 -0.0447
   33C7H8N   H1  686  50.904   0.325   7.416 -0.7621 -1.0740  0.2276
   33C7H8N   H2  687  50.801   0.265   7.194  1.2494  1.3476 -4.4109
   33C7H8N   H3  688  51.370   0.162   7.610  1.2439 -0.2016  0.6706
   33C7H8N   H4  689  51.473   0.054   7.516  1.0187  0.7358  0.3620
   33C7H8N   H5  690  51.493   0.222   7.492  2.5182 -1.5345  1.6699
   33C7H8N   H6  691  51.336  20.662   7.058 -1.2053 -2.6809  0.1620
   33C7H8N   H7  692  51.165  20.652   7.036 -2.3853  1.8759  0.4714
   33C7H8N   H8  693  51.239   0.120   6.978  1.5220 -1.4578  0.1861
   34C7H8N   N1  694  50.496   0.354   6.993 -0.5906 -0.0334  0.6074
   34C7H8N   C1  695  50.465   0.310   6.867  0.5138 -0.4691 -0.4267
   34C7H8N   N2  696  50.563   0.315   6.771 -0.2651 -0.1138 -0.5863
   34C7H8N   C2  697  50.682   0.375   6.800  0.3606 -0.1036  0.5376
   34C7H8N   C3  698  50.713   0.418   6.923 -0.7502  0.3118  0.0669
   34C7H8N   C4  699  50.619   0.410   7.028 -0.5846 -0.7952  0.6151
   34C7H8N   N3  700  50.842   0.460   6.917 -0.5850  0.3141 -0.3286
   34C7H8N   C5  701  50.883   0.438   6.786  0.7270 -0.3076  0.2686
   34C7H8N   N4  702  50.785   0.387   6.713 -0.9751  0.5720 -0.1211
   34C7H8N   C6  703  50.394   0.338   7.093 -0.0804  0.0105  1.4072
   34C7H8N   O1  704  50.350   0.272   6.842  0.1472 -0.0161  1.0299
   34C7H8N   C7  705  50.536   0.254   6.635  0.3475 -0.4450 -0.3049
   34C7H8N   O2  706  50.646   0.454   7.139 -0.3869  0.5688 -0.8845
   34C7H8N   H1  707  50.888   0.519   6.985  0.5764  0.5527 -1.3154
   34C7H8N   H2  708  50.971   0.486   6.747 -0.4979 -0.4800 -2.8217
   34C7H8N   H3  709  50.371   0.231   7.083 -0.3806  0.3480 -2.1991
   34C7H8N   H4  710  50.306   0.399   7.066  1.2933  1.4741  0.1947
   34C7H8N   H5  711  50.432   0.371   7.190  2.6344 -1.0103  0.7363
   34C7H8N   H6  712  50.536   0.337   6.563  4.1225  0.6101  0.8001
   34C7H8N   H7  713  50.437   0.207   6.628  0.6578 -1.0452 -0.6688
   34C7H8N   H8  714  50.607   0.183   6.590 -0.7302  0.9640 -4.5475
   35C7H8N   N1  715  50.056   0.039   7.397 -0.1265  0.6690 -0.4872
   35C7H8N   C1  716  50.074   0.082   7.270 -0.8144 -0.0438  0.6770
   35C7H8N   N2  717  49.978   0.055   7.177 -0.1305 -0.2080 -0.3393
   35C7H8N   C2  718  49.862   0.007   7.220 -0.7263  0.1397 -0.1896
   35C7H8N   C3  719  49.837  20.651   7.348  0.0981 -0.1010 -0.1866
   35C7H8N   C4  720  49.939  20.662   7.441  0.1980  0.6567 -0.7173
   35C7H8N   N3  721  49.699  20.616   7.356  0.1263 -0.4223  0.1876
   35C7H8N   C5  722  49.648  20.645   7.230 -0.8890 -0.5809  0.5049
   35C7H8N   N4  723  49.744   0.001   7.149 -0.6959 -0.0898 -0.1706
   35C7H8N   C6  724  50.169   0.056   7.491  0.3446  0.9183  1.0050
   35C7H8N   O1  725  50.180   0.140   7.243 -0.1740  0.1302  0.4600
   35C7H8N   C7  726  49.993   0.112   7.036  0.8646  0.0012 -1.1458
   35C7H8N   O2  727  49.920  20.627   7.560 -0.3967  0.3780  0.0123
   35C7H8N   H1  728  49.642  20.600   7.437  1.8143 -0.8227  1.3108
   35C7H8N   H2  729  49.544  20.634   7.202 -0.8143  0.8956 -0.4254
   35C7H8N   H3  730  50.269   0.019   7.462 -1.0740 -2.0766 -0.3219
   35C7H8N   H4  731  50.142   0.004   7.584 -1.0969 -5.7632 -2.7764
   35C7H8N   H5  732  50.174   0.161   7.522 -0.9407  0.9952  0.9709
   35C7H8N   H6  733  50.042   0.210   7.038 -2.5279  1.7484  1.4329
   35C7H8N   H7  734  49.897   0.150   6.999  2.7125  3.6716 -2.3131
   35C7H8N   H8  735  50.034   0.033   6.971  2.6396 -0.9470  1.0507
   36C7H8N   N1  736  49.241   0.271   6.994  0.3541 -0.9663  0.1185
   36C7H8N   C1  737  49.229   0.327   6.861  0.3521 -0.1973  0.6649
   36C7H8N   N2  738  49.325   0.298   6.769 -0.0899  0.5051  0.0312
   36C7H8N   C2  739  49.433   0.227   6.811  0.7577  0.3632  0.0479
   36C7H8N   C3  740  49.455   0.193   6.939 -0.1421  0.4030 -0.2837
   36C7H8N   C4  741  49.354   0.209   7.041  0.0887  0.2562  0.3823
   36C7H8N   N3  742  49.578   0.136   6.936  0.0810  0.4004 -0.3141
   36C7H8N   C5  743  49.622   0.143   6.800 -0.3941  0.7214 -0.5939
   36C7H8N   N4  744  49.530   0.196   6.725  0.5843  0.3583  0.4446
   36C7H8N   C6  745  49.137   0.309   7.093 -0.6605  0.9014 -0.3859
   36C7H8N   O1  746  49.133   0.395   6.835 -0.2352 -0.1078 -0.0945
   36C7H8N   C7  747  49.297   0.334   6.631  0.2112  0.2062  0.3486
   36C7H8N   O2  748  49.370   0.168   7.156  0.2302 -0.2757 -0.2993
   36C7H8N   H1  749  49.611   0.074   7.009  1.4383  0.5243 -0.8046
   36C7H8N   H2  750  49.719   0.111   6.763 -0.0729  3.3129 -2.1092
   36C7H8N   H3  751  49.046   0.350   7.048 -0.7511 -1.0051 -2.0244
   36C7H8N   H4  752  49.099   0.219   7.144  2.4520  0.0773  0.5950
   36C7H8N   H5  753  49.169   0.368   7.180 -0.9588 -0.6702  0.8178
   36C7H8N   H6  754  49.313   0.246   6.567  0.9046  1.1940 -0.8662
   36C7H8N   H7  755  49.196   0.372   6.609  0.0660 -0.2381  0.2439
   36C7H8N   H8  756  49.369   0.413   6.606  1.9905 -1.7137 -0.7796
   37C7H8N   N1  757  51.281   0.149   8.275  0.7029 -0.2348  0.1485
   37C7H8N   C1  758  51.308   0.091   8.154 -0.2648  0.6224  0.0300
   37C7H8N   N2  759  51.212   0.104   8.055  0.6357  0.0824 -0.3507
   37C7H8N   C2  760  51.094   0.167   8.088 -0.1765 -0.2366 -0.5293
   37C7H8N   C3  761  51.069   0.221   8.207  0.9519 -0.0658 -0.3751
   37C7H8N   C4  762  51.168   0.216   8.315 -0.6251 -0.1758  0.4181
   37C7H8N   N3  763  50.945   0.278   8.212  0.0787  0.0392 -0.4026
   37C7H8N   C5  764  50.898   0.261   8.082 -0.0836  0.0334  0.4408
   37C7H8N   N4  765  50.984   0.193   8.009 -0.3081 -0.2409  0.2318
   37C7H8N   C6  766  51.393   0.150   8.366  0.5121 -0.4411 -0.4752
   37C7H8N   O1  767  51.413   0.031   8.133 -0.0164 -0.1120  0.0272
   37C7H8N   C7  768  51.249   0.073   7.915  0.5036 -0.2390 -0.3682
   37C7H8N   O2  769  51.155   0.273   8.427 -0.0094  0.2259 -0.3802
   37C7H8N   H1  770  50.898   0.315   8.293 -1.0962  0.7874 -1.4000
   37C7H8N   H2  771  50.799   0.283   8.045  0.3629 -1.6741 -1.8602
   37C7H8N   H3  772  51.400   0.046   8.400 -0.6524 -0.7861 -1.2391
   37C7H8N   H4  773  51.482   0.173   8.306 -0.6967  1.0366 -1.7384
   37C7H8N   H5  774  51.375   0.216   8.452 -1.8625 -0.8915 -0.5788
   37C7H8N   H6  775  51.177   0.010   7.861  0.8184 -0.0806 -0.9665
   37C7H8N   H7  776  51.254   0.163   7.854  2.5002 -0.2081 -0.1969
   37C7H8N   H8  777  51.343   0.018   7.902 -0.7471 -2.1621 -1.6922
   38C7H8N   N1  778  50.509   0.330   7.838 -0.7470  0.1740 -0.7588
   38C7H8N   C1  779  50.487   0.274   7.707  0.3695 -0.0004  0.0352
   38C7H8N   N2  780  50.587   0.297   7.612  0.2452 -0.1798  0.5415
   38C7H8N   C2  781  50.708   0.356   7.648 -0.4886 -0.8076 -0.4909
   38C7H8N   C3  782  50.725   0.402   7.777  0.1191 -0.0975 -0.8516
   38C7H8N   C4  783  50.626   0.398   7.880  0.4593  0.8445 -0.7508
   38C7H8N   N3  784  50.856   0.451   7.785  0.9112 -0.0668 -0.1117
   38C7H8N   C5  785  50.909   0.433   7.658  0.2255  0.1671  0.2221
   38C7H8N   N4  786  50.820   0.383   7.574  0.1839 -0.1494  0.0313
   38C7H8N   C6  787  50.394   0.318   7.931 -0.2237 -0.0009 -0.0832
   38C7H8N   O1  788  50.383   0.214   7.676 -0.2996  0.0883 -0.1853
   38C7H8N   C7  789  50.545   0.274   7.467 -0.1109 -0.4764  0.3101
   38C7H8N   O2  790  50.647   0.440   7.994 -0.0077 -0.4975 -1.3168
   38C7H8N   H1  791  50.906   0.482   7.867  0.1399 -1.5265  0.9434
   38C7H8N   H2  792  51.009   0.465   7.632 -0.4288  0.4147 -2.0950
   38C7H8N   H3  793  50.349   0.417   7.941  1.9023  0.7864  2.0639
   38C7H8N   H4  794  50.432   0.285   8.028 -2.3721 -1.3583  0.3250
   38C7H8N   H5  795  50.321   0.242   7.900  1.5391 -2.0432  0.6009
   38C7H8N   H6  796  50.437   0.268   7.454 -0.0786 -0.1908 -0.0544
   38C7H8N   H7  797  50.596   0.180   7.442  0.0089 -0.4396  0.4050
   38C7H8N   H8  798  50.586   0.357   7.407  1.0487  1.6539  3.8668
   39C7H8N   N1  799  50.055   0.044   8.282 -0.1841  0.1077 -0.2559
   39C7H8N   C1  800  50.083   0.078   8.149 -0.1318 -0.0955 -0.3516
   39C7H8N   N2  801  49.987   0.050   8.051  0.6125  0.3975  0.5225
   39C7H8N   C2  802  49.863   0.008   8.089  0.5944  1.2163  0.1520
   39C7H8N   C3  803  49.844  20.650   8.215 -0.7008  0.3532  0.6456
   39C7H8N   C4  804  49.939  20.667   8.324 -0.0768 -0.0018 -0.2430
   39C7H8N   N3  805  49.713  20.612   8.221  0.3284 -0.5465  0.0266
   39C7H8N   C5  806  49.663  20.638   8.094 -0.3618  0.8439 -1.3545
   39C7H8N   N4  807  49.755  20.677   8.011  0.2258 -0.6247 -1.2563
   39C7H8N   C6  808  50.153   0.078   8.385  0.6536 -0.2720 -0.0515
   39C7H8N   O1  809  50.186   0.137   8.124  0.2853  0.8893  0.2546
   39C7H8N   C7  810  50.019   0.104   7.920  0.2318  0.4326 -0.0416
   39C7H8N   O2  811  49.923  20.619   8.435 -0.2699 -0.5487  0.4956
   39C7H8N   H1  812  49.663  20.575   8.300  0.7180 -0.2339  0.4168
   39C7H8N   H2  813  49.556  20.635   8.080 -0.5574  3.4215 -0.7047
   39C7H8N   H3  814  50.202   0.175   8.367  4.4880 -1.8198  1.4655
   39C7H8N   H4  815  50.233   0.003   8.392  1.6418  0.6076 -1.6502
   39C7H8N   H5  816  50.103   0.094   8.481 -0.3845  1.7184 -0.8992
   39C7H8N   H6  817  50.049   0.204   7.953  2.3783 -0.5930  1.2070
   39C7H8N   H7  818  49.929   0.100   7.858  0.0489  1.1368  0.1700
   39C7H8N   H8  819  50.100   0.052   7.867  0.1515  1.8477 -1.5588
   40C7H8N   N1  820  49.253   0.225   7.829 -0.2508  0.0572  0.0025
   40C7H8N   C1  821  49.244   0.281   7.703 -0.2341 -0.2021 -0.4116
   40C7H8N   N2  822  49.349   0.259   7.610  0.5769 -0.0773  0.5549
   40C7H8N   C2  823  49.463   0.215   7.660  0.8478  0.3013 -0.4449
   40C7H8N   C3  824  49.477   0.174   7.785  0.1916  0.5607 -0.0163
   40C7H8N   C4  825  49.368   0.166   7.880  0.1745  1.0296 -0.6081
   40C7H8N   N3  826  49.609   0.131   7.796 -0.2513  0.2968  0.5513
   40C7H8N   C5  827  49.665   0.147   7.667 -0.1982 -0.1133 -0.3286
   40C7H8N   N4  828  49.575   0.186   7.583  0.5755 -0.0301  0.0634
   40C7H8N   C6  829  49.129   0.222   7.912 -0.0125 -0.4321 -0.2307
   40C7H8N   O1  830  49.153   0.348   7.675 -0.3114 -0.4050  0.2973
   40C7H8N   C7  831  49.333   0.292   7.468  0.6794 -0.3256 -0.1354
   40C7H8N   O2  832  49.381   0.120   7.993  0.2363 -0.2357  0.0823
   40C7H8N   H1  833  49.656   0.081   7.870 -0.2491 -0.8688 -0.2366
   40C7H8N   H2  834  49.767   0.119   7.646 -0.0900 -0.5734  0.7914
   40C7H8N   H3  835  49.070   0.134   7.885  0.6317 -0.9613  0.0756
   40C7H8N   H4  836  49.162   0.211   8.016 -1.1327  1.3026  0.3161
   40C7H8N   H5  837  49.081   0.320   7.908  2.9865  1.1165 -0.0196
   40C7H8N   H6  838  49.273   0.382   7.454  0.2856 -0.4933  0.4658
   40C7H8N   H7  839  49.431   0.323   7.430 -0.0087 -0.1426 -1.8389
   40C7H8N   H8  840  49.282   0.210   7.415 -0.1359  0.5082 -0.6441
   41C7H8N   N1  841  51.298   0.132   9.131 -0.3167  0.0001  0.5399
   41C7H8N   C1  842  51.323   0.084   9.006 -1.0048  0.4755  0.3407
   41C7H8N   N2  843  51.228   0.102   8.904 -0.8841  0.6756  0.1620
   41C7H8N   C2  844  51.110   0.171   8.928 -0.4697  0.0603 -0.3816
   41C7H8N   C3  845  51.090   0.215   9.054 -0.5143  0.1588  0.0520
   41C7H8N   C4  846  51.183   0.198   9.171  0.2282 -0.7580  0.2170
   41C7H8N   N3  847  50.969   0.279   9.041 -0.2419 -0.2488  0.7682
   41C7H8N   C5  848  50.923   0.262   8.910  0.1049  0.4644 -0.5486
   41C7H8N   N4  849  51.012   0.204   8.838 -0.5104 -0.0557 -0.5376
   41C7H8N   C6  850  51.407   0.125   9.220  0.0098  0.4714 -1.0650
   41C7H8N   O1  851  51.419   0.013   8.985 -0.1344  0.3060  0.6964
   41C7H8N   C7  852  51.266   0.063   8.762  0.3157 -0.0768  0.1717
   41C7H8N   O2  853  51.161   0.249   9.281  0.2164 -0.5623 -0.6967
   41C7H8N   H1  854  50.922   0.332   9.113 -1.4654 -0.3510  0.0574
   41C7H8N   H2  855  50.832   0.311   8.877  0.0943  0.6332 -0.2830
   41C7H8N   H3  856  51.434   0.021   9.241  0.8281  1.0440  0.9211
   41C7H8N   H4  857  51.502   0.174   9.195  1.0503  0.3486  2.3493
   41C7H8N   H5  858  51.384   0.164   9.320  0.8101 -0.2428 -0.5950
   41C7H8N   H6  859  51.190   0.102   8.693 -0.2081 -1.4658 -0.0739
   41C7H8N   H7  860  51.364   0.102   8.733 -0.5915  1.5797 -0.7034
   41C7H8N   H8  861  51.268  20.637   8.750  1.7116 -0.2808  2.0040
   42C7H8N   N1  862  50.492   0.327   8.707 -0.2538 -0.2169 -0.0905
   42C7H8N   C1  863  50.468   0.286   8.575  0.1335 -0.9480 -0.4438
   42C7H8N   N2  864  50.560   0.311   8.476 -0.3038  0.0677  0.1153
   42C7H8N   C2  865  50.679   0.375   8.505 -0.2464  0.2430  0.4152
   42C7H8N   C3  866  50.713   0.409   8.630  0.1933  0.7503  0.0654
   42C7H8N   C4  867  50.616   0.394   8.746 -0.7613  0.4017 -0.3377
   42C7H8N   N3  868  50.843   0.466   8.632  0.0177  0.3762 -0.1806
   42C7H8N   C5  869  50.885   0.455   8.500  0.3687 -0.1867 -0.6877
   42C7H8N   N4  870  50.785   0.397   8.427  0.0051 -0.3731  0.2865
   42C7H8N   C6  871  50.381   0.317   8.800  0.7014  0.2360 -0.9266
   42C7H8N   O1  872  50.364   0.223   8.547 -0.2478  0.2160  0.4817
   42C7H8N   C7  873  50.523   0.274   8.329  0.3718 -0.3399  0.4173
   42C7H8N   O2  874  50.645   0.439   8.858  0.2637 -0.3821  0.0253
   42C7H8N   H1  875  50.893   0.492   8.716 -1.8323 -1.0709  1.3961
   42C7H8N   H2  876  50.981   0.491   8.467  0.8155 -0.6556  0.0748
   42C7H8N   H3  877  50.298   0.378   8.762  0.7023  0.4365 -0.6115
   42C7H8N   H4  878  50.411   0.359   8.897  0.0566  1.1917 -1.1331
   42C7H8N   H5  879  50.352   0.212   8.814  1.2277  0.3157  0.9312
   42C7H8N   H6  880  50.611   0.232   8.279  1.0373  0.3654  0.9722
   42C7H8N   H7  881  50.478   0.357   8.273  0.6296 -0.1296  0.5201
   42C7H8N   H8  882  50.445   0.198   8.342  0.9585 -1.1954 -0.9665
   43C7H8N   N1  883  50.052   0.027   9.139 -0.6245 -0.0119  0.4401
   43C7H8N   C1  884  50.089   0.075   9.013 -0.2274  0.4810 -0.2598
   43C7H8N   N2  885  49.998   0.067   8.909  0.0719 -0.1956  0.3377
   43C7H8N   C2  886  49.870   0.019   8.930  0.2003  0.1514 -0.0758
   43C7H8N   C3  887  49.843  20.654   9.054  0.6484  0.4774 -0.3517
   43C7H8N   C4  888  49.931  20.663   9.169 -0.8508  0.3708 -1.1075
   43C7H8N   N3  889  49.721  20.601   9.048 -0.3845  0.0082 -0.0350
   43C7H8N   C5  890  49.675  20.629   8.924  0.2305  0.0367 -0.6159
   43C7H8N   N4  891  49.774  20.682   8.846  0.2140  0.1490  0.3575
   43C7H8N   C6  892  50.157   0.050   9.253 -0.1291  0.0611  0.5998
   43C7H8N   O1  893  50.201   0.125   9.007 -0.4157 -0.1234 -0.3495
   43C7H8N   C7  894  50.035   0.126   8.775  0.0988 -0.5458 -0.3253
   43C7H8N   O2  895  49.900  20.618   9.279  0.1471 -0.1453 -0.0739
   43C7H8N   H1  896  49.666  20.551   9.117 -2.5280 -2.0850 -3.1307
   43C7H8N   H2  897  49.570  20.622   8.900  0.0642 -0.3364  0.2045
   43C7H8N   H3  898  50.243  20.680   9.210 -0.9558 -1.2299  0.4737
   43C7H8N   H4  899  50.127  20.679   9.343  0.1068 -2.0891 -0.5641
   43C7H8N   H5  900  50.174   0.156   9.272 -0.1931 -0.1507  1.8592
   43C7H8N   H6  901  50.143   0.148   8.771  0.3574 -1.8587 -0.7906
   43C7H8N   H7  902  49.977   0.216   8.750 -0.9999 -0.7948  1.2944
   43C7H8N   H8  903  50.015   0.056   8.693 -1.1752 -1.3737  0.6909
   44C7H8N   N1  904  49.228   0.232   8.701  0.1343  0.6942 -0.0925
   44C7H8N   C1  905  49.210   0.280   8.564  1.0066  0.8123 -0.0990
   44C7H8N   N2  906  49.314   0.266   8.473 -0.1154  0.3900 -0.4146
   44C7H8N   C2  907  49.431   0.215   8.509  0.2594  0.6496 -0.5625
   44C7H8N   C3  908  49.454   0.174   8.636 -0.9369 -0.6529  0.0123
   44C7H8N   C4  909  49.348   0.179   8.740 -0.2031 -0.3214  0.1499
   44C7H8N   N3  910  49.590   0.131   8.639 -0.2957 -0.1200 -0.0696
   44C7H8N   C5  911  49.632   0.143   8.509  1.0856 -0.1278 -0.5118
   44C7H8N   N4  912  49.537   0.185   8.424  0.8036  0.2536 -0.7594
   44C7H8N   C6  913  49.121   0.235   8.800 -0.4333  0.6140  0.0076
   44C7H8N   O1  914  49.107   0.338   8.522  0.0012  0.2911  0.1936
   44C7H8N   C7  915  49.296   0.298   8.327  0.1041  0.3692 -0.0743
   44C7H8N   O2  916  49.373   0.149   8.849 -0.3991  0.2387 -0.0834
   44C7H8N   H1  917  49.642   0.088   8.714 -2.2889 -3.2572 -0.3455
   44C7H8N   H2  918  49.734   0.124   8.480  0.8935  2.6161 -3.1942
   44C7H8N   H3  919  49.148   0.239   8.906 -3.0332 -1.8970  0.8221
   44C7H8N   H4  920  49.067   0.328   8.779  0.1073  0.4713 -2.2307
   44C7H8N   H5  921  49.045   0.157   8.792 -0.4796  0.7627 -1.1916
   44C7H8N   H6  922  49.373   0.367   8.292 -0.6694  0.2712 -2.0247
   44C7H8N   H7  923  49.318   0.206   8.272 -0.4706  0.0828  0.1639
   44C7H8N   H8  924  49.193   0.327   8.301  0.1491  0.8719  0.3002
   45C7H8N   N1  925  51.282   0.144  10.002 -0.5741 -0.2405  0.3699
   45C7H8N   C1  926  51.306   0.091   9.877 -0.5032 -0.6357  0.3497
   45C7H8N   N2  927  51.213   0.113   9.774 -0.1066 -0.5966 -0.3581
   45C7H8N   C2  928  51.099   0.175   9.809 -0.0404 -0.3541 -0.0527
   45C7H8N   C3  929  51.071   0.215   9.933 -0.4842  0.6913  0.0341
   45C7H8N   C4  930  51.168   0.209  10.036  0.3336 -1.3572  0.0085
   45C7H8N   N3  931  50.952   0.273   9.935 -0.8685  0.0291 -0.0278
   45C7H8N   C5  932  50.901   0.253   9.806  0.3453 -0.1558  0.4775
   45C7H8N   N4  933  50.993   0.198   9.725  0.2480  0.4964  0.2201
   45C7H8N   C6  934  51.377   0.115  10.106 -0.6814  0.3074 -0.0143
   45C7H8N   O1  935  51.409   0.031   9.856 -0.2670  0.6722  0.3027
   45C7H8N   C7  936  51.237   0.071   9.632 -0.2775  0.0361  0.5198
   45C7H8N   O2  937  51.146   0.260  10.148 -0.0897 -0.4348 -0.0017
   45C7H8N   H1  938  50.910   0.309  10.020  1.0137  0.8920  0.5537
   45C7H8N   H2  939  50.800   0.282   9.780  1.1617  0.7981 -1.7128
   45C7H8N   H3  940  51.348   0.047  10.187  1.0380  0.7973  1.0449
   45C7H8N   H4  941  51.471   0.073  10.067 -0.1508  1.0762  0.4088
   45C7H8N   H5  942  51.398   0.215  10.146 -1.3394  0.1966  0.6074
   45C7H8N   H6  943  51.262  20.647   9.629  1.7835  0.5497 -1.8229
   45C7H8N   H7  944  51.151   0.076   9.563  1.3097 -0.6057 -1.5583
   45C7H8N   H8  945  51.322   0.127   9.593 -0.5741 -0.6656 -1.1954
   46C7H8N   N1  946  50.501   0.364   9.554 -0.5439 -0.1996  0.2164
   46C7H8N   C1  947  50.475   0.307   9.428 -0.2363 -0.6445 -0.1066
   46C7H8N   N2  948  50.584   0.320   9.333  0.1629  0.4743  0.5549
   46C7H8N   C2  949  50.703   0.372   9.369  0.2953 -0.2302 -0.1200
   46C7H8N   C3  950  50.723   0.418   9.493 -0.4820 -0.6935  0.5793
   46C7H8N   C4  951  50.617   0.420   9.598 -0.8134 -0.2652  0.3134
   46C7H8N   N3  952  50.855   0.433   9.504  0.5025  0.9601 -0.2098
   46C7H8N   C5  953  50.913   0.411   9.381  0.2789  0.0424 -0.1886
   46C7H8N   N4  954  50.816   0.377   9.299 -0.8444 -0.1175  0.5118
   46C7H8N   C6  955  50.403   0.332   9.662  0.1713 -0.7667  0.2595
   46C7H8N   O1  956  50.372   0.246   9.404 -0.0203 -0.5088  0.4809
   46C7H8N   C7  957  50.557   0.269   9.201 -0.1687 -0.1158 -0.3185
   46C7H8N   O2  958  50.645   0.448   9.714  0.5082  0.4198  0.2816
   46C7H8N   H1  959  50.904   0.471   9.584 -1.5310 -1.3525  2.2007
   46C7H8N   H2  960  51.020   0.397   9.370  0.1746  0.4893 -2.0119
   46C7H8N   H3  961  50.301   0.315   9.626  0.2139  0.4048 -0.4288
   46C7H8N   H4  962  50.406   0.422   9.724  1.9459 -2.6951  3.1118
   46C7H8N   H5  963  50.430   0.242   9.719  0.0521  0.1100  1.7181
   46C7H8N   H6  964  50.639   0.292   9.131 -1.6482  3.0979 -1.0688
   46C7H8N   H7  965  50.466   0.306   9.153 -0.0873  0.4625 -0.0340
   46C7H8N   H8  966  50.565   0.160   9.208 -0.1602 -0.1443 -0.7268
   47C7H8N   N1  967  50.049   0.032   9.993  0.5222  0.4366  0.0045
   47C7H8N   C1  968  50.071   0.084   9.862 -0.7265  0.7421 -0.1907
   47C7H8N   N2  969  49.975   0.070   9.767  0.1419 -0.3168  0.1323
   47C7H8N   C2  970  49.850   0.016   9.801  0.3240  0.2294  0.3872
   47C7H8N   C3  971  49.829  20.661   9.925  0.3298 -0.8259  0.2053
   47C7H8N   C4  972  49.926  20.667  10.040 -0.5436  0.4395 -0.2345
   47C7H8N   N3  973  49.703  20.608   9.926  0.2390  0.3835 -0.3594
   47C7H8N   C5  974  49.651  20.625   9.801  0.7619 -0.3580  1.0728
   47C7H8N   N4  975  49.733   0.006   9.726 -0.3885 -0.2404  0.5118
   47C7H8N   C6  976  50.160   0.066  10.081 -0.6911  1.1918 -0.4642
   47C7H8N   O1  977  50.183   0.139   9.834 -0.4900  0.7507 -0.1542
   47C7H8N   C7  978  49.997   0.127   9.634 -0.1359 -0.1289  0.0006
   47C7H8N   O2  979  49.908  20.641  10.155 -0.2447  0.4292 -0.9427
   47C7H8N   H1  980  49.646  20.574  10.003 -1.7124  3.4932 -0.3656
   47C7H8N   H2  981  49.546  20.615   9.776  0.8466  1.0414  0.1175
   47C7H8N   H3  982  50.138   0.023  10.179 -2.4592  1.4151 -0.7407
   47C7H8N   H4  983  50.170   0.175  10.082 -4.3026  1.5973  2.5917
   47C7H8N   H5  984  50.251   0.021  10.038 -0.7737  1.5312 -0.9974
   47C7H8N   H6  985  49.966   0.046   9.566 -1.1734 -0.5177  0.9221
   47C7H8N   H7  986  50.105   0.136   9.616  0.2244 -2.2368  0.8734
   47C7H8N   H8  987  49.931   0.212   9.613 -0.4956 -0.6760 -1.1165
   48C7H8N   N1  988  49.241   0.263   9.514  0.3556 -0.0535 -0.2503
   48C7H8N   C1  989  49.227   0.307   9.380  0.0388  0.3410 -0.0900
   48C7H8N   N2  990  49.331   0.273   9.290  0.2841 -0.1379 -0.3616
   48C7H8N   C2  991  49.446   0.214   9.345 -0.2062 -0.1089 -1.0452
   48C7H8N   C3  992  49.456   0.167   9.470 -0.3816  0.0928  0.9779
   48C7H8N   C4  993  49.348   0.192   9.572  0.9879 -0.9469 -0.7223
   48C7H8N   N3  994  49.587   0.125   9.489  0.1689  0.6106  0.3187
   48C7H8N   C5  995  49.652   0.145   9.365 -0.0148  0.0642  0.0905
   48C7H8N   N4  996  49.562   0.194   9.276  0.0986 -0.1661 -0.2217
   48C7H8N   C6  997  49.123   0.292   9.605 -0.1004  0.1669 -0.3610
   48C7H8N   O1  998  49.130   0.367   9.348  0.4075  0.2114  0.5490
   48C7H8N   C7  999  49.312   0.296   9.141  0.3860  0.3845 -0.8284
   48C7H8N   O2 1000  49.360   0.163   9.686  0.6124 -0.0622 -0.1629
   48C7H8N   H1 1001  49.638   0.105   9.574 -1.4763  1.8854  1.6481
   48C7H8N   H2 1002  49.756   0.122   9.345 -0.5500 -0.2262 -2.4411
   48C7H8N   H3 1003  49.053   0.365   9.562 -0.6983 -1.2860 -1.9571
   48C7H8N   H4 1004  49.071   0.196   9.614 -1.3876  0.8281 -0.6110
   48C7H8N   H5 1005  49.158   0.326   9.703  0.4840  0.3290 -0.6248
   48C7H8N   H6 1006  49.406   0.289   9.085 -0.3689 -2.4871 -1.8107
   48C7H8N   H7 1007  49.239   0.230   9.093 -1.0941  1.6764 -0.3613
   48C7H8N   H8 1008  49.275   0.397   9.124 -3.1997 -0.2112  2.6572
   49C7H8N   N1 1009  51.308   0.101  10.819  0.7028  0.0116  0.4431
   49C7H8N   C1 1010  51.329   0.055  10.695 -0.2936  0.0884  0.1018
   49C7H8N   N2 1011  51.239   0.089  10.595  0.5743  0.5268 -0.4853
   49C7H8N   C2 1012  51.115   0.136  10.632  0.3125  0.4885 -1.0778
   49C7H8N   C3 1013  51.093   0.171  10.763  0.1916  0.1271  0.1234
   49C7H8N   C4 1014  51.193   0.167  10.866  0.6298 -0.0903  0.0214
   49C7H8N   N3 1015  50.967   0.232  10.763  0.6935  0.5653  0.1357
   49C7H8N   C5 1016  50.926   0.230  10.627  0.5505  0.0891  0.6767
   49C7H8N   N4 1017  51.012   0.164  10.547 -0.4397 -0.0301 -0.4332
   49C7H8N   C6 1018  51.406   0.074  10.921  0.3362 -0.0303  0.0790
   49C7H8N   O1 1019  51.438   0.009  10.664  0.4901 -0.3045  0.2265
   49C7H8N   C7 1020  51.270   0.061  10.455 -0.4644  0.2277  0.3128
   49C7H8N   O2 1021  51.174   0.211  10.979  0.0329 -0.5951  0.1356
   49C7H8N   H1 1022  50.915   0.265  10.843  1.3024 -0.1246  0.8228
   49C7H8N   H2 1023  50.827   0.265  10.600  0.1647 -0.6711  1.0933
   49C7H8N   H3 1024  51.382   0.110  11.022 -3.6185  0.1835 -0.8458
   49C7H8N   H4 1025  51.429  20.650  10.910 -0.7110 -0.1916 -0.5801
   49C7H8N   H5 1026  51.504   0.117  10.899 -0.4299  1.2911 -0.8513
   49C7H8N   H6 1027  51.273   0.151  10.392  2.1328 -1.1688 -1.6694
   49C7H8N   H7 1028  51.370   0.017  10.445 -0.6235 -0.3923  1.3718
   49C7H8N   H8 1029  51.189   0.003  10.409  0.7306 -1.0247 -0.2424
   50C7H8N   N1 1030  50.494   0.316  10.437 -1.2927 -0.9920  0.4021
   50C7H8N   C1 1031  50.469   0.277  10.304 -0.1542 -0.4419  0.4805
   50C7H8N   N2 1032  50.565   0.299  10.209  0.3871 -0.2259  0.8417
   50C7H8N   C2 1033  50.688   0.354  10.243 -0.7405 -0.4390  0.0029
   50C7H8N   C3 1034  50.713   0.389  10.371 -0.1110 -0.8929 -1.2002
   50C7H8N   C4 1035  50.613   0.368  10.482 -0.1361 -0.0918 -0.2717
   50C7H8N   N3 1036  50.848   0.425  10.374 -0.0231 -0.0343 -0.0564
   50C7H8N   C5 1037  50.888   0.426  10.244  0.1658  0.1634 -0.7157
   50C7H8N   N4 1038  50.799   0.385  10.164 -0.1321 -0.3322  0.1818
   50C7H8N   C6 1039  50.372   0.320  10.526 -0.5619 -0.0183  0.4338
   50C7H8N   O1 1040  50.366   0.231  10.271  0.1884 -0.0450 -0.0889
   50C7H8N   C7 1041  50.535   0.269  10.069  0.8507  0.0473 -0.8853
   50C7H8N   O2 1042  50.642   0.402  10.600  0.4646 -0.0943  0.4144
   50C7H8N   H1 1043  50.915   0.444  10.446 -1.1641  1.2633  0.6909
   50C7H8N   H2 1044  50.989   0.458  10.222  0.1192  1.6551  1.0735
   50C7H8N   H3 1045  50.308   0.406  10.503  1.1854  1.0386 -0.6078
   50C7H8N   H4 1046  50.388   0.316  10.635 -2.0019 -0.7793  0.6290
   50C7H8N   H5 1047  50.311   0.231  10.511 -0.4435  0.2005 -1.4822
   50C7H8N   H6 1048  50.495   0.170  10.043 -2.1678  0.3392  2.3206
   50C7H8N   H7 1049  50.628   0.280  10.012  1.4036  0.8831  0.1669
   50C7H8N   H8 1050  50.456   0.338  10.039  1.3032  0.5769 -0.8604
   51C7H8N   N1 1051  50.066   0.028  10.861  0.5536 -0.3416 -0.1951
   51C7H8N   C1 1052  50.094   0.087  10.742  0.0612 -0.2483  0.4877
   51C7H8N   N2 1053  49.999   0.074  10.639  0.0123  0.3761  0.0515
   51C7H8N   C2 1054  49.876   0.018  10.662 -0.1060 -0.0354  0.3564
   51C7H8N   C3 1055  49.847  20.649  10.780 -0.3854 -0.0469  0.5131
   51C7H8N   C4 1056  49.946  20.642  10.891 -1.1137 -0.6921 -0.3377
   51C7H8N   N3 1057  49.714  20.611  10.777  0.6180 -0.2454 -0.5265
   51C7H8N   C5 1058  49.681  20.625  10.647  1.0127 -0.2401  0.3094
   51C7H8N   N4 1059  49.771  20.678  10.574 -0.3993  0.2759 -0.3245
   51C7H8N   C6 1060  50.178   0.035  10.960 -0.1569  0.2129  0.4628
   51C7H8N   O1 1061  50.199   0.146  10.725 -0.2409 -0.1951 -0.2901
   51C7H8N   C7 1062  50.040   0.117  10.509 -0.1676 -0.3608 -0.5782
   51C7H8N   O2 1063  49.918  20.607  10.996 -0.2061  0.2071  0.1509
   51C7H8N   H1 1064  49.660  20.566  10.849  1.4312 -1.1140 -0.4549
   51C7H8N   H2 1065  49.578  20.610  10.617  0.9285  2.0221 -0.6426
   51C7H8N   H3 1066  50.192  20.626  11.017  0.3252  0.6752  1.0991
   51C7H8N   H4 1067  50.168   0.112  11.039 -0.9410 -0.4376  1.0025
   51C7H8N   H5 1068  50.279   0.041  10.918  1.7754 -0.3444  4.7273
   51C7H8N   H6 1069  49.970   0.086  10.430 -0.5662 -0.9320 -0.0058
   51C7H8N   H7 1070  50.141   0.085  10.480 -0.4102 -0.7093 -1.0291
   51C7H8N   H8 1071  50.037   0.226  10.512  2.2193 -0.2964 -0.0265
   52C7H8N   N1 1072  49.247   0.238  10.422  0.2746  0.3743 -0.6302
   52C7H8N   C1 1073  49.210   0.295  10.296 -0.0914  0.0656 -0.3392
   52C7H8N   N2 1074  49.297   0.274  10.197 -0.0786 -0.0143  0.1505
   52C7H8N   C2 1075  49.424   0.215  10.223  0.6377 -0.0530  0.0260
   52C7H8N   C3 1076  49.454   0.157  10.343 -0.0291  0.5767 -0.2463
   52C7H8N   C4 1077  49.366   0.174  10.452 -0.1990 -0.6986  0.4946
   52C7H8N   N3 1078  49.582   0.100  10.339 -0.4004  0.0182 -0.7247
   52C7H8N   C5 1079  49.628   0.127  10.209  0.5284 -1.0608 -0.2692
   52C7H8N   N4 1080  49.527   0.198  10.145  0.1730 -0.2021 -0.2936
   52C7H8N   C6 1081  49.146   0.258  10.529 -0.2693  0.4156 -0.5310
   52C7H8N   O1 1082  49.102   0.348  10.276  0.8888  0.1179  0.4432
   52C7H8N   C7 1083  49.271   0.316  10.063 -0.1502  0.2997  0.0864
   52C7H8N   O2 1084  49.405   0.150  10.566 -0.2226 -0.0371  0.0284
   52C7H8N   H1 1085  49.638   0.060  10.413  0.1810  0.5773 -0.8543
   52C7H8N   H2 1086  49.733   0.119  10.184  0.3742  1.6616 -2.0979
   52C7H8N   H3 1087  49.147   0.364  10.557 -0.3762  0.2494  0.1130
   52C7H8N   H4 1088  49.046   0.230  10.495 -1.0127  0.2449  1.7318
   52C7H8N   H5 1089  49.156   0.186  10.612 -0.7456  1.3407  0.3385
   52C7H8N   H6 1090  49.367   0.319  10.010 -0.8544  0.6841 -1.1911
   52C7H8N   H7 1091  49.196   0.252  10.015 -2.4612  1.7631  1.6765
   52C7H8N   H8 1092  49.234   0.420  10.065 -0.2813  0.2877 -1.0375
   53C7H8N   N1 1093  51.298   0.129  11.676 -0.2626 -0.1693  0.7009
   53C7H8N   C1 1094  51.327   0.088  11.544 -0.2552 -0.7712  0.5069
   53C7H8N   N2 1095  51.233   0.118  11.447  0.1644 -0.7981  0.2244
   53C7H8N   C2 1096  51.110   0.174  11.485 -0.5443 -0.1294 -0.6262
   53C7H8N   C3 1097  51.087   0.217  11.606 -0.0645  0.7829  0.8119
   53C7H8N   C4 1098  51.180   0.193  11.716 -0.1625 -0.0109 -1.1629
   53C7H8N   N3 1099  50.964   0.272  11.605  0.6708 -0.0547 -0.0316
   53C7H8N   C5 1100  50.923   0.268  11.471  1.3496  0.7711 -0.2282
   53C7H8N   N4 1101  51.011   0.201  11.394 -0.5950 -0.0874 -0.1519
   53C7H8N   C6 1102  51.402   0.090  11.774  0.4557  0.6333  0.7837
   53C7H8N   O1 1103  51.428   0.027  11.513  0.1655 -0.1144 -0.1549
   53C7H8N   C7 1104  51.259   0.082  11.304  0.5800 -0.0230 -0.0369
   53C7H8N   O2 1105  51.165   0.232  11.828  0.2701 -0.2331  0.1537
   53C7H8N   H1 1106  50.913   0.295  11.689  1.0847 -0.6463  0.3901
   53C7H8N   H2 1107  50.825   0.304  11.441  0.6964 -0.9915 -0.2404
   53C7H8N   H3 1108  51.454   0.000  11.738 -2.6548 -0.6608 -0.6808
   53C7H8N   H4 1109  51.474   0.172  11.775  1.4301 -0.2066  0.3297
   53C7H8N   H5 1110  51.369   0.084  11.878  0.2774  2.0709  0.8138
   53C7H8N   H6 1111  51.202   0.150  11.239  1.7396 -1.0328 -2.1866
   53C7H8N   H7 1112  51.367   0.089  11.287  0.7496  0.7578  1.3243
   53C7H8N   H8 1113  51.215  20.665  11.290 -0.8509  0.4476  1.0191
   54C7H8N   N1 1114  50.523   0.349  11.260 -0.6474  0.2720  0.1099
   54C7H8N   C1 1115  50.489   0.290  11.143  0.2666 -0.0589 -0.4544
   54C7H8N   N2 1116  50.586   0.304  11.043  0.3201  0.3265  0.3692
   54C7H8N   C2 1117  50.715   0.349  11.073  0.0579  0.2619 -0.3672
   54C7H8N   C3 1118  50.742   0.403  11.192  0.4434  0.2051  0.3518
   54C7H8N   C4 1119  50.637   0.421  11.291  0.4950  0.2853  0.2134
   54C7H8N   N3 1120  50.872   0.451  11.189 -0.3336  0.1075  0.0697
   54C7H8N   C5 1121  50.921   0.423  11.058  0.0907 -0.6310 -0.1124
   54C7H8N   N4 1122  50.830   0.345  10.995  0.1566  0.6879  0.7488
   54C7H8N   C6 1123  50.419   0.345  11.359 -0.2789 -0.2564  0.3788
   54C7H8N   O1 1124  50.387   0.231  11.122 -0.5507 -0.5872 -0.1111
   54C7H8N   C7 1125  50.557   0.253  10.909  0.0041 -0.6373 -0.1221
   54C7H8N   O2 1126  50.651   0.487  11.388  0.3743  0.8112 -0.3616
   54C7H8N   H1 1127  50.921   0.492  11.267 -0.2117  2.4391 -1.1693
   54C7H8N   H2 1128  51.019   0.446  11.019  0.4378 -0.5661  0.7933
   54C7H8N   H3 1129  50.356   0.432  11.336  0.2307 -0.1215 -0.5542
   54C7H8N   H4 1130  50.464   0.344  11.458  1.7412 -3.5156 -0.5088
   54C7H8N   H5 1131  50.351   0.259  11.349  0.7776 -1.3248  2.1999
   54C7H8N   H6 1132  50.455   0.281  10.878  0.7450  2.0985 -0.1739
   54C7H8N   H7 1133  50.568   0.144  10.910 -1.5471 -0.7968  1.2064
   54C7H8N   H8 1134  50.619   0.303  10.834 -1.1755  1.0982  0.0362
   55C7H8N   N1 1135  50.039   0.047  11.677  0.5873 -0.1339  0.3742
   55C7H8N   C1 1136  50.066   0.086  11.539 -0.5606  0.0568 -0.1898
   55C7H8N   N2 1137  49.965   0.064  11.442  0.3804 -0.0920 -0.3337
   55C7H8N   C2 1138  49.846   0.013  11.486 -0.8474  0.0970 -0.7240
   55C7H8N   C3 1139  49.825  20.651  11.615 -0.3840 -0.1898 -0.7545
   55C7H8N   C4 1140  49.925  20.666  11.716 -0.1395 -0.2461 -0.4939
   55C7H8N   N3 1141  49.693  20.614  11.617 -0.1180  0.4787 -0.2511
   55C7H8N   C5 1142  49.637  20.646  11.498 -0.3558  0.0361 -0.1925
   55C7H8N   N4 1143  49.735   0.005  11.412 -0.1285  0.4574 -0.2384
   55C7H8N   C6 1144  50.148   0.055  11.774 -0.4023 -0.3117 -0.2708
   55C7H8N   O1 1145  50.167   0.152  11.513 -0.5184 -0.0648 -0.2585
   55C7H8N   C7 1146  49.988   0.115  11.305  0.0845  0.6553  0.0310
   55C7H8N   O2 1147  49.900  20.612  11.822  0.1562 -1.0996 -0.0978
   55C7H8N   H1 1148  49.638  20.578  11.694  0.6115  0.4931  0.2803
   55C7H8N   H2 1149  49.535  20.620  11.471 -0.7964  0.5886  0.9473
   55C7H8N   H3 1150  50.171   0.157  11.807 -4.0587  0.6912 -0.6893
   55C7H8N   H4 1151  50.238   0.016  11.724 -0.3229 -0.3381 -0.1023
   55C7H8N   H5 1152  50.132  20.676  11.863 -2.3608 -0.7332 -0.8979
   55C7H8N   H6 1153  49.993   0.043  11.221 -3.0403  1.4917 -0.9354
   55C7H8N   H7 1154  50.087   0.163  11.302  0.7269 -0.3150  3.5550
   55C7H8N   H8 1155  49.912   0.190  11.284 -1.1457 -1.1033 -2.0196
   56C7H8N   N1 1156  49.229   0.253  11.238 -0.0853  0.0832 -0.1521
   56C7H8N   C1 1157  49.214   0.301  11.109 -0.1199 -0.8424  0.1405
   56C7H8N   N2 1158  49.316   0.280  11.012  0.1854  0.3293  0.2600
   56C7H8N   C2 1159  49.434   0.230  11.057 -0.0345 -0.5439  0.4184
   56C7H8N   C3 1160  49.450   0.181  11.187 -1.0595 -0.2659 -0.1645
   56C7H8N   C4 1161  49.348   0.198  11.290  0.0143 -0.2366 -0.4499
   56C7H8N   N3 1162  49.582   0.143  11.196  0.4012 -0.7860 -0.2944
   56C7H8N   C5 1163  49.637   0.161  11.067  0.3704  0.0351 -0.4703
   56C7H8N   N4 1164  49.550   0.219  10.986  0.0446  0.4198  0.5236
   56C7H8N   C6 1165  49.106   0.245  11.318 -0.2600 -0.1216 -0.3377
   56C7H8N   O1 1166  49.113   0.360  11.069 -0.0849 -0.2121  0.3022
   56C7H8N   C7 1167  49.302   0.314  10.868  0.0010  0.3860  0.2758
   56C7H8N   O2 1168  49.366   0.177  11.405  0.0415  0.0748 -0.1821
   56C7H8N   H1 1169  49.629   0.100  11.274 -1.9119  0.5421  1.8941
   56C7H8N   H2 1170  49.742   0.149  11.047  0.4907 -1.7576  1.0747
   56C7H8N   H3 1171  49.022   0.206  11.259 -0.8343 -0.1939  0.5311
   56C7H8N   H4 1172  49.116   0.180  11.406 -1.6041  1.2988  0.8950
   56C7H8N   H5 1173  49.061   0.343  11.339  0.8789 -0.0887  2.0600
   56C7H8N   H6 1174  49.394   0.286  10.815 -0.5629  2.5544 -1.9000
   56C7H8N   H7 1175  49.219   0.255  10.827 -2.2733  2.4231  1.8084
   56C7H8N   H8 1176  49.278   0.418  10.843  1.1751  0.5548 -0.1608
   57C7H8N   N1 1177  51.286   0.134  12.531  0.4027 -0.3423  0.6189
   57C7H8N   C1 1178  51.312   0.083  12.399  0.1557  0.3236 -0.1393
   57C7H8N   N2 1179  51.214   0.089  12.306  0.4168 -0.2427  0.1984
   57C7H8N   C2 1180  51.093   0.137  12.344 -0.1765  0.3307  0.1549
   57C7H8N   C3 1181  51.066   0.184  12.467  0.3126 -0.3153 -0.3201
   57C7H8N   C4 1182  51.171   0.190  12.570 -0.8071  0.0237  0.5528
   57C7H8N   N3 1183  50.935   0.225  12.473 -0.6630 -0.0631 -0.2324
   57C7H8N   C5 1184  50.888   0.201  12.346  1.0086  0.3548 -1.4471
   57C7H8N   N4 1185  50.978   0.144  12.267  0.0350 -0.7923 -0.5603
   57C7H8N   C6 1186  51.402   0.130  12.626  0.4820 -0.3830 -0.1793
   57C7H8N   O1 1187  51.414   0.020  12.380  0.6299 -0.2745 -0.1031
   57C7H8N   C7 1188  51.243   0.055  12.168 -0.7030  0.1166 -0.7129
   57C7H8N   O2 1189  51.161   0.241  12.674  0.2378 -0.1772  0.0029
   57C7H8N   H1 1190  50.886   0.272  12.547 -1.2831 -0.6175 -0.2741
   57C7H8N   H2 1191  50.788   0.237  12.323  1.1212  2.1824  0.7389
   57C7H8N   H3 1192  51.453   0.033  12.616 -1.2453 -1.7062  3.2441
   57C7H8N   H4 1193  51.480   0.204  12.604 -0.3015  0.7919  0.9347
   57C7H8N   H5 1194  51.380   0.118  12.732  1.0641  0.1078 -0.0018
   57C7H8N   H6 1195  51.291  20.640  12.154 -1.3994 -0.4135  0.4969
   57C7H8N   H7 1196  51.154   0.047  12.105 -1.5336  1.8525  0.1947
   57C7H8N   H8 1197  51.304   0.132  12.119  1.4081 -0.4831  0.8683
   58C7H8N   N1 1198  50.499   0.322  12.087 -0.0915  0.4727  0.3001
   58C7H8N   C1 1199  50.469   0.284  11.955  0.3009 -0.2912  0.7240
   58C7H8N   N2 1200  50.569   0.294  11.855  0.4490  0.1162  0.7184
   58C7H8N   C2 1201  50.693   0.340  11.895 -0.0674  0.3528 -0.5719
   58C7H8N   C3 1202  50.715   0.382  12.018  0.3870  0.3937  0.2510
   58C7H8N   C4 1203  50.620   0.374  12.123 -0.2000  0.1115  0.3564
   58C7H8N   N3 1204  50.849   0.411  12.034 -0.1805  0.4738  0.3025
   58C7H8N   C5 1205  50.900   0.408  11.906  0.4942  0.0517  1.4174
   58C7H8N   N4 1206  50.806   0.362  11.819  0.6034  0.5410  0.0292
   58C7H8N   C6 1207  50.399   0.291  12.194  0.2217 -0.1986 -0.0217
   58C7H8N   O1 1208  50.356   0.246  11.921  0.6075  0.6486 -0.1607
   58C7H8N   C7 1209  50.539   0.252  11.717 -0.5706  0.2108  0.1490
   58C7H8N   O2 1210  50.649   0.403  12.239 -0.2510  0.5536 -0.0753
   58C7H8N   H1 1211  50.890   0.438  12.122 -1.9643 -0.7153  1.5257
   58C7H8N   H2 1212  51.003   0.430  11.884  0.5707 -0.0459  1.6641
   58C7H8N   H3 1213  50.300   0.327  12.163  0.3669 -1.4436 -1.9678
   58C7H8N   H4 1214  50.417   0.342  12.290 -1.7457 -1.4951  1.0734
   58C7H8N   H5 1215  50.395   0.184  12.218 -0.2834 -0.0412  0.6100
   58C7H8N   H6 1216  50.475   0.164  11.732  2.2794 -2.4090 -2.4149
   58C7H8N   H7 1217  50.629   0.208  11.674  1.6343  1.7747  2.9863
   58C7H8N   H8 1218  50.502   0.338  11.660 -3.0363 -0.3635  0.8198
   59C7H8N   N1 1219  50.042   0.025  12.535 -0.0096  0.1134 -0.7379
   59C7H8N   C1 1220  50.080   0.078  12.409 -0.1289 -0.6643 -0.7922
   59C7H8N   N2 1221  49.985   0.065  12.310  0.3173 -0.0032  0.2886
   59C7H8N   C2 1222  49.866   0.000  12.335  0.6638  0.3481  0.7835
   59C7H8N   C3 1223  49.840  20.633  12.456 -0.6490 -0.2638  1.4707
   59C7H8N   C4 1224  49.930  20.640  12.569  0.0211  0.3059 -0.3218
   59C7H8N   N3 1225  49.705  20.589  12.451 -0.0105  0.3948  0.2670
   59C7H8N   C5 1226  49.652  20.628  12.329  0.0765  0.1880 -0.4075
   59C7H8N   N4 1227  49.752  20.676  12.257  0.6244  0.0520 -0.3447
   59C7H8N   C6 1228  50.155   0.028  12.635  0.3072 -0.2011 -0.3350
   59C7H8N   O1 1229  50.183   0.134  12.394  0.0247  0.2889 -0.0991
   59C7H8N   C7 1230  50.009   0.123  12.180  0.4398  0.8969 -1.0467
   59C7H8N   O2 1231  49.906  20.590  12.677  0.6110  0.5758  0.4087
   59C7H8N   H1 1232  49.655  20.554  12.532 -0.6971  1.0970  0.1544
   59C7H8N   H2 1233  49.551  20.620  12.290 -0.6029  0.7474  1.1896
   59C7H8N   H3 1234  50.122  20.660  12.726 -2.3608  0.0587 -1.0985
   59C7H8N   H4 1235  50.175   0.135  12.653  1.2822 -0.5902  0.9036
   59C7H8N   H5 1236  50.244  20.672  12.585  0.6544 -0.8248  0.7547
   59C7H8N   H6 1237  50.055   0.049  12.113 -0.1001  0.2506 -0.7100
   59C7H8N   H7 1238  50.072   0.212  12.185  1.0310  0.4509 -0.4910
   59C7H8N   H8 1239  49.910   0.146  12.140 -0.7386  0.8701  1.7780
   60C7H8N   N1 1240  49.246   0.245  12.100  0.2286 -0.5891 -0.6589
   60C7H8N   C1 1241  49.233   0.278  11.967  0.0999  0.2689 -0.2474
   60C7H8N   N2 1242  49.335   0.260  11.877 -0.2867  0.4361 -0.0722
   60C7H8N   C2 1243  49.451   0.204  11.918  0.3934  0.1724  0.0167
   60C7H8N   C3 1244  49.474   0.168  12.049  0.2231  0.2079  0.4260
   60C7H8N   C4 1245  49.364   0.199  12.154 -0.2128  1.1225 -0.2133
   60C7H8N   N3 1246  49.606   0.125  12.057 -0.8029  0.2693  0.5067
   60C7H8N   C5 1247  49.657   0.128  11.927 -0.2367 -0.2538 -0.3987
   60C7H8N   N4 1248  49.564   0.178  11.849  0.5448  0.0485  0.3131
   60C7H8N   C6 1249  49.133   0.262  12.204 -0.5806 -0.4312 -0.0127
   60C7H8N   O1 1250  49.130   0.337  11.940 -0.5066  0.3102 -0.4432
   60C7H8N   C7 1251  49.312   0.310  11.739 -0.8816 -0.6779  0.1615
   60C7H8N   O2 1252  49.393   0.183  12.269 -0.1739 -0.3772 -0.5296
   60C7H8N   H1 1253  49.656   0.102  12.141 -1.7615 -1.0378  0.7318
   60C7H8N   H2 1254  49.750   0.082  11.897 -0.9071 -1.3247 -0.8463
   60C7H8N   H3 1255  49.042   0.291  12.150 -0.8175 -2.6371 -0.8453
   60C7H8N   H4 1256  49.113   0.169  12.258  2.5704 -0.5715  1.0120
   60C7H8N   H5 1257  49.158   0.341  12.275  0.8183 -2.5709  1.9587
   60C7H8N   H6 1258  49.251   0.249  11.672 -1.9690 -0.0612  0.5657
   60C7H8N   H7 1259  49.265   0.409  11.737 -1.0910 -0.8012 -1.1611
   60C7H8N   H8 1260  49.414   0.314  11.699 -0.7637  4.7711  0.6161
   61C7H8N   N1 1261  51.296   0.135  13.362  0.5782  0.9459  0.6370
   61C7H8N   C1 1262  51.314   0.089  13.229 -0.9225 -0.3624 -0.3684
   61C7H8N   N2 1263  51.218   0.105  13.133 -0.0025  0.0327  0.0253
   61C7H8N   C2 1264  51.093   0.143  13.169 -0.2824 -0.2869 -0.2828
   61C7H8N   C3 1265  51.072   0.186  13.294  0.0802 -0.0865  0.0735
   61C7H8N   C4 1266  51.169   0.190  13.402  0.3961  0.0238  0.7937
   61C7H8N   N3 1267  50.943   0.233  13.298  0.9662 -0.2242  0.2966
   61C7H8N   C5 1268  50.894   0.216  13.176  0.0854 -0.0851 -0.5720
   61C7H8N   N4 1269  50.978   0.157  13.095  0.5708 -0.1093 -0.1723
   61C7H8N   C6 1270  51.403   0.117  13.458  0.0885 -0.4777  0.2980
   61C7H8N   O1 1271  51.424   0.042  13.206 -0.1862 -0.0914 -0.3398
   61C7H8N   C7 1272  51.251   0.071  12.998  0.2125  0.1846 -0.4690
   61C7H8N   O2 1273  51.149   0.234  13.512  0.1097 -0.3002 -0.4688
   61C7H8N   H1 1274  50.889   0.272  13.374  0.2251 -1.5169  0.4569
   61C7H8N   H2 1275  50.791   0.241  13.152  0.2336 -1.0253 -2.2881
   61C7H8N   H3 1276  51.499   0.156  13.422  0.1750 -1.5410 -0.6407
   61C7H8N   H4 1277  51.379   0.148  13.561 -2.7040 -1.4343 -0.0236
   61C7H8N   H5 1278  51.422   0.009  13.456 -0.9282 -0.6472 -0.2211
   61C7H8N   H6 1279  51.271  20.648  13.014  0.9018  0.3818 -0.0078
   61C7H8N   H7 1280  51.157   0.072  12.942 -1.0436 -2.1385  1.4852
   61C7H8N   H8 1281  51.329   0.141  12.964  1.7381 -0.8534  0.8034
   62C7H8N   N1 1282  50.498   0.347  12.955  0.1147 -0.3406 -0.5037
   62C7H8N   C1 1283  50.478   0.283  12.828 -0.6347 -0.5380 -0.2206
   62C7H8N   N2 1284  50.575   0.306  12.728 -0.0632 -0.3076  0.7862
   62C7H8N   C2 1285  50.690   0.375  12.763  0.2031  0.1281  0.8064
   62C7H8N   C3 1286  50.711   0.426  12.883 -0.6417 -0.5849 -0.5208
   62C7H8N   C4 1287  50.618   0.412  12.988  0.7297 -0.0456 -0.1680
   62C7H8N   N3 1288  50.842   0.465  12.887  0.0661  0.1871 -0.0658
   62C7H8N   C5 1289  50.888   0.446  12.755  0.1231 -0.6417  0.4504
   62C7H8N   N4 1290  50.799   0.383  12.685 -0.2262 -0.7757  0.3068
   62C7H8N   C6 1291  50.395   0.332  13.050 -0.2335  0.6259  0.9184
   62C7H8N   O1 1292  50.375   0.221  12.806  0.1873 -0.2325 -0.5427
   62C7H8N   C7 1293  50.545   0.268  12.596 -0.0042  0.6069  0.2797
   62C7H8N   O2 1294  50.641   0.453  13.104 -0.0924 -0.3378 -0.2510
   62C7H8N   H1 1295  50.900   0.493  12.965  0.4791  0.8007 -0.5956
   62C7H8N   H2 1296  50.992   0.465  12.729  0.8056 -1.7446  2.3080
   62C7H8N   H3 1297  50.345   0.235  13.039 -1.7170  1.6736 -2.3289
   62C7H8N   H4 1298  50.320   0.409  13.027 -1.9149 -0.6499  2.0182
   62C7H8N   H5 1299  50.432   0.343  13.153  2.1630  3.1768 -0.1279
   62C7H8N   H6 1300  50.473   0.336  12.548 -1.3316  0.5461  2.1666
   62C7H8N   H7 1301  50.514   0.163  12.596  2.4885 -0.1765  0.3427
   62C7H8N   H8 1302  50.639   0.279  12.539  1.2572  2.7684  2.6918
   63C7H8N   N1 1303  50.060   0.056  13.348 -0.7110  0.8693 -0.3034
   63C7H8N   C1 1304  50.085   0.096  13.217 -0.2497 -0.3498  1.0278
   63C7H8N   N2 1305  49.982   0.066  13.120  0.0758  0.2359 -0.0766
   63C7H8N   C2 1306  49.870   0.010  13.162 -0.6750  0.3048 -0.6331
   63C7H8N   C3 1307  49.846  20.662  13.287 -0.3201 -0.2431 -0.9210
   63C7H8N   C4 1308  49.951  20.674  13.392 -0.1554  0.3561 -0.4365
   63C7H8N   N3 1309  49.716  20.624  13.297  0.1421 -0.0331  0.1346
   63C7H8N   C5 1310  49.663  20.638  13.170  0.1964  0.9410  0.5838
   63C7H8N   N4 1311  49.761  20.683  13.084 -0.3663  0.0757 -0.3930
   63C7H8N   C6 1312  50.167   0.081  13.447  0.0688  0.5952 -0.0141
   63C7H8N   O1 1313  50.184   0.165  13.196  0.2200 -0.0353  0.6825
   63C7H8N   C7 1314  50.011   0.100  12.979 -0.1119 -0.1501  0.0872
   63C7H8N   O2 1315  49.941  20.622  13.500 -0.2522 -0.3699 -0.7515
   63C7H8N   H1 1316  49.664  20.578  13.371  0.1390  1.4766  1.0826
   63C7H8N   H2 1317  49.560  20.628  13.139  0.3488  0.1593  0.3107
   63C7H8N   H3 1318  50.130   0.124  13.541 -0.4004  1.4767 -0.5965
   63C7H8N   H4 1319  50.213   0.173  13.407 -0.9788  0.6200 -1.2020
   63C7H8N   H5 1320  50.239  20.682  13.448 -1.5709 -0.8712  0.0744
   63C7H8N   H6 1321  50.067   0.013  12.941  1.5159  0.0261  2.0189
   63C7H8N   H7 1322  50.078   0.186  12.979 -0.6133  0.2988 -3.4818
   63C7H8N   H8 1323  49.922   0.099  12.915 -0.2552 -1.3292  0.2872
   64C7H8N   N1 1324  49.270   0.268  12.978  0.2988  0.0574  0.5546
   64C7H8N   C1 1325  49.226   0.291  12.850 -0.4533  0.4341 -0.3615
   64C7H8N   N2 1326  49.313   0.281  12.740  0.4207 -0.0307  1.1989
   64C7H8N   C2 1327  49.434   0.223  12.759  0.4378 -0.0829 -0.1451
   64C7H8N   C3 1328  49.469   0.183  12.886  0.1995 -1.0105 -0.0587
   64C7H8N   C4 1329  49.383   0.194  13.004  0.1176 -0.1370  0.4716
   64C7H8N   N3 1330  49.595   0.127  12.875 -0.2537 -0.1045  0.2511
   64C7H8N   C5 1331  49.627   0.138  12.735  0.5105 -0.3763 -0.0163
   64C7H8N   N4 1332  49.534   0.192  12.664  0.0428 -0.3586 -0.7067
   64C7H8N   C6 1333  49.169   0.278  13.083  0.1193 -0.3416  0.0913
   64C7H8N   O1 1334  49.116   0.333  12.820  0.1002 -0.6525  0.2081
   64C7H8N   C7 1335  49.256   0.309  12.603  0.1352 -0.2025 -0.1533
   64C7H8N   O2 1336  49.407   0.146  13.115 -0.4512  0.3474  0.3653
   64C7H8N   H1 1337  49.659   0.091  12.943 -1.1400  1.6071  2.0415
   64C7H8N   H2 1338  49.722   0.119  12.686  1.3494 -1.5539  2.0008
   64C7H8N   H3 1339  49.209   0.332  13.170 -1.0645 -1.3730  1.3073
   64C7H8N   H4 1340  49.096   0.350  13.045  0.1778 -0.8945 -1.0808
   64C7H8N   H5 1341  49.100   0.193  13.096  1.0128 -1.3138 -1.3625
   64C7H8N   H6 1342  49.323   0.276  12.523 -1.2641 -0.8063 -1.1143
   64C7H8N   H7 1343  49.166   0.246  12.600 -1.1974  1.7370 -1.9629
   64C7H8N   H8 1344  49.230   0.415  12.593  0.0580 -0.3457 -1.5051
   65C7H8N   N1 1345  51.291   0.120  14.203  0.2096  0.2685 -0.4865
   65C7H8N   C1 1346  51.305   0.066  14.081  0.0036  0.3422  0.7577
   65C7H8N   N2 1347  51.213   0.097  13.983 -0.8629  0.1423  0.0429
   65C7H8N   C2 1348  51.111   0.183  14.016  0.1709  0.1924 -0.3930
   65C7H8N   C3 1349  51.092   0.234  14.137 -0.2924  0.5697 -0.0530
   65C7H8N   C4 1350  51.189   0.205  14.239 -0.3742 -0.1066 -0.9038
   65C7H8N   N3 1351  50.967   0.286  14.137  0.2655 -0.5683 -0.3051
   65C7H8N   C5 1352  50.914   0.251  14.019 -0.4345  0.1271  0.4304
   65C7H8N   N4 1353  51.000   0.193  13.936 -0.2629  0.6312  0.2583
   65C7H8N   C6 1354  51.395   0.099  14.306  0.1537  0.4226  0.3459
   65C7H8N   O1 1355  51.399  20.676  14.051 -0.0309  0.2954 -0.1369
   65C7H8N   C7 1356  51.224   0.036  13.855 -0.0978 -0.3470  0.2515
   65C7H8N   O2 1357  51.182   0.252  14.351  0.4630 -0.3613 -0.5392
   65C7H8N   H1 1358  50.918   0.331  14.213  1.8075  0.9410 -0.1675
   65C7H8N   H2 1359  50.809   0.264  13.992 -0.0778  0.3713 -0.8946
   65C7H8N   H3 1360  51.356   0.073  14.405  1.0357 -0.5569  0.4501
   65C7H8N   H4 1361  51.469   0.025  14.273 -0.2204 -0.5601  1.6831
   65C7H8N   H5 1362  51.441   0.199  14.311 -0.7373  0.8393  0.1700
   65C7H8N   H6 1363  51.147   0.055  13.780  0.1940 -0.0981  0.0156
   65C7H8N   H7 1364  51.316   0.065  13.802  0.8675 -2.2934  0.8236
   65C7H8N   H8 1365  51.237  20.610  13.865 -1.5383 -0.2875  3.6952
   66C7H8N   N1 1366  50.497   0.332  13.801 -0.0918 -0.6842 -0.2683
   66C7H8N   C1 1367  50.469   0.287  13.664 -0.2674 -0.0600  0.5746
   66C7H8N   N2 1368  50.570   0.307  13.570  0.2129  0.7178 -0.4186
   66C7H8N   C2 1369  50.692   0.351  13.609  1.0798  0.1843  0.0221
   66C7H8N   C3 1370  50.718   0.396  13.732  0.3236  0.0813  0.3208
   66C7H8N   C4 1371  50.614   0.396  13.836 -0.3662 -0.1039 -0.0909
   66C7H8N   N3 1372  50.853   0.427  13.725 -0.1404 -0.1177  0.3683
   66C7H8N   C5 1373  50.897   0.395  13.599 -0.4520 -0.3952  0.3944
   66C7H8N   N4 1374  50.796   0.367  13.523 -0.8032 -0.1259  0.1474
   66C7H8N   C6 1375  50.395   0.307  13.897  0.0044  0.0966 -0.1630
   66C7H8N   O1 1376  50.367   0.224  13.638 -0.1633  0.3657 -0.1739
   66C7H8N   C7 1377  50.553   0.249  13.444 -0.2056  0.1105  0.3039
   66C7H8N   O2 1378  50.637   0.440  13.939 -0.2743  0.2988 -0.4433
   66C7H8N   H1 1379  50.912   0.466  13.797 -1.5877  1.2257  0.8423
   66C7H8N   H2 1380  51.003   0.402  13.578 -0.3933 -1.9188  0.1730
   66C7H8N   H3 1381  50.432   0.245  13.979  3.7422  0.8156 -1.2017
   66C7H8N   H4 1382  50.306   0.264  13.848 -0.9094 -0.4828  1.9474
   66C7H8N   H5 1383  50.376   0.401  13.950 -0.9058 -0.2878  0.2040
   66C7H8N   H6 1384  50.495   0.158  13.464 -0.4597 -0.0077 -0.9371
   66C7H8N   H7 1385  50.643   0.201  13.404  0.0388  0.0411  0.9295
   66C7H8N   H8 1386  50.486   0.312  13.384 -1.3510  1.7247  3.1611
   67C7H8N   N1 1387  50.065   0.019  14.240  0.7593  0.1320 -0.1854
   67C7H8N   C1 1388  50.093   0.074  14.110 -0.2990  1.1250 -0.7340
   67C7H8N   N2 1389  49.999   0.065  14.011  0.3176  0.7060 -0.0496
   67C7H8N   C2 1390  49.883   0.019  14.041  0.2190 -0.3924  0.4142
   67C7H8N   C3 1391  49.854  20.657  14.165  0.0432 -0.5294 -0.2101
   67C7H8N   C4 1392  49.943  20.656  14.279 -1.2141  0.6865  0.4447
   67C7H8N   N3 1393  49.722  20.617  14.149 -0.0677 -0.0779  0.0436
   67C7H8N   C5 1394  49.687  20.626  14.016 -0.4470 -0.1437 -0.2923
   67C7H8N   N4 1395  49.780   0.001  13.946  0.0405 -0.0233 -0.3038
   67C7H8N   C6 1396  50.174   0.025  14.335  0.0815  0.3769  0.6333
   67C7H8N   O1 1397  50.204   0.123  14.086 -0.3758 -0.4824  0.2184
   67C7H8N   C7 1398  50.033   0.125  13.875 -0.5218  0.0159 -0.3751
   67C7H8N   O2 1399  49.920  20.613  14.392 -0.0537 -0.6436  1.2843
   67C7H8N   H1 1400  49.657  20.583  14.219 -0.3478  0.4636  0.0504
   67C7H8N   H2 1401  49.585  20.608  13.984 -1.3510  2.6212  0.8534
   67C7H8N   H3 1402  50.134   0.060  14.431  2.2111  0.3109  1.5674
   67C7H8N   H4 1403  50.253   0.099  14.317  1.6065 -0.6980  2.6679
   67C7H8N   H5 1404  50.228  20.614  14.350 -1.1702 -0.2319  1.3762
   67C7H8N   H6 1405  50.020   0.043  13.803 -2.6025 -0.5544  0.5907
   67C7H8N   H7 1406  50.131   0.175  13.870 -2.1540  3.6868  1.9105
   67C7H8N   H8 1407  49.962   0.206  13.855 -0.9741 -0.5646 -1.1606
   68C7H8N   N1 1408  49.256   0.240  13.804 -0.1561 -0.1667 -0.1204
   68C7H8N   C1 1409  49.237   0.302  13.683  0.0927  0.8243  0.0602
   68C7H8N   N2 1410  49.335   0.287  13.586 -0.2783  0.2139  0.3742
   68C7H8N   C2 1411  49.456   0.219  13.612 -0.1801  0.3175  0.0049
   68C7H8N   C3 1412  49.481   0.162  13.734 -0.1244 -0.3863 -0.1858
   68C7H8N   C4 1413  49.370   0.165  13.841 -1.0813 -0.0820  0.1131
   68C7H8N   N3 1414  49.606   0.101  13.723 -0.6065 -0.0762  0.0036
   68C7H8N   C5 1415  49.641   0.127  13.591 -0.5940  0.2478 -0.3168
   68C7H8N   N4 1416  49.559   0.205  13.527  0.7268 -0.8353 -0.0883
   68C7H8N   C6 1417  49.138   0.253  13.895 -1.0464 -0.9496 -0.3259
   68C7H8N   O1 1418  49.136   0.368  13.659 -0.5386  0.3777 -0.0497
   68C7H8N   C7 1419  49.303   0.325  13.443  0.1860 -0.2522 -0.2493
   68C7H8N   O2 1420  49.377   0.104  13.941 -0.4029 -0.0558  0.1595
   68C7H8N   H1 1421  49.659   0.057  13.797 -1.7548 -0.4463  0.6284
   68C7H8N   H2 1422  49.727   0.080  13.545 -0.0406  1.8977 -1.0039
   68C7H8N   H3 1423  49.134   0.354  13.937 -0.0668 -1.3172  0.6682
   68C7H8N   H4 1424  49.040   0.249  13.845 -2.2266 -0.6196  1.8645
   68C7H8N   H5 1425  49.145   0.186  13.982 -0.8862  1.2333  1.3901
   68C7H8N   H6 1426  49.390   0.352  13.382 -0.2480  2.7279  0.4125
   68C7H8N   H7 1427  49.250   0.234  13.410 -0.8118  0.3359 -0.2939
   68C7H8N   H8 1428  49.235   0.409  13.428 -0.4817 -0.5177  1.1859
   69C7H8N   N1 1429  51.328   0.141  15.062  0.3847  0.4978  0.4668
   69C7H8N   C1 1430  51.352   0.091  14.937  1.1242  0.1285 -0.1876
   69C7H8N   N2 1431  51.255   0.095  14.841 -0.2484  0.0763 -0.9617
   69C7H8N   C2 1432  51.131   0.136  14.878 -0.3795  0.4742  0.2084
   69C7H8N   C3 1433  51.097   0.178  15.010 -0.1012  0.6921  0.6138
   69C7H8N   C4 1434  51.207   0.189  15.105 -0.2761  0.5292  0.2262
   69C7H8N   N3 1435  50.968   0.212  15.009  0.7444 -0.2108  0.5069
   69C7H8N   C5 1436  50.922   0.178  14.877  0.6744  0.8604  0.3301
   69C7H8N   N4 1437  51.023   0.142  14.800 -0.5371 -1.0175  0.0300
   69C7H8N   C6 1438  51.439   0.133  15.159  0.1591 -0.1425  0.3719
   69C7H8N   O1 1439  51.458   0.044  14.911  0.7978  0.3207 -0.4249
   69C7H8N   C7 1440  51.289   0.055  14.701  0.1079  0.5308 -0.3481
   69C7H8N   O2 1441  51.188   0.231  15.217 -0.5124 -0.4497 -0.0887
   69C7H8N   H1 1442  50.913   0.253  15.082 -2.3385 -1.4998 -0.9730
   69C7H8N   H2 1443  50.822   0.209  14.851  0.3764 -0.1323  0.3045
   69C7H8N   H3 1444  51.498   0.044  15.135  0.5268 -0.0250  0.8221
   69C7H8N   H4 1445  51.505   0.219  15.140 -1.2236  1.1826  1.4832
   69C7H8N   H5 1446  51.401   0.121  15.261 -0.7861  1.3633  0.2258
   69C7H8N   H6 1447  51.368   0.120  14.661 -0.0604  0.0530 -1.4729
   69C7H8N   H7 1448  51.322  20.634  14.696 -1.0022  0.0796  1.3254
   69C7H8N   H8 1449  51.198   0.063  14.641  1.9154  1.6170 -3.0425
   70C7H8N   N1 1450  50.503   0.315  14.642  0.0022  0.8979 -0.6398
   70C7H8N   C1 1451  50.470   0.288  14.509  0.0910 -0.2054  0.2966
   70C7H8N   N2 1452  50.570   0.307  14.410  0.5250 -1.0769  0.3938
   70C7H8N   C2 1453  50.695   0.357  14.449 -0.2012  0.6364 -0.6728
   70C7H8N   C3 1454  50.722   0.382  14.580  0.2952  1.0467  0.4373
   70C7H8N   C4 1455  50.622   0.360  14.689  0.0208  0.4279 -0.0712
   70C7H8N   N3 1456  50.850   0.431  14.577 -0.7248  0.1951  0.1994
   70C7H8N   C5 1457  50.904   0.414  14.453 -0.0433 -0.5217 -0.0724
   70C7H8N   N4 1458  50.812   0.374  14.374  0.5175  0.1399 -0.1093
   70C7H8N   C6 1459  50.395   0.286  14.734  0.2894 -0.3291 -0.3533
   70C7H8N   O1 1460  50.366   0.231  14.483  0.4655  0.2354 -0.5062
   70C7H8N   C7 1461  50.553   0.264  14.273 -0.2780 -0.4046  0.5996
   70C7H8N   O2 1462  50.652   0.368  14.807 -0.4855  0.1151  0.1031
   70C7H8N   H1 1463  50.901   0.473  14.653 -3.2752 -0.1391  2.2028
   70C7H8N   H2 1464  51.007   0.432  14.425  0.1149 -3.8889 -2.0217
   70C7H8N   H3 1465  50.316   0.362  14.722 -0.8102 -1.3356  0.3966
   70C7H8N   H4 1466  50.426   0.277  14.839 -3.1291 -1.9191  0.5836
   70C7H8N   H5 1467  50.343   0.193  14.711 -0.1182 -0.1441 -0.1809
   70C7H8N   H6 1468  50.465   0.198  14.277  0.0490 -1.0928 -2.2451
   70C7H8N   H7 1469  50.645   0.215  14.239  0.1300  1.1955 -0.6537
   70C7H8N   H8 1470  50.531   0.345  14.203 -2.1439 -0.7405  0.7599
   71C7H8N   N1 1471  50.059   0.035  15.056 -0.3746  0.4632  0.3062
   71C7H8N   C1 1472  50.091   0.083  14.924  0.1780  0.4396 -0.4484
   71C7H8N   N2 1473  49.997   0.066  14.829 -0.8486 -0.5015  0.2936
   71C7H8N   C2 1474  49.868   0.024  14.864 -0.0182 -0.1363  0.2948
   71C7H8N   C3 1475  49.845  20.662  14.985  0.9613 -0.1156  0.9696
   71C7H8N   C4 1476  49.936  20.658  15.088 -0.2753 -0.2751  1.0897
   71C7H8N   N3 1477  49.717  20.612  14.980  0.1023 -0.7087 -0.4102
   71C7H8N   C5 1478  49.674  20.620  14.850  0.0569  0.4444  0.2648
   71C7H8N   N4 1479  49.768  20.668  14.776 -0.2486 -0.5082 -0.3226
   71C7H8N   C6 1480  50.155   0.035  15.173  0.6002  0.9016 -0.0090
   71C7H8N   O1 1481  50.196   0.135  14.899 -0.1205  0.0505  0.7702
   71C7H8N   C7 1482  50.047   0.085  14.690  0.2333 -0.3362 -0.3215
   71C7H8N   O2 1483  49.916  20.603  15.195  0.0900 -0.6081  0.0023
   71C7H8N   H1 1484  49.664  20.564  15.052 -1.5416 -0.4727 -1.4348
   71C7H8N   H2 1485  49.580  20.597  14.803 -0.4407  1.4337  0.7694
   71C7H8N   H3 1486  50.161  20.621  15.223  0.0185  1.4872  1.2305
   71C7H8N   H4 1487  50.138   0.116  15.245  1.7738 -0.7542  2.1576
   71C7H8N   H5 1488  50.254   0.041  15.128  0.1935  0.6569 -0.9662
   71C7H8N   H6 1489  50.107  20.680  14.668 -0.6542 -0.2334 -3.3834
   71C7H8N   H7 1490  50.103   0.179  14.687  2.3743 -1.5298  1.2641
   71C7H8N   H8 1491  49.967   0.085  14.615 -0.5238 -0.7273  0.4737
   72C7H8N   N1 1492  49.230   0.277  14.607 -0.2052  0.6888 -0.0280
   72C7H8N   C1 1493  49.237   0.316  14.467  0.3502  0.0420  0.1842
   72C7H8N   N2 1494  49.350   0.285  14.386  0.1629  0.6498  0.4237
   72C7H8N   C2 1495  49.458   0.230  14.449  0.0992 -0.6745 -0.5454
   72C7H8N   C3 1496  49.452   0.188  14.576 -0.2325  0.4365  0.9524
   72C7H8N   C4 1497  49.332   0.208  14.665 -0.5021 -0.0346  0.4319
   72C7H8N   N3 1498  49.577   0.137  14.606 -0.0995  0.3755  0.1190
   72C7H8N   C5 1499  49.645   0.146  14.488 -0.2231 -0.6970 -0.2887
   72C7H8N   N4 1500  49.580   0.206  14.394 -0.0677 -0.0761  0.0390
   72C7H8N   C6 1501  49.098   0.280  14.674 -0.3292  0.3565  0.5478
   72C7H8N   O1 1502  49.146   0.384  14.421 -0.1375 -0.0580 -0.5157
   72C7H8N   C7 1503  49.347   0.321  14.240  0.6720 -0.3775 -0.5663
   72C7H8N   O2 1504  49.325   0.173  14.778 -0.4471  0.6056  0.0451
   72C7H8N   H1 1505  49.606   0.093  14.692  0.3854  0.0381 -0.2100
   72C7H8N   H2 1506  49.751   0.126  14.479 -0.0790 -0.2843  0.4525
   72C7H8N   H3 1507  49.023   0.231  14.612  0.4951 -0.0559 -0.1403
   72C7H8N   H4 1508  49.099   0.229  14.771  0.3522 -1.5899 -0.4568
   72C7H8N   H5 1509  49.064   0.381  14.699  1.4667  0.6399  1.9629
   72C7H8N   H6 1510  49.385   0.422  14.217 -1.7328  1.9068  4.6528
   72C7H8N   H7 1511  49.404   0.241  14.191  4.9425  1.4062  1.2213
   72C7H8N   H8 1512  49.241   0.319  14.215  0.2382 -2.1949  1.3537
   73C7H8N   N1 1513  51.296   0.155  15.909 -0.4278 -0.7652  0.0620
   73C7H8N   C1 1514  51.312   0.103  15.780 -0.0708  0.1656 -0.2038
   73C7H8N   N2 1515  51.210   0.125  15.690 -0.0709  0.7252  1.1850
   73C7H8N   C2 1516  51.098   0.179  15.734  0.0865  0.5580  0.1863
   73C7H8N   C3 1517  51.084   0.220  15.863  0.2873 -0.2890 -0.6618
   73C7H8N   C4 1518  51.180   0.205  15.964 -0.9196  0.5924 -0.7018
   73C7H8N   N3 1519  50.952   0.262  15.865 -0.0143  0.5012 -0.7661
   73C7H8N   C5 1520  50.903   0.253  15.740  0.4469 -0.3070  0.1118
   73C7H8N   N4 1521  50.985   0.201  15.660  0.3345  0.3280  0.5188
   73C7H8N   C6 1522  51.419   0.150  15.992  0.7883  0.7778 -0.0769
   73C7H8N   O1 1523  51.414   0.039  15.743  0.1322 -0.3235  0.1490
   73C7H8N   C7 1524  51.227   0.097  15.551 -0.2825  0.3719 -0.2090
   73C7H8N   O2 1525  51.171   0.228  16.083 -0.0415  0.0350 -0.0165
   73C7H8N   H1 1526  50.903   0.302  15.944  0.5216 -1.6243  0.6876
   73C7H8N   H2 1527  50.803   0.289  15.718  1.5613  1.9766 -1.3614
   73C7H8N   H3 1528  51.503   0.197  15.940  2.2735 -1.9305 -0.1762
   73C7H8N   H4 1529  51.407   0.196  16.092  0.0291 -1.7968  1.0528
   73C7H8N   H5 1530  51.454   0.047  16.004  3.0210  1.4248 -0.9076
   73C7H8N   H6 1531  51.145   0.136  15.489 -1.0341 -1.1013 -0.1733
   73C7H8N   H7 1532  51.324   0.134  15.517  1.0062 -1.4338  1.3702
   73C7H8N   H8 1533  51.216  20.671  15.549 -3.2444  0.6032 -0.0252
   74C7H8N   N1 1534  50.507   0.315  15.492 -0.4776 -0.1420 -0.4956
   74C7H8N   C1 1535  50.486   0.275  15.362 -0.8777 -0.3342  0.0269
   74C7H8N   N2 1536  50.586   0.303  15.267  0.6114 -0.6419  0.3008
   74C7H8N   C2 1537  50.705   0.355  15.313 -0.1187 -0.6720 -0.3695
   74C7H8N   C3 1538  50.723   0.397  15.443  0.4385  0.1836 -0.3047
   74C7H8N   C4 1539  50.620   0.383  15.539  0.6557 -0.1126  0.3795
   74C7H8N   N3 1540  50.854   0.442  15.450  0.1381 -0.0408 -0.1120
   74C7H8N   C5 1541  50.902   0.427  15.321  0.0366  0.2765  0.1563
   74C7H8N   N4 1542  50.818   0.368  15.238  0.0079  0.5307 -0.2254
   74C7H8N   C6 1543  50.391   0.306  15.582 -0.3368 -0.1366 -0.3466
   74C7H8N   O1 1544  50.385   0.212  15.327 -0.8016 -0.3759 -0.5281
   74C7H8N   C7 1545  50.569   0.253  15.128 -0.2168  0.6143 -0.1721
   74C7H8N   O2 1546  50.625   0.432  15.650  0.4656 -0.2869 -0.2829
   74C7H8N   H1 1547  50.898   0.496  15.524 -1.7522 -0.2256  1.1999
   74C7H8N   H2 1548  50.995   0.476  15.295  0.7920 -1.9999 -1.5367
   74C7H8N   H3 1549  50.370   0.396  15.640 -1.4522 -1.1470  0.8591
   74C7H8N   H4 1550  50.416   0.237  15.663  1.1849  0.4717 -0.3005
   74C7H8N   H5 1551  50.294   0.281  15.536 -1.4496  0.9861  1.3575
   74C7H8N   H6 1552  50.667   0.223  15.088 -0.9525  1.0296 -2.3426
   74C7H8N   H7 1553  50.516   0.325  15.066  0.3287  0.6608 -0.5927
   74C7H8N   H8 1554  50.504   0.165  15.119  1.0337 -0.3504  0.1254
   75C7H8N   N1 1555  50.058   0.064  15.927  0.7280 -0.3916  0.2024
   75C7H8N   C1 1556  50.085   0.091  15.787  0.2026 -0.4032  0.0904
   75C7H8N   N2 1557  49.974   0.061  15.703  0.0591 -0.0447 -0.6555
   75C7H8N   C2 1558  49.856   0.017  15.750  0.5552  0.1005  0.1661
   75C7H8N   C3 1559  49.841  20.667  15.875 -0.2405 -0.3844 -0.3186
   75C7H8N   C4 1560  49.944   0.001  15.979  0.4540  0.9118  0.3205
   75C7H8N   N3 1561  49.714  20.617  15.883  0.2799 -0.6357  0.2047
   75C7H8N   C5 1562  49.659  20.622  15.754 -0.5913  0.2591 -0.9264
   75C7H8N   N4 1563  49.746  20.680  15.676 -0.1355  0.1831  0.0790
   75C7H8N   C6 1564  50.169   0.087  16.022 -0.6281 -0.1136 -0.3543
   75C7H8N   O1 1565  50.187   0.139  15.738  0.3453  0.4602 -0.0550
   75C7H8N   C7 1566  49.979   0.090  15.558 -0.6050 -0.1220  0.2376
   75C7H8N   O2 1567  49.916  20.646  16.096  0.5988 -0.0120  0.1250
   75C7H8N   H1 1568  49.664  20.575  15.960  1.1833 -1.0469  0.5752
   75C7H8N   H2 1569  49.556  20.591  15.745 -0.4646 -0.6959  0.6457
   75C7H8N   H3 1570  50.210   0.183  15.989  0.5053 -0.4825 -0.0515
   75C7H8N   H4 1571  50.250   0.013  16.014 -0.2372  0.2031  0.6990
   75C7H8N   H5 1572  50.134   0.101  16.125 -1.4430  1.4001 -0.8243
   75C7H8N   H6 1573  50.076   0.058  15.518  0.2556  0.9816  1.4089
   75C7H8N   H7 1574  49.975   0.198  15.539  0.0115  0.1085  1.3744
   75C7H8N   H8 1575  49.902   0.033  15.504 -1.1376 -0.8556  1.7338
   76C7H8N   N1 1576  49.275   0.250  15.520  1.1759  0.1328  0.3430
   76C7H8N   C1 1577  49.240   0.282  15.390  0.3788 -0.4655 -0.7086
   76C7H8N   N2 1578  49.330   0.270  15.293  0.1730 -0.2464 -0.4352
   76C7H8N   C2 1579  49.447   0.208  15.323  0.0999  0.0746 -0.2616
   76C7H8N   C3 1580  49.481   0.163  15.442 -0.4290 -0.0763  0.1818
   76C7H8N   C4 1581  49.388   0.180  15.551 -0.3134 -0.1689  0.6541
   76C7H8N   N3 1582  49.608   0.111  15.431  0.4730 -0.1015  0.2910
   76C7H8N   C5 1583  49.648   0.138  15.300 -0.1233 -0.1027 -0.2282
   76C7H8N   N4 1584  49.552   0.191  15.230  0.1165 -0.0290  0.0363
   76C7H8N   C6 1585  49.164   0.256  15.620  0.0376 -0.5580  0.0577
   76C7H8N   O1 1586  49.133   0.331  15.365 -0.6706  0.0609 -0.1078
   76C7H8N   C7 1587  49.298   0.314  15.153 -0.9957  0.2520 -0.5684
   76C7H8N   O2 1588  49.411   0.135  15.662  0.3220 -0.4849  0.0168
   76C7H8N   H1 1589  49.673   0.084  15.503  0.7902 -0.9437 -0.3030
   76C7H8N   H2 1590  49.748   0.130  15.259 -0.7350  0.2214 -1.8323
   76C7H8N   H3 1591  49.065   0.284  15.583 -0.3975 -0.4697  1.2685
   76C7H8N   H4 1592  49.153   0.159  15.670  2.1788 -0.8055  0.1099
   76C7H8N   H5 1593  49.190   0.315  15.709 -1.0908  1.0840 -0.6762
   76C7H8N   H6 1594  49.196   0.346  15.133 -1.8163 -1.7645  0.2496
   76C7H8N   H7 1595  49.360   0.401  15.129 -0.0462 -0.3448 -0.3195
   76C7H8N   H8 1596  49.320   0.236  15.079  1.5494 -0.8950  1.2973
   77C7H8N   N1 1597  51.321   0.168  16.775  0.1379 -0.8821 -0.3355
   77C7H8N   C1 1598  51.329   0.111  16.640 -0.5659  0.1189 -0.0878
   77C7H8N   N2 1599  51.234   0.145  16.542  0.2336  0.5117 -0.6436
   77C7H8N   C2 1600  51.113   0.185  16.592 -0.1301  0.5203  0.5889
   77C7H8N   C3 1601  51.094   0.226  16.718 -0.5016  0.4603  0.2483
   77C7H8N   C4 1602  51.202   0.230  16.818 -0.1727  0.4168 -0.2779
   77C7H8N   N3 1603  50.968   0.276  16.731  0.1005  0.3527  0.0633
   77C7H8N   C5 1604  50.899   0.245  16.610  0.5031  1.0204 -1.2451
   77C7H8N   N4 1605  50.994   0.194  16.527  0.5790  0.2957 -0.3533
   77C7H8N   C6 1606  51.424   0.130  16.874 -0.2628  0.0847 -0.3692
   77C7H8N   O1 1607  51.419   0.036  16.616  0.1269  0.7026  0.1395
   77C7H8N   C7 1608  51.253   0.104  16.399  0.2803 -0.7204  0.4293
   77C7H8N   O2 1609  51.185   0.271  16.933  0.3791  0.2520  0.4425
   77C7H8N   H1 1610  50.918   0.320  16.807  0.3368  2.9072 -1.1985
   77C7H8N   H2 1611  50.798   0.278  16.589  0.2089 -0.2524 -1.8590
   77C7H8N   H3 1612  51.395   0.038  16.927 -3.6533  3.2959  3.7524
   77C7H8N   H4 1613  51.522   0.100  16.836  0.0486  0.9765 -0.2837
   77C7H8N   H5 1614  51.445   0.208  16.948  0.7048 -1.7509  1.3362
   77C7H8N   H6 1615  51.359   0.123  16.378 -0.0345  0.1972 -0.2984
   77C7H8N   H7 1616  51.241  20.678  16.394 -0.9748 -0.6165  0.9763
   77C7H8N   H8 1617  51.185   0.155  16.330 -0.2225 -1.3018  0.4868
   78C7H8N   N1 1618  50.497   0.349  16.339  0.7464  0.0166 -0.1408
   78C7H8N   C1 1619  50.477   0.300  16.206 -0.0148 -0.3297  0.0062
   78C7H8N   N2 1620  50.580   0.315  16.116 -0.1127  0.1251  1.1314
   78C7H8N   C2 1621  50.692   0.373  16.157  0.6473  0.3937 -0.4794
   78C7H8N   C3 1622  50.711   0.419  16.281  0.2206 -1.0457 -0.7812
   78C7H8N   C4 1623  50.614   0.404  16.385 -0.4355 -0.2220 -0.7479
   78C7H8N   N3 1624  50.841   0.466  16.285  0.0972 -0.4203  0.6554
   78C7H8N   C5 1625  50.876   0.471  16.153  0.1924  0.1600  0.4407
   78C7H8N   N4 1626  50.785   0.421  16.073  0.3542 -0.6268  0.2364
   78C7H8N   C6 1627  50.387   0.321  16.440 -0.5682 -0.6204 -0.6295
   78C7H8N   O1 1628  50.377   0.237  16.174 -0.7353 -0.1377  0.6972
   78C7H8N   C7 1629  50.554   0.281  15.969  0.0771 -0.4027  0.4795
   78C7H8N   O2 1630  50.629   0.446  16.502  0.6713 -0.3587 -0.3076
   78C7H8N   H1 1631  50.901   0.496  16.360  0.3848 -1.2436  0.7622
   78C7H8N   H2 1632  50.967   0.520  16.120  0.9975 -1.8079 -0.3008
   78C7H8N   H3 1633  50.418   0.337  16.544 -0.5766 -0.3955 -0.6622
   78C7H8N   H4 1634  50.357   0.216  16.430 -1.7619 -0.3987  0.4633
   78C7H8N   H5 1635  50.302   0.386  16.417 -0.9583 -0.3011  1.6019
   78C7H8N   H6 1636  50.644   0.309  15.914  0.3736 -0.3607  0.9742
   78C7H8N   H7 1637  50.480   0.356  15.939 -0.6979 -0.7412  1.5057
   78C7H8N   H8 1638  50.528   0.178  15.943 -1.3706 -0.7049  2.9816
   79C7H8N   N1 1639  50.071   0.037  16.762 -0.2575  0.4466  0.1647
   79C7H8N   C1 1640  50.084   0.087  16.628  0.3353 -0.0023  0.0148
   79C7H8N   N2 1641  49.971   0.078  16.549 -0.2717  0.5360 -0.2165
   79C7H8N   C2 1642  49.858   0.029  16.598 -0.0599 -0.3468 -0.0189
   79C7H8N   C3 1643  49.841  20.667  16.722 -0.8005 -0.5609 -0.1232
   79C7H8N   C4 1644  49.953  20.674  16.813 -0.5442  0.1659 -0.4106
   79C7H8N   N3 1645  49.712  20.626  16.734 -0.1738  0.3312 -0.0603
   79C7H8N   C5 1646  49.658  20.644  16.611  0.5403 -0.4490  0.2585
   79C7H8N   N4 1647  49.745   0.004  16.523 -0.1097  0.0223  0.3708
   79C7H8N   C6 1648  50.190   0.030  16.842  0.3621  0.2000 -0.1653
   79C7H8N   O1 1649  50.188   0.140  16.590 -0.5216 -0.1090  0.3576
   79C7H8N   C7 1650  49.976   0.110  16.403 -0.5608  0.9019  0.0777
   79C7H8N   O2 1651  49.949  20.626  16.922 -0.0305 -0.3770 -0.0854
   79C7H8N   H1 1652  49.667  20.583  16.814 -1.1145 -0.1811 -0.8615
   79C7H8N   H2 1653  49.555  20.619  16.590  0.3053 -0.5639  1.5241
   79C7H8N   H3 1654  50.272   0.080  16.788  1.9052 -1.9446  0.1072
   79C7H8N   H4 1655  50.214  20.606  16.852 -2.8042 -0.5345  0.1266
   79C7H8N   H5 1656  50.182   0.081  16.939 -1.4476 -2.1811  0.9988
   79C7H8N   H6 1657  50.081   0.125  16.378  0.5530 -1.5457  2.9531
   79C7H8N   H7 1658  49.912   0.198  16.386  0.5523  1.1429 -3.1269
   79C7H8N   H8 1659  49.928   0.028  16.349  1.1509 -1.6761  2.3673
   80C7H8N   N1 1660  49.261   0.233  16.367  0.2455  0.9502  0.5550
   80C7H8N   C1 1661  49.233   0.280  16.237 -0.6446 -0.4636  0.0115
   80C7H8N   N2 1662  49.331   0.253  16.142 -0.3922  0.1471 -0.4429
   80C7H8N   C2 1663  49.447   0.191  16.174 -0.8447 -0.7049  0.6951
   80C7H8N   C3 1664  49.475   0.163  16.296 -0.4377  0.9410 -0.1118
   80C7H8N   C4 1665  49.374   0.172  16.404  0.0543  0.5013 -0.2766
   80C7H8N   N3 1666  49.608   0.121  16.294  0.0874 -0.4178 -0.6217
   80C7H8N   C5 1667  49.651   0.136  16.167  0.1925  0.1034  1.4417
   80C7H8N   N4 1668  49.552   0.186  16.091 -0.3049 -0.3345 -0.4439
   80C7H8N   C6 1669  49.151   0.245  16.460  0.0636  0.2017 -0.4168
   80C7H8N   O1 1670  49.136   0.345  16.215  0.8000 -0.3503 -0.4873
   80C7H8N   C7 1671  49.290   0.271  16.007 -0.4150 -0.1395 -0.0479
   80C7H8N   O2 1672  49.401   0.142  16.518 -0.0901 -0.0373 -0.2626
   80C7H8N   H1 1673  49.663   0.086  16.371 -0.9932  0.4237  0.5368
   80C7H8N   H2 1674  49.753   0.116  16.139 -0.4555 -3.1532  1.2064
   80C7H8N   H3 1675  49.142   0.346  16.500  1.0040  0.2208 -0.2523
   80C7H8N   H4 1676  49.060   0.222  16.403  0.2841  1.3653 -1.2577
   80C7H8N   H5 1677  49.167   0.181  16.548  0.2494  1.3845  0.4197
   80C7H8N   H6 1678  49.293   0.376  15.974 -1.8283 -0.1980 -0.3793
   80C7H8N   H7 1679  49.345   0.213  15.931 -1.8655  0.5331 -1.6442
   80C7H8N   H8 1680  49.185   0.243  15.992 -0.5393 -0.6695  1.7124
   81C7H8N   N1 1681  51.273   0.153  17.635  0.1875  0.1160 -0.2583
   81C7H8N   C1 1682  51.293   0.101  17.513  0.0374  0.4058 -0.2388
   81C7H8N   N2 1683  51.194   0.118  17.416  0.2032 -0.4262 -0.0290
   81C7H8N   C2 1684  51.074   0.181  17.450  0.3799  0.9907  0.3023
   81C7H8N   C3 1685  51.056   0.231  17.570  0.5046  0.0557  0.2165
   81C7H8N   C4 1686  51.158   0.218  17.677  0.2720  0.5618 -0.4487
   81C7H8N   N3 1687  50.928   0.288  17.558 -0.0511 -0.1108 -0.6368
   81C7H8N   C5 1688  50.882   0.263  17.429 -0.8043  0.2221  0.4564
   81C7H8N   N4 1689  50.976   0.205  17.358  0.3563  0.1698 -0.8063
   81C7H8N   C6 1690  51.388   0.141  17.734  0.4361 -0.2517 -0.4011
   81C7H8N   O1 1691  51.392   0.033  17.494  0.1863 -0.4499 -0.1789
   81C7H8N   C7 1692  51.228   0.069  17.280 -0.0803  0.7106 -0.2850
   81C7H8N   O2 1693  51.145   0.266  17.784 -0.5458 -0.4156  0.4634
   81C7H8N   H1 1694  50.880   0.341  17.630  0.0990 -0.0328 -0.5990
   81C7H8N   H2 1695  50.785   0.297  17.394 -1.1706 -0.3053  0.9602
   81C7H8N   H3 1696  51.369   0.063  17.808  0.7223  1.0519  1.0559
   81C7H8N   H4 1697  51.485   0.123  17.685  1.6917 -2.2734  2.7169
   81C7H8N   H5 1698  51.399   0.238  17.783  5.1856 -1.0733  0.4774
   81C7H8N   H6 1699  51.285  20.659  17.276 -1.9922 -0.4433 -1.8267
   81C7H8N   H7 1700  51.130   0.037  17.241 -0.2507 -0.3104  0.9568
   81C7H8N   H8 1701  51.271   0.152  17.222  1.1610  0.2178 -0.0673
   82C7H8N   N1 1702  50.480   0.333  17.189 -0.7079  0.3654  0.4248
   82C7H8N   C1 1703  50.466   0.290  17.056 -1.1103 -0.3311  0.4531
   82C7H8N   N2 1704  50.577   0.315  16.967  0.4142  0.2179  0.2822
   82C7H8N   C2 1705  50.692   0.371  17.016 -0.5297 -0.3353 -0.3942
   82C7H8N   C3 1706  50.700   0.429  17.136  0.3875 -0.3014 -0.3724
   82C7H8N   C4 1707  50.590   0.408  17.239  0.8029 -0.6073 -0.3955
   82C7H8N   N3 1708  50.830   0.468  17.147  0.5201  0.5131  0.4071
   82C7H8N   C5 1709  50.899   0.452  17.031 -0.1424  0.7701 -0.2366
   82C7H8N   N4 1710  50.807   0.403  16.948 -0.7640 -0.5760  0.7027
   82C7H8N   C6 1711  50.383   0.293  17.288 -0.6787  0.0136 -0.6092
   82C7H8N   O1 1712  50.367   0.226  17.024  0.2869 -0.0521 -0.7689
   82C7H8N   C7 1713  50.572   0.269  16.827 -0.5559  0.5858  0.1098
   82C7H8N   O2 1714  50.598   0.449  17.353 -0.2404  0.0948  0.3894
   82C7H8N   H1 1715  50.880   0.504  17.226  1.1447  3.4011 -1.2312
   82C7H8N   H2 1716  51.000   0.484  17.010  0.0004  0.3876 -0.1195
   82C7H8N   H3 1717  50.317   0.209  17.261  2.1610 -2.2678 -0.7482
   82C7H8N   H4 1718  50.315   0.377  17.304 -0.7594 -0.2731  0.6241
   82C7H8N   H5 1719  50.435   0.263  17.380 -1.0474 -2.7569 -1.2572
   82C7H8N   H6 1720  50.496   0.329  16.775 -0.5493  0.2656 -0.2769
   82C7H8N   H7 1721  50.539   0.164  16.828  1.1625  0.0500  1.6783
   82C7H8N   H8 1722  50.665   0.279  16.770  0.0612  3.9684  1.6277
   83C7H8N   N1 1723  50.080   0.012  17.626  0.0920  0.1344 -0.2467
   83C7H8N   C1 1724  50.100   0.074  17.505 -0.4864 -0.0340 -0.1734
   83C7H8N   N2 1725  49.990   0.065  17.415  0.4168 -0.7289  0.6109
   83C7H8N   C2 1726  49.869   0.005  17.452 -0.2121  0.6802 -0.1239
   83C7H8N   C3 1727  49.854  20.640  17.570  0.3065  0.4864  0.5403
   83C7H8N   C4 1728  49.956  20.639  17.668  0.7782 -0.7258  0.4180
   83C7H8N   N3 1729  49.721  20.591  17.582 -0.0003 -0.4350 -0.3839
   83C7H8N   C5 1730  49.662  20.605  17.455 -0.5517  0.3767  0.1851
   83C7H8N   N4 1731  49.748  20.680  17.380  0.1460  0.6961  0.0860
   83C7H8N   C6 1732  50.189   0.028  17.719  0.4903 -0.0817  0.3753
   83C7H8N   O1 1733  50.197   0.135  17.476 -0.1562 -0.3292 -0.5308
   83C7H8N   C7 1734  50.010   0.117  17.283 -0.2910  0.5634 -1.1493
   83C7H8N   O2 1735  49.938  20.593  17.782  0.5934 -0.1435 -0.5838
   83C7H8N   H1 1736  49.683  20.537  17.658 -1.8255  0.3919 -0.6677
   83C7H8N   H2 1737  49.555  20.595  17.449 -0.4973  0.1265 -0.3973
   83C7H8N   H3 1738  50.165  20.643  17.801 -0.6395  1.0178  0.9758
   83C7H8N   H4 1739  50.197   0.136  17.737 -0.2639  0.0880 -0.2697
   83C7H8N   H5 1740  50.284  20.679  17.674  0.6099  2.2613 -1.1560
   83C7H8N   H6 1741  49.954   0.211  17.281 -0.5695  0.3788 -2.2870
   83C7H8N   H7 1742  49.974   0.041  17.213 -0.2639  0.8284 -1.4507
   83C7H8N   H8 1743  50.114   0.134  17.254 -0.3637 -0.2607 -1.8791
   84C7H8N   N1 1744  49.255   0.244  17.195  0.1070 -0.3503  0.0381
   84C7H8N   C1 1745  49.240   0.295  17.067 -0.1934  0.3245 -0.4508
   84C7H8N   N2 1746  49.342   0.275  16.977 -0.3605 -0.1536 -0.2875
   84C7H8N   C2 1747  49.459   0.215  17.019 -0.1957 -0.5519  1.4754
   84C7H8N   C3 1748  49.476   0.170  17.142 -0.5986  0.0708  0.5564
   84C7H8N   C4 1749  49.373   0.180  17.245  0.2174  0.8464 -0.5748
   84C7H8N   N3 1750  49.597   0.106  17.143  0.2662 -0.1529  0.7980
   84C7H8N   C5 1751  49.649   0.116  17.012 -0.3519 -0.8143 -0.0307
   84C7H8N   N4 1752  49.562   0.185  16.941 -0.3810 -0.3266  0.7370
   84C7H8N   C6 1753  49.140   0.235  17.291  0.0118 -0.7140 -0.2849
   84C7H8N   O1 1754  49.135   0.350  17.035  0.5425  0.2580  0.0185
   84C7H8N   C7 1755  49.338   0.314  16.829 -0.4325  0.2620  0.3371
   84C7H8N   O2 1756  49.391   0.129  17.355  0.4361 -0.3775 -0.0764
   84C7H8N   H1 1757  49.639   0.047  17.213  1.7460  1.0781  0.9580
   84C7H8N   H2 1758  49.737   0.063  16.977 -1.7006 -2.9639 -0.2084
   84C7H8N   H3 1759  49.041   0.271  17.261 -0.1135 -2.3567 -2.0063
   84C7H8N   H4 1760  49.125   0.128  17.313  1.4894 -0.9083 -0.1549
   84C7H8N   H5 1761  49.173   0.291  17.378 -0.8390 -0.1159 -0.3367
   84C7H8N   H6 1762  49.437   0.357  16.810 -1.0275  0.8995 -1.4582
   84C7H8N   H7 1763  49.312   0.231  16.761  0.8293  0.3170 -0.2248
   84C7H8N   H8 1764  49.279   0.404  16.809  1.9142  1.0245 -3.7811
   85C7H8N   N1 1765  51.297   0.180  18.485 -0.4499  0.5381  0.5244
   85C7H8N   C1 1766  51.331   0.139  18.351  0.0360 -0.4630  0.1282
   85C7H8N   N2 1767  51.228   0.144  18.249  0.1255 -0.2651 -0.0553
   85C7H8N   C2 1768  51.109   0.196  18.285 -0.0914 -0.4543  0.2362
   85C7H8N   C3 1769  51.078   0.230  18.412 -0.0170 -0.1972  0.4592
   85C7H8N   C4 1770  51.172   0.223  18.519  0.4512 -0.5348 -1.1002
   85C7H8N   N3 1771  50.950   0.283  18.408 -0.3805 -0.0552 -0.5436
   85C7H8N   C5 1772  50.913   0.286  18.270 -0.2539 -0.6255 -0.2228
   85C7H8N   N4 1773  51.008   0.227  18.198 -0.2494 -0.6243 -0.2774
   85C7H8N   C6 1774  51.394   0.158  18.593  0.2062  0.3311  0.1644
   85C7H8N   O1 1775  51.431   0.082  18.327 -0.4639 -0.4199  0.0682
   85C7H8N   C7 1776  51.259   0.105  18.113  0.0342 -0.5472  1.1185
   85C7H8N   O2 1777  51.151   0.264  18.628 -0.5540 -0.4290  0.1683
   85C7H8N   H1 1778  50.905   0.327  18.487 -0.2171  1.1842 -1.1366
   85C7H8N   H2 1779  50.821   0.331  18.236  0.2759  0.0712 -0.7470
   85C7H8N   H3 1780  51.417   0.253  18.643  0.6994 -0.7812  2.0796
   85C7H8N   H4 1781  51.342   0.089  18.660  0.1238  1.1582  0.9526
   85C7H8N   H5 1782  51.486   0.109  18.558  0.7705  1.5094 -0.0138
   85C7H8N   H6 1783  51.327   0.180  18.071 -1.8723  0.2437 -0.6046
   85C7H8N   H7 1784  51.308   0.007  18.124  1.3331  0.0005  0.2982
   85C7H8N   H8 1785  51.165   0.084  18.061  0.9733 -4.7767  0.9275
   86C7H8N   N1 1786  50.498   0.343  18.030  0.6228 -0.2188  0.5747
   86C7H8N   C1 1787  50.495   0.288  17.899 -0.6940  0.3364  0.1498
   86C7H8N   N2 1788  50.597   0.322  17.808 -0.0309  0.1356 -0.0813
   86C7H8N   C2 1789  50.707   0.396  17.855 -0.2643  0.6686 -0.6799
   86C7H8N   C3 1790  50.718   0.433  17.986  0.2274 -0.1876  0.6574
   86C7H8N   C4 1791  50.607   0.413  18.082 -0.4360  0.9059  0.1304
   86C7H8N   N3 1792  50.840   0.496  17.999  0.1303  0.5873 -0.6550
   86C7H8N   C5 1793  50.906   0.475  17.877 -0.3215  0.5982  0.5170
   86C7H8N   N4 1794  50.823   0.423  17.791  0.7504 -0.3599  0.2950
   86C7H8N   C6 1795  50.379   0.320  18.118  0.0450 -0.5615  0.1210
   86C7H8N   O1 1796  50.396   0.228  17.862 -0.2496 -0.4856  0.0170
   86C7H8N   C7 1797  50.585   0.300  17.660 -0.0751  0.0326 -0.4322
   86C7H8N   O2 1798  50.611   0.447  18.197  0.2795  0.1460  0.5652
   86C7H8N   H1 1799  50.885   0.524  18.085  0.3983 -0.2407 -0.5202
   86C7H8N   H2 1800  51.013   0.492  17.871  0.0109 -1.5989 -0.0627
   86C7H8N   H3 1801  50.404   0.241  18.189  0.8695  2.6165  3.5028
   86C7H8N   H4 1802  50.291   0.274  18.070 -2.1486  1.6353  1.8946
   86C7H8N   H5 1803  50.354   0.410  18.175  1.1985  1.6965 -2.7846
   86C7H8N   H6 1804  50.598   0.191  17.652 -1.3819 -0.2753  1.3550
   86C7H8N   H7 1805  50.658   0.361  17.606  0.5762 -1.1150 -0.8588
   86C7H8N   H8 1806  50.482   0.318  17.626 -0.3211  0.4131  0.5164
   87C7H8N   N1 1807  50.046   0.042  18.476  0.7150  0.4434  0.6174
   87C7H8N   C1 1808  50.082   0.093  18.350 -0.1474 -0.5602  0.2881
   87C7H8N   N2 1809  49.988   0.080  18.250 -0.4536  0.2220 -0.7409
   87C7H8N   C2 1810  49.868   0.022  18.275 -0.1492  0.4957  0.1973
   87C7H8N   C3 1811  49.838  20.657  18.400 -0.0483  0.1102  0.9528
   87C7H8N   C4 1812  49.921  20.668  18.503  0.7491 -1.1199  0.5603
   87C7H8N   N3 1813  49.703  20.614  18.388 -0.6937  0.9116 -0.6919
   87C7H8N   C5 1814  49.663  20.632  18.261  0.1007 -0.0904 -0.2256
   87C7H8N   N4 1815  49.761   0.007  18.191 -0.3822 -0.0775 -0.5930
   87C7H8N   C6 1816  50.148   0.053  18.575  0.5608  0.8196  0.5168
   87C7H8N   O1 1817  50.192   0.137  18.325 -0.3717 -0.4406 -0.1387
   87C7H8N   C7 1818  50.022   0.122  18.114  0.8948 -0.2925  0.2420
   87C7H8N   O2 1819  49.890  20.637  18.616  0.5258  0.5367  0.2797
   87C7H8N   H1 1820  49.649  20.584  18.468 -0.6098  0.5429 -0.7803
   87C7H8N   H2 1821  49.565  20.606  18.222 -0.7736  0.3582  1.6254
   87C7H8N   H3 1822  50.138  20.670  18.662  0.6989  1.3802  0.9535
   87C7H8N   H4 1823  50.142   0.155  18.615  2.4719  1.0810  0.1998
   87C7H8N   H5 1824  50.247   0.037  18.529 -0.4489 -1.8197 -0.8745
   87C7H8N   H6 1825  49.936   0.175  18.071  0.8188 -1.1694 -0.7302
   87C7H8N   H7 1826  50.049   0.037  18.049  0.0608 -2.2430  2.3833
   87C7H8N   H8 1827  50.106   0.192  18.108  0.3676  0.4269  1.2834
   88C7H8N   N1 1828  49.266   0.242  18.057  0.3275  0.2859  0.1171
   88C7H8N   C1 1829  49.232   0.301  17.929 -0.4302  0.6469  0.1289
   88C7H8N   N2 1830  49.327   0.274  17.823 -0.2230 -0.1053  0.5278
   88C7H8N   C2 1831  49.443   0.211  17.851  0.0228  0.3723  0.8782
   88C7H8N   C3 1832  49.475   0.173  17.976 -0.3202 -0.4768  0.2702
   88C7H8N   C4 1833  49.386   0.186  18.088  0.6713 -0.3825  0.5596
   88C7H8N   N3 1834  49.602   0.124  17.978  0.4405 -0.0346  0.2058
   88C7H8N   C5 1835  49.644   0.127  17.846  0.2973  0.7033  0.5312
   88C7H8N   N4 1836  49.545   0.176  17.771 -0.4714  0.0465  0.4714
   88C7H8N   C6 1837  49.169   0.266  18.169 -0.2430  0.2389  0.4891
   88C7H8N   O1 1838  49.136   0.365  17.919  0.4346  0.5655 -0.8038
   88C7H8N   C7 1839  49.284   0.312  17.686 -0.0388  0.0319 -0.1175
   88C7H8N   O2 1840  49.409   0.134  18.194  0.3787  0.0929  0.0562
   88C7H8N   H1 1841  49.656   0.110  18.062  0.4275  0.9577  0.3821
   88C7H8N   H2 1842  49.738   0.084  17.813 -0.3543 -1.0034  0.8284
   88C7H8N   H3 1843  49.210   0.340  18.239 -3.8635  1.3018  1.6127
   88C7H8N   H4 1844  49.069   0.291  18.131 -1.3884 -1.0043  2.6051
   88C7H8N   H5 1845  49.151   0.176  18.228  0.0765  0.5010  0.9843
   88C7H8N   H6 1846  49.373   0.340  17.628  0.1955  1.1299  0.7439
   88C7H8N   H7 1847  49.230   0.230  17.637  2.0364 -0.7056 -1.2521
   88C7H8N   H8 1848  49.218   0.399  17.695 -0.1542 -0.2387  1.9756
   89C7H8N   N1 1849  51.305   0.520   0.643  0.1709 -0.4208  0.3247
   89C7H8N   C1 1850  51.335   0.484   0.510  0.2211 -0.3560  0.4645
   89C7H8N   N2 1851  51.236   0.481   0.412 -0.1590 -0.3995 -0.4609
   89C7H8N   C2 1852  51.112   0.533   0.444  0.0226 -0.5705 -0.8094
   89C7H8N   C3 1853  51.090   0.583   0.571  0.3067 -0.3989  0.1307
   89C7H8N   C4 1854  51.184   0.581   0.681 -0.0922  0.4106  0.3754
   89C7H8N   N3 1855  50.956   0.641   0.567  0.0113 -0.4161 -0.3526
   89C7H8N   C5 1856  50.910   0.626   0.434  0.1683  0.4898  0.8334
   89C7H8N   N4 1857  50.999   0.553   0.364 -0.3152  0.3550 -0.1880
   89C7H8N   C6 1858  51.412   0.509   0.740  0.4071 -0.3729 -0.5086
   89C7H8N   O1 1859  51.451   0.449   0.477 -0.1048 -0.3120 -0.5866
   89C7H8N   C7 1860  51.273   0.449   0.269 -0.3957  0.0622 -0.4298
   89C7H8N   O2 1861  51.143   0.624   0.787 -0.1812  0.0751 -0.5260
   89C7H8N   H1 1862  50.900   0.678   0.643 -0.0117 -1.0774 -0.0502
   89C7H8N   H2 1863  50.812   0.649   0.396  0.6815  3.0244  0.9853
   89C7H8N   H3 1864  51.430   0.402   0.754  0.4846 -0.7643 -3.2320
   89C7H8N   H4 1865  51.502   0.552   0.693  0.4301 -1.7982 -1.8043
   89C7H8N   H5 1866  51.370   0.543   0.835  3.4935 -1.6616  1.3789
   89C7H8N   H6 1867  51.315   0.540   0.224 -1.4594  0.1817 -1.2103
   89C7H8N   H7 1868  51.337   0.361   0.255 -2.4353 -1.9595  2.4545
   89C7H8N   H8 1869  51.183   0.418   0.213 -0.4516 -1.2729  0.3914
   90C7H8N   N1 1870  50.492   0.722   0.188 -0.0787 -0.5658  0.5371
   90C7H8N   C1 1871  50.472   0.664   0.058  0.4314 -0.8992 -0.5210
   90C7H8N   N2 1872  50.570   0.686  18.662  0.4331 -0.1344  0.1684
   90C7H8N   C2 1873  50.690   0.743  18.698 -0.3164 -0.4370 -0.4120
   90C7H8N   C3 1874  50.714   0.791   0.121  0.3334 -0.9066 -0.5535
   90C7H8N   C4 1875  50.612   0.790   0.229  0.1836 -0.2280  0.0439
   90C7H8N   N3 1876  50.845   0.833   0.119  1.0412 -0.0534 -0.2446
   90C7H8N   C5 1877  50.882   0.825  18.694  0.1941  0.2104 -0.2025
   90C7H8N   N4 1878  50.792   0.766  18.620  0.2084 -0.5715 -0.0849
   90C7H8N   C6 1879  50.392   0.705   0.298 -0.1727 -0.3406  0.1764
   90C7H8N   O1 1880  50.371   0.602   0.035 -0.7610 -0.0314 -0.1040
   90C7H8N   C7 1881  50.557   0.619  18.525  0.3479 -0.1898  0.0043
   90C7H8N   O2 1882  50.636   0.828   0.341  0.2511 -0.2361  0.2978
   90C7H8N   H1 1883  50.890   0.884   0.194  0.2501 -0.1122  0.2779
   90C7H8N   H2 1884  50.979   0.854  18.657 -0.6230  1.7163 -1.2048
   90C7H8N   H3 1885  50.309   0.643   0.263 -1.7160 -0.8265  4.4047
   90C7H8N   H4 1886  50.363   0.802   0.339 -0.4128 -0.1129 -0.5394
   90C7H8N   H5 1887  50.448   0.649   0.375 -1.3995 -1.5126  0.2377
   90C7H8N   H6 1888  50.651   0.574  18.489  0.1279 -0.6873  0.0666
   90C7H8N   H7 1889  50.524   0.693  18.451  0.2069 -0.3942 -0.1419
   90C7H8N   H8 1890  50.477   0.544  18.526  0.1033  0.0688  1.7509
   91C7H8N   N1 1891  50.072   0.402   0.641  0.3789 -0.6449 -0.2161
   91C7H8N   C1 1892  50.099   0.456   0.514 -0.0184  0.3279 -0.5784
   91C7H8N   N2 1893  50.004   0.436   0.413  0.7333 -0.8237  0.3625
   91C7H8N   C2 1894  49.887   0.377   0.448 -0.2716 -0.0213 -0.5391
   91C7H8N   C3 1895  49.862   0.325   0.570  0.4930  0.1298 -0.0729
   91C7H8N   C4 1896  49.962   0.328   0.672 -0.3425 -0.0448 -0.3083
   91C7H8N   N3 1897  49.731   0.275   0.574 -0.3675 -0.3028 -0.2289
   91C7H8N   C5 1898  49.674   0.311   0.449 -0.3478  0.0109 -0.0304
   91C7H8N   N4 1899  49.773   0.364   0.372  0.9990  0.6614  0.3907
   91C7H8N   C6 1900  50.181   0.422   0.745  0.4529  0.7017  0.4708
   91C7H8N   O1 1901  50.197   0.524   0.492 -0.0778 -0.2422 -0.2248
   91C7H8N   C7 1902  50.028   0.488   0.276 -0.0219  0.2215  0.2245
   91C7H8N   O2 1903  49.940   0.282   0.784  0.2720 -0.5504  0.2677
   91C7H8N   H1 1904  49.680   0.236   0.651  0.1532  0.5700  0.5752
   91C7H8N   H2 1905  49.569   0.299   0.427 -0.5684  1.1102  0.4193
   91C7H8N   H3 1906  50.151   0.385   0.843  2.0044  1.4268  1.2304
   91C7H8N   H4 1907  50.189   0.530   0.759 -0.3358  1.0544 -1.5992
   91C7H8N   H5 1908  50.280   0.389   0.712  0.2981 -0.1647  0.8638
   91C7H8N   H6 1909  50.125   0.456   0.238 -0.5996 -1.6699  0.2841
   91C7H8N   H7 1910  50.017   0.596   0.259 -0.2385  0.0959 -0.4619
   91C7H8N   H8 1911  49.956   0.439   0.209 -0.6709 -1.7789  2.3066
   92C7H8N   N1 1912  49.280   0.595   0.211 -0.3826 -0.9896  0.0124
   92C7H8N   C1 1913  49.251   0.637   0.075 -0.5366  0.0337  0.1583
   92C7H8N   N2 1914  49.352   0.628  18.684 -0.3688  0.1023 -0.3993
   92C7H8N   C2 1915  49.480   0.587   0.029 -0.1651 -0.1752  0.3348
   92C7H8N   C3 1916  49.507   0.554   0.157  0.0756 -0.2637 -1.1457
   92C7H8N   C4 1917  49.398   0.539   0.250 -0.3180 -0.4889 -0.1820
   92C7H8N   N3 1918  49.637   0.509   0.159 -0.0264 -0.0181 -0.2554
   92C7H8N   C5 1919  49.682   0.531   0.032  0.3272  0.3424  0.1577
   92C7H8N   N4 1920  49.583   0.571  18.661 -0.3528  0.3066  0.4910
   92C7H8N   C6 1921  49.174   0.602   0.308 -0.2525  0.2945 -0.3303
   92C7H8N   O1 1922  49.141   0.682   0.042 -1.0702  0.7450  0.3970
   92C7H8N   C7 1923  49.332   0.679  18.548  0.8068 -0.2655 -0.3913
   92C7H8N   O2 1924  49.423   0.487   0.355  0.0696 -0.2634  0.2301
   92C7H8N   H1 1925  49.680   0.465   0.238  2.1116  1.2683 -0.6452
   92C7H8N   H2 1926  49.782   0.507  18.700  0.4203 -0.2169  0.7930
   92C7H8N   H3 1927  49.092   0.538   0.274  0.0085 -0.3279  0.2250
   92C7H8N   H4 1928  49.203   0.568   0.408  1.0672 -2.1263 -1.5044
   92C7H8N   H5 1929  49.144   0.708   0.308 -0.5947  0.1998 -0.5551
   92C7H8N   H6 1930  49.252   0.627  18.494 -1.7103  1.1932  1.7944
   92C7H8N   H7 1931  49.288   0.778  18.565  0.1954 -0.9129  2.0238
   92C7H8N   H8 1932  49.422   0.699  18.489  0.2588  2.6501 -0.3590
   93C7H8N   N1 1933  51.294   0.530   1.481  0.0630 -0.1139  0.8663
   93C7H8N   C1 1934  51.326   0.484   1.348 -0.2258 -0.0889  0.4416
   93C7H8N   N2 1935  51.229   0.509   1.251 -0.5485 -0.1801  0.2130
   93C7H8N   C2 1936  51.104   0.567   1.287 -0.0890 -0.5405  0.1113
   93C7H8N   C3 1937  51.076   0.604   1.415  0.2663  0.3797 -0.9026
   93C7H8N   C4 1938  51.177   0.589   1.523 -0.2994 -1.0535  0.3041
   93C7H8N   N3 1939  50.951   0.661   1.414  0.0657 -0.0142  0.1630
   93C7H8N   C5 1940  50.901   0.634   1.289 -0.0084  0.6005  0.6498
   93C7H8N   N4 1941  50.999   0.591   1.211  0.4987 -0.2365 -0.0003
   93C7H8N   C6 1942  51.388   0.503   1.589  0.0105  0.1238 -0.3494
   93C7H8N   O1 1943  51.429   0.431   1.320  0.3810  0.3745  0.5051
   93C7H8N   C7 1944  51.253   0.455   1.111  0.5007  0.5233  0.1846
   93C7H8N   O2 1945  51.153   0.629   1.633  0.0613  0.0902 -0.2566
   93C7H8N   H1 1946  50.897   0.693   1.492  0.2847  0.5196  0.0954
   93C7H8N   H2 1947  50.804   0.669   1.255 -0.6483 -1.8415 -0.1005
   93C7H8N   H3 1948  51.383   0.582   1.665  2.9667 -1.3500  1.4390
   93C7H8N   H4 1949  51.371   0.406   1.637  1.6926 -1.9514 -3.7417
   93C7H8N   H5 1950  51.490   0.500   1.550  0.8719 -0.7365  1.9039
   93C7H8N   H6 1951  51.166   0.472   1.047  0.8335 -1.6661 -0.8994
   93C7H8N   H7 1952  51.348   0.488   1.065  1.3896  0.6361  2.0513
   93C7H8N   H8 1953  51.268   0.347   1.104  2.7849  0.9393 -2.3138
   94C7H8N   N1 1954  50.489   0.733   1.055  0.4298  0.2355  0.8592
   94C7H8N   C1 1955  50.453   0.668   0.937 -0.0813 -0.1488 -0.0223
   94C7H8N   N2 1956  50.542   0.690   0.826  0.0300  0.8810 -0.6443
   94C7H8N   C2 1957  50.666   0.754   0.855 -0.7189  0.1433 -0.3235
   94C7H8N   C3 1958  50.700   0.802   0.970 -0.0487 -0.2798 -0.1394
   94C7H8N   C4 1959  50.607   0.796   1.084  0.8028  1.1132  0.0517
   94C7H8N   N3 1960  50.825   0.853   0.969 -0.5493 -0.3792 -0.0955
   94C7H8N   C5 1961  50.871   0.832   0.841 -0.0659 -0.6192  0.4106
   94C7H8N   N4 1962  50.771   0.778   0.770  0.0512  0.0968  0.2504
   94C7H8N   C6 1963  50.394   0.718   1.168 -0.0760 -0.0643  0.3216
   94C7H8N   O1 1964  50.354   0.593   0.934  0.2578  0.4473 -0.1098
   94C7H8N   C7 1965  50.512   0.621   0.690 -0.2612  0.2655 -0.0420
   94C7H8N   O2 1966  50.640   0.840   1.191 -0.0007 -0.1274  0.5413
   94C7H8N   H1 1967  50.879   0.879   1.050 -1.5760 -1.3342  0.9304
   94C7H8N   H2 1968  50.973   0.859   0.817 -0.3767 -0.1477 -0.3804
   94C7H8N   H3 1969  50.297   0.741   1.122 -0.4743 -0.5986  0.8981
   94C7H8N   H4 1970  50.418   0.787   1.249 -1.4726 -0.5158  1.1322
   94C7H8N   H5 1971  50.389   0.616   1.207 -0.3032 -0.2683 -0.2357
   94C7H8N   H6 1972  50.604   0.587   0.641 -1.0802 -0.1254 -1.3109
   94C7H8N   H7 1973  50.476   0.695   0.618 -1.7392 -1.7651 -1.4095
   94C7H8N   H8 1974  50.448   0.533   0.702  0.5067 -0.6524 -2.5839
   95C7H8N   N1 1975  50.042   0.417   1.488  0.0037 -0.6456 -0.3028
   95C7H8N   C1 1976  50.070   0.466   1.357 -0.1739  0.3888 -1.0819
   95C7H8N   N2 1977  49.974   0.447   1.257 -0.5909 -0.5951 -0.2922
   95C7H8N   C2 1978  49.855   0.390   1.289 -0.5211 -0.7685 -0.5885
   95C7H8N   C3 1979  49.834   0.334   1.411  0.2047 -0.2843 -0.5289
   95C7H8N   C4 1980  49.930   0.345   1.521  0.2069 -0.5812  0.6921
   95C7H8N   N3 1981  49.711   0.279   1.418  0.3848  0.0666  0.4158
   95C7H8N   C5 1982  49.648   0.330   1.305 -0.1540 -0.8439  0.3888
   95C7H8N   N4 1983  49.737   0.387   1.222  0.5440 -0.6712 -0.7062
   95C7H8N   C6 1984  50.140   0.442   1.600  0.6007  0.7404  1.0341
   95C7H8N   O1 1985  50.181   0.507   1.334 -0.2772  0.1300 -0.5433
   95C7H8N   C7 1986  50.013   0.495   1.113  0.1902  0.1130 -0.1719
   95C7H8N   O2 1987  49.912   0.288   1.630 -0.8074 -0.6432  0.1533
   95C7H8N   H1 1988  49.657   0.245   1.496  1.4770 -0.0471  1.1364
   95C7H8N   H2 1989  49.541   0.338   1.288 -0.1540  2.0089  1.5184
   95C7H8N   H3 1990  50.240   0.466   1.561 -0.4016 -0.1945 -2.2872
   95C7H8N   H4 1991  50.155   0.349   1.657 -1.2043  0.5682  1.2410
   95C7H8N   H5 1992  50.103   0.509   1.678 -2.6570  0.2426 -0.0313
   95C7H8N   H6 1993  50.083   0.421   1.072 -1.7145 -0.5928 -2.2109
   95C7H8N   H7 1994  50.064   0.591   1.101  0.7030 -0.1749 -0.3027
   95C7H8N   H8 1995  49.917   0.511   1.062  0.4583 -2.2235 -1.5152
   96C7H8N   N1 1996  49.268   0.622   0.993  0.5050 -0.1958  0.2631
   96C7H8N   C1 1997  49.261   0.676   0.867 -0.6174  0.1702  0.2450
   96C7H8N   N2 1998  49.371   0.658   0.788 -0.4949  0.5840  0.2832
   96C7H8N   C2 1999  49.475   0.586   0.827  0.1840 -0.5549  0.1401
   96C7H8N   C3 2000  49.485   0.543   0.957  0.0486  0.4059  0.5091
   96C7H8N   C4 2001  49.375   0.558   1.050 -0.3183 -0.2717 -0.0486
   96C7H8N   N3 2002  49.616   0.489   0.970  0.1234  0.1823 -0.8434
   96C7H8N   C5 2003  49.680   0.507   0.853  0.4221 -0.1958  0.4208
   96C7H8N   N4 2004  49.592   0.569   0.765 -0.0070  0.3641  0.1532
   96C7H8N   C6 2005  49.152   0.650   1.087 -0.4903  0.3615  0.1385
   96C7H8N   O1 2006  49.162   0.745   0.831 -0.7661 -0.2142  0.0066
   96C7H8N   C7 2007  49.362   0.708   0.656  0.2809  0.5555  0.1835
   96C7H8N   O2 2008  49.373   0.499   1.155  0.3442  0.1824 -0.0044
   96C7H8N   H1 2009  49.653   0.446   1.054  3.4628  1.2696 -1.6624
   96C7H8N   H2 2010  49.783   0.477   0.836  0.4490 -1.0112  1.9697
   96C7H8N   H3 2011  49.103   0.743   1.056  0.8551  0.8676 -0.5090
   96C7H8N   H4 2012  49.074   0.574   1.074  0.8116 -0.8441 -0.9446
   96C7H8N   H5 2013  49.201   0.660   1.184  1.4934 -3.2112 -0.3705
   96C7H8N   H6 2014  49.409   0.630   0.595  0.9789  0.2525  1.1009
   96C7H8N   H7 2015  49.260   0.735   0.625 -0.4016 -2.0892  0.0210
   96C7H8N   H8 2016  49.425   0.797   0.652  0.7364  0.2949  1.3975
   97C7H8N   N1 2017  51.286   0.524   2.309 -0.8949 -0.4447  0.2162
   97C7H8N   C1 2018  51.312   0.484   2.178 -0.1473  0.0589 -0.4955
   97C7H8N   N2 2019  51.201   0.489   2.093  0.1344  0.0974  0.3621
   97C7H8N   C2 2020  51.086   0.557   2.125 -0.6049 -0.3896 -0.0341
   97C7H8N   C3 2021  51.060   0.603   2.249  0.2403  0.4688 -0.6007
   97C7H8N   C4 2022  51.168   0.596   2.356  0.3579 -0.5022 -0.6729
   97C7H8N   N3 2023  50.922   0.637   2.250 -0.1148 -0.0936 -0.2096
   97C7H8N   C5 2024  50.869   0.604   2.128 -0.3419  0.4108  0.0712
   97C7H8N   N4 2025  50.967   0.558   2.046  0.0881  0.3535 -0.0038
   97C7H8N   C6 2026  51.401   0.513   2.400 -0.1229  0.4586 -0.3655
   97C7H8N   O1 2027  51.411   0.432   2.143  0.2911 -0.5323 -0.2325
   97C7H8N   C7 2028  51.229   0.461   1.947  0.3123 -0.0118 -0.6221
   97C7H8N   O2 2029  51.149   0.646   2.466 -0.0482 -0.0578  0.4501
   97C7H8N   H1 2030  50.877   0.682   2.328 -0.0570  0.3158 -0.4078
   97C7H8N   H2 2031  50.765   0.610   2.099  0.1730 -0.8434 -2.1403
   97C7H8N   H3 2032  51.452   0.417   2.386 -1.7488 -0.4518 -0.2341
   97C7H8N   H4 2033  51.484   0.570   2.356 -0.5002  1.6852  0.4861
   97C7H8N   H5 2034  51.379   0.534   2.505 -1.2461  1.1842 -0.7317
   97C7H8N   H6 2035  51.311   0.518   1.903  2.6875 -2.5227  0.4188
   97C7H8N   H7 2036  51.275   0.364   1.928  3.4093  1.0117  1.3797
   97C7H8N   H8 2037  51.139   0.476   1.886  0.5009  0.8637 -0.6928
   98C7H8N   N1 2038  50.489   0.726   1.899 -0.4234  0.1274  0.1611
   98C7H8N   C1 2039  50.465   0.689   1.764  0.2046  0.3488  0.3518
   98C7H8N   N2 2040  50.558   0.711   1.670  0.5441 -0.1914  0.4624
   98C7H8N   C2 2041  50.681   0.760   1.710 -0.0721  0.1224 -0.1271
   98C7H8N   C3 2042  50.710   0.785   1.841  0.3174 -0.1290  0.0146
   98C7H8N   C4 2043  50.610   0.772   1.943  0.5287  0.4872  0.5188
   98C7H8N   N3 2044  50.853   0.817   1.847 -0.1662 -0.4564  0.2030
   98C7H8N   C5 2045  50.884   0.810   1.715 -0.1872  0.7049  0.3243
   98C7H8N   N4 2046  50.789   0.771   1.634 -0.1294 -0.6256 -0.5103
   98C7H8N   C6 2047  50.377   0.684   1.993 -0.5811 -0.1329  0.4380
   98C7H8N   O1 2048  50.362   0.638   1.729  0.0529  0.1648  0.4652
   98C7H8N   C7 2049  50.544   0.660   1.530  0.2701  0.2023  0.1658
   98C7H8N   O2 2050  50.626   0.798   2.059 -0.4372  0.6616 -0.3773
   98C7H8N   H1 2051  50.912   0.841   1.925  0.6250  0.1632 -0.5794
   98C7H8N   H2 2052  50.986   0.837   1.690  0.1800  0.7847  1.9171
   98C7H8N   H3 2053  50.327   0.775   2.027  1.3168  0.9090  0.5063
   98C7H8N   H4 2054  50.418   0.628   2.078  0.3722  1.3235  0.9574
   98C7H8N   H5 2055  50.299   0.628   1.941 -0.2027  0.0826 -0.3636
   98C7H8N   H6 2056  50.616   0.580   1.509  0.9349  1.6991 -3.7084
   98C7H8N   H7 2057  50.556   0.739   1.455 -0.7533  1.2336  1.0512
   98C7H8N   H8 2058  50.443   0.623   1.509 -0.1883  1.2564  0.4512
   99C7H8N   N1 2059  50.050   0.449   2.326  0.6806  0.8078 -0.2822
   99C7H8N   C1 2060  50.072   0.490   2.186 -0.4527 -0.0046 -0.4598
   99C7H8N   N2 2061  49.970   0.462   2.088 -0.1884  0.0196 -0.2876
   99C7H8N   C2 2062  49.854   0.410   2.142  0.2296  0.5591 -0.5645
   99C7H8N   C3 2063  49.839   0.364   2.272  0.1315 -0.3951 -0.1894
   99C7H8N   C4 2064  49.937   0.383   2.367  0.1531  0.2217 -0.1834
   99C7H8N   N3 2065  49.710   0.318   2.278  0.1643 -0.0303  0.4242
   99C7H8N   C5 2066  49.656   0.329   2.158 -0.8902  0.1529  0.1518
   99C7H8N   N4 2067  49.741   0.388   2.073  0.1439  0.0648 -0.2203
   99C7H8N   C6 2068  50.159   0.471   2.416 -0.2936  0.0908  0.0215
   99C7H8N   O1 2069  50.167   0.559   2.157 -0.3258  0.5841 -0.4474
   99C7H8N   C7 2070  49.987   0.501   1.945  0.4038 -0.6875  0.0040
   99C7H8N   O2 2071  49.913   0.342   2.483 -0.0253  0.3595 -0.0535
   99C7H8N   H1 2072  49.674   0.284   2.366 -2.1533  2.1038  0.3544
   99C7H8N   H2 2073  49.564   0.275   2.141 -1.5619  1.2202  0.3452
   99C7H8N   H3 2074  50.182   0.394   2.492 -0.2492  1.2167  1.1713
   99C7H8N   H4 2075  50.144   0.569   2.463 -3.3863 -0.8703  1.1215
   99C7H8N   H5 2076  50.257   0.480   2.367  1.1028 -1.3384  2.4495
   99C7H8N   H6 2077  50.089   0.539   1.933  0.0396  1.2071  2.5286
   99C7H8N   H7 2078  49.920   0.584   1.919 -1.7752 -2.1532  0.7672
   99C7H8N   H8 2079  49.956   0.418   1.881  1.7547 -2.5780  1.7224
  100C7H8N   N1 2080  49.228   0.623   1.891 -0.7879 -0.0215  0.2779
  100C7H8N   C1 2081  49.213   0.658   1.760 -0.1832 -0.5195  0.0958
  100C7H8N   N2 2082  49.316   0.636   1.669  0.4015 -0.1099  0.3754
  100C7H8N   C2 2083  49.435   0.585   1.712  0.5255  0.3376  0.7988
  100C7H8N   C3 2084  49.452   0.543   1.836 -0.8332  0.0307  0.1569
  100C7H8N   C4 2085  49.346   0.564   1.940 -0.5752  0.4698 -0.0358
  100C7H8N   N3 2086  49.579   0.494   1.846  0.2782  0.3757  0.0082
  100C7H8N   C5 2087  49.633   0.497   1.715 -0.2291  0.5252 -0.8017
  100C7H8N   N4 2088  49.541   0.554   1.635 -0.4847 -0.4075 -0.4340
  100C7H8N   C6 2089  49.117   0.637   1.987  0.5693 -0.1091  0.8434
  100C7H8N   O1 2090  49.118   0.726   1.717 -0.1383  0.2755  0.4917
  100C7H8N   C7 2091  49.294   0.682   1.540 -0.8868  0.4859  0.5952
  100C7H8N   O2 2092  49.370   0.536   2.055  0.2993 -0.3048  0.1197
  100C7H8N   H1 2093  49.623   0.461   1.931  1.9717 -1.6658 -1.5945
  100C7H8N   H2 2094  49.732   0.459   1.695  0.0969  2.0967 -2.2562
  100C7H8N   H3 2095  49.063   0.731   1.973 -0.7908 -1.1331 -1.2044
  100C7H8N   H4 2096  49.041   0.562   1.962  2.2350 -1.7654  0.6556
  100C7H8N   H5 2097  49.153   0.623   2.090 -2.1401  0.6828  1.9497
  100C7H8N   H6 2098  49.205   0.634   1.497 -0.9121  1.3955 -0.3931
  100C7H8N   H7 2099  49.288   0.791   1.542 -0.4400  0.5110  0.7832
  100C7H8N   H8 2100  49.379   0.656   1.475 -2.8695 -0.7799 -1.5250
  101C7H8N   N1 2101  51.293   0.546   3.175 -0.3950  0.7625 -0.4719
  101C7H8N   C1 2102  51.317   0.495   3.048  0.8088 -0.2589 -0.1232
  101C7H8N   N2 2103  51.220   0.512   2.947  0.0511 -0.5589  0.3676
  101C7H8N   C2 2104  51.093   0.567   2.979  0.0037  0.2303 -0.1238
  101C7H8N   C3 2105  51.074   0.616   3.105  0.3020  0.0326 -0.4433
  101C7H8N   C4 2106  51.173   0.615   3.214 -0.1921  0.4317 -0.7145
  101C7H8N   N3 2107  50.946   0.660   3.102 -0.1619 -0.5910  0.7750
  101C7H8N   C5 2108  50.892   0.641   2.979 -0.5321  0.3369 -0.4237
  101C7H8N   N4 2109  50.982   0.577   2.903  0.0695  0.2612  0.4534
  101C7H8N   C6 2110  51.390   0.519   3.283 -0.6011 -0.4452  0.1745
  101C7H8N   O1 2111  51.418   0.429   3.026  0.2194 -0.2488 -0.0012
  101C7H8N   C7 2112  51.241   0.455   2.806 -0.1450 -0.0816 -0.0054
  101C7H8N   O2 2113  51.145   0.662   3.325 -0.0881  0.0582  0.0613
  101C7H8N   H1 2114  50.892   0.708   3.172  0.7605  0.2975  0.8823
  101C7H8N   H2 2115  50.790   0.665   2.951 -0.6380  0.0211 -0.3044
  101C7H8N   H3 2116  51.490   0.483   3.258 -0.7958 -1.1767  0.4185
  101C7H8N   H4 2117  51.412   0.609   3.341  1.4494 -0.0159 -1.2451
  101C7H8N   H5 2118  51.349   0.441   3.349  0.9636 -0.3635  1.2592
  101C7H8N   H6 2119  51.154   0.467   2.740 -1.2982 -1.6617  1.1617
  101C7H8N   H7 2120  51.322   0.517   2.765  3.1115 -2.6062  2.4038
  101C7H8N   H8 2121  51.275   0.352   2.821  1.9067  0.7091  0.9865
  102C7H8N   N1 2122  50.469   0.720   2.755 -0.1151 -0.6117 -0.0858
  102C7H8N   C1 2123  50.454   0.669   2.622  0.9287 -0.0160 -0.1035
  102C7H8N   N2 2124  50.555   0.695   2.529  0.4633  0.3055 -0.2868
  102C7H8N   C2 2125  50.669   0.757   2.566 -0.3596  0.6585  1.2138
  102C7H8N   C3 2126  50.688   0.803   2.687  0.3556  0.2840  0.0441
  102C7H8N   C4 2127  50.590   0.783   2.800  0.4823 -0.7047 -0.2086
  102C7H8N   N3 2128  50.818   0.863   2.678  0.0582 -0.5725  0.3314
  102C7H8N   C5 2129  50.862   0.846   2.551 -0.6577  0.0527 -0.1406
  102C7H8N   N4 2130  50.779   0.774   2.485  1.3279 -0.6976 -0.2450
  102C7H8N   C6 2131  50.366   0.692   2.855  0.5830  0.1593  0.7197
  102C7H8N   O1 2132  50.360   0.589   2.592  0.3063 -0.2035  0.1948
  102C7H8N   C7 2133  50.535   0.661   2.387  0.2155  0.6972  0.5779
  102C7H8N   O2 2134  50.604   0.824   2.910 -0.0398  0.4180  0.4187
  102C7H8N   H1 2135  50.882   0.890   2.751  1.4767 -2.1258 -0.3245
  102C7H8N   H2 2136  50.960   0.882   2.525 -0.6192  1.4210  1.8351
  102C7H8N   H3 2137  50.363   0.769   2.932 -1.0144  1.7203 -0.8673
  102C7H8N   H4 2138  50.388   0.591   2.892  0.2553  0.3985  1.5828
  102C7H8N   H5 2139  50.275   0.681   2.795  0.2653 -1.2947  1.4354
  102C7H8N   H6 2140  50.427   0.647   2.374  0.2287 -0.2150  1.4845
  102C7H8N   H7 2141  50.587   0.568   2.361  0.7036  1.3907 -0.9837
  102C7H8N   H8 2142  50.571   0.743   2.323 -1.5648  0.2063 -1.1147
  103C7H8N   N1 2143  50.056   0.417   3.210  0.0196 -0.2245  0.3329
  103C7H8N   C1 2144  50.082   0.478   3.084 -0.5410 -0.1285  1.1987
  103C7H8N   N2 2145  49.988   0.456   2.983 -0.4437 -0.2826 -0.2751
  103C7H8N   C2 2146  49.866   0.400   3.013 -0.3331  0.3905  0.1091
  103C7H8N   C3 2147  49.841   0.346   3.132  1.0829  0.0636 -0.3660
  103C7H8N   C4 2148  49.942   0.337   3.235  0.2415 -0.2975 -0.4801
  103C7H8N   N3 2149  49.713   0.302   3.127 -0.2518 -0.5677  0.2908
  103C7H8N   C5 2150  49.662   0.344   3.005 -0.1358 -0.0794 -0.6169
  103C7H8N   N4 2151  49.761   0.403   2.937 -0.3923 -0.0740  0.0545
  103C7H8N   C6 2152  50.163   0.433   3.318  0.1833  1.1022 -0.1212
  103C7H8N   O1 2153  50.184   0.542   3.063  0.4212 -0.5928 -0.3833
  103C7H8N   C7 2154  50.022   0.503   2.843 -0.3081 -0.4956 -0.0230
  103C7H8N   O2 2155  49.925   0.285   3.345 -0.2537  0.1899  0.1782
  103C7H8N   H1 2156  49.670   0.240   3.195  0.5340 -2.3646 -0.8108
  103C7H8N   H2 2157  49.557   0.336   2.980 -0.3679  1.5591 -0.2236
  103C7H8N   H3 2158  50.154   0.359   3.398  0.2783  1.9887  0.7092
  103C7H8N   H4 2159  50.143   0.529   3.366 -2.4735  0.2930  0.5132
  103C7H8N   H5 2160  50.257   0.423   3.262  0.5459  0.1119  0.6434
  103C7H8N   H6 2161  49.955   0.585   2.814 -1.9487 -2.5435 -2.3005
  103C7H8N   H7 2162  50.002   0.418   2.776 -0.2244  1.1684 -2.1981
  103C7H8N   H8 2163  50.125   0.538   2.826 -1.0151  1.0102 -1.3768
  104C7H8N   N1 2164  49.232   0.616   2.711  0.1905  0.3988 -0.1137
  104C7H8N   C1 2165  49.227   0.651   2.577  0.0312 -0.4170  0.3272
  104C7H8N   N2 2166  49.348   0.640   2.495  0.8286  0.9617 -0.7264
  104C7H8N   C2 2167  49.459   0.585   2.555  0.2995 -0.1159  0.0045
  104C7H8N   C3 2168  49.466   0.556   2.693 -0.0928 -0.2896 -0.3035
  104C7H8N   C4 2169  49.349   0.573   2.780  0.2841  0.4341  0.1844
  104C7H8N   N3 2170  49.594   0.513   2.717 -0.2274 -0.0230 -0.3019
  104C7H8N   C5 2171  49.667   0.532   2.596  0.8552  0.2958  0.1320
  104C7H8N   N4 2172  49.589   0.566   2.501  0.6284  0.5523 -0.1575
  104C7H8N   C6 2173  49.114   0.648   2.802 -0.0126 -0.0518 -0.2628
  104C7H8N   O1 2174  49.130   0.696   2.520 -0.1681 -0.0452 -0.1963
  104C7H8N   C7 2175  49.346   0.655   2.350 -0.1927 -0.2319  0.0810
  104C7H8N   O2 2176  49.355   0.550   2.902 -0.5461 -0.0708  0.3776
  104C7H8N   H1 2177  49.626   0.480   2.807 -1.1166  0.4611  0.2034
  104C7H8N   H2 2178  49.775   0.518   2.593  0.6634 -1.0565 -0.7376
  104C7H8N   H3 2179  49.089   0.754   2.797  0.5379  0.0278 -1.6070
  104C7H8N   H4 2180  49.026   0.589   2.772  0.8811  0.5826 -4.3943
  104C7H8N   H5 2181  49.130   0.624   2.908 -1.8978 -0.4080 -0.0455
  104C7H8N   H6 2182  49.356   0.761   2.322 -1.3133 -0.5912 -1.7611
  104C7H8N   H7 2183  49.406   0.585   2.290 -0.3850  0.5416 -1.0154
  104C7H8N   H8 2184  49.245   0.635   2.314  0.2454 -1.4331 -0.5141
  105C7H8N   N1 2185  51.309   0.507   4.056  0.4316 -0.3842 -0.4198
  105C7H8N   C1 2186  51.333   0.460   3.924  0.0594  0.8426 -0.2012
  105C7H8N   N2 2187  51.235   0.484   3.830 -0.0262 -0.8966 -0.1509
  105C7H8N   C2 2188  51.117   0.536   3.868  0.3492 -0.8593 -0.1335
  105C7H8N   C3 2189  51.090   0.579   3.987  0.1284  0.0562 -0.5976
  105C7H8N   C4 2190  51.188   0.579   4.095 -0.7052 -0.4648  0.0028
  105C7H8N   N3 2191  50.961   0.636   3.981 -0.4746  0.0209 -0.3027
  105C7H8N   C5 2192  50.923   0.632   3.853  0.3597 -0.3215  0.4929
  105C7H8N   N4 2193  51.016   0.568   3.779 -0.5212  0.1264  0.2820
  105C7H8N   C6 2194  51.410   0.495   4.152  0.0050  0.3399 -0.7634
  105C7H8N   O1 2195  51.433   0.403   3.902 -0.1453  0.5633 -0.1213
  105C7H8N   C7 2196  51.264   0.459   3.692  0.9259 -0.1988 -1.1305
  105C7H8N   O2 2197  51.167   0.632   4.204 -0.2348 -0.2365 -0.0351
  105C7H8N   H1 2198  50.903   0.663   4.060  0.7779  1.3696  0.1729
  105C7H8N   H2 2199  50.841   0.688   3.812 -0.6419  0.1081  2.9696
  105C7H8N   H3 2200  51.404   0.391   4.186 -0.5589  0.0992 -1.6072
  105C7H8N   H4 2201  51.513   0.505   4.115 -0.7595  2.1730 -2.4509
  105C7H8N   H5 2202  51.395   0.564   4.237 -0.1806 -0.0534 -0.4736
  105C7H8N   H6 2203  51.226   0.542   3.631  1.6434  0.6212 -0.4714
  105C7H8N   H7 2204  51.371   0.454   3.670  1.7343 -1.5470  2.6641
  105C7H8N   H8 2205  51.214   0.366   3.663  0.2838 -0.7134  1.5385
  106C7H8N   N1 2206  50.498   0.713   3.607  0.0529  0.2249 -0.4348
  106C7H8N   C1 2207  50.469   0.682   3.473  0.5127  0.2249 -0.0943
  106C7H8N   N2 2208  50.568   0.698   3.379  0.3340 -0.3034  0.2357
  106C7H8N   C2 2209  50.687   0.748   3.412 -0.0774 -0.2873  0.4863
  106C7H8N   C3 2210  50.708   0.791   3.543 -0.1630 -0.3676  0.1011
  106C7H8N   C4 2211  50.611   0.776   3.652 -0.3481  0.3708 -0.4360
  106C7H8N   N3 2212  50.833   0.845   3.541 -0.1070  0.5875  0.0106
  106C7H8N   C5 2213  50.880   0.846   3.411  0.3574 -0.0434 -0.1220
  106C7H8N   N4 2214  50.799   0.777   3.335 -0.1772 -0.6771 -0.0748
  106C7H8N   C6 2215  50.393   0.705   3.711  0.2368  0.3815  0.2994
  106C7H8N   O1 2216  50.362   0.632   3.445 -0.0214  0.1791  0.0204
  106C7H8N   C7 2217  50.537   0.682   3.233 -0.0130 -0.7468  0.2617
  106C7H8N   O2 2218  50.637   0.818   3.765  0.3371  0.2701 -0.6748
  106C7H8N   H1 2219  50.888   0.885   3.616 -0.2370  0.5392  0.1309
  106C7H8N   H2 2220  50.970   0.896   3.379  0.7838 -1.8040 -1.7846
  106C7H8N   H3 2221  50.309   0.648   3.668 -0.0983  1.7394 -0.8762
  106C7H8N   H4 2222  50.361   0.805   3.742 -3.1492 -0.1094 -1.3389
  106C7H8N   H5 2223  50.429   0.650   3.798 -1.1582 -0.3720  0.4127
  106C7H8N   H6 2224  50.621   0.712   3.168 -0.5551 -1.1719 -0.6490
  106C7H8N   H7 2225  50.448   0.742   3.213  0.8903  0.6840  0.5053
  106C7H8N   H8 2226  50.501   0.580   3.214  1.4759 -1.2572  0.0381
  107C7H8N   N1 2227  50.052   0.437   4.076 -0.1962  0.0355 -0.6053
  107C7H8N   C1 2228  50.092   0.479   3.948  0.0715  0.3724 -0.2125
  107C7H8N   N2 2229  50.005   0.452   3.837 -0.3568  0.0369 -1.0336
  107C7H8N   C2 2230  49.881   0.398   3.866  0.6654  0.2020  0.2610
  107C7H8N   C3 2231  49.835   0.369   3.991  0.4135 -0.3579  0.1584
  107C7H8N   C4 2232  49.923   0.386   4.107  0.3628  0.1481  0.1231
  107C7H8N   N3 2233  49.700   0.336   3.971  0.7248  0.7056 -1.0153
  107C7H8N   C5 2234  49.674   0.344   3.830 -0.0013  0.1216 -0.3435
  107C7H8N   N4 2235  49.780   0.393   3.767 -0.2159  0.4767  0.5184
  107C7H8N   C6 2236  50.143   0.471   4.187  0.5079 -0.1610 -0.0261
  107C7H8N   O1 2237  50.195   0.535   3.927  0.0722  0.5541 -0.0014
  107C7H8N   C7 2238  50.044   0.470   3.696 -0.2095  0.3903  0.1771
  107C7H8N   O2 2239  49.896   0.350   4.218  0.3987 -0.0326  0.5711
  107C7H8N   H1 2240  49.638   0.302   4.043  3.0845 -0.3200  0.5872
  107C7H8N   H2 2241  49.574   0.324   3.792  0.1530 -0.2939 -0.5270
  107C7H8N   H3 2242  50.125   0.573   4.221 -3.8202 -1.8643  3.2579
  107C7H8N   H4 2243  50.245   0.462   4.148  0.7308  2.4273 -0.1501
  107C7H8N   H5 2244  50.118   0.408   4.274 -1.9746  0.4015 -0.3085
  107C7H8N   H6 2245  50.147   0.508   3.696 -1.4616  4.0362  1.6496
  107C7H8N   H7 2246  49.980   0.541   3.642  0.9061  0.6619 -0.8006
  107C7H8N   H8 2247  50.049   0.371   3.650 -1.0663 -1.2890  3.5359
  108C7H8N   N1 2248  49.267   0.632   3.560 -0.5739 -0.4205  0.2570
  108C7H8N   C1 2249  49.277   0.665   3.421  0.0719 -0.1450  0.0951
  108C7H8N   N2 2250  49.375   0.620   3.344 -0.0803  0.2117 -0.1173
  108C7H8N   C2 2251  49.491   0.574   3.408  1.0302  0.3723  0.2693
  108C7H8N   C3 2252  49.490   0.545   3.537  0.2864 -0.0941  0.7805
  108C7H8N   C4 2253  49.368   0.570   3.627 -1.0904  0.0816 -0.5707
  108C7H8N   N3 2254  49.611   0.482   3.561  0.6501 -0.1456  0.0430
  108C7H8N   C5 2255  49.678   0.481   3.439  0.2192 -0.3083  1.3847
  108C7H8N   N4 2256  49.602   0.527   3.344  0.6537  0.7277  0.3386
  108C7H8N   C6 2257  49.151   0.669   3.641 -0.2077  0.4013 -0.5386
  108C7H8N   O1 2258  49.190   0.730   3.364 -0.3953  0.8004  0.1388
  108C7H8N   C7 2259  49.378   0.639   3.197 -0.2010 -0.7630  0.2058
  108C7H8N   O2 2260  49.366   0.540   3.747  0.3690  0.1514 -0.5170
  108C7H8N   H1 2261  49.653   0.443   3.644  2.0173 -0.1883 -0.6550
  108C7H8N   H2 2262  49.774   0.434   3.428  0.1726 -0.0542 -0.2648
  108C7H8N   H3 2263  49.055   0.667   3.588 -0.6153  0.5625  0.1863
  108C7H8N   H4 2264  49.149   0.609   3.733  1.3074  0.5456 -0.3970
  108C7H8N   H5 2265  49.160   0.773   3.674 -0.3201  0.4750 -0.7382
  108C7H8N   H6 2266  49.415   0.741   3.181  0.7827 -1.3455 -1.3236
  108C7H8N   H7 2267  49.444   0.566   3.148  1.4324  0.8677 -0.0487
  108C7H8N   H8 2268  49.278   0.626   3.153 -0.5265  1.0508  0.3552
  109C7H8N   N1 2269  51.295   0.521   4.871 -0.0285  0.0400 -0.4149
  109C7H8N   C1 2270  51.322   0.471   4.737 -0.3628 -0.1075  0.1732
  109C7H8N   N2 2271  51.232   0.504   4.638  0.9804  0.0014  0.1125
  109C7H8N   C2 2272  51.114   0.569   4.670 -0.8331 -0.2713  0.8187
  109C7H8N   C3 2273  51.086   0.605   4.795 -0.0931 -0.3190 -0.6727
  109C7H8N   C4 2274  51.177   0.598   4.902  0.1349  0.0854 -0.9111
  109C7H8N   N3 2275  50.951   0.653   4.792  0.2620 -0.6305  0.2975
  109C7H8N   C5 2276  50.916   0.645   4.662  0.3313  0.4900 -0.9728
  109C7H8N   N4 2277  51.016   0.607   4.587 -0.1856  1.0642 -0.1696
  109C7H8N   C6 2278  51.392   0.499   4.978  0.2724 -0.5092 -0.2697
  109C7H8N   O1 2279  51.430   0.416   4.715 -0.0072 -0.1345  0.0780
  109C7H8N   C7 2280  51.252   0.460   4.497 -0.4767  0.1066 -0.2535
  109C7H8N   O2 2281  51.154   0.644   5.013  0.1460 -0.2788  0.1591
  109C7H8N   H1 2282  50.895   0.684   4.870 -2.4828  1.1512 -2.3128
  109C7H8N   H2 2283  50.816   0.676   4.631  0.5369 -0.8405 -3.0858
  109C7H8N   H3 2284  51.364   0.545   5.073 -1.5630 -3.1088  0.4912
  109C7H8N   H4 2285  51.416   0.395   5.003 -0.3077 -0.6920 -0.4704
  109C7H8N   H5 2286  51.486   0.546   4.946  0.8066 -1.6354 -0.3755
  109C7H8N   H6 2287  51.324   0.378   4.484 -2.2194 -1.6798  1.1807
  109C7H8N   H7 2288  51.161   0.429   4.445 -0.8954 -1.9087  1.6022
  109C7H8N   H8 2289  51.294   0.552   4.454 -0.3740  0.7404  1.1774
  110C7H8N   N1 2290  50.485   0.746   4.469  0.2066 -0.3350 -0.0450
  110C7H8N   C1 2291  50.457   0.692   4.342  0.2772  0.8300 -0.2765
  110C7H8N   N2 2292  50.553   0.702   4.246 -0.4796  0.3136  0.7003
  110C7H8N   C2 2293  50.678   0.743   4.272 -0.3620 -0.2167  0.0220
  110C7H8N   C3 2294  50.704   0.801   4.392  0.5151 -0.4053 -0.4658
  110C7H8N   C4 2295  50.608   0.806   4.499  0.6544  0.1014  0.3029
  110C7H8N   N3 2296  50.839   0.827   4.380 -0.2198 -0.4432  0.0499
  110C7H8N   C5 2297  50.881   0.803   4.256  0.1058  0.1402  0.4193
  110C7H8N   N4 2298  50.786   0.748   4.183  0.3741  0.2149  0.0559
  110C7H8N   C6 2299  50.385   0.737   4.580 -0.8438 -1.3258 -0.0859
  110C7H8N   O1 2300  50.355   0.626   4.320 -1.2089  0.2048 -0.3759
  110C7H8N   C7 2301  50.530   0.653   4.106 -0.2584 -0.4418 -0.4062
  110C7H8N   O2 2302  50.628   0.853   4.608 -0.3055 -0.8615 -0.4949
  110C7H8N   H1 2303  50.903   0.865   4.449  1.2247 -0.9421 -0.9881
  110C7H8N   H2 2304  50.970   0.845   4.212 -0.3157  1.0390  0.4326
  110C7H8N   H3 2305  50.314   0.656   4.562 -1.6823 -0.1001 -2.5879
  110C7H8N   H4 2306  50.333   0.832   4.598  2.6593  0.6337  0.0475
  110C7H8N   H5 2307  50.433   0.719   4.677 -1.0302 -0.2724  0.2088
  110C7H8N   H6 2308  50.563   0.721   4.027  0.6072 -0.2895  0.0846
  110C7H8N   H7 2309  50.427   0.636   4.072 -0.1693  2.5846 -2.4017
  110C7H8N   H8 2310  50.592   0.563   4.098  0.7273 -0.5137  5.8131
  111C7H8N   N1 2311  50.052   0.415   4.878  0.4545  1.0892 -0.5340
  111C7H8N   C1 2312  50.076   0.487   4.757  0.5072 -0.1577 -0.1508
  111C7H8N   N2 2313  49.980   0.473   4.656 -0.3278  0.5330  0.4591
  111C7H8N   C2 2314  49.867   0.407   4.675  0.4778  0.2288  0.0929
  111C7H8N   C3 2315  49.837   0.346   4.793 -0.5496 -0.2301 -0.1847
  111C7H8N   C4 2316  49.934   0.338   4.900  0.8549  0.4338  0.2490
  111C7H8N   N3 2317  49.711   0.295   4.788 -0.1856 -0.3961 -0.8147
  111C7H8N   C5 2318  49.669   0.321   4.657  0.0389 -0.5072  0.3210
  111C7H8N   N4 2319  49.761   0.392   4.591  0.7417 -0.6725  0.0592
  111C7H8N   C6 2320  50.163   0.421   4.984  0.6002 -0.0258  0.1442
  111C7H8N   O1 2321  50.171   0.554   4.744 -0.2314  0.0261 -0.1428
  111C7H8N   C7 2322  50.019   0.514   4.523  0.0948  0.7924 -0.5109
  111C7H8N   O2 2323  49.908   0.280   5.003 -0.1214 -0.1303  0.4150
  111C7H8N   H1 2324  49.669   0.245   4.865 -0.7611  1.3293 -0.0012
  111C7H8N   H2 2325  49.568   0.302   4.624  0.1411  0.8940 -0.8788
  111C7H8N   H3 2326  50.158   0.511   5.047  1.1764 -1.3599  2.1480
  111C7H8N   H4 2327  50.255   0.424   4.924 -0.0054 -2.3015 -0.9364
  111C7H8N   H5 2328  50.166   0.339   5.056  2.4957  0.4909  0.6728
  111C7H8N   H6 2329  50.076   0.429   4.482 -0.9428 -1.2163  2.0796
  111C7H8N   H7 2330  50.088   0.599   4.526  1.9128 -0.5696 -2.0742
  111C7H8N   H8 2331  49.939   0.533   4.451 -0.3031  1.8098  0.2188
  112C7H8N   N1 2332  49.250   0.610   4.452 -0.1007  0.4575 -0.3874
  112C7H8N   C1 2333  49.223   0.658   4.325  0.2092  0.3182  0.2518
  112C7H8N   N2 2334  49.322   0.651   4.223  0.1959  0.2701  0.1238
  112C7H8N   C2 2335  49.451   0.606   4.256  0.0685  0.6629 -0.2325
  112C7H8N   C3 2336  49.477   0.565   4.380 -0.0797  0.1801  0.1836
  112C7H8N   C4 2337  49.377   0.552   4.488 -0.7369  0.3371 -0.0731
  112C7H8N   N3 2338  49.609   0.530   4.372  0.2595  0.0071  0.5320
  112C7H8N   C5 2339  49.652   0.542   4.242  0.2394 -0.6256 -0.2889
  112C7H8N   N4 2340  49.552   0.588   4.169  0.4188 -1.1129  0.3526
  112C7H8N   C6 2341  49.137   0.600   4.550  0.4752 -0.6297 -0.4089
  112C7H8N   O1 2342  49.114   0.704   4.300 -0.2532 -0.0741 -0.0477
  112C7H8N   C7 2343  49.277   0.698   4.090  0.2447 -0.1227 -0.4759
  112C7H8N   O2 2344  49.404   0.498   4.595 -0.1629  0.7188 -0.6280
  112C7H8N   H1 2345  49.667   0.492   4.447 -0.5540 -4.8904 -1.1312
  112C7H8N   H2 2346  49.755   0.539   4.210  0.5570  0.7539  0.5135
  112C7H8N   H3 2347  49.066   0.527   4.511 -0.6687  0.3840 -0.2436
  112C7H8N   H4 2348  49.167   0.572   4.652 -0.6261  2.2849  0.7903
  112C7H8N   H5 2349  49.077   0.692   4.560 -0.2818 -1.1109 -0.5509
  112C7H8N   H6 2350  49.182   0.752   4.103  0.4236  0.7145 -2.4400
  112C7H8N   H7 2351  49.349   0.752   4.027  0.5675 -0.5212 -0.4520
  112C7H8N   H8 2352  49.243   0.617   4.024  0.5969  0.3095 -1.1880
  113C7H8N   N1 2353  51.283   0.539   5.691 -0.2950 -0.2168 -0.0086
  113C7H8N   C1 2354  51.302   0.483   5.564 -0.1821 -0.7320 -0.6844
  113C7H8N   N2 2355  51.194   0.500   5.473  0.2997 -0.1487 -0.9912
  113C7H8N   C2 2356  51.074   0.544   5.524  0.1959  0.1978  0.1515
  113C7H8N   C3 2357  51.061   0.596   5.649  0.9660  0.9245 -0.5599
  113C7H8N   C4 2358  51.168   0.597   5.740  1.1052  0.2321  0.5066
  113C7H8N   N3 2359  50.931   0.645   5.658  0.0350  0.2444 -0.2433
  113C7H8N   C5 2360  50.869   0.624   5.535  0.7758 -0.1657  0.2253
  113C7H8N   N4 2361  50.959   0.561   5.456  0.7158 -0.1196 -0.1908
  113C7H8N   C6 2362  51.402   0.551   5.778 -0.0316 -0.9550  0.2824
  113C7H8N   O1 2363  51.404   0.421   5.539 -0.1729  0.3260  0.0938
  113C7H8N   C7 2364  51.223   0.479   5.333 -0.6552 -0.3193  0.1136
  113C7H8N   O2 2365  51.158   0.644   5.847 -0.3076 -0.0792  0.6164
  113C7H8N   H1 2366  50.889   0.696   5.734 -0.0909  1.6165 -1.2124
  113C7H8N   H2 2367  50.768   0.651   5.504  0.4676  1.2586  2.3766
  113C7H8N   H3 2368  51.465   0.637   5.755 -2.1315  0.7212  0.6535
  113C7H8N   H4 2369  51.370   0.551   5.883  1.0720 -0.7435  0.6293
  113C7H8N   H5 2370  51.468   0.467   5.753  1.8623  0.6240 -0.1697
  113C7H8N   H6 2371  51.196   0.376   5.308 -0.9180 -0.2022 -0.0880
  113C7H8N   H7 2372  51.167   0.533   5.256  1.3144 -1.6778 -2.3387
  113C7H8N   H8 2373  51.330   0.490   5.312  0.2021 -2.6200  2.8438
  114C7H8N   N1 2374  50.497   0.721   5.282  0.1625  0.4527 -0.1934
  114C7H8N   C1 2375  50.478   0.665   5.154  0.2153 -0.3841 -0.4587
  114C7H8N   N2 2376  50.573   0.684   5.060  0.2422 -0.6164 -0.8846
  114C7H8N   C2 2377  50.692   0.748   5.087  0.5990 -0.1116 -0.7747
  114C7H8N   C3 2378  50.712   0.791   5.212 -0.7954  0.1587 -0.0764
  114C7H8N   C4 2379  50.611   0.786   5.318  0.5037  0.3931  0.3108
  114C7H8N   N3 2380  50.839   0.837   5.225  0.5084  0.0181 -0.1725
  114C7H8N   C5 2381  50.893   0.829   5.096 -0.4422  0.4380  0.1275
  114C7H8N   N4 2382  50.807   0.773   5.017  0.6571 -0.3456 -1.3906
  114C7H8N   C6 2383  50.404   0.696   5.394 -0.5435 -0.3791  0.0584
  114C7H8N   O1 2384  50.394   0.582   5.141  0.2212  0.6779  0.1475
  114C7H8N   C7 2385  50.549   0.639   4.923  0.1350  0.0961  0.1059
  114C7H8N   O2 2386  50.625   0.835   5.433 -0.2354  0.0650 -0.8192
  114C7H8N   H1 2387  50.882   0.873   5.309 -1.3184 -3.3637  2.3413
  114C7H8N   H2 2388  50.991   0.866   5.069 -0.9669  1.6258 -0.1727
  114C7H8N   H3 2389  50.450   0.652   5.484 -0.9166 -3.9500 -1.4038
  114C7H8N   H4 2390  50.328   0.621   5.369 -0.5918 -0.2004 -0.3257
  114C7H8N   H5 2391  50.344   0.784   5.418 -0.7851 -0.3550 -0.6285
  114C7H8N   H6 2392  50.521   0.533   4.932  1.7280 -0.3348  0.2072
  114C7H8N   H7 2393  50.638   0.650   4.861  0.2088 -2.1099 -0.2414
  114C7H8N   H8 2394  50.456   0.676   4.879  1.0276  0.8910 -1.1235
  115C7H8N   N1 2395  50.056   0.404   5.726 -0.0706 -0.0802 -0.6856
  115C7H8N   C1 2396  50.086   0.469   5.603 -0.3100 -0.1363  0.1290
  115C7H8N   N2 2397  49.997   0.454   5.504 -0.0374 -0.4189  0.5222
  115C7H8N   C2 2398  49.875   0.400   5.526  0.0224  0.1180  0.5600
  115C7H8N   C3 2399  49.836   0.363   5.648 -0.3378 -0.2350  0.0636
  115C7H8N   C4 2400  49.932   0.355   5.756  0.0858  0.3404  0.1138
  115C7H8N   N3 2401  49.715   0.307   5.636 -0.5879 -0.4645  0.1384
  115C7H8N   C5 2402  49.688   0.307   5.506  0.1818 -0.2470 -0.8045
  115C7H8N   N4 2403  49.786   0.364   5.435 -0.2902  0.6250  0.0787
  115C7H8N   C6 2404  50.139   0.432   5.842  0.0053  0.5807 -0.5499
  115C7H8N   O1 2405  50.188   0.531   5.586  0.2074  0.1158  0.5925
  115C7H8N   C7 2406  50.024   0.498   5.369  0.0847  0.6696  0.7330
  115C7H8N   O2 2407  49.905   0.305   5.862 -0.0219 -0.4354  0.3624
  115C7H8N   H1 2408  49.654   0.268   5.707 -3.4117  0.9326 -1.4014
  115C7H8N   H2 2409  49.596   0.268   5.465  0.2399 -0.6812 -0.5372
  115C7H8N   H3 2410  50.177   0.535   5.832  0.9006  0.3491  0.4114
  115C7H8N   H4 2411  50.221   0.360   5.831 -0.9560 -0.8030  1.0526
  115C7H8N   H5 2412  50.091   0.421   5.940 -0.0856  0.8708 -0.5604
  115C7H8N   H6 2413  50.130   0.517   5.347  0.5806  1.0216  3.2927
  115C7H8N   H7 2414  49.979   0.597   5.362  4.7108  2.9822  2.0960
  115C7H8N   H8 2415  49.988   0.439   5.284  1.4377  2.4750 -1.1428
  116C7H8N   N1 2416  49.240   0.610   5.313  0.8638  0.1293 -0.2483
  116C7H8N   C1 2417  49.213   0.659   5.183  0.6973 -0.4221  0.2017
  116C7H8N   N2 2418  49.310   0.647   5.084  0.5600  0.0858 -0.3932
  116C7H8N   C2 2419  49.433   0.596   5.114 -0.4222 -0.2907 -0.3117
  116C7H8N   C3 2420  49.456   0.556   5.242  0.3013 -0.4061 -0.6635
  116C7H8N   C4 2421  49.355   0.557   5.353  0.3594 -0.3306  0.6857
  116C7H8N   N3 2422  49.588   0.510   5.245 -0.3228 -0.0554 -0.3951
  116C7H8N   C5 2423  49.631   0.515   5.112 -0.0033 -0.2432 -0.2296
  116C7H8N   N4 2424  49.547   0.579   5.038  0.4745 -0.6885  0.4252
  116C7H8N   C6 2425  49.126   0.597   5.407  0.2382 -0.1402  0.1836
  116C7H8N   O1 2426  49.114   0.724   5.173  0.0922 -0.0581 -0.1779
  116C7H8N   C7 2427  49.286   0.709   4.956 -0.0152 -0.1197 -0.1682
  116C7H8N   O2 2428  49.383   0.516   5.466  0.3735 -0.0009  0.2571
  116C7H8N   H1 2429  49.633   0.472   5.327  0.9649 -1.3260 -1.6518
  116C7H8N   H2 2430  49.731   0.493   5.077 -0.8460 -2.3643 -1.4220
  116C7H8N   H3 2431  49.148   0.557   5.507 -0.9784 -1.6760 -0.1501
  116C7H8N   H4 2432  49.092   0.698   5.433 -2.7101 -1.2030  0.6864
  116C7H8N   H5 2433  49.058   0.522   5.365  1.9951 -0.3880 -2.3043
  116C7H8N   H6 2434  49.305   0.634   4.878  0.9287 -1.4583  1.3192
  116C7H8N   H7 2435  49.188   0.759   4.948  0.1798  1.3215  4.4800
  116C7H8N   H8 2436  49.356   0.794   4.945 -2.1282  1.4568 -1.9698
  117C7H8N   N1 2437  51.301   0.535   6.544  0.0351 -0.0568  0.4296
  117C7H8N   C1 2438  51.317   0.475   6.419  0.6226  0.1051  0.3096
  117C7H8N   N2 2439  51.214   0.490   6.320  0.3910 -0.2690 -0.1394
  117C7H8N   C2 2440  51.092   0.544   6.359  0.0421 -0.1213 -0.9917
  117C7H8N   C3 2441  51.070   0.587   6.483 -1.0029 -0.1368  0.4407
  117C7H8N   C4 2442  51.180   0.579   6.587 -0.4363  0.9980  0.7965
  117C7H8N   N3 2443  50.938   0.628   6.487  0.7068  0.4943  0.4634
  117C7H8N   C5 2444  50.882   0.606   6.361 -0.6633 -0.7700 -0.1716
  117C7H8N   N4 2445  50.981   0.557   6.285  0.2671 -0.2705  0.3065
  117C7H8N   C6 2446  51.409   0.522   6.640 -0.2867 -0.2515  0.2871
  117C7H8N   O1 2447  51.424   0.419   6.389  0.3095  0.3127  0.7785
  117C7H8N   C7 2448  51.235   0.439   6.180 -0.2731  0.2720  0.0748
  117C7H8N   O2 2449  51.161   0.614   6.705  0.5491  0.4737 -0.6440
  117C7H8N   H1 2450  50.903   0.692   6.556  1.1657 -0.7680  1.8835
  117C7H8N   H2 2451  50.778   0.631   6.346 -0.6722 -0.4574  0.3856
  117C7H8N   H3 2452  51.451   0.421   6.647  0.1580 -0.1090 -0.2759
  117C7H8N   H4 2453  51.494   0.584   6.610 -1.7959  1.2457 -0.9639
  117C7H8N   H5 2454  51.384   0.552   6.743 -0.7836  0.0872  0.0669
  117C7H8N   H6 2455  51.148   0.411   6.120 -0.9922  0.3657  1.0569
  117C7H8N   H7 2456  51.276   0.525   6.127 -0.7514  1.3338  1.3970
  117C7H8N   H8 2457  51.314   0.364   6.169  1.0364  1.5735  0.4590
  118C7H8N   N1 2458  50.471   0.707   6.152 -0.1156  0.0351 -0.3587
  118C7H8N   C1 2459  50.463   0.669   6.017  0.1164 -0.1343 -0.6428
  118C7H8N   N2 2460  50.575   0.689   5.931 -0.4538 -0.3295 -0.0220
  118C7H8N   C2 2461  50.690   0.741   5.983  0.5742  0.0817  0.1594
  118C7H8N   C3 2462  50.693   0.783   6.110 -0.0604 -0.0455  0.2612
  118C7H8N   C4 2463  50.577   0.777   6.200  0.0871  0.5800 -0.2058
  118C7H8N   N3 2464  50.821   0.830   6.126 -0.3377  0.1810 -0.0774
  118C7H8N   C5 2465  50.884   0.836   5.996  0.9587 -0.0489 -0.3114
  118C7H8N   N4 2466  50.800   0.779   5.909 -0.3172  0.2105  0.1207
  118C7H8N   C6 2467  50.345   0.697   6.235 -0.5268 -0.1398 -0.2249
  118C7H8N   O1 2468  50.370   0.603   5.974 -0.4066  0.0638 -0.6966
  118C7H8N   C7 2469  50.576   0.649   5.790  1.0264 -0.8323  1.0745
  118C7H8N   O2 2470  50.585   0.815   6.314  0.0808 -0.2780 -0.3039
  118C7H8N   H1 2471  50.856   0.858   6.216  0.9869  0.3375 -0.6280
  118C7H8N   H2 2472  50.980   0.881   5.972  0.5256  0.4644 -1.1214
  118C7H8N   H3 2473  50.307   0.595   6.224  0.0398 -0.8210  3.5773
  118C7H8N   H4 2474  50.265   0.759   6.192 -1.3970 -0.4801  0.9004
  118C7H8N   H5 2475  50.360   0.716   6.341 -2.4031 -0.0663  0.0462
  118C7H8N   H6 2476  50.567   0.541   5.772  0.3002 -0.5312 -0.4856
  118C7H8N   H7 2477  50.664   0.678   5.731 -0.0103 -1.3087 -0.7547
  118C7H8N   H8 2478  50.484   0.679   5.738  1.9676 -1.5250 -1.0825
  119C7H8N   N1 2479  50.054   0.445   6.583  0.6578  0.0526  0.7716
  119C7H8N   C1 2480  50.075   0.489   6.448 -0.2091  0.3279 -0.3115
  119C7H8N   N2 2481  49.982   0.467   6.356 -0.0605  0.1191  0.0069
  119C7H8N   C2 2482  49.861   0.411   6.396 -0.1446 -0.7302  0.1167
  119C7H8N   C3 2483  49.842   0.360   6.520 -0.1047 -0.2218  0.3713
  119C7H8N   C4 2484  49.945   0.366   6.629  0.4188 -0.2262  0.0052
  119C7H8N   N3 2485  49.716   0.293   6.514  0.1635 -0.0568  0.6740
  119C7H8N   C5 2486  49.665   0.322   6.392 -0.3665 -0.1917  0.8733
  119C7H8N   N4 2487  49.749   0.392   6.319  0.3462  0.1241  0.0225
  119C7H8N   C6 2488  50.153   0.486   6.683  0.2812 -0.2223 -0.4800
  119C7H8N   O1 2489  50.183   0.540   6.417 -0.0261 -0.2849  0.4796
  119C7H8N   C7 2490  50.006   0.509   6.218 -0.0781  1.1170 -0.1907
  119C7H8N   O2 2491  49.934   0.314   6.737 -0.0177 -0.0787  0.1377
  119C7H8N   H1 2492  49.669   0.241   6.587  1.1681 -2.5866 -0.4172
  119C7H8N   H2 2493  49.559   0.311   6.375 -0.7582  1.0944  2.3821
  119C7H8N   H3 2494  50.214   0.396   6.698 -1.0175 -0.9108  0.7780
  119C7H8N   H4 2495  50.109   0.500   6.783  0.4774 -0.0052 -0.4210
  119C7H8N   H5 2496  50.210   0.576   6.655 -0.3859 -0.0240 -1.2132
  119C7H8N   H6 2497  50.073   0.429   6.182  2.4800  1.2798  3.9068
  119C7H8N   H7 2498  50.059   0.605   6.217  0.1369  0.9977 -0.2548
  119C7H8N   H8 2499  49.908   0.524   6.171 -0.2949 -2.6267 -1.0852
  120C7H8N   N1 2500  49.240   0.617   6.150 -0.1937 -0.6234 -0.1026
  120C7H8N   C1 2501  49.228   0.665   6.015  0.2184  0.1997  0.5347
  120C7H8N   N2 2502  49.337   0.650   5.928 -0.6006  0.0337  0.1131
  120C7H8N   C2 2503  49.447   0.589   5.968  0.4391 -0.9227 -0.3781
  120C7H8N   C3 2504  49.461   0.539   6.092 -0.2025  0.5176 -0.2542
  120C7H8N   C4 2505  49.357   0.543   6.194  0.3938 -0.1670 -0.8503
  120C7H8N   N3 2506  49.595   0.501   6.101  0.0952  0.0522  0.3680
  120C7H8N   C5 2507  49.654   0.519   5.976  0.2441 -0.4022  0.3574
  120C7H8N   N4 2508  49.563   0.584   5.902 -0.5790 -0.2244 -0.0312
  120C7H8N   C6 2509  49.128   0.635   6.236  0.3700  0.3360 -0.4462
  120C7H8N   O1 2510  49.130   0.724   5.983 -0.6155 -0.0236 -0.1254
  120C7H8N   C7 2511  49.306   0.676   5.792  0.8049 -0.2656  0.1522
  120C7H8N   O2 2512  49.368   0.495   6.308 -0.1937  0.2523 -0.3621
  120C7H8N   H1 2513  49.640   0.455   6.178  0.0288  1.0341  1.0086
  120C7H8N   H2 2514  49.753   0.495   5.941 -0.5427 -0.5314 -1.8921
  120C7H8N   H3 2515  49.157   0.630   6.342 -0.7786 -1.7877 -0.2184
  120C7H8N   H4 2516  49.097   0.736   6.207  1.8659  0.5439 -1.3573
  120C7H8N   H5 2517  49.043   0.570   6.212  1.9579 -2.8141  1.9969
  120C7H8N   H6 2518  49.393   0.682   5.725  1.5317  2.0979  1.2505
  120C7H8N   H7 2519  49.224   0.611   5.758  1.2545 -1.8589  2.0075
  120C7H8N   H8 2520  49.263   0.777   5.787 -1.6081 -1.3557 -2.0570
  121C7H8N   N1 2521  51.307   0.526   7.405  0.4723  0.4071  0.6008
  121C7H8N   C1 2522  51.320   0.473   7.276  0.1315 -0.1693 -0.5105
  121C7H8N   N2 2523  51.215   0.492   7.184  0.6756  0.0042  0.2768
  121C7H8N   C2 2524  51.109   0.564   7.221  0.2929  0.4551 -0.5113
  121C7H8N   C3 2525  51.091   0.609   7.347  0.5511 -0.1160 -0.2821
  121C7H8N   C4 2526  51.192   0.590   7.451  0.1308 -0.7932 -0.0014
  121C7H8N   N3 2527  50.959   0.646   7.359 -0.2136  0.0719 -0.3858
  121C7H8N   C5 2528  50.907   0.618   7.233 -0.4987 -0.3782 -0.6285
  121C7H8N   N4 2529  50.997   0.571   7.149  0.9711 -0.6111 -0.2499
  121C7H8N   C6 2530  51.410   0.494   7.501 -0.2141  0.1975  0.7512
  121C7H8N   O1 2531  51.423   0.418   7.240  0.4164 -0.9650  0.3241
  121C7H8N   C7 2532  51.236   0.466   7.043  0.1437 -0.3911 -0.3751
  121C7H8N   O2 2533  51.173   0.630   7.565  0.1660  0.2960 -0.5259
  121C7H8N   H1 2534  50.908   0.662   7.445 -2.9139 -0.7045 -1.7909
  121C7H8N   H2 2535  50.800   0.619   7.219 -0.3857 -2.0535 -1.6972
  121C7H8N   H3 2536  51.493   0.438   7.457  1.6817  1.3671  2.7401
  121C7H8N   H4 2537  51.453   0.579   7.555  1.1231 -0.5575  0.9015
  121C7H8N   H5 2538  51.369   0.415   7.565 -2.9368  1.4532  0.6356
  121C7H8N   H6 2539  51.203   0.368   7.005 -0.2120 -0.1114 -0.7886
  121C7H8N   H7 2540  51.181   0.538   6.981 -1.8984 -0.3082  1.4961
  121C7H8N   H8 2541  51.338   0.489   7.011  0.1121  2.1501  1.2267
  122C7H8N   N1 2542  50.496   0.742   6.976 -0.0904 -0.5378  0.4301
  122C7H8N   C1 2543  50.478   0.682   6.854 -0.1260  0.1898 -0.1294
  122C7H8N   N2 2544  50.580   0.690   6.758 -0.5801 -0.3712  0.7314
  122C7H8N   C2 2545  50.698   0.751   6.792  0.2729  0.1556 -0.0924
  122C7H8N   C3 2546  50.713   0.803   6.913 -0.3053  0.0556  0.2660
  122C7H8N   C4 2547  50.614   0.795   7.017 -0.7764  1.0049  0.0191
  122C7H8N   N3 2548  50.848   0.833   6.917  0.0879  0.1351  0.1382
  122C7H8N   C5 2549  50.898   0.814   6.792 -0.0134  0.3802  0.6943
  122C7H8N   N4 2550  50.806   0.762   6.713 -0.8617 -0.1924 -0.3438
  122C7H8N   C6 2551  50.384   0.733   7.073 -0.7311  0.2919  0.3103
  122C7H8N   O1 2552  50.377   0.627   6.824  0.3454  0.1191 -0.5191
  122C7H8N   C7 2553  50.547   0.656   6.614  0.2405 -0.2142 -0.3173
  122C7H8N   O2 2554  50.646   0.820   7.131 -0.0951  0.3905 -0.2416
  122C7H8N   H1 2555  50.897   0.863   7.000 -1.8986  1.1723  0.9779
  122C7H8N   H2 2556  51.000   0.841   6.771  0.3614  1.1768  3.3841
  122C7H8N   H3 2557  50.360   0.631   7.106  0.4790  0.2550  1.0916
  122C7H8N   H4 2558  50.291   0.758   7.019 -0.6302  0.9825  0.4471
  122C7H8N   H5 2559  50.386   0.800   7.160  1.1518 -1.8939  2.0110
  122C7H8N   H6 2560  50.487   0.564   6.606  0.8718 -0.3811 -4.5732
  122C7H8N   H7 2561  50.634   0.648   6.548 -0.0090  0.6678 -0.7632
  122C7H8N   H8 2562  50.482   0.733   6.571 -0.8143 -1.0602 -0.2563
  123C7H8N   N1 2563  50.045   0.438   7.427  0.6344 -0.2495  0.1572
  123C7H8N   C1 2564  50.076   0.481   7.297 -0.5975  0.8564  0.0210
  123C7H8N   N2 2565  49.985   0.463   7.194  0.3412  0.5774 -1.0417
  123C7H8N   C2 2566  49.862   0.408   7.225  0.6164 -0.1666 -0.4334
  123C7H8N   C3 2567  49.833   0.367   7.352  0.3950  0.6325  0.0848
  123C7H8N   C4 2568  49.922   0.381   7.463 -0.1981  0.3672  0.0095
  123C7H8N   N3 2569  49.712   0.309   7.349  0.0052  0.0791  0.1895
  123C7H8N   C5 2570  49.657   0.341   7.228 -0.2213  0.7154 -1.0284
  123C7H8N   N4 2571  49.747   0.396   7.151  0.3138 -0.0001  0.0469
  123C7H8N   C6 2572  50.150   0.456   7.531 -0.0750  0.2695  0.1568
  123C7H8N   O1 2573  50.185   0.530   7.275  0.1728 -0.1286  0.4210
  123C7H8N   C7 2574  50.013   0.511   7.062  0.2476 -0.0169 -0.2212
  123C7H8N   O2 2575  49.898   0.338   7.576 -0.3463 -0.1599  0.2691
  123C7H8N   H1 2576  49.665   0.252   7.417 -1.0522 -1.7291 -2.0038
  123C7H8N   H2 2577  49.557   0.307   7.206  0.5296 -2.0929 -0.3319
  123C7H8N   H3 2578  50.128   0.423   7.633  0.0848 -1.5108 -0.3760
  123C7H8N   H4 2579  50.170   0.562   7.549  0.5083 -0.0183  1.2528
  123C7H8N   H5 2580  50.243   0.405   7.504 -1.2781 -2.0100  0.2386
  123C7H8N   H6 2581  49.928   0.551   7.004  0.6008 -0.8742 -1.3458
  123C7H8N   H7 2582  50.061   0.422   7.020 -1.0445 -1.1259  0.6123
  123C7H8N   H8 2583  50.088   0.590   7.063 -0.0381  0.2431  0.5095
  124C7H8N   N1 2584  49.256   0.647   6.986 -0.0717  0.2132 -0.2105
  124C7H8N   C1 2585  49.239   0.707   6.862 -0.3397  0.1878  0.3023
  124C7H8N   N2 2586  49.336   0.674   6.763 -0.1271 -0.2889 -0.6542
  124C7H8N   C2 2587  49.452   0.617   6.797  0.3625  0.3321 -0.2838
  124C7H8N   C3 2588  49.471   0.579   6.927 -0.0200  0.1299 -0.0578
  124C7H8N   C4 2589  49.368   0.587   7.029  0.4888 -0.5453 -0.2596
  124C7H8N   N3 2590  49.592   0.515   6.930  0.9604 -0.5871  0.3835
  124C7H8N   C5 2591  49.643   0.529   6.805  0.2349  0.0326  0.0097
  124C7H8N   N4 2592  49.557   0.585   6.722 -0.0061 -0.5935 -0.8850
  124C7H8N   C6 2593  49.146   0.668   7.087 -0.6283  0.4483 -0.4519
  124C7H8N   O1 2594  49.147   0.779   6.829  0.2287 -0.0846  0.1842
  124C7H8N   C7 2595  49.298   0.694   6.619  0.3948 -0.3507  0.1434
  124C7H8N   O2 2596  49.378   0.532   7.135 -0.0361 -0.6091 -0.0290
  124C7H8N   H1 2597  49.637   0.473   7.010  1.3368  2.2770  1.7470
  124C7H8N   H2 2598  49.733   0.477   6.775 -0.5170 -1.2156 -0.1392
  124C7H8N   H3 2599  49.054   0.668   7.028  0.5823  2.0624 -2.4124
  124C7H8N   H4 2600  49.152   0.585   7.159  1.7712  0.5273 -0.5039
  124C7H8N   H5 2601  49.160   0.761   7.144  0.3271 -0.1821  0.3634
  124C7H8N   H6 2602  49.382   0.728   6.558  0.7272  0.7176  1.1807
  124C7H8N   H7 2603  49.259   0.601   6.575  1.7240 -1.1396  0.5906
  124C7H8N   H8 2604  49.216   0.766   6.612  1.0406  0.3781 -0.0523
  125C7H8N   N1 2605  51.299   0.543   8.275 -0.6080 -0.0592  0.1723
  125C7H8N   C1 2606  51.316   0.490   8.147 -0.2918  0.3226 -0.3275
  125C7H8N   N2 2607  51.227   0.519   8.046  0.2536 -0.0341  0.7803
  125C7H8N   C2 2608  51.103   0.571   8.079  1.3328 -0.1867 -0.4126
  125C7H8N   C3 2609  51.078   0.614   8.205  0.6465 -0.1155 -0.2170
  125C7H8N   C4 2610  51.182   0.602   8.316 -0.6001 -0.3251 -0.0982
  125C7H8N   N3 2611  50.948   0.656   8.206 -0.0804  0.0709  0.5970
  125C7H8N   C5 2612  50.905   0.642   8.072 -0.7500 -0.1628 -0.4659
  125C7H8N   N4 2613  50.993   0.585   8.003 -0.3439 -0.1285 -0.2657
  125C7H8N   C6 2614  51.398   0.515   8.377  0.7038 -0.1896  0.4729
  125C7H8N   O1 2615  51.406   0.413   8.123  0.6155 -0.1119  0.0781
  125C7H8N   C7 2616  51.262   0.470   7.909 -0.1605 -0.6724  0.6406
  125C7H8N   O2 2617  51.166   0.643   8.432  0.6336  0.9637 -0.5678
  125C7H8N   H1 2618  50.882   0.679   8.279 -1.4906 -2.7600  0.2712
  125C7H8N   H2 2619  50.804   0.649   8.033 -0.8613 -1.6801 -0.4916
  125C7H8N   H3 2620  51.479   0.448   8.345 -0.1324 -1.9068  1.8440
  125C7H8N   H4 2621  51.435   0.603   8.431 -0.7058  0.4374  0.4471
  125C7H8N   H5 2622  51.342   0.443   8.438 -1.3332  0.9716  0.0192
  125C7H8N   H6 2623  51.252   0.556   7.840  0.4706 -2.4148 -1.6837
  125C7H8N   H7 2624  51.369   0.447   7.903  0.1921  0.3881  2.4453
  125C7H8N   H8 2625  51.198   0.388   7.875 -0.2340 -0.0994 -0.6443
  126C7H8N   N1 2626  50.489   0.711   7.850 -0.0763 -0.3813  0.8179
  126C7H8N   C1 2627  50.473   0.663   7.715  0.7237  0.0298 -0.2003
  126C7H8N   N2 2628  50.578   0.682   7.621 -0.2168  0.3439 -0.2272
  126C7H8N   C2 2629  50.690   0.751   7.658 -0.0055 -1.0844 -0.1264
  126C7H8N   C3 2630  50.710   0.785   7.788  0.2858  0.6945  0.5501
  126C7H8N   C4 2631  50.611   0.773   7.890  0.4181  1.0037 -0.2332
  126C7H8N   N3 2632  50.841   0.831   7.800 -0.3618 -0.3112 -0.2514
  126C7H8N   C5 2633  50.896   0.812   7.675  0.0608 -0.3831 -0.1215
  126C7H8N   N4 2634  50.811   0.753   7.594  0.6207 -0.7590 -1.0727
  126C7H8N   C6 2635  50.385   0.694   7.954  0.5402 -0.1772 -0.5365
  126C7H8N   O1 2636  50.381   0.592   7.676 -0.5315 -0.1643 -0.2092
  126C7H8N   C7 2637  50.567   0.630   7.486 -0.4326 -0.7640 -0.4850
  126C7H8N   O2 2638  50.628   0.808   8.006 -0.6360  0.4160 -0.5127
  126C7H8N   H1 2639  50.888   0.863   7.884 -0.5479 -0.6006 -0.0338
  126C7H8N   H2 2640  51.002   0.808   7.653 -0.5485 -3.9036 -2.8023
  126C7H8N   H3 2641  50.302   0.646   7.900  1.7286 -1.9900 -0.8023
  126C7H8N   H4 2642  50.364   0.791   8.001  1.7361  0.3538 -1.0951
  126C7H8N   H5 2643  50.418   0.621   8.028  5.9229  2.4841 -0.0912
  126C7H8N   H6 2644  50.504   0.543   7.468 -0.0890 -0.9835 -0.6284
  126C7H8N   H7 2645  50.670   0.619   7.450 -0.3332  0.3923 -0.5953
  126C7H8N   H8 2646  50.520   0.710   7.427 -0.5752 -0.1039  0.5213
  127C7H8N   N1 2647  50.050   0.443   8.284  0.5902  0.7512  0.3598
  127C7H8N   C1 2648  50.066   0.489   8.156 -0.6344  0.0687  0.2948
  127C7H8N   N2 2649  49.973   0.466   8.056  0.8153  0.6065 -0.0524
  127C7H8N   C2 2650  49.857   0.400   8.088  0.6108 -0.4143 -0.3606
  127C7H8N   C3 2651  49.838   0.354   8.211  0.2285  0.1268 -0.2406
  127C7H8N   C4 2652  49.939   0.368   8.315 -0.2177 -0.2121 -0.0620
  127C7H8N   N3 2653  49.706   0.302   8.216  0.2901  0.2091  0.3141
  127C7H8N   C5 2654  49.654   0.322   8.091 -0.6149 -0.9323 -0.1037
  127C7H8N   N4 2655  49.747   0.375   8.003 -0.7721  0.2186 -0.1863
  127C7H8N   C6 2656  50.144   0.469   8.397 -0.8925  0.1048 -0.3573
  127C7H8N   O1 2657  50.173   0.548   8.131  0.3020  0.7542  0.1237
  127C7H8N   C7 2658  50.000   0.509   7.926 -0.5223  0.1447  0.2689
  127C7H8N   O2 2659  49.925   0.318   8.430 -0.2440  0.0741  0.2260
  127C7H8N   H1 2660  49.659   0.261   8.294 -1.1911  0.0012 -0.6742
  127C7H8N   H2 2661  49.549   0.303   8.071 -0.2738 -2.2282 -0.7041
  127C7H8N   H3 2662  50.088   0.489   8.489 -0.4721  0.4340 -0.1714
  127C7H8N   H4 2663  50.202   0.557   8.369  1.7450 -1.4226  0.1102
  127C7H8N   H5 2664  50.209   0.382   8.415 -1.7004 -0.7984 -1.7055
  127C7H8N   H6 2665  50.097   0.468   7.894 -1.0064 -0.2847 -0.6874
  127C7H8N   H7 2666  49.991   0.618   7.929 -0.7248  0.1437 -0.2373
  127C7H8N   H8 2667  49.924   0.466   7.858  0.1546  0.0027 -0.3984
  128C7H8N   N1 2668  49.240   0.605   7.821 -0.1087 -0.3680  0.4362
  128C7H8N   C1 2669  49.234   0.649   7.687  1.2607 -0.2620 -0.0593
  128C7H8N   N2 2670  49.347   0.643   7.604 -0.3754 -0.3996 -0.0840
  128C7H8N   C2 2671  49.461   0.587   7.659  0.2417  0.2330 -0.7544
  128C7H8N   C3 2672  49.462   0.542   7.786  0.2250  0.1913 -0.4392
  128C7H8N   C4 2673  49.350   0.548   7.872 -0.6554 -0.1039 -0.7031
  128C7H8N   N3 2674  49.593   0.501   7.814 -0.1967 -0.5472  0.5246
  128C7H8N   C5 2675  49.664   0.534   7.700 -0.3256  0.1471  0.0680
  128C7H8N   N4 2676  49.587   0.578   7.601  1.3147  0.6121 -0.5964
  128C7H8N   C6 2677  49.116   0.595   7.897  0.5553 -0.7750 -0.2288
  128C7H8N   O1 2678  49.124   0.698   7.641 -0.2480 -0.1724  0.7539
  128C7H8N   C7 2679  49.338   0.656   7.453 -0.3195  0.5473 -0.4811
  128C7H8N   O2 2680  49.356   0.498   7.983 -0.8735  0.2642  0.4316
  128C7H8N   H1 2681  49.622   0.443   7.890 -1.6688  2.1228  3.2302
  128C7H8N   H2 2682  49.767   0.504   7.686 -0.7843 -1.5511  0.2321
  128C7H8N   H3 2683  49.125   0.513   7.969 -0.1078 -0.1149  0.6216
  128C7H8N   H4 2684  49.093   0.687   7.953 -0.5941 -0.4823 -1.1661
  128C7H8N   H5 2685  49.036   0.559   7.831 -0.3629 -1.2793  1.1361
  128C7H8N   H6 2686  49.279   0.580   7.400  1.8080 -0.9414 -0.7501
  128C7H8N   H7 2687  49.274   0.745   7.450 -0.0831  0.7410  0.2141
  128C7H8N   H8 2688  49.436   0.675   7.408 -0.4336 -0.2275 -1.0699
  129C7H8N   N1 2689  51.262   0.512   9.127  0.8386 -0.0546  0.0613
  129C7H8N   C1 2690  51.273   0.476   8.995  0.3950 -0.2723 -0.1695
  129C7H8N   N2 2691  51.175   0.503   8.910 -0.3374  0.0404  0.4050
  129C7H8N   C2 2692  51.061   0.553   8.952  0.2815  0.5311  0.1198
  129C7H8N   C3 2693  51.038   0.585   9.080  0.0331 -0.8089 -0.5199
  129C7H8N   C4 2694  51.150   0.580   9.179 -0.1583  0.0263 -0.1787
  129C7H8N   N3 2695  50.909   0.641   9.074 -0.2301 -0.6076 -0.1473
  129C7H8N   C5 2696  50.863   0.633   8.946  0.5014 -0.3668 -0.5803
  129C7H8N   N4 2697  50.959   0.585   8.868  0.1940  1.0053 -0.0311
  129C7H8N   C6 2698  51.375   0.493   9.202 -0.5140 -0.4023  0.8300
  129C7H8N   O1 2699  51.368   0.411   8.958  0.1170  0.0079  0.2863
  129C7H8N   C7 2700  51.191   0.457   8.769  0.7456 -0.5476  0.0829
  129C7H8N   O2 2701  51.138   0.626   9.294  0.4059 -0.6538 -0.1814
  129C7H8N   H1 2702  50.853   0.671   9.152 -0.9756 -0.1231 -0.8515
  129C7H8N   H2 2703  50.762   0.657   8.916  0.2974 -1.1187 -0.5187
  129C7H8N   H3 2704  51.411   0.390   9.188  0.2249 -0.0451  0.1083
  129C7H8N   H4 2705  51.439   0.561   9.146 -0.7487 -2.0126 -1.4694
  129C7H8N   H5 2706  51.366   0.520   9.308  0.4755  2.1901  0.2832
  129C7H8N   H6 2707  51.244   0.363   8.753 -0.7197 -1.0651 -1.9175
  129C7H8N   H7 2708  51.095   0.435   8.720  0.9374  0.8522 -0.9444
  129C7H8N   H8 2709  51.237   0.533   8.704 -0.6678  0.4146  0.1680
  130C7H8N   N1 2710  50.485   0.739   8.702 -0.1559 -0.5075  0.9620
  130C7H8N   C1 2711  50.452   0.681   8.585  0.1469  0.4412 -0.5555
  130C7H8N   N2 2712  50.538   0.693   8.481 -0.6257  0.2759 -0.2994
  130C7H8N   C2 2713  50.665   0.742   8.504 -1.0070 -0.1273  0.6451
  130C7H8N   C3 2714  50.700   0.786   8.628  0.1597  0.0079 -0.6077
  130C7H8N   C4 2715  50.611   0.794   8.737 -0.1117 -0.6357  0.9980
  130C7H8N   N3 2716  50.831   0.826   8.618  0.6521 -0.4893  0.5570
  130C7H8N   C5 2717  50.867   0.808   8.486  0.0513 -0.6671 -0.2009
  130C7H8N   N4 2718  50.762   0.768   8.412 -0.3633  0.0831 -0.0427
  130C7H8N   C6 2719  50.383   0.722   8.797 -0.3407  0.4615 -0.3066
  130C7H8N   O1 2720  50.347   0.619   8.572 -0.2956 -0.0118  0.2541
  130C7H8N   C7 2721  50.510   0.642   8.348  0.1430  0.9557  0.0580
  130C7H8N   O2 2722  50.632   0.843   8.848  0.2385  0.5785 -0.4447
  130C7H8N   H1 2723  50.895   0.858   8.690  0.0296 -0.5274  1.1388
  130C7H8N   H2 2724  50.964   0.837   8.447  0.0558 -0.6619 -0.1843
  130C7H8N   H3 2725  50.423   0.750   8.895 -1.3958  0.3932  0.1539
  130C7H8N   H4 2726  50.370   0.614   8.813 -0.0364  0.4717  0.0070
  130C7H8N   H5 2727  50.292   0.775   8.767 -2.1458 -1.9702  0.6356
  130C7H8N   H6 2728  50.453   0.549   8.353 -1.2423  1.7512 -0.6018
  130C7H8N   H7 2729  50.608   0.617   8.305 -0.3390  1.0286 -1.1158
  130C7H8N   H8 2730  50.460   0.724   8.295  0.0712  1.4343  0.8658
  131C7H8N   N1 2731  50.073   0.407   9.158  0.2437  0.8607  0.1925
  131C7H8N   C1 2732  50.116   0.466   9.038  0.3466 -0.4087 -0.6309
  131C7H8N   N2 2733  50.025   0.458   8.927 -0.0746 -0.3673 -0.9248
  131C7H8N   C2 2734  49.902   0.400   8.940 -0.4270  0.2023 -0.1017
  131C7H8N   C3 2735  49.865   0.355   9.063  0.1916 -0.0704  0.3530
  131C7H8N   C4 2736  49.951   0.358   9.181 -0.3838  0.4668 -0.1261
  131C7H8N   N3 2737  49.730   0.312   9.052 -0.1938 -0.6459  0.2541
  131C7H8N   C5 2738  49.696   0.333   8.916 -0.4924 -0.7965 -1.3237
  131C7H8N   N4 2739  49.802   0.384   8.851 -0.8783 -0.0337 -0.2136
  131C7H8N   C6 2740  50.162   0.413   9.272 -0.2075  0.4740  0.3987
  131C7H8N   O1 2741  50.218   0.528   9.022 -0.4505  0.1633 -0.0219
  131C7H8N   C7 2742  50.061   0.521   8.799  0.9430 -0.0078  0.2305
  131C7H8N   O2 2743  49.921   0.305   9.285  0.1424  0.4786 -0.4041
  131C7H8N   H1 2744  49.672   0.275   9.126  0.0571 -0.1436  0.7059
  131C7H8N   H2 2745  49.595   0.315   8.882 -0.9316 -2.2775  0.6600
  131C7H8N   H3 2746  50.267   0.403   9.243 -0.9053 -2.6075 -1.2988
  131C7H8N   H4 2747  50.133   0.338   9.346  0.7514 -1.8786 -1.5397
  131C7H8N   H5 2748  50.140   0.503   9.330 -3.6010 -0.0468  0.0440
  131C7H8N   H6 2749  50.066   0.452   8.714 -1.0410  1.1013 -0.8294
  131C7H8N   H7 2750  50.150   0.586   8.794 -0.0756  1.2802 -1.8581
  131C7H8N   H8 2751  49.977   0.583   8.765  0.7509 -0.4859 -0.1656
  132C7H8N   N1 2752  49.266   0.603   8.715  0.4175  0.4094 -0.8430
  132C7H8N   C1 2753  49.226   0.651   8.591 -0.2730  0.4177  0.2920
  132C7H8N   N2 2754  49.328   0.648   8.493 -0.2105  0.5233  0.3416
  132C7H8N   C2 2755  49.450   0.591   8.523  0.2753 -0.0628  0.3769
  132C7H8N   C3 2756  49.482   0.551   8.640 -0.2063  0.1406  0.2077
  132C7H8N   C4 2757  49.386   0.551   8.747 -0.0801  0.2136  0.9957
  132C7H8N   N3 2758  49.618   0.515   8.640  0.0116  0.4327 -0.3506
  132C7H8N   C5 2759  49.665   0.533   8.514  0.0224 -0.5264 -0.3217
  132C7H8N   N4 2760  49.563   0.589   8.444 -0.7896 -0.4966 -0.5718
  132C7H8N   C6 2761  49.170   0.631   8.824  0.1555  0.3177 -0.9781
  132C7H8N   O1 2762  49.111   0.694   8.564 -0.2881  0.0060 -0.2756
  132C7H8N   C7 2763  49.307   0.697   8.353 -1.3043 -0.2694  0.2283
  132C7H8N   O2 2764  49.416   0.507   8.855  0.2560  0.3513  0.4419
  132C7H8N   H1 2765  49.669   0.484   8.721 -0.5910  1.1319  0.3057
  132C7H8N   H2 2766  49.764   0.506   8.478  0.0160  0.4615 -1.1061
  132C7H8N   H3 2767  49.175   0.574   8.918 -1.0004 -1.1674 -1.8001
  132C7H8N   H4 2768  49.171   0.738   8.847 -1.1727 -0.1429  1.4885
  132C7H8N   H5 2769  49.071   0.598   8.789  0.4388 -0.3304 -1.1843
  132C7H8N   H6 2770  49.212   0.749   8.342 -1.1824  0.3632  1.9330
  132C7H8N   H7 2771  49.373   0.781   8.328  0.4489 -1.9051 -0.7468
  132C7H8N   H8 2772  49.323   0.620   8.277  0.8241  1.1288 -0.7966
  133C7H8N   N1 2773  51.291   0.516   9.986 -0.1381  0.3797  0.6706
  133C7H8N   C1 2774  51.317   0.474   9.857  1.5169  0.3278 -0.5158
  133C7H8N   N2 2775  51.204   0.485   9.763 -0.5426 -1.0553  0.0112
  133C7H8N   C2 2776  51.096   0.554   9.805 -0.0008  0.0635  0.0612
  133C7H8N   C3 2777  51.078   0.591   9.931  1.4230 -0.5329 -0.1758
  133C7H8N   C4 2778  51.173   0.569  10.031 -0.0761 -0.5061  0.1533
  133C7H8N   N3 2779  50.951   0.647   9.937 -0.5113 -0.1013  1.1785
  133C7H8N   C5 2780  50.903   0.645   9.804 -0.2062  0.2174 -0.2798
  133C7H8N   N4 2781  50.993   0.591   9.725 -0.7943  0.3877  0.2033
  133C7H8N   C6 2782  51.405   0.496  10.083  0.3318 -0.0371  0.9388
  133C7H8N   O1 2783  51.415   0.414   9.827  0.0755 -0.3514 -1.3474
  133C7H8N   C7 2784  51.229   0.436   9.625  0.3518 -0.0185 -0.0067
  133C7H8N   O2 2785  51.156   0.609  10.145 -0.5400  0.3603  0.1477
  133C7H8N   H1 2786  50.898   0.678  10.017  0.7635  0.6273  1.7552
  133C7H8N   H2 2787  50.809   0.687   9.770 -0.3070 -0.4474 -0.8414
  133C7H8N   H3 2788  51.462   0.402  10.088  0.2289 -0.0372  2.1667
  133C7H8N   H4 2789  51.479   0.574  10.059 -1.6160  1.6452  0.3145
  133C7H8N   H5 2790  51.373   0.524  10.184  1.0507  3.6913  0.2120
  133C7H8N   H6 2791  51.331   0.398   9.612  1.0378  1.2528  1.5163
  133C7H8N   H7 2792  51.150   0.360   9.613  0.9836 -1.6091  4.7950
  133C7H8N   H8 2793  51.215   0.525   9.562 -0.1692  1.0275  1.5674
  134C7H8N   N1 2794  50.482   0.741   9.595  0.1567 -0.1346 -0.4345
  134C7H8N   C1 2795  50.452   0.682   9.474  0.4933 -0.0676 -0.0975
  134C7H8N   N2 2796  50.543   0.695   9.372 -0.1138 -0.4646  0.5333
  134C7H8N   C2 2797  50.661   0.764   9.398  0.0192 -0.1329 -0.4185
  134C7H8N   C3 2798  50.688   0.828   9.512  0.1965 -0.2609  0.8580
  134C7H8N   C4 2799  50.594   0.811   9.631 -0.7518  0.5238 -0.0128
  134C7H8N   N3 2800  50.821   0.874   9.509  0.1560 -0.1935 -0.5247
  134C7H8N   C5 2801  50.860   0.840   9.385  0.0320 -0.4815  0.7760
  134C7H8N   N4 2802  50.771   0.767   9.315 -0.3771 -0.7404  0.1534
  134C7H8N   C6 2803  50.376   0.728   9.691 -0.1860 -0.0692  0.5594
  134C7H8N   O1 2804  50.352   0.609   9.456  0.5488 -0.4541 -0.3826
  134C7H8N   C7 2805  50.506   0.664   9.230  0.6126 -0.2662 -0.3164
  134C7H8N   O2 2806  50.619   0.854   9.737 -0.0151 -0.5535 -0.9819
  134C7H8N   H1 2807  50.872   0.927   9.579  1.4341  1.7215 -2.8301
  134C7H8N   H2 2808  50.955   0.869   9.343 -0.4346 -1.2335 -0.7988
  134C7H8N   H3 2809  50.312   0.816   9.680 -2.1601 -1.5071  0.2150
  134C7H8N   H4 2810  50.416   0.713   9.793  1.3455 -1.1431 -0.1773
  134C7H8N   H5 2811  50.302   0.649   9.675 -0.3271  0.2265 -0.2182
  134C7H8N   H6 2812  50.589   0.615   9.178 -0.0936 -1.9578  0.1043
  134C7H8N   H7 2813  50.464   0.753   9.181  1.2110  0.1526 -0.0674
  134C7H8N   H8 2814  50.429   0.586   9.225  1.9026 -1.4849 -1.7719
  135C7H8N   N1 2815  50.037   0.418   9.998 -0.7107  0.4256  0.7373
  135C7H8N   C1 2816  50.061   0.477   9.874 -0.3161  0.1349  0.3807
  135C7H8N   N2 2817  49.963   0.463   9.771 -0.2710  0.1438 -0.2885
  135C7H8N   C2 2818  49.849   0.397   9.800 -0.4105 -0.3087 -0.7350
  135C7H8N   C3 2819  49.831   0.339   9.921 -0.0977 -0.3032 -0.6809
  135C7H8N   C4 2820  49.926   0.342  10.029 -0.5944  0.2189  0.4062
  135C7H8N   N3 2821  49.707   0.276   9.906 -0.1584  0.1621  0.2997
  135C7H8N   C5 2822  49.646   0.319   9.793  0.1447  0.0011  0.4272
  135C7H8N   N4 2823  49.742   0.385   9.718  0.2475 -0.0868  0.0933
  135C7H8N   C6 2824  50.139   0.430  10.101 -0.2430 -0.8750 -0.2229
  135C7H8N   O1 2825  50.168   0.528   9.852 -0.1061 -0.3096  0.0240
  135C7H8N   C7 2826  49.990   0.510   9.636 -0.0146 -0.0163  0.5467
  135C7H8N   O2 2827  49.908   0.280  10.128  0.2831  0.3251  0.4485
  135C7H8N   H1 2828  49.680   0.209   9.976  0.2270 -0.3875 -0.0793
  135C7H8N   H2 2829  49.550   0.287   9.755  0.9570  2.4566 -4.1758
  135C7H8N   H3 2830  50.130   0.358  10.184 -1.3222 -1.5898 -0.9529
  135C7H8N   H4 2831  50.119   0.530  10.142 -0.2865 -0.9156 -0.1471
  135C7H8N   H5 2832  50.237   0.424  10.052  1.0281 -0.4834  2.1349
  135C7H8N   H6 2833  50.098   0.516   9.619 -0.3703 -0.4410 -2.0514
  135C7H8N   H7 2834  49.946   0.610   9.627  2.1745  0.8083 -1.2647
  135C7H8N   H8 2835  49.952   0.431   9.569  0.1388  0.0913  0.3358
  136C7H8N   N1 2836  49.259   0.634   9.532  0.4901 -0.0059  0.2337
  136C7H8N   C1 2837  49.244   0.682   9.398  0.5989  0.1626 -0.1360
  136C7H8N   N2 2838  49.348   0.658   9.306 -0.5412  0.2141 -0.3295
  136C7H8N   C2 2839  49.456   0.585   9.342 -0.1337  0.0219  0.3864
  136C7H8N   C3 2840  49.478   0.549   9.469  0.2805  0.8159  0.0702
  136C7H8N   C4 2841  49.374   0.567   9.573  0.3689  0.5456  0.3299
  136C7H8N   N3 2842  49.609   0.498   9.484 -0.9125 -0.1502  0.2700
  136C7H8N   C5 2843  49.664   0.525   9.356  0.3267  0.1372  0.1617
  136C7H8N   N4 2844  49.564   0.562   9.269 -0.1685  0.6542 -0.6145
  136C7H8N   C6 2845  49.155   0.654   9.626  0.2996 -0.6903  0.2027
  136C7H8N   O1 2846  49.151   0.750   9.364 -0.3098  0.1276  0.0975
  136C7H8N   C7 2847  49.329   0.705   9.168  0.6438 -0.2513 -0.3532
  136C7H8N   O2 2848  49.385   0.529   9.686 -0.1166 -0.4365 -0.5731
  136C7H8N   H1 2849  49.650   0.458   9.568  3.2806 -1.9335 -2.4660
  136C7H8N   H2 2850  49.765   0.513   9.319  0.0164  1.5469 -1.2050
  136C7H8N   H3 2851  49.155   0.572   9.699  5.1369 -0.0089  1.1794
  136C7H8N   H4 2852  49.178   0.745   9.683 -2.1760  1.3680 -2.0015
  136C7H8N   H5 2853  49.059   0.664   9.575 -1.2318 -1.9936  2.7207
  136C7H8N   H6 2854  49.244   0.648   9.130 -0.8707  1.0239  1.0635
  136C7H8N   H7 2855  49.300   0.810   9.160  1.9340  0.2784  1.5627
  136C7H8N   H8 2856  49.421   0.681   9.112 -0.1140 -0.5161 -1.5124
  137C7H8N   N1 2857  51.297   0.542  10.845  0.1855 -0.5304  0.0613
  137C7H8N   C1 2858  51.331   0.480  10.725 -0.1317 -0.8799 -0.1494
  137C7H8N   N2 2859  51.236   0.502  10.620 -0.1160 -0.1205 -0.1310
  137C7H8N   C2 2860  51.115   0.565  10.641 -0.8157  0.7828 -0.1784
  137C7H8N   C3 2861  51.086   0.608  10.768 -0.0800  0.2230  0.3009
  137C7H8N   C4 2862  51.182   0.611  10.881 -0.0604  0.1401  0.0002
  137C7H8N   N3 2863  50.953   0.660  10.764 -0.1806 -0.5899 -0.0583
  137C7H8N   C5 2864  50.905   0.637  10.637  0.0819 -0.7948 -0.2366
  137C7H8N   N4 2865  50.993   0.571  10.568  0.2165  0.1508 -0.6178
  137C7H8N   C6 2866  51.398   0.514  10.950  0.9650 -0.0101  0.6437
  137C7H8N   O1 2867  51.428   0.406  10.708  0.2738  0.3070  0.0034
  137C7H8N   C7 2868  51.270   0.448  10.475 -0.0605  0.9391 -0.5497
  137C7H8N   O2 2869  51.156   0.658  10.988  0.0403  0.4028  0.3646
  137C7H8N   H1 2870  50.905   0.692  10.847 -0.5358  0.1100 -0.5210
  137C7H8N   H2 2871  50.810   0.669  10.597 -0.7491  0.9534  2.9947
  137C7H8N   H3 2872  51.360   0.525  11.052 -0.5045 -1.1522  0.2380
  137C7H8N   H4 2873  51.408   0.405  10.953 -0.7106 -0.1423  2.6226
  137C7H8N   H5 2874  51.493   0.561  10.921  0.7598 -0.7012 -1.2336
  137C7H8N   H6 2875  51.308   0.346  10.490 -0.6372  0.6958 -0.7335
  137C7H8N   H7 2876  51.176   0.452  10.418 -0.8268  1.4646  0.7367
  137C7H8N   H8 2877  51.339   0.513  10.420  2.0080 -0.1207  0.7339
  138C7H8N   N1 2878  50.494   0.710  10.450  0.0314  0.2629  0.3297
  138C7H8N   C1 2879  50.457   0.661  10.324 -0.5202 -0.3045  0.1160
  138C7H8N   N2 2880  50.544   0.679  10.220  0.0057 -0.1601 -0.5159
  138C7H8N   C2 2881  50.662   0.737  10.238  0.2098  0.3770  0.3701
  138C7H8N   C3 2882  50.694   0.795  10.360  1.0485  0.1163  0.4372
  138C7H8N   C4 2883  50.611   0.782  10.474  0.8078  0.2031 -0.0433
  138C7H8N   N3 2884  50.810   0.861  10.346  0.1499  0.2896  0.5885
  138C7H8N   C5 2885  50.847   0.837  10.216 -0.5061 -0.4538  0.0157
  138C7H8N   N4 2886  50.761   0.756  10.154 -0.7900  0.0318 -0.2347
  138C7H8N   C6 2887  50.400   0.688  10.555 -0.8289 -0.3016 -0.3660
  138C7H8N   O1 2888  50.349   0.609  10.299 -0.2228  0.8364 -0.0734
  138C7H8N   C7 2889  50.510   0.635  10.082  0.1134 -0.2650  0.1802
  138C7H8N   O2 2890  50.634   0.830  10.580  0.3779  0.7231  0.5253
  138C7H8N   H1 2891  50.870   0.903  10.416  1.7403 -0.8904 -0.0480
  138C7H8N   H2 2892  50.924   0.902  10.176 -0.6498  1.2667  2.3989
  138C7H8N   H3 2893  50.436   0.728  10.651 -1.8424 -0.0404 -0.0838
  138C7H8N   H4 2894  50.401   0.585  10.593 -0.5904  0.4618  1.7487
  138C7H8N   H5 2895  50.302   0.723  10.521 -1.0640  1.0827  1.6391
  138C7H8N   H6 2896  50.596   0.581  10.041 -0.4472  0.0406 -1.4087
  138C7H8N   H7 2897  50.478   0.722  10.024 -1.5674 -0.7551  0.3518
  138C7H8N   H8 2898  50.427   0.564  10.074  2.2427 -2.7878 -0.3284
  139C7H8N   N1 2899  50.063   0.412  10.811  0.6836 -0.7040 -0.4872
  139C7H8N   C1 2900  50.088   0.478  10.687 -0.3645 -0.3388 -0.2837
  139C7H8N   N2 2901  49.995   0.466  10.596  0.4466 -0.2999 -0.1601
  139C7H8N   C2 2902  49.867   0.410  10.627 -0.2315 -0.8012 -0.3936
  139C7H8N   C3 2903  49.844   0.359  10.745 -0.4438  0.7512 -0.0402
  139C7H8N   C4 2904  49.945   0.349  10.845 -0.1178  0.0487  0.5339
  139C7H8N   N3 2905  49.718   0.298  10.735 -0.3608  0.4297  0.4346
  139C7H8N   C5 2906  49.672   0.335  10.612 -0.1366  0.0941 -0.3022
  139C7H8N   N4 2907  49.766   0.399  10.542 -1.0754  0.9746 -0.1352
  139C7H8N   C6 2908  50.179   0.408  10.905 -0.0615 -0.4568 -1.1638
  139C7H8N   O1 2909  50.195   0.540  10.668  0.7745 -0.2670  0.3944
  139C7H8N   C7 2910  50.030   0.506  10.456 -0.4316  0.4478 -0.7451
  139C7H8N   O2 2911  49.919   0.296  10.952  0.0703 -0.3204 -0.2587
  139C7H8N   H1 2912  49.662   0.242  10.798  0.5634 -1.3528 -0.2949
  139C7H8N   H2 2913  49.569   0.315  10.586  0.0809 -0.2656 -0.8964
  139C7H8N   H3 2914  50.196   0.512  10.936 -2.3569  0.0467 -1.5156
  139C7H8N   H4 2915  50.278   0.387  10.862  0.2596 -0.8614 -0.2604
  139C7H8N   H5 2916  50.156   0.355  10.998  1.6274  0.1172 -0.3971
  139C7H8N   H6 2917  50.087   0.425  10.410 -0.7289 -0.7114  0.8695
  139C7H8N   H7 2918  50.087   0.599  10.442 -2.4302  1.8134 -0.1179
  139C7H8N   H8 2919  49.938   0.522  10.397 -1.9022 -1.8294  0.8398
  140C7H8N   N1 2920  49.252   0.638  10.406  0.2901  0.4257  0.5764
  140C7H8N   C1 2921  49.226   0.687  10.274 -0.0773  0.5395  0.0162
  140C7H8N   N2 2922  49.321   0.656  10.174  0.4363 -0.2788  0.1897
  140C7H8N   C2 2923  49.445   0.602  10.210  0.6721 -0.1560 -0.0626
  140C7H8N   C3 2924  49.473   0.557  10.330  0.0313 -0.8775 -0.3815
  140C7H8N   C4 2925  49.373   0.567  10.442 -0.4963  0.1947 -0.1661
  140C7H8N   N3 2926  49.601   0.508  10.326 -0.3862 -0.3817 -0.4973
  140C7H8N   C5 2927  49.652   0.535  10.196 -0.3516  0.6519 -0.3853
  140C7H8N   N4 2928  49.556   0.586  10.123  0.2023  0.2036 -0.2029
  140C7H8N   C6 2929  49.136   0.632  10.498 -0.1186  0.0558 -0.3207
  140C7H8N   O1 2930  49.119   0.737  10.247  0.0049  0.4892  0.3966
  140C7H8N   C7 2931  49.298   0.696  10.041  0.5978 -0.7587 -0.2433
  140C7H8N   O2 2932  49.397   0.520  10.552  0.2300 -0.3603 -0.0742
  140C7H8N   H1 2933  49.655   0.469  10.402 -0.1041 -1.1775 -1.1016
  140C7H8N   H2 2934  49.741   0.488  10.154 -0.0583 -0.9841  1.9788
  140C7H8N   H3 2935  49.074   0.546  10.472  1.4018 -0.7871 -1.2718
  140C7H8N   H4 2936  49.161   0.610  10.602 -1.0957  1.7358  0.2819
  140C7H8N   H5 2937  49.079   0.725  10.498 -1.6949 -0.8825 -1.5185
  140C7H8N   H6 2938  49.203   0.751  10.036 -0.0946 -1.6350  2.4448
  140C7H8N   H7 2939  49.371   0.767   9.999 -0.0453 -0.3136 -0.6129
  140C7H8N   H8 2940  49.292   0.611   9.972  1.3520  0.0000 -1.2613
  141C7H8N   N1 2941  51.291   0.521  11.653 -0.2774  0.3550  0.2602
  141C7H8N   C1 2942  51.315   0.479  11.527  0.0421 -0.6074  0.3747
  141C7H8N   N2 2943  51.230   0.520  11.432 -0.4144 -0.0734 -0.9301
  141C7H8N   C2 2944  51.105   0.585  11.467 -1.0241  0.6669  0.4351
  141C7H8N   C3 2945  51.078   0.609  11.598 -0.5685  0.1500  0.1669
  141C7H8N   C4 2946  51.180   0.589  11.703  0.4324  0.7395 -0.5407
  141C7H8N   N3 2947  50.947   0.655  11.598 -0.2608 -0.6371  0.0254
  141C7H8N   C5 2948  50.905   0.648  11.468 -0.4384 -1.2807  0.0636
  141C7H8N   N4 2949  50.999   0.604  11.389 -0.4904 -0.0495  0.1923
  141C7H8N   C6 2950  51.397   0.497  11.753 -0.2934  0.5822  0.5306
  141C7H8N   O1 2951  51.412   0.414  11.497  0.2209 -0.0163  0.1072
  141C7H8N   C7 2952  51.266   0.489  11.291 -0.0863 -0.3031 -0.8349
  141C7H8N   O2 2953  51.169   0.622  11.826  0.0587  0.3006  0.0048
  141C7H8N   H1 2954  50.899   0.686  11.681  0.9167  2.0997 -0.2599
  141C7H8N   H2 2955  50.808   0.685  11.435  0.7436  2.8491  0.8846
  141C7H8N   H3 2956  51.362   0.511  11.856 -1.4070 -0.6813  0.3284
  141C7H8N   H4 2957  51.439   0.398  11.732  0.6001  0.8858  0.8650
  141C7H8N   H5 2958  51.458   0.588  11.742 -2.6830  2.1848  0.3730
  141C7H8N   H6 2959  51.274   0.380  11.297  2.8631 -0.0074  1.9903
  141C7H8N   H7 2960  51.173   0.504  11.236 -0.0317 -0.9660 -1.1007
  141C7H8N   H8 2961  51.356   0.541  11.257  0.0889 -0.2792 -0.3492
  142C7H8N   N1 2962  50.489   0.742  11.285 -0.1291 -0.3668  0.2155
  142C7H8N   C1 2963  50.473   0.682  11.162 -0.3217  0.2137 -0.2460
  142C7H8N   N2 2964  50.562   0.704  11.053  0.8659  0.3518 -0.0644
  142C7H8N   C2 2965  50.682   0.760  11.084  0.5943 -0.3084  0.8157
  142C7H8N   C3 2966  50.709   0.807  11.204 -0.0579  0.9336 -0.0237
  142C7H8N   C4 2967  50.613   0.809  11.316  0.1318  0.4811 -0.4637
  142C7H8N   N3 2968  50.840   0.837  11.196 -0.7370 -0.2985  0.4639
  142C7H8N   C5 2969  50.881   0.817  11.071  0.4842  0.8011 -0.2390
  142C7H8N   N4 2970  50.784   0.773  10.996 -0.1915 -0.2768 -0.1048
  142C7H8N   C6 2971  50.395   0.725  11.390 -0.2969  0.3072 -0.1084
  142C7H8N   O1 2972  50.374   0.623  11.143  0.4987 -0.0228 -0.9419
  142C7H8N   C7 2973  50.528   0.644  10.915 -0.0664  0.3035  0.1687
  142C7H8N   O2 2974  50.638   0.868  11.424 -0.3769 -0.2431  0.2872
  142C7H8N   H1 2975  50.902   0.859  11.273 -0.0681 -0.6336  0.0298
  142C7H8N   H2 2976  50.976   0.857  11.037  2.1422  1.1032  4.3238
  142C7H8N   H3 2977  50.419   0.626  11.429 -0.8751 -0.1923 -0.9914
  142C7H8N   H4 2978  50.292   0.721  11.352 -0.2806  2.2202 -0.3756
  142C7H8N   H5 2979  50.407   0.804  11.465  1.4658 -1.4772  1.5584
  142C7H8N   H6 2980  50.594   0.688  10.840 -0.0122  1.7650  1.0587
  142C7H8N   H7 2981  50.431   0.674  10.874 -0.0261  1.1171  0.6369
  142C7H8N   H8 2982  50.532   0.535  10.926 -0.7502  0.0738 -1.6658
  143C7H8N   N1 2983  50.064   0.426  11.693 -0.1954  0.4578 -0.1546
  143C7H8N   C1 2984  50.097   0.451  11.559 -0.3501 -0.1438 -0.3841
  143C7H8N   N2 2985  49.994   0.441  11.457 -0.2082  0.6502 -0.8043
  143C7H8N   C2 2986  49.878   0.386  11.490 -0.0336  0.5064  0.3508
  143C7H8N   C3 2987  49.854   0.341  11.616  0.0921 -0.7523  0.4526
  143C7H8N   C4 2988  49.936   0.368  11.731  0.4299 -0.9644  0.4980
  143C7H8N   N3 2989  49.733   0.280  11.608  0.0940 -0.2973  0.7421
  143C7H8N   C5 2990  49.681   0.312  11.487  0.2852  0.0596 -0.5174
  143C7H8N   N4 2991  49.763   0.379  11.410 -0.9087  0.1918  0.3178
  143C7H8N   C6 2992  50.163   0.437  11.795  0.0953 -0.2571  0.0925
  143C7H8N   O1 2993  50.209   0.493  11.532  0.3895 -0.3817 -0.0450
  143C7H8N   C7 2994  50.036   0.476  11.317  0.4811 -0.0376  0.0814
  143C7H8N   O2 2995  49.906   0.330  11.842 -0.4221 -0.3058  0.1297
  143C7H8N   H1 2996  49.685   0.244  11.689 -0.2001 -1.8573 -0.1232
  143C7H8N   H2 2997  49.579   0.289  11.460  0.3756  1.0681 -1.7939
  143C7H8N   H3 2998  50.142   0.375  11.883  2.2101 -1.4258 -0.1830
  143C7H8N   H4 2999  50.161   0.539  11.835 -1.5671  0.0359 -0.6607
  143C7H8N   H5 3000  50.266   0.422  11.761  0.2516 -1.8145  1.1986
  143C7H8N   H6 3001  50.121   0.423  11.274  1.8299  1.0613  1.3542
  143C7H8N   H7 3002  50.083   0.575  11.326 -0.4777  0.4026  0.2599
  143C7H8N   H8 3003  49.955   0.472  11.242  1.3756 -0.0926 -0.9043
  144C7H8N   N1 3004  49.250   0.639  11.231  0.0850  0.4879 -1.2973
  144C7H8N   C1 3005  49.243   0.680  11.099  0.4477  0.0132 -0.5169
  144C7H8N   N2 3006  49.352   0.647  11.012  0.0456  0.3854  0.4040
  144C7H8N   C2 3007  49.462   0.590  11.063  0.2089 -0.4261  0.8727
  144C7H8N   C3 3008  49.477   0.564  11.192 -0.0142  0.4521  0.1835
  144C7H8N   C4 3009  49.365   0.579  11.287  0.1183  0.3798  0.5342
  144C7H8N   N3 3010  49.605   0.519  11.211 -0.3090  0.4540  0.1903
  144C7H8N   C5 3011  49.663   0.523  11.086  0.0139  0.6725 -0.0443
  144C7H8N   N4 3012  49.580   0.571  10.997  0.3478 -0.6667 -0.1066
  144C7H8N   C6 3013  49.134   0.659  11.324  0.4905  0.6459 -0.7632
  144C7H8N   O1 3014  49.147   0.749  11.063 -0.2012 -0.2894  0.1347
  144C7H8N   C7 3015  49.337   0.684  10.873 -0.6156  0.5514  1.0478
  144C7H8N   O2 3016  49.372   0.541  11.406  0.0743  0.3881 -0.0272
  144C7H8N   H1 3017  49.633   0.482  11.300 -1.7557 -0.4364  0.2968
  144C7H8N   H2 3018  49.765   0.490  11.073 -0.4010 -1.1997  1.2204
  144C7H8N   H3 3019  49.054   0.710  11.270 -0.8825 -1.3571 -0.6623
  144C7H8N   H4 3020  49.103   0.564  11.370  0.0432  0.3565 -1.6518
  144C7H8N   H5 3021  49.172   0.718  11.409  2.4156 -2.2556  0.4794
  144C7H8N   H6 3022  49.360   0.787  10.845 -1.6952  0.5238 -0.0052
  144C7H8N   H7 3023  49.384   0.616  10.801 -1.2738  1.1875 -0.0136
  144C7H8N   H8 3024  49.229   0.672  10.857 -0.5787  0.9963  0.4301
  145C7H8N   N1 3025  51.282   0.527  12.514  0.2986 -0.0598  0.3258
  145C7H8N   C1 3026  51.296   0.461  12.399 -0.3872 -0.8903  0.0001
  145C7H8N   N2 3027  51.197   0.470  12.307 -0.4229 -0.2247 -0.1165
  145C7H8N   C2 3028  51.082   0.543  12.342 -0.0013  0.4532  0.0549
  145C7H8N   C3 3029  51.058   0.588  12.467 -0.5800  0.4105  0.0674
  145C7H8N   C4 3030  51.166   0.587  12.560  1.3254 -0.0475 -0.6123
  145C7H8N   N3 3031  50.934   0.643  12.463 -0.0041  0.3958 -0.5587
  145C7H8N   C5 3032  50.885   0.628  12.331 -0.3329  0.2655 -0.4960
  145C7H8N   N4 3033  50.975   0.560  12.260  0.2138 -0.3235  0.3595
  145C7H8N   C6 3034  51.399   0.513  12.607  0.0957  0.0144  0.4140
  145C7H8N   O1 3035  51.389   0.391  12.379 -0.0768 -0.8094 -0.4163
  145C7H8N   C7 3036  51.221   0.429  12.173 -0.1384  0.3432 -0.3423
  145C7H8N   O2 3037  51.154   0.640  12.670 -0.4183 -0.6160  0.1957
  145C7H8N   H1 3038  50.889   0.691  12.539 -1.8694 -0.8827 -0.8235
  145C7H8N   H2 3039  50.786   0.656  12.298 -0.3893  0.3732 -0.2473
  145C7H8N   H3 3040  51.389   0.567  12.702 -3.5262  1.8362 -0.8994
  145C7H8N   H4 3041  51.402   0.404  12.615  0.2554  0.0135  0.3292
  145C7H8N   H5 3042  51.493   0.549  12.564 -1.2715  2.3838 -0.7006
  145C7H8N   H6 3043  51.312   0.369  12.159  0.0353  0.2705  0.9561
  145C7H8N   H7 3044  51.139   0.372  12.130  0.1678 -0.3042 -0.0780
  145C7H8N   H8 3045  51.216   0.519  12.111  0.6075  0.1525 -0.6851
  146C7H8N   N1 3046  50.477   0.698  12.097 -0.3530 -0.4234  0.7776
  146C7H8N   C1 3047  50.469   0.666  11.967  0.4780 -0.6620 -0.4554
  146C7H8N   N2 3048  50.583   0.673  11.880  0.2366 -0.5228  0.2709
  146C7H8N   C2 3049  50.694   0.731  11.927 -0.1321  0.3207 -0.6195
  146C7H8N   C3 3050  50.707   0.758  12.062 -0.1710 -0.2361  0.3825
  146C7H8N   C4 3051  50.586   0.768  12.149 -0.5694  0.2094  0.0998
  146C7H8N   N3 3052  50.832   0.816  12.067 -0.6587  0.7691 -0.1018
  146C7H8N   C5 3053  50.895   0.796  11.942  0.1885 -0.3864  0.2089
  146C7H8N   N4 3054  50.808   0.755  11.853 -0.0105 -0.2023  0.2142
  146C7H8N   C6 3055  50.367   0.673  12.180  0.3988 -0.1915  0.1756
  146C7H8N   O1 3056  50.367   0.625  11.922 -0.0956  0.3057 -0.2257
  146C7H8N   C7 3057  50.567   0.638  11.733  0.2820 -0.0989 -0.0927
  146C7H8N   O2 3058  50.601   0.820  12.262  0.2166 -0.3963 -0.5076
  146C7H8N   H1 3059  50.873   0.858  12.149 -0.5002  1.8419 -0.7167
  146C7H8N   H2 3060  50.995   0.832  11.924 -0.2465  0.2171 -1.0292
  146C7H8N   H3 3061  50.398   0.607  12.262 -2.2260  1.7425  2.8552
  146C7H8N   H4 3062  50.275   0.641  12.129  0.2790  2.1114 -1.1330
  146C7H8N   H5 3063  50.339   0.766  12.232  1.9337  0.8389 -0.8045
  146C7H8N   H6 3064  50.629   0.551  11.709 -2.4683 -2.4629  1.1103
  146C7H8N   H7 3065  50.586   0.730  11.676 -0.7380  1.1191  1.4797
  146C7H8N   H8 3066  50.464   0.607  11.717  0.4993  0.2677 -2.2676
  147C7H8N   N1 3067  50.046   0.412  12.537 -0.1733 -1.0119  0.3044
  147C7H8N   C1 3068  50.092   0.460  12.415  0.7282  0.2574  0.6285
  147C7H8N   N2 3069  49.997   0.454  12.308 -0.0383 -0.0698 -0.4471
  147C7H8N   C2 3070  49.869   0.406  12.332  0.6313 -0.1994 -0.6312
  147C7H8N   C3 3071  49.821   0.370  12.458  0.0620 -0.4793 -0.4590
  147C7H8N   C4 3072  49.917   0.366  12.575  0.0249 -0.7442  0.6987
  147C7H8N   N3 3073  49.685   0.336  12.444 -0.4243 -0.2393 -0.9012
  147C7H8N   C5 3074  49.652   0.349  12.310 -0.0798  0.4050  0.1837
  147C7H8N   N4 3075  49.759   0.394  12.247  0.1631  0.3288 -0.1055
  147C7H8N   C6 3076  50.152   0.413  12.644 -0.1989 -0.1680  0.5237
  147C7H8N   O1 3077  50.209   0.507  12.398 -0.4761 -0.3935 -0.2326
  147C7H8N   C7 3078  50.037   0.512  12.173  0.1633 -0.0362 -0.3339
  147C7H8N   O2 3079  49.888   0.319  12.680 -0.8696  0.3167 -0.4561
  147C7H8N   H1 3080  49.624   0.308  12.519 -0.2262  2.0516  0.1552
  147C7H8N   H2 3081  49.550   0.334  12.275 -0.1372  0.2653  0.4012
  147C7H8N   H3 3082  50.252   0.429  12.601 -1.4011  2.0728 -1.5731
  147C7H8N   H4 3083  50.161   0.326  12.710  0.0838  0.3339  1.1447
  147C7H8N   H5 3084  50.140   0.503  12.706  0.5030  1.1673 -1.2399
  147C7H8N   H6 3085  50.142   0.484  12.157  0.2849 -0.3986  1.0690
  147C7H8N   H7 3086  50.033   0.622  12.173 -0.1329 -0.0462 -0.9584
  147C7H8N   H8 3087  49.970   0.474  12.095  0.1253 -2.2156  0.7285
  148C7H8N   N1 3088  49.255   0.622  12.078 -1.2049  0.0776 -0.1321
  148C7H8N   C1 3089  49.224   0.671  11.957 -0.1625 -0.0035 -0.2869
  148C7H8N   N2 3090  49.317   0.655  11.851 -0.2294  0.0653 -0.5971
  148C7H8N   C2 3091  49.442   0.604  11.878 -0.2896  0.0243 -0.4405
  148C7H8N   C3 3092  49.477   0.567  12.006  0.2885  0.2137 -0.1439
  148C7H8N   C4 3093  49.384   0.570  12.112  0.2118  0.3171 -0.8354
  148C7H8N   N3 3094  49.611   0.527  12.000  0.5192  0.4158 -0.5328
  148C7H8N   C5 3095  49.633   0.512  11.867 -0.5062 -0.2790 -0.0791
  148C7H8N   N4 3096  49.532   0.559  11.795 -0.1600  0.6200  0.0373
  148C7H8N   C6 3097  49.165   0.642  12.187  0.1176  0.0099 -0.0137
  148C7H8N   O1 3098  49.113   0.730  11.939  0.9825  0.1004 -0.1413
  148C7H8N   C7 3099  49.273   0.708  11.720 -0.8808 -0.0785 -0.3511
  148C7H8N   O2 3100  49.419   0.537  12.223 -0.6186 -0.2172  0.0956
  148C7H8N   H1 3101  49.675   0.517  12.076 -1.3899  2.6940  1.4542
  148C7H8N   H2 3102  49.725   0.472  11.827 -0.2111  2.6592 -2.5953
  148C7H8N   H3 3103  49.102   0.553  12.199  0.4545 -0.3203 -0.7188
  148C7H8N   H4 3104  49.200   0.669  12.288 -0.4717 -1.1591  0.5122
  148C7H8N   H5 3105  49.097   0.723  12.156  0.7536  0.3346 -0.5769
  148C7H8N   H6 3106  49.203   0.790  11.739  1.5031  2.0528 -0.5228
  148C7H8N   H7 3107  49.356   0.747  11.659 -0.8000 -0.9073 -0.7661
  148C7H8N   H8 3108  49.220   0.627  11.670 -0.4307 -0.2562 -0.5406
  149C7H8N   N1 3109  51.290   0.522  13.380 -0.6421  0.5633  0.0877
  149C7H8N   C1 3110  51.323   0.476  13.249 -0.0981  0.8140  0.1864
  149C7H8N   N2 3111  51.227   0.487  13.148  0.1000  0.0294  0.1458
  149C7H8N   C2 3112  51.110   0.558  13.185 -0.0625 -0.4988 -0.3247
  149C7H8N   C3 3113  51.077   0.599  13.311 -0.1310  0.6755  0.4390
  149C7H8N   C4 3114  51.172   0.577  13.419  0.6687  0.1657  0.2898
  149C7H8N   N3 3115  50.957   0.666  13.300  0.9568 -0.0192 -0.7876
  149C7H8N   C5 3116  50.912   0.636  13.173  0.2094  0.7605 -0.1278
  149C7H8N   N4 3117  51.002   0.582  13.099 -0.0091 -0.4832 -0.7476
  149C7H8N   C6 3118  51.401   0.506  13.481  1.2805  0.4355  0.4440
  149C7H8N   O1 3119  51.430   0.431  13.222  0.4538 -0.1641  0.0872
  149C7H8N   C7 3120  51.249   0.439  13.005  0.8129  0.6334  0.7245
  149C7H8N   O2 3121  51.143   0.602  13.535  0.7350 -0.8193 -0.5634
  149C7H8N   H1 3122  50.897   0.705  13.372  3.0819  0.8722  0.5398
  149C7H8N   H2 3123  50.814   0.672  13.147 -0.1176  0.3650  0.5591
  149C7H8N   H3 3124  51.458   0.413  13.466 -1.6095 -1.2640 -0.6478
  149C7H8N   H4 3125  51.457   0.600  13.483 -2.5646  2.8562 -0.9773
  149C7H8N   H5 3126  51.354   0.480  13.577  3.7630  0.6132  1.7302
  149C7H8N   H6 3127  51.334   0.370  13.001  0.2195 -0.0794  0.4888
  149C7H8N   H7 3128  51.158   0.386  12.976  1.4146  0.7948 -1.5673
  149C7H8N   H8 3129  51.269   0.530  12.945  0.4092  0.4107  0.2466
  150C7H8N   N1 3130  50.480   0.700  12.945  0.2641 -0.5567  0.2253
  150C7H8N   C1 3131  50.453   0.657  12.812 -0.2653 -0.4130 -0.1032
  150C7H8N   N2 3132  50.550   0.683  12.718 -0.8308  0.3921 -0.4944
  150C7H8N   C2 3133  50.671   0.748  12.760  0.4166 -0.4148 -0.3221
  150C7H8N   C3 3134  50.687   0.796  12.876 -0.5056 -0.4959 -0.1583
  150C7H8N   C4 3135  50.594   0.768  12.989 -0.5862  0.0844  0.8403
  150C7H8N   N3 3136  50.821   0.834  12.888 -0.2765  0.6140 -0.3434
  150C7H8N   C5 3137  50.875   0.821  12.761 -0.0091  0.2600 -0.7344
  150C7H8N   N4 3138  50.784   0.760  12.686 -0.0033  0.1511  0.8161
  150C7H8N   C6 3139  50.376   0.687  13.041  0.3368 -0.5057 -0.3962
  150C7H8N   O1 3140  50.349   0.596  12.786  0.0736  0.2115  0.1208
  150C7H8N   C7 3141  50.534   0.628  12.583  0.6021  0.5981 -0.2408
  150C7H8N   O2 3142  50.611   0.801  13.108  0.3693  0.2620  0.4624
  150C7H8N   H1 3143  50.863   0.859  12.976  1.8055 -1.8693 -0.5445
  150C7H8N   H2 3144  50.980   0.844  12.745 -0.3137  1.6433 -0.8105
  150C7H8N   H3 3145  50.312   0.775  13.053 -1.8584 -1.7184 -2.5918
  150C7H8N   H4 3146  50.413   0.667  13.142 -0.5350  1.2248  0.2835
  150C7H8N   H5 3147  50.304   0.606  13.022 -1.9225  1.4190 -0.3667
  150C7H8N   H6 3148  50.561   0.521  12.579 -1.2138  0.1553 -1.0567
  150C7H8N   H7 3149  50.602   0.670  12.508  0.1634 -1.4898 -1.8906
  150C7H8N   H8 3150  50.427   0.622  12.561  0.3563 -1.0265  1.3269
  151C7H8N   N1 3151  50.047   0.402  13.396 -0.2465  0.1130 -0.3772
  151C7H8N   C1 3152  50.089   0.460  13.269  0.2627 -0.0405 -0.4511
  151C7H8N   N2 3153  50.004   0.438  13.160 -0.4782  0.5577  0.5339
  151C7H8N   C2 3154  49.884   0.378  13.175 -0.4658  0.7351  0.4392
  151C7H8N   C3 3155  49.841   0.347  13.300 -0.1343  0.4946  0.1834
  151C7H8N   C4 3156  49.922   0.348  13.417 -0.1168  0.0014 -0.0095
  151C7H8N   N3 3157  49.708   0.315  13.290 -0.8106 -0.1226  0.3494
  151C7H8N   C5 3158  49.670   0.343  13.158 -0.0695 -0.5093  0.1454
  151C7H8N   N4 3159  49.774   0.372  13.088  0.7250  0.3717  0.2767
  151C7H8N   C6 3160  50.133   0.420  13.508 -0.8330  0.2481  0.1779
  151C7H8N   O1 3161  50.189   0.528  13.266  0.2333 -0.7198 -0.0801
  151C7H8N   C7 3162  50.045   0.486  13.029 -1.2141 -0.4006  0.0993
  151C7H8N   O2 3163  49.877   0.332  13.533  0.5071  0.4936  0.4070
  151C7H8N   H1 3164  49.645   0.285  13.363 -1.0240 -3.0431 -0.9821
  151C7H8N   H2 3165  49.568   0.327  13.125 -0.7988 -1.5519  2.7741
  151C7H8N   H3 3166  50.234   0.394  13.475 -0.2533 -1.2957  3.0600
  151C7H8N   H4 3167  50.093   0.364  13.594 -1.6985  0.1480 -0.2837
  151C7H8N   H5 3168  50.129   0.518  13.557  1.2035  1.0795 -1.2759
  151C7H8N   H6 3169  49.951   0.511  12.977 -0.7379 -0.6420 -0.8704
  151C7H8N   H7 3170  50.116   0.408  13.000 -0.4911  0.1450  0.3875
  151C7H8N   H8 3171  50.099   0.580  13.046  1.8953 -2.5006  2.1361
  152C7H8N   N1 3172  49.255   0.628  12.947 -0.2593 -0.0991  0.1862
  152C7H8N   C1 3173  49.244   0.689  12.819  0.1047  0.2741  0.6251
  152C7H8N   N2 3174  49.337   0.654  12.717 -0.1123 -0.8206  0.5275
  152C7H8N   C2 3175  49.454   0.603  12.755  1.3042 -0.7546  0.0549
  152C7H8N   C3 3176  49.472   0.560  12.880  0.3029  0.1360 -0.7775
  152C7H8N   C4 3177  49.374   0.566  12.988 -0.2883  0.9229 -0.1305
  152C7H8N   N3 3178  49.606   0.519  12.880  0.1674 -0.7423  0.1895
  152C7H8N   C5 3179  49.652   0.533  12.752  0.6678 -0.0937  0.3251
  152C7H8N   N4 3180  49.559   0.583  12.673 -0.4421 -0.4422  0.5517
  152C7H8N   C6 3181  49.146   0.638  13.047  0.2931  0.1074 -0.5174
  152C7H8N   O1 3182  49.154   0.761  12.788  0.1834 -0.2467  0.2338
  152C7H8N   C7 3183  49.329   0.709  12.583 -0.6744 -0.3423  0.1755
  152C7H8N   O2 3184  49.397   0.516  13.100 -0.9631  0.2228  0.4297
  152C7H8N   H1 3185  49.657   0.492  12.963 -0.6174 -1.3061  0.4851
  152C7H8N   H2 3186  49.755   0.512  12.727  0.4216 -3.2548  1.8527
  152C7H8N   H3 3187  49.178   0.610  13.148  1.0113  1.2696 -0.4136
  152C7H8N   H4 3188  49.128   0.746  13.051  0.2182  0.1067 -0.8277
  152C7H8N   H5 3189  49.060   0.576  13.020 -0.5578  0.3168  1.6792
  152C7H8N   H6 3190  49.228   0.728  12.545 -0.8052 -2.4723 -0.6428
  152C7H8N   H7 3191  49.401   0.789  12.559 -0.6189 -0.3500  0.3237
  152C7H8N   H8 3192  49.366   0.633  12.513 -0.3908 -1.5450  1.6000
  153C7H8N   N1 3193  51.278   0.534  14.220  0.3947  0.5148  0.0398
  153C7H8N   C1 3194  51.310   0.480  14.092  0.2719 -0.2047  0.1562
  153C7H8N   N2 3195  51.211   0.491  13.993  0.1285  0.0556  0.1592
  153C7H8N   C2 3196  51.094   0.563  14.025 -0.1805 -0.1369  0.6093
  153C7H8N   C3 3197  51.081   0.623  14.145  0.3703  0.0007 -0.2688
  153C7H8N   C4 3198  51.170   0.606  14.257  0.1162  0.4470  0.5476
  153C7H8N   N3 3199  50.949   0.664  14.152 -0.2758  0.6149  0.0717
  153C7H8N   C5 3200  50.895   0.635  14.025 -0.2984 -0.7395 -0.7386
  153C7H8N   N4 3201  50.983   0.579  13.948  0.0454 -0.4828  1.2340
  153C7H8N   C6 3202  51.379   0.499  14.327 -0.7362 -0.6089 -0.0445
  153C7H8N   O1 3203  51.414   0.418  14.072  0.0696 -0.3003 -0.1880
  153C7H8N   C7 3204  51.234   0.424  13.856  0.1325 -0.6468  0.7089
  153C7H8N   O2 3205  51.141   0.638  14.368 -0.0088 -0.1323 -0.5642
  153C7H8N   H1 3206  50.906   0.703  14.235  0.4908 -1.4635  1.4765
  153C7H8N   H2 3207  50.793   0.653  13.997 -1.1482 -3.4312  0.4957
  153C7H8N   H3 3208  51.366   0.390  14.333  0.7618 -0.8708 -1.1261
  153C7H8N   H4 3209  51.484   0.528  14.315 -1.0822  0.4893 -0.4009
  153C7H8N   H5 3210  51.338   0.530  14.424  0.2035 -1.7242  0.7390
  153C7H8N   H6 3211  51.288   0.329  13.865  0.8522 -0.2688  0.3730
  153C7H8N   H7 3212  51.136   0.410  13.809  0.1704 -0.9688  0.7277
  153C7H8N   H8 3213  51.295   0.491  13.795  0.5114 -1.1240  0.5673
  154C7H8N   N1 3214  50.493   0.724  13.798  0.6419 -0.9911  1.0435
  154C7H8N   C1 3215  50.468   0.673  13.673  0.2484  0.2513 -0.1970
  154C7H8N   N2 3216  50.565   0.683  13.576  0.0588 -0.9693 -0.3051
  154C7H8N   C2 3217  50.679   0.749  13.598  0.4606  0.5483 -0.0958
  154C7H8N   C3 3218  50.699   0.808  13.717 -0.7853  0.7921 -0.3344
  154C7H8N   C4 3219  50.601   0.808  13.829  0.3307  0.1757  0.0964
  154C7H8N   N3 3220  50.827   0.858  13.715 -0.1619  0.2518  1.2608
  154C7H8N   C5 3221  50.880   0.822  13.594 -0.2182 -0.0181 -0.3075
  154C7H8N   N4 3222  50.793   0.752  13.521  0.4085 -0.0660  0.4545
  154C7H8N   C6 3223  50.387   0.702  13.894  0.1802  0.5041  1.0414
  154C7H8N   O1 3224  50.363   0.609  13.649  0.2491  0.0559  0.3974
  154C7H8N   C7 3225  50.536   0.620  13.442  0.0332  0.4096 -0.3791
  154C7H8N   O2 3226  50.619   0.851  13.938 -0.2860 -0.0428  0.0599
  154C7H8N   H1 3227  50.878   0.896  13.793 -0.8165  2.1945  0.7715
  154C7H8N   H2 3228  50.986   0.839  13.575  0.1376 -0.7424  0.9927
  154C7H8N   H3 3229  50.371   0.594  13.904 -0.5045  0.5713  0.7521
  154C7H8N   H4 3230  50.303   0.755  13.846 -1.2336  0.5947  3.5256
  154C7H8N   H5 3231  50.408   0.751  13.990 -0.6006  1.8625  0.5349
  154C7H8N   H6 3232  50.491   0.698  13.380 -1.0140 -0.9135 -1.2922
  154C7H8N   H7 3233  50.468   0.534  13.449  3.5909 -2.5211  0.2256
  154C7H8N   H8 3234  50.633   0.595  13.397  1.6393 -0.6858  3.4187
  155C7H8N   N1 3235  50.068   0.401  14.212 -1.1091  0.0389 -0.2283
  155C7H8N   C1 3236  50.084   0.466  14.086  0.0779 -0.0163  0.5767
  155C7H8N   N2 3237  49.982   0.453  13.997 -0.2883 -1.1352  0.3325
  155C7H8N   C2 3238  49.871   0.389  14.031  0.5585 -0.4437 -0.7510
  155C7H8N   C3 3239  49.846   0.343  14.162  0.2780 -0.4694 -0.0668
  155C7H8N   C4 3240  49.949   0.350  14.262  0.2836  0.7026  0.2103
  155C7H8N   N3 3241  49.715   0.292  14.155 -0.2682 -0.3945  0.0174
  155C7H8N   C5 3242  49.669   0.312  14.028  0.1930 -0.3167 -0.0879
  155C7H8N   N4 3243  49.766   0.368  13.951  0.5459  0.0543 -0.0067
  155C7H8N   C6 3244  50.180   0.413  14.312 -0.9045 -0.3589 -0.4920
  155C7H8N   O1 3245  50.190   0.519  14.058  0.3022  0.0524  0.3354
  155C7H8N   C7 3246  49.991   0.502  13.858 -0.1864  0.2573  0.7276
  155C7H8N   O2 3247  49.928   0.301  14.369  0.4386 -0.6082  0.7274
  155C7H8N   H1 3248  49.668   0.236  14.225  1.5909  1.4352  2.8435
  155C7H8N   H2 3249  49.568   0.290  13.998  0.8727 -1.8966 -1.3079
  155C7H8N   H3 3250  50.167   0.336  14.389 -0.2536 -0.1075 -0.1319
  155C7H8N   H4 3251  50.161   0.511  14.357  1.9744 -1.6487  3.8036
  155C7H8N   H5 3252  50.278   0.399  14.264 -1.8850 -1.9554 -2.0816
  155C7H8N   H6 3253  49.922   0.587  13.846 -0.2949 -0.0404 -0.8310
  155C7H8N   H7 3254  49.971   0.426  13.782  3.1386 -0.8243  0.8603
  155C7H8N   H8 3255  50.090   0.545  13.840  0.4408 -0.2754  2.7755
  156C7H8N   N1 3256  49.250   0.635  13.813  0.3481  0.5003  0.7795
  156C7H8N   C1 3257  49.229   0.679  13.679 -0.7853 -0.4850 -0.2769
  156C7H8N   N2 3258  49.326   0.654  13.585 -1.1611  0.0089 -0.3029
  156C7H8N   C2 3259  49.447   0.605  13.623  1.7642 -0.1254  1.0135
  156C7H8N   C3 3260  49.477   0.578  13.751 -0.0665 -0.4627  0.3958
  156C7H8N   C4 3261  49.372   0.583  13.858 -0.0964 -0.0563  0.4152
  156C7H8N   N3 3262  49.614   0.540  13.750  0.2029  0.1441  0.1486
  156C7H8N   C5 3263  49.662   0.562  13.624 -0.6113  0.2648  0.1829
  156C7H8N   N4 3264  49.556   0.592  13.546  0.2961  0.0701  0.5146
  156C7H8N   C6 3265  49.136   0.633  13.908  0.0849 -0.4949  0.6219
  156C7H8N   O1 3266  49.127   0.737  13.651  0.3160 -0.5046 -0.4673
  156C7H8N   C7 3267  49.306   0.705  13.444  1.0898 -0.2546  0.3780
  156C7H8N   O2 3268  49.394   0.550  13.975 -0.4068  0.4172  0.4690
  156C7H8N   H1 3269  49.659   0.488  13.824  0.5837 -1.9431 -1.4676
  156C7H8N   H2 3270  49.762   0.542  13.590 -0.3240 -2.7762  2.5500
  156C7H8N   H3 3271  49.045   0.617  13.849  0.2199  2.1400 -0.3391
  156C7H8N   H4 3272  49.151   0.561  13.990  0.3626 -1.6084 -0.3843
  156C7H8N   H5 3273  49.125   0.733  13.950  4.9358  1.5857 -2.6277
  156C7H8N   H6 3274  49.270   0.809  13.441 -0.1839 -0.7442 -2.0903
  156C7H8N   H7 3275  49.395   0.701  13.379 -0.0546 -1.9301 -1.1321
  156C7H8N   H8 3276  49.234   0.639  13.395  1.4204  0.4477 -1.0612
  157C7H8N   N1 3277  51.295   0.531  15.092 -0.6389  0.0311  0.0154
  157C7H8N   C1 3278  51.322   0.481  14.967 -0.0661 -0.4116 -0.2853
  157C7H8N   N2 3279  51.223   0.492  14.868  0.3440  0.5061 -0.5501
  157C7H8N   C2 3280  51.102   0.529  14.902 -0.4169 -0.5407 -0.0474
  157C7H8N   C3 3281  51.071   0.583  15.024 -0.9471 -0.0026 -0.0335
  157C7H8N   C4 3282  51.172   0.588  15.124  1.2518  0.1544 -0.4066
  157C7H8N   N3 3283  50.944   0.634  15.014  0.8574  0.4686 -0.4170
  157C7H8N   C5 3284  50.898   0.598  14.884  0.2479 -0.4243  0.0450
  157C7H8N   N4 3285  50.992   0.530  14.814 -0.0779 -0.0461 -0.4552
  157C7H8N   C6 3286  51.400   0.526  15.196 -0.2250  0.3926  1.2335
  157C7H8N   O1 3287  51.426   0.417  14.949  0.2109 -0.0469 -0.5972
  157C7H8N   C7 3288  51.251   0.461  14.727 -0.0453 -0.0847 -0.0832
  157C7H8N   O2 3289  51.150   0.630  15.236  0.3127 -0.0272  0.0182
  157C7H8N   H1 3290  50.895   0.672  15.093 -1.2110 -2.7843 -0.0854
  157C7H8N   H2 3291  50.804   0.636  14.845  1.3162 -0.3637 -2.6558
  157C7H8N   H3 3292  51.475   0.600  15.167 -0.1729 -0.4485 -0.8702
  157C7H8N   H4 3293  51.361   0.529  15.299  1.4958 -0.6607  1.9355
  157C7H8N   H5 3294  51.458   0.433  15.199 -0.7641  0.0132  0.2767
  157C7H8N   H6 3295  51.354   0.487  14.700 -0.5812  0.7165 -1.3842
  157C7H8N   H7 3296  51.252   0.353  14.708 -1.3220 -0.4039  1.4717
  157C7H8N   H8 3297  51.179   0.515  14.665 -0.3870 -0.3828  0.0519
  158C7H8N   N1 3298  50.499   0.697  14.641 -0.4821  0.2715 -0.4361
  158C7H8N   C1 3299  50.473   0.662  14.508  0.8149  0.3403  0.0474
  158C7H8N   N2 3300  50.563   0.697  14.407 -0.7423  0.1970  0.2433
  158C7H8N   C2 3301  50.688   0.758  14.442 -0.1825 -0.1813  0.2867
  158C7H8N   C3 3302  50.715   0.786  14.564  0.2627  0.3213 -0.1136
  158C7H8N   C4 3303  50.618   0.771  14.673 -0.1562 -0.4212  0.5320
  158C7H8N   N3 3304  50.850   0.824  14.569 -0.8034  0.3963  0.2036
  158C7H8N   C5 3305  50.898   0.829  14.441  0.2640  0.3217 -0.2449
  158C7H8N   N4 3306  50.803   0.775  14.366  0.5574 -0.0733  0.5387
  158C7H8N   C6 3307  50.411   0.661  14.749  0.6130 -0.1504  0.6152
  158C7H8N   O1 3308  50.372   0.595  14.480 -0.4290 -0.2118 -0.2260
  158C7H8N   C7 3309  50.542   0.653  14.269  0.6638 -0.3522 -0.4639
  158C7H8N   O2 3310  50.637   0.813  14.783 -0.7357 -0.1862  0.0286
  158C7H8N   H1 3311  50.893   0.860  14.652 -0.5494  0.1699  0.1712
  158C7H8N   H2 3312  51.001   0.847  14.411  0.3571 -0.8022 -0.5986
  158C7H8N   H3 3313  50.316   0.710  14.725  2.5692  2.9489 -1.0038
  158C7H8N   H4 3314  50.452   0.676  14.850 -0.0600 -0.2312  0.9039
  158C7H8N   H5 3315  50.403   0.552  14.739  2.6190 -0.1191 -1.7938
  158C7H8N   H6 3316  50.641   0.643  14.223 -0.2713  0.8708 -2.8006
  158C7H8N   H7 3317  50.487   0.722  14.204 -0.4785 -0.5493  0.2901
  158C7H8N   H8 3318  50.491   0.557  14.282  2.0326 -0.8983  1.0017
  159C7H8N   N1 3319  50.061   0.409  15.073 -0.0132 -0.1870  0.7625
  159C7H8N   C1 3320  50.090   0.447  14.940 -0.1387  0.6329  0.6705
  159C7H8N   N2 3321  49.990   0.430  14.843  0.3750  0.5659 -0.0346
  159C7H8N   C2 3322  49.866   0.387  14.880  0.2072  0.2219 -1.1249
  159C7H8N   C3 3323  49.838   0.345  15.000  0.1532 -0.2104  0.0910
  159C7H8N   C4 3324  49.943   0.345  15.109 -1.1206 -0.2854  0.0860
  159C7H8N   N3 3325  49.707   0.314  15.006 -0.2265  0.7572  0.3841
  159C7H8N   C5 3326  49.662   0.317  14.870  0.5433  0.5723  0.4191
  159C7H8N   N4 3327  49.764   0.361  14.794  0.2830 -0.2931  0.3219
  159C7H8N   C6 3328  50.168   0.421  15.171 -0.1561 -0.0728  0.5448
  159C7H8N   O1 3329  50.195   0.498  14.912 -0.0774  0.0387 -0.5716
  159C7H8N   C7 3330  50.027   0.462  14.701 -0.1140 -0.2843  0.1073
  159C7H8N   O2 3331  49.926   0.298  15.220 -0.1091 -0.1529  0.4125
  159C7H8N   H1 3332  49.659   0.271  15.084 -0.8633 -0.4140 -0.6413
  159C7H8N   H2 3333  49.562   0.294  14.834  0.9271 -1.7150  0.7453
  159C7H8N   H3 3334  50.246   0.345  15.177  0.2933  0.3446 -0.0769
  159C7H8N   H4 3335  50.132   0.439  15.273 -1.8025 -0.7456  0.1060
  159C7H8N   H5 3336  50.219   0.517  15.169  1.1590 -0.7555 -3.0635
  159C7H8N   H6 3337  50.053   0.568  14.692 -1.0168 -0.1830 -1.4063
  159C7H8N   H7 3338  49.944   0.442  14.633 -0.8465  2.2164  0.2241
  159C7H8N   H8 3339  50.105   0.397  14.660  1.0407  2.1799 -1.7017
  160C7H8N   N1 3340  49.265   0.606  14.667  0.1593  0.0505  0.7776
  160C7H8N   C1 3341  49.230   0.662  14.547 -0.5325  0.0746  0.3922
  160C7H8N   N2 3342  49.319   0.648  14.436 -0.1482 -0.4658 -0.2594
  160C7H8N   C2 3343  49.446   0.595  14.458 -0.6536  0.4473 -0.2420
  160C7H8N   C3 3344  49.476   0.542  14.578  0.0709 -0.8838  0.5460
  160C7H8N   C4 3345  49.387   0.546  14.687 -0.2905  0.1093  0.5535
  160C7H8N   N3 3346  49.598   0.489  14.568  0.0587  1.2108  0.3804
  160C7H8N   C5 3347  49.638   0.518  14.442  0.1854 -0.5861  0.5261
  160C7H8N   N4 3348  49.545   0.583  14.373  0.0410 -0.7050  0.3637
  160C7H8N   C6 3349  49.176   0.620  14.786 -0.9422 -0.3286  0.6495
  160C7H8N   O1 3350  49.125   0.717  14.532 -0.2760  1.0020  0.0091
  160C7H8N   C7 3351  49.280   0.697  14.304 -0.0826  0.3520 -0.8338
  160C7H8N   O2 3352  49.408   0.494  14.793 -0.1073 -0.6145 -1.0175
  160C7H8N   H1 3353  49.651   0.440  14.638 -0.6917 -0.7827 -0.4155
  160C7H8N   H2 3354  49.730   0.473  14.404  0.8239  0.8528  0.3414
  160C7H8N   H3 3355  49.183   0.526  14.841 -1.7567 -1.4575 -1.1309
  160C7H8N   H4 3356  49.232   0.698  14.840 -0.1178 -1.0757  0.8817
  160C7H8N   H5 3357  49.074   0.640  14.750  0.5667  0.4047 -3.3946
  160C7H8N   H6 3358  49.350   0.767  14.258  1.0888 -1.1215 -1.3467
  160C7H8N   H7 3359  49.266   0.604  14.248  1.4380  0.2399 -1.0610
  160C7H8N   H8 3360  49.184   0.748  14.312  0.9196  2.6498 -3.0518
  161C7H8N   N1 3361  51.299   0.542  15.947  0.3172  0.2724  0.1377
  161C7H8N   C1 3362  51.329   0.493  15.814 -0.0021  0.1081 -0.3201
  161C7H8N   N2 3363  51.225   0.518  15.716 -0.3790  0.4007 -0.2706
  161C7H8N   C2 3364  51.105   0.567  15.754 -0.4641  0.0467 -0.4728
  161C7H8N   C3 3365  51.081   0.604  15.883  0.2649 -0.0631  0.8936
  161C7H8N   C4 3366  51.180   0.605  15.989 -0.0809 -0.2725 -0.1100
  161C7H8N   N3 3367  50.951   0.649  15.888 -0.4456  0.1332  0.8624
  161C7H8N   C5 3368  50.906   0.640  15.761 -0.1579  0.2115 -0.4402
  161C7H8N   N4 3369  51.000   0.597  15.675 -0.0656  0.9355 -0.0702
  161C7H8N   C6 3370  51.397   0.518  16.056  0.6004 -0.4329 -0.0904
  161C7H8N   O1 3371  51.433   0.436  15.780 -0.2940 -0.2610  0.4342
  161C7H8N   C7 3372  51.254   0.456  15.580  0.4201 -0.2112 -0.0906
  161C7H8N   O2 3373  51.168   0.659  16.099  0.1083 -0.0077 -0.0832
  161C7H8N   H1 3374  50.903   0.684  15.970  0.3737 -0.5473  1.6548
  161C7H8N   H2 3375  50.810   0.686  15.743 -0.8879 -1.0904  0.0712
  161C7H8N   H3 3376  51.344   0.439  16.111  0.5821 -2.0381 -2.3535
  161C7H8N   H4 3377  51.490   0.484  16.010  1.1724  0.6269  0.2583
  161C7H8N   H5 3378  51.404   0.604  16.124 -0.1410 -0.3546 -0.1024
  161C7H8N   H6 3379  51.295   0.355  15.586 -1.1596 -0.8195  0.6783
  161C7H8N   H7 3380  51.155   0.446  15.535  1.2558 -1.7445 -1.6290
  161C7H8N   H8 3381  51.303   0.533  15.519  0.1467  0.9949  1.1841
  162C7H8N   N1 3382  50.506   0.719  15.532  0.2334 -0.3428  0.3876
  162C7H8N   C1 3383  50.476   0.664  15.406  0.4222  0.0723 -0.6596
  162C7H8N   N2 3384  50.565   0.685  15.305 -0.1993 -0.3705 -0.5364
  162C7H8N   C2 3385  50.682   0.743  15.322 -0.7953  0.2632  0.0308
  162C7H8N   C3 3386  50.721   0.786  15.442 -0.6439 -0.1124 -0.5913
  162C7H8N   C4 3387  50.627   0.781  15.561 -0.4051 -0.3816  0.0791
  162C7H8N   N3 3388  50.857   0.821  15.430 -0.1317 -0.3275  0.0448
  162C7H8N   C5 3389  50.885   0.810  15.299 -0.5734  0.4330 -0.0889
  162C7H8N   N4 3390  50.782   0.756  15.236  0.2785 -0.2547  1.0112
  162C7H8N   C6 3391  50.407   0.712  15.642  0.4525  0.2677 -0.6102
  162C7H8N   O1 3392  50.366   0.614  15.384 -0.0316 -0.0521  0.0985
  162C7H8N   C7 3393  50.521   0.645  15.172  0.2083 -0.7387 -1.4203
  162C7H8N   O2 3394  50.663   0.818  15.671 -0.3088  0.0952  0.2412
  162C7H8N   H1 3395  50.916   0.864  15.501 -1.6224 -0.6513  1.5029
  162C7H8N   H2 3396  50.980   0.830  15.253  0.2196 -0.4597  1.1358
  162C7H8N   H3 3397  50.305   0.736  15.608  0.1557 -0.4872 -0.2437
  162C7H8N   H4 3398  50.443   0.775  15.724  0.7832 -0.7538  0.0266
  162C7H8N   H5 3399  50.403   0.613  15.688  2.7641 -0.4743 -1.9387
  162C7H8N   H6 3400  50.470   0.549  15.183  1.5180 -1.2837  0.0986
  162C7H8N   H7 3401  50.602   0.642  15.098  0.0203 -2.0081 -1.5822
  162C7H8N   H8 3402  50.452   0.723  15.138 -0.7700 -1.2213 -0.5564
  163C7H8N   N1 3403  50.057   0.428  15.955 -0.4843 -0.1277 -0.6526
  163C7H8N   C1 3404  50.094   0.474  15.827  0.1553  0.2604 -0.1677
  163C7H8N   N2 3405  50.004   0.445  15.724 -0.9443 -0.3759 -0.3812
  163C7H8N   C2 3406  49.883   0.395  15.755  0.2793  0.0280 -0.5682
  163C7H8N   C3 3407  49.857   0.346  15.873 -0.5421 -0.5246 -0.1691
  163C7H8N   C4 3408  49.944   0.359  15.986 -0.2890 -0.2571 -0.7364
  163C7H8N   N3 3409  49.731   0.298  15.867  0.4693 -0.1024  0.0318
  163C7H8N   C5 3410  49.690   0.320  15.731  0.2279  0.3093 -1.1480
  163C7H8N   N4 3411  49.787   0.378  15.662 -1.1704 -0.3669  0.1859
  163C7H8N   C6 3412  50.159   0.436  16.060  0.7613  1.2680  0.0496
  163C7H8N   O1 3413  50.207   0.525  15.803  0.4651 -0.5150 -0.0539
  163C7H8N   C7 3414  50.032   0.501  15.596  0.5437  0.3111  0.0669
  163C7H8N   O2 3415  49.910   0.319  16.095 -0.5087  0.3330  0.1621
  163C7H8N   H1 3416  49.681   0.257  15.944 -1.7745 -0.3529 -1.5214
  163C7H8N   H2 3417  49.596   0.272  15.707 -0.8806  1.9702 -0.2343
  163C7H8N   H3 3418  50.258   0.424  16.014  1.9441  2.3951  2.1786
  163C7H8N   H4 3419  50.143   0.360  16.138  0.2324  2.1193  0.7861
  163C7H8N   H5 3420  50.154   0.537  16.104 -0.2269  1.2632 -0.0567
  163C7H8N   H6 3421  50.137   0.506  15.563  0.8617  1.1469  1.1836
  163C7H8N   H7 3422  49.989   0.601  15.599 -0.6359 -0.1594 -0.7211
  163C7H8N   H8 3423  49.977   0.441  15.522  0.2540 -2.1973  2.2442
  164C7H8N   N1 3424  49.281   0.605  15.510  0.3485 -0.0198  0.1374
  164C7H8N   C1 3425  49.250   0.646  15.378  0.4384 -0.0172  0.0355
  164C7H8N   N2 3426  49.346   0.623  15.281 -0.0413 -0.3221  0.4216
  164C7H8N   C2 3427  49.471   0.565  15.315  0.2491  1.0353 -0.3781
  164C7H8N   C3 3428  49.497   0.531  15.441  0.3826  0.7135  0.0896
  164C7H8N   C4 3429  49.392   0.532  15.552  0.0964  0.3011 -0.8741
  164C7H8N   N3 3430  49.629   0.495  15.448 -0.4086 -0.1532 -0.1026
  164C7H8N   C5 3431  49.677   0.508  15.320  0.0096  0.4550  0.7165
  164C7H8N   N4 3432  49.584   0.550  15.235 -0.8285  0.1747 -0.5285
  164C7H8N   C6 3433  49.180   0.636  15.616  0.0947 -0.2355  0.6576
  164C7H8N   O1 3434  49.141   0.699  15.355 -0.4877  0.4834  0.8561
  164C7H8N   C7 3435  49.325   0.672  15.141 -0.0264 -0.3276  0.6005
  164C7H8N   O2 3436  49.405   0.482  15.665 -0.1244  0.0248  0.0393
  164C7H8N   H1 3437  49.686   0.466  15.526  2.7496  3.8791 -0.7677
  164C7H8N   H2 3438  49.782   0.489  15.299  0.0437  0.0262  1.2327
  164C7H8N   H3 3439  49.214   0.608  15.717 -0.3368  2.4007  1.5671
  164C7H8N   H4 3440  49.168   0.745  15.605 -1.0954 -0.2869  1.3568
  164C7H8N   H5 3441  49.088   0.582  15.592  0.2530  0.0029 -0.5145
  164C7H8N   H6 3442  49.241   0.612  15.102  1.2434 -1.3791 -0.5537
  164C7H8N   H7 3443  49.318   0.781  15.145 -1.8379 -0.4124  0.2257
  164C7H8N   H8 3444  49.416   0.646  15.086 -0.0741  3.2457 -1.3179
  165C7H8N   N1 3445  51.302   0.538  16.783 -0.3339  0.9213  0.4912
  165C7H8N   C1 3446  51.330   0.490  16.653 -0.8220  0.7646 -0.1115
  165C7H8N   N2 3447  51.238   0.513  16.547 -0.3858 -0.3878  0.6473
  165C7H8N   C2 3448  51.125   0.575  16.579  0.4019  0.0443 -1.0654
  165C7H8N   C3 3449  51.094   0.605  16.706 -0.1339  0.1681 -0.3061
  165C7H8N   C4 3450  51.193   0.593  16.821  0.2834 -0.9154  0.2683
  165C7H8N   N3 3451  50.963   0.649  16.706  0.2767 -0.1424  0.0475
  165C7H8N   C5 3452  50.918   0.634  16.576 -0.3711 -0.1996  0.6040
  165C7H8N   N4 3453  51.016   0.596  16.494  0.0745 -0.1920 -0.1224
  165C7H8N   C6 3454  51.415   0.516  16.877 -0.0043  0.4429  0.0223
  165C7H8N   O1 3455  51.430   0.424  16.632  0.0399  0.7335  0.2064
  165C7H8N   C7 3456  51.262   0.462  16.410  0.4107  0.3397 -0.6932
  165C7H8N   O2 3457  51.178   0.633  16.933  0.1300  0.2160 -0.1498
  165C7H8N   H1 3458  50.915   0.693  16.782 -1.0345 -0.5564 -0.5253
  165C7H8N   H2 3459  50.819   0.659  16.540  0.3501 -1.2882 -2.3339
  165C7H8N   H3 3460  51.442   0.410  16.881 -0.7317  0.0763 -3.1331
  165C7H8N   H4 3461  51.503   0.565  16.834  1.8680 -2.8787 -0.0865
  165C7H8N   H5 3462  51.396   0.548  16.980 -3.6318 -0.9085 -0.1462
  165C7H8N   H6 3463  51.327   0.530  16.353 -0.4679  1.3165 -0.5402
  165C7H8N   H7 3464  51.333   0.379  16.421 -0.5800 -0.1587  2.4443
  165C7H8N   H8 3465  51.176   0.422  16.357  0.3986  1.8995 -1.8797
  166C7H8N   N1 3466  50.498   0.719  16.350  0.0270  0.2907  0.3999
  166C7H8N   C1 3467  50.486   0.676  16.214  0.0898 -0.2601  0.5401
  166C7H8N   N2 3468  50.590   0.708  16.129  0.5531 -0.1564  0.0871
  166C7H8N   C2 3469  50.700   0.773  16.175 -0.2703  0.1526 -0.1568
  166C7H8N   C3 3470  50.710   0.814  16.299  0.3997 -0.1502 -0.2736
  166C7H8N   C4 3471  50.604   0.788  16.400  0.4983  0.3828  0.2001
  166C7H8N   N3 3472  50.836   0.864  16.310  1.1658 -0.1648  0.0680
  166C7H8N   C5 3473  50.891   0.872  16.188  0.9213 -0.3561 -0.2065
  166C7H8N   N4 3474  50.810   0.811  16.103 -0.0213 -0.3726  0.2971
  166C7H8N   C6 3475  50.392   0.684  16.444 -0.2060  0.2242  0.0452
  166C7H8N   O1 3476  50.381   0.624  16.171 -0.3573  0.2987 -0.2475
  166C7H8N   C7 3477  50.568   0.674  15.988 -0.5323  0.0223  0.1154
  166C7H8N   O2 3478  50.626   0.810  16.521 -0.1065  0.2712 -0.1831
  166C7H8N   H1 3479  50.879   0.901  16.394 -1.9441  1.5730  0.9657
  166C7H8N   H2 3480  50.982   0.929  16.175  1.4328 -1.3006 -0.8862
  166C7H8N   H3 3481  50.416   0.588  16.493 -2.2474  0.6468  1.9594
  166C7H8N   H4 3482  50.303   0.670  16.382  0.0089 -2.5565  0.2728
  166C7H8N   H5 3483  50.375   0.766  16.516  1.9956 -0.9577  2.0160
  166C7H8N   H6 3484  50.662   0.693  15.934 -0.3956  0.1455  0.4002
  166C7H8N   H7 3485  50.477   0.720  15.949 -1.3868 -2.5893 -1.1582
  166C7H8N   H8 3486  50.557   0.565  15.974 -1.6035  0.2559 -0.9318
  167C7H8N   N1 3487  50.065   0.405  16.784  0.6859  0.4968 -0.3394
  167C7H8N   C1 3488  50.091   0.445  16.649 -0.9271 -0.6417  0.4073
  167C7H8N   N2 3489  49.995   0.435  16.552  0.4934 -0.1520  0.5925
  167C7H8N   C2 3490  49.875   0.377  16.590  0.4855 -0.7234 -0.5978
  167C7H8N   C3 3491  49.846   0.330  16.710  0.0510  0.0922  0.1005
  167C7H8N   C4 3492  49.943   0.341  16.817 -0.7317 -0.0671  0.4856
  167C7H8N   N3 3493  49.709   0.291  16.705 -1.2103 -0.1500 -0.8409
  167C7H8N   C5 3494  49.672   0.327  16.581 -0.3097  0.3077 -0.0127
  167C7H8N   N4 3495  49.769   0.365  16.508  0.3347 -0.3440  0.8738
  167C7H8N   C6 3496  50.163   0.423  16.890 -0.3232 -0.5922  0.6753
  167C7H8N   O1 3497  50.194   0.497  16.610  0.8085 -0.4640  0.2117
  167C7H8N   C7 3498  50.017   0.492  16.413  0.6918  0.1169 -0.0670
  167C7H8N   O2 3499  49.924   0.294  16.928  0.2973  0.0667  0.9144
  167C7H8N   H1 3500  49.655   0.250  16.780  0.5707  1.5970  1.4905
  167C7H8N   H2 3501  49.571   0.309  16.547  0.4098 -1.0620 -1.4050
  167C7H8N   H3 3502  50.266   0.437  16.855 -0.3868  0.6875  0.9656
  167C7H8N   H4 3503  50.165   0.329  16.946 -0.2452 -0.9899  0.0079
  167C7H8N   H5 3504  50.128   0.510  16.947  0.4195  3.9315 -5.3680
  167C7H8N   H6 3505  50.063   0.592  16.417  0.1139  0.4537 -1.4906
  167C7H8N   H7 3506  49.917   0.501  16.368  1.3380 -1.6990 -1.9481
  167C7H8N   H8 3507  50.074   0.420  16.354 -0.0471 -1.6381  1.3328
  168C7H8N   N1 3508  49.228   0.610  16.350 -0.4406 -0.1900  0.0773
  168C7H8N   C1 3509  49.216   0.670  16.227 -0.0374 -0.2691 -1.1607
  168C7H8N   N2 3510  49.326   0.665  16.130  0.3934 -0.1896  0.2832
  168C7H8N   C2 3511  49.432   0.589  16.161 -1.0911  0.0724 -0.1749
  168C7H8N   C3 3512  49.451   0.537  16.280  0.1716  0.2474  0.3717
  168C7H8N   C4 3513  49.347   0.550  16.385  0.4525  0.2132  0.3672
  168C7H8N   N3 3514  49.580   0.479  16.283 -0.4731  0.0467  0.4224
  168C7H8N   C5 3515  49.625   0.505  16.154  0.0728 -0.5316  0.1546
  168C7H8N   N4 3516  49.539   0.572  16.083 -0.4806  0.2483  0.5947
  168C7H8N   C6 3517  49.109   0.613  16.438 -0.7454  0.5000 -0.2813
  168C7H8N   O1 3518  49.117   0.737  16.204 -0.8297 -0.4166 -0.4151
  168C7H8N   C7 3519  49.307   0.725  16.000 -0.0405 -0.2227  0.5765
  168C7H8N   O2 3520  49.364   0.508  16.494  0.3468 -0.5074  0.5725
  168C7H8N   H1 3521  49.625   0.423  16.354 -1.6238 -1.5929 -0.1070
  168C7H8N   H2 3522  49.724   0.477  16.118 -0.0971 -1.6179  0.5070
  168C7H8N   H3 3523  49.068   0.713  16.453  3.2831  2.1532  0.5398
  168C7H8N   H4 3524  49.029   0.544  16.409 -0.3237  0.2861 -0.9476
  168C7H8N   H5 3525  49.141   0.581  16.539 -3.1244 -0.0958  0.3099
  168C7H8N   H6 3526  49.305   0.638  15.934  1.4193  0.5484 -0.5203
  168C7H8N   H7 3527  49.207   0.769  15.989  0.5990  0.5899 -2.3856
  168C7H8N   H8 3528  49.388   0.790  15.964 -0.6764  1.5841  2.2769
  169C7H8N   N1 3529  51.299   0.531  17.644  0.4279  0.4173  0.3552
  169C7H8N   C1 3530  51.310   0.469  17.521  0.4964 -0.0915  0.3099
  169C7H8N   N2 3531  51.213   0.491  17.421 -0.5184 -0.3120 -0.2633
  169C7H8N   C2 3532  51.095   0.556  17.453 -0.5869 -0.3800 -0.1505
  169C7H8N   C3 3533  51.082   0.603  17.579  0.8530  0.6705 -0.3355
  169C7H8N   C4 3534  51.184   0.593  17.685  0.0215 -0.6190  0.2528
  169C7H8N   N3 3535  50.961   0.664  17.579  0.0652  0.1361 -0.1250
  169C7H8N   C5 3536  50.907   0.654  17.448 -1.0157 -0.4403 -1.1479
  169C7H8N   N4 3537  50.990   0.579  17.377  0.2135  0.3031 -0.2269
  169C7H8N   C6 3538  51.404   0.527  17.733 -0.1757  0.0663 -0.6428
  169C7H8N   O1 3539  51.407   0.401  17.498  0.1797 -0.0855 -0.6999
  169C7H8N   C7 3540  51.246   0.457  17.279 -0.7187  0.4875 -1.0446
  169C7H8N   O2 3541  51.168   0.647  17.800  0.3287  0.0992  0.5860
  169C7H8N   H1 3542  50.925   0.724  17.652 -1.7225 -0.7668 -0.2549
  169C7H8N   H2 3543  50.806   0.684  17.424 -0.8595  0.4392 -0.7398
  169C7H8N   H3 3544  51.485   0.463  17.697 -0.0551 -0.2299  0.1611
  169C7H8N   H4 3545  51.439   0.631  17.738 -2.5665  0.9801 -1.8405
  169C7H8N   H5 3546  51.359   0.496  17.828  0.8490 -1.1022 -0.5193
  169C7H8N   H6 3547  51.180   0.370  17.264 -1.5312  0.5373  1.8486
  169C7H8N   H7 3548  51.220   0.543  17.217 -2.8758  0.3623 -0.3582
  169C7H8N   H8 3549  51.349   0.428  17.258 -1.2787 -0.2056 -2.8718
  170C7H8N   N1 3550  50.495   0.717  17.183 -0.5376 -0.2010 -0.0493
  170C7H8N   C1 3551  50.481   0.666  17.054  0.2639 -0.0805 -0.0862
  170C7H8N   N2 3552  50.576   0.695  16.959 -0.7646 -0.7379  0.6046
  170C7H8N   C2 3553  50.695   0.749  17.004 -0.3362  0.7745  0.5910
  170C7H8N   C3 3554  50.707   0.789  17.135 -0.1278  0.2123  1.0012
  170C7H8N   C4 3555  50.604   0.778  17.235  0.3177  0.1851 -0.2127
  170C7H8N   N3 3556  50.843   0.818  17.147 -0.1128 -0.7100 -0.1161
  170C7H8N   C5 3557  50.903   0.793  17.033 -0.1061  0.4903  0.4219
  170C7H8N   N4 3558  50.816   0.766  16.936 -0.1643 -0.2390  0.2950
  170C7H8N   C6 3559  50.384   0.701  17.274 -0.7210  0.5606  0.2719
  170C7H8N   O1 3560  50.384   0.604  17.020  0.5459  0.1847  0.1485
  170C7H8N   C7 3561  50.564   0.656  16.816 -0.5588  0.7614  0.0381
  170C7H8N   O2 3562  50.616   0.835  17.345  0.0624  0.2554  0.0693
  170C7H8N   H1 3563  50.885   0.839  17.236 -1.3709 -0.6699  0.4889
  170C7H8N   H2 3564  51.010   0.803  17.019  0.1442 -1.0349  1.1293
  170C7H8N   H3 3565  50.355   0.796  17.320 -0.2225  1.1000 -0.5340
  170C7H8N   H4 3566  50.400   0.626  17.352 -0.1353 -0.7148 -1.0483
  170C7H8N   H5 3567  50.291   0.671  17.224  0.0140  0.9679 -1.3747
  170C7H8N   H6 3568  50.481   0.710  16.769  0.0699 -0.7711 -2.9634
  170C7H8N   H7 3569  50.544   0.548  16.818  0.8801  0.4640 -0.5702
  170C7H8N   H8 3570  50.658   0.663  16.760  0.8178 -0.7273  2.0812
  171C7H8N   N1 3571  50.062   0.415  17.631  0.2405  0.8698 -0.3747
  171C7H8N   C1 3572  50.089   0.468  17.502  0.0095  0.7883  0.0593
  171C7H8N   N2 3573  49.994   0.444  17.404  0.1048  0.1268  0.2952
  171C7H8N   C2 3574  49.869   0.391  17.433  0.3758  0.0998 -0.0284
  171C7H8N   C3 3575  49.837   0.351  17.555 -0.0643 -0.1798  0.0029
  171C7H8N   C4 3576  49.941   0.355  17.664  0.3689 -0.2016  0.0780
  171C7H8N   N3 3577  49.710   0.298  17.550 -0.1569 -0.4506  0.4112
  171C7H8N   C5 3578  49.664   0.313  17.422 -0.3738 -0.0829 -0.4385
  171C7H8N   N4 3579  49.756   0.380  17.352 -0.2602 -0.5516  0.1713
  171C7H8N   C6 3580  50.169   0.423  17.733  0.0353  0.6153 -0.2711
  171C7H8N   O1 3581  50.190   0.531  17.483  0.7536  0.0870  0.0193
  171C7H8N   C7 3582  50.032   0.494  17.270  0.7267  0.2675  0.5604
  171C7H8N   O2 3583  49.914   0.317  17.771  0.8656  0.6017 -0.2476
  171C7H8N   H1 3584  49.654   0.265  17.627 -0.8478  1.3774  0.7253
  171C7H8N   H2 3585  49.561   0.298  17.390 -2.0902  2.2074  3.6284
  171C7H8N   H3 3586  50.140   0.375  17.827  0.1860 -1.2004 -1.1281
  171C7H8N   H4 3587  50.196   0.528  17.749  1.7038  0.1137  0.3166
  171C7H8N   H5 3588  50.254   0.367  17.693  0.7563 -0.1028  2.1718
  171C7H8N   H6 3589  50.039   0.602  17.255 -1.5140  0.2662 -0.7754
  171C7H8N   H7 3590  49.946   0.471  17.205  0.1014 -0.4422  1.6262
  171C7H8N   H8 3591  50.115   0.434  17.231 -0.8163 -0.6308 -1.4883
  172C7H8N   N1 3592  49.249   0.629  17.224  0.4699  0.0284 -0.0418
  172C7H8N   C1 3593  49.225   0.688  17.100 -0.2285  0.6993  0.0989
  172C7H8N   N2 3594  49.320   0.673  17.006  0.1419  0.2648 -0.3691
  172C7H8N   C2 3595  49.429   0.599  17.038  0.1483  0.3133  0.1576
  172C7H8N   C3 3596  49.453   0.550  17.159  0.0088  0.4817 -0.2792
  172C7H8N   C4 3597  49.365   0.566  17.262 -0.6914  1.0328  0.0984
  172C7H8N   N3 3598  49.582   0.508  17.162  0.0429 -0.7440  0.5608
  172C7H8N   C5 3599  49.628   0.518  17.029 -0.0171  0.1416 -0.0120
  172C7H8N   N4 3600  49.535   0.578  16.957 -0.1183  0.1135 -0.0409
  172C7H8N   C6 3601  49.136   0.644  17.322  0.5209  0.4748  0.3871
  172C7H8N   O1 3602  49.116   0.736  17.068 -0.2215  0.2429  0.3597
  172C7H8N   C7 3603  49.298   0.725  16.874 -0.1868 -0.0273 -0.3876
  172C7H8N   O2 3604  49.388   0.521  17.377  0.5238  0.3992 -0.2320
  172C7H8N   H1 3605  49.636   0.477  17.242 -0.6034 -0.8141  0.9715
  172C7H8N   H2 3606  49.726   0.490  16.993 -0.0640 -0.9615  0.7144
  172C7H8N   H3 3607  49.139   0.585  17.415 -0.0529  1.5737  1.1152
  172C7H8N   H4 3608  49.126   0.751  17.344 -0.8600  0.4282  0.0257
  172C7H8N   H5 3609  49.042   0.616  17.272  0.7689  0.8183 -0.2830
  172C7H8N   H6 3610  49.238   0.816  16.877  0.4017  0.4012 -1.2924
  172C7H8N   H7 3611  49.391   0.746  16.819  1.0545 -2.2613  0.7758
  172C7H8N   H8 3612  49.242   0.650  16.817 -0.1646 -0.8229  0.6336
  173C7H8N   N1 3613  51.301   0.540  18.473 -0.5453  0.0612  0.1308
  173C7H8N   C1 3614  51.327   0.499  18.341 -0.4678  0.0262 -0.6115
  173C7H8N   N2 3615  51.221   0.514  18.251  0.1658 -0.6451  0.1955
  173C7H8N   C2 3616  51.101   0.565  18.287  0.0944 -0.4708 -0.0276
  173C7H8N   C3 3617  51.081   0.605  18.411 -0.1411  0.8365  0.4814
  173C7H8N   C4 3618  51.183   0.602  18.513 -0.3681  0.3056  0.4758
  173C7H8N   N3 3619  50.955   0.673  18.406 -0.5239 -0.1279 -0.1546
  173C7H8N   C5 3620  50.911   0.661  18.277  0.4394 -0.4248 -0.1306
  173C7H8N   N4 3621  50.997   0.596  18.203 -0.3467 -0.5897  0.7162
  173C7H8N   C6 3622  51.404   0.512  18.567 -0.1847 -0.0416 -0.4393
  173C7H8N   O1 3623  51.432   0.453  18.306 -0.4230 -0.1768  0.5440
  173C7H8N   C7 3624  51.232   0.467  18.111 -0.0643  0.5918 -0.6007
  173C7H8N   O2 3625  51.160   0.650  18.619 -0.1809  0.3258  0.2796
  173C7H8N   H1 3626  50.910   0.719  18.484  0.2229  0.0699  0.1637
  173C7H8N   H2 3627  50.814   0.696  18.244  0.2194 -2.1901 -1.4237
  173C7H8N   H3 3628  51.475   0.595  18.568 -0.2635  0.0174  1.2154
  173C7H8N   H4 3629  51.359   0.495  18.666  0.8628  0.3768  0.1235
  173C7H8N   H5 3630  51.470   0.430  18.535 -0.4063 -0.1617 -0.5758
  173C7H8N   H6 3631  51.288   0.373  18.123 -0.5551  0.1040 -2.0745
  173C7H8N   H7 3632  51.138   0.446  18.060  1.0624 -2.2519 -1.5913
  173C7H8N   H8 3633  51.292   0.547  18.067  1.0957  0.5990  0.9123
  174C7H8N   N1 3634  50.486   0.725  18.059 -0.0504  0.1314  0.4193
  174C7H8N   C1 3635  50.465   0.689  17.930  0.0973  0.6388  0.5325
  174C7H8N   N2 3636  50.568   0.714  17.838 -0.7225 -0.8730 -0.1002
  174C7H8N   C2 3637  50.690   0.766  17.879  1.5771  0.0977  0.3582
  174C7H8N   C3 3638  50.709   0.797  18.007 -0.5086 -0.1872 -0.2418
  174C7H8N   C4 3639  50.602   0.788  18.105 -0.7920 -0.4718 -0.0914
  174C7H8N   N3 3640  50.844   0.848  18.013  0.1676 -0.1742  0.6764
  174C7H8N   C5 3641  50.893   0.840  17.881  0.0420  0.2504 -0.8141
  174C7H8N   N4 3642  50.801   0.798  17.798  0.2683  0.2186  0.2560
  174C7H8N   C6 3643  50.382   0.701  18.156  0.5769  0.5061 -0.2861
  174C7H8N   O1 3644  50.359   0.632  17.890 -0.0957  0.2313 -0.4313
  174C7H8N   C7 3645  50.529   0.676  17.698 -0.1839  0.2251  0.2932
  174C7H8N   O2 3646  50.619   0.826  18.220  0.1764 -0.1302 -0.1531
  174C7H8N   H1 3647  50.893   0.883  18.094 -0.8942  1.4039  0.6646
  174C7H8N   H2 3648  50.997   0.866  17.863  0.7477 -1.9724 -0.1604
  174C7H8N   H3 3649  50.419   0.613  18.210 -0.2573 -0.6867 -1.6248
  174C7H8N   H4 3650  50.282   0.689  18.112 -0.3871  3.2140  1.0306
  174C7H8N   H5 3651  50.376   0.782  18.229  2.5811 -0.6188  1.1597
  174C7H8N   H6 3652  50.424   0.703  17.686 -0.5129  0.0389  2.4444
  174C7H8N   H7 3653  50.549   0.570  17.677  1.2916  0.8293 -1.4974
  174C7H8N   H8 3654  50.580   0.738  17.624 -0.9340  0.1518 -0.2811
  175C7H8N   N1 3655  50.058   0.416  18.470  0.6280  0.7091 -0.6482
  175C7H8N   C1 3656  50.078   0.459  18.340  0.0047 -0.9985 -0.0770
  175C7H8N   N2 3657  49.977   0.440  18.249  0.1973  0.1688  0.4761
  175C7H8N   C2 3658  49.853   0.397  18.296 -0.0871 -0.3549  0.3461
  175C7H8N   C3 3659  49.838   0.356  18.419  0.0131 -0.3712  0.0656
  175C7H8N   C4 3660  49.939   0.356  18.517  0.1974  0.8718 -0.0674
  175C7H8N   N3 3661  49.700   0.322  18.422 -0.3760  0.3430  0.3468
  175C7H8N   C5 3662  49.644   0.334  18.301 -0.0854  0.3272  0.6442
  175C7H8N   N4 3663  49.738   0.380  18.219  0.2913  0.2913  0.4640
  175C7H8N   C6 3664  50.167   0.435  18.566  0.3305  0.2878  0.1075
  175C7H8N   O1 3665  50.183   0.518  18.314  0.1224 -0.0065  0.6379
  175C7H8N   C7 3666  49.999   0.494  18.113 -0.2312 -0.2504  1.2871
  175C7H8N   O2 3667  49.927   0.313  18.631 -0.3807  0.0943  0.0994
  175C7H8N   H1 3668  49.656   0.296  18.509  0.8668 -0.1905  0.8307
  175C7H8N   H2 3669  49.538   0.314  18.293 -0.1167  0.8904 -0.5256
  175C7H8N   H3 3670  50.155   0.517  18.637  1.3637  2.6889 -2.3970
  175C7H8N   H4 3671  50.261   0.460  18.516  0.9658  0.1779  1.2453
  175C7H8N   H5 3672  50.188   0.351  18.633 -0.1038  1.3825  1.6425
  175C7H8N   H6 3673  50.030   0.598  18.124 -1.1599  0.2347 -0.4672
  175C7H8N   H7 3674  49.904   0.490  18.057  1.3580  0.4816 -1.5756
  175C7H8N   H8 3675  50.070   0.434  18.054 -1.1903 -0.5477  0.4011
  176C7H8N   N1 3676  49.269   0.621  18.086  0.5892  1.0844  0.2694
  176C7H8N   C1 3677  49.240   0.672  17.958 -0.1510 -0.6084  0.3797
  176C7H8N   N2 3678  49.323   0.637  17.845 -0.3023  0.6481  0.0409
  176C7H8N   C2 3679  49.441   0.584  17.879 -0.1750  0.1317 -0.0369
  176C7H8N   C3 3680  49.475   0.558  18.008 -0.2870  0.2309  0.4613
  176C7H8N   C4 3681  49.391   0.565  18.124  0.8876  0.3173  0.0677
  176C7H8N   N3 3682  49.607   0.514  17.997 -0.1415  0.0366  0.0009
  176C7H8N   C5 3683  49.646   0.523  17.867 -0.8252  0.4720 -0.1626
  176C7H8N   N4 3684  49.544   0.572  17.787  0.2698 -0.3626 -0.3254
  176C7H8N   C6 3685  49.165   0.621  18.188 -0.0577 -0.0301  0.2772
  176C7H8N   O1 3686  49.145   0.744  17.942  0.2861 -0.2590 -0.2768
  176C7H8N   C7 3687  49.284   0.691  17.704 -0.8263 -0.5356 -0.5695
  176C7H8N   O2 3688  49.413   0.528  18.240  0.3175  0.2468 -0.0008
  176C7H8N   H1 3689  49.664   0.485  18.075 -0.0561  0.0138 -0.0661
  176C7H8N   H2 3690  49.749   0.498  17.844 -0.4600  1.8680 -0.0500
  176C7H8N   H3 3691  49.076   0.577  18.142 -1.8642  2.7723  0.9540
  176C7H8N   H4 3692  49.192   0.564  18.277  1.2621 -2.2204 -1.4790
  176C7H8N   H5 3693  49.140   0.725  18.215 -0.7560 -0.8036  2.7131
  176C7H8N   H6 3694  49.352   0.776  17.686  1.3948 -1.3356  3.5155
  176C7H8N   H7 3695  49.309   0.617  17.627 -0.4739  0.8739 -1.8450
  176C7H8N   H8 3696  49.177   0.716  17.701 -0.4041  1.7497  1.2348
  177C7H8N   N1 3697  51.309   0.904   0.633 -0.0009  0.8963 -0.4447
  177C7H8N   C1 3698  51.352   0.858   0.503 -1.2203  0.6497  0.4648
  177C7H8N   N2 3699  51.259   0.876   0.400  0.8142 -0.5653 -0.1060
  177C7H8N   C2 3700  51.138   0.931   0.422 -0.0198 -0.3264 -0.8565
  177C7H8N   C3 3701  51.100   0.977   0.544  0.1357  0.0408  0.4175
  177C7H8N   C4 3702  51.185   0.962   0.657 -0.4218 -0.9336 -0.8559
  177C7H8N   N3 3703  50.978   1.028   0.537 -0.6668 -0.3581 -0.1381
  177C7H8N   C5 3704  50.927   1.013   0.408  0.0531  0.2683  0.1672
  177C7H8N   N4 3705  51.031   0.958   0.334 -0.8773 -0.6412  0.6267
  177C7H8N   C6 3706  51.395   0.875   0.744  0.4337  0.6097  0.4031
  177C7H8N   O1 3707  51.460   0.809   0.488 -0.2163  0.0993 -0.9479
  177C7H8N   C7 3708  51.281   0.824   0.269  0.0181 -0.4362  0.1547
  177C7H8N   O2 3709  51.150   0.991   0.767  0.1610  0.4813  0.1374
  177C7H8N   H1 3710  50.933   1.072   0.616 -0.6333  1.4059 -1.0903
  177C7H8N   H2 3711  50.826   1.038   0.381 -0.1074  0.3859  0.8911
  177C7H8N   H3 3712  51.495   0.854   0.704 -0.2330  0.8307 -1.4532
  177C7H8N   H4 3713  51.399   0.967   0.803 -1.9593  1.6588 -1.0031
  177C7H8N   H5 3714  51.357   0.790   0.801  0.2520 -1.0780 -2.1735
  177C7H8N   H6 3715  51.389   0.811   0.261  0.1853  0.0837  1.5414
  177C7H8N   H7 3716  51.224   0.734   0.243  2.1903 -1.3626 -1.5678
  177C7H8N   H8 3717  51.263   0.900   0.192 -0.1120 -0.4666  0.1538
  178C7H8N   N1 3718  50.506   1.106   0.214  0.3024 -0.4216  0.0600
  178C7H8N   C1 3719  50.464   1.056   0.086  0.0962  0.2807  0.1117
  178C7H8N   N2 3720  50.553   1.083  18.681  0.1332  0.5001  0.3883
  178C7H8N   C2 3721  50.673   1.134   0.008  0.1759 -0.5501  0.5383
  178C7H8N   C3 3722  50.710   1.179   0.128  0.2346 -0.1870  0.1026
  178C7H8N   C4 3723  50.622   1.169   0.241  0.2248 -0.4306 -0.3506
  178C7H8N   N3 3724  50.834   1.232   0.123 -0.2113  0.2715  0.2497
  178C7H8N   C5 3725  50.874   1.212   0.002 -0.3977  0.0112 -0.5352
  178C7H8N   N4 3726  50.776   1.158  18.630 -0.6868  0.1125  0.1565
  178C7H8N   C6 3727  50.409   1.082   0.324  0.2909 -0.1031 -0.6570
  178C7H8N   O1 3728  50.357   0.999   0.078  0.2766  0.3908  0.2410
  178C7H8N   C7 3729  50.525   1.030  18.544  0.5794 -0.0200 -0.0344
  178C7H8N   O2 3730  50.661   1.203   0.352 -0.3525  0.1098  0.7673
  178C7H8N   H1 3731  50.886   1.285   0.192 -0.9611 -1.5695  2.3240
  178C7H8N   H2 3732  50.974   1.240  18.674  0.0098 -1.1250 -0.2545
  178C7H8N   H3 3733  50.310   1.060   0.282  0.4276 -2.6256  0.2518
  178C7H8N   H4 3734  50.394   1.169   0.389  3.7040 -0.3816  0.6033
  178C7H8N   H5 3735  50.447   1.005   0.392 -0.4429 -1.5405 -1.8298
  178C7H8N   H6 3736  50.423   0.996  18.527  0.0223  1.6083 -0.0441
  178C7H8N   H7 3737  50.581   0.937  18.527 -1.5596 -1.3297 -0.0552
  178C7H8N   H8 3738  50.551   1.102  18.465 -0.3226  2.2276  1.6779
  179C7H8N   N1 3739  50.046   0.821   0.642 -0.1172  0.5969  0.2044
  179C7H8N   C1 3740  50.077   0.875   0.518 -0.0612  0.5454  0.4071
  179C7H8N   N2 3741  49.992   0.853   0.404 -0.5024 -0.5394  0.1643
  179C7H8N   C2 3742  49.881   0.789   0.430  0.3959 -0.6084 -0.3736
  179C7H8N   C3 3743  49.852   0.732   0.553 -0.8428  0.2661 -0.3355
  179C7H8N   C4 3744  49.929   0.753   0.671  0.2125  0.2283  0.1552
  179C7H8N   N3 3745  49.725   0.679   0.542  0.1107 -0.1921  0.3410
  179C7H8N   C5 3746  49.686   0.707   0.414  0.1813 -0.0780  0.2425
  179C7H8N   N4 3747  49.779   0.770   0.342 -0.6381 -0.0793 -0.1284
  179C7H8N   C6 3748  50.152   0.827   0.742  0.0233 -0.5875 -0.0329
  179C7H8N   O1 3749  50.179   0.941   0.507 -0.1487  0.9882 -0.0903
  179C7H8N   C7 3750  50.039   0.895   0.274  0.5611 -0.6364 -0.3282
  179C7H8N   O2 3751  49.901   0.705   0.780  0.7467  0.3893 -0.2243
  179C7H8N   H1 3752  49.673   0.634   0.616 -1.7384  1.5244  0.0994
  179C7H8N   H2 3753  49.594   0.670   0.371  0.8606  0.3730 -1.6441
  179C7H8N   H3 3754  50.122   0.783   0.837 -0.1109  2.3569  1.3436
  179C7H8N   H4 3755  50.170   0.933   0.763  3.1510 -1.6326  2.9834
  179C7H8N   H5 3756  50.242   0.774   0.708  0.4761 -1.4731  2.4304
  179C7H8N   H6 3757  49.959   0.920   0.203  1.5074  0.5397 -0.9993
  179C7H8N   H7 3758  50.099   0.817   0.226  1.3544 -0.0168 -0.3559
  179C7H8N   H8 3759  50.091   0.991   0.279  0.0083 -0.3848  0.8145
  180C7H8N   N1 3760  49.284   0.981   0.213 -0.0847 -0.5926  0.0242
  180C7H8N   C1 3761  49.260   1.050   0.095  0.4818  0.6148  0.3613
  180C7H8N   N2 3762  49.354   1.040  18.694 -0.2622 -0.2405  0.3115
  180C7H8N   C2 3763  49.471   0.972   0.019 -0.6673 -0.3820 -0.4126
  180C7H8N   C3 3764  49.500   0.926   0.141  0.2746  0.1540 -0.0447
  180C7H8N   C4 3765  49.402   0.917   0.245  0.4756 -0.1603 -0.2613
  180C7H8N   N3 3766  49.627   0.881   0.132  0.6707  0.8795  0.1130
  180C7H8N   C5 3767  49.680   0.921   0.006  0.1937 -0.1746 -0.1451
  180C7H8N   N4 3768  49.580   0.978  18.637 -0.1238  0.2139 -0.6934
  180C7H8N   C6 3769  49.188   0.985   0.315 -0.3847  0.8253 -0.3838
  180C7H8N   O1 3770  49.155   1.108   0.081 -0.1013 -0.8874 -0.1750
  180C7H8N   C7 3771  49.321   1.080  18.553 -0.4000 -0.6161  0.2202
  180C7H8N   O2 3772  49.427   0.857   0.342  0.0805  0.4288 -0.4402
  180C7H8N   H1 3773  49.684   0.845   0.207  0.2111 -0.8073 -0.3254
  180C7H8N   H2 3774  49.788   0.917   0.000  0.4433  3.0640  1.1959
  180C7H8N   H3 3775  49.204   1.065   0.388  0.7351  0.4325 -0.1809
  180C7H8N   H4 3776  49.084   0.982   0.280  0.5257  2.9085 -3.4455
  180C7H8N   H5 3777  49.178   0.899   0.383  0.8024 -0.4720 -1.7713
  180C7H8N   H6 3778  49.255   1.007  18.505 -1.7270  1.1867 -0.7302
  180C7H8N   H7 3779  49.277   1.180  18.552 -1.0301 -0.8555  2.1036
  180C7H8N   H8 3780  49.417   1.093  18.501 -1.7888  4.2685 -1.3845
  181C7H8N   N1 3781  51.289   0.908   1.463 -0.0034  0.0332 -0.6328
  181C7H8N   C1 3782  51.316   0.864   1.328 -0.4572 -0.5235 -0.0097
  181C7H8N   N2 3783  51.221   0.884   1.229  0.2391  0.4463  0.3109
  181C7H8N   C2 3784  51.100   0.939   1.270  0.8280 -1.0733  0.0096
  181C7H8N   C3 3785  51.082   0.988   1.398  0.5371 -0.2222  0.8495
  181C7H8N   C4 3786  51.182   0.982   1.506 -0.1276  0.0818 -0.7609
  181C7H8N   N3 3787  50.957   1.038   1.393  0.3814 -0.8613 -0.3272
  181C7H8N   C5 3788  50.900   1.021   1.267 -0.2670  0.1307  0.2739
  181C7H8N   N4 3789  50.989   0.962   1.193  0.4551 -0.0314 -0.4416
  181C7H8N   C6 3790  51.400   0.905   1.565  0.0584 -0.5834  0.6203
  181C7H8N   O1 3791  51.418   0.809   1.307 -0.0837 -0.2283 -0.9137
  181C7H8N   C7 3792  51.247   0.827   1.095  0.3194 -0.7731  0.5543
  181C7H8N   O2 3793  51.146   1.026   1.615 -0.3576  0.1586  0.1260
  181C7H8N   H1 3794  50.909   1.089   1.465  1.7673 -0.2310  0.1790
  181C7H8N   H2 3795  50.802   1.054   1.233  1.1113  0.9152 -3.1352
  181C7H8N   H3 3796  51.355   0.881   1.662  1.7322 -0.1781  1.5217
  181C7H8N   H4 3797  51.473   0.831   1.530 -0.4610  0.5944 -3.0877
  181C7H8N   H5 3798  51.448   1.002   1.579  1.6366 -1.3233  0.4658
  181C7H8N   H6 3799  51.298   0.731   1.115  0.8035 -0.3038  1.6034
  181C7H8N   H7 3800  51.151   0.798   1.052  0.6156 -2.2877  0.8911
  181C7H8N   H8 3801  51.302   0.900   1.034  1.9107 -1.8516  0.6652
  182C7H8N   N1 3802  50.488   1.097   1.023 -0.1455 -0.4414  0.0233
  182C7H8N   C1 3803  50.467   1.041   0.893  0.8692 -1.0589 -0.0964
  182C7H8N   N2 3804  50.563   1.063   0.794 -0.0047 -0.0294 -0.9027
  182C7H8N   C2 3805  50.678   1.128   0.822 -0.5475  0.3010  0.0510
  182C7H8N   C3 3806  50.706   1.173   0.945 -0.0998  0.4625  0.2336
  182C7H8N   C4 3807  50.604   1.169   1.054  0.9655  0.3009  0.2238
  182C7H8N   N3 3808  50.825   1.240   0.947  0.2185  0.1496  0.8053
  182C7H8N   C5 3809  50.882   1.213   0.815 -0.0718 -0.0229 -0.4405
  182C7H8N   N4 3810  50.786   1.152   0.741  0.3729  0.5516 -1.1627
  182C7H8N   C6 3811  50.381   1.096   1.125  0.4955 -0.1436 -0.2222
  182C7H8N   O1 3812  50.365   0.981   0.873  0.8081  0.4243 -0.7417
  182C7H8N   C7 3813  50.548   1.006   0.659 -0.0470  0.0318 -0.1728
  182C7H8N   O2 3814  50.619   1.219   1.165  0.3945 -0.8685 -0.0235
  182C7H8N   H1 3815  50.858   1.301   1.020  1.8143  1.5493 -1.0188
  182C7H8N   H2 3816  50.973   1.260   0.779  0.0707 -2.0959 -2.9510
  182C7H8N   H3 3817  50.310   1.179   1.115 -1.2606 -1.5254  0.3062
  182C7H8N   H4 3818  50.425   1.091   1.225  1.8398  1.1915 -0.7337
  182C7H8N   H5 3819  50.318   1.007   1.114 -1.1773  0.9932 -0.0236
  182C7H8N   H6 3820  50.509   0.903   0.661  2.9829 -1.1831 -1.4856
  182C7H8N   H7 3821  50.638   1.018   0.598 -0.9564  0.2711 -1.4881
  182C7H8N   H8 3822  50.472   1.070   0.612  2.2524  1.7427 -1.6592
  183C7H8N   N1 3823  50.060   0.804   1.464 -0.1453  0.0058  1.0971
  183C7H8N   C1 3824  50.083   0.866   1.341 -0.6923 -1.0510 -1.5754
  183C7H8N   N2 3825  49.983   0.843   1.240 -0.0422 -0.2390 -0.4745
  183C7H8N   C2 3826  49.862   0.786   1.279 -0.9270  0.4383 -0.2555
  183C7H8N   C3 3827  49.843   0.744   1.407  0.0955 -0.6830 -0.3025
  183C7H8N   C4 3828  49.944   0.744   1.513 -0.1511  0.1030  0.2412
  183C7H8N   N3 3829  49.718   0.685   1.408 -0.5496 -0.4715 -0.0844
  183C7H8N   C5 3830  49.662   0.708   1.282  0.1927  0.4871 -0.1368
  183C7H8N   N4 3831  49.746   0.774   1.205  0.5438  0.3020 -0.3529
  183C7H8N   C6 3832  50.162   0.826   1.567  0.4327  0.4612 -0.7676
  183C7H8N   O1 3833  50.188   0.922   1.319  0.1930  0.3045 -0.0139
  183C7H8N   C7 3834  49.997   0.897   1.107  0.7998  0.9418  0.1764
  183C7H8N   O2 3835  49.932   0.690   1.619 -0.0175  0.2520  0.0465
  183C7H8N   H1 3836  49.687   0.617   1.475  0.6649 -2.2286 -1.2609
  183C7H8N   H2 3837  49.557   0.688   1.266 -0.1979  0.0588  2.7117
  183C7H8N   H3 3838  50.259   0.823   1.517  1.4478  0.0899  1.1934
  183C7H8N   H4 3839  50.158   0.748   1.644 -0.6096  1.1915 -0.0683
  183C7H8N   H5 3840  50.138   0.925   1.607  0.9361  0.5258 -0.6254
  183C7H8N   H6 3841  50.067   0.827   1.060 -1.5662 -2.2618  1.2802
  183C7H8N   H7 3842  50.053   0.991   1.101  1.1357  0.6811 -0.8232
  183C7H8N   H8 3843  49.903   0.916   1.054 -1.0595 -3.1137  1.7610
  184C7H8N   N1 3844  49.264   1.018   1.029 -0.1930  0.1729  0.1881
  184C7H8N   C1 3845  49.247   1.071   0.898 -0.2717  0.5004 -0.0264
  184C7H8N   N2 3846  49.349   1.051   0.810 -0.8095 -0.3139 -0.7775
  184C7H8N   C2 3847  49.458   0.977   0.841  0.4090 -1.1808 -0.0054
  184C7H8N   C3 3848  49.472   0.930   0.966  0.3569 -0.7387  0.3924
  184C7H8N   C4 3849  49.368   0.934   1.068 -0.1901 -0.0669 -0.6648
  184C7H8N   N3 3850  49.602   0.878   0.976 -0.0918 -0.3453  0.3696
  184C7H8N   C5 3851  49.660   0.912   0.859  0.2707  0.0782  0.7215
  184C7H8N   N4 3852  49.573   0.977   0.776  0.3553 -0.1150  0.7597
  184C7H8N   C6 3853  49.171   1.051   1.136 -0.2380  0.0283  0.3712
  184C7H8N   O1 3854  49.149   1.142   0.875 -0.7938 -0.5844 -0.0161
  184C7H8N   C7 3855  49.331   1.105   0.673  0.7655  0.1488  0.5251
  184C7H8N   O2 3856  49.367   0.874   1.174  0.3388  0.6444  0.1730
  184C7H8N   H1 3857  49.642   0.841   1.061 -1.7341 -0.0658  1.2884
  184C7H8N   H2 3858  49.758   0.868   0.843 -0.6747 -1.4625 -1.0269
  184C7H8N   H3 3859  49.082   1.093   1.088 -0.1935  0.1280  0.3868
  184C7H8N   H4 3860  49.151   0.953   1.182  1.7506 -1.5033 -1.9175
  184C7H8N   H5 3861  49.214   1.122   1.207  1.9831 -0.0127 -0.8804
  184C7H8N   H6 3862  49.432   1.127   0.636 -0.1263  1.5544 -1.1683
  184C7H8N   H7 3863  49.282   1.035   0.605  1.7537  0.6423 -0.7167
  184C7H8N   H8 3864  49.278   1.201   0.671 -0.0330 -0.2645  1.3861
  185C7H8N   N1 3865  51.295   0.937   2.340  0.1033  0.1960 -0.1011
  185C7H8N   C1 3866  51.324   0.874   2.212 -0.4101  0.2467 -1.1492
  185C7H8N   N2 3867  51.228   0.885   2.105 -0.1582 -0.0334  0.4233
  185C7H8N   C2 3868  51.107   0.932   2.137  0.0522 -0.0474  0.1003
  185C7H8N   C3 3869  51.081   0.982   2.259 -0.0242  0.6767 -0.6231
  185C7H8N   C4 3870  51.173   0.991   2.367 -0.1795 -0.2937 -0.0084
  185C7H8N   N3 3871  50.938   1.018   2.254  0.1492  0.0416 -0.0163
  185C7H8N   C5 3872  50.893   0.980   2.125 -0.8051 -0.0511  0.6262
  185C7H8N   N4 3873  51.000   0.932   2.057  0.8231  0.3227  0.2935
  185C7H8N   C6 3874  51.386   0.912   2.441  0.0967 -0.0128  0.6136
  185C7H8N   O1 3875  51.428   0.810   2.193 -0.1683  0.2457  0.2561
  185C7H8N   C7 3876  51.253   0.821   1.971 -0.4507 -0.0369  0.1717
  185C7H8N   O2 3877  51.151   1.049   2.472 -0.1591  0.0188  0.1390
  185C7H8N   H1 3878  50.888   1.070   2.324 -0.5565 -0.2446 -0.3071
  185C7H8N   H2 3879  50.789   0.972   2.096 -0.9341 -1.0259  1.3262
  185C7H8N   H3 3880  51.376   0.995   2.512  0.1037 -0.6756  1.3971
  185C7H8N   H4 3881  51.367   0.814   2.486  0.2303  0.5459  1.9151
  185C7H8N   H5 3882  51.490   0.904   2.406 -1.7052 -2.3275 -4.6401
  185C7H8N   H6 3883  51.333   0.745   1.969 -1.3421 -0.9813 -0.0695
  185C7H8N   H7 3884  51.161   0.764   1.952  0.7236 -1.2230 -2.1499
  185C7H8N   H8 3885  51.264   0.894   1.890  0.9819  0.8402  1.1345
  186C7H8N   N1 3886  50.487   1.108   1.895 -0.8703 -0.1246  0.6769
  186C7H8N   C1 3887  50.458   1.060   1.765  0.0061 -0.5572 -0.2494
  186C7H8N   N2 3888  50.559   1.074   1.661 -0.0794 -0.5818 -0.0638
  186C7H8N   C2 3889  50.684   1.116   1.695  0.3050 -0.3227  0.8199
  186C7H8N   C3 3890  50.714   1.150   1.826  0.3316  0.4647  0.4901
  186C7H8N   C4 3891  50.612   1.152   1.935  0.3358  0.1013  0.7826
  186C7H8N   N3 3892  50.846   1.186   1.828 -0.9940 -0.1227  0.2579
  186C7H8N   C5 3893  50.881   1.193   1.690  0.2982 -0.3463 -0.2372
  186C7H8N   N4 3894  50.783   1.150   1.609 -0.4156  0.3211  0.3211
  186C7H8N   C6 3895  50.390   1.099   1.995  0.1202  0.0108  0.4191
  186C7H8N   O1 3896  50.349   1.001   1.746 -0.3521 -0.3802 -0.1648
  186C7H8N   C7 3897  50.528   1.038   1.523  0.0149 -0.0168  0.7167
  186C7H8N   O2 3898  50.644   1.185   2.053  0.1575  0.8144 -0.2648
  186C7H8N   H1 3899  50.916   1.196   1.900 -1.8889 -0.6199  1.2088
  186C7H8N   H2 3900  50.976   1.236   1.662 -0.4859  0.9974 -0.8682
  186C7H8N   H3 3901  50.386   0.993   2.024 -1.9614 -1.3303 -4.2708
  186C7H8N   H4 3902  50.292   1.128   1.956 -0.0447 -0.9875  0.0911
  186C7H8N   H5 3903  50.412   1.160   2.084 -0.6422  1.1023 -0.1340
  186C7H8N   H6 3904  50.449   1.104   1.483 -0.9099 -1.7045 -0.2905
  186C7H8N   H7 3905  50.492   0.936   1.505 -2.7784  1.5822 -3.9435
  186C7H8N   H8 3906  50.614   1.047   1.456 -1.3114  0.7307 -0.9435
  187C7H8N   N1 3907  50.077   0.805   2.337 -0.4452  0.3703  0.2905
  187C7H8N   C1 3908  50.102   0.855   2.206  0.2125 -0.2113 -0.0715
  187C7H8N   N2 3909  49.999   0.841   2.110 -0.6264 -0.2322 -0.6618
  187C7H8N   C2 3910  49.884   0.783   2.140 -0.1464  0.4955  0.7140
  187C7H8N   C3 3911  49.857   0.736   2.262 -0.2159 -0.1868  0.2163
  187C7H8N   C4 3912  49.952   0.745   2.373  0.0817 -0.5489 -1.1974
  187C7H8N   N3 3913  49.730   0.682   2.260  0.0682  0.2141  0.1818
  187C7H8N   C5 3914  49.683   0.703   2.132 -0.4825 -0.5202 -0.2950
  187C7H8N   N4 3915  49.776   0.771   2.062 -0.3465  0.2079  0.2023
  187C7H8N   C6 3916  50.177   0.840   2.438 -0.3568  0.4067 -0.8175
  187C7H8N   O1 3917  50.204   0.911   2.173 -0.0826 -0.0343 -0.0161
  187C7H8N   C7 3918  50.035   0.869   1.977 -0.0073  0.1538 -0.5686
  187C7H8N   O2 3919  49.923   0.702   2.482 -0.4841 -0.4971 -0.2541
  187C7H8N   H1 3920  49.674   0.653   2.339 -0.9366 -1.2847 -1.0439
  187C7H8N   H2 3921  49.584   0.677   2.098 -1.7693  0.8585  2.2351
  187C7H8N   H3 3922  50.274   0.799   2.409  0.0034  0.8581 -0.2644
  187C7H8N   H4 3923  50.148   0.810   2.539  2.8118 -1.2397 -0.3587
  187C7H8N   H5 3924  50.184   0.949   2.445 -0.7830  0.2630  2.4495
  187C7H8N   H6 3925  50.081   0.968   1.980  1.8256 -0.7002  1.0511
  187C7H8N   H7 3926  49.945   0.874   1.915  0.4269 -0.3944 -1.2672
  187C7H8N   H8 3927  50.104   0.797   1.930  0.5650  0.7717 -0.6860
  188C7H8N   N1 3928  49.250   1.009   1.902  0.4471 -0.1885 -0.0796
  188C7H8N   C1 3929  49.231   1.060   1.771  0.4194  0.0539 -0.7730
  188C7H8N   N2 3930  49.332   1.046   1.682  0.0307 -0.2872 -0.3136
  188C7H8N   C2 3931  49.447   0.977   1.718 -0.3880 -0.3769 -0.6943
  188C7H8N   C3 3932  49.462   0.919   1.837  0.7177  0.6025  0.6342
  188C7H8N   C4 3933  49.365   0.933   1.942  0.5205 -0.4275 -0.0237
  188C7H8N   N3 3934  49.590   0.862   1.844  0.1207 -0.3069  0.3027
  188C7H8N   C5 3935  49.640   0.883   1.716 -0.3354 -0.0591 -0.2197
  188C7H8N   N4 3936  49.556   0.950   1.641  0.3606 -0.3057  0.3189
  188C7H8N   C6 3937  49.147   1.039   2.008 -0.0527  0.8050 -0.6920
  188C7H8N   O1 3938  49.144   1.141   1.750 -0.1483  0.0504 -0.3593
  188C7H8N   C7 3939  49.319   1.094   1.545 -0.2693  0.2477 -0.2930
  188C7H8N   O2 3940  49.387   0.901   2.061 -0.0278  0.0496  0.6848
  188C7H8N   H1 3941  49.640   0.843   1.930  2.7002  0.3652 -1.0136
  188C7H8N   H2 3942  49.740   0.845   1.695 -0.1494 -0.6922  1.7360
  188C7H8N   H3 3943  49.152   0.958   2.082 -1.0673  1.2692 -0.1101
  188C7H8N   H4 3944  49.171   1.131   2.062  0.0831  1.1849 -1.3892
  188C7H8N   H5 3945  49.046   1.036   1.963  1.1393  1.2871 -3.5199
  188C7H8N   H6 3946  49.247   1.176   1.532  0.5849  1.3806  1.9297
  188C7H8N   H7 3947  49.417   1.127   1.510  0.4465 -0.9282  0.5598
  188C7H8N   H8 3948  49.278   1.008   1.491 -1.4595  0.4128  0.3207
  189C7H8N   N1 3949  51.280   0.928   3.176 -0.0605  0.7631  0.2576
  189C7H8N   C1 3950  51.306   0.869   3.049  0.8577  0.0809  0.5508
  189C7H8N   N2 3951  51.205   0.885   2.952  0.3393 -0.5896  0.5967
  189C7H8N   C2 3952  51.089   0.952   2.976 -0.1822  0.4082 -0.3265
  189C7H8N   C3 3953  51.069   1.007   3.098 -0.5707 -0.0899  0.0299
  189C7H8N   C4 3954  51.165   1.002   3.206 -0.5350 -1.4884  0.5068
  189C7H8N   N3 3955  50.934   1.045   3.093 -1.1153  0.3003  0.1796
  189C7H8N   C5 3956  50.892   1.014   2.967 -0.1792  0.0989 -0.6447
  189C7H8N   N4 3957  50.984   0.956   2.899  0.2956  0.3890  0.4974
  189C7H8N   C6 3958  51.381   0.902   3.282  0.3226  0.7624 -0.1335
  189C7H8N   O1 3959  51.395   0.796   3.024 -0.2799  0.5165 -0.0553
  189C7H8N   C7 3960  51.234   0.836   2.816 -0.2948 -0.3810 -0.1972
  189C7H8N   O2 3961  51.148   1.049   3.316 -0.2649 -0.0443 -0.9827
  189C7H8N   H1 3962  50.881   1.084   3.170 -1.4930  2.3471 -1.0847
  189C7H8N   H2 3963  50.788   1.026   2.939 -1.0592 -2.0642  1.5173
  189C7H8N   H3 3964  51.398   0.990   3.346 -3.0274  2.7382 -1.8093
  189C7H8N   H4 3965  51.353   0.817   3.344  1.0802 -1.1742 -2.3924
  189C7H8N   H5 3966  51.479   0.879   3.237  0.1133  1.3404 -0.8909
  189C7H8N   H6 3967  51.158   0.874   2.748  1.7554 -0.7158 -2.7502
  189C7H8N   H7 3968  51.337   0.866   2.794 -0.9666  1.2953 -1.1021
  189C7H8N   H8 3969  51.219   0.728   2.817  0.4112 -0.5153 -1.9657
  190C7H8N   N1 3970  50.500   1.122   2.778 -0.1925 -0.3848  0.6632
  190C7H8N   C1 3971  50.462   1.076   2.652 -0.0132  0.2075  0.1369
  190C7H8N   N2 3972  50.551   1.094   2.549  0.6636  0.0052 -0.5052
  190C7H8N   C2 3973  50.673   1.158   2.576 -0.4036  0.6016 -0.3957
  190C7H8N   C3 3974  50.712   1.191   2.698  0.5475  0.8372  0.9753
  190C7H8N   C4 3975  50.622   1.181   2.810 -0.1668  0.0548 -0.7882
  190C7H8N   N3 3976  50.842   1.237   2.684 -0.2654  0.5627 -0.6980
  190C7H8N   C5 3977  50.877   1.217   2.553 -0.2156 -0.3394 -0.6742
  190C7H8N   N4 3978  50.772   1.170   2.486  0.2897 -0.3134  0.5877
  190C7H8N   C6 3979  50.415   1.094   2.891  0.1599  0.8314  0.0892
  190C7H8N   O1 3980  50.354   1.026   2.637  0.1826 -0.2616 -0.2616
  190C7H8N   C7 3981  50.516   1.050   2.405  0.5729  0.2217 -0.1532
  190C7H8N   O2 3982  50.665   1.228   2.920  0.2904  0.1028 -0.3500
  190C7H8N   H1 3983  50.902   1.282   2.752 -0.6049  0.0670 -0.0528
  190C7H8N   H2 3984  50.983   1.219   2.531 -0.1836  1.4583 -0.4432
  190C7H8N   H3 3985  50.427   0.988   2.915 -0.1862  0.3238 -1.8845
  190C7H8N   H4 3986  50.311   1.121   2.868 -0.0096 -1.3484 -1.8500
  190C7H8N   H5 3987  50.456   1.142   2.981  0.8294 -0.5811  0.5486
  190C7H8N   H6 3988  50.466   1.134   2.357 -1.7192 -1.4801 -0.8410
  190C7H8N   H7 3989  50.435   0.976   2.414  1.8127 -1.4274 -2.1928
  190C7H8N   H8 3990  50.612   1.019   2.362  1.1244  0.6681  0.7414
  191C7H8N   N1 3991  50.076   0.833   3.184 -0.1565 -0.2410 -0.9150
  191C7H8N   C1 3992  50.090   0.881   3.057  0.5217  0.7206 -0.3516
  191C7H8N   N2 3993  49.986   0.854   2.962  0.1539  0.5884 -0.5167
  191C7H8N   C2 3994  49.875   0.793   3.003  0.1842 -0.0486  0.9590
  191C7H8N   C3 3995  49.864   0.742   3.126 -0.0910  0.1036 -0.0423
  191C7H8N   C4 3996  49.968   0.750   3.227  0.3945  0.0515  0.4618
  191C7H8N   N3 3997  49.737   0.691   3.132 -0.3858 -0.2213 -0.3334
  191C7H8N   C5 3998  49.674   0.718   3.015 -0.2468 -0.3223 -0.7203
  191C7H8N   N4 3999  49.754   0.786   2.936 -0.0039  0.1411  0.1309
  191C7H8N   C6 4000  50.175   0.859   3.283  0.9973  0.8022  0.4727
  191C7H8N   O1 4001  50.190   0.944   3.023  0.3787 -0.0351 -0.2780
  191C7H8N   C7 4002  50.004   0.903   2.818 -0.6206  0.4976  0.5996
  191C7H8N   O2 4003  49.954   0.698   3.336  0.3292 -0.4962 -0.1759
  191C7H8N   H1 4004  49.690   0.651   3.212  2.3309 -1.5154  0.6948
  191C7H8N   H2 4005  49.573   0.686   2.992 -1.5914  1.8306  1.9077
  191C7H8N   H3 4006  50.142   0.929   3.362  1.1572 -2.2144  3.3463
  191C7H8N   H4 4007  50.268   0.902   3.245  1.2917  0.2558  0.5744
  191C7H8N   H5 4008  50.196   0.761   3.329 -0.5072 -0.2382 -0.9579
  191C7H8N   H6 4009  50.107   0.868   2.803 -0.6997 -1.2502  3.8377
  191C7H8N   H7 4010  49.983   1.008   2.797 -0.8804  0.3101 -0.1259
  191C7H8N   H8 4011  49.928   0.846   2.761  0.9363  0.6984 -1.7610
  192C7H8N   N1 4012  49.290   0.976   2.753  0.0826 -0.4738  0.6544
  192C7H8N   C1 4013  49.262   1.027   2.627 -0.7834 -0.1049  0.2856
  192C7H8N   N2 4014  49.360   1.009   2.525 -0.2315  0.5331  0.8433
  192C7H8N   C2 4015  49.484   0.953   2.561 -0.0170 -0.5601 -0.0035
  192C7H8N   C3 4016  49.512   0.913   2.684  0.4780 -0.2490  0.4445
  192C7H8N   C4 4017  49.411   0.923   2.785  0.0965  0.3064  0.8954
  192C7H8N   N3 4018  49.644   0.874   2.689  0.4978 -0.6826  0.3689
  192C7H8N   C5 4019  49.693   0.900   2.559  0.2178 -0.2792 -0.2138
  192C7H8N   N4 4020  49.595   0.950   2.483 -0.1376  0.9448 -1.0737
  192C7H8N   C6 4021  49.198   1.005   2.868 -0.1176 -0.0600  0.2062
  192C7H8N   O1 4022  49.162   1.093   2.600  0.4537  1.0982 -0.6315
  192C7H8N   C7 4023  49.314   1.041   2.380 -0.2547 -0.1692  0.3297
  192C7H8N   O2 4024  49.436   0.885   2.898  0.5458 -0.6989  0.5176
  192C7H8N   H1 4025  49.690   0.837   2.771  1.0124  1.5964  1.1477
  192C7H8N   H2 4026  49.799   0.891   2.541  0.1319  2.1190 -2.2458
  192C7H8N   H3 4027  49.184   0.917   2.932  0.6465  0.2927  0.8637
  192C7H8N   H4 4028  49.235   1.086   2.932  0.1856 -0.1746  0.1766
  192C7H8N   H5 4029  49.099   1.033   2.829 -0.3786 -1.0549  0.1345
  192C7H8N   H6 4030  49.242   0.961   2.359 -0.0733 -0.1742 -0.2895
  192C7H8N   H7 4031  49.250   1.130   2.376 -1.1655 -0.8756 -1.3871
  192C7H8N   H8 4032  49.390   1.041   2.301  1.4580 -1.0731  1.9295
  193C7H8N   N1 4033  51.292   0.911   4.000 -0.2961 -0.3867 -0.0862
  193C7H8N   C1 4034  51.305   0.868   3.868 -0.3585  0.9127  0.3478
  193C7H8N   N2 4035  51.199   0.890   3.778 -0.2003  0.4952 -0.2094
  193C7H8N   C2 4036  51.087   0.956   3.822  0.7348  0.4402 -0.2882
  193C7H8N   C3 4037  51.074   0.996   3.955 -0.2287  0.1544  0.3181
  193C7H8N   C4 4038  51.183   0.974   4.056  0.2957 -0.3248 -0.2854
  193C7H8N   N3 4039  50.946   1.046   3.958  0.3243  0.8604  0.2987
  193C7H8N   C5 4040  50.889   1.033   3.832  0.3699  0.8641 -0.5633
  193C7H8N   N4 4041  50.973   0.979   3.750  0.5505  0.5236 -0.3772
  193C7H8N   C6 4042  51.401   0.885   4.092  0.0188 -0.1024 -0.4980
  193C7H8N   O1 4043  51.401   0.799   3.831  0.4549 -0.2871  0.0907
  193C7H8N   C7 4044  51.205   0.840   3.629 -0.1152  0.5944  0.3741
  193C7H8N   O2 4045  51.171   1.017   4.172  0.1422  0.0496  0.1914
  193C7H8N   H1 4046  50.899   1.082   4.040 -0.8634 -0.8750  0.4152
  193C7H8N   H2 4047  50.787   1.065   3.814 -0.6221 -0.9850  1.5659
  193C7H8N   H3 4048  51.492   0.929   4.050 -0.5353  1.4194 -0.0939
  193C7H8N   H4 4049  51.385   0.927   4.192 -0.7491 -0.7305 -0.3485
  193C7H8N   H5 4050  51.413   0.776   4.101 -0.7643 -0.0916  0.7180
  193C7H8N   H6 4051  51.299   0.784   3.615 -0.2391  0.6556 -0.6847
  193C7H8N   H7 4052  51.120   0.775   3.605  0.1285  0.2433  0.4647
  193C7H8N   H8 4053  51.209   0.924   3.560  1.0670 -0.5394 -0.9687
  194C7H8N   N1 4054  50.518   1.130   3.602  0.1924 -0.0098  1.1033
  194C7H8N   C1 4055  50.498   1.073   3.473  0.5923 -0.1260 -0.0213
  194C7H8N   N2 4056  50.600   1.067   3.381  0.1908  0.3587  0.3426
  194C7H8N   C2 4057  50.716   1.128   3.413 -0.5027 -0.8754  0.1390
  194C7H8N   C3 4058  50.736   1.175   3.535  0.3920 -1.4924 -0.0751
  194C7H8N   C4 4059  50.635   1.187   3.644  0.5739  0.5698  0.1800
  194C7H8N   N3 4060  50.860   1.236   3.529  0.0042  0.3696  0.0090
  194C7H8N   C5 4061  50.910   1.211   3.401 -0.2876  0.7720  0.4092
  194C7H8N   N4 4062  50.813   1.156   3.328  0.5663  1.1809 -1.1481
  194C7H8N   C6 4063  50.417   1.102   3.712  0.0870  0.5038 -0.3424
  194C7H8N   O1 4064  50.387   1.028   3.453  0.2064 -0.0980 -0.3366
  194C7H8N   C7 4065  50.565   1.040   3.246 -0.3697 -0.0983 -0.9053
  194C7H8N   O2 4066  50.653   1.247   3.750 -0.1377 -0.3505 -0.4860
  194C7H8N   H1 4067  50.911   1.292   3.596 -0.4494  0.6052  0.1579
  194C7H8N   H2 4068  50.999   1.258   3.363 -0.2679  0.0547 -0.4312
  194C7H8N   H3 4069  50.316   1.127   3.676 -0.3757 -0.1740  0.4739
  194C7H8N   H4 4070  50.425   1.164   3.802  1.9343  1.1294 -0.9296
  194C7H8N   H5 4071  50.437   0.997   3.737  0.4387  0.0515 -2.4141
  194C7H8N   H6 4072  50.504   0.949   3.252  1.2346 -1.0501  1.3656
  194C7H8N   H7 4073  50.650   1.028   3.178  0.3696  2.5776 -0.4978
  194C7H8N   H8 4074  50.499   1.124   3.219 -0.7901 -1.2138 -3.5270
  195C7H8N   N1 4075  50.068   0.832   3.999  0.1282 -0.1474  0.2581
  195C7H8N   C1 4076  50.079   0.882   3.871 -0.2337 -0.5638  0.0312
  195C7H8N   N2 4077  49.978   0.856   3.774 -0.1401  0.3392 -0.4900
  195C7H8N   C2 4078  49.872   0.783   3.816  0.1820  0.2244  0.2740
  195C7H8N   C3 4079  49.851   0.748   3.954 -0.2436  0.2437 -0.6529
  195C7H8N   C4 4080  49.960   0.769   4.053  0.6247 -0.5142  0.7458
  195C7H8N   N3 4081  49.734   0.685   3.955 -0.2063  0.1348  0.0749
  195C7H8N   C5 4082  49.676   0.697   3.829 -0.5670  0.1269 -0.2373
  195C7H8N   N4 4083  49.761   0.752   3.739 -0.3614  0.6056 -0.4037
  195C7H8N   C6 4084  50.164   0.870   4.100 -0.4686 -0.2831  0.2954
  195C7H8N   O1 4085  50.171   0.944   3.832 -0.4359  0.8105  0.0437
  195C7H8N   C7 4086  49.994   0.895   3.631  0.0452 -0.2169 -0.3677
  195C7H8N   O2 4087  49.942   0.731   4.167  0.1430 -0.2233 -0.1578
  195C7H8N   H1 4088  49.688   0.642   4.034 -0.9451  1.3392  0.3125
  195C7H8N   H2 4089  49.576   0.658   3.817 -0.3893  0.2010 -2.1226
  195C7H8N   H3 4090  50.110   0.893   4.194  0.9421 -2.9010  1.7886
  195C7H8N   H4 4091  50.212   0.964   4.070  1.3141 -1.0780  0.5835
  195C7H8N   H5 4092  50.248   0.802   4.116 -1.8708 -1.8838  0.9953
  195C7H8N   H6 4093  50.076   0.837   3.589 -1.7428 -1.6153 -2.0191
  195C7H8N   H7 4094  50.019   1.002   3.629 -0.3652 -0.1402 -2.6475
  195C7H8N   H8 4095  49.909   0.880   3.562 -0.4384  1.0880 -0.0801
  196C7H8N   N1 4096  49.284   1.005   3.589 -0.0059 -0.2707 -0.0024
  196C7H8N   C1 4097  49.257   1.033   3.452 -0.5315  0.5875  0.2013
  196C7H8N   N2 4098  49.351   1.003   3.355 -0.0429 -0.1085 -0.5147
  196C7H8N   C2 4099  49.468   0.955   3.393 -0.2659  0.1711 -0.0912
  196C7H8N   C3 4100  49.496   0.928   3.520 -1.1789  0.5354  0.2848
  196C7H8N   C4 4101  49.401   0.942   3.626 -0.0144 -0.4600  0.2495
  196C7H8N   N3 4102  49.624   0.873   3.528  0.1425 -0.1240 -0.0417
  196C7H8N   C5 4103  49.670   0.883   3.403  0.5468  0.2656  0.1118
  196C7H8N   N4 4104  49.576   0.926   3.320  0.1421 -0.3073 -0.1551
  196C7H8N   C6 4105  49.180   1.033   3.682  0.0098 -0.1238  0.0647
  196C7H8N   O1 4106  49.163   1.099   3.420 -0.4687 -0.1240 -0.0112
  196C7H8N   C7 4107  49.313   1.032   3.217 -0.2196 -0.0686 -0.3240
  196C7H8N   O2 4108  49.420   0.896   3.742  0.3648  0.4134  0.1607
  196C7H8N   H1 4109  49.671   0.839   3.611  1.7786 -0.5340 -1.1305
  196C7H8N   H2 4110  49.768   0.844   3.379  0.3691 -0.1196 -0.0053
  196C7H8N   H3 4111  49.145   1.136   3.668 -0.3821 -0.0303  1.6211
  196C7H8N   H4 4112  49.104   0.955   3.668 -0.1779 -0.0834  0.8142
  196C7H8N   H5 4113  49.212   1.030   3.787  1.5875  2.7986 -0.2773
  196C7H8N   H6 4114  49.235   1.108   3.200 -1.4610 -1.1819  0.2295
  196C7H8N   H7 4115  49.401   1.076   3.170 -0.5714  1.8586  0.7444
  196C7H8N   H8 4116  49.277   0.942   3.165 -1.2955 -0.3381  0.8649
  197C7H8N   N1 4117  51.272   0.914   4.869  0.6631  0.1739 -0.0545
  197C7H8N   C1 4118  51.290   0.876   4.736  0.2773 -0.0471  0.2937
  197C7H8N   N2 4119  51.189   0.901   4.646  0.4364 -0.4134  0.0378
  197C7H8N   C2 4120  51.067   0.944   4.696 -0.1409  0.0772 -0.5629
  197C7H8N   C3 4121  51.052   0.986   4.818  0.3616  0.2468  0.5624
  197C7H8N   C4 4122  51.162   0.986   4.912  0.7813 -0.0280  0.3556
  197C7H8N   N3 4123  50.927   1.036   4.826 -0.9657 -0.0157 -0.0635
  197C7H8N   C5 4124  50.874   1.033   4.701 -0.2356 -0.6784  0.4548
  197C7H8N   N4 4125  50.953   0.964   4.621  0.0641  0.1276  0.1658
  197C7H8N   C6 4126  51.366   0.881   4.981 -0.4164  0.3324 -0.0646
  197C7H8N   O1 4127  51.394   0.819   4.711  0.1873 -0.4774 -0.0382
  197C7H8N   C7 4128  51.217   0.869   4.502  0.2292  0.1127  0.2895
  197C7H8N   O2 4129  51.146   1.035   5.023 -0.0409 -0.4351  0.0916
  197C7H8N   H1 4130  50.881   1.071   4.909  1.1695 -4.1682  3.0750
  197C7H8N   H2 4131  50.779   1.073   4.669 -0.1786 -0.3841  0.6630
  197C7H8N   H3 4132  51.461   0.935   4.975  0.3492 -1.1201 -1.6954
  197C7H8N   H4 4133  51.324   0.869   5.082  0.8583 -1.9216  0.2351
  197C7H8N   H5 4134  51.403   0.780   4.958 -1.4047 -0.7735  2.8989
  197C7H8N   H6 4135  51.164   0.774   4.491 -0.8855  0.5214  1.8698
  197C7H8N   H7 4136  51.177   0.957   4.449 -0.0346  1.5180  2.7234
  197C7H8N   H8 4137  51.323   0.859   4.479  0.1116 -0.4843 -0.0089
  198C7H8N   N1 4138  50.479   1.112   4.447 -0.0994 -1.3338  0.3656
  198C7H8N   C1 4139  50.468   1.046   4.321 -0.1398  0.0589 -0.4159
  198C7H8N   N2 4140  50.575   1.056   4.222  0.1675 -0.4341  0.2341
  198C7H8N   C2 4141  50.687   1.115   4.258  0.3061  0.2574  0.1540
  198C7H8N   C3 4142  50.703   1.177   4.380 -0.4028 -0.2183  0.3122
  198C7H8N   C4 4143  50.600   1.182   4.485  0.2614  0.0717  0.5818
  198C7H8N   N3 4144  50.832   1.228   4.385 -0.0234  0.3872  0.4296
  198C7H8N   C5 4145  50.888   1.194   4.262 -0.2981  0.5018  0.1510
  198C7H8N   N4 4146  50.801   1.133   4.187 -0.0470  0.1883  0.3148
  198C7H8N   C6 4147  50.364   1.116   4.541 -0.2067 -0.3875  0.0784
  198C7H8N   O1 4148  50.372   0.983   4.299 -0.2210  0.3813 -0.0663
  198C7H8N   C7 4149  50.549   1.017   4.083  0.3910 -0.3663 -0.2385
  198C7H8N   O2 4150  50.611   1.255   4.584 -0.1622  0.3253 -0.4022
  198C7H8N   H1 4151  50.872   1.272   4.467  1.1551 -2.8585  1.6705
  198C7H8N   H2 4152  50.993   1.205   4.243 -0.0692 -0.1318  0.9665
  198C7H8N   H3 4153  50.301   1.204   4.519 -0.6452 -0.5362  0.7249
  198C7H8N   H4 4154  50.390   1.120   4.647 -0.2879  0.6789  0.0663
  198C7H8N   H5 4155  50.309   1.021   4.538 -0.6844 -0.1021 -0.5095
  198C7H8N   H6 4156  50.522   1.111   4.035 -0.1847 -0.0332  0.7224
  198C7H8N   H7 4157  50.466   0.945   4.081  0.3875 -0.3739  0.4094
  198C7H8N   H8 4158  50.633   0.973   4.028  1.5512  1.1399  0.2802
  199C7H8N   N1 4159  50.048   0.799   4.905  0.3825 -0.4560  0.5178
  199C7H8N   C1 4160  50.079   0.866   4.789 -0.1152  0.3920 -0.1385
  199C7H8N   N2 4161  49.983   0.852   4.680 -0.1332  0.2575  0.0070
  199C7H8N   C2 4162  49.864   0.787   4.704  0.3379  0.6261  0.2489
  199C7H8N   C3 4163  49.834   0.737   4.822  0.8128 -0.1093  0.0298
  199C7H8N   C4 4164  49.924   0.739   4.932 -0.6487 -0.4204 -0.1828
  199C7H8N   N3 4165  49.704   0.678   4.810  0.3510  0.6355 -0.1856
  199C7H8N   C5 4166  49.662   0.717   4.681  0.3902 -0.0011  0.6899
  199C7H8N   N4 4167  49.760   0.784   4.622 -0.6041  0.9181 -0.6519
  199C7H8N   C6 4168  50.145   0.800   5.008 -0.0429 -0.2221  0.2071
  199C7H8N   O1 4169  50.191   0.919   4.770 -0.1809  0.7638 -0.4186
  199C7H8N   C7 4170  50.005   0.923   4.550  0.7224 -0.6550 -0.0156
  199C7H8N   O2 4171  49.903   0.679   5.041 -0.2450  0.0138  0.4499
  199C7H8N   H1 4172  49.648   0.640   4.885  1.6129  0.7599  0.8252
  199C7H8N   H2 4173  49.582   0.659   4.636 -0.5156  1.7086  0.0730
  199C7H8N   H3 4174  50.190   0.900   5.005 -0.3244  0.0550  3.1440
  199C7H8N   H4 4175  50.214   0.716   4.989 -0.5080 -0.2729 -1.2904
  199C7H8N   H5 4176  50.086   0.797   5.101 -0.4620  1.8584  0.0233
  199C7H8N   H6 4177  50.084   0.999   4.560 -0.1399  0.3680 -0.8601
  199C7H8N   H7 4178  49.914   0.979   4.524  1.1749  1.6771  3.0805
  199C7H8N   H8 4179  50.023   0.843   4.477  0.5467  1.9395 -3.0227
  200C7H8N   N1 4180  49.262   0.970   4.436 -0.5776 -0.2544 -0.5537
  200C7H8N   C1 4181  49.244   1.039   4.316  0.5137 -0.1569  0.3579
  200C7H8N   N2 4182  49.341   1.012   4.216 -0.2274  0.4370  0.3439
  200C7H8N   C2 4183  49.461   0.951   4.255  0.3554 -0.9374 -0.0719
  200C7H8N   C3 4184  49.481   0.899   4.376 -0.2130 -0.6010 -0.4728
  200C7H8N   C4 4185  49.380   0.911   4.478  0.3103 -0.5742 -0.2306
  200C7H8N   N3 4186  49.605   0.845   4.372 -0.8277 -0.5036 -0.2695
  200C7H8N   C5 4187  49.667   0.886   4.258  0.2004 -0.2936  0.2537
  200C7H8N   N4 4188  49.573   0.935   4.175 -0.2795 -0.0742 -0.6002
  200C7H8N   C6 4189  49.160   0.988   4.539 -0.6355 -0.2901 -0.4440
  200C7H8N   O1 4190  49.151   1.120   4.300  0.4949  0.2124 -0.3191
  200C7H8N   C7 4191  49.316   1.051   4.078  0.4666 -0.1396  0.5795
  200C7H8N   O2 4192  49.400   0.881   4.591 -0.0573  0.3218  0.0546
  200C7H8N   H1 4193  49.647   0.797   4.451 -2.5205 -0.8488  0.4501
  200C7H8N   H2 4194  49.775   0.889   4.250  0.1713  0.3360  0.0205
  200C7H8N   H3 4195  49.160   0.904   4.609 -0.3805 -0.7973 -1.0462
  200C7H8N   H4 4196  49.186   1.080   4.593 -0.9646  0.3696 -1.3887
  200C7H8N   H5 4197  49.057   1.011   4.511 -0.5732 -1.0569 -1.3291
  200C7H8N   H6 4198  49.393   1.016   4.009 -2.3761 -2.2729 -1.6395
  200C7H8N   H7 4199  49.214   1.021   4.050  0.3835  1.3341 -0.7335
  200C7H8N   H8 4200  49.318   1.159   4.062  0.8164 -0.1267  0.7079
  201C7H8N   N1 4201  51.309   0.923   5.725 -0.0084  0.2448  0.0174
  201C7H8N   C1 4202  51.325   0.855   5.609 -0.1428 -0.2947  0.2560
  201C7H8N   N2 4203  51.223   0.867   5.506 -0.8729  0.0824  0.5203
  201C7H8N   C2 4204  51.108   0.936   5.539  0.2624 -0.2364  0.0145
  201C7H8N   C3 4205  51.086   0.984   5.661  1.1347 -0.5380 -0.0829
  201C7H8N   C4 4206  51.184   0.982   5.766  0.6234 -0.0640  0.0635
  201C7H8N   N3 4207  50.964   1.039   5.660  0.0046 -0.3151 -0.2700
  201C7H8N   C5 4208  50.906   1.025   5.540 -0.3699 -0.8617 -0.9855
  201C7H8N   N4 4209  50.995   0.960   5.461  0.4761  0.0497  0.2123
  201C7H8N   C6 4210  51.421   0.927   5.821 -0.9752 -0.3976 -0.6427
  201C7H8N   O1 4211  51.421   0.787   5.586  1.1455  0.1051 -0.3580
  201C7H8N   C7 4212  51.235   0.808   5.373  0.0854 -0.2550  0.1180
  201C7H8N   O2 4213  51.167   1.022   5.881 -0.2944 -0.6774  0.0739
  201C7H8N   H1 4214  50.914   1.073   5.741  0.0605  0.4092 -0.5408
  201C7H8N   H2 4215  50.805   1.056   5.515  0.0639 -0.2563 -1.9999
  201C7H8N   H3 4216  51.504   0.871   5.777 -2.1127 -2.6026 -0.0661
  201C7H8N   H4 4217  51.451   1.031   5.843 -2.1786 -0.6911  2.7529
  201C7H8N   H5 4218  51.397   0.873   5.914  0.8720  0.1336  0.1655
  201C7H8N   H6 4219  51.242   0.881   5.292 -2.0957  1.9557  1.8272
  201C7H8N   H7 4220  51.322   0.742   5.368 -0.2602 -0.5235 -3.3673
  201C7H8N   H8 4221  51.151   0.738   5.360  0.3177 -0.4767 -0.2040
  202C7H8N   N1 4222  50.494   1.129   5.333  0.1598 -0.1535  0.0202
  202C7H8N   C1 4223  50.472   1.075   5.208  0.9007 -0.0409  0.4820
  202C7H8N   N2 4224  50.567   1.082   5.109  0.1735 -0.5277  0.2612
  202C7H8N   C2 4225  50.686   1.141   5.140 -0.0195  0.0621  0.2938
  202C7H8N   C3 4226  50.710   1.191   5.263  0.1460  0.8670 -0.0940
  202C7H8N   C4 4227  50.614   1.182   5.367 -0.2967 -0.6426 -0.7444
  202C7H8N   N3 4228  50.839   1.221   5.275 -0.3181  0.0989  0.0590
  202C7H8N   C5 4229  50.882   1.214   5.138 -0.4141  0.3084 -0.4391
  202C7H8N   N4 4230  50.794   1.162   5.058  0.1621  0.2584 -0.3693
  202C7H8N   C6 4231  50.390   1.100   5.437 -0.1427  0.1839  0.1976
  202C7H8N   O1 4232  50.369   1.028   5.175 -0.3842  0.2193  0.4423
  202C7H8N   C7 4233  50.535   1.042   4.971  0.2542 -0.1134  0.0233
  202C7H8N   O2 4234  50.650   1.224   5.478  0.4109  0.2932  0.0411
  202C7H8N   H1 4235  50.895   1.269   5.344 -0.3274 -0.3631  0.3923
  202C7H8N   H2 4236  50.980   1.253   5.114 -0.2299 -0.9891 -1.8494
  202C7H8N   H3 4237  50.402   0.997   5.475 -1.4732  0.9539  2.8758
  202C7H8N   H4 4238  50.287   1.108   5.402 -0.0894 -1.7674 -0.4574
  202C7H8N   H5 4239  50.409   1.171   5.519  0.8164  0.6787 -0.4425
  202C7H8N   H6 4240  50.430   1.057   4.945  0.5046  0.6364 -0.5490
  202C7H8N   H7 4241  50.579   0.942   4.955 -1.1558 -0.8628  0.7388
  202C7H8N   H8 4242  50.601   1.098   4.903 -0.5419 -0.1221 -0.7630
  203C7H8N   N1 4243  50.051   0.821   5.732 -0.5380 -0.7766  0.6171
  203C7H8N   C1 4244  50.086   0.862   5.603 -0.1161  0.4797  0.3111
  203C7H8N   N2 4245  49.989   0.848   5.502  0.4557 -0.5846 -0.2303
  203C7H8N   C2 4246  49.874   0.788   5.532  0.6936  0.2918 -1.3800
  203C7H8N   C3 4247  49.841   0.742   5.658  0.1421  0.9559 -1.0519
  203C7H8N   C4 4248  49.938   0.752   5.768 -0.4614  0.4968 -0.0833
  203C7H8N   N3 4249  49.705   0.706   5.660 -0.1958 -0.5973  0.5906
  203C7H8N   C5 4250  49.663   0.731   5.532  0.2703  0.6363 -0.1331
  203C7H8N   N4 4251  49.764   0.777   5.451  0.2863 -0.1858  0.3787
  203C7H8N   C6 4252  50.157   0.850   5.836  1.1730 -0.2204 -0.3990
  203C7H8N   O1 4253  50.185   0.919   5.580 -0.2903  0.4420 -0.3789
  203C7H8N   C7 4254  50.012   0.890   5.360 -0.5878  0.7550  0.7198
  203C7H8N   O2 4255  49.915   0.710   5.881  0.6528 -0.1144  0.1355
  203C7H8N   H1 4256  49.654   0.656   5.732 -1.0661 -1.1520 -0.3932
  203C7H8N   H2 4257  49.564   0.696   5.503  0.6319  0.5100 -1.2564
  203C7H8N   H3 4258  50.253   0.891   5.801  1.4950 -1.3340 -0.8280
  203C7H8N   H4 4259  50.176   0.766   5.903  0.6649 -0.2632 -0.3067
  203C7H8N   H5 4260  50.112   0.925   5.902 -0.4835 -1.2553 -0.3165
  203C7H8N   H6 4261  50.117   0.867   5.335 -0.8374 -2.8677  2.6601
  203C7H8N   H7 4262  50.009   0.999   5.354  0.3734  0.7250 -0.7313
  203C7H8N   H8 4263  49.946   0.850   5.282  0.1816  0.8508  0.0004
  204C7H8N   N1 4264  49.252   1.007   5.299 -0.3946 -0.0941 -0.3645
  204C7H8N   C1 4265  49.230   1.050   5.164  0.1634 -0.8603  0.5919
  204C7H8N   N2 4266  49.337   1.051   5.076  0.0641  0.7463  0.1686
  204C7H8N   C2 4267  49.454   0.989   5.118 -0.0814 -0.1038  0.1314
  204C7H8N   C3 4268  49.475   0.931   5.237  0.1586  0.6454  0.0842
  204C7H8N   C4 4269  49.367   0.935   5.342 -1.0780 -0.3992 -0.8195
  204C7H8N   N3 4270  49.606   0.893   5.238 -0.0003  0.4567  0.1592
  204C7H8N   C5 4271  49.660   0.916   5.117 -0.0188 -0.0114  0.1599
  204C7H8N   N4 4272  49.566   0.977   5.044  0.0068 -0.1754  0.5899
  204C7H8N   C6 4273  49.154   1.040   5.395  0.1335  0.8216 -0.1530
  204C7H8N   O1 4274  49.128   1.103   5.131 -0.4277  0.2259  0.0754
  204C7H8N   C7 4275  49.320   1.082   4.936 -0.4089  0.0701 -0.1118
  204C7H8N   O2 4276  49.391   0.894   5.452 -0.1365  0.3782 -0.4061
  204C7H8N   H1 4277  49.665   0.866   5.316  0.3011 -0.1444 -0.2720
  204C7H8N   H2 4278  49.767   0.914   5.098 -0.4397 -0.1667 -2.3491
  204C7H8N   H3 4279  49.133   1.147   5.402  0.4280  1.2272 -4.4116
  204C7H8N   H4 4280  49.070   0.971   5.381 -0.3093  1.4732 -0.7072
  204C7H8N   H5 4281  49.186   1.006   5.495 -0.6909 -0.3048 -0.2612
  204C7H8N   H6 4282  49.225   1.131   4.912 -0.8716 -0.6649  0.1983
  204C7H8N   H7 4283  49.399   1.148   4.899 -0.4259 -0.4441 -1.0844
  204C7H8N   H8 4284  49.326   0.985   4.886  1.4717 -0.7081  1.5327
  205C7H8N   N1 4285  51.305   0.911   6.562  0.1430 -0.8573 -0.3747
  205C7H8N   C1 4286  51.332   0.871   6.436  0.1702 -0.3408  0.5940
  205C7H8N   N2 4287  51.225   0.890   6.339  0.1906 -0.3975  0.4893
  205C7H8N   C2 4288  51.108   0.938   6.385  0.1769  0.0026 -0.1451
  205C7H8N   C3 4289  51.090   0.988   6.514 -0.9969 -0.3227  0.2380
  205C7H8N   C4 4290  51.194   0.976   6.607  1.0394 -0.4450  0.2017
  205C7H8N   N3 4291  50.961   1.034   6.522  0.0841  0.4042  0.6663
  205C7H8N   C5 4292  50.909   1.005   6.403  0.4603 -1.0307  0.0848
  205C7H8N   N4 4293  50.997   0.962   6.309  0.4029  0.4186  0.0891
  205C7H8N   C6 4294  51.410   0.871   6.666  0.5038  0.7773 -0.1351
  205C7H8N   O1 4295  51.432   0.819   6.406 -0.0435 -0.1115  0.2023
  205C7H8N   C7 4296  51.250   0.860   6.200 -0.0548 -0.2118 -0.2139
  205C7H8N   O2 4297  51.174   1.015   6.722 -0.0505 -0.5634 -0.0694
  205C7H8N   H1 4298  50.915   1.073   6.603  0.0852 -0.4948  1.1132
  205C7H8N   H2 4299  50.804   1.029   6.394  0.9609  0.9820 -0.5628
  205C7H8N   H3 4300  51.454   0.771   6.652  0.2868  0.3848  1.8221
  205C7H8N   H4 4301  51.487   0.949   6.665  0.3972  0.8933  0.5126
  205C7H8N   H5 4302  51.360   0.864   6.763 -0.2929 -1.8517 -0.6749
  205C7H8N   H6 4303  51.275   0.754   6.186 -0.6543 -0.3481 -0.2606
  205C7H8N   H7 4304  51.162   0.891   6.142 -0.0144  4.5788  2.0301
  205C7H8N   H8 4305  51.330   0.918   6.151  0.3889 -0.2610  0.4552
  206C7H8N   N1 4306  50.485   1.113   6.154  0.1997  0.0280  0.5097
  206C7H8N   C1 4307  50.469   1.068   6.024  0.7610  0.1521 -0.4712
  206C7H8N   N2 4308  50.563   1.090   5.929 -0.6491  0.2076 -0.1700
  206C7H8N   C2 4309  50.683   1.138   5.963  0.0828  0.0844  0.3933
  206C7H8N   C3 4310  50.710   1.172   6.093  0.4980  0.6729  0.4099
  206C7H8N   C4 4311  50.600   1.169   6.198  0.4095  0.8461 -0.1995
  206C7H8N   N3 4312  50.842   1.209   6.100  0.1808  0.4049 -0.7576
  206C7H8N   C5 4313  50.888   1.191   5.972  0.4424  0.2510  0.5151
  206C7H8N   N4 4314  50.794   1.155   5.889  0.4962 -0.1507  0.1823
  206C7H8N   C6 4315  50.376   1.092   6.255  0.3863 -0.9541 -0.4457
  206C7H8N   O1 4316  50.363   1.005   6.003  0.0432 -0.5441 -0.5412
  206C7H8N   C7 4317  50.527   1.041   5.794  0.0470  0.2512 -0.9134
  206C7H8N   O2 4318  50.622   1.215   6.306 -0.1855 -0.2448 -0.1946
  206C7H8N   H1 4319  50.897   1.254   6.172  0.6016  0.3979 -1.0778
  206C7H8N   H2 4320  50.995   1.201   5.957  0.4035 -1.3609 -0.9260
  206C7H8N   H3 4321  50.286   1.045   6.214 -0.7177 -0.5285  1.4357
  206C7H8N   H4 4322  50.340   1.193   6.279  0.8949 -0.8715 -0.0417
  206C7H8N   H5 4323  50.396   1.031   6.343 -1.2608 -2.7962 -1.3004
  206C7H8N   H6 4324  50.493   0.938   5.808 -0.6196  0.2248 -2.6198
  206C7H8N   H7 4325  50.612   1.052   5.726  0.6056  1.0017 -0.1040
  206C7H8N   H8 4326  50.444   1.105   5.762  1.0791  2.3816  0.5370
  207C7H8N   N1 4327  50.060   0.824   6.590 -0.0741  0.5541 -0.1460
  207C7H8N   C1 4328  50.085   0.864   6.453 -0.2936  0.2146  0.1103
  207C7H8N   N2 4329  49.994   0.838   6.354 -0.1728  0.3788 -0.1541
  207C7H8N   C2 4330  49.875   0.786   6.394  0.3219 -0.1283  0.6669
  207C7H8N   C3 4331  49.847   0.743   6.515  0.1264 -0.0939  0.3165
  207C7H8N   C4 4332  49.943   0.762   6.625 -0.2878  0.7247  0.2520
  207C7H8N   N3 4333  49.715   0.690   6.508  0.1431  0.1555  0.3851
  207C7H8N   C5 4334  49.672   0.705   6.380 -0.1766  0.1738  0.7185
  207C7H8N   N4 4335  49.766   0.769   6.311  0.1510 -0.3887 -0.7882
  207C7H8N   C6 4336  50.158   0.854   6.695  0.2522  0.3157  0.0428
  207C7H8N   O1 4337  50.189   0.926   6.429 -0.0984  0.0590  0.0807
  207C7H8N   C7 4338  50.007   0.895   6.225  0.4055  0.1545  0.0556
  207C7H8N   O2 4339  49.924   0.709   6.734 -0.2446  0.0787 -0.4155
  207C7H8N   H1 4340  49.656   0.655   6.582  1.0573  1.4859  1.7839
  207C7H8N   H2 4341  49.572   0.679   6.348 -0.6735  1.8919  0.8148
  207C7H8N   H3 4342  50.225   0.767   6.689 -0.5092 -0.3912  1.7290
  207C7H8N   H4 4343  50.107   0.860   6.792  0.6193  3.4237  0.0901
  207C7H8N   H5 4344  50.211   0.949   6.680 -3.1837  2.3113  0.0267
  207C7H8N   H6 4345  50.039   0.817   6.155 -2.1818  0.4636 -1.5145
  207C7H8N   H7 4346  50.087   0.971   6.222  2.9090 -2.2807  2.3001
  207C7H8N   H8 4347  49.913   0.943   6.194  0.0582  0.0392  0.9367
  208C7H8N   N1 4348  49.272   0.985   6.185  0.2427  0.0320  0.4880
  208C7H8N   C1 4349  49.236   1.041   6.061  0.1614 -0.4272 -0.0085
  208C7H8N   N2 4350  49.329   1.020   5.952  0.5899 -0.0219 -0.6358
  208C7H8N   C2 4351  49.456   0.972   5.978  0.6689  0.1962  0.0811
  208C7H8N   C3 4352  49.492   0.915   6.097 -0.1523  0.1631  1.1373
  208C7H8N   C4 4353  49.395   0.921   6.209  0.4145 -0.1505 -0.0683
  208C7H8N   N3 4354  49.623   0.877   6.089  0.3109  0.2849  0.6078
  208C7H8N   C5 4355  49.661   0.916   5.960 -0.2828 -0.1547 -0.0922
  208C7H8N   N4 4356  49.562   0.970   5.889  0.3498 -0.4329  0.0428
  208C7H8N   C6 4357  49.172   1.001   6.293  0.9788  0.1389  0.5211
  208C7H8N   O1 4358  49.126   1.097   6.054  0.1035  0.7687 -0.4206
  208C7H8N   C7 4359  49.291   1.064   5.819 -0.4400 -0.0945  0.2482
  208C7H8N   O2 4360  49.418   0.873   6.323 -0.2251 -0.1046  0.2998
  208C7H8N   H1 4361  49.680   0.841   6.165  0.2259 -0.8867  0.1316
  208C7H8N   H2 4362  49.762   0.903   5.924 -0.7441  2.2543 -2.4248
  208C7H8N   H3 4363  49.089   0.934   6.268  1.6313 -0.2436 -0.6783
  208C7H8N   H4 4364  49.214   0.972   6.390  0.4947  0.7669  0.9152
  208C7H8N   H5 4365  49.137   1.104   6.298  3.0851  0.9084 -0.2814
  208C7H8N   H6 4366  49.274   1.170   5.842 -3.0677 -1.2036  3.7249
  208C7H8N   H7 4367  49.371   1.038   5.748  1.2138 -0.5103  2.2354
  208C7H8N   H8 4368  49.207   1.004   5.783 -0.4088 -0.5147  0.9033
  209C7H8N   N1 4369  51.283   0.913   7.427 -0.3050  0.6121  0.6531
  209C7H8N   C1 4370  51.306   0.860   7.301  0.0074  0.3563  0.6998
  209C7H8N   N2 4371  51.213   0.880   7.205  0.7337  0.9047 -0.5020
  209C7H8N   C2 4372  51.091   0.942   7.231  0.7036  0.9469 -0.7543
  209C7H8N   C3 4373  51.067   0.981   7.354  0.1606  0.0561  0.0338
  209C7H8N   C4 4374  51.164   0.970   7.463 -0.1314  0.8760 -0.4183
  209C7H8N   N3 4375  50.947   1.049   7.351 -0.2022  0.5047 -0.6573
  209C7H8N   C5 4376  50.891   1.022   7.230  0.0627  0.5019  0.9838
  209C7H8N   N4 4377  50.982   0.962   7.151  0.0876 -0.4795  0.7922
  209C7H8N   C6 4378  51.381   0.890   7.533 -0.2969  0.3522  0.0912
  209C7H8N   O1 4379  51.416   0.806   7.275  0.4257  0.3479 -0.2198
  209C7H8N   C7 4380  51.248   0.833   7.071  0.0272  0.0735 -0.3872
  209C7H8N   O2 4381  51.150   1.021   7.574  0.9802  0.4533 -0.0971
  209C7H8N   H1 4382  50.899   1.087   7.431  0.6803  0.3679 -0.0527
  209C7H8N   H2 4383  50.788   1.050   7.209  1.0644  2.9773 -0.8130
  209C7H8N   H3 4384  51.428   0.987   7.551 -1.0481  1.2007 -2.4193
  209C7H8N   H4 4385  51.330   0.848   7.621 -0.6627 -0.8070 -0.6526
  209C7H8N   H5 4386  51.463   0.822   7.506  0.7682  0.9384  1.7609
  209C7H8N   H6 4387  51.175   0.876   7.002 -0.4937 -1.0767 -0.5637
  209C7H8N   H7 4388  51.344   0.871   7.033  0.4182  0.6371  1.1033
  209C7H8N   H8 4389  51.263   0.724   7.075  1.3015  0.2276 -0.7968
  210C7H8N   N1 4390  50.495   1.125   7.013  0.9508 -0.1639 -0.4427
  210C7H8N   C1 4391  50.463   1.070   6.884  0.7025 -0.9613  0.3818
  210C7H8N   N2 4392  50.553   1.084   6.787  0.3443  0.1339  1.0993
  210C7H8N   C2 4393  50.670   1.148   6.813 -0.5803  0.4414  0.5726
  210C7H8N   C3 4394  50.706   1.191   6.938 -0.5201  0.7414  0.7276
  210C7H8N   C4 4395  50.610   1.187   7.052  0.1262 -0.0165  0.1854
  210C7H8N   N3 4396  50.839   1.234   6.928 -0.0094  0.3541  0.4392
  210C7H8N   C5 4397  50.879   1.211   6.799  0.7346  0.5059 -0.9993
  210C7H8N   N4 4398  50.774   1.163   6.731 -0.0687 -0.1677  0.6340
  210C7H8N   C6 4399  50.394   1.105   7.118 -0.5715  0.6470  1.0700
  210C7H8N   O1 4400  50.360   1.008   6.865 -0.3248  0.0340  0.3502
  210C7H8N   C7 4401  50.517   1.032   6.656 -0.8201  0.3787 -0.7828
  210C7H8N   O2 4402  50.643   1.232   7.160  0.0414  0.0315 -0.0963
  210C7H8N   H1 4403  50.900   1.283   6.992  0.2929 -1.5786  1.6356
  210C7H8N   H2 4404  50.981   1.230   6.768  1.0242  2.1809  0.8627
  210C7H8N   H3 4405  50.357   1.004   7.100  1.6722  0.0585 -0.4641
  210C7H8N   H4 4406  50.308   1.173   7.116 -0.8100  0.3114 -2.1447
  210C7H8N   H5 4407  50.446   1.102   7.215  2.3459 -2.2762 -0.5022
  210C7H8N   H6 4408  50.469   0.934   6.670  0.0306  0.2860  1.8013
  210C7H8N   H7 4409  50.606   1.022   6.593 -1.9052 -0.7274 -2.1898
  210C7H8N   H8 4410  50.455   1.105   6.603  0.1305  1.2895 -0.6553
  211C7H8N   N1 4411  50.071   0.818   7.411  0.3417 -0.5847  0.1164
  211C7H8N   C1 4412  50.089   0.868   7.280  0.5675  0.5664 -0.4227
  211C7H8N   N2 4413  49.991   0.839   7.185  0.2139 -0.2944  0.0393
  211C7H8N   C2 4414  49.882   0.782   7.227  0.9185 -0.4175 -0.3039
  211C7H8N   C3 4415  49.857   0.744   7.356 -0.2544  0.4362  0.0527
  211C7H8N   C4 4416  49.960   0.747   7.454  0.3490 -0.5293  0.0562
  211C7H8N   N3 4417  49.727   0.702   7.353  0.3511  0.5206  0.9388
  211C7H8N   C5 4418  49.681   0.730   7.222 -0.2201  0.1882  0.3520
  211C7H8N   N4 4419  49.772   0.779   7.146 -0.4548 -0.4317 -0.3660
  211C7H8N   C6 4420  50.185   0.821   7.498 -0.4679 -0.3996 -0.0443
  211C7H8N   O1 4421  50.180   0.941   7.248  0.3967  0.3484 -0.2253
  211C7H8N   C7 4422  50.011   0.890   7.050 -0.2761 -0.4962  1.0970
  211C7H8N   O2 4423  49.949   0.707   7.566  0.0386  0.5922  0.6144
  211C7H8N   H1 4424  49.677   0.670   7.435  1.3857 -0.2184  1.2907
  211C7H8N   H2 4425  49.575   0.722   7.200  0.2395 -0.3247 -1.8000
  211C7H8N   H3 4426  50.236   0.917   7.490 -3.5389  1.2794 -0.2328
  211C7H8N   H4 4427  50.265   0.754   7.463  1.8943  1.8605  0.8957
  211C7H8N   H5 4428  50.161   0.798   7.603  5.6440 -2.1951  1.1543
  211C7H8N   H6 4429  49.945   0.843   6.975 -2.2185  3.8217 -0.1005
  211C7H8N   H7 4430  50.110   0.860   7.015 -0.9624  0.6808 -2.0835
  211C7H8N   H8 4431  50.004   0.999   7.053  0.5143 -0.3734 -0.8448
  212C7H8N   N1 4432  49.260   1.046   7.003  0.5864 -0.6833 -0.3155
  212C7H8N   C1 4433  49.250   1.092   6.870 -1.1430 -0.2299 -0.3851
  212C7H8N   N2 4434  49.348   1.067   6.777  0.1411  0.1837 -0.9261
  212C7H8N   C2 4435  49.459   1.001   6.812  0.6660  0.4172  0.2412
  212C7H8N   C3 4436  49.478   0.955   6.937  0.0933 -0.5659  0.3269
  212C7H8N   C4 4437  49.376   0.974   7.044  0.1576  0.3858  0.0996
  212C7H8N   N3 4438  49.602   0.895   6.935 -0.4129  0.1362  1.2031
  212C7H8N   C5 4439  49.645   0.898   6.804  0.2784  0.3093  0.5033
  212C7H8N   N4 4440  49.569   0.983   6.733 -0.5638 -0.3195  0.1018
  212C7H8N   C6 4441  49.156   1.071   7.103  0.3902  0.0249 -0.8534
  212C7H8N   O1 4442  49.151   1.154   6.838 -0.9078 -0.5403 -0.1621
  212C7H8N   C7 4443  49.330   1.091   6.630  0.5118 -0.6136 -0.0032
  212C7H8N   O2 4444  49.387   0.927   7.153 -0.4136 -0.1024  0.2399
  212C7H8N   H1 4445  49.645   0.842   7.010  2.1420  0.5964  0.1032
  212C7H8N   H2 4446  49.733   0.848   6.766  0.9430  0.2875  2.0540
  212C7H8N   H3 4447  49.084   1.144   7.065  0.7803  0.1839 -1.2894
  212C7H8N   H4 4448  49.100   0.981   7.130 -1.2495  1.4434  0.5676
  212C7H8N   H5 4449  49.202   1.109   7.195 -1.2057 -1.6417  0.6606
  212C7H8N   H6 4450  49.251   1.165   6.609  0.9913 -0.1754 -0.2663
  212C7H8N   H7 4451  49.421   1.133   6.585 -0.5002 -0.6464 -2.1774
  212C7H8N   H8 4452  49.298   0.997   6.584 -0.9857 -0.1782  0.1240
  213C7H8N   N1 4453  51.288   0.912   8.272 -0.1172  0.2939 -0.4291
  213C7H8N   C1 4454  51.316   0.868   8.139 -0.3040  0.0693  0.2041
  213C7H8N   N2 4455  51.215   0.875   8.046 -0.2409  0.0948 -0.6849
  213C7H8N   C2 4456  51.092   0.928   8.079 -0.5380 -0.2393  0.4864
  213C7H8N   C3 4457  51.068   0.950   8.213 -0.6090  0.3504 -0.1257
  213C7H8N   C4 4458  51.163   0.961   8.320 -0.0850 -0.0550  0.2923
  213C7H8N   N3 4459  50.935   0.996   8.219 -0.1385 -0.4465 -0.1694
  213C7H8N   C5 4460  50.888   1.004   8.095 -0.0067 -0.6671 -0.0488
  213C7H8N   N4 4461  50.983   0.972   8.002 -0.4697  0.2841 -0.3684
  213C7H8N   C6 4462  51.400   0.907   8.371  0.2387  0.4376 -0.8570
  213C7H8N   O1 4463  51.421   0.810   8.113  0.5768 -0.7771 -0.7016
  213C7H8N   C7 4464  51.255   0.838   7.912 -0.1073 -0.4542  0.0754
  213C7H8N   O2 4465  51.136   1.019   8.424 -0.1942 -0.5100 -0.1439
  213C7H8N   H1 4466  50.893   1.029   8.304 -1.9045  1.4551 -1.7244
  213C7H8N   H2 4467  50.783   1.024   8.078 -0.2285 -0.2941  1.6935
  213C7H8N   H3 4468  51.452   0.811   8.364 -1.1585 -0.3966 -0.0067
  213C7H8N   H4 4469  51.463   0.994   8.346 -2.2060  2.9093  1.1919
  213C7H8N   H5 4470  51.362   0.924   8.473  1.7960 -0.6131 -0.0871
  213C7H8N   H6 4471  51.165   0.817   7.853 -0.4797  0.8036  0.1957
  213C7H8N   H7 4472  51.314   0.915   7.862  2.8264  0.4728  4.6272
  213C7H8N   H8 4473  51.325   0.753   7.913  0.7450  0.2455  1.1464
  214C7H8N   N1 4474  50.486   1.094   7.847 -0.1164  0.3460  0.3323
  214C7H8N   C1 4475  50.467   1.040   7.721 -0.1986  0.1007 -0.8313
  214C7H8N   N2 4476  50.559   1.061   7.620  0.6743 -0.0291  0.9824
  214C7H8N   C2 4477  50.681   1.109   7.656  0.1398 -0.4858 -1.2404
  214C7H8N   C3 4478  50.700   1.153   7.783  0.0194 -0.1812  0.1723
  214C7H8N   C4 4479  50.600   1.149   7.894  1.3865  0.3212  0.7902
  214C7H8N   N3 4480  50.833   1.204   7.782 -0.0999  0.5744  0.2868
  214C7H8N   C5 4481  50.875   1.189   7.650  0.6874  0.6341  0.5072
  214C7H8N   N4 4482  50.782   1.128   7.575 -0.8323  0.2059 -0.2333
  214C7H8N   C6 4483  50.365   1.094   7.937 -0.7543  0.1997 -0.2565
  214C7H8N   O1 4484  50.364   0.980   7.695  0.7421  0.2544 -0.8037
  214C7H8N   C7 4485  50.530   1.042   7.475 -1.0985 -0.0272 -0.2734
  214C7H8N   O2 4486  50.621   1.187   8.007 -0.3611  0.1690 -0.1172
  214C7H8N   H1 4487  50.894   1.239   7.854 -1.6418  1.2523  1.2750
  214C7H8N   H2 4488  50.977   1.217   7.623  0.9338 -1.8451 -1.2396
  214C7H8N   H3 4489  50.328   0.992   7.946 -2.8571  0.9068 -0.5882
  214C7H8N   H4 4490  50.282   1.147   7.889  1.9207  1.4875 -3.6939
  214C7H8N   H5 4491  50.391   1.132   8.037  0.0656 -0.7916 -0.0892
  214C7H8N   H6 4492  50.440   1.102   7.455 -2.2221 -1.1167  1.3410
  214C7H8N   H7 4493  50.503   0.940   7.445  1.0871  0.1986 -3.2115
  214C7H8N   H8 4494  50.609   1.071   7.405  1.1850  0.4060  2.3763
  215C7H8N   N1 4495  50.053   0.826   8.301 -0.1454  0.3551  0.2767
  215C7H8N   C1 4496  50.073   0.880   8.173 -0.6737  0.0941  0.6689
  215C7H8N   N2 4497  49.982   0.859   8.070  1.1932  0.7257 -0.4957
  215C7H8N   C2 4498  49.863   0.811   8.101 -0.0804 -0.1061 -0.1442
  215C7H8N   C3 4499  49.838   0.761   8.222 -0.6123 -0.5649 -0.0544
  215C7H8N   C4 4500  49.939   0.750   8.331 -0.5514 -0.0556 -0.2229
  215C7H8N   N3 4501  49.714   0.699   8.209 -1.0750  0.7841  0.2617
  215C7H8N   C5 4502  49.661   0.739   8.094  1.1196 -0.2158  0.0040
  215C7H8N   N4 4503  49.757   0.799   8.021  0.4476  0.1829  0.3120
  215C7H8N   C6 4504  50.156   0.838   8.406 -0.3700  0.3492  0.8734
  215C7H8N   O1 4505  50.176   0.941   8.154 -0.0583  0.0837  0.2855
  215C7H8N   C7 4506  50.018   0.898   7.926  0.0643 -0.1083  0.7025
  215C7H8N   O2 4507  49.922   0.689   8.439 -0.6486 -0.3686  0.2321
  215C7H8N   H1 4508  49.666   0.650   8.284 -0.9677  1.3826  0.7222
  215C7H8N   H2 4509  49.558   0.719   8.066  1.1046 -1.2142  0.7350
  215C7H8N   H3 4510  50.253   0.856   8.358 -0.2354 -2.2108  0.1309
  215C7H8N   H4 4511  50.170   0.745   8.461 -0.2337 -0.0390  0.1952
  215C7H8N   H5 4512  50.130   0.921   8.472  0.5322  1.3687 -0.0305
  215C7H8N   H6 4513  50.038   1.006   7.934  1.0356 -0.1816 -0.7235
  215C7H8N   H7 4514  49.932   0.880   7.859  1.2769 -1.0651 -0.6185
  215C7H8N   H8 4515  50.103   0.843   7.885 -0.6754 -0.5451 -0.2637
  216C7H8N   N1 4516  49.243   0.976   7.852 -0.5443 -0.1215  0.8993
  216C7H8N   C1 4517  49.226   1.042   7.732 -0.4948  0.6017 -0.5116
  216C7H8N   N2 4518  49.340   1.046   7.644  0.1580 -0.0504 -0.1604
  216C7H8N   C2 4519  49.452   0.982   7.676 -0.3096  0.6218  0.4385
  216C7H8N   C3 4520  49.466   0.913   7.795  0.1343  0.3490  0.3786
  216C7H8N   C4 4521  49.358   0.909   7.895  0.0451  0.4983  0.3499
  216C7H8N   N3 4522  49.597   0.869   7.797  0.5035  0.8838 -0.4377
  216C7H8N   C5 4523  49.651   0.902   7.673 -0.5425  0.2938 -0.0180
  216C7H8N   N4 4524  49.566   0.975   7.600  0.4612 -0.0575  0.5947
  216C7H8N   C6 4525  49.131   0.980   7.942  0.8866  0.3818  0.1352
  216C7H8N   O1 4526  49.124   1.097   7.704  0.2014 -0.4925 -0.2192
  216C7H8N   C7 4527  49.312   1.085   7.511 -0.1378 -0.5362 -0.1334
  216C7H8N   O2 4528  49.367   0.848   8.003  0.2266  0.0324  0.1486
  216C7H8N   H1 4529  49.636   0.815   7.873 -0.1213  1.7430  0.4966
  216C7H8N   H2 4530  49.753   0.882   7.642 -0.7446 -1.2494  0.2532
  216C7H8N   H3 4531  49.146   0.943   8.044  1.2574  0.1267 -0.0117
  216C7H8N   H4 4532  49.080   1.077   7.945  0.4986  0.1053  3.8267
  216C7H8N   H5 4533  49.055   0.913   7.899 -0.3051  1.4169  0.6035
  216C7H8N   H6 4534  49.286   0.998   7.449 -0.0478 -1.5290  1.1883
  216C7H8N   H7 4535  49.227   1.154   7.513  0.6797  0.4797  2.1878
  216C7H8N   H8 4536  49.397   1.140   7.470 -0.7291 -0.1372 -0.8451
  217C7H8N   N1 4537  51.291   0.897   9.134 -0.2130 -0.1155 -0.2029
  217C7H8N   C1 4538  51.317   0.848   9.005  0.5847 -0.1629  0.1936
  217C7H8N   N2 4539  51.225   0.869   8.904  0.0997 -0.2550 -0.3745
  217C7H8N   C2 4540  51.109   0.927   8.935  0.1597 -0.1009  0.1931
  217C7H8N   C3 4541  51.084   0.973   9.061  0.6137  0.0259  0.4049
  217C7H8N   C4 4542  51.172   0.959   9.175  0.7266 -0.5423  0.3226
  217C7H8N   N3 4543  50.943   1.018   9.061  0.1770  0.2974 -0.1540
  217C7H8N   C5 4544  50.901   1.007   8.927  0.1166  0.4478 -0.6032
  217C7H8N   N4 4545  51.003   0.955   8.855 -0.2643  0.2289 -0.3735
  217C7H8N   C6 4546  51.403   0.887   9.228  0.7805 -0.1342 -0.1129
  217C7H8N   O1 4547  51.421   0.786   8.985 -0.0229 -0.4323  0.0342
  217C7H8N   C7 4548  51.261   0.832   8.766  0.4695  0.0563  0.5260
  217C7H8N   O2 4549  51.145   1.001   9.290  0.2451 -0.3405 -0.2996
  217C7H8N   H1 4550  50.890   1.060   9.136 -1.3526  2.2779 -2.2797
  217C7H8N   H2 4551  50.797   1.024   8.901 -0.4291 -1.9557 -0.1839
  217C7H8N   H3 4552  51.494   0.933   9.186  0.5038  1.4926  1.0271
  217C7H8N   H4 4553  51.375   0.938   9.321  0.7026 -0.3132 -0.0385
  217C7H8N   H5 4554  51.431   0.785   9.254 -0.1671 -0.5910 -0.8421
  217C7H8N   H6 4555  51.340   0.756   8.768 -0.4947 -0.9664 -0.1504
  217C7H8N   H7 4556  51.173   0.789   8.717  1.2490  1.1763 -1.9275
  217C7H8N   H8 4557  51.287   0.926   8.714 -1.0713  1.0051  1.4353
  218C7H8N   N1 4558  50.477   1.115   8.695  0.1530  1.2685 -0.3729
  218C7H8N   C1 4559  50.460   1.061   8.561 -0.1512 -0.0300  0.5393
  218C7H8N   N2 4560  50.566   1.086   8.464 -0.4413 -0.2830 -0.6141
  218C7H8N   C2 4561  50.678   1.141   8.504  0.5149  0.2974  0.2504
  218C7H8N   C3 4562  50.702   1.176   8.635 -0.2535 -0.2637  0.2437
  218C7H8N   C4 4563  50.597   1.173   8.743 -0.3533  0.2124  0.4012
  218C7H8N   N3 4564  50.825   1.229   8.639  0.3697 -0.6309 -0.1766
  218C7H8N   C5 4565  50.880   1.217   8.509 -0.2938  0.1798  0.7436
  218C7H8N   N4 4566  50.791   1.168   8.427 -0.3327  0.7759 -0.3474
  218C7H8N   C6 4567  50.377   1.072   8.793 -0.0251 -0.2380 -0.2768
  218C7H8N   O1 4568  50.365   0.997   8.526 -0.0925 -0.6382  0.1116
  218C7H8N   C7 4569  50.543   1.059   8.320  0.3466  0.7610 -0.0653
  218C7H8N   O2 4570  50.619   1.216   8.856 -0.3129  0.1063 -0.1863
  218C7H8N   H1 4571  50.886   1.252   8.716  1.0006  0.3622 -0.9549
  218C7H8N   H2 4572  50.984   1.230   8.485 -0.8295  1.6604 -0.8629
  218C7H8N   H3 4573  50.320   1.164   8.812  1.0774  0.9730 -2.6822
  218C7H8N   H4 4574  50.424   1.043   8.888  0.0552  1.1373  0.1109
  218C7H8N   H5 4575  50.307   0.995   8.759  1.5113 -1.8223  0.0887
  218C7H8N   H6 4576  50.586   1.134   8.253  1.2591  0.0283 -0.3182
  218C7H8N   H7 4577  50.435   1.071   8.301  0.1651 -2.8209 -1.8400
  218C7H8N   H8 4578  50.579   0.957   8.304  1.1109  0.7197  1.8291
  219C7H8N   N1 4579  50.055   0.800   9.145  0.6691  0.0534  0.5121
  219C7H8N   C1 4580  50.093   0.844   9.016  0.2523  0.7667  0.5837
  219C7H8N   N2 4581  49.993   0.836   8.921 -0.2607 -0.4702  0.5417
  219C7H8N   C2 4582  49.876   0.782   8.950 -0.1813  0.0695  0.3781
  219C7H8N   C3 4583  49.849   0.731   9.068  0.0674 -0.2164 -0.2012
  219C7H8N   C4 4584  49.940   0.738   9.180 -1.0246 -0.8418  0.1307
  219C7H8N   N3 4585  49.718   0.685   9.056  0.3847  0.2763  0.2407
  219C7H8N   C5 4586  49.677   0.702   8.922 -0.4980  0.8769 -0.5254
  219C7H8N   N4 4587  49.772   0.767   8.862 -0.1788 -0.0054  0.3714
  219C7H8N   C6 4588  50.164   0.800   9.248 -0.3767 -0.3896  0.5819
  219C7H8N   O1 4589  50.199   0.901   8.997 -0.1881 -0.1210  0.1748
  219C7H8N   C7 4590  50.030   0.891   8.786  0.9489 -0.0603 -0.1931
  219C7H8N   O2 4591  49.905   0.706   9.292 -0.2716  0.5559  0.5515
  219C7H8N   H1 4592  49.659   0.664   9.134  0.4177  1.6275  0.6455
  219C7H8N   H2 4593  49.575   0.675   8.898 -0.3284 -0.5061  0.1923
  219C7H8N   H3 4594  50.160   0.711   9.312 -0.5182 -2.6325 -2.4355
  219C7H8N   H4 4595  50.172   0.897   9.298  0.0009  0.0892 -0.3905
  219C7H8N   H5 4596  50.262   0.781   9.203 -1.1429 -3.1662 -0.0274
  219C7H8N   H6 4597  50.065   0.810   8.721 -2.2087 -2.3182  0.7725
  219C7H8N   H7 4598  50.103   0.973   8.789 -0.2265  0.9868  2.5763
  219C7H8N   H8 4599  49.941   0.933   8.738 -1.7479 -2.1847  2.6885
  220C7H8N   N1 4600  49.252   0.990   8.742 -0.4989 -0.0635  0.3831
  220C7H8N   C1 4601  49.217   1.038   8.617 -0.5540  0.0841  0.0679
  220C7H8N   N2 4602  49.306   1.029   8.509  0.0362 -0.1376 -0.0642
  220C7H8N   C2 4603  49.434   0.977   8.538 -0.0078  0.3508  0.3898
  220C7H8N   C3 4604  49.469   0.927   8.657  0.4042 -0.0771  0.1813
  220C7H8N   C4 4605  49.376   0.926   8.765 -0.2014  0.4545 -0.3515
  220C7H8N   N3 4606  49.597   0.882   8.655 -0.2242 -0.2239  0.6891
  220C7H8N   C5 4607  49.641   0.908   8.520  0.3287  0.1981  0.2704
  220C7H8N   N4 4608  49.538   0.966   8.454  0.1880 -0.2075  0.2870
  220C7H8N   C6 4609  49.157   0.993   8.853 -0.4910 -0.2372  0.0532
  220C7H8N   O1 4610  49.110   1.093   8.597 -0.4490  0.1199  0.0515
  220C7H8N   C7 4611  49.249   1.047   8.378 -0.1008 -0.4987  0.3058
  220C7H8N   O2 4612  49.406   0.866   8.870 -0.6349 -0.4018  0.7854
  220C7H8N   H1 4613  49.657   0.839   8.723  0.8938 -0.3600 -0.3549
  220C7H8N   H2 4614  49.740   0.890   8.482 -0.1086 -0.3563 -0.6012
  220C7H8N   H3 4615  49.163   1.095   8.894  0.5159 -0.2763  0.0104
  220C7H8N   H4 4616  49.053   0.965   8.832 -1.0903  0.8249  1.5055
  220C7H8N   H5 4617  49.196   0.942   8.942  1.3021  0.3460 -0.3863
  220C7H8N   H6 4618  49.151   1.000   8.363 -0.3726  0.5948 -1.5897
  220C7H8N   H7 4619  49.250   1.152   8.348 -2.0871 -0.6084 -0.2068
  220C7H8N   H8 4620  49.308   0.996   8.300 -1.2222 -0.8244 -0.3410
  221C7H8N   N1 4621  51.268   0.893   9.993  0.2122 -0.1252 -0.3798
  221C7H8N   C1 4622  51.303   0.843   9.866  0.9835 -0.6122 -0.0019
  221C7H8N   N2 4623  51.219   0.883   9.761 -0.6197  0.7197  0.8365
  221C7H8N   C2 4624  51.099   0.943   9.782 -0.6702 -0.4008  0.1423
  221C7H8N   C3 4625  51.065   0.981   9.907  0.7793  0.5226  0.1520
  221C7H8N   C4 4626  51.150   0.959  10.021 -0.0214 -0.4398 -0.1192
  221C7H8N   N3 4627  50.948   1.045   9.887  0.1897  0.0833 -0.1256
  221C7H8N   C5 4628  50.908   1.029   9.755  0.3818 -0.3480 -0.7399
  221C7H8N   N4 4629  51.004   0.974   9.689  0.2029  0.1653  1.1724
  221C7H8N   C6 4630  51.375   0.883  10.099 -1.2843  0.2692  0.3461
  221C7H8N   O1 4631  51.394   0.773   9.840  0.0432  0.3656  0.2575
  221C7H8N   C7 4632  51.264   0.849   9.622  0.0915 -0.1959 -0.3058
  221C7H8N   O2 4633  51.123   0.992  10.132  0.3129 -0.2527  0.1191
  221C7H8N   H1 4634  50.891   1.091   9.956 -2.4810 -1.4312 -1.2455
  221C7H8N   H2 4635  50.813   1.071   9.723 -0.5173 -0.3513  1.8120
  221C7H8N   H3 4636  51.473   0.897  10.051 -0.0294 -1.9318  2.1753
  221C7H8N   H4 4637  51.367   0.958  10.178  1.4067 -0.7788  1.6773
  221C7H8N   H5 4638  51.370   0.786  10.150 -2.5838 -1.1444 -2.3480
  221C7H8N   H6 4639  51.261   0.739   9.623  0.7100 -0.2093  0.8152
  221C7H8N   H7 4640  51.221   0.903   9.536  1.1531 -0.0548 -0.7598
  221C7H8N   H8 4641  51.367   0.881   9.604 -0.0885  1.4594  1.5114
  222C7H8N   N1 4642  50.491   1.116   9.577 -0.6995 -0.1545  0.9047
  222C7H8N   C1 4643  50.469   1.056   9.447  0.3372 -0.0412 -0.7112
  222C7H8N   N2 4644  50.559   1.077   9.339 -0.1088  0.6044  0.6714
  222C7H8N   C2 4645  50.676   1.141   9.371 -0.0525 -0.7962  0.1909
  222C7H8N   C3 4646  50.703   1.196   9.492 -0.7628 -0.5811  0.0346
  222C7H8N   C4 4647  50.611   1.184   9.605  0.4958 -0.2723  1.0999
  222C7H8N   N3 4648  50.832   1.245   9.485  0.3895 -0.1067  0.6061
  222C7H8N   C5 4649  50.884   1.201   9.359  0.1861 -0.8070  0.1330
  222C7H8N   N4 4650  50.784   1.149   9.288 -0.3706 -0.0550  0.4081
  222C7H8N   C6 4651  50.386   1.113   9.679 -0.8668  0.1912 -0.6674
  222C7H8N   O1 4652  50.368   0.982   9.434  1.0036 -0.5945  0.0125
  222C7H8N   C7 4653  50.525   1.027   9.200 -0.0229  0.9144 -0.3718
  222C7H8N   O2 4654  50.634   1.241   9.709 -0.1485  0.0323  0.5808
  222C7H8N   H1 4655  50.890   1.277   9.561  0.5208 -1.0842  0.9173
  222C7H8N   H2 4656  50.990   1.208   9.341  0.6179 -0.9951  2.3810
  222C7H8N   H3 4657  50.400   1.026   9.744 -2.0960  0.7658  0.3837
  222C7H8N   H4 4658  50.288   1.107   9.629 -0.4697 -0.0655 -1.4219
  222C7H8N   H5 4659  50.387   1.204   9.740  2.1785 -0.1012 -0.2139
  222C7H8N   H6 4660  50.416   1.026   9.189 -0.1925 -2.8844  0.6857
  222C7H8N   H7 4661  50.582   0.934   9.191 -1.5926 -0.4773  3.0211
  222C7H8N   H8 4662  50.569   1.097   9.128  0.6673  2.4218  1.4547
  223C7H8N   N1 4663  50.052   0.813   9.983 -0.1862 -0.2102  0.2457
  223C7H8N   C1 4664  50.080   0.875   9.861  0.3048 -0.0071 -0.4702
  223C7H8N   N2 4665  49.988   0.859   9.756  0.2539 -0.1344 -0.2272
  223C7H8N   C2 4666  49.876   0.786   9.783 -0.0841  0.7386 -0.1303
  223C7H8N   C3 4667  49.845   0.737   9.903  0.0074  0.2427  0.4625
  223C7H8N   C4 4668  49.934   0.745  10.020  0.1711 -0.2154  0.0794
  223C7H8N   N3 4669  49.721   0.681   9.896 -0.1824  0.9299 -0.0404
  223C7H8N   C5 4670  49.667   0.727   9.774  0.1487  0.4202  0.8004
  223C7H8N   N4 4671  49.766   0.784   9.702  0.3670 -0.2543 -0.5804
  223C7H8N   C6 4672  50.159   0.821  10.083 -0.0508 -1.1795 -0.1285
  223C7H8N   O1 4673  50.187   0.939   9.845 -0.0778 -0.1570  0.4632
  223C7H8N   C7 4674  50.023   0.893   9.623  0.5172  0.1915 -0.4571
  223C7H8N   O2 4675  49.907   0.693  10.133 -0.0239 -0.1698 -0.0965
  223C7H8N   H1 4676  49.671   0.633   9.969 -0.4580  2.8451  1.0793
  223C7H8N   H2 4677  49.562   0.725   9.751  0.2901 -0.7227  0.1805
  223C7H8N   H3 4678  50.156   0.729  10.143  0.7615 -0.7848  0.5414
  223C7H8N   H4 4679  50.122   0.908  10.138 -1.1682 -1.1502 -0.9147
  223C7H8N   H5 4680  50.259   0.826  10.038 -0.2757  4.0007 -0.4168
  223C7H8N   H6 4681  50.131   0.906   9.608  0.4624  0.0970 -0.9051
  223C7H8N   H7 4682  49.976   0.990   9.601 -2.8957 -0.9613  1.2933
  223C7H8N   H8 4683  49.973   0.827   9.551  1.7927 -0.8945 -0.3595
  224C7H8N   N1 4684  49.246   1.011   9.568 -0.3077 -0.1053 -0.1048
  224C7H8N   C1 4685  49.219   1.057   9.441 -0.4222  0.0973  1.7725
  224C7H8N   N2 4686  49.320   1.033   9.347 -0.1603 -0.2715  0.6738
  224C7H8N   C2 4687  49.433   0.975   9.383 -0.7851 -0.4762  0.5347
  224C7H8N   C3 4688  49.463   0.944   9.509  0.2838  0.1292  0.2488
  224C7H8N   C4 4689  49.363   0.950   9.613  0.1005  1.6090 -0.3221
  224C7H8N   N3 4690  49.596   0.904   9.513  0.5324 -0.0405  0.7641
  224C7H8N   C5 4691  49.642   0.923   9.385 -0.7959 -0.2859  0.1335
  224C7H8N   N4 4692  49.548   0.974   9.306  0.5058 -0.3130 -0.6170
  224C7H8N   C6 4693  49.140   1.021   9.668  0.3836  0.0415 -0.1008
  224C7H8N   O1 4694  49.119   1.118   9.413  0.3447  0.3834 -0.2229
  224C7H8N   C7 4695  49.300   1.065   9.207 -0.0899 -0.2556 -0.1225
  224C7H8N   O2 4696  49.385   0.912   9.722 -0.4739  0.5741  0.1876
  224C7H8N   H1 4697  49.655   0.877   9.591  0.6415 -1.1225  0.3257
  224C7H8N   H2 4698  49.750   0.926   9.369 -0.6909 -1.7628  0.5019
  224C7H8N   H3 4699  49.168   0.968   9.759  0.0975 -1.6517 -0.9778
  224C7H8N   H4 4700  49.118   1.127   9.686 -0.0318  0.1563 -1.2152
  224C7H8N   H5 4701  49.046   0.970   9.644 -0.0646  0.2468  1.2084
  224C7H8N   H6 4702  49.371   1.013   9.142  1.7966  1.4999  0.5001
  224C7H8N   H7 4703  49.198   1.053   9.167 -1.9460  2.0265  3.6275
  224C7H8N   H8 4704  49.328   1.170   9.199 -1.5022  0.1603  0.1382
  225C7H8N   N1 4705  51.293   0.901  10.801 -0.1180 -0.0002 -0.0007
  225C7H8N   C1 4706  51.319   0.851  10.672  0.0952  0.0136  1.1149
  225C7H8N   N2 4707  51.226   0.883  10.571  0.3196 -0.3231 -0.3013
  225C7H8N   C2 4708  51.108   0.948  10.608 -0.1417  0.2332 -0.5666
  225C7H8N   C3 4709  51.078   0.977  10.739 -0.2769 -0.6017 -0.8007
  225C7H8N   C4 4710  51.176   0.962  10.844 -0.9736 -0.2185  0.6064
  225C7H8N   N3 4711  50.953   1.039  10.732 -0.3677 -0.4081 -0.1966
  225C7H8N   C5 4712  50.911   1.047  10.605 -0.0253  0.3363  0.0712
  225C7H8N   N4 4713  51.008   0.996  10.528 -0.5031  0.5794 -0.3139
  225C7H8N   C6 4714  51.404   0.882  10.905 -0.3866  0.9193  0.0041
  225C7H8N   O1 4715  51.428   0.801  10.642 -0.1002  0.2064  0.3839
  225C7H8N   C7 4716  51.270   0.863  10.432  0.0528 -0.0319 -0.0969
  225C7H8N   O2 4717  51.157   1.009  10.953 -0.0309 -0.4166  0.3898
  225C7H8N   H1 4718  50.911   1.082  10.813  0.4593  0.6079 -0.2919
  225C7H8N   H2 4719  50.817   1.098  10.586 -1.3623 -1.7235  0.9026
  225C7H8N   H3 4720  51.478   0.808  10.871 -0.5951  0.7085  0.0133
  225C7H8N   H4 4721  51.456   0.977  10.924  1.2356  0.1637 -0.5143
  225C7H8N   H5 4722  51.361   0.851  11.001  1.4652 -0.1840  0.4951
  225C7H8N   H6 4723  51.337   0.945  10.406  2.9152 -2.5688 -0.9062
  225C7H8N   H7 4724  51.324   0.768  10.434 -1.0197 -0.6574 -0.4705
  225C7H8N   H8 4725  51.189   0.856  10.358  0.8125 -2.1518 -0.7549
  226C7H8N   N1 4726  50.501   1.116  10.404  0.0365  0.3163  0.9348
  226C7H8N   C1 4727  50.469   1.069  10.281 -0.1500  0.1920 -0.0528
  226C7H8N   N2 4728  50.557   1.082  10.172 -0.2185  0.0672 -0.1285
  226C7H8N   C2 4729  50.680   1.141  10.194 -0.0281  0.5118 -0.6897
  226C7H8N   C3 4730  50.711   1.180  10.318  1.0609 -0.6545  0.7469
  226C7H8N   C4 4731  50.616   1.178  10.434  0.1125 -0.3523 -0.7510
  226C7H8N   N3 4732  50.842   1.217  10.323 -0.1095 -0.2329  0.2045
  226C7H8N   C5 4733  50.884   1.204  10.191 -1.1502 -0.2089 -0.2819
  226C7H8N   N4 4734  50.792   1.150  10.114  0.3965  0.1889 -0.2502
  226C7H8N   C6 4735  50.402   1.100  10.517  0.7261  0.5346 -0.0180
  226C7H8N   O1 4736  50.370   0.995  10.266 -0.5033 -0.5109 -0.6983
  226C7H8N   C7 4737  50.516   1.035  10.039  0.2958 -0.1468  0.7453
  226C7H8N   O2 4738  50.639   1.219  10.547 -0.3282 -0.4760  0.2058
  226C7H8N   H1 4739  50.895   1.265  10.395 -0.7678  0.4166  0.2588
  226C7H8N   H2 4740  50.985   1.235  10.170 -0.7838 -0.9153  0.4463
  226C7H8N   H3 4741  50.415   1.158  10.610 -0.7322  0.8203  0.0273
  226C7H8N   H4 4742  50.402   0.992  10.537 -3.1325  0.6966  1.4459
  226C7H8N   H5 4743  50.304   1.139  10.485  0.2659  0.8766  1.7683
  226C7H8N   H6 4744  50.487   0.929  10.039 -1.4580  0.3023  1.3721
  226C7H8N   H7 4745  50.587   1.068   9.962  1.7615 -1.7844  1.3711
  226C7H8N   H8 4746  50.423   1.091  10.021 -0.8751 -1.5515  2.2099
  227C7H8N   N1 4747  50.061   0.816  10.806  0.2779  0.1567  0.3606
  227C7H8N   C1 4748  50.080   0.853  10.680  0.3769  0.1247  0.1451
  227C7H8N   N2 4749  49.971   0.854  10.592 -0.1563  0.4020  0.1793
  227C7H8N   C2 4750  49.856   0.789  10.636  0.3610  0.9951 -0.0859
  227C7H8N   C3 4751  49.845   0.740  10.761 -0.4042 -0.4020  0.1629
  227C7H8N   C4 4752  49.950   0.743  10.850 -0.4164 -0.5681  0.4783
  227C7H8N   N3 4753  49.721   0.687  10.769 -0.4500  0.2045 -0.4637
  227C7H8N   C5 4754  49.657   0.711  10.651  0.6521 -0.9781 -0.3735
  227C7H8N   N4 4755  49.743   0.775  10.570  0.7323  1.0853  0.2749
  227C7H8N   C6 4756  50.169   0.836  10.909  0.2749  0.0617 -0.6110
  227C7H8N   O1 4757  50.188   0.901  10.648 -0.1836 -0.0984 -0.3642
  227C7H8N   C7 4758  49.995   0.887  10.450 -0.0741  0.2689 -0.6504
  227C7H8N   O2 4759  49.939   0.697  10.962 -0.1960  0.0064 -0.2209
  227C7H8N   H1 4760  49.680   0.648  10.854 -0.3380 -1.1674 -1.0224
  227C7H8N   H2 4761  49.554   0.680  10.642  0.4497 -1.1358  2.2821
  227C7H8N   H3 4762  50.140   0.876  11.007  2.5666  0.3152 -0.0135
  227C7H8N   H4 4763  50.245   0.906  10.875  1.1612 -0.4440  0.2962
  227C7H8N   H5 4764  50.213   0.737  10.929 -0.1949 -0.1617 -0.6611
  227C7H8N   H6 4765  50.059   0.811  10.404 -1.3623 -1.9038  1.0384
  227C7H8N   H7 4766  50.035   0.989  10.446  0.1248  0.1454 -1.9517
  227C7H8N   H8 4767  49.895   0.878  10.405 -1.6068  0.2481  2.5780
  228C7H8N   N1 4768  49.249   0.991  10.403 -0.5312  0.0188  0.3560
  228C7H8N   C1 4769  49.230   1.052  10.275  0.3699  0.2871  0.3020
  228C7H8N   N2 4770  49.327   1.035  10.176  0.6747 -1.1916 -0.1965
  228C7H8N   C2 4771  49.445   0.978  10.213 -0.7499  0.0247 -0.1118
  228C7H8N   C3 4772  49.463   0.921  10.329 -0.8029 -0.2475  0.9217
  228C7H8N   C4 4773  49.369   0.928  10.438  0.4316  0.3115 -0.0786
  228C7H8N   N3 4774  49.599   0.877  10.328  0.2109  0.9081  0.6011
  228C7H8N   C5 4775  49.656   0.902  10.208  0.4592  0.3387  0.1065
  228C7H8N   N4 4776  49.555   0.965  10.137 -0.2572  1.0439 -0.3291
  228C7H8N   C6 4777  49.148   1.020  10.507 -0.3214 -0.0033 -0.3671
  228C7H8N   O1 4778  49.133   1.116  10.251  0.0972 -0.3953  0.1559
  228C7H8N   C7 4779  49.309   1.092  10.041 -0.2288  0.6150 -0.1191
  228C7H8N   O2 4780  49.393   0.885  10.551  0.1366  0.4149 -0.3347
  228C7H8N   H1 4781  49.641   0.835  10.410 -0.1294  2.4604  1.5894
  228C7H8N   H2 4782  49.753   0.867  10.177 -0.0714 -1.5876  0.5957
  228C7H8N   H3 4783  49.134   0.930  10.568 -1.4467 -1.3417 -2.5253
  228C7H8N   H4 4784  49.178   1.099  10.576  1.1196 -0.0457 -0.9170
  228C7H8N   H5 4785  49.049   1.044  10.467 -0.2394  0.1257 -0.4990
  228C7H8N   H6 4786  49.401   1.149  10.029 -0.7940  1.2320 -1.6763
  228C7H8N   H7 4787  49.315   1.003   9.977  1.3641  1.3246 -0.9884
  228C7H8N   H8 4788  49.217   1.149  10.023 -0.4152  0.3060 -0.1394
  229C7H8N   N1 4789  51.304   0.937  11.677 -0.3369 -0.7645  0.3602
  229C7H8N   C1 4790  51.334   0.877  11.550  0.3380 -0.0475 -0.1482
  229C7H8N   N2 4791  51.231   0.883  11.445  0.0742  0.2485 -0.0681
  229C7H8N   C2 4792  51.116   0.952  11.476 -0.1157  0.4741 -0.2355
  229C7H8N   C3 4793  51.086   0.999  11.601 -0.6464 -0.2844  0.3240
  229C7H8N   C4 4794  51.180   0.990  11.709 -0.1720  0.5808 -0.1813
  229C7H8N   N3 4795  50.957   1.039  11.603  0.0807 -0.1336 -0.4172
  229C7H8N   C5 4796  50.918   1.020  11.470  0.0813  0.3512 -0.8565
  229C7H8N   N4 4797  51.010   0.958  11.399  0.0354 -0.2171 -0.1450
  229C7H8N   C6 4798  51.399   0.916  11.791 -0.3364 -0.3977  0.1023
  229C7H8N   O1 4799  51.442   0.830  11.529 -0.5594 -0.1705 -0.6256
  229C7H8N   C7 4800  51.248   0.834  11.310  0.0918 -0.4215 -0.5773
  229C7H8N   O2 4801  51.151   1.036  11.821  0.0156 -0.3914  0.2580
  229C7H8N   H1 4802  50.899   1.069  11.680 -2.0939  1.1156 -2.4514
  229C7H8N   H2 4803  50.816   1.037  11.438 -1.5687  1.9970  4.7094
  229C7H8N   H3 4804  51.389   0.812  11.825 -2.7893  0.3250  1.7357
  229C7H8N   H4 4805  51.499   0.942  11.754 -0.5717 -0.7291 -0.7633
  229C7H8N   H5 4806  51.385   0.977  11.881  0.7208 -1.9640  1.3644
  229C7H8N   H6 4807  51.353   0.803  11.305  0.3383  0.0330  1.6217
  229C7H8N   H7 4808  51.194   0.744  11.277  1.4991 -1.2627 -0.5980
  229C7H8N   H8 4809  51.216   0.910  11.237 -1.3449 -0.6205 -0.1803
  230C7H8N   N1 4810  50.501   1.098  11.251  0.4658  0.3631 -0.1186
  230C7H8N   C1 4811  50.476   1.048  11.124 -0.0267  0.3200  0.4386
  230C7H8N   N2 4812  50.566   1.069  11.023 -0.1193 -0.5391 -0.4861
  230C7H8N   C2 4813  50.693   1.117  11.055  1.0846 -0.0328 -0.4460
  230C7H8N   C3 4814  50.723   1.171  11.172  0.1695 -0.1857 -0.3343
  230C7H8N   C4 4815  50.621   1.170  11.281  0.1589  0.9946 -0.7374
  230C7H8N   N3 4816  50.852   1.217  11.160 -0.6286 -0.6111  0.3980
  230C7H8N   C5 4817  50.895   1.185  11.036 -0.2322  0.0641 -0.1535
  230C7H8N   N4 4818  50.802   1.118  10.965  1.3034 -0.6254  0.2039
  230C7H8N   C6 4819  50.408   1.070  11.358 -0.3700 -0.1119 -0.3053
  230C7H8N   O1 4820  50.376   0.989  11.102 -0.0389  0.1315  0.4112
  230C7H8N   C7 4821  50.532   1.025  10.890  0.1291 -0.7781 -0.1788
  230C7H8N   O2 4822  50.647   1.215  11.390  0.0214  0.1361 -0.0699
  230C7H8N   H1 4823  50.911   1.251  11.235 -0.0560 -1.5987  0.4091
  230C7H8N   H2 4824  50.993   1.210  10.997  1.2937 -4.7145  0.3247
  230C7H8N   H3 4825  50.334   1.151  11.369  0.4056  0.7146 -1.1292
  230C7H8N   H4 4826  50.453   1.050  11.456 -2.1016  0.3050  0.6114
  230C7H8N   H5 4827  50.343   0.982  11.345 -0.1893 -0.3229  0.1870
  230C7H8N   H6 4828  50.563   0.924  10.860  0.5915 -0.4528 -0.7964
  230C7H8N   H7 4829  50.588   1.087  10.819 -0.4996  0.0533  0.0458
  230C7H8N   H8 4830  50.426   1.041  10.867 -0.0032 -0.4611  0.6038
  231C7H8N   N1 4831  50.059   0.797  11.657 -0.1133  0.5456  0.2386
  231C7H8N   C1 4832  50.078   0.870  11.537  0.5724  0.6507  0.2958
  231C7H8N   N2 4833  49.981   0.861  11.436  0.3752  0.1231 -0.1228
  231C7H8N   C2 4834  49.861   0.798  11.476 -0.2669  0.2950  0.1192
  231C7H8N   C3 4835  49.836   0.750  11.595 -0.1207  0.6165 -0.2856
  231C7H8N   C4 4836  49.942   0.735  11.690 -0.0283 -0.1370  0.4285
  231C7H8N   N3 4837  49.705   0.699  11.595 -0.2802 -0.0976  0.2793
  231C7H8N   C5 4838  49.663   0.718  11.467 -0.7422  0.3011 -0.6275
  231C7H8N   N4 4839  49.756   0.780  11.396 -0.2998  0.2060 -0.0310
  231C7H8N   C6 4840  50.164   0.810  11.757  0.0120  0.5045 -0.6728
  231C7H8N   O1 4841  50.179   0.939  11.530 -0.6644 -0.3974 -0.0398
  231C7H8N   C7 4842  50.024   0.885  11.292  0.0829 -0.0403 -0.8117
  231C7H8N   O2 4843  49.916   0.686  11.800 -0.4843 -0.1238 -0.5223
  231C7H8N   H1 4844  49.651   0.652  11.667 -3.2628  2.2543 -0.3079
  231C7H8N   H2 4845  49.565   0.689  11.434  0.1213 -2.4438 -0.8697
  231C7H8N   H3 4846  50.179   0.912  11.793  3.1680 -0.4641  0.9503
  231C7H8N   H4 4847  50.262   0.786  11.713 -0.0378 -0.7434 -0.0913
  231C7H8N   H5 4848  50.162   0.745  11.845 -1.7357 -0.6922 -1.5544
  231C7H8N   H6 4849  50.097   0.805  11.274  0.9696  0.6389 -0.2893
  231C7H8N   H7 4850  50.065   0.987  11.293 -1.7736  0.7638  3.0427
  231C7H8N   H8 4851  49.943   0.884  11.218 -0.9098 -2.0380  0.2801
  232C7H8N   N1 4852  49.257   1.018  11.221 -0.0539  0.6437 -1.1563
  232C7H8N   C1 4853  49.242   1.053  11.088 -0.0008  0.2138 -0.2562
  232C7H8N   N2 4854  49.341   1.030  10.995 -0.3406 -0.2841  0.3613
  232C7H8N   C2 4855  49.451   0.963  11.037 -0.0154  0.5709 -0.1555
  232C7H8N   C3 4856  49.474   0.932  11.167 -0.2729  0.1753 -0.3166
  232C7H8N   C4 4857  49.377   0.958  11.268  0.1468 -0.3440 -0.2567
  232C7H8N   N3 4858  49.601   0.870  11.174  0.5952 -0.3345  0.2717
  232C7H8N   C5 4859  49.655   0.881  11.047 -0.3406  0.5251 -0.1184
  232C7H8N   N4 4860  49.560   0.921  10.964 -0.3551  0.4585  0.1681
  232C7H8N   C6 4861  49.148   1.034  11.312 -0.3228  0.4660  0.8153
  232C7H8N   O1 4862  49.146   1.117  11.052 -1.1294 -0.6186  0.3652
  232C7H8N   C7 4863  49.313   1.066  10.847  0.4871  0.2007 -0.1692
  232C7H8N   O2 4864  49.394   0.904  11.377 -0.0374 -1.0906 -0.1511
  232C7H8N   H1 4865  49.650   0.836  11.255  2.2665 -1.4820 -1.1765
  232C7H8N   H2 4866  49.754   0.841  11.025 -0.9631 -1.0884 -0.0501
  232C7H8N   H3 4867  49.057   1.070  11.261 -0.3338 -1.0907 -0.2915
  232C7H8N   H4 4868  49.119   0.940  11.360  0.6148 -0.5035 -0.4751
  232C7H8N   H5 4869  49.175   1.115  11.382 -0.9954 -1.7925  3.7756
  232C7H8N   H6 4870  49.206   1.080  10.834  0.8032  4.1746  0.8885
  232C7H8N   H7 4871  49.371   1.157  10.830  0.1312  0.2247 -1.2881
  232C7H8N   H8 4872  49.347   0.984  10.782 -1.8661 -3.2580  2.7672
  233C7H8N   N1 4873  51.288   0.891  12.528  0.4164  0.0577 -0.2894
  233C7H8N   C1 4874  51.303   0.841  12.402  0.5017 -0.0061 -0.6932
  233C7H8N   N2 4875  51.217   0.874  12.302 -0.1182 -0.5590 -0.0713
  233C7H8N   C2 4876  51.103   0.944  12.334 -0.3482  0.0000  0.3182
  233C7H8N   C3 4877  51.078   0.979  12.462  0.0786 -0.2799  0.4938
  233C7H8N   C4 4878  51.174   0.960  12.569  0.3459  0.6519  0.2553
  233C7H8N   N3 4879  50.947   1.025  12.461  0.2838  0.2234 -1.2190
  233C7H8N   C5 4880  50.902   1.012  12.335 -0.3441  0.3810 -0.4316
  233C7H8N   N4 4881  50.994   0.961  12.258 -0.0253 -0.1560  0.1846
  233C7H8N   C6 4882  51.394   0.867  12.625  0.0182  0.2007 -0.2246
  233C7H8N   O1 4883  51.399   0.774  12.376 -0.1305 -0.4099  0.5559
  233C7H8N   C7 4884  51.243   0.823  12.168  0.9602  0.3636  0.3437
  233C7H8N   O2 4885  51.159   0.996  12.683 -0.1560 -0.1045  0.4567
  233C7H8N   H1 4886  50.891   1.059  12.538 -0.1974 -1.0142 -1.0171
  233C7H8N   H2 4887  50.795   1.022  12.320 -0.5168 -0.6545  0.0831
  233C7H8N   H3 4888  51.351   0.788  12.687  0.2943 -1.8697 -2.5901
  233C7H8N   H4 4889  51.490   0.832  12.583 -0.0570 -1.8433  1.2085
  233C7H8N   H5 4890  51.404   0.956  12.687 -0.9008  0.4885 -0.4813
  233C7H8N   H6 4891  51.304   0.734  12.151  0.3791  0.1149 -0.5159
  233C7H8N   H7 4892  51.145   0.793  12.129  0.1130  1.7386  1.3745
  233C7H8N   H8 4893  51.273   0.917  12.119  2.0993 -0.3389 -0.3410
  234C7H8N   N1 4894  50.521   1.084  12.102  0.1455 -0.1808  0.3613
  234C7H8N   C1 4895  50.498   1.035  11.974  0.2421 -0.2898  0.4709
  234C7H8N   N2 4896  50.589   1.063  11.882 -0.7999  0.0020  0.1503
  234C7H8N   C2 4897  50.708   1.120  11.910 -0.2879  0.5555 -0.8717
  234C7H8N   C3 4898  50.731   1.182  12.028 -0.7223 -0.8048 -0.7940
  234C7H8N   C4 4899  50.633   1.163  12.132 -0.6975  0.0427  0.2085
  234C7H8N   N3 4900  50.855   1.234  12.021 -0.4485  0.8544  0.1306
  234C7H8N   C5 4901  50.910   1.194  11.898  1.0765 -0.0011  0.5592
  234C7H8N   N4 4902  50.812   1.127  11.832  0.5898 -0.2354  0.4783
  234C7H8N   C6 4903  50.415   1.075  12.201  0.3966 -0.3033  0.6323
  234C7H8N   O1 4904  50.397   0.967  11.947 -0.1964  0.7084  0.3182
  234C7H8N   C7 4905  50.569   1.020  11.740  0.4682  0.0749 -0.3810
  234C7H8N   O2 4906  50.659   1.215  12.242 -0.6137  0.7473 -0.7910
  234C7H8N   H1 4907  50.904   1.267  12.102  0.1414 -1.1262  0.6120
  234C7H8N   H2 4908  51.009   1.225  11.867  1.1344 -0.5153  0.2149
  234C7H8N   H3 4909  50.464   1.093  12.297  1.4628  0.2826 -0.0124
  234C7H8N   H4 4910  50.392   0.968  12.208  3.1043 -1.2445 -3.3528
  234C7H8N   H5 4911  50.328   1.141  12.190  0.3565  0.1171  3.0917
  234C7H8N   H6 4912  50.576   1.112  11.680  1.6236  1.3931  1.7019
  234C7H8N   H7 4913  50.473   0.973  11.716  0.5288  0.6533 -1.7684
  234C7H8N   H8 4914  50.649   0.956  11.703  1.5734  0.9730  0.4053
  235C7H8N   N1 4915  50.084   0.815  12.529  0.3639  0.0325 -0.9064
  235C7H8N   C1 4916  50.122   0.872  12.401  0.1159 -0.3548  0.3522
  235C7H8N   N2 4917  50.025   0.858  12.296  1.0128  0.9525 -0.4842
  235C7H8N   C2 4918  49.897   0.806  12.325 -0.0471  1.1222 -0.1605
  235C7H8N   C3 4919  49.864   0.771  12.451  0.6371  0.1592  0.0248
  235C7H8N   C4 4920  49.952   0.763  12.555 -0.0095  0.0953  0.7759
  235C7H8N   N3 4921  49.734   0.717  12.443 -0.0922  0.1884  0.1139
  235C7H8N   C5 4922  49.699   0.712  12.314  0.4563 -1.2290 -0.7076
  235C7H8N   N4 4923  49.791   0.777  12.244 -0.4063  0.0655 -0.8309
  235C7H8N   C6 4924  50.189   0.806  12.630  0.5310 -0.4056  0.4150
  235C7H8N   O1 4925  50.223   0.933  12.393 -0.6260 -0.0258 -0.3994
  235C7H8N   C7 4926  50.050   0.906  12.158 -0.3446  0.2529 -0.2232
  235C7H8N   O2 4927  49.923   0.717  12.662 -0.2869 -0.0553  0.0765
  235C7H8N   H1 4928  49.680   0.685  12.523 -0.3536  0.0142 -0.1320
  235C7H8N   H2 4929  49.600   0.678  12.283 -0.9065  1.4695  0.4832
  235C7H8N   H3 4930  50.160   0.755  12.723  2.3269 -0.9120  0.7054
  235C7H8N   H4 4931  50.216   0.910  12.654  0.6755 -0.1113 -0.9700
  235C7H8N   H5 4932  50.271   0.751  12.583  0.1646 -0.6695  0.0856
  235C7H8N   H6 4933  50.086   0.835  12.083  3.5492 -0.4877  2.1882
  235C7H8N   H7 4934  50.128   0.984  12.156  1.0080 -1.0304  1.1727
  235C7H8N   H8 4935  49.957   0.954  12.126 -0.5851  0.3430  0.5864
  236C7H8N   N1 4936  49.242   1.008  12.078  0.1363  0.2860  0.1617
  236C7H8N   C1 4937  49.223   1.043  11.942 -0.4807 -0.3042 -0.1764
  236C7H8N   N2 4938  49.324   1.019  11.850  0.3508 -0.2914 -0.1432
  236C7H8N   C2 4939  49.445   0.958  11.892 -0.0840 -0.2786 -0.0964
  236C7H8N   C3 4940  49.459   0.935  12.027 -0.4586  0.0154  0.0414
  236C7H8N   C4 4941  49.359   0.957  12.130  0.0034  0.0396 -0.0767
  236C7H8N   N3 4942  49.589   0.887  12.042 -0.1802 -0.4155  0.5637
  236C7H8N   C5 4943  49.648   0.891  11.919  0.1402  0.2861 -0.5845
  236C7H8N   N4 4944  49.563   0.925  11.830 -0.0121 -0.3206  0.0545
  236C7H8N   C6 4945  49.126   1.010  12.168  0.2790  0.1357  0.5746
  236C7H8N   O1 4946  49.124   1.104  11.909 -0.6490  0.1827  0.5544
  236C7H8N   C7 4947  49.301   1.060  11.713  0.3361 -0.2109  0.8157
  236C7H8N   O2 4948  49.379   0.937  12.249 -0.8801 -0.3875 -0.0659
  236C7H8N   H1 4949  49.633   0.865  12.130  0.8585  1.8106  0.6264
  236C7H8N   H2 4950  49.750   0.857  11.911  0.6280  1.8632 -1.2202
  236C7H8N   H3 4951  49.062   1.097  12.151 -0.6502 -0.9598 -1.8601
  236C7H8N   H4 4952  49.070   0.924  12.128 -0.8688  0.8944  0.5194
  236C7H8N   H5 4953  49.149   0.995  12.274 -0.6583 -1.7655  0.5410
  236C7H8N   H6 4954  49.398   1.053  11.662  0.0034  3.9528 -0.5269
  236C7H8N   H7 4955  49.229   0.999  11.658  2.1250 -0.8919 -0.8183
  236C7H8N   H8 4956  49.268   1.164  11.709 -3.6556 -1.3585  1.8146
  237C7H8N   N1 4957  51.277   0.912  13.378  0.4818 -0.2913 -0.6599
  237C7H8N   C1 4958  51.299   0.855  13.251  0.4642  0.0819 -0.5643
  237C7H8N   N2 4959  51.205   0.878  13.149  0.2415  0.0487  0.1000
  237C7H8N   C2 4960  51.092   0.943  13.185 -0.1156 -0.2004 -0.3606
  237C7H8N   C3 4961  51.069   0.980  13.309  0.0151  0.1462 -0.5026
  237C7H8N   C4 4962  51.165   0.979  13.417 -0.7257 -0.6210 -0.0380
  237C7H8N   N3 4963  50.951   1.046  13.301  0.1387 -0.2205  0.6655
  237C7H8N   C5 4964  50.901   1.034  13.172  0.1588  0.0255 -0.4639
  237C7H8N   N4 4965  50.987   0.969  13.101  0.1394 -0.4704  0.3059
  237C7H8N   C6 4966  51.397   0.910  13.467 -0.2404  0.1708 -0.4435
  237C7H8N   O1 4967  51.397   0.779  13.235 -0.6502 -0.6065  0.2407
  237C7H8N   C7 4968  51.235   0.833  13.010  0.7627  0.0156 -0.6263
  237C7H8N   O2 4969  51.146   1.023  13.531 -0.2524  0.0186  0.3560
  237C7H8N   H1 4970  50.895   1.077  13.379 -0.9607  2.7602 -1.2333
  237C7H8N   H2 4971  50.801   1.071  13.159  0.7043  1.2442 -1.4229
  237C7H8N   H3 4972  51.491   0.924  13.413 -1.7068  0.7251 -2.9268
  237C7H8N   H4 4973  51.402   0.986  13.545  0.5548  0.5547 -0.8669
  237C7H8N   H5 4974  51.416   0.811  13.511  0.5994  0.0188 -1.1333
  237C7H8N   H6 4975  51.227   0.724  13.000 -0.0982 -0.0100  0.2532
  237C7H8N   H7 4976  51.158   0.871  12.942  1.0826  1.1755 -0.3533
  237C7H8N   H8 4977  51.339   0.859  12.987  0.7682  0.5328 -0.0179
  238C7H8N   N1 4978  50.490   1.096  12.963  0.3655 -0.8164  0.0711
  238C7H8N   C1 4979  50.462   1.042  12.835  0.4784 -0.2923 -0.7671
  238C7H8N   N2 4980  50.545   1.078  12.725  0.5488 -0.4143  0.0635
  238C7H8N   C2 4981  50.663   1.137  12.758  0.0274  0.2650  0.0287
  238C7H8N   C3 4982  50.690   1.186  12.880 -0.2022 -0.1805 -0.7252
  238C7H8N   C4 4983  50.598   1.173  12.996 -0.5233 -0.3458 -0.1032
  238C7H8N   N3 4984  50.820   1.225  12.876  0.3297  0.0049  0.0066
  238C7H8N   C5 4985  50.865   1.199  12.753  0.1230 -0.1722  1.0466
  238C7H8N   N4 4986  50.768   1.146  12.678 -0.8633  0.2436 -0.4492
  238C7H8N   C6 4987  50.396   1.069  13.065  0.2452  0.4774 -0.2268
  238C7H8N   O1 4988  50.369   0.965  12.829  0.2436  0.2718 -0.4845
  238C7H8N   C7 4989  50.512   1.041  12.590 -0.4295 -0.0453  1.1399
  238C7H8N   O2 4990  50.628   1.211  13.102  0.0896  0.0848 -0.0985
  238C7H8N   H1 4991  50.880   1.251  12.952  0.6663  1.8679 -0.8857
  238C7H8N   H2 4992  50.969   1.216  12.729 -0.2465 -0.2200 -0.6131
  238C7H8N   H3 4993  50.429   1.117  13.158  1.9342 -3.7385  1.4734
  238C7H8N   H4 4994  50.395   0.961  13.082  0.5704  0.5837  0.4594
  238C7H8N   H5 4995  50.301   1.105  13.022 -0.4800 -0.9275  0.1845
  238C7H8N   H6 4996  50.568   1.091  12.510 -1.7059 -0.0941  0.1987
  238C7H8N   H7 4997  50.405   1.054  12.570 -0.4583  1.1218  1.9976
  238C7H8N   H8 4998  50.532   0.934  12.577 -1.5405  0.0510 -1.6473
  239C7H8N   N1 4999  50.080   0.798  13.368 -0.4031  0.1017 -0.1260
  239C7H8N   C1 5000  50.104   0.853  13.247 -0.1157  0.4952  0.3497
  239C7H8N   N2 5001  50.004   0.846  13.143  0.5297 -0.2155  0.2306
  239C7H8N   C2 5002  49.889   0.778  13.175 -0.0771 -0.0108 -0.0752
  239C7H8N   C3 5003  49.863   0.734  13.298 -1.0043  0.1429 -0.1997
  239C7H8N   C4 5004  49.959   0.739  13.402  0.1489  0.3720  0.2401
  239C7H8N   N3 5005  49.738   0.685  13.296 -0.4718  0.5730  0.4842
  239C7H8N   C5 5006  49.692   0.699  13.163  0.0863  0.5774 -0.1610
  239C7H8N   N4 5007  49.784   0.756  13.090  0.0645  0.2859 -0.0149
  239C7H8N   C6 5008  50.186   0.812  13.467  0.0831  0.2123 -0.1042
  239C7H8N   O1 5009  50.205   0.923  13.233  0.0547 -0.1548 -0.8041
  239C7H8N   C7 5010  50.034   0.880  12.998  0.1295 -0.3851 -0.8498
  239C7H8N   O2 5011  49.931   0.714  13.517 -0.2461 -0.2557  0.3803
  239C7H8N   H1 5012  49.688   0.644  13.374  0.4797  1.8161  1.7726
  239C7H8N   H2 5013  49.597   0.666  13.123  0.6569  0.5726 -1.5349
  239C7H8N   H3 5014  50.155   0.800  13.572 -0.0898 -1.6186 -0.3501
  239C7H8N   H4 5015  50.228   0.913  13.459  0.2277  0.3902  2.3893
  239C7H8N   H5 5016  50.261   0.733  13.460 -1.6150 -1.5768  1.2604
  239C7H8N   H6 5017  50.018   0.790  12.938  3.6726 -2.2370  0.8516
  239C7H8N   H7 5018  50.137   0.918  12.994 -0.0356  0.0841 -0.8166
  239C7H8N   H8 5019  49.969   0.960  12.961  1.3486  2.3631  2.6859
  240C7H8N   N1 5020  49.248   1.001  12.952  0.0771 -0.1482 -0.4249
  240C7H8N   C1 5021  49.228   1.046  12.819  0.3669  0.2032 -0.3402
  240C7H8N   N2 5022  49.326   1.029  12.730 -0.2598 -0.6036 -0.2739
  240C7H8N   C2 5023  49.443   0.975  12.773 -0.2017  0.0333  0.1598
  240C7H8N   C3 5024  49.467   0.929  12.895  0.4555  0.3022 -0.0753
  240C7H8N   C4 5025  49.366   0.937  12.998 -0.2080 -0.0890  0.8516
  240C7H8N   N3 5026  49.599   0.886  12.898 -0.4233  0.5087 -0.0636
  240C7H8N   C5 5027  49.644   0.887  12.766 -0.4651 -0.1524 -0.0143
  240C7H8N   N4 5028  49.551   0.944  12.692  0.3125 -0.1727  0.1923
  240C7H8N   C6 5029  49.137   1.015  13.043 -0.3598  0.9753 -0.6717
  240C7H8N   O1 5030  49.124   1.103  12.782 -0.4852  0.1246  0.5438
  240C7H8N   C7 5031  49.310   1.071  12.590  0.6864  0.9386 -0.4969
  240C7H8N   O2 5032  49.382   0.893  13.109  1.0306 -0.3771 -0.7547
  240C7H8N   H1 5033  49.649   0.854  12.981 -0.3458  1.5058  0.2835
  240C7H8N   H2 5034  49.730   0.832  12.732 -2.1817 -2.1017 -1.3082
  240C7H8N   H3 5035  49.053   0.959  13.002 -0.2432 -0.5593  1.1508
  240C7H8N   H4 5036  49.165   0.980  13.143 -0.9795  1.6780 -0.2461
  240C7H8N   H5 5037  49.119   1.124  13.046 -1.7788  0.7205  1.3354
  240C7H8N   H6 5038  49.409   1.087  12.545  0.8292 -0.0250 -0.5338
  240C7H8N   H7 5039  49.272   0.991  12.525 -0.7507 -0.0739  1.5178
  240C7H8N   H8 5040  49.254   1.165  12.583 -1.3551 -0.0958  1.2136
  241C7H8N   N1 5041  51.281   0.903  14.222 -0.2749  0.2793  0.0973
  241C7H8N   C1 5042  51.309   0.847  14.093 -0.1096  0.0231 -0.0748
  241C7H8N   N2 5043  51.213   0.870  13.986 -0.9639 -0.5812 -0.9281
  241C7H8N   C2 5044  51.096   0.938  14.014 -0.3899  0.3212 -0.7705
  241C7H8N   C3 5045  51.081   0.996  14.135  0.1440  0.6936 -0.7097
  241C7H8N   C4 5046  51.178   0.998  14.246  0.1928 -0.1468  0.6191
  241C7H8N   N3 5047  50.953   1.054  14.133  0.0656 -0.6541  0.7284
  241C7H8N   C5 5048  50.894   1.016  14.012 -0.6047  0.4090  0.4915
  241C7H8N   N4 5049  50.983   0.954  13.936  0.3778 -0.3826  0.0177
  241C7H8N   C6 5050  51.377   0.884  14.324  0.0095  0.1551  0.5916
  241C7H8N   O1 5051  51.403   0.775  14.079  0.4217  0.4136 -0.7415
  241C7H8N   C7 5052  51.245   0.825  13.850  0.0802  0.2203 -0.3436
  241C7H8N   O2 5053  51.160   1.054  14.352 -0.2940  0.5188  0.0962
  241C7H8N   H1 5054  50.907   1.095  14.213 -1.1142 -0.9273  0.2057
  241C7H8N   H2 5055  50.794   1.046  13.983 -0.6300  0.0624  0.2086
  241C7H8N   H3 5056  51.344   0.940  14.413  0.7304  1.8471 -0.1819
  241C7H8N   H4 5057  51.383   0.776  14.342 -2.0846 -0.4774 -2.2725
  241C7H8N   H5 5058  51.470   0.927  14.285 -0.3365  0.9230  0.5974
  241C7H8N   H6 5059  51.283   0.906  13.787 -0.2213  1.2813  0.8380
  241C7H8N   H7 5060  51.316   0.742  13.857 -0.0895  0.2058  1.2352
  241C7H8N   H8 5061  51.161   0.782  13.794  1.2574 -1.8027 -0.6100
  242C7H8N   N1 5062  50.493   1.124  13.795  0.4788 -0.0607 -0.2151
  242C7H8N   C1 5063  50.465   1.059  13.672  0.1820 -0.0312  0.2943
  242C7H8N   N2 5064  50.559   1.073  13.571 -0.4245  0.2399  0.1406
  242C7H8N   C2 5065  50.673   1.133  13.600  0.2297  0.4140  0.0437
  242C7H8N   C3 5066  50.699   1.176  13.725 -0.2571  0.5251 -0.1976
  242C7H8N   C4 5067  50.609   1.182  13.828 -0.5568 -0.2839  0.2249
  242C7H8N   N3 5068  50.829   1.231  13.729  0.4008  0.4746 -0.4164
  242C7H8N   C5 5069  50.874   1.217  13.595 -0.6490  0.1941  0.4003
  242C7H8N   N4 5070  50.782   1.161  13.520  0.0567 -0.4862  0.5384
  242C7H8N   C6 5071  50.393   1.105  13.896  0.1921  0.3231 -0.1533
  242C7H8N   O1 5072  50.362   0.995  13.647 -0.0174  0.3479  0.6474
  242C7H8N   C7 5073  50.534   1.040  13.427 -0.2719  1.0395  0.3680
  242C7H8N   O2 5074  50.628   1.240  13.932  0.1529 -0.0392 -0.0349
  242C7H8N   H1 5075  50.880   1.259  13.811  0.9071 -0.2548 -0.4786
  242C7H8N   H2 5076  50.974   1.246  13.565 -1.3101  2.0459 -0.0125
  242C7H8N   H3 5077  50.321   1.027  13.869 -0.9475  0.8669  1.2701
  242C7H8N   H4 5078  50.322   1.189  13.897 -1.5367 -1.0834 -1.6256
  242C7H8N   H5 5079  50.439   1.081  13.993 -1.3019  2.1938  1.0651
  242C7H8N   H6 5080  50.629   1.048  13.372  0.1150 -0.8130  0.7087
  242C7H8N   H7 5081  50.463   1.113  13.386 -0.8189  0.3030 -0.0039
  242C7H8N   H8 5082  50.487   0.942  13.417 -2.0565  1.8007  1.0511
  243C7H8N   N1 5083  50.064   0.808  14.217  0.0178  0.8902 -0.3978
  243C7H8N   C1 5084  50.089   0.866  14.097  0.1666 -0.9706  0.3657
  243C7H8N   N2 5085  49.986   0.866  14.001 -0.1081 -1.1898  1.0143
  243C7H8N   C2 5086  49.870   0.803  14.033  0.0652 -0.0505  0.0872
  243C7H8N   C3 5087  49.848   0.758  14.160  0.7754  0.2972 -0.2545
  243C7H8N   C4 5088  49.945   0.750  14.257  0.4047  0.2922  0.3827
  243C7H8N   N3 5089  49.723   0.708  14.156  0.1779 -0.0153 -0.1873
  243C7H8N   C5 5090  49.671   0.726  14.039  0.2192 -0.8398  0.6710
  243C7H8N   N4 5091  49.763   0.791  13.957 -0.9295  0.0142 -0.3140
  243C7H8N   C6 5092  50.160   0.811  14.322  0.5644  0.4255 -0.2792
  243C7H8N   O1 5093  50.190   0.931  14.077  0.2042 -0.0520  0.1619
  243C7H8N   C7 5094  50.009   0.911  13.860  0.2309 -0.1907  0.0757
  243C7H8N   O2 5095  49.931   0.698  14.362  0.2048 -0.2072  0.3345
  243C7H8N   H1 5096  49.677   0.669  14.237  1.4042 -1.9895 -0.3997
  243C7H8N   H2 5097  49.567   0.699  14.022 -0.2520  0.6282  1.1238
  243C7H8N   H3 5098  50.231   0.889  14.296  0.0399  0.7717 -0.6764
  243C7H8N   H4 5099  50.212   0.714  14.320 -0.2629 -0.1027  1.6878
  243C7H8N   H5 5100  50.118   0.828  14.422 -2.4548  1.4104 -1.6621
  243C7H8N   H6 5101  50.071   1.001  13.859 -2.1052  1.4605 -0.1843
  243C7H8N   H7 5102  49.911   0.942  13.820 -0.3624 -0.9080  0.9622
  243C7H8N   H8 5103  50.057   0.831  13.802  3.2663  0.2606  1.8827
  244C7H8N   N1 5104  49.250   0.990  13.777  0.4824 -0.7169 -0.1460
  244C7H8N   C1 5105  49.223   1.051  13.654 -0.3269 -0.4620  0.5707
  244C7H8N   N2 5106  49.324   1.037  13.565 -0.4107 -0.6427  0.6155
  244C7H8N   C2 5107  49.442   0.982  13.596 -0.5104  0.1054 -0.5908
  244C7H8N   C3 5108  49.473   0.943  13.723 -0.6749  0.0650 -0.2884
  244C7H8N   C4 5109  49.369   0.939  13.824 -0.2118 -0.0907  0.0980
  244C7H8N   N3 5110  49.604   0.895  13.726  0.4989  0.1010  0.2357
  244C7H8N   C5 5111  49.648   0.919  13.595  0.0682  0.3739  0.3059
  244C7H8N   N4 5112  49.555   0.972  13.522 -0.0554  0.1842  0.5703
  244C7H8N   C6 5113  49.134   1.000  13.870 -0.2561 -0.7235 -0.7866
  244C7H8N   O1 5114  49.122   1.113  13.633 -0.2883 -0.3895 -0.4400
  244C7H8N   C7 5115  49.303   1.097  13.422 -0.3169 -0.1387 -0.0750
  244C7H8N   O2 5116  49.391   0.898  13.937 -0.4123 -0.0057  0.2632
  244C7H8N   H1 5117  49.661   0.855  13.799 -0.1983  0.2945  0.8868
  244C7H8N   H2 5118  49.743   0.885  13.556 -0.9919 -0.1614 -1.8607
  244C7H8N   H3 5119  49.083   1.097  13.871 -2.9717 -2.0833 -0.4420
  244C7H8N   H4 5120  49.059   0.923  13.844  0.9390 -2.4283  0.6500
  244C7H8N   H5 5121  49.160   0.967  13.972  1.1289  0.3512 -0.7937
  244C7H8N   H6 5122  49.269   1.198  13.448  1.5678  0.5172 -0.1266
  244C7H8N   H7 5123  49.396   1.095  13.364 -0.2993 -2.2176 -0.0269
  244C7H8N   H8 5124  49.225   1.038  13.372 -0.3681  0.3908 -0.6283
  245C7H8N   N1 5125  51.298   0.934  15.094  0.1566  0.3223 -0.5234
  245C7H8N   C1 5126  51.326   0.858  14.973  0.5161 -1.4231 -0.0604
  245C7H8N   N2 5127  51.227   0.847  14.870  0.3533  0.0376  0.4955
  245C7H8N   C2 5128  51.103   0.915  14.889  0.1969 -0.0005 -0.1341
  245C7H8N   C3 5129  51.079   0.985  15.005 -0.1265 -0.4391  0.0180
  245C7H8N   C4 5130  51.173   0.992  15.114  0.2690  0.0663 -0.9346
  245C7H8N   N3 5131  50.946   1.031  14.993 -0.2239  0.6010 -0.0201
  245C7H8N   C5 5132  50.903   1.001  14.867  0.0571  0.3965 -0.4046
  245C7H8N   N4 5133  51.000   0.927  14.804 -0.8872 -0.3000 -0.4836
  245C7H8N   C6 5134  51.386   0.919  15.204 -0.7769 -0.6065  0.3618
  245C7H8N   O1 5135  51.426   0.804  14.962 -0.6285  0.1280  0.4662
  245C7H8N   C7 5136  51.272   0.801  14.744  0.7085  0.8575  0.4141
  245C7H8N   O2 5137  51.137   1.043  15.220  0.7271 -0.0036 -0.7144
  245C7H8N   H1 5138  50.894   1.074  15.068  0.1966  1.8229 -0.4323
  245C7H8N   H2 5139  50.801   1.022  14.840  0.4698  0.2579 -2.1250
  245C7H8N   H3 5140  51.327   0.918  15.296 -1.0383  1.5959  0.2423
  245C7H8N   H4 5141  51.449   0.829  15.198 -1.0155 -0.7347 -0.1778
  245C7H8N   H5 5142  51.465   0.996  15.196 -1.8257  0.3752 -0.8095
  245C7H8N   H6 5143  51.321   0.703  14.742 -0.3554  0.2722  2.4055
  245C7H8N   H7 5144  51.185   0.806  14.677 -0.3898 -1.7390  1.5860
  245C7H8N   H8 5145  51.353   0.862  14.702  1.0263 -1.1094 -1.9462
  246C7H8N   N1 5146  50.505   1.087  14.654 -0.2317 -0.5181 -0.7836
  246C7H8N   C1 5147  50.480   1.044  14.524 -0.1364  0.3880  0.0288
  246C7H8N   N2 5148  50.575   1.063  14.419 -0.3967 -0.0939  0.6170
  246C7H8N   C2 5149  50.694   1.122  14.457 -0.0989  0.0324  0.0135
  246C7H8N   C3 5150  50.721   1.161  14.585 -0.8081  0.6462 -0.2710
  246C7H8N   C4 5151  50.619   1.151  14.697  0.1462  0.4694  0.0338
  246C7H8N   N3 5152  50.847   1.220  14.571 -0.3481  0.0949 -0.1441
  246C7H8N   C5 5153  50.891   1.202  14.447 -0.0204  0.8000  0.3117
  246C7H8N   N4 5154  50.801   1.144  14.368  0.8060  0.6656  0.2371
  246C7H8N   C6 5155  50.398   1.056  14.754  0.6126 -0.1406  0.9403
  246C7H8N   O1 5156  50.374   0.999  14.493  0.2307 -0.1804 -0.0820
  246C7H8N   C7 5157  50.544   1.013  14.289  0.4847  0.5455  0.3987
  246C7H8N   O2 5158  50.635   1.186  14.812 -0.5029  0.0612 -0.1883
  246C7H8N   H1 5159  50.901   1.257  14.648 -1.1821 -1.8173  1.4204
  246C7H8N   H2 5160  50.987   1.241  14.415  1.3633 -3.0143 -0.5301
  246C7H8N   H3 5161  50.441   1.046  14.854  0.8502 -2.0889  0.6638
  246C7H8N   H4 5162  50.353   0.960  14.725  2.8479 -1.1655  0.7366
  246C7H8N   H5 5163  50.324   1.137  14.746 -1.5207 -2.1921 -0.8696
  246C7H8N   H6 5164  50.631   0.958  14.251 -0.2855 -0.4354  0.0079
  246C7H8N   H7 5165  50.526   1.103  14.229  1.3326 -0.3729 -1.3061
  246C7H8N   H8 5166  50.459   0.943  14.283 -0.5968  1.7330  1.5913
  247C7H8N   N1 5167  50.065   0.777  15.095  0.2469  0.1002 -0.3045
  247C7H8N   C1 5168  50.092   0.843  14.980  0.0121 -0.4317  0.3178
  247C7H8N   N2 5169  50.002   0.821  14.870  0.1101  0.0198  0.0156
  247C7H8N   C2 5170  49.893   0.748  14.885 -0.1221 -0.1590 -0.0417
  247C7H8N   C3 5171  49.854   0.709  15.007 -0.4468 -0.6426  0.5405
  247C7H8N   C4 5172  49.943   0.716  15.121 -0.2943 -0.3265  0.0019
  247C7H8N   N3 5173  49.725   0.661  14.994 -0.9781 -0.6320  0.4456
  247C7H8N   C5 5174  49.696   0.662  14.862 -0.3386  0.1383  0.1639
  247C7H8N   N4 5175  49.799   0.722  14.792 -0.0581 -0.1534 -0.2035
  247C7H8N   C6 5176  50.160   0.786  15.209 -0.0491  0.2200  0.0490
  247C7H8N   O1 5177  50.195   0.909  14.965 -0.1854 -0.5142 -0.3560
  247C7H8N   C7 5178  50.037   0.871  14.737 -0.1075 -0.8085  0.4749
  247C7H8N   O2 5179  49.918   0.674  15.235  0.3345  0.2638  0.3944
  247C7H8N   H1 5180  49.679   0.610  15.068 -0.7897  0.3204  1.2216
  247C7H8N   H2 5181  49.620   0.599  14.819  0.3227 -0.3742 -0.2501
  247C7H8N   H3 5182  50.143   0.694  15.267  1.4366 -0.1535 -0.0981
  247C7H8N   H4 5183  50.155   0.876  15.272  0.2184 -0.9717  1.7968
  247C7H8N   H5 5184  50.263   0.772  15.175  0.0696 -0.3751  0.6606
  247C7H8N   H6 5185  49.959   0.941  14.706 -1.3937 -1.7365  1.5466
  247C7H8N   H7 5186  50.042   0.787  14.666 -0.0950 -0.9995  0.6991
  247C7H8N   H8 5187  50.141   0.905  14.733 -0.0153 -1.1918 -0.5856
  248C7H8N   N1 5188  49.272   0.987  14.664 -0.2623 -1.1471 -0.0019
  248C7H8N   C1 5189  49.246   1.036  14.535  0.0165  0.3736 -0.2555
  248C7H8N   N2 5190  49.345   1.024  14.442 -0.0068  0.0096  0.1792
  248C7H8N   C2 5191  49.458   0.966  14.474 -0.4909 -0.4162 -0.1206
  248C7H8N   C3 5192  49.496   0.926  14.600 -0.4030 -0.5029  0.6005
  248C7H8N   C4 5193  49.397   0.932  14.705 -0.5202 -0.3862  0.1488
  248C7H8N   N3 5194  49.627   0.881  14.589 -0.3419 -0.6881  0.4038
  248C7H8N   C5 5195  49.654   0.890  14.450 -0.0082  0.4404  0.2727
  248C7H8N   N4 5196  49.557   0.948  14.383  0.5383 -0.1127  0.0777
  248C7H8N   C6 5197  49.163   0.976  14.761 -0.4405  0.0085 -0.7823
  248C7H8N   O1 5198  49.137   1.083  14.513  0.0557 -0.6469 -0.3839
  248C7H8N   C7 5199  49.314   1.060  14.302 -0.1729 -0.6961  0.0996
  248C7H8N   O2 5200  49.412   0.895  14.818 -0.4230 -0.2996  0.3840
  248C7H8N   H1 5201  49.679   0.823  14.653 -0.5132 -2.9809 -1.4649
  248C7H8N   H2 5202  49.746   0.852  14.406  0.3992  0.7451  0.8501
  248C7H8N   H3 5203  49.166   1.063  14.827  0.3518 -2.0893  2.0645
  248C7H8N   H4 5204  49.068   0.968  14.707 -0.8652 -0.6338  0.0448
  248C7H8N   H5 5205  49.178   0.884  14.820  1.1235  0.2910 -0.7168
  248C7H8N   H6 5206  49.289   0.969  14.246 -2.8055 -0.6445  1.0935
  248C7H8N   H7 5207  49.232   1.133  14.301  0.0454 -0.4360  0.6949
  248C7H8N   H8 5208  49.400   1.107  14.254  0.1100  0.5093  1.7390
  249C7H8N   N1 5209  51.315   0.920  15.909  0.4012 -0.0037  1.0661
  249C7H8N   C1 5210  51.333   0.862  15.782  0.5551  0.2208  0.6063
  249C7H8N   N2 5211  51.225   0.872  15.693 -0.5168 -0.1075 -0.2891
  249C7H8N   C2 5212  51.101   0.922  15.731  0.4914  0.1933 -0.0693
  249C7H8N   C3 5213  51.085   0.976  15.850 -0.1915  0.0883  0.2932
  249C7H8N   C4 5214  51.197   0.982  15.945  0.3991  0.2149  0.3222
  249C7H8N   N3 5215  50.952   1.018  15.859 -0.6204  0.1174 -1.2816
  249C7H8N   C5 5216  50.905   1.004  15.732 -0.4863 -0.4016 -0.5488
  249C7H8N   N4 5217  50.987   0.949  15.654 -0.5510 -0.1058 -0.0303
  249C7H8N   C6 5218  51.426   0.916  16.006 -0.0473 -0.8020 -0.5812
  249C7H8N   O1 5219  51.436   0.811  15.751 -0.1765  0.2314 -0.1790
  249C7H8N   C7 5220  51.252   0.829  15.551 -0.0188  0.2016  0.7064
  249C7H8N   O2 5221  51.183   1.017  16.055  0.3654  0.2989  0.3707
  249C7H8N   H1 5222  50.910   1.052  15.944  1.2486 -2.7360  0.9005
  249C7H8N   H2 5223  50.804   1.037  15.712 -0.5186 -0.7609 -0.9661
  249C7H8N   H3 5224  51.496   0.834  15.987  3.6817  1.8956  0.8710
  249C7H8N   H4 5225  51.498   0.999  16.003  0.2161 -1.0240 -0.2955
  249C7H8N   H5 5226  51.392   0.902  16.109  3.5715  0.0279  0.7750
  249C7H8N   H6 5227  51.280   0.724  15.556  1.3411  0.6268  2.7002
  249C7H8N   H7 5228  51.159   0.837  15.492  0.3154 -2.4009 -0.2200
  249C7H8N   H8 5229  51.327   0.895  15.506  0.4699 -0.1454  1.0094
  250C7H8N   N1 5230  50.502   1.099  15.483  0.2228  0.4068  0.5660
  250C7H8N   C1 5231  50.495   1.038  15.360 -0.8615  0.4198  0.0286
  250C7H8N   N2 5232  50.590   1.073  15.268 -0.2312 -0.3843  0.0244
  250C7H8N   C2 5233  50.704   1.135  15.307 -1.0922  0.5497 -0.5540
  250C7H8N   C3 5234  50.708   1.182  15.432  0.5097  0.1688  0.2205
  250C7H8N   C4 5235  50.603   1.172  15.536 -0.4854  0.2173 -0.1821
  250C7H8N   N3 5236  50.832   1.236  15.447 -0.6649 -0.3667 -0.0512
  250C7H8N   C5 5237  50.899   1.220  15.327  0.1044 -0.3201  0.3745
  250C7H8N   N4 5238  50.815   1.159  15.236 -0.6066  0.1476  0.2531
  250C7H8N   C6 5239  50.396   1.058  15.579  0.6315  0.1674  0.4996
  250C7H8N   O1 5240  50.404   0.963  15.333 -0.1410 -0.1921  0.4608
  250C7H8N   C7 5241  50.570   1.024  15.138  1.1058 -0.6032 -0.2177
  250C7H8N   O2 5242  50.615   1.214  15.650  0.2832  0.4052 -0.1952
  250C7H8N   H1 5243  50.875   1.279  15.527  0.8374  0.5538 -1.3285
  250C7H8N   H2 5244  50.990   1.277  15.309 -0.0968 -0.1065  0.0130
  250C7H8N   H3 5245  50.424   0.967  15.634  0.1373 -1.8699 -2.4801
  250C7H8N   H4 5246  50.304   1.028  15.527  0.2353  1.0604  0.6767
  250C7H8N   H5 5247  50.375   1.139  15.649 -1.9009 -0.1918  0.2249
  250C7H8N   H6 5248  50.510   1.098  15.084 -2.1560 -1.0640  2.5772
  250C7H8N   H7 5249  50.521   0.926  15.127  0.6863 -0.3186 -0.9521
  250C7H8N   H8 5250  50.666   1.017  15.085  0.3335  1.5418 -1.9506
  251C7H8N   N1 5251  50.055   0.820  15.943 -0.7865 -0.3388  0.1296
  251C7H8N   C1 5252  50.084   0.859  15.807 -0.2078 -0.1516  0.0953
  251C7H8N   N2 5253  49.981   0.836  15.709  0.5819 -1.0629  0.2975
  251C7H8N   C2 5254  49.864   0.773  15.745  0.0280 -0.0729  0.7075
  251C7H8N   C3 5255  49.836   0.743  15.874 -0.1832  0.2582 -0.1397
  251C7H8N   C4 5256  49.931   0.761  15.979  0.0510  1.0335 -0.5022
  251C7H8N   N3 5257  49.708   0.698  15.869  0.0641  0.4431  0.0270
  251C7H8N   C5 5258  49.660   0.702  15.740  0.3399 -0.1769  0.3671
  251C7H8N   N4 5259  49.752   0.760  15.665 -0.2270  0.4412  0.3001
  251C7H8N   C6 5260  50.152   0.844  16.046  0.3167 -0.3034 -0.2902
  251C7H8N   O1 5261  50.183   0.918  15.778  0.1935  0.3481  0.2889
  251C7H8N   C7 5262  50.004   0.878  15.570 -0.3407  0.0850 -0.2897
  251C7H8N   O2 5263  49.906   0.737  16.097  0.5430  0.0918  0.3825
  251C7H8N   H1 5264  49.656   0.669  15.950  1.2538  3.5619  1.9958
  251C7H8N   H2 5265  49.564   0.665  15.707  0.5454  0.3284 -0.8193
  251C7H8N   H3 5266  50.205   0.750  16.066  1.6707  0.4934 -0.0287
  251C7H8N   H4 5267  50.106   0.885  16.136  2.1395  1.8443 -0.2809
  251C7H8N   H5 5268  50.236   0.910  16.022  1.2910 -0.1450  3.2790
  251C7H8N   H6 5269  50.009   0.794  15.499 -0.8338  2.6579 -3.5037
  251C7H8N   H7 5270  50.094   0.941  15.567  0.7918 -1.5193 -1.1977
  251C7H8N   H8 5271  49.922   0.943  15.538 -3.0284 -2.4501  1.2007
  252C7H8N   N1 5272  49.251   1.008  15.495 -0.5672  0.5642 -0.5568
  252C7H8N   C1 5273  49.231   1.056  15.364 -0.6768 -0.7394  1.0921
  252C7H8N   N2 5274  49.342   1.042  15.270  0.3717  1.0943 -0.0226
  252C7H8N   C2 5275  49.457   0.977  15.312  0.0264 -0.1424 -0.2765
  252C7H8N   C3 5276  49.469   0.928  15.440  0.4738  0.5352  0.3274
  252C7H8N   C4 5277  49.362   0.943  15.539 -0.8701 -0.8184  0.3890
  252C7H8N   N3 5278  49.594   0.866  15.451 -0.4023  0.1449  0.7876
  252C7H8N   C5 5279  49.656   0.895  15.327  0.7301  0.3341  0.3039
  252C7H8N   N4 5280  49.569   0.954  15.239 -0.7370  0.0835 -0.3048
  252C7H8N   C6 5281  49.152   1.038  15.597 -0.2116 -1.1917  0.0889
  252C7H8N   O1 5282  49.130   1.114  15.330 -0.3407  0.3148  0.5370
  252C7H8N   C7 5283  49.326   1.078  15.128 -0.8756  0.1294 -0.6110
  252C7H8N   O2 5284  49.383   0.901  15.652  0.2279  0.0831  0.2488
  252C7H8N   H1 5285  49.636   0.822  15.532 -2.8412 -0.3236  1.8131
  252C7H8N   H2 5286  49.756   0.866  15.297  0.6235  1.8580 -1.6286
  252C7H8N   H3 5287  49.143   0.958  15.672 -0.4163 -1.5800 -0.3495
  252C7H8N   H4 5288  49.198   1.128  15.640 -0.6377 -0.6981 -0.4890
  252C7H8N   H5 5289  49.052   1.054  15.555  0.3085 -1.0951 -1.1370
  252C7H8N   H6 5290  49.248   1.014  15.087 -1.6748 -0.6733  2.1072
  252C7H8N   H7 5291  49.282   1.178  15.119 -1.6598 -0.2583 -1.0887
  252C7H8N   H8 5292  49.421   1.073  15.073 -0.9729  0.3890 -0.8075
  253C7H8N   N1 5293  51.309   0.932  16.778  0.3487  0.4806 -0.0730
  253C7H8N   C1 5294  51.335   0.884  16.651 -0.1066  0.4438  0.5397
  253C7H8N   N2 5295  51.246   0.899  16.547 -0.2709 -0.5288 -0.0954
  253C7H8N   C2 5296  51.129   0.968  16.573  0.3901  0.3599 -0.4063
  253C7H8N   C3 5297  51.100   1.011  16.700  0.2431 -0.3233 -0.2514
  253C7H8N   C4 5298  51.194   1.004  16.806 -1.0124 -0.3548 -0.5140
  253C7H8N   N3 5299  50.965   1.050  16.702 -0.5600 -0.5202  0.3703
  253C7H8N   C5 5300  50.923   1.038  16.570  0.2122 -0.4964 -0.0453
  253C7H8N   N4 5301  51.022   0.986  16.495  0.1672 -0.0203  0.2249
  253C7H8N   C6 5302  51.398   0.911  16.896 -0.2170  0.2022  0.3416
  253C7H8N   O1 5303  51.439   0.826  16.624 -0.1061 -0.1160  0.4375
  253C7H8N   C7 5304  51.262   0.835  16.419 -0.2114  1.1176  0.1785
  253C7H8N   O2 5305  51.178   1.052  16.921 -0.4138  0.4029 -0.5523
  253C7H8N   H1 5306  50.913   1.080  16.784  1.5469  3.4173  0.3707
  253C7H8N   H2 5307  50.819   1.056  16.547  0.1501  1.0934  1.3677
  253C7H8N   H3 5308  51.415   1.003  16.953  0.2956 -1.9395  3.7656
  253C7H8N   H4 5309  51.356   0.825  16.948  0.0580 -0.2065 -0.1115
  253C7H8N   H5 5310  51.483   0.860  16.849 -1.0752  0.0691 -1.0877
  253C7H8N   H6 5311  51.349   0.767  16.413 -2.3876 -1.7590 -0.1644
  253C7H8N   H7 5312  51.181   0.765  16.393  1.8570 -1.2502 -0.1333
  253C7H8N   H8 5313  51.256   0.920  16.351  1.3225  0.4115 -0.8707
  254C7H8N   N1 5314  50.505   1.104  16.355 -0.4756 -0.5455 -0.8607
  254C7H8N   C1 5315  50.477   1.058  16.222  0.7047  0.4205  0.1030
  254C7H8N   N2 5316  50.570   1.079  16.116 -0.0724  0.4182  0.5314
  254C7H8N   C2 5317  50.694   1.138  16.151  1.1048 -0.6704 -0.3756
  254C7H8N   C3 5318  50.719   1.173  16.285  0.0247 -0.0968  0.0199
  254C7H8N   C4 5319  50.619   1.178  16.392  0.1331 -1.0634 -0.8385
  254C7H8N   N3 5320  50.851   1.220  16.280  0.4018  0.0681 -0.8383
  254C7H8N   C5 5321  50.887   1.218  16.149  0.3275 -0.1889  0.0174
  254C7H8N   N4 5322  50.799   1.156  16.071 -0.6783 -0.6108 -0.4780
  254C7H8N   C6 5323  50.413   1.083  16.471 -0.0680 -0.0137  0.4763
  254C7H8N   O1 5324  50.376   0.999  16.204 -0.0069  0.3974 -0.2650
  254C7H8N   C7 5325  50.548   1.031  15.982 -0.6032 -0.3141 -0.7410
  254C7H8N   O2 5326  50.642   1.233  16.501 -0.4230  0.3137  0.5385
  254C7H8N   H1 5327  50.910   1.246  16.358 -0.7340  2.0144 -0.5988
  254C7H8N   H2 5328  50.982   1.261  16.122  0.7624 -0.2982  1.3476
  254C7H8N   H3 5329  50.348   1.000  16.442  1.0188 -1.3429  1.7630
  254C7H8N   H4 5330  50.356   1.172  16.502 -1.2794 -0.7327  0.3450
  254C7H8N   H5 5331  50.468   1.051  16.560  0.7724 -2.2114 -0.8114
  254C7H8N   H6 5332  50.467   0.957  15.976 -0.1913 -0.8416  0.2222
  254C7H8N   H7 5333  50.643   0.989  15.948 -0.4519 -0.2259 -0.4150
  254C7H8N   H8 5334  50.514   1.114  15.919 -1.4400 -0.3970 -0.4182
  255C7H8N   N1 5335  50.069   0.803  16.761  0.6069 -0.5187 -0.1807
  255C7H8N   C1 5336  50.076   0.840  16.629 -0.1419  0.0851 -0.2091
  255C7H8N   N2 5337  49.979   0.797  16.542  0.6258 -0.1887  0.0180
  255C7H8N   C2 5338  49.865   0.745  16.592 -0.0850 -0.0152 -0.1011
  255C7H8N   C3 5339  49.851   0.715  16.723 -0.0709 -0.2903 -0.8127
  255C7H8N   C4 5340  49.957   0.737  16.811 -1.2088 -0.4860 -0.1836
  255C7H8N   N3 5341  49.720   0.673  16.732 -0.2148 -0.5230  0.0151
  255C7H8N   C5 5342  49.665   0.666  16.604  0.1493 -0.0712 -0.0257
  255C7H8N   N4 5343  49.758   0.706  16.517 -0.1693  0.2905 -0.0314
  255C7H8N   C6 5344  50.170   0.840  16.860  0.1392  0.4902 -1.0192
  255C7H8N   O1 5345  50.163   0.911  16.590  0.5149 -0.3129  0.3290
  255C7H8N   C7 5346  49.990   0.821  16.400 -0.6186 -0.2393  0.4612
  255C7H8N   O2 5347  49.944   0.702  16.926  0.0508 -0.1845 -0.5703
  255C7H8N   H1 5348  49.666   0.655  16.816  2.6883  2.4238  2.6746
  255C7H8N   H2 5349  49.562   0.643  16.581  0.0275  0.3989  0.0364
  255C7H8N   H3 5350  50.129   0.899  16.942  2.3211 -2.0243  2.0152
  255C7H8N   H4 5351  50.255   0.897  16.820  0.5398  0.6185  0.0074
  255C7H8N   H5 5352  50.214   0.746  16.895 -1.1514  0.7679  1.4510
  255C7H8N   H6 5353  49.941   0.916  16.375  0.3429  1.0003  3.0696
  255C7H8N   H7 5354  49.949   0.742  16.337 -0.1145 -1.8043  2.0550
  255C7H8N   H8 5355  50.096   0.820  16.374 -0.5259  0.6921  0.7603
  256C7H8N   N1 5356  49.247   1.011  16.351  0.2695  0.4049  0.5812
  256C7H8N   C1 5357  49.237   1.077  16.226 -0.0906 -0.2921  0.0215
  256C7H8N   N2 5358  49.343   1.066  16.134 -0.2176  0.6516  0.2572
  256C7H8N   C2 5359  49.438   0.978  16.165  0.4400  0.5855  0.0724
  256C7H8N   C3 5360  49.455   0.919  16.283 -0.5664  0.0085 -0.2016
  256C7H8N   C4 5361  49.356   0.945  16.394  1.4788  0.7337  0.9375
  256C7H8N   N3 5362  49.581   0.855  16.281 -0.2658 -0.1865  0.1783
  256C7H8N   C5 5363  49.635   0.899  16.165 -0.1078 -0.8686 -0.0853
  256C7H8N   N4 5364  49.544   0.959  16.087  0.2864 -0.3951  0.1396
  256C7H8N   C6 5365  49.149   1.041  16.457  0.2376 -0.4585  0.1178
  256C7H8N   O1 5366  49.147   1.148  16.197  0.7239  0.0726 -0.6452
  256C7H8N   C7 5367  49.314   1.090  15.990  0.5856  0.2110 -0.1349
  256C7H8N   O2 5368  49.365   0.899  16.502 -0.3169  0.2222 -0.2090
  256C7H8N   H1 5369  49.628   0.813  16.361 -0.3495  0.2614  0.4653
  256C7H8N   H2 5370  49.741   0.888  16.146  0.1851  1.5146  0.1001
  256C7H8N   H3 5371  49.087   0.953  16.479 -0.4305  0.0376  0.2652
  256C7H8N   H4 5372  49.200   1.070  16.550  0.1976 -2.6191  0.8563
  256C7H8N   H5 5373  49.086   1.125  16.426 -0.1082 -0.1845  1.5096
  256C7H8N   H6 5374  49.213   1.133  15.982  1.0841  1.2154 -1.1130
  256C7H8N   H7 5375  49.387   1.164  15.957  1.2699 -0.5198 -0.2732
  256C7H8N   H8 5376  49.318   1.002  15.926 -0.7289  0.2468 -0.2748
  257C7H8N   N1 5377  51.278   0.919  17.640 -0.5601 -0.5348  0.7102
  257C7H8N   C1 5378  51.305   0.877  17.510  0.4021  0.1322  0.0479
  257C7H8N   N2 5379  51.208   0.889  17.412 -0.8316  0.3174  0.6552
  257C7H8N   C2 5380  51.085   0.941  17.438 -0.8893 -0.0614  0.2531
  257C7H8N   C3 5381  51.063   0.990  17.561  0.3045  0.3124 -0.0536
  257C7H8N   C4 5382  51.158   0.988  17.670  0.3508 -0.0577 -0.1572
  257C7H8N   N3 5383  50.933   1.023  17.567 -0.5269 -0.2681 -0.5244
  257C7H8N   C5 5384  50.878   0.991  17.447 -0.5156  0.2335 -0.1609
  257C7H8N   N4 5385  50.973   0.948  17.362 -0.1100 -0.3298  0.5161
  257C7H8N   C6 5386  51.379   0.899  17.747 -0.8751  0.0674  1.1282
  257C7H8N   O1 5387  51.414   0.832  17.489 -0.2578  0.1904  0.1190
  257C7H8N   C7 5388  51.243   0.849  17.272 -0.4225 -0.4470 -0.5547
  257C7H8N   O2 5389  51.131   1.021  17.782  0.3206 -0.1620  0.6129
  257C7H8N   H1 5390  50.891   1.065  17.649  1.8631  2.5563 -0.6482
  257C7H8N   H2 5391  50.775   1.015  17.424 -0.6482  2.8826  2.8482
  257C7H8N   H3 5392  51.327   0.855  17.832 -0.1736 -2.0699  0.4790
  257C7H8N   H4 5393  51.476   0.852  17.727 -0.5802  0.9477  0.4331
  257C7H8N   H5 5394  51.401   1.001  17.781  0.1463 -0.1622  1.1628
  257C7H8N   H6 5395  51.159   0.864  17.204 -0.1103  0.6101 -0.7138
  257C7H8N   H7 5396  51.329   0.908  17.236 -0.4100 -1.3328 -2.0050
  257C7H8N   H8 5397  51.283   0.747  17.279  2.2253  0.6340  1.2194
  258C7H8N   N1 5398  50.508   1.104  17.201 -0.1118 -0.4388  0.2734
  258C7H8N   C1 5399  50.487   1.056  17.078 -0.4840  0.0856  0.9828
  258C7H8N   N2 5400  50.581   1.084  16.976  0.3363 -0.2945  0.2010
  258C7H8N   C2 5401  50.700   1.139  17.004  0.0859 -0.5127 -0.2456
  258C7H8N   C3 5402  50.717   1.183  17.126  0.2191 -0.0510 -0.1661
  258C7H8N   C4 5403  50.619   1.176  17.229 -0.1627 -0.0981 -0.5328
  258C7H8N   N3 5404  50.843   1.234  17.126 -0.5194  0.1917  0.0189
  258C7H8N   C5 5405  50.899   1.205  17.001  0.0880  0.0937 -0.7465
  258C7H8N   N4 5406  50.808   1.159  16.924 -0.3183 -0.3552 -0.5635
  258C7H8N   C6 5407  50.401   1.090  17.301  0.6510 -0.0641  0.3243
  258C7H8N   O1 5408  50.385   0.989  17.051  0.2780  0.3825 -0.1231
  258C7H8N   C7 5409  50.550   1.042  16.841 -0.0216  0.2896 -0.7129
  258C7H8N   O2 5410  50.639   1.234  17.337  0.1966 -0.1988 -0.5019
  258C7H8N   H1 5411  50.891   1.277  17.204 -1.1344 -2.2114  1.7897
  258C7H8N   H2 5412  51.005   1.222  16.988  0.3246  0.1277  1.0512
  258C7H8N   H3 5413  50.328   1.167  17.272  2.5361  2.1137  1.2352
  258C7H8N   H4 5414  50.451   1.094  17.398  0.4616  1.4144  0.3824
  258C7H8N   H5 5415  50.349   0.994  17.289 -0.1456  0.1123  2.1788
  258C7H8N   H6 5416  50.456   1.081  16.800 -0.5594 -1.5090 -1.2365
  258C7H8N   H7 5417  50.543   0.933  16.843  0.0483  0.3150  1.8326
  258C7H8N   H8 5418  50.624   1.064  16.763  0.6263  1.1152  0.1235
  259C7H8N   N1 5419  50.032   0.795  17.608  0.1487  0.2024  0.3161
  259C7H8N   C1 5420  50.054   0.853  17.478  0.5638 -0.1771  0.2329
  259C7H8N   N2 5421  49.954   0.839  17.381  0.7578 -0.3887  0.3729
  259C7H8N   C2 5422  49.830   0.789  17.422 -0.0288 -0.4546 -0.3131
  259C7H8N   C3 5423  49.805   0.752  17.548 -0.9828  0.0972 -0.2923
  259C7H8N   C4 5424  49.914   0.739  17.652 -0.1770  0.4745  0.3730
  259C7H8N   N3 5425  49.674   0.724  17.565 -0.5401 -0.2861  0.9757
  259C7H8N   C5 5426  49.625   0.730  17.438  0.4282 -0.0444  0.2161
  259C7H8N   N4 5427  49.722   0.772  17.352 -0.1638  0.1288  0.0562
  259C7H8N   C6 5428  50.151   0.794  17.701  0.3091 -0.3150  0.3830
  259C7H8N   O1 5429  50.155   0.910  17.450  0.5944 -1.0369  0.5980
  259C7H8N   C7 5430  49.985   0.881  17.244  0.2807 -0.5291  0.3330
  259C7H8N   O2 5431  49.899   0.683  17.759 -0.0691 -0.1179 -0.1021
  259C7H8N   H1 5432  49.622   0.696  17.646 -3.2075 -0.1465 -0.6285
  259C7H8N   H2 5433  49.521   0.733  17.409 -0.4236 -2.8464  2.7377
  259C7H8N   H3 5434  50.125   0.747  17.797  1.8818 -0.4269  0.7658
  259C7H8N   H4 5435  50.165   0.901  17.723  1.0762 -0.2151 -0.5889
  259C7H8N   H5 5436  50.236   0.746  17.651 -1.0565 -1.6609 -0.6898
  259C7H8N   H6 5437  50.046   0.802  17.199  0.3942 -0.0380 -0.3832
  259C7H8N   H7 5438  50.030   0.981  17.235 -0.4026 -0.2798 -0.3801
  259C7H8N   H8 5439  49.893   0.866  17.185  0.5573  1.1415 -0.5309
  260C7H8N   N1 5440  49.247   1.034  17.184  0.0924  0.3616  0.7564
  260C7H8N   C1 5441  49.233   1.079  17.057 -0.2173 -0.5935  0.3169
  260C7H8N   N2 5442  49.330   1.054  16.966  0.4431  0.2931 -1.2031
  260C7H8N   C2 5443  49.445   0.981  17.003  0.6853  0.2464 -0.1795
  260C7H8N   C3 5444  49.457   0.931  17.130 -0.7820 -0.0576  0.2156
  260C7H8N   C4 5445  49.349   0.957  17.231 -1.0447  0.0361 -0.4012
  260C7H8N   N3 5446  49.580   0.870  17.124 -0.1961  0.3581  0.0424
  260C7H8N   C5 5447  49.635   0.884  16.997 -0.6994 -0.1452 -0.1392
  260C7H8N   N4 5448  49.552   0.953  16.920  0.7277  0.2998 -0.5356
  260C7H8N   C6 5449  49.133   1.053  17.277 -0.5532 -0.4528  0.6692
  260C7H8N   O1 5450  49.140   1.152  17.016  0.0388 -0.2190  0.0285
  260C7H8N   C7 5451  49.301   1.092  16.822  0.0902  0.2670 -0.3614
  260C7H8N   O2 5452  49.369   0.910  17.340 -0.5855 -0.6042 -0.0736
  260C7H8N   H1 5453  49.623   0.821  17.202 -2.0916  1.2685  1.7097
  260C7H8N   H2 5454  49.717   0.826  16.959  1.3466  1.8518  1.0971
  260C7H8N   H3 5455  49.174   1.090  17.372 -0.5970 -2.4538  1.4889
  260C7H8N   H4 5456  49.059   1.120  17.230 -0.2316 -1.5837 -1.5261
  260C7H8N   H5 5457  49.088   0.953  17.282  0.2930 -1.1594 -3.7113
  260C7H8N   H6 5458  49.357   1.035  16.747 -0.1193  0.8161 -0.9366
  260C7H8N   H7 5459  49.192   1.092  16.806  0.1513 -0.7147 -0.8098
  260C7H8N   H8 5460  49.344   1.192  16.810  2.3456 -0.2076  3.0818
  261C7H8N   N1 5461  51.276   0.932  18.508 -0.0603 -0.1533 -0.5621
  261C7H8N   C1 5462  51.313   0.892  18.375  0.4775  0.0756 -0.1044
  261C7H8N   N2 5463  51.220   0.915  18.271  0.3246 -1.0938 -0.5201
  261C7H8N   C2 5464  51.097   0.966  18.304 -0.6939  0.5106  0.7807
  261C7H8N   C3 5465  51.066   1.011  18.429 -0.0385 -0.5956  0.2231
  261C7H8N   C4 5466  51.161   0.996  18.539  0.2549  0.0290 -0.2997
  261C7H8N   N3 5467  50.935   1.051  18.426 -0.4982  0.0622 -0.3003
  261C7H8N   C5 5468  50.892   1.038  18.296  0.0735  0.0660  0.6998
  261C7H8N   N4 5469  50.990   1.004  18.222 -0.2414  0.4904 -0.3794
  261C7H8N   C6 5470  51.378   0.898  18.615  0.4137 -0.0747  0.2201
  261C7H8N   O1 5471  51.416   0.829  18.349 -0.0443 -0.2545 -0.1355
  261C7H8N   C7 5472  51.263   0.872  18.132  0.1824 -0.3405 -0.8506
  261C7H8N   O2 5473  51.128   1.027  18.652  0.1349 -0.4280 -0.0859
  261C7H8N   H1 5474  50.889   1.109  18.495 -0.4222  2.4377 -2.1626
  261C7H8N   H2 5475  50.788   1.041  18.266  0.4703 -1.6585 -1.0070
  261C7H8N   H3 5476  51.475   0.903  18.565  0.5294  1.0765  0.5420
  261C7H8N   H4 5477  51.372   0.973  18.695  0.2354  1.1674 -0.9283
  261C7H8N   H5 5478  51.356   0.798  18.655 -1.8370  0.5245  0.5420
  261C7H8N   H6 5479  51.301   0.769  18.137 -0.8135 -0.6664  0.1417
  261C7H8N   H7 5480  51.182   0.885  18.059  0.8709  1.0535 -1.3839
  261C7H8N   H8 5481  51.337   0.945  18.098  0.9472 -0.2469  0.9575
  262C7H8N   N1 5482  50.497   1.078  18.031 -0.1513 -0.2699 -0.5206
  262C7H8N   C1 5483  50.481   1.051  17.898 -0.2269  0.4152  0.2230
  262C7H8N   N2 5484  50.575   1.099  17.807  0.0323  0.7093 -0.2245
  262C7H8N   C2 5485  50.689   1.151  17.857 -0.4140  0.1664 -0.1431
  262C7H8N   C3 5486  50.703   1.168  17.991  0.2262  0.3183 -0.4584
  262C7H8N   C4 5487  50.604   1.149  18.086 -1.5299 -0.0955 -0.8752
  262C7H8N   N3 5488  50.827   1.225  18.012  0.1042  0.2363 -0.0007
  262C7H8N   C5 5489  50.890   1.218  17.883 -0.0548  0.4038 -0.3326
  262C7H8N   N4 5490  50.800   1.184  17.786  0.2484  0.6134 -0.2749
  262C7H8N   C6 5491  50.370   1.060  18.116 -0.1044  0.2773  0.0698
  262C7H8N   O1 5492  50.388   0.975  17.864 -0.2455  0.1690  0.3150
  262C7H8N   C7 5493  50.565   1.063  17.666  0.1788  0.3291 -0.2129
  262C7H8N   O2 5494  50.608   1.197  18.199  0.5561 -0.1222 -0.2712
  262C7H8N   H1 5495  50.867   1.257  18.100 -0.3797 -0.6861  0.5615
  262C7H8N   H2 5496  50.996   1.235  17.871  0.3777 -1.9718 -0.0531
  262C7H8N   H3 5497  50.393   1.067  18.222 -1.6210  2.1278  0.3078
  262C7H8N   H4 5498  50.328   0.959  18.107 -1.4311  0.7789  0.4191
  262C7H8N   H5 5499  50.299   1.142  18.099 -1.0827 -0.6342 -0.3910
  262C7H8N   H6 5500  50.555   0.956  17.646  1.1532  0.1258  0.4160
  262C7H8N   H7 5501  50.647   1.110  17.610  0.3420 -0.1551 -0.3793
  262C7H8N   H8 5502  50.474   1.118  17.638  0.7016  0.5765 -1.4599
  263C7H8N   N1 5503  50.086   0.797  18.468  0.0694  0.2981  0.2058
  263C7H8N   C1 5504  50.098   0.851  18.338 -0.1932 -0.9293 -0.2595
  263C7H8N   N2 5505  49.992   0.830  18.247 -0.0431 -0.3043 -0.3463
  263C7H8N   C2 5506  49.876   0.777  18.292  0.3109 -0.9070 -0.2103
  263C7H8N   C3 5507  49.853   0.742  18.423 -0.0416  0.5003  0.0750
  263C7H8N   C4 5508  49.965   0.742  18.521 -0.0127  0.2294 -0.2384
  263C7H8N   N3 5509  49.729   0.693  18.426 -0.0408  0.4129  0.5088
  263C7H8N   C5 5510  49.678   0.713  18.302 -0.5797  0.7619  0.0731
  263C7H8N   N4 5511  49.771   0.749  18.216  0.0469  0.2506 -0.5161
  263C7H8N   C6 5512  50.191   0.811  18.556 -0.1825 -0.0302 -0.1780
  263C7H8N   O1 5513  50.203   0.904  18.309 -0.1362  0.4960  0.1637
  263C7H8N   C7 5514  50.014   0.869  18.102  0.6548 -0.2805  0.5020
  263C7H8N   O2 5515  49.953   0.691  18.628 -0.2739 -0.1308  0.1565
  263C7H8N   H1 5516  49.680   0.659  18.507 -0.9361  3.4938  1.3310
  263C7H8N   H2 5517  49.574   0.695  18.278 -0.2788 -0.6292 -0.2493
  263C7H8N   H3 5518  50.168   0.807  18.663  1.0617  0.7864  0.1334
  263C7H8N   H4 5519  50.224   0.916  18.562 -2.1075  0.4658  2.6149
  263C7H8N   H5 5520  50.269   0.734  18.544 -0.4002 -0.4217  0.7541
  263C7H8N   H6 5521  50.069   0.963  18.095 -1.0219  0.6037 -1.4417
  263C7H8N   H7 5522  49.920   0.894  18.050 -0.6230 -1.4762  2.1705
  263C7H8N   H8 5523  50.060   0.797  18.034  2.3193  1.6762 -0.4517
  264C7H8N   N1 5524  49.263   1.025  18.034  0.4373 -0.0892 -0.2544
  264C7H8N   C1 5525  49.252   1.061  17.904  0.1390  0.0508 -0.2110
  264C7H8N   N2 5526  49.360   1.033  17.823  0.4707  0.6427  0.4382
  264C7H8N   C2 5527  49.472   0.970  17.874  0.0525  0.1355  0.2582
  264C7H8N   C3 5528  49.477   0.942  18.001  0.3021 -0.3650  0.4031
  264C7H8N   C4 5529  49.367   0.959  18.095  0.7113  0.2769  0.1306
  264C7H8N   N3 5530  49.600   0.879  18.017 -0.6428 -0.4248  0.2778
  264C7H8N   C5 5531  49.658   0.872  17.887  0.4388  0.1607 -0.0123
  264C7H8N   N4 5532  49.579   0.930  17.801 -0.3970 -0.2376  0.1248
  264C7H8N   C6 5533  49.153   1.051  18.122  0.1411  0.3206  0.3890
  264C7H8N   O1 5534  49.157   1.136  17.867 -0.0736  0.7580  0.5162
  264C7H8N   C7 5535  49.357   1.067  17.681  0.3425 -0.1166 -0.2798
  264C7H8N   O2 5536  49.379   0.922  18.212 -0.0633  0.0146 -0.2108
  264C7H8N   H1 5537  49.632   0.822  18.094 -1.1619 -2.7387 -1.1793
  264C7H8N   H2 5538  49.751   0.821  17.864  0.8293  0.4627  0.8625
  264C7H8N   H3 5539  49.144   0.974  18.200  2.0065 -1.3350 -0.9752
  264C7H8N   H4 5540  49.175   1.146  18.172 -1.9087  0.0457  1.8815
  264C7H8N   H5 5541  49.060   1.048  18.066 -0.1871 -1.2454  1.0119
  264C7H8N   H6 5542  49.303   1.159  17.656 -1.5556 -1.4852 -1.3496
  264C7H8N   H7 5543  49.457   1.087  17.640  0.2706  2.2938  0.6363
  264C7H8N   H8 5544  49.312   0.981  17.630 -1.2711  0.3397  0.3523
  265C7H8N   N1 5545  51.299   1.297   0.628 -0.2300 -0.1517 -0.0835
  265C7H8N   C1 5546  51.317   1.245   0.494 -0.0551 -0.1290  0.2491
  265C7H8N   N2 5547  51.225   1.273   0.396  0.6380 -0.7657  0.3602
  265C7H8N   C2 5548  51.105   1.324   0.436  0.6881 -0.1497  0.2559
  265C7H8N   C3 5549  51.084   1.368   0.559 -0.4901  0.3169  0.3194
  265C7H8N   C4 5550  51.186   1.365   0.666  0.1430 -0.0112  0.2787
  265C7H8N   N3 5551  50.959   1.431   0.557  0.2155  0.7614  0.4033
  265C7H8N   C5 5552  50.904   1.397   0.437 -1.1743  0.8302 -0.4131
  265C7H8N   N4 5553  50.999   1.346   0.353 -0.1753  0.1308  0.0621
  265C7H8N   C6 5554  51.401   1.266   0.724 -0.2241  0.3896  0.2862
  265C7H8N   O1 5555  51.416   1.178   0.475 -0.4842 -0.3069 -0.2460
  265C7H8N   C7 5556  51.249   1.222   0.260  0.7294 -1.0732 -0.7387
  265C7H8N   O2 5557  51.169   1.414   0.779  0.5675 -0.0255 -0.4942
  265C7H8N   H1 5558  50.910   1.475   0.633  0.6735 -2.0646  2.4303
  265C7H8N   H2 5559  50.804   1.420   0.405 -3.1680 -3.0212  2.5813
  265C7H8N   H3 5560  51.494   1.313   0.690  2.0373 -0.6211  4.7157
  265C7H8N   H4 5561  51.361   1.313   0.815 -0.6645  1.6644 -0.5472
  265C7H8N   H5 5562  51.429   1.160   0.728  0.1394  0.4643 -0.1939
  265C7H8N   H6 5563  51.288   1.307   0.203  1.5267  0.8583  2.5619
  265C7H8N   H7 5564  51.326   1.144   0.259  2.6935  0.8284 -0.2540
  265C7H8N   H8 5565  51.157   1.180   0.216  0.0307  0.8943 -1.2110
  266C7H8N   N1 5566  50.508   1.476   0.190 -0.2501 -0.3075 -0.7777
  266C7H8N   C1 5567  50.491   1.431   0.062 -0.8359 -0.3362 -0.4552
  266C7H8N   N2 5568  50.583   1.469  18.668 -0.5001 -0.1924  0.2261
  266C7H8N   C2 5569  50.707   1.518   0.008 -0.1895 -0.8585 -0.8338
  266C7H8N   C3 5570  50.722   1.558   0.140  0.0817  0.7726  0.0359
  266C7H8N   C4 5571  50.619   1.540   0.239  0.2329  0.4300  0.4089
  266C7H8N   N3 5572  50.855   1.611   0.145 -0.3497 -0.2250 -0.0091
  266C7H8N   C5 5573  50.910   1.605   0.019  0.8295  0.3967 -1.5269
  266C7H8N   N4 5574  50.820   1.546  18.641 -0.2561  0.5536  0.1930
  266C7H8N   C6 5575  50.391   1.456   0.280 -0.2447  0.4249  0.3043
  266C7H8N   O1 5576  50.392   1.369   0.035  0.5251  0.4885  0.3477
  266C7H8N   C7 5577  50.562   1.427  18.529  0.7037 -0.2399 -0.8312
  266C7H8N   O2 5578  50.634   1.571   0.358 -0.5769  0.2478 -0.0642
  266C7H8N   H1 5579  50.906   1.631   0.230  0.4610 -0.8090 -0.3515
  266C7H8N   H2 5580  51.018   1.606   0.013  1.0580 -0.2574  1.5505
  266C7H8N   H3 5581  50.311   1.392   0.240  0.1420  0.3840 -0.4213
  266C7H8N   H4 5582  50.333   1.550   0.283 -1.3351 -0.2822  2.7145
  266C7H8N   H5 5583  50.426   1.431   0.380  0.3808  1.1036  0.2571
  266C7H8N   H6 5584  50.648   1.458  18.469  0.3099  0.6778 -0.9256
  266C7H8N   H7 5585  50.478   1.483  18.484  0.9935 -0.7359 -2.0048
  266C7H8N   H8 5586  50.543   1.321  18.509  1.3431 -0.7366  1.0838
  267C7H8N   N1 5587  50.064   1.197   0.614 -0.1053  0.2052 -0.2810
  267C7H8N   C1 5588  50.096   1.231   0.486  0.1530 -0.1137  0.9545
  267C7H8N   N2 5589  49.998   1.208   0.385  0.3032  0.5687  0.5433
  267C7H8N   C2 5590  49.877   1.153   0.423  0.4571 -0.5849  0.5554
  267C7H8N   C3 5591  49.850   1.120   0.543  0.9995  0.0126  0.3708
  267C7H8N   C4 5592  49.943   1.131   0.649 -0.7134 -0.0701 -0.0722
  267C7H8N   N3 5593  49.719   1.080   0.550 -0.4724 -0.1140  0.0229
  267C7H8N   C5 5594  49.672   1.081   0.420 -0.6871 -0.7237  0.5118
  267C7H8N   N4 5595  49.769   1.126   0.341 -0.0293  0.1418  0.1777
  267C7H8N   C6 5596  50.142   1.251   0.724 -0.0830 -0.1197  0.5343
  267C7H8N   O1 5597  50.197   1.298   0.457  1.2674  0.0140 -0.1441
  267C7H8N   C7 5598  50.016   1.270   0.253  0.4689 -0.2741 -0.5497
  267C7H8N   O2 5599  49.920   1.096   0.762 -0.3588  0.0808 -0.0200
  267C7H8N   H1 5600  49.670   1.049   0.632  1.3887 -0.6733  0.9335
  267C7H8N   H2 5601  49.568   1.066   0.391 -0.4104  1.3566 -1.7992
  267C7H8N   H3 5602  50.236   1.195   0.728  0.7199  1.1253 -0.5493
  267C7H8N   H4 5603  50.099   1.261   0.824 -1.7831  2.6793 -0.4077
  267C7H8N   H5 5604  50.177   1.347   0.685 -0.9151 -0.0118  0.0234
  267C7H8N   H6 5605  50.085   1.199   0.208  1.5981 -0.2931  1.1789
  267C7H8N   H7 5606  50.072   1.364   0.259 -0.4360  0.5132 -3.5712
  267C7H8N   H8 5607  49.918   1.284   0.204 -0.7869  3.2518  2.6990
  268C7H8N   N1 5608  49.262   1.367   0.197 -0.3697 -0.0448  1.1213
  268C7H8N   C1 5609  49.238   1.422   0.074 -0.6054  0.0499  0.6624
  268C7H8N   N2 5610  49.335   1.413  18.681  0.2919  0.3280 -0.1068
  268C7H8N   C2 5611  49.453   1.354   0.007  0.2168  0.2930 -0.1349
  268C7H8N   C3 5612  49.480   1.311   0.131 -0.2288 -0.4895  0.1950
  268C7H8N   C4 5613  49.378   1.303   0.231 -0.3182  0.4437 -0.2233
  268C7H8N   N3 5614  49.612   1.282   0.138 -0.8924 -0.0523 -0.4022
  268C7H8N   C5 5615  49.660   1.304   0.009 -0.3084  0.1651  0.4972
  268C7H8N   N4 5616  49.562   1.352  18.632 -0.0561 -0.1941 -0.3746
  268C7H8N   C6 5617  49.146   1.374   0.291  0.0717 -1.0588 -0.3599
  268C7H8N   O1 5618  49.134   1.479   0.050  0.0010 -0.0495 -0.4527
  268C7H8N   C7 5619  49.304   1.461  18.544  0.4026  0.4011  0.5239
  268C7H8N   O2 5620  49.394   1.246   0.339  0.1844 -0.4915 -0.1359
  268C7H8N   H1 5621  49.660   1.235   0.213 -0.8035 -1.4305 -1.3073
  268C7H8N   H2 5622  49.761   1.296  18.674 -0.5991 -1.0544 -0.0623
  268C7H8N   H3 5623  49.127   1.483   0.293 -0.3037 -1.1364  0.3297
  268C7H8N   H4 5624  49.060   1.330   0.240 -1.3993  0.3699  0.8350
  268C7H8N   H5 5625  49.170   1.331   0.389  0.7639 -0.6128 -0.3259
  268C7H8N   H6 5626  49.389   1.482  18.477  0.4121  0.8468  0.6824
  268C7H8N   H7 5627  49.233   1.391  18.497 -0.2405 -0.7064  3.0864
  268C7H8N   H8 5628  49.252   1.558  18.541 -0.3660 -0.0125  0.2322
  269C7H8N   N1 5629  51.290   1.315   1.447  0.1461 -0.1835 -0.6806
  269C7H8N   C1 5630  51.310   1.260   1.319 -0.2508 -1.2253 -0.6053
  269C7H8N   N2 5631  51.211   1.276   1.218 -0.1140 -0.2630 -0.5077
  269C7H8N   C2 5632  51.087   1.325   1.257  0.1840 -0.6929 -0.4607
  269C7H8N   C3 5633  51.066   1.362   1.385 -0.1071 -0.5926 -0.3985
  269C7H8N   C4 5634  51.168   1.369   1.487 -0.7420 -1.1190 -0.2850
  269C7H8N   N3 5635  50.939   1.403   1.393  0.4484  0.2397  0.0054
  269C7H8N   C5 5636  50.881   1.380   1.269 -0.7523  0.3293 -0.2382
  269C7H8N   N4 5637  50.973   1.333   1.186  0.0986  0.2912  0.0263
  269C7H8N   C6 5638  51.392   1.312   1.556 -0.6160  0.0788 -0.2353
  269C7H8N   O1 5639  51.411   1.200   1.290  0.1353  0.2313 -0.2207
  269C7H8N   C7 5640  51.242   1.231   1.080 -0.0591 -0.4150  0.2068
  269C7H8N   O2 5641  51.146   1.411   1.596  0.1724  0.1224  0.2903
  269C7H8N   H1 5642  50.888   1.441   1.471 -0.7905 -1.4699  0.0795
  269C7H8N   H2 5643  50.780   1.403   1.237  0.4086  1.7331 -2.9998
  269C7H8N   H3 5644  51.441   1.409   1.570  3.5469 -2.0447  0.5893
  269C7H8N   H4 5645  51.351   1.275   1.651  1.0802 -1.5367 -0.1154
  269C7H8N   H5 5646  51.477   1.247   1.533  0.1405 -0.3861  3.5370
  269C7H8N   H6 5647  51.287   1.131   1.074 -1.0810 -0.8269 -0.8737
  269C7H8N   H7 5648  51.157   1.239   1.012  0.5762 -0.3017 -0.5821
  269C7H8N   H8 5649  51.321   1.300   1.047 -0.5876  1.3123  2.4284
  270C7H8N   N1 5650  50.487   1.510   1.030 -0.1171  0.2516  0.0531
  270C7H8N   C1 5651  50.464   1.470   0.901 -0.1876  0.9445 -0.7612
  270C7H8N   N2 5652  50.572   1.483   0.813  0.0189 -0.7637  0.1025
  270C7H8N   C2 5653  50.695   1.519   0.860 -0.0191  0.1979 -0.3921
  270C7H8N   C3 5654  50.716   1.554   0.985 -0.0258  0.0350 -0.2451
  270C7H8N   C4 5655  50.610   1.552   1.080 -0.2925  0.2990 -0.4175
  270C7H8N   N3 5656  50.851   1.578   0.994  1.1078 -0.1852 -0.7311
  270C7H8N   C5 5657  50.898   1.579   0.864  0.4850  0.5413 -0.3346
  270C7H8N   N4 5658  50.806   1.531   0.785 -1.0599 -0.5693  1.1060
  270C7H8N   C6 5659  50.378   1.492   1.122  0.1298 -0.6977 -0.5403
  270C7H8N   O1 5660  50.359   1.414   0.872 -0.0258 -0.2710 -0.2578
  270C7H8N   C7 5661  50.554   1.428   0.675  0.7469 -0.2845  0.7379
  270C7H8N   O2 5662  50.631   1.576   1.201 -0.3147 -0.3463  0.2126
  270C7H8N   H1 5663  50.896   1.610   1.079 -0.0859 -0.7297  0.1176
  270C7H8N   H2 5664  51.001   1.591   0.834  0.3914  0.9849 -0.4845
  270C7H8N   H3 5665  50.383   1.388   1.158 -1.2193 -2.1013 -4.1597
  270C7H8N   H4 5666  50.274   1.513   1.093 -0.1813  1.9884  2.2053
  270C7H8N   H5 5667  50.402   1.557   1.207  0.4882  0.0871 -1.2384
  270C7H8N   H6 5668  50.636   1.469   0.614 -0.4245 -1.6314 -1.8250
  270C7H8N   H7 5669  50.457   1.458   0.634  0.6139 -2.9041 -0.9712
  270C7H8N   H8 5670  50.559   1.318   0.682  1.0026 -0.1239  3.6109
  271C7H8N   N1 5671  50.057   1.199   1.459  0.2070  0.9253  0.4447
  271C7H8N   C1 5672  50.073   1.241   1.325  0.9906  0.5348  0.3318
  271C7H8N   N2 5673  49.967   1.225   1.238  0.8799  0.3231  0.4796
  271C7H8N   C2 5674  49.846   1.171   1.285 -0.1621 -0.5501 -0.4574
  271C7H8N   C3 5675  49.840   1.125   1.410 -0.9023  0.2343 -0.2823
  271C7H8N   C4 5676  49.947   1.141   1.504 -0.0354  0.2916  0.1921
  271C7H8N   N3 5677  49.712   1.078   1.426  0.3679  0.7357 -0.0656
  271C7H8N   C5 5678  49.650   1.093   1.305 -0.1229 -0.6317  0.2439
  271C7H8N   N4 5679  49.734   1.148   1.216 -0.0329 -0.4683 -0.5469
  271C7H8N   C6 5680  50.174   1.216   1.547 -0.0701  0.0142 -0.1435
  271C7H8N   O1 5681  50.174   1.299   1.286 -0.1753  0.2369 -0.5029
  271C7H8N   C7 5682  49.978   1.269   1.094  0.6504  0.0724  0.6198
  271C7H8N   O2 5683  49.935   1.094   1.614  0.1668 -0.0615  0.6217
  271C7H8N   H1 5684  49.666   1.039   1.506  0.5856  1.4584  0.4131
  271C7H8N   H2 5685  49.547   1.063   1.288  0.2089 -0.0726 -3.0023
  271C7H8N   H3 5686  50.143   1.224   1.652  0.8393  1.0203  0.0612
  271C7H8N   H4 5687  50.234   1.304   1.519 -0.8724 -0.2029 -2.6514
  271C7H8N   H5 5688  50.238   1.127   1.543 -0.1603 -0.0539 -0.0101
  271C7H8N   H6 5689  49.971   1.183   1.026  1.6187  0.3532  0.1465
  271C7H8N   H7 5690  50.071   1.324   1.077  0.3287  0.4119 -0.0732
  271C7H8N   H8 5691  49.885   1.326   1.087 -0.0421 -0.9283  1.5428
  272C7H8N   N1 5692  49.265   1.414   1.044  0.7463 -0.1513  0.5223
  272C7H8N   C1 5693  49.241   1.454   0.912 -0.4337 -0.9587 -0.5740
  272C7H8N   N2 5694  49.330   1.426   0.809 -0.3887  0.1312 -0.3792
  272C7H8N   C2 5695  49.450   1.373   0.852 -0.6585 -0.3149  0.3570
  272C7H8N   C3 5696  49.474   1.332   0.980  0.1194 -0.4405  0.5000
  272C7H8N   C4 5697  49.371   1.341   1.084  0.1374  0.1256 -0.0156
  272C7H8N   N3 5698  49.597   1.271   0.982  0.1324  0.1772  0.3816
  272C7H8N   C5 5699  49.647   1.283   0.856 -0.0713  0.3205  0.3814
  272C7H8N   N4 5700  49.561   1.339   0.773  0.0423 -0.3485 -0.4652
  272C7H8N   C6 5701  49.172   1.451   1.145  0.0274  0.0475  0.1834
  272C7H8N   O1 5702  49.142   1.521   0.888 -0.1974  0.2350 -0.5507
  272C7H8N   C7 5703  49.300   1.465   0.677 -0.5379  0.5173 -0.0796
  272C7H8N   O2 5704  49.389   1.281   1.187  0.3325  0.3490 -0.2022
  272C7H8N   H1 5705  49.630   1.218   1.062  1.4339  0.0861 -0.2069
  272C7H8N   H2 5706  49.741   1.234   0.833 -0.1120 -0.4149  1.7561
  272C7H8N   H3 5707  49.225   1.510   1.220  0.3495 -0.6860  0.5351
  272C7H8N   H4 5708  49.077   1.496   1.113 -0.2568  0.1065  1.0900
  272C7H8N   H5 5709  49.135   1.363   1.200 -1.2245  1.7364  2.1509
  272C7H8N   H6 5710  49.236   1.554   0.677  0.9481  1.6271 -0.7732
  272C7H8N   H7 5711  49.393   1.484   0.622 -0.2988  1.0884  0.5026
  272C7H8N   H8 5712  49.247   1.385   0.626  4.2273 -0.8833 -3.1863
  273C7H8N   N1 5713  51.301   1.308   2.333 -0.2796  0.1831 -0.2741
  273C7H8N   C1 5714  51.340   1.254   2.213  0.1364 -0.3968  0.2877
  273C7H8N   N2 5715  51.242   1.253   2.112 -0.4125 -0.0814 -0.1687
  273C7H8N   C2 5716  51.114   1.303   2.136 -0.4763 -0.5981 -0.5773
  273C7H8N   C3 5717  51.075   1.341   2.259 -0.5175  0.2873 -0.3283
  273C7H8N   C4 5718  51.174   1.353   2.364 -0.2097 -0.1001 -0.3762
  273C7H8N   N3 5719  50.942   1.373   2.250  0.3118  0.1181  0.6364
  273C7H8N   C5 5720  50.909   1.345   2.117  0.1741 -0.1262  0.2318
  273C7H8N   N4 5721  51.019   1.311   2.043 -0.0232 -0.2961 -0.4446
  273C7H8N   C6 5722  51.408   1.321   2.436  0.4740  0.6284  0.1265
  273C7H8N   O1 5723  51.454   1.216   2.190  0.2789  0.7815  0.3032
  273C7H8N   C7 5724  51.285   1.204   1.980 -0.6329 -0.7537 -0.0235
  273C7H8N   O2 5725  51.146   1.395   2.475 -0.6904 -0.5085 -0.2007
  273C7H8N   H1 5726  50.874   1.390   2.322 -0.8586  0.5286 -0.5514
  273C7H8N   H2 5727  50.811   1.354   2.071  2.1628  1.2524 -3.9692
  273C7H8N   H3 5728  51.493   1.374   2.390  0.9597  0.6039  0.9939
  273C7H8N   H4 5729  51.374   1.375   2.525  0.2797 -0.2299  0.5796
  273C7H8N   H5 5730  51.431   1.215   2.452  0.4737  0.5246 -0.5389
  273C7H8N   H6 5731  51.362   1.126   1.990  0.1454 -0.2632 -1.9786
  273C7H8N   H7 5732  51.202   1.155   1.930 -0.0824 -0.6461 -1.0546
  273C7H8N   H8 5733  51.321   1.281   1.911 -0.7521 -0.7742 -0.1051
  274C7H8N   N1 5734  50.502   1.481   1.889 -0.0929  0.0688 -0.5438
  274C7H8N   C1 5735  50.474   1.439   1.755 -0.0889  0.3654 -0.2012
  274C7H8N   N2 5736  50.564   1.471   1.661  0.2701 -0.2587  0.4214
  274C7H8N   C2 5737  50.687   1.519   1.698 -0.0117  0.1577 -0.0576
  274C7H8N   C3 5738  50.720   1.545   1.824  0.2103 -0.1236 -0.4231
  274C7H8N   C4 5739  50.623   1.537   1.924 -0.4062  0.0128 -0.1896
  274C7H8N   N3 5740  50.853   1.589   1.823 -0.4892  0.1012  0.0208
  274C7H8N   C5 5741  50.889   1.596   1.693 -0.2140  0.2029 -0.3114
  274C7H8N   N4 5742  50.791   1.548   1.618 -0.4244 -0.5028 -0.0271
  274C7H8N   C6 5743  50.402   1.452   1.991 -0.2600  0.2332 -0.8551
  274C7H8N   O1 5744  50.374   1.371   1.737  0.3082 -0.1328 -0.0357
  274C7H8N   C7 5745  50.533   1.424   1.524 -0.2226 -0.4164  0.6018
  274C7H8N   O2 5746  50.655   1.572   2.036  0.3120  0.5096 -0.2100
  274C7H8N   H1 5747  50.910   1.619   1.901  1.2624 -1.5008 -0.6065
  274C7H8N   H2 5748  50.991   1.611   1.660 -0.3833  1.0887 -0.4544
  274C7H8N   H3 5749  50.326   1.531   1.997 -1.0460 -0.6978  2.6361
  274C7H8N   H4 5750  50.452   1.435   2.087 -0.8209  1.4184 -0.3474
  274C7H8N   H5 5751  50.363   1.352   1.968  1.0586 -0.4885 -0.0152
  274C7H8N   H6 5752  50.607   1.480   1.465 -0.2814  2.1356  2.8194
  274C7H8N   H7 5753  50.441   1.465   1.481  0.2493  1.0640  0.9671
  274C7H8N   H8 5754  50.533   1.315   1.517 -1.4731 -0.4554  1.0759
  275C7H8N   N1 5755  50.075   1.206   2.299 -0.2324 -0.1564 -0.1844
  275C7H8N   C1 5756  50.084   1.252   2.168 -0.1743 -0.7325  0.4700
  275C7H8N   N2 5757  49.978   1.230   2.078 -0.4557 -0.5537  0.2706
  275C7H8N   C2 5758  49.865   1.166   2.123  0.3122 -0.6660 -0.4086
  275C7H8N   C3 5759  49.855   1.135   2.251 -0.7721 -0.2902  0.3154
  275C7H8N   C4 5760  49.964   1.145   2.343  0.7656 -0.1022 -0.2852
  275C7H8N   N3 5761  49.733   1.070   2.257  0.1225  0.0524  0.2192
  275C7H8N   C5 5762  49.673   1.085   2.134  0.2058 -0.2546  0.8663
  275C7H8N   N4 5763  49.750   1.142   2.046  0.1218  0.6089 -0.1892
  275C7H8N   C6 5764  50.183   1.219   2.392 -0.8275 -0.6302  0.5722
  275C7H8N   O1 5765  50.181   1.312   2.130  0.3244 -0.4197  0.4248
  275C7H8N   C7 5766  50.004   1.255   1.939  0.2244  0.0375 -0.0158
  275C7H8N   O2 5767  49.944   1.114   2.458 -0.1421 -0.2499 -0.0591
  275C7H8N   H1 5768  49.688   1.031   2.338  0.8146 -2.7733 -0.7024
  275C7H8N   H2 5769  49.585   1.026   2.109  1.7606 -1.2658 -2.4965
  275C7H8N   H3 5770  50.232   1.317   2.385  1.7930 -1.9849 -0.8538
  275C7H8N   H4 5771  50.263   1.146   2.369  0.4517  1.1969 -0.9857
  275C7H8N   H5 5772  50.153   1.201   2.496 -0.4769 -0.9465  0.6234
  275C7H8N   H6 5773  50.081   1.191   1.894  0.6692  2.0800 -2.2304
  275C7H8N   H7 5774  50.027   1.360   1.918 -1.8744  0.0432 -2.4824
  275C7H8N   H8 5775  49.906   1.249   1.891 -1.5204  0.3995  3.3352
  276C7H8N   N1 5776  49.260   1.398   1.914 -0.5054  0.0842 -0.0932
  276C7H8N   C1 5777  49.229   1.433   1.784  0.7114 -0.7240  0.4229
  276C7H8N   N2 5778  49.315   1.413   1.679 -0.2851  0.0129  0.2095
  276C7H8N   C2 5779  49.435   1.352   1.706  0.4025 -0.4149 -0.1583
  276C7H8N   C3 5780  49.469   1.322   1.834 -0.3918 -0.0529  0.3184
  276C7H8N   C4 5781  49.375   1.328   1.945  0.4729  0.0186  0.2030
  276C7H8N   N3 5782  49.596   1.275   1.823 -0.1398  0.5327  0.1433
  276C7H8N   C5 5783  49.634   1.284   1.690  0.5039  0.4345 -0.5298
  276C7H8N   N4 5784  49.536   1.331   1.620  0.5118 -0.6115 -0.1305
  276C7H8N   C6 5785  49.170   1.416   2.019 -0.0663  0.1449 -0.1944
  276C7H8N   O1 5786  49.115   1.477   1.763  0.3936 -0.2338  0.2172
  276C7H8N   C7 5787  49.283   1.453   1.540  0.0008 -0.0477 -0.0533
  276C7H8N   O2 5788  49.406   1.278   2.056 -0.1768  0.1365  0.2786
  276C7H8N   H1 5789  49.650   1.233   1.897  1.8727  1.7167 -0.6198
  276C7H8N   H2 5790  49.733   1.252   1.660 -0.2228 -1.4990 -0.9762
  276C7H8N   H3 5791  49.220   1.422   2.117  1.8414 -2.2862 -0.9650
  276C7H8N   H4 5792  49.098   1.497   2.006  0.3599  0.3118 -1.5310
  276C7H8N   H5 5793  49.112   1.322   2.013  0.7692 -0.3481 -0.7079
  276C7H8N   H6 5794  49.373   1.457   1.478  0.6873 -1.4960  0.8259
  276C7H8N   H7 5795  49.219   1.379   1.490  2.7530 -1.4101 -1.6742
  276C7H8N   H8 5796  49.236   1.552   1.543  0.1760  0.0283  0.2306
[truncated: 57,920,564 more chars]
