# Supplementary material for: Accurate Prediction of Mechanical Property of Organic Crystals Using Molecular Dynamics-Based Nanoindentation Simulations
Source: J Am Chem Soc. 2025 Oct 3;147(41):37186–95. doi: 10.1021/jacs.5c09944 (PMC12532296; doi:10.1021/jacs.5c09944)
Supplement: Supplementary file 2 [file ja5c09944_si_002.zip › Supporting-files/MD-nanoindentation/theophylline-anhydrate/theophylline-anhydrate_final.gro]

Generic title
845224
    1C7H8N   N1    1  51.130   0.227   0.549  0.0667  0.7030 -0.5437
    1C7H8N   C1    2  51.153   0.188   0.413  0.1013  0.0922  0.4101
    1C7H8N   N2    3  51.036   0.194   0.330 -0.1063 -0.6118 -0.1848
    1C7H8N   C2    4  50.921   0.244   0.378  0.2205  0.1185  0.6501
    1C7H8N   C3    5  50.907   0.284   0.502  0.1452  0.1374 -0.6890
    1C7H8N   C4    6  51.014   0.277   0.596  1.3135  0.0929 -0.0793
    1C7H8N   N3    7  50.775   0.331   0.514 -0.1504  0.1909  1.2708
    1C7H8N   C5    8  50.729   0.342   0.385  1.0491  0.1556  0.2220
    1C7H8N   N4    9  50.817   0.291   0.302  0.6161  0.4526 -0.3723
    1C7H8N   C6   10  51.249   0.230   0.641  0.0525  0.4554 -0.4229
    1C7H8N   O1   11  51.256   0.143   0.375 -0.8160  0.2375  0.2532
    1C7H8N   C7   12  51.057   0.175   0.183 -0.2510  0.8570  0.0916
    1C7H8N   O2   13  50.989   0.318   0.713 -0.5350  0.2229 -0.0744
    1C7H8N   H1   14  50.726   0.356   0.599  0.7817  3.9739  0.8078
    1C7H8N   H2   15  50.630   0.378   0.360  0.7979  0.7459  2.0021
    1C7H8N   H3   16  51.231   0.219   0.748 -1.2814 -1.5621 -0.8372
    1C7H8N   H4   17  51.313   0.144   0.618  0.7432  0.9437 -0.3770
    1C7H8N   H5   18  51.295   0.328   0.624  1.6840 -0.1271  0.5117
    1C7H8N   H6   19  50.958   0.184   0.137 -0.0705  0.7915 -0.2995
    1C7H8N   H7   20  51.140   0.237   0.148  2.1134 -0.5626  2.9542
    1C7H8N   H8   21  51.077   0.067   0.177 -2.4811  0.1473  3.8032
    2C7H8N   N1   22  50.331   0.434   0.141 -0.0790  0.6044  0.5739
    2C7H8N   C1   23  50.321   0.397   0.006  0.1773  0.6399 -0.1961
    2C7H8N   N2   24  50.426   0.426  18.618  0.7137  0.3624 -0.1358
    2C7H8N   C2   25  50.542   0.467  18.672 -0.5863  0.4710  0.3541
    2C7H8N   C3   26  50.559   0.496   0.104 -0.4437  0.5701  0.4051
    2C7H8N   C4   27  50.443   0.491   0.196 -0.1444 -0.7670 -0.1749
    2C7H8N   N3   28  50.688   0.540   0.116 -0.6206  0.4968  0.5289
    2C7H8N   C5   29  50.747   0.515  18.697 -0.1617 -0.9750  0.8980
    2C7H8N   N4   30  50.663   0.475  18.607  0.1348  0.2054 -0.3864
    2C7H8N   C6   31  50.214   0.414   0.226 -0.1357 -0.2957  0.5254
    2C7H8N   O1   32  50.220   0.334  18.672  0.3884  0.4097  0.6424
    2C7H8N   C7   33  50.412   0.390  18.470  0.2071 -0.0356  0.5270
    2C7H8N   O2   34  50.440   0.541   0.311  0.0611 -0.2594 -0.2579
    2C7H8N   H1   35  50.736   0.579   0.196  1.1503  0.0440 -0.2863
    2C7H8N   H2   36  50.848   0.545  18.673 -0.4255 -0.7561  0.0347
    2C7H8N   H3   37  50.226   0.321   0.283  2.9271  0.1739  0.7129
    2C7H8N   H4   38  50.119   0.398   0.173 -0.6313 -1.3722  1.7185
    2C7H8N   H5   39  50.193   0.503   0.286  0.6450  0.6090 -0.5198
    2C7H8N   H6   40  50.317   0.409  18.419 -0.5549 -0.7435  1.6641
    2C7H8N   H7   41  50.441   0.285  18.458 -2.9118 -1.2509  3.0930
    2C7H8N   H8   42  50.492   0.440  18.414 -0.6947  0.0714 -0.6916
    3C7H8N   N1   43  49.888   0.193   0.551  0.5498  0.1306 -0.8605
    3C7H8N   C1   44  49.914   0.237   0.425 -0.0273  0.7905  0.8354
    3C7H8N   N2   45  49.833   0.184   0.316  0.0379  0.2614  0.7306
    3C7H8N   C2   46  49.710   0.126   0.353 -1.0300 -0.0810 -0.8763
    3C7H8N   C3   47  49.680   0.104   0.485  0.3843  0.8460 -0.2285
    3C7H8N   C4   48  49.775   0.118   0.586  0.3605  0.3284  0.1256
    3C7H8N   N3   49  49.549   0.060   0.483  0.2419  0.3849  0.2889
    3C7H8N   C5   50  49.508   0.059   0.351 -0.2105 -1.0436 -0.0964
    3C7H8N   N4   51  49.600   0.099   0.272 -0.3674 -0.4411  0.1120
    3C7H8N   C6   52  49.993   0.219   0.651 -1.0713  0.1206 -0.7388
    3C7H8N   O1   53  50.009   0.310   0.398 -0.1306 -0.1171  0.2913
    3C7H8N   C7   54  49.856   0.222   0.174 -0.4194  0.3507  0.1707
    3C7H8N   O2   55  49.756   0.080   0.703 -0.0211  0.5826  0.0757
    3C7H8N   H1   56  49.487   0.041   0.560 -2.0443 -2.4677 -2.1464
    3C7H8N   H2   57  49.404   0.035   0.332 -0.5788  1.6483 -1.8138
    3C7H8N   H3   58  50.069   0.294   0.628 -0.2136  0.0180  1.5550
    3C7H8N   H4   59  50.054   0.130   0.670  0.1880  1.4206  1.6166
    3C7H8N   H5   60  49.951   0.243   0.750  2.2617  3.0579  0.0669
    3C7H8N   H6   61  49.818   0.146   0.104 -0.7346 -1.9356  2.7234
    3C7H8N   H7   62  49.963   0.243   0.158 -0.5732  1.4701  0.5572
    3C7H8N   H8   63  49.789   0.306   0.152 -0.2193 -0.1106 -2.3467
    4C7H8N   N1   64  49.057   0.387   0.137 -0.2187  0.0596  0.4401
    4C7H8N   C1   65  49.032   0.416   0.006  0.1006 -0.0023 -0.0046
    4C7H8N   N2   66  49.141   0.394  18.617  0.4050  0.0787 -0.6297
    4C7H8N   C2   67  49.263   0.348  18.663  0.6196 -0.1448 -0.5647
    4C7H8N   C3   68  49.280   0.318   0.091  0.4346  0.3630 -0.4172
    4C7H8N   C4   69  49.171   0.335   0.189 -0.2082  0.0713 -0.1464
    4C7H8N   N3   70  49.406   0.257   0.099 -0.1482 -0.1061 -0.6097
    4C7H8N   C5   71  49.459   0.256  18.675 -0.3964  0.1590 -0.4939
    4C7H8N   N4   72  49.370   0.312  18.587  0.4655 -0.0675 -0.6661
    4C7H8N   C6   73  48.948   0.399   0.232  0.0995  0.1668  0.0344
    4C7H8N   O1   74  48.926   0.469  18.678 -0.2867 -0.1719  0.4518
    4C7H8N   C7   75  49.115   0.407  18.475  0.5582  0.1007  0.3923
    4C7H8N   O2   76  49.189   0.308   0.302  0.7424 -0.2113 -0.0969
    4C7H8N   H1   77  49.445   0.207   0.178  0.0589  1.5935  0.3815
    4C7H8N   H2   78  49.552   0.203  18.659  0.6251  1.7099  0.1963
    4C7H8N   H3   79  48.858   0.442   0.188  0.9072  3.7196  1.6747
    4C7H8N   H4   80  48.934   0.296   0.266  0.5089 -0.3407 -1.2940
    4C7H8N   H5   81  48.978   0.458   0.319  3.2491  0.6750 -1.3302
    4C7H8N   H6   82  49.084   0.509  18.453  2.4421  0.4983 -0.5941
    4C7H8N   H7   83  49.209   0.381  18.423 -0.0077  1.6577 -1.4761
    4C7H8N   H8   84  49.030   0.347  18.439  2.4648 -2.5154  0.0243
    5C7H8N   N1   85  51.142   0.242   1.453 -0.9297 -0.4623  0.5164
    5C7H8N   C1   86  51.166   0.185   1.321  0.6422  0.1804  0.9446
    5C7H8N   N2   87  51.075   0.218   1.221 -0.1604 -0.6017  0.4630
    5C7H8N   C2   88  50.956   0.279   1.253  0.7548  0.4530  0.4403
    5C7H8N   C3   89  50.928   0.317   1.370 -0.3774  0.3670  0.9043
    5C7H8N   C4   90  51.029   0.318   1.479  0.3831  0.1830  0.4718
    5C7H8N   N3   91  50.804   0.373   1.365  0.4660 -0.2120 -0.3423
    5C7H8N   C5   92  50.760   0.348   1.238  0.1512 -0.6329 -0.0100
    5C7H8N   N4   93  50.851   0.296   1.163  0.4886 -0.1930  0.9138
    5C7H8N   C6   94  51.243   0.212   1.555  0.9084  0.4953  0.7614
    5C7H8N   O1   95  51.258   0.117   1.294  0.1445 -0.2413 -0.0075
    5C7H8N   C7   96  51.104   0.180   1.073  1.1511  0.0738 -0.6614
    5C7H8N   O2   97  51.008   0.359   1.587  0.0744 -0.0525 -0.1526
    5C7H8N   H1   98  50.758   0.423   1.439 -0.1359 -0.1364 -0.7673
    5C7H8N   H2   99  50.660   0.380   1.210  1.0644 -0.0022 -2.6290
    5C7H8N   H3  100  51.326   0.161   1.506  0.1635 -1.1507  1.1656
    5C7H8N   H4  101  51.272   0.310   1.596  0.9948  0.6264  0.3885
    5C7H8N   H5  102  51.195   0.146   1.629  0.9897 -1.6440 -1.0528
    5C7H8N   H6  103  51.202   0.131   1.060  1.9372  0.9459  1.6255
    5C7H8N   H7  104  51.021   0.116   1.039  0.6236  0.2249  0.3277
    5C7H8N   H8  105  51.096   0.273   1.015  1.4334  1.2238  1.0996
    6C7H8N   N1  106  50.338   0.458   1.019  0.3511  0.1775  0.0591
    6C7H8N   C1  107  50.297   0.420   0.887 -0.1322  0.3654  0.1622
    6C7H8N   N2  108  50.386   0.442   0.780  0.6168 -0.1387 -0.1434
    6C7H8N   C2  109  50.512   0.476   0.806 -0.1680  0.0181 -0.1603
    6C7H8N   C3  110  50.560   0.495   0.929 -0.2204 -0.5098 -0.9263
    6C7H8N   C4  111  50.468   0.502   1.043  0.0859 -0.0604 -0.6820
    6C7H8N   N3  112  50.683   0.563   0.907  0.0891 -0.0381  0.4571
    6C7H8N   C5  113  50.714   0.528   0.775 -0.2799  1.1088 -0.5442
    6C7H8N   N4  114  50.608   0.480   0.715 -0.1653  0.6555  0.4977
    6C7H8N   C6  115  50.230   0.469   1.122 -0.2280  0.3233 -0.4286
    6C7H8N   O1  116  50.189   0.370   0.870 -0.4070  0.0794 -0.0471
    6C7H8N   C7  117  50.342   0.417   0.642 -0.0207  0.6160 -0.2797
    6C7H8N   O2  118  50.501   0.548   1.158  0.4840  0.1541 -0.7518
    6C7H8N   H1  119  50.748   0.595   0.976  1.1956  0.0326 -0.6099
    6C7H8N   H2  120  50.809   0.557   0.732 -0.0097  2.5179  0.9005
    6C7H8N   H3  121  50.161   0.547   1.085  1.7033  1.9842 -0.5919
    6C7H8N   H4  122  50.260   0.520   1.215 -2.6676 -0.7521  0.9950
    6C7H8N   H5  123  50.187   0.370   1.140  2.3228 -0.6477  0.5609
    6C7H8N   H6  124  50.362   0.314   0.610 -1.1347  0.6147 -0.9995
    6C7H8N   H7  125  50.398   0.485   0.577  0.7317  1.3073  1.0700
    6C7H8N   H8  126  50.236   0.438   0.625 -0.8125 -2.2320  0.9037
    7C7H8N   N1  127  49.856   0.162   1.397  0.5593  0.1284  0.6267
    7C7H8N   C1  128  49.874   0.219   1.272 -0.9947 -0.3718 -0.2830
    7C7H8N   N2  129  49.778   0.199   1.178  0.3454  0.5219 -0.0643
    7C7H8N   C2  130  49.665   0.125   1.207 -0.3735 -0.0623 -0.1343
    7C7H8N   C3  131  49.638   0.100   1.331 -0.1564  0.0046 -0.3134
    7C7H8N   C4  132  49.740   0.107   1.435 -0.0482  0.1858  0.4618
    7C7H8N   N3  133  49.513   0.036   1.330 -0.7070 -0.3768 -0.6106
    7C7H8N   C5  134  49.468   0.054   1.195 -0.0151 -0.0375  0.3529
    7C7H8N   N4  135  49.564   0.100   1.122 -0.5553  0.4425 -0.1710
    7C7H8N   C6  136  49.966   0.171   1.494 -0.1409 -0.0792  0.5519
    7C7H8N   O1  137  49.975   0.284   1.246  0.0861  0.4160 -0.0525
    7C7H8N   C7  138  49.802   0.233   1.033 -0.1178  0.2576 -0.5284
    7C7H8N   O2  139  49.723   0.057   1.544  0.2975  0.7493  0.4717
    7C7H8N   H1  140  49.460   0.001   1.409  1.1946  0.1989  0.9703
    7C7H8N   H2  141  49.371   0.026   1.154  0.1603 -1.5967  0.9520
    7C7H8N   H3  142  49.956   0.086   1.562  0.5512  0.3555  1.2108
    7C7H8N   H4  143  49.955   0.260   1.558  0.3445 -0.2109  0.8238
    7C7H8N   H5  144  50.067   0.154   1.455  0.5311  1.8455  1.4062
    7C7H8N   H6  145  49.779   0.144   0.974 -0.5578 -0.0604  0.1164
    7C7H8N   H7  146  49.904   0.268   1.017  1.3457 -4.1049 -1.3915
    7C7H8N   H8  147  49.730   0.310   1.002  0.8297  1.9362  1.3492
    8C7H8N   N1  148  49.044   0.329   0.928 -0.3685  0.7647  0.8042
    8C7H8N   C1  149  49.026   0.368   0.795  0.5280  0.1254 -0.1061
    8C7H8N   N2  150  49.134   0.354   0.707  0.0648 -0.7446  0.4886
    8C7H8N   C2  151  49.256   0.304   0.754 -0.4862  0.4009  0.2629
    8C7H8N   C3  152  49.269   0.262   0.879 -0.7877  0.6938 -0.7674
    8C7H8N   C4  153  49.160   0.271   0.978  0.0743  0.2134 -0.3438
    8C7H8N   N3  154  49.393   0.215   0.892  0.4628  0.3716 -0.5092
    8C7H8N   C5  155  49.459   0.225   0.772 -0.4943 -1.0517  0.4956
    8C7H8N   N4  156  49.372   0.275   0.687 -0.3526  0.1388  0.3744
    8C7H8N   C6  157  48.924   0.328   1.010  0.4430  0.1770  0.7847
    8C7H8N   O1  158  48.928   0.423   0.761  0.0542  0.0084 -0.0422
    8C7H8N   C7  159  49.118   0.399   0.572 -0.7239 -0.7560  0.6143
    8C7H8N   O2  160  49.169   0.219   1.088  0.0302 -0.1391  0.2761
    8C7H8N   H1  161  49.422   0.155   0.968 -0.2647 -0.8218 -1.1521
    8C7H8N   H2  162  49.553   0.175   0.755 -1.4409 -2.3015 -1.1256
    8C7H8N   H3  163  48.947   0.308   1.115 -2.5084 -3.0609  0.9109
    8C7H8N   H4  164  48.872   0.424   0.997 -0.7835 -0.8754 -2.6085
    8C7H8N   H5  165  48.865   0.240   0.983 -1.5724  2.1107 -1.3409
    8C7H8N   H6  166  49.055   0.325   0.523  2.1839 -2.0345 -1.3389
    8C7H8N   H7  167  49.075   0.499   0.558  3.5217  1.6105  3.1969
    8C7H8N   H8  168  49.218   0.397   0.527 -0.3474 -0.7479  1.4445
    9C7H8N   N1  169  51.114   0.235   2.233 -0.4209 -0.4536 -0.1540
    9C7H8N   C1  170  51.130   0.181   2.103 -0.1670 -0.1030 -0.9887
    9C7H8N   N2  171  51.030   0.214   2.013  0.0066  0.7468 -0.3187
    9C7H8N   C2  172  50.916   0.282   2.054 -0.8248 -0.6730 -0.3150
    9C7H8N   C3  173  50.900   0.308   2.181  0.4069 -0.1378 -0.1664
    9C7H8N   C4  174  50.997   0.292   2.278 -0.2232  0.3741  0.1531
    9C7H8N   N3  175  50.769   0.355   2.187  0.8144  0.2514  0.2587
    9C7H8N   C5  176  50.712   0.347   2.061  0.3902 -0.5537  0.0439
    9C7H8N   N4  177  50.805   0.306   1.983 -0.2394  0.5114  0.4660
    9C7H8N   C6  178  51.220   0.210   2.338  0.6646  0.0917 -0.0337
    9C7H8N   O1  179  51.224   0.116   2.068 -0.6724 -0.3743 -0.1196
    9C7H8N   C7  180  51.060   0.170   1.868  0.4999 -0.7747  0.2222
    9C7H8N   O2  181  50.970   0.329   2.392 -0.5810  0.0443 -0.0176
    9C7H8N   H1  182  50.714   0.390   2.265  0.6607  2.3385 -0.7388
    9C7H8N   H2  183  50.605   0.350   2.048  0.1944  0.0693  1.7754
    9C7H8N   H3  184  51.183   0.138   2.412 -1.5105  2.8583  1.6759
    9C7H8N   H4  185  51.317   0.172   2.303 -0.1266  1.8904 -4.5466
    9C7H8N   H5  186  51.247   0.311   2.370 -0.4538  0.9880 -1.8821
    9C7H8N   H6  187  51.157   0.200   1.826 -0.7907  1.3871 -1.3158
    9C7H8N   H7  188  51.072   0.061   1.874  1.5179 -0.6056  1.3487
    9C7H8N   H8  189  50.978   0.207   1.806  0.2239 -0.2113  0.9206
   10C7H8N   N1  190  50.306   0.417   1.803 -0.4247  0.7610  0.2298
   10C7H8N   C1  191  50.288   0.381   1.669  0.2816 -0.9615  0.2175
   10C7H8N   N2  192  50.397   0.405   1.581  0.1849 -0.5273  0.4093
   10C7H8N   C2  193  50.516   0.450   1.628 -0.7242 -0.3813 -0.2724
   10C7H8N   C3  194  50.524   0.480   1.758  0.5045 -0.1227 -0.2413
   10C7H8N   C4  195  50.418   0.465   1.858  0.1177  0.1685  0.2329
   10C7H8N   N3  196  50.651   0.531   1.778 -0.3301  0.0770  1.0358
   10C7H8N   C5  197  50.718   0.515   1.655 -0.5242 -0.8457  0.8658
   10C7H8N   N4  198  50.630   0.473   1.560 -0.1403  0.4568 -0.4806
   10C7H8N   C6  199  50.196   0.389   1.891  0.3059  0.3762  0.5166
   10C7H8N   O1  200  50.188   0.320   1.638  0.5201  0.4984  0.1839
   10C7H8N   C7  201  50.394   0.362   1.443  0.0001 -0.7454  0.7012
   10C7H8N   O2  202  50.426   0.500   1.977 -0.4304  0.4824  0.3838
   10C7H8N   H1  203  50.693   0.550   1.867  0.5913 -1.1639  0.8861
   10C7H8N   H2  204  50.825   0.529   1.651 -0.3838 -2.1841 -0.3966
   10C7H8N   H3  205  50.099   0.375   1.841 -0.6226  0.0848  2.3481
   10C7H8N   H4  206  50.183   0.467   1.966  1.1026  1.0857 -0.0793
   10C7H8N   H5  207  50.218   0.294   1.941  0.3649  0.7932  1.2856
   10C7H8N   H6  208  50.440   0.440   1.381  0.4704 -2.0693 -0.6285
   10C7H8N   H7  209  50.293   0.362   1.399  0.9258 -1.9217 -1.4754
   10C7H8N   H8  210  50.430   0.259   1.436 -0.5313 -0.7928 -1.5361
   11C7H8N   N1  211  49.862   0.134   2.209 -0.4804 -0.2028  0.9326
   11C7H8N   C1  212  49.866   0.180   2.076 -0.0763 -0.6971  0.3070
   11C7H8N   N2  213  49.750   0.173   1.998  0.5530 -0.0756  0.4905
   11C7H8N   C2  214  49.643   0.113   2.047  0.2189  0.1977  0.2889
   11C7H8N   C3  215  49.631   0.070   2.173 -0.1280  0.4201 -0.1534
   11C7H8N   C4  216  49.745   0.077   2.266  0.2328 -0.1139  0.0931
   11C7H8N   N3  217  49.510   0.006   2.178  0.4466 -0.3873  0.2578
   11C7H8N   C5  218  49.453   0.018   2.056 -0.2876  0.0975  0.2114
   11C7H8N   N4  219  49.529   0.089   1.975 -0.4590 -0.0978 -0.2135
   11C7H8N   C6  220  49.987   0.122   2.286 -0.1026 -0.2583 -0.3933
   11C7H8N   O1  221  49.967   0.236   2.032 -0.8168 -0.1855 -0.7464
   11C7H8N   C7  222  49.751   0.241   1.861 -0.0892  0.3650 -0.7782
   11C7H8N   O2  223  49.737   0.036   2.383 -0.0543 -0.7383  0.4282
   11C7H8N   H1  224  49.470  20.636   2.254 -1.2992  0.5325  0.0085
   11C7H8N   H2  225  49.367  20.642   2.024 -0.3693  1.1478 -1.5884
   11C7H8N   H3  226  50.017   0.020   2.310  1.4593 -0.2217 -2.1033
   11C7H8N   H4  227  49.976   0.178   2.380  1.7750 -2.1064  0.9746
   11C7H8N   H5  228  50.069   0.169   2.230  1.9812 -2.4931  0.7142
   11C7H8N   H6  229  49.648   0.249   1.823 -0.3408 -0.9729 -0.3887
   11C7H8N   H7  230  49.811   0.176   1.796  1.3041 -3.3509  3.9207
   11C7H8N   H8  231  49.799   0.339   1.865 -0.7019  0.6410  0.0451
   12C7H8N   N1  232  49.039   0.338   1.781  0.1173 -0.5101  0.2995
   12C7H8N   C1  233  49.007   0.376   1.650 -0.3953 -0.0629 -0.1232
   12C7H8N   N2  234  49.111   0.378   1.554 -0.1610 -0.3377  0.2545
   12C7H8N   C2  235  49.235   0.326   1.594 -0.3185 -0.0054 -0.7537
   12C7H8N   C3  236  49.262   0.283   1.721 -0.0543  0.7846  0.1672
   12C7H8N   C4  237  49.160   0.289   1.830  0.1426  0.2729  0.7307
   12C7H8N   N3  238  49.389   0.233   1.719  0.7461  0.1064 -0.6362
   12C7H8N   C5  239  49.439   0.246   1.596  0.3850  0.2901 -0.1442
   12C7H8N   N4  240  49.343   0.293   1.516 -0.3863  0.1039 -0.6443
   12C7H8N   C6  241  48.929   0.348   1.874  0.1580 -0.1506  0.3391
   12C7H8N   O1  242  48.891   0.409   1.621  0.1664 -0.1730  0.2304
   12C7H8N   C7  243  49.084   0.411   1.409 -0.1136 -0.4722 -0.4640
   12C7H8N   O2  244  49.189   0.265   1.948 -0.2435  0.4624 -0.1441
   12C7H8N   H1  245  49.439   0.188   1.794 -1.5978 -2.3424 -0.4489
   12C7H8N   H2  246  49.536   0.209   1.565  0.6897 -0.7019  1.8949
   12C7H8N   H3  247  48.845   0.288   1.838  0.4723 -0.3194 -0.1026
   12C7H8N   H4  248  48.961   0.322   1.976 -2.4877  1.8923  1.7520
   12C7H8N   H5  249  48.890   0.450   1.884  1.4016  0.3262  0.4377
   12C7H8N   H6  250  49.073   0.314   1.357 -1.5539 -0.8879  0.6067
   12C7H8N   H7  251  48.997   0.477   1.413 -1.5421 -2.4685  3.1892
   12C7H8N   H8  252  49.175   0.455   1.366  3.7558 -3.6516  3.9531
   13C7H8N   N1  253  51.135   0.267   3.114 -0.4172  0.4989 -1.0749
   13C7H8N   C1  254  51.158   0.198   3.000 -0.5123  0.4022  0.9641
   13C7H8N   N2  255  51.059   0.210   2.904  0.0950 -0.4091  0.6691
   13C7H8N   C2  256  50.931   0.256   2.932  0.2202  0.0070 -0.4706
   13C7H8N   C3  257  50.905   0.316   3.053  0.3636  0.0277 -0.2521
   13C7H8N   C4  258  51.010   0.321   3.154  0.4229  0.4994 -0.5115
   13C7H8N   N3  259  50.777   0.371   3.043  0.0233  0.1564  0.1342
   13C7H8N   C5  260  50.729   0.339   2.919 -0.3986  0.2958  0.9483
   13C7H8N   N4  261  50.822   0.274   2.845  0.7229  0.5161  0.2650
   13C7H8N   C6  262  51.248   0.262   3.214 -0.7718 -0.1666  0.0659
   13C7H8N   O1  263  51.263   0.144   2.973 -0.8724 -0.4008  0.4170
   13C7H8N   C7  264  51.087   0.149   2.771 -0.2894  0.1306  0.7635
   13C7H8N   O2  265  50.993   0.380   3.260 -1.0663  0.0291  0.0395
   13C7H8N   H1  266  50.733   0.424   3.116  3.8197  1.6719  1.4522
   13C7H8N   H2  267  50.638   0.369   2.870 -0.7579 -1.3290  0.5647
   13C7H8N   H3  268  51.247   0.162   3.259  0.8614  0.6762  2.0948
   13C7H8N   H4  269  51.334   0.290   3.152 -0.1732 -1.3203  0.3653
   13C7H8N   H5  270  51.244   0.336   3.295  1.2964  4.6486 -3.9764
   13C7H8N   H6  271  51.135   0.211   2.694  2.0937 -2.3479  0.1840
   13C7H8N   H7  272  51.156   0.066   2.794  0.5406  0.8080  0.7417
   13C7H8N   H8  273  50.993   0.112   2.729  0.1069 -0.1478  0.1181
   14C7H8N   N1  274  50.315   0.388   2.654  0.3833 -0.7016  0.2000
   14C7H8N   C1  275  50.292   0.338   2.521  0.3729 -0.3280  0.3801
   14C7H8N   N2  276  50.384   0.360   2.422  0.1052  0.0649  0.2974
   14C7H8N   C2  277  50.498   0.427   2.454 -0.1730 -0.5385  0.7193
   14C7H8N   C3  278  50.520   0.472   2.578 -0.6175  0.3660 -0.7456
   14C7H8N   C4  279  50.429   0.464   2.691  0.3609  0.5831 -0.5872
   14C7H8N   N3  280  50.636   0.544   2.578 -0.5530  0.2106 -0.0174
   14C7H8N   C5  281  50.678   0.545   2.444 -0.1259  0.7439 -0.7131
   14C7H8N   N4  282  50.593   0.477   2.370  0.1687  0.1283  0.0873
   14C7H8N   C6  283  50.199   0.392   2.740 -0.3075  0.2033  0.7276
   14C7H8N   O1  284  50.198   0.272   2.493 -0.0517 -0.3054  0.1009
   14C7H8N   C7  285  50.351   0.329   2.279  0.2800  0.0128 -0.5141
   14C7H8N   O2  286  50.455   0.501   2.802  0.6047  0.1599  0.3820
   14C7H8N   H1  287  50.689   0.583   2.655 -1.2184  0.2834  0.3984
   14C7H8N   H2  288  50.762   0.599   2.404  0.8749  0.7096  1.2588
   14C7H8N   H3  289  50.137   0.303   2.725  0.1471  0.4148 -2.7022
   14C7H8N   H4  290  50.131   0.476   2.719 -0.2064  0.6575  2.1385
   14C7H8N   H5  291  50.242   0.389   2.841  1.5035  1.1675  0.0169
   14C7H8N   H6  292  50.287   0.407   2.236  0.0131  0.5534  0.8434
   14C7H8N   H7  293  50.293   0.238   2.262 -0.8392  0.5770  0.2507
   14C7H8N   H8  294  50.445   0.340   2.223  0.6136  0.0646  0.0571
   15C7H8N   N1  295  49.892   0.124   3.097 -0.4696  0.3847 -0.4640
   15C7H8N   C1  296  49.923   0.184   2.967  0.0773  0.5847 -0.0041
   15C7H8N   N2  297  49.824   0.185   2.871 -0.1603 -0.2045 -0.4245
   15C7H8N   C2  298  49.695   0.140   2.910  0.2114 -0.4375 -0.5038
   15C7H8N   C3  299  49.669   0.079   3.033 -0.3566  0.3453  0.4643
   15C7H8N   C4  300  49.773   0.070   3.134  0.4606 -0.1499 -0.9020
   15C7H8N   N3  301  49.544   0.021   3.021 -0.1512 -0.1426  0.4003
   15C7H8N   C5  302  49.501   0.058   2.897 -0.0882  1.2409 -0.9862
   15C7H8N   N4  303  49.590   0.129   2.827 -0.1406  0.5018 -1.2778
   15C7H8N   C6  304  49.991   0.118   3.208 -0.1541  0.2046  0.2930
   15C7H8N   O1  305  50.025   0.247   2.953 -0.0037  0.1648 -0.1731
   15C7H8N   C7  306  49.853   0.235   2.744  0.4330 -0.1407 -0.8380
   15C7H8N   O2  307  49.748   0.016   3.240 -0.0138 -0.0153  0.2507
   15C7H8N   H1  308  49.500  20.644   3.090 -0.8325 -2.4007 -1.9377
   15C7H8N   H2  309  49.400   0.035   2.866 -0.9864  0.2082  2.4993
   15C7H8N   H3  310  49.964   0.167   3.302  0.7707 -1.9961  1.7225
   15C7H8N   H4  311  50.083   0.158   3.164 -0.4383 -0.3946 -0.8662
   15C7H8N   H5  312  50.018   0.017   3.239  1.4368  0.2480 -0.8871
   15C7H8N   H6  313  49.763   0.248   2.683 -1.8705 -2.8549  1.7833
   15C7H8N   H7  314  49.914   0.157   2.697 -1.1810 -0.8915 -1.7182
   15C7H8N   H8  315  49.907   0.330   2.753 -0.5423  0.4310 -0.9143
   16C7H8N   N1  316  49.058   0.317   2.580 -0.1804  0.7988 -0.4428
   16C7H8N   C1  317  49.062   0.350   2.448  0.3839 -0.9935  0.0791
   16C7H8N   N2  318  49.187   0.341   2.387  0.3781  0.1740 -0.2394
   16C7H8N   C2  319  49.295   0.301   2.451  0.0550 -0.3953 -0.1246
   16C7H8N   C3  320  49.287   0.264   2.577 -0.1822  0.5329 -0.8294
   16C7H8N   C4  321  49.157   0.273   2.654 -0.4842  0.2715  0.6386
   16C7H8N   N3  322  49.411   0.220   2.618 -0.0251 -0.0712  0.2751
   16C7H8N   C5  323  49.496   0.235   2.507 -0.4908  0.5442  1.3416
   16C7H8N   N4  324  49.420   0.278   2.406 -0.2031  0.4387  0.0420
   16C7H8N   C6  325  48.926   0.341   2.644 -0.6885  0.8132  0.6048
   16C7H8N   O1  326  48.964   0.387   2.387 -0.6444  0.1180 -0.3375
   16C7H8N   C7  327  49.194   0.380   2.243 -0.8295 -0.1444 -0.1405
   16C7H8N   O2  328  49.154   0.241   2.770  0.0937  0.0499  0.1354
   16C7H8N   H1  329  49.446   0.195   2.709 -0.4557  2.2166  1.1032
   16C7H8N   H2  330  49.601   0.211   2.500 -1.0681 -1.9807  1.0282
   16C7H8N   H3  331  48.931   0.372   2.749  0.0694 -0.7224  1.0312
   16C7H8N   H4  332  48.874   0.423   2.592 -0.9181  1.9863  2.6348
   16C7H8N   H5  333  48.865   0.250   2.642 -0.0080  0.3749 -0.8401
   16C7H8N   H6  334  49.113   0.329   2.190 -1.5531  0.3439  0.5014
   16C7H8N   H7  335  49.184   0.489   2.237  1.9534  0.2170  0.7777
   16C7H8N   H8  336  49.291   0.348   2.201 -0.7375 -0.8941  0.6346
   17C7H8N   N1  337  51.108   0.272   3.934  0.4536  0.3694  0.2344
   17C7H8N   C1  338  51.126   0.219   3.806  0.1998 -0.1272 -0.0865
   17C7H8N   N2  339  51.018   0.225   3.718 -0.1472 -0.5890 -0.4267
   17C7H8N   C2  340  50.900   0.273   3.766  0.1236  0.0293  0.2961
   17C7H8N   C3  341  50.888   0.330   3.888 -0.4859 -0.1876  0.3432
   17C7H8N   C4  342  50.992   0.321   3.990 -0.0936 -0.2700  0.4341
   17C7H8N   N3  343  50.767   0.382   3.892 -0.4505  0.0128  0.0431
   17C7H8N   C5  344  50.705   0.349   3.781  0.0599  0.1444 -0.2857
   17C7H8N   N4  345  50.784   0.289   3.695 -0.1752  0.5286  0.4157
   17C7H8N   C6  346  51.226   0.254   4.014 -0.3192 -0.1233 -0.0633
   17C7H8N   O1  347  51.225   0.154   3.776  0.7202  0.1128 -1.1058
   17C7H8N   C7  348  51.038   0.177   3.577  0.9726  0.0913 -0.6476
   17C7H8N   O2  349  50.984   0.374   4.100  0.0120  0.8490 -0.1561
   17C7H8N   H1  350  50.718   0.408   3.976 -0.9055  0.5074 -0.3709
   17C7H8N   H2  351  50.598   0.347   3.764  0.2195  3.5878 -2.2239
   17C7H8N   H3  352  51.266   0.151   4.014  1.2374  0.4152  3.2045
   17C7H8N   H4  353  51.310   0.309   3.968 -2.9341  1.7835 -2.7024
   17C7H8N   H5  354  51.214   0.282   4.119  0.5870 -0.0198  0.0163
   17C7H8N   H6  355  51.136   0.214   3.543  1.0436  1.0929  0.5972
   17C7H8N   H7  356  51.025   0.068   3.579 -1.0322  0.2858 -2.2904
   17C7H8N   H8  357  50.950   0.198   3.515  0.4733 -2.7778 -1.0013
   18C7H8N   N1  358  50.293   0.416   3.540 -0.2949 -0.6346  0.0349
   18C7H8N   C1  359  50.266   0.373   3.409  0.5062  0.7470 -0.8576
   18C7H8N   N2  360  50.367   0.387   3.316  0.1823 -0.1186 -0.1667
   18C7H8N   C2  361  50.489   0.444   3.355  0.3680  0.5940 -0.2503
   18C7H8N   C3  362  50.510   0.492   3.475  0.2427 -0.5563 -0.7964
   18C7H8N   C4  363  50.406   0.484   3.580  0.4466  0.7858  0.1036
   18C7H8N   N3  364  50.638   0.544   3.478 -0.5980 -0.4311  0.6243
   18C7H8N   C5  365  50.687   0.517   3.346 -0.0148  0.6079 -0.8477
   18C7H8N   N4  366  50.597   0.452   3.272  0.0346  0.0792  0.0743
   18C7H8N   C6  367  50.181   0.421   3.635  0.2446 -0.2328  0.5020
   18C7H8N   O1  368  50.156   0.319   3.389  0.4028  0.3612 -0.1748
   18C7H8N   C7  369  50.339   0.365   3.171 -0.1164  0.0957 -0.2985
   18C7H8N   O2  370  50.431   0.540   3.685  0.2724  0.2730  0.2468
   18C7H8N   H1  371  50.687   0.583   3.557 -0.9620  3.0802 -0.7850
   18C7H8N   H2  372  50.787   0.548   3.319 -0.2275  1.2971 -0.8456
   18C7H8N   H3  373  50.168   0.317   3.667  1.5103 -0.1172  1.4325
   18C7H8N   H4  374  50.085   0.455   3.595  0.2709 -0.8875 -0.1239
   18C7H8N   H5  375  50.195   0.496   3.714  0.7903  1.5073 -1.1892
   18C7H8N   H6  376  50.274   0.445   3.133 -0.7914  0.1515  0.9654
   18C7H8N   H7  377  50.299   0.263   3.160  3.1943 -1.5376  2.0905
   18C7H8N   H8  378  50.426   0.355   3.105 -1.0758  1.9089 -1.8818
   19C7H8N   N1  379  49.842   0.138   3.922 -0.3501 -0.8688  0.1370
   19C7H8N   C1  380  49.855   0.195   3.790 -0.5528  0.5296 -0.5431
   19C7H8N   N2  381  49.765   0.154   3.689 -0.6370 -0.5843  0.4066
   19C7H8N   C2  382  49.657   0.086   3.730 -0.0108  0.5759  0.1904
   19C7H8N   C3  383  49.639   0.040   3.855 -1.0105  0.4089 -0.5503
   19C7H8N   C4  384  49.735   0.065   3.967 -0.5364 -0.2475 -0.0860
   19C7H8N   N3  385  49.524  20.643   3.856 -0.2744 -0.2720  0.2830
   19C7H8N   C5  386  49.462  20.677   3.738 -0.7031  0.2166 -0.4856
   19C7H8N   N4  387  49.547   0.060   3.661  0.3217  0.4823 -0.7917
   19C7H8N   C6  388  49.952   0.162   4.019 -0.1364  0.7468 -0.2090
   19C7H8N   O1  389  49.948   0.272   3.768 -0.4271 -0.4403  0.1565
   19C7H8N   C7  390  49.791   0.198   3.553  0.0142  0.0917 -0.3428
   19C7H8N   O2  391  49.727   0.022   4.076  0.0967  0.3943 -0.2734
   19C7H8N   H1  392  49.493  20.581   3.929  2.8896  0.4333  2.3473
   19C7H8N   H2  393  49.358  20.653   3.724 -0.8754  0.2163  0.7386
   19C7H8N   H3  394  50.037   0.096   3.996 -2.6713 -1.5276 -3.6561
   19C7H8N   H4  395  49.925   0.148   4.124  0.6901 -0.9695 -0.2057
   19C7H8N   H5  396  49.997   0.262   4.006 -0.4808  1.0551  0.9397
   19C7H8N   H6  397  49.725   0.284   3.534 -0.3139  0.2163  1.3838
   19C7H8N   H7  398  49.760   0.125   3.478  3.7900 -1.2830 -0.6941
   19C7H8N   H8  399  49.893   0.238   3.542 -0.2835  1.3512  1.2444
   20C7H8N   N1  400  49.071   0.302   3.425 -0.6228 -0.2147 -0.0965
   20C7H8N   C1  401  49.064   0.348   3.294 -0.5385  0.6799 -0.0871
   20C7H8N   N2  402  49.182   0.326   3.217 -0.2192 -0.1292 -0.4771
   20C7H8N   C2  403  49.291   0.263   3.272  0.3003 -0.3407  0.1185
   20C7H8N   C3  404  49.291   0.223   3.397  0.2231 -0.6883 -0.5475
   20C7H8N   C4  405  49.184   0.253   3.487  0.2368 -0.2187 -0.0221
   20C7H8N   N3  406  49.426   0.181   3.423  0.2600  0.8911  0.5729
   20C7H8N   C5  407  49.495   0.196   3.305 -0.7142  0.2947 -0.5784
   20C7H8N   N4  408  49.413   0.240   3.210 -0.3275 -0.4537 -0.0856
   20C7H8N   C6  409  48.937   0.308   3.486 -0.7621 -0.7201 -0.1037
   20C7H8N   O1  410  48.972   0.406   3.247 -0.4313 -0.1358  0.3748
   20C7H8N   C7  411  49.194   0.384   3.084 -0.2284 -0.3034 -0.6315
   20C7H8N   O2  412  49.184   0.227   3.608 -0.3373  0.4944  0.6130
   20C7H8N   H1  413  49.466   0.161   3.513 -2.1178 -1.0155  1.2586
   20C7H8N   H2  414  49.603   0.199   3.308 -0.7084  1.4221 -1.6297
   20C7H8N   H3  415  48.862   0.256   3.426 -1.2568 -0.4773  0.3032
   20C7H8N   H4  416  48.937   0.274   3.590 -1.0145  0.4686  0.2999
   20C7H8N   H5  417  48.913   0.414   3.501 -0.8342 -0.8782  0.9321
   20C7H8N   H6  418  49.267   0.466   3.081  0.4617 -0.8438  0.5519
   20C7H8N   H7  419  49.232   0.308   3.015  0.6563 -0.6724  0.2442
   20C7H8N   H8  420  49.101   0.401   3.030  1.2455  0.3370 -3.0239
   21C7H8N   N1  421  51.058   0.270   4.797 -0.0787  0.3170 -0.0828
   21C7H8N   C1  422  51.089   0.224   4.667  0.6286  0.5118  0.1677
   21C7H8N   N2  423  50.996   0.255   4.568 -0.5210  0.1414  0.0422
   21C7H8N   C2  424  50.880   0.313   4.603  0.5887 -0.2421  0.0417
   21C7H8N   C3  425  50.839   0.336   4.727  0.0504 -0.6651  0.3404
   21C7H8N   C4  426  50.937   0.326   4.833  0.3259 -0.6978 -0.9279
   21C7H8N   N3  427  50.705   0.377   4.717 -0.1556  0.2366  0.1415
   21C7H8N   C5  428  50.669   0.359   4.587 -0.3621  0.3959 -0.0365
   21C7H8N   N4  429  50.777   0.313   4.515  0.1441 -0.1008 -0.7118
   21C7H8N   C6  430  51.161   0.231   4.905  0.5218 -0.1470  0.0217
   21C7H8N   O1  431  51.191   0.173   4.643 -0.1456  0.4667 -0.4425
   21C7H8N   C7  432  51.029   0.219   4.427  0.2052  0.5650 -0.4552
   21C7H8N   O2  433  50.907   0.358   4.944  0.2836 -0.2862 -0.0523
   21C7H8N   H1  434  50.641   0.412   4.788 -0.3495  0.2351 -0.0313
   21C7H8N   H2  435  50.566   0.369   4.556 -0.7691 -1.7104  0.5701
   21C7H8N   H3  436  51.263   0.223   4.867  2.0888  2.6734  3.3428
   21C7H8N   H4  437  51.162   0.318   4.971  3.1218  0.0645 -0.2776
   21C7H8N   H5  438  51.129   0.135   4.948  1.3642 -1.5890 -2.4892
   21C7H8N   H6  439  51.052   0.308   4.367 -2.5910  1.3060 -0.4922
   21C7H8N   H7  440  51.107   0.142   4.423 -1.4623 -1.2681  0.9199
   21C7H8N   H8  441  50.939   0.177   4.381 -0.3300  2.4379 -1.1657
   22C7H8N   N1  442  50.287   0.423   4.385 -0.3799 -0.8037  0.8335
   22C7H8N   C1  443  50.258   0.362   4.259 -0.7693 -0.8014  0.0280
   22C7H8N   N2  444  50.348   0.381   4.152  0.2018 -0.4231 -0.9241
   22C7H8N   C2  445  50.472   0.437   4.179 -0.5538 -0.5505  0.0033
   22C7H8N   C3  446  50.505   0.487   4.300 -0.4267  0.4042  1.3083
   22C7H8N   C4  447  50.409   0.491   4.410  1.0185  0.2489  0.2384
   22C7H8N   N3  448  50.628   0.546   4.290 -0.0282  0.2145  0.3444
   22C7H8N   C5  449  50.668   0.526   4.157 -0.3164  0.6709 -0.5866
   22C7H8N   N4  450  50.572   0.462   4.088  0.3047  0.4090 -0.0760
   22C7H8N   C6  451  50.179   0.434   4.492  0.4786  0.0395 -0.8628
   22C7H8N   O1  452  50.163   0.294   4.238 -0.4785  0.2657  0.5239
   22C7H8N   C7  453  50.304   0.362   4.011  0.3834  0.8476 -0.4119
   22C7H8N   O2  454  50.442   0.549   4.507  0.1003 -0.0801  0.3810
   22C7H8N   H1  455  50.668   0.617   4.350 -3.8272  1.8077  1.1366
   22C7H8N   H2  456  50.756   0.574   4.115 -1.0288  0.4181 -2.3872
   22C7H8N   H3  457  50.190   0.332   4.531  1.4190  0.2500 -0.5531
   22C7H8N   H4  458  50.087   0.436   4.434  1.1523 -0.5221 -1.9648
   22C7H8N   H5  459  50.201   0.516   4.562 -1.8451  0.0851 -0.1606
   22C7H8N   H6  460  50.371   0.293   3.960 -1.4340 -1.7019  0.5500
   22C7H8N   H7  461  50.308   0.449   3.943 -2.3548 -0.4134 -2.2669
   22C7H8N   H8  462  50.199   0.338   3.989 -0.2031  2.8954 -0.0262
   23C7H8N   N1  463  49.851   0.147   4.787  0.1540  0.6677 -0.0049
   23C7H8N   C1  464  49.860   0.169   4.651  0.4583  0.2446  0.1334
   23C7H8N   N2  465  49.763   0.126   4.566  0.1551  0.1083 -0.1696
   23C7H8N   C2  466  49.652   0.066   4.615 -0.1128 -0.2735  0.3917
   23C7H8N   C3  467  49.636   0.045   4.747  0.3766  0.4712  0.1482
   23C7H8N   C4  468  49.741   0.086   4.847 -0.0538 -0.1804  0.4649
   23C7H8N   N3  469  49.513  20.662   4.762 -0.3929  0.0882  0.6218
   23C7H8N   C5  470  49.469  20.644   4.631  0.3526 -0.4401 -0.0166
   23C7H8N   N4  471  49.544   0.024   4.543 -0.3406  0.5980  0.6269
   23C7H8N   C6  472  49.960   0.198   4.876 -0.6105  0.2673 -0.1775
   23C7H8N   O1  473  49.963   0.223   4.612 -0.1357  0.1749  0.6091
   23C7H8N   C7  474  49.794   0.130   4.425 -0.6518 -0.2282 -0.3412
   23C7H8N   O2  475  49.734   0.058   4.966 -0.0586 -1.1113 -0.0626
   23C7H8N   H1  476  49.466  20.626   4.844 -0.3213  0.7839  0.9720
   23C7H8N   H2  477  49.374  20.594   4.616  1.3850 -1.9217 -1.7629
   23C7H8N   H3  478  50.029   0.267   4.826 -0.1426  1.2497  1.7694
   23C7H8N   H4  479  50.021   0.109   4.898 -2.1472 -0.7582 -0.0097
   23C7H8N   H5  480  49.936   0.241   4.974  1.2198 -0.9024  0.8137
   23C7H8N   H6  481  49.715   0.090   4.360  0.7477 -1.2965 -1.4169
   23C7H8N   H7  482  49.865   0.050   4.401 -2.1365 -1.5968 -0.2832
   23C7H8N   H8  483  49.834   0.229   4.401 -0.1573 -0.7526 -1.6619
   24C7H8N   N1  484  49.091   0.090   4.267  0.7564 -0.4446  0.4103
   24C7H8N   C1  485  49.094   0.094   4.132  0.1337  0.5665  0.6115
   24C7H8N   N2  486  49.211   0.139   4.065 -0.1856 -0.4824 -0.0500
   24C7H8N   C2  487  49.324   0.172   4.139 -0.1684 -0.0049 -0.2929
   24C7H8N   C3  488  49.322   0.165   4.270  0.9197 -0.3044  0.6699
   24C7H8N   C4  489  49.196   0.136   4.350 -0.1900 -0.0904  0.2216
   24C7H8N   N3  490  49.456   0.203   4.307  0.0335 -0.0384 -0.8814
   24C7H8N   C5  491  49.519   0.233   4.187  0.6739  0.1723  0.6779
   24C7H8N   N4  492  49.443   0.211   4.082  0.2099 -0.2673 -0.0965
   24C7H8N   C6  493  48.969   0.056   4.334  0.3511  0.1309  0.6532
   24C7H8N   O1  494  48.995   0.060   4.068  0.0216  0.4961  0.1378
   24C7H8N   C7  495  49.219   0.149   3.915  0.1775  0.3393 -0.5238
   24C7H8N   O2  496  49.191   0.136   4.472  0.0154  0.1682 -0.0233
   24C7H8N   H1  497  49.492   0.221   4.399 -0.0681 -1.6999 -0.4916
   24C7H8N   H2  498  49.620   0.273   4.179  1.4565 -1.8012  0.4791
   24C7H8N   H3  499  48.944   0.121   4.419 -1.9846  0.4061 -0.1956
   24C7H8N   H4  500  48.883   0.050   4.267  0.2750 -0.2674  0.7979
   24C7H8N   H5  501  48.987  20.636   4.365 -0.1272  0.4237  1.9526
   24C7H8N   H6  502  49.179   0.058   3.868 -0.5086  0.3824 -0.0299
   24C7H8N   H7  503  49.149   0.224   3.878 -0.7727 -1.0932 -1.7049
   24C7H8N   H8  504  49.317   0.174   3.874 -0.8608  3.5469 -1.1775
   25C7H8N   N1  505  51.126   0.226   5.616  0.0101 -0.6975  0.2376
   25C7H8N   C1  506  51.154   0.191   5.481 -0.5976 -0.2444 -0.0286
   25C7H8N   N2  507  51.049   0.196   5.390 -0.2413  0.0002  0.6999
   25C7H8N   C2  508  50.931   0.255   5.427 -0.9831  0.8555  0.5312
   25C7H8N   C3  509  50.908   0.295   5.554  0.4660  1.2547  0.0228
   25C7H8N   C4  510  51.007   0.276   5.660 -0.6808  0.8315 -0.4763
   25C7H8N   N3  511  50.774   0.350   5.565  0.2335  0.3122  0.1189
   25C7H8N   C5  512  50.728   0.340   5.433 -0.5605 -0.1919 -0.4925
   25C7H8N   N4  513  50.823   0.290   5.349 -0.3663  0.7815 -0.9026
   25C7H8N   C6  514  51.232   0.211   5.719  0.7273  0.3361  0.2867
   25C7H8N   O1  515  51.263   0.157   5.453 -0.5247  0.1739 -0.0594
   25C7H8N   C7  516  51.080   0.160   5.254 -1.3970  0.3358  0.4928
   25C7H8N   O2  517  50.991   0.312   5.774 -0.3128 -0.2175  0.2156
   25C7H8N   H1  518  50.734   0.402   5.642 -1.1981  2.0185 -1.7310
   25C7H8N   H2  519  50.635   0.384   5.401  0.2640  1.1651 -1.0218
   25C7H8N   H3  520  51.192   0.148   5.800  0.6855 -0.5304 -0.4115
   25C7H8N   H4  521  51.318   0.150   5.689 -0.3514 -1.9732  1.7066
   25C7H8N   H5  522  51.265   0.299   5.775  2.2254 -1.6328  2.6147
   25C7H8N   H6  523  51.137   0.066   5.244  1.7864  2.4017 -2.0462
   25C7H8N   H7  524  50.988   0.144   5.196 -0.4597 -2.2221 -0.3829
   25C7H8N   H8  525  51.139   0.237   5.203 -0.7706  1.0185  2.2167
   26C7H8N   N1  526  50.291   0.431   5.206 -0.0224 -0.2133 -0.1702
   26C7H8N   C1  527  50.259   0.391   5.078 -0.3714 -0.4915  0.4086
   26C7H8N   N2  528  50.343   0.437   4.976 -0.3268 -0.3148  0.7295
   26C7H8N   C2  529  50.462   0.496   5.008  0.5545 -0.3289  0.5274
   26C7H8N   C3  530  50.495   0.524   5.132 -0.5920 -0.4451  0.7267
   26C7H8N   C4  531  50.412   0.491   5.248  0.5683 -0.0730  0.5700
   26C7H8N   N3  532  50.630   0.564   5.123 -0.4416 -0.2919  0.4443
   26C7H8N   C5  533  50.659   0.565   4.987  0.1084  0.5056 -0.9275
   26C7H8N   N4  534  50.559   0.528   4.912  0.0588 -0.1585 -0.5764
   26C7H8N   C6  535  50.183   0.419   5.307 -0.2908  0.2617 -0.6763
   26C7H8N   O1  536  50.166   0.321   5.056  0.8992  0.0056  0.1964
   26C7H8N   C7  537  50.315   0.396   4.841  0.7478  0.6092 -0.0861
   26C7H8N   O2  538  50.437   0.514   5.367  0.1183  0.4635 -0.6201
   26C7H8N   H1  539  50.688   0.606   5.194 -1.1046 -0.1307  0.9028
   26C7H8N   H2  540  50.757   0.588   4.947 -0.6175  2.2470 -1.7490
   26C7H8N   H3  541  50.188   0.315   5.342  0.8531  0.5428  0.0125
   26C7H8N   H4  542  50.091   0.452   5.258 -1.8857 -1.1703  1.2825
   26C7H8N   H5  543  50.203   0.471   5.402  0.4088 -1.3334  0.0633
   26C7H8N   H6  544  50.272   0.477   4.780  1.6229 -0.2291 -1.8406
   26C7H8N   H7  545  50.249   0.308   4.832 -2.1439  2.9605 -3.7088
   26C7H8N   H8  546  50.403   0.358   4.788  0.1857 -0.3845 -0.3146
   27C7H8N   N1  547  49.820   0.125   5.650 -0.1515  0.4411  0.2250
   27C7H8N   C1  548  49.838   0.157   5.512 -1.0539  0.0206 -0.4363
   27C7H8N   N2  549  49.742   0.105   5.425  0.3146  0.6396 -0.4593
   27C7H8N   C2  550  49.633   0.053   5.477 -0.1986  0.2528 -0.1861
   27C7H8N   C3  551  49.622   0.020   5.610 -0.2685  0.1318  0.5227
   27C7H8N   C4  552  49.714   0.061   5.707  0.0654 -0.4313  0.2098
   27C7H8N   N3  553  49.499  20.645   5.624  0.6725  0.1454 -0.1983
   27C7H8N   C5  554  49.432  20.653   5.501  0.0817 -0.2108 -0.1637
   27C7H8N   N4  555  49.522   0.010   5.406  0.3109 -0.5133 -0.5664
   27C7H8N   C6  556  49.945   0.159   5.730  0.1091  0.3780  0.1212
   27C7H8N   O1  557  49.938   0.215   5.469  0.1072  0.0475 -0.2477
   27C7H8N   C7  558  49.762   0.124   5.275 -0.2162 -0.0301 -0.0053
   27C7H8N   O2  559  49.694   0.050   5.830 -0.5245 -0.1982 -0.3911
   27C7H8N   H1  560  49.454  20.610   5.707 -0.0768 -1.0448 -1.0930
   27C7H8N   H2  561  49.326  20.631   5.492 -0.4190  2.6216 -1.7117
   27C7H8N   H3  562  50.031   0.106   5.688  0.6661  0.7238  0.8224
   27C7H8N   H4  563  49.927   0.133   5.835 -0.3643 -1.4669 -0.4077
   27C7H8N   H5  564  49.956   0.268   5.721  3.1577  0.3452  2.4627
   27C7H8N   H6  565  49.809   0.032   5.241 -0.5975  0.5074 -2.0102
   27C7H8N   H7  566  49.826   0.210   5.251  3.1768 -2.3979  0.1472
   27C7H8N   H8  567  49.665   0.137   5.226 -2.5648 -4.2726  3.2071
   28C7H8N   N1  568  49.069   0.024   5.166 -0.1923 -0.2393  0.4418
   28C7H8N   C1  569  49.069   0.009   5.026 -0.1429 -0.2966 -0.1853
   28C7H8N   N2  570  49.173   0.065   4.952  0.9227 -0.5170  0.4676
   28C7H8N   C2  571  49.274   0.127   5.018 -0.2589 -0.2411  0.6176
   28C7H8N   C3  572  49.277   0.139   5.148  0.3482  0.3386 -0.6167
   28C7H8N   C4  573  49.174   0.086   5.236 -0.1212 -0.4161  0.4820
   28C7H8N   N3  574  49.392   0.216   5.174  0.0082  0.3707 -0.6023
   28C7H8N   C5  575  49.449   0.238   5.057  0.0771 -0.1058  0.7229
   28C7H8N   N4  576  49.379   0.190   4.960  0.5408  0.8324  0.6271
   28C7H8N   C6  577  48.943  20.682   5.243 -0.4577  0.8188  0.1298
   28C7H8N   O1  578  48.989  20.622   4.966 -0.2222  0.1814  0.0910
   28C7H8N   C7  579  49.167   0.070   4.802  0.2116  0.1608 -0.8415
   28C7H8N   O2  580  49.173   0.099   5.360  0.4900  0.4296  0.8421
   28C7H8N   H1  581  49.428   0.234   5.267  0.7595 -0.0258 -0.8134
   28C7H8N   H2  582  49.545   0.287   5.051 -0.3942  0.8421  0.7761
   28C7H8N   H3  583  48.940   0.050   5.340  2.5468 -0.1901  0.8172
   28C7H8N   H4  584  48.858   0.036   5.184  0.2360  0.9675 -0.7782
   28C7H8N   H5  585  48.931  20.574   5.263  1.2266 -0.0587 -3.2206
   28C7H8N   H6  586  49.078   0.128   4.774  0.1429  0.0553 -0.8198
   28C7H8N   H7  587  49.246   0.125   4.749  1.5429  1.6961  2.5726
   28C7H8N   H8  588  49.148  20.653   4.762 -1.3370 -0.9303  2.4275
   29C7H8N   N1  589  51.076   0.499   6.476 -0.3816  0.3371 -0.1514
   29C7H8N   C1  590  51.088   0.509   6.335  0.4880  0.6580  0.0469
   29C7H8N   N2  591  50.995   0.440   6.250 -0.5391 -0.2462  0.6064
   29C7H8N   C2  592  50.878   0.395   6.302 -0.0226 -0.1451 -0.8622
   29C7H8N   C3  593  50.865   0.390   6.436  0.6302 -0.3200  0.3066
   29C7H8N   C4  594  50.970   0.435   6.539 -0.1890 -0.2947 -0.3633
   29C7H8N   N3  595  50.742   0.329   6.454 -0.1413 -0.5129  0.3732
   29C7H8N   C5  596  50.683   0.311   6.329 -0.0781  0.1533 -0.2913
   29C7H8N   N4  597  50.765   0.352   6.233  0.1289 -0.2655 -0.0165
   29C7H8N   C6  598  51.188   0.551   6.565 -0.3626  0.6046 -0.4303
   29C7H8N   O1  599  51.184   0.570   6.283 -0.9975  0.1236 -0.2575
   29C7H8N   C7  600  51.020   0.430   6.108 -0.3410 -0.0614  0.2446
   29C7H8N   O2  601  50.961   0.416   6.655 -0.4459  0.4159 -0.2931
   29C7H8N   H1  602  50.700   0.290   6.537 -0.6119 -1.9253 -0.5014
   29C7H8N   H2  603  50.585   0.267   6.314  0.0938  0.4451 -2.4365
   29C7H8N   H3  604  51.231   0.463   6.613 -4.0627 -0.7197  0.6603
   29C7H8N   H4  605  51.269   0.602   6.512  1.6298 -1.7840  0.2536
   29C7H8N   H5  606  51.155   0.626   6.638 -0.7959  1.2401 -1.2631
   29C7H8N   H6  607  50.929   0.416   6.048 -1.5931  2.1913  1.5440
   29C7H8N   H7  608  51.076   0.520   6.079 -0.1499 -0.5620 -0.9616
   29C7H8N   H8  609  51.089   0.346   6.100  0.7648  0.9770 -1.3453
   30C7H8N   N1  610  50.318   0.373   6.046  0.2231 -0.0279 -0.5459
   30C7H8N   C1  611  50.298   0.358   5.906  0.1858 -0.5006  0.0184
   30C7H8N   N2  612  50.397   0.398   5.817  0.3165 -1.2073 -0.4931
   30C7H8N   C2  613  50.510   0.456   5.873 -0.3482  0.4289  0.0791
   30C7H8N   C3  614  50.527   0.471   6.003  0.2243 -0.0308 -0.4080
   30C7H8N   C4  615  50.428   0.438   6.101  0.4301 -0.2392  0.0637
   30C7H8N   N3  616  50.659   0.521   6.014  0.2795  0.2416 -0.0606
   30C7H8N   C5  617  50.705   0.537   5.887 -0.6623  0.1041  0.1293
   30C7H8N   N4  618  50.616   0.497   5.798 -0.1306  0.4908 -0.4476
   30C7H8N   C6  619  50.196   0.350   6.131  0.7657  0.0454  1.0472
   30C7H8N   O1  620  50.199   0.307   5.865 -0.1454  0.1837 -0.4449
   30C7H8N   C7  621  50.378   0.366   5.677  0.5156 -0.5153  0.9052
   30C7H8N   O2  622  50.439   0.476   6.215  0.0638  0.2489 -0.0746
   30C7H8N   H1  623  50.709   0.549   6.097  0.1419  1.2465 -0.2997
   30C7H8N   H2  624  50.805   0.571   5.863 -1.4408  1.9147 -0.6716
   30C7H8N   H3  625  50.104   0.387   6.084  0.6046  0.0453  1.3547
   30C7H8N   H4  626  50.214   0.381   6.234 -0.8423 -3.0409  2.3505
   30C7H8N   H5  627  50.176   0.242   6.130  0.2286  0.1298 -1.2607
   30C7H8N   H6  628  50.352   0.464   5.636 -1.6511 -0.3118  2.6296
   30C7H8N   H7  629  50.303   0.288   5.654 -2.3208  2.0339  1.1892
   30C7H8N   H8  630  50.469   0.331   5.627  1.3548  0.0873  1.9906
   31C7H8N   N1  631  49.846   0.138   6.483  0.5354  0.1359 -0.6806
   31C7H8N   C1  632  49.860   0.152   6.343  0.0992 -1.0722  1.0635
   31C7H8N   N2  633  49.755   0.118   6.258 -0.4686 -0.1269 -0.3176
   31C7H8N   C2  634  49.643   0.065   6.318 -0.4285 -0.7957  0.2942
   31C7H8N   C3  635  49.624   0.055   6.452  0.5162  0.2321  0.1114
   31C7H8N   C4  636  49.729   0.084   6.548  0.0390 -0.9924  0.0552
   31C7H8N   N3  637  49.491  20.678   6.465  0.1849 -0.1813  0.2609
   31C7H8N   C5  638  49.451  20.653   6.341 -0.6941 -0.3683  0.5391
   31C7H8N   N4  639  49.535   0.017   6.252  0.5716 -1.0748  0.2101
   31C7H8N   C6  640  49.962   0.160   6.568  0.4120  1.2175 -0.0430
   31C7H8N   O1  641  49.964   0.187   6.294 -0.1641 -0.2733 -0.6780
   31C7H8N   C7  642  49.764   0.129   6.117  0.0488 -0.4429 -0.1238
   31C7H8N   O2  643  49.710   0.067   6.664  0.4262  0.0224 -0.5436
   31C7H8N   H1  644  49.441  20.648   6.548  0.0027  2.5385  1.1736
   31C7H8N   H2  645  49.345  20.636   6.331 -0.7779 -0.7134  1.8818
   31C7H8N   H3  646  49.952   0.149   6.676  2.0026 -1.6742 -0.1399
   31C7H8N   H4  647  49.994   0.263   6.547  0.8454  1.1168  0.1258
   31C7H8N   H5  648  50.039   0.092   6.532 -1.0538  0.5064 -1.9431
   31C7H8N   H6  649  49.707   0.048   6.068 -2.0898  0.9317  0.0147
   31C7H8N   H7  650  49.867   0.136   6.081  0.8007  2.3163  2.4615
   31C7H8N   H8  651  49.715   0.225   6.098  0.8870  0.1927  0.8716
   32C7H8N   N1  652  49.057   0.080   6.037 -0.3017  0.2163  0.1143
   32C7H8N   C1  653  49.039   0.065   5.895  0.4977  0.6375  0.0313
   32C7H8N   N2  654  49.149   0.099   5.816  0.6115 -0.0408  0.2730
   32C7H8N   C2  655  49.256   0.158   5.871 -0.5149 -0.1696  0.2359
   32C7H8N   C3  656  49.274   0.168   6.005 -0.6369  0.1184  0.0936
   32C7H8N   C4  657  49.171   0.132   6.102 -0.4038  0.0375  0.2043
   32C7H8N   N3  658  49.382   0.247   6.020  1.0339 -0.1201  0.1272
   32C7H8N   C5  659  49.438   0.275   5.893  0.6736  0.1081  0.0204
   32C7H8N   N4  660  49.351   0.235   5.801 -0.6658 -0.5852  0.7842
   32C7H8N   C6  661  48.948   0.041   6.130 -0.0440 -0.0447 -0.2949
   32C7H8N   O1  662  48.936   0.024   5.844  0.1402 -0.0345 -0.4373
   32C7H8N   C7  663  49.135   0.090   5.662 -0.7534  0.3556  0.9378
   32C7H8N   O2  664  49.189   0.156   6.219  0.0583  0.2647  0.9567
   32C7H8N   H1  665  49.424   0.280   6.105 -2.5209  1.2650  1.4275
   32C7H8N   H2  666  49.531   0.329   5.879  1.5628 -1.9160 -2.1929
   32C7H8N   H3  667  48.981   0.059   6.233 -4.2000  0.3730  1.0344
   32C7H8N   H4  668  48.851   0.087   6.108 -0.4191 -1.5265 -2.0263
   32C7H8N   H5  669  48.932  20.617   6.111 -0.5529 -0.1643  0.7874
   32C7H8N   H6  670  49.196   0.167   5.612  0.3105 -0.4126  1.0240
   32C7H8N   H7  671  49.172  20.673   5.635 -2.0817 -0.1357  0.9258
   32C7H8N   H8  672  49.032   0.085   5.625  0.3340  0.5704 -2.2543
   33C7H8N   N1  673  51.041   0.121   7.349 -0.9547 -0.7672 -0.4168
   33C7H8N   C1  674  51.073   0.137   7.214  0.3170  0.7393  0.2525
   33C7H8N   N2  675  50.969   0.104   7.117 -0.2105 -0.0556  0.1156
   33C7H8N   C2  676  50.862   0.037   7.164  0.7255  0.0504  0.4827
   33C7H8N   C3  677  50.830   0.024   7.297 -0.6336 -0.4880 -0.1197
   33C7H8N   C4  678  50.926   0.060   7.399  0.1967 -0.4814  0.7926
   33C7H8N   N3  679  50.710  20.641   7.303  0.2919  0.8090 -0.0643
   33C7H8N   C5  680  50.681  20.601   7.173  0.7638  0.1852 -0.3070
   33C7H8N   N4  681  50.764  20.660   7.089  0.3434 -0.0168  0.4624
   33C7H8N   C6  682  51.135   0.172   7.448  0.3093  0.3828  0.4379
   33C7H8N   O1  683  51.186   0.167   7.177  0.0324 -0.4322  0.1248
   33C7H8N   C7  684  51.000   0.111   6.971 -0.1828 -0.0376  1.0996
   33C7H8N   O2  685  50.899   0.054   7.515 -0.0455  0.4349 -0.9176
   33C7H8N   H1  686  50.652  20.625   7.384  0.9355  1.9738  0.6362
   33C7H8N   H2  687  50.596  20.535   7.164 -0.1503  0.7008  3.3826
   33C7H8N   H3  688  51.084   0.228   7.526 -1.0712 -2.6990  1.8357
   33C7H8N   H4  689  51.193   0.090   7.493 -0.0262 -1.2589 -2.0145
   33C7H8N   H5  690  51.197   0.238   7.387 -0.1648  0.1609 -0.2848
   33C7H8N   H6  691  50.990   0.014   6.922 -0.1315 -0.0287  1.0709
   33C7H8N   H7  692  50.928   0.177   6.921  0.3574 -0.2773 -0.0097
   33C7H8N   H8  693  51.106   0.131   6.952  0.1635 -1.0492  1.9666
   34C7H8N   N1  694  50.313   0.430   6.893  0.2323  0.4418  0.2076
   34C7H8N   C1  695  50.298   0.396   6.759  0.0720 -0.2353 -0.3775
   34C7H8N   N2  696  50.395   0.449   6.673  0.2805  0.0949 -0.2216
   34C7H8N   C2  697  50.507   0.515   6.727 -0.2779  0.3929  1.1769
   34C7H8N   C3  698  50.521   0.543   6.856  0.0490  0.8033  0.1911
   34C7H8N   C4  699  50.424   0.497   6.950 -0.9374  0.4397  0.5213
   34C7H8N   N3  700  50.646   0.604   6.875 -0.0158  0.7228  0.6445
   34C7H8N   C5  701  50.704   0.606   6.750  0.2138 -0.0080  0.4875
   34C7H8N   N4  702  50.620   0.546   6.660 -0.4111 -0.3569  0.4336
   34C7H8N   C6  703  50.209   0.395   6.984 -1.0071  0.8529  0.3965
   34C7H8N   O1  704  50.205   0.326   6.711  0.5214 -0.6921  0.1063
   34C7H8N   C7  705  50.382   0.431   6.525  0.1817 -0.5222  0.2604
   34C7H8N   O2  706  50.440   0.521   7.066  0.6211  1.3915 -0.3903
   34C7H8N   H1  707  50.676   0.646   6.962 -0.5483  2.5341 -0.0204
   34C7H8N   H2  708  50.802   0.648   6.731 -0.0068 -0.3235 -1.5193
   34C7H8N   H3  709  50.126   0.464   6.960  0.2036  2.1514 -0.1612
   34C7H8N   H4  710  50.253   0.395   7.084  0.9888 -0.0399 -0.4611
   34C7H8N   H5  711  50.167   0.298   6.957 -0.4816  0.7701 -0.1249
   34C7H8N   H6  712  50.361   0.331   6.485 -0.3928 -0.7108  1.0237
   34C7H8N   H7  713  50.473   0.474   6.483 -1.6533  2.1570 -1.0994
   34C7H8N   H8  714  50.312   0.508   6.490 -2.5609 -1.3660  3.5216
   35C7H8N   N1  715  49.869   0.169   7.341 -0.0470  0.1820 -0.5051
   35C7H8N   C1  716  49.891   0.163   7.201  0.5457  0.4292 -0.6064
   35C7H8N   N2  717  49.777   0.122   7.124  0.4730 -0.2395 -0.1289
   35C7H8N   C2  718  49.661   0.093   7.186  0.7711 -0.6732  0.8369
   35C7H8N   C3  719  49.640   0.102   7.318  0.3240  0.3980 -0.2692
   35C7H8N   C4  720  49.746   0.134   7.406 -0.4696 -0.9502 -0.2668
   35C7H8N   N3  721  49.511   0.046   7.344 -0.1973  0.1649  0.5285
   35C7H8N   C5  722  49.464   0.016   7.213  0.4281  0.0775 -0.8949
   35C7H8N   N4  723  49.547   0.049   7.120  0.2598  0.1038 -0.1320
   35C7H8N   C6  724  49.985   0.199   7.431 -0.0270 -0.1651  0.1182
   35C7H8N   O1  725  49.988   0.211   7.148 -0.9387  0.4980 -0.1891
   35C7H8N   C7  726  49.804   0.100   6.980  0.6053  0.5850 -0.0035
   35C7H8N   O2  727  49.728   0.131   7.532 -0.0138  0.7669 -0.3125
   35C7H8N   H1  728  49.457   0.022   7.426 -1.2760 -1.6083 -0.6764
   35C7H8N   H2  729  49.369  20.651   7.195  0.4596 -0.6567  0.8158
   35C7H8N   H3  730  49.991   0.123   7.511  0.9107  1.8699  2.0410
   35C7H8N   H4  731  49.963   0.297   7.476 -1.8507 -1.1283  1.3982
   35C7H8N   H5  732  50.078   0.201   7.373 -0.0506  0.3277  0.1019
   35C7H8N   H6  733  49.870   0.016   6.954  0.0049  0.7637 -2.1038
   35C7H8N   H7  734  49.843   0.190   6.932 -1.9982  0.6396 -2.1525
   35C7H8N   H8  735  49.706   0.087   6.932  0.8771  2.3739 -1.0835
   36C7H8N   N1  736  49.062   0.100   6.950  0.3540  0.6912 -1.0602
   36C7H8N   C1  737  49.037   0.063   6.816 -0.3357  0.2839  0.3031
   36C7H8N   N2  738  49.130   0.103   6.714 -0.0092 -0.2890  0.2378
   36C7H8N   C2  739  49.249   0.158   6.757 -0.4329  0.3433  0.2015
   36C7H8N   C3  740  49.273   0.179   6.891 -0.6324  0.4074  0.6242
   36C7H8N   C4  741  49.179   0.149   6.994 -0.1326  0.1828  0.2272
   36C7H8N   N3  742  49.410   0.218   6.899  0.0205  0.4648 -0.3025
   36C7H8N   C5  743  49.452   0.220   6.766 -0.0162  0.5610  0.0046
   36C7H8N   N4  744  49.356   0.194   6.677  0.2080  0.2536  0.4712
   36C7H8N   C6  745  48.956   0.068   7.056 -0.3424  0.2931 -0.0613
   36C7H8N   O1  746  48.934   0.002   6.786 -0.2956 -0.4973  0.2969
   36C7H8N   C7  747  49.114   0.080   6.571 -0.4322  0.0463  0.7056
   36C7H8N   O2  748  49.200   0.183   7.108  0.0357 -0.5331  0.1692
   36C7H8N   H1  749  49.467   0.217   6.982  1.1603  1.5911 -1.0581
   36C7H8N   H2  750  49.557   0.240   6.750 -0.1181  0.0697 -1.3704
   36C7H8N   H3  751  48.984   0.102   7.157  1.1200 -1.0329 -0.0142
   36C7H8N   H4  752  48.863   0.106   7.012 -0.5499 -0.5870 -0.3939
   36C7H8N   H5  753  48.952  20.643   7.070  0.1261  0.2151 -0.5435
   36C7H8N   H6  754  49.092   0.180   6.531 -0.8600 -0.1986  0.3306
   36C7H8N   H7  755  49.205   0.053   6.517 -0.0008 -3.6444  3.0829
   36C7H8N   H8  756  49.042  20.681   6.569 -2.1131  1.5003  0.3557
   37C7H8N   N1  757  51.084  20.639   8.202 -0.5934 -0.0796  0.1459
   37C7H8N   C1  758  51.096  20.680   8.071 -0.2723 -0.5202 -0.1526
   37C7H8N   N2  759  50.979  20.662   7.979  0.8905 -0.2959  0.1041
   37C7H8N   C2  760  50.870  20.609   8.033  0.2238 -0.1965 -0.1094
   37C7H8N   C3  761  50.866  20.551   8.156  0.0759 -0.4882 -0.7186
   37C7H8N   C4  762  50.971  20.573   8.254 -0.1062  0.0173  0.2542
   37C7H8N   N3  763  50.738  20.499   8.171  0.6000 -0.2623  0.6338
   37C7H8N   C5  764  50.668  20.525   8.055 -0.0896  1.0578 -0.0599
   37C7H8N   N4  765  50.750  20.587   7.962 -0.1156 -0.0337 -0.1830
   37C7H8N   C6  766  51.200  20.649   8.292  1.0655 -0.3485  0.2100
   37C7H8N   O1  767  51.201   0.053   8.024  0.0568  0.9676 -0.9764
   37C7H8N   C7  768  50.981   0.013   7.833  0.0695 -0.5517 -0.5142
   37C7H8N   O2  769  50.961  20.526   8.366 -0.1134  0.1463  0.5345
   37C7H8N   H1  770  50.696  20.449   8.248 -0.2538  0.2012  0.4730
   37C7H8N   H2  771  50.569  20.484   8.038  0.0388  0.6809  0.1078
   37C7H8N   H3  772  51.196   0.072   8.320 -3.8694 -0.0822 -1.0951
   37C7H8N   H4  773  51.187  20.594   8.386  0.7159  1.8831  1.5070
   37C7H8N   H5  774  51.288  20.621   8.232  0.4043 -2.5274  0.2315
   37C7H8N   H6  775  50.932   0.106   7.802 -0.4236 -0.6205  0.0231
   37C7H8N   H7  776  51.081   0.048   7.804 -0.7118  1.4599 -0.8345
   37C7H8N   H8  777  50.962  20.605   7.774  0.7170 -1.7834  1.1184
   38C7H8N   N1  778  50.323  20.672   7.751 -0.5736  0.0550  0.0361
   38C7H8N   C1  779  50.302   0.009   7.613 -0.6429  0.3002 -0.2366
   38C7H8N   N2  780  50.393   0.083   7.543  0.2648  0.3303  0.0068
   38C7H8N   C2  781  50.494   0.151   7.603  0.0152 -0.0177  0.6652
   38C7H8N   C3  782  50.498   0.148   7.740 -0.4843  0.1866  0.6713
   38C7H8N   C4  783  50.426   0.044   7.816  0.0451 -0.3424 -0.3643
   38C7H8N   N3  784  50.613   0.219   7.774  0.1351  0.2487 -0.0737
   38C7H8N   C5  785  50.667   0.264   7.654  0.1682 -0.0945  0.1098
   38C7H8N   N4  786  50.590   0.229   7.549  0.1763 -0.2478 -0.9063
   38C7H8N   C6  787  50.221  20.598   7.827  0.2961 -0.4104  0.0247
   38C7H8N   O1  788  50.213  20.635   7.555  0.3523 -0.2835 -0.5144
   38C7H8N   C7  789  50.369   0.104   7.398 -0.4501  0.1368  0.5505
   38C7H8N   O2  790  50.454   0.020   7.932  0.1649  0.3533 -0.6574
   38C7H8N   H1  791  50.656   0.233   7.864 -0.2296  0.6176  0.0439
   38C7H8N   H2  792  50.748   0.333   7.639  0.7643 -1.4083 -3.0308
   38C7H8N   H3  793  50.282  20.528   7.886 -1.4662 -2.3363 -0.3958
   38C7H8N   H4  794  50.166  20.526   7.765  0.3347 -0.8614  0.5127
   38C7H8N   H5  795  50.168  20.667   7.893  2.6161  0.8575  0.6139
   38C7H8N   H6  796  50.260   0.107   7.388 -0.5756 -2.1534  0.9206
   38C7H8N   H7  797  50.412   0.026   7.335 -0.1867  0.6304  0.1127
   38C7H8N   H8  798  50.411   0.201   7.368  0.4579 -0.8770 -1.5168
   39C7H8N   N1  799  49.852   0.193   8.228  0.7750  0.5163 -0.1969
   39C7H8N   C1  800  49.888   0.184   8.092 -0.1485 -0.0374 -0.0873
   39C7H8N   N2  801  49.799   0.137   7.997  0.3443 -0.0926 -0.2427
   39C7H8N   C2  802  49.677   0.092   8.042 -0.2343  0.9601  0.7419
   39C7H8N   C3  803  49.647   0.109   8.172 -0.2088 -0.1841  0.1197
   39C7H8N   C4  804  49.732   0.168   8.274  0.1743 -0.7787  0.1569
   39C7H8N   N3  805  49.528   0.057   8.196  0.4789 -0.1292 -0.2593
   39C7H8N   C5  806  49.485  20.683   8.071 -0.6111  0.1846 -0.6501
   39C7H8N   N4  807  49.585   0.017   7.978 -0.3243 -0.3440 -0.4316
   39C7H8N   C6  808  49.953   0.230   8.326 -0.5764  0.0652  0.5304
   39C7H8N   O1  809  50.002   0.218   8.061  0.4369 -0.4555 -0.9579
   39C7H8N   C7  810  49.842   0.121   7.859 -0.0051 -0.9642 -0.3576
   39C7H8N   O2  811  49.696   0.177   8.390  0.1522 -0.0162  0.2499
   39C7H8N   H1  812  49.477   0.058   8.283 -0.4712 -1.9580 -0.7831
   39C7H8N   H2  813  49.388  20.638   8.058 -0.0752 -1.9391  2.1666
   39C7H8N   H3  814  49.961   0.339   8.341 -0.6522  0.3890 -1.6315
   39C7H8N   H4  815  50.053   0.192   8.304 -1.2507 -0.7481 -1.2525
   39C7H8N   H5  816  49.928   0.184   8.422 -0.3727  0.7602  0.9225
   39C7H8N   H6  817  49.936   0.068   7.839  0.5958  0.8233 -2.4490
   39C7H8N   H7  818  49.832   0.217   7.807 -0.3354 -0.7230  0.1488
   39C7H8N   H8  819  49.767   0.060   7.807  0.4436 -0.4181 -1.6598
   40C7H8N   N1  820  49.106   0.093   7.805 -0.0097  0.0568  0.0732
   40C7H8N   C1  821  49.085   0.087   7.662  0.1772 -0.7826  0.5209
   40C7H8N   N2  822  49.170   0.143   7.574 -0.1535  0.1445  0.6394
   40C7H8N   C2  823  49.279   0.219   7.630  0.9808  0.0554  0.2446
   40C7H8N   C3  824  49.305   0.216   7.759 -0.6751 -0.5803 -0.0156
   40C7H8N   C4  825  49.221   0.152   7.860 -0.5735  0.2618 -0.0115
   40C7H8N   N3  826  49.430   0.265   7.775  1.0340 -0.0492  0.1575
   40C7H8N   C5  827  49.472   0.299   7.647 -0.1366 -0.5087 -0.3410
   40C7H8N   N4  828  49.377   0.276   7.561  0.3075  0.2841  0.2390
   40C7H8N   C6  829  49.021   0.016   7.891  0.7454 -0.5730 -0.4742
   40C7H8N   O1  830  48.990   0.024   7.615  0.0735  0.0656  0.2407
   40C7H8N   C7  831  49.133   0.148   7.430 -0.6648 -0.9900 -1.1876
   40C7H8N   O2  832  49.251   0.138   7.979 -0.1940 -0.6049  0.3290
   40C7H8N   H1  833  49.481   0.272   7.862  0.6896 -0.7250  0.4139
   40C7H8N   H2  834  49.572   0.336   7.626 -1.5036  2.3278 -2.1385
   40C7H8N   H3  835  49.086  20.635   7.952  0.9065  0.2842  0.2710
   40C7H8N   H4  836  48.966   0.088   7.953  3.1555  0.6100  0.3446
   40C7H8N   H5  837  48.957  20.632   7.832  2.4230 -0.3418 -2.5892
   40C7H8N   H6  838  49.136   0.044   7.394 -1.2827 -1.0006 -1.2083
   40C7H8N   H7  839  49.040   0.204   7.415  0.6553  1.3870 -0.7716
   40C7H8N   H8  840  49.219   0.177   7.368 -0.0049 -0.9827 -0.2679
   41C7H8N   N1  841  51.111  20.618   9.122 -0.5916  0.7110  0.1416
   41C7H8N   C1  842  51.142  20.635   8.989 -0.5449  0.6407 -0.1831
   41C7H8N   N2  843  51.047  20.612   8.896 -0.2449 -0.4679  0.4637
   41C7H8N   C2  844  50.926  20.565   8.936 -0.6178 -0.5295  0.3268
   41C7H8N   C3  845  50.900  20.540   9.066  0.0153 -0.5487  0.6429
   41C7H8N   C4  846  50.992  20.574   9.168  0.4999 -0.2384 -0.2951
   41C7H8N   N3  847  50.779  20.470   9.072 -0.0506 -0.6906  0.2012
   41C7H8N   C5  848  50.731  20.468   8.943  0.0022 -0.0632 -0.5227
   41C7H8N   N4  849  50.818  20.525   8.861  0.3879 -0.7611  0.1843
   41C7H8N   C6  850  51.216  20.642   9.226  0.3645  0.0945  0.1835
   41C7H8N   O1  851  51.254  20.662   8.962  0.1554  0.0107 -0.9689
   41C7H8N   C7  852  51.085  20.611   8.756 -0.2496 -0.3937 -0.5614
   41C7H8N   O2  853  50.974  20.552   9.289  0.8056  0.2193 -0.0996
   41C7H8N   H1  854  50.740  20.426   9.154  0.4846  0.6273  1.1852
   41C7H8N   H2  855  50.637  20.425   8.911  1.1332 -2.8318 -0.2841
   41C7H8N   H3  856  51.236   0.065   9.245 -0.1261  0.2779 -0.3086
   41C7H8N   H4  857  51.196  20.593   9.322  0.0660 -1.8614 -0.8401
   41C7H8N   H5  858  51.304  20.592   9.182 -0.6786  0.5035 -2.4873
   41C7H8N   H6  859  50.995  20.640   8.701  0.1342  2.2746  0.1146
   41C7H8N   H7  860  51.163   0.005   8.755  0.1414 -0.7259  2.4159
   41C7H8N   H8  861  51.125  20.513   8.726  0.9042  0.8597 -3.2632
   42C7H8N   N1  862  50.351  20.595   8.632  0.1842 -0.4558  0.3488
   42C7H8N   C1  863  50.336  20.596   8.495 -0.1599  0.1352  1.0059
   42C7H8N   N2  864  50.434  20.638   8.414  0.1895 -0.1193  0.6994
   42C7H8N   C2  865  50.553  20.681   8.472 -0.7139  0.7932  0.3170
   42C7H8N   C3  866  50.572  20.683   8.604 -0.5064  0.0442  0.2802
   42C7H8N   C4  867  50.470  20.629   8.697 -0.4194 -0.5665 -0.3380
   42C7H8N   N3  868  50.707   0.019   8.621  0.5720  0.3637  0.2478
   42C7H8N   C5  869  50.762   0.036   8.494 -0.1366 -0.2533 -0.0520
   42C7H8N   N4  870  50.670   0.022   8.405  0.8198  0.4161  0.3532
   42C7H8N   C6  871  50.235  20.574   8.711 -0.6174 -0.8331  0.3276
   42C7H8N   O1  872  50.237  20.550   8.455 -0.0364  0.6667 -0.4550
   42C7H8N   C7  873  50.417  20.635   8.263 -0.2927  0.2368 -0.1014
   42C7H8N   O2  874  50.493  20.626   8.815 -0.1831  0.3479 -0.8446
   42C7H8N   H1  875  50.753   0.039   8.709 -0.3047  0.0395  0.7906
   42C7H8N   H2  876  50.869   0.052   8.485 -0.7819  3.3034 -2.2972
   42C7H8N   H3  877  50.257  20.561   8.818 -0.4766 -0.4763  0.3415
   42C7H8N   H4  878  50.196  20.474   8.688 -1.9546 -0.0284 -1.0111
   42C7H8N   H5  879  50.166  20.653   8.679 -1.2614 -1.5820 -0.1765
   42C7H8N   H6  880  50.479   0.029   8.216 -0.8841  0.5894 -0.3131
   42C7H8N   H7  881  50.313  20.661   8.242  0.3872  2.2891 -1.0153
   42C7H8N   H8  882  50.445  20.533   8.234 -0.1800 -0.3261  1.9160
   43C7H8N   N1  883  49.844   0.220   9.083  0.4750 -0.0444 -0.4405
   43C7H8N   C1  884  49.854   0.235   8.944  0.4412 -0.6330 -0.0666
   43C7H8N   N2  885  49.752   0.189   8.861  0.3287 -0.2146  0.9537
   43C7H8N   C2  886  49.636   0.137   8.918  0.1078  0.3565 -0.0259
   43C7H8N   C3  887  49.619   0.121   9.045  0.1466 -0.4509 -0.3442
   43C7H8N   C4  888  49.728   0.160   9.142 -0.1770  0.8856 -0.0537
   43C7H8N   N3  889  49.501   0.059   9.065  0.6955 -0.1708 -0.1646
   43C7H8N   C5  890  49.447   0.045   8.942  0.0861  0.0840 -0.5316
   43C7H8N   N4  891  49.529   0.096   8.850  0.0119  0.2134 -0.2476
   43C7H8N   C6  892  49.961   0.265   9.169  0.6509 -0.3318 -0.4314
   43C7H8N   O1  893  49.939   0.296   8.890  0.0737  0.0176  0.7042
   43C7H8N   C7  894  49.759   0.208   8.711  0.4813  0.2540 -0.2031
   43C7H8N   O2  895  49.717   0.138   9.259 -0.3328  0.2663  0.0197
   43C7H8N   H1  896  49.470   0.021   9.153  0.6146 -0.6570 -0.4044
   43C7H8N   H2  897  49.362  20.663   8.928  0.2256  0.1652 -1.7910
   43C7H8N   H3  898  49.941   0.260   9.277  0.3667  0.7283 -0.4214
   43C7H8N   H4  899  49.981   0.371   9.145  0.6535 -0.2051  0.1159
   43C7H8N   H5  900  50.051   0.210   9.141  1.8542  1.8072 -0.8757
   43C7H8N   H6  901  49.715   0.121   8.662 -0.2350 -1.0618  2.6412
   43C7H8N   H7  902  49.863   0.200   8.677  0.0427  0.8477 -1.7139
   43C7H8N   H8  903  49.712   0.295   8.663 -1.5312 -0.7848 -0.1754
   44C7H8N   N1  904  49.114   0.115   8.657 -0.1565  0.1742  0.3907
   44C7H8N   C1  905  49.097   0.095   8.522 -0.5164 -0.3425  0.9478
   44C7H8N   N2  906  49.204   0.147   8.442  0.2718 -0.0106  0.1854
   44C7H8N   C2  907  49.294   0.235   8.492 -0.6609  0.0882  0.1880
   44C7H8N   C3  908  49.301   0.258   8.627  0.6250  0.4219  0.6967
   44C7H8N   C4  909  49.201   0.191   8.712  0.4378 -0.5762 -1.0132
   44C7H8N   N3  910  49.418   0.327   8.656  0.7883  0.3514  0.3981
   44C7H8N   C5  911  49.477   0.343   8.531 -0.3430 -0.1893 -0.2172
   44C7H8N   N4  912  49.409   0.284   8.434 -0.2341  0.6442 -0.6599
   44C7H8N   C6  913  49.005   0.059   8.740 -0.2328  0.2698  0.7452
   44C7H8N   O1  914  48.999   0.038   8.472 -0.0857 -0.0276 -0.6801
   44C7H8N   C7  915  49.191   0.139   8.294 -0.6842  0.5090  0.8511
   44C7H8N   O2  916  49.208   0.201   8.834  0.1564  1.0896  0.1113
   44C7H8N   H1  917  49.447   0.362   8.745 -2.0521 -1.6766  2.2209
   44C7H8N   H2  918  49.575   0.383   8.509 -1.5070  1.6665 -2.1651
   44C7H8N   H3  919  49.030   0.040   8.845 -1.4101  0.9501  1.1621
   44C7H8N   H4  920  48.909   0.111   8.731 -1.0032 -1.5200 -2.0741
   44C7H8N   H5  921  48.979  20.643   8.701  2.8804 -0.5031  0.5346
   44C7H8N   H6  922  49.135   0.049   8.264  1.0998 -0.1237 -0.6915
   44C7H8N   H7  923  49.131   0.224   8.262  0.3740  0.4848 -1.3014
   44C7H8N   H8  924  49.282   0.141   8.232 -0.5392  1.3322  1.0829
   45C7H8N   N1  925  51.097  20.671   9.949 -0.6513 -0.2043 -0.1286
   45C7H8N   C1  926  51.112  20.673   9.812 -0.0786 -0.0333 -0.3781
   45C7H8N   N2  927  51.000  20.639   9.731  0.2922 -0.0055 -0.3188
   45C7H8N   C2  928  50.892  20.584   9.787 -0.2935  0.1479 -0.6876
   45C7H8N   C3  929  50.875  20.566   9.923  0.1346 -0.5271 -0.0798
   45C7H8N   C4  930  50.985  20.605  10.020 -0.9062 -0.1985  0.4615
   45C7H8N   N3  931  50.746  20.513   9.944  0.3249  0.4930  0.2368
   45C7H8N   C5  932  50.690  20.500   9.812  0.4176 -0.7240 -0.0819
   45C7H8N   N4  933  50.778  20.541   9.720 -0.0920 -0.4317 -0.3214
   45C7H8N   C6  934  51.210   0.019  10.035 -0.0113 -0.6019  0.4703
   45C7H8N   O1  935  51.208   0.036   9.763 -0.3128 -0.0430 -0.1052
   45C7H8N   C7  936  51.025  20.648   9.586 -0.1293  0.3987 -0.5113
   45C7H8N   O2  937  50.970  20.578  10.141  0.0863  0.0838  0.4432
   45C7H8N   H1  938  50.705  20.492  10.033 -3.0132  0.0036 -1.3511
   45C7H8N   H2  939  50.590  20.463   9.792  0.6207 -1.8276  0.8944
   45C7H8N   H3  940  51.180   0.015  10.141 -0.5203  1.4512  0.4352
   45C7H8N   H4  941  51.294  20.635  10.014  1.4700  0.5551  2.4302
   45C7H8N   H5  942  51.239   0.123  10.016  1.4831 -0.4858  3.0750
   45C7H8N   H6  943  51.067   0.060   9.551 -0.9139  1.0826  0.3883
   45C7H8N   H7  944  51.081  20.562   9.547 -0.1571  0.8101 -1.4840
   45C7H8N   H8  945  50.922  20.639   9.548  0.6811 -0.3812 -2.5673
   46C7H8N   N1  946  50.276  20.641   9.431  0.0310 -0.1171 -0.0753
   46C7H8N   C1  947  50.286  20.629   9.296  1.2066  0.0878  0.3247
   46C7H8N   N2  948  50.417  20.658   9.245 -0.4190  0.4496  0.2721
   46C7H8N   C2  949  50.517   0.011   9.327 -0.1166  0.1010 -0.5636
   46C7H8N   C3  950  50.503   0.017   9.462  0.4630  0.2308  0.0563
   46C7H8N   C4  951  50.379  20.662   9.528  0.6830 -1.2812 -0.1779
   46C7H8N   N3  952  50.630   0.041   9.511  0.0535 -0.1128 -0.5801
   46C7H8N   C5  953  50.716   0.048   9.395  0.2764  0.2337 -0.1420
   46C7H8N   N4  954  50.636   0.033   9.291 -0.1750 -0.2211  0.0631
   46C7H8N   C6  955  50.138  20.628   9.497  1.0364  0.0639 -0.5583
   46C7H8N   O1  956  50.188  20.612   9.223  0.2698 -0.3930 -0.0762
   46C7H8N   C7  957  50.436  20.666   9.097 -0.5049  0.1642  0.3622
   46C7H8N   O2  958  50.376  20.641   9.650 -0.1025 -0.4308  0.6288
   46C7H8N   H1  959  50.658   0.032   9.607  0.8491  2.0004 -0.6036
   46C7H8N   H2  960  50.824   0.049   9.399  0.2888 -0.2903 -0.1141
   46C7H8N   H3  961  50.135  20.547   9.571 -0.2458 -1.4098 -2.2088
   46C7H8N   H4  962  50.063  20.608   9.420 -0.3626  2.0453  0.2437
   46C7H8N   H5  963  50.127   0.039   9.554  0.2328 -0.6346  0.4500
   46C7H8N   H6  964  50.501  20.592   9.049  0.6130  1.5837 -0.3783
   46C7H8N   H7  965  50.486   0.075   9.064 -1.3829  1.0368  1.4388
   46C7H8N   H8  966  50.340  20.667   9.044 -1.0532  0.9875  1.3503
   47C7H8N   N1  967  49.840   0.238   9.959  0.0531 -0.2970 -0.4849
   47C7H8N   C1  968  49.853   0.240   9.823  0.5215 -0.1886 -0.2292
   47C7H8N   N2  969  49.762   0.180   9.735 -0.7138  0.3037 -0.1954
   47C7H8N   C2  970  49.650   0.118   9.785 -0.4052  0.2305  0.1136
   47C7H8N   C3  971  49.636   0.109   9.917 -0.0387 -0.1937  0.1640
   47C7H8N   C4  972  49.738   0.160  10.018 -0.5821 -0.3856 -0.1953
   47C7H8N   N3  973  49.524   0.035   9.940  0.7252  0.0341  0.5173
   47C7H8N   C5  974  49.477   0.007   9.814 -0.0130  0.7702 -0.0787
   47C7H8N   N4  975  49.561   0.044   9.716  0.5778 -0.0656 -0.1398
   47C7H8N   C6  976  49.941   0.284  10.055  0.2333 -0.1714  0.0726
   47C7H8N   O1  977  49.953   0.280   9.781 -0.5155 -0.4037  0.3777
   47C7H8N   C7  978  49.791   0.173   9.585  0.2442  0.0660  0.6123
   47C7H8N   O2  979  49.730   0.136  10.133 -0.1289  0.3964  0.4139
   47C7H8N   H1  980  49.485   0.018  10.032 -0.3409 -3.3323 -0.4947
   47C7H8N   H2  981  49.387  20.632   9.801  0.7761 -0.2545 -1.0623
   47C7H8N   H3  982  49.955   0.204  10.129 -0.3794 -0.4300 -0.0851
   47C7H8N   H4  983  49.922   0.381  10.103  1.8756  1.6261 -2.7650
   47C7H8N   H5  984  50.041   0.289  10.010 -1.1937 -1.6296 -3.4816
   47C7H8N   H6  985  49.811   0.271   9.539 -2.5308  0.5774  0.3908
   47C7H8N   H7  986  49.706   0.138   9.524  1.8646 -0.8626 -1.1662
   47C7H8N   H8  987  49.873   0.108   9.552  1.3892  2.9438 -2.4985
   48C7H8N   N1  988  49.089   0.123   9.518 -0.3962  0.1320  0.1875
   48C7H8N   C1  989  49.080   0.107   9.387 -0.1353  0.0932  0.0710
   48C7H8N   N2  990  49.190   0.159   9.306  0.4626  0.1031  0.1668
   48C7H8N   C2  991  49.299   0.218   9.370 -0.1273  0.3143  0.2152
   48C7H8N   C3  992  49.302   0.220   9.502 -0.0325  0.6531 -0.1605
   48C7H8N   C4  993  49.197   0.171   9.584 -0.3303 -0.2011  0.5599
   48C7H8N   N3  994  49.427   0.274   9.532  0.4678  0.1275 -0.7901
   48C7H8N   C5  995  49.491   0.296   9.408 -0.2083  0.0190  0.5899
   48C7H8N   N4  996  49.411   0.258   9.309 -0.6503 -0.7510 -0.4884
   48C7H8N   C6  997  48.968   0.096   9.599 -0.9724 -0.5025  0.4341
   48C7H8N   O1  998  48.988   0.053   9.333 -0.1978  0.2881 -0.3085
   48C7H8N   C7  999  49.174   0.161   9.152 -0.5901 -0.6038  0.1826
   48C7H8N   O2 1000  49.209   0.182   9.704  0.1169  0.2283 -0.5956
   48C7H8N   H1 1001  49.475   0.288   9.620  0.7884  1.1676 -1.1276
   48C7H8N   H2 1002  49.586   0.349   9.406 -1.1594  1.7886  1.2897
   48C7H8N   H3 1003  48.975   0.104   9.709  1.6278 -1.5399  0.3702
   48C7H8N   H4 1004  48.891   0.170   9.574  0.0722  0.2467 -0.5681
   48C7H8N   H5 1005  48.921   0.003   9.565 -1.3605  0.0620 -0.5731
   48C7H8N   H6 1006  49.244   0.093   9.104  1.0096  1.7971 -0.9787
   48C7H8N   H7 1007  49.074   0.132   9.120 -0.4915  2.8174 -3.6237
   48C7H8N   H8 1008  49.188   0.264   9.115  0.6588 -0.0008  2.2301
   49C7H8N   N1 1009  51.118  20.658  10.818 -0.4031 -0.0630 -0.2940
   49C7H8N   C1 1010  51.138  20.669  10.680 -0.4035 -0.8149  0.9502
   49C7H8N   N2 1011  51.034  20.632  10.595  0.0242 -0.4267 -0.2146
   49C7H8N   C2 1012  50.919  20.580  10.645  0.3917 -0.3886 -0.4683
   49C7H8N   C3 1013  50.892  20.577  10.781 -0.9110  0.4871 -0.4879
   49C7H8N   C4 1014  50.995  20.622  10.875 -0.2274 -0.1894 -1.2140
   49C7H8N   N3 1015  50.763  20.531  10.801 -0.0549  0.8432  0.2039
   49C7H8N   C5 1016  50.714  20.507  10.676 -0.1664  0.2898  0.2089
   49C7H8N   N4 1017  50.806  20.536  10.585 -0.1876  0.6816  0.6210
   49C7H8N   C6 1018  51.217   0.019  10.908 -0.3569  0.7096  0.2356
   49C7H8N   O1 1019  51.244   0.029  10.633 -0.0907  0.0707 -0.6863
   49C7H8N   C7 1020  51.052  20.624  10.450  0.3064  0.7983  0.2538
   49C7H8N   O2 1021  50.959  20.633  10.994 -0.3525 -0.3837  0.2273
   49C7H8N   H1 1022  50.716  20.522  10.890 -0.5895 -3.0529 -0.4224
   49C7H8N   H2 1023  50.612  20.473  10.659  0.2736 -0.3029 -1.2824
   49C7H8N   H3 1024  51.319   0.025  10.868 -0.2917 -1.0998  0.1227
   49C7H8N   H4 1025  51.180   0.104  10.968 -1.5131 -1.4498  2.6487
   49C7H8N   H5 1026  51.215  20.627  10.988 -0.3164  0.4623  0.0006
   49C7H8N   H6 1027  51.146  20.572  10.428  0.0284  0.6402 -0.6215
   49C7H8N   H7 1028  50.971  20.568  10.401  0.9851  0.8372 -0.9371
   49C7H8N   H8 1029  51.052   0.045  10.414  0.4521  0.9497  0.6960
   50C7H8N   N1 1030  50.343  20.626  10.392 -0.0889  0.6829  0.0048
   50C7H8N   C1 1031  50.335  20.619  10.250 -0.1126 -0.7923  0.2415
   50C7H8N   N2 1032  50.444  20.662  10.169 -0.1183  0.2511 -1.0037
   50C7H8N   C2 1033  50.546   0.025  10.236  0.7990  0.1875 -0.2320
   50C7H8N   C3 1034  50.554   0.028  10.369  0.3177  0.2657 -0.0543
   50C7H8N   C4 1035  50.452  20.661  10.459  0.0168 -0.0759 -0.9913
   50C7H8N   N3 1036  50.689   0.054  10.399  0.0710 -0.4580 -0.2644
   50C7H8N   C5 1037  50.752   0.067  10.275  0.6998 -1.4257 -0.1282
   50C7H8N   N4 1038  50.668   0.043  10.176  0.0175  0.1992 -0.3835
   50C7H8N   C6 1039  50.206  20.609  10.465  0.7191  0.5136  0.1592
   50C7H8N   O1 1040  50.236  20.564  10.195  0.2868 -0.0305 -0.7210
   50C7H8N   C7 1041  50.437  20.644  10.021 -0.1876 -0.0060  0.2790
   50C7H8N   O2 1042  50.456  20.673  10.579  0.2669  0.2863 -0.1105
   50C7H8N   H1 1043  50.733   0.066  10.489 -0.0511 -1.8197 -0.0226
   50C7H8N   H2 1044  50.855   0.099  10.263 -0.0616  0.3966 -2.1099
   50C7H8N   H3 1045  50.166  20.508  10.453 -1.3084  1.6636 -3.3870
   50C7H8N   H4 1046  50.128  20.672  10.421 -0.5869 -0.3252  1.2572
   50C7H8N   H5 1047  50.214  20.641  10.569  3.5276 -0.1992  0.2133
   50C7H8N   H6 1048  50.514   0.023   9.975 -1.8519  0.9016 -1.3478
   50C7H8N   H7 1049  50.340  20.681   9.986  0.0631  1.1576  0.8031
   50C7H8N   H8 1050  50.438  20.538   9.990  0.0676  0.6516 -2.0451
   51C7H8N   N1 1051  49.845   0.249  10.840  0.0870 -0.4738 -0.1466
   51C7H8N   C1 1052  49.861   0.262  10.699 -0.0657 -0.3471  0.2853
   51C7H8N   N2 1053  49.774   0.198  10.609 -0.1875 -0.6163 -0.4363
   51C7H8N   C2 1054  49.676   0.119  10.657  0.4575  0.7925 -0.3613
   51C7H8N   C3 1055  49.659   0.103  10.789 -0.2246  0.0597  0.5802
   51C7H8N   C4 1056  49.740   0.174  10.894 -0.6473  0.3067 -0.3542
   51C7H8N   N3 1057  49.543   0.041  10.806  0.2953 -0.8738  0.3041
   51C7H8N   C5 1058  49.489   0.014  10.681  0.4678  0.9381  0.3624
   51C7H8N   N4 1059  49.573   0.071  10.588  0.0461  0.1261  0.3646
   51C7H8N   C6 1060  49.932   0.307  10.929 -0.2055 -0.8823  0.4089
   51C7H8N   O1 1061  49.940   0.340  10.658  0.1468  0.6754 -0.1132
   51C7H8N   C7 1062  49.779   0.216  10.465 -0.3228  0.8084  0.5057
   51C7H8N   O2 1063  49.715   0.169  11.011  0.2084 -0.2558  0.0615
   51C7H8N   H1 1064  49.494   0.032  10.894 -0.5358  0.0296 -0.0571
   51C7H8N   H2 1065  49.391  20.653  10.668  0.5449  0.9937 -0.4612
   51C7H8N   H3 1066  49.982   0.396  10.890 -1.5828 -0.3231 -0.1075
   51C7H8N   H4 1067  50.007   0.230  10.952  1.9903  1.4054  1.1990
   51C7H8N   H5 1068  49.884   0.350  11.018 -0.9267  0.3253 -0.5501
   51C7H8N   H6 1069  49.880   0.243  10.431  0.5979 -2.5827  0.3971
   51C7H8N   H7 1070  49.710   0.296  10.438 -0.4610  0.2151 -0.9623
   51C7H8N   H8 1071  49.748   0.126  10.411  1.5514  1.1693 -1.2598
   52C7H8N   N1 1072  49.101   0.133  10.389  0.9124  0.3951  0.1488
   52C7H8N   C1 1073  49.085   0.097  10.252 -0.1998 -1.0005 -0.2925
   52C7H8N   N2 1074  49.186   0.143  10.166 -1.2508 -0.0149 -0.3111
   52C7H8N   C2 1075  49.290   0.216  10.218  0.4894  0.4059 -0.3107
   52C7H8N   C3 1076  49.316   0.235  10.353 -0.0356 -0.0208  1.1955
   52C7H8N   C4 1077  49.214   0.195  10.450 -0.4117 -0.1155 -0.3999
   52C7H8N   N3 1078  49.437   0.299  10.368 -0.3280 -0.2535  0.6269
   52C7H8N   C5 1079  49.491   0.300  10.239 -0.1241  0.4300  0.4501
   52C7H8N   N4 1080  49.403   0.251  10.149  0.0338  1.0632 -0.0459
   52C7H8N   C6 1081  48.990   0.101  10.481 -0.6542  0.0025 -0.8379
   52C7H8N   O1 1082  48.999   0.028  10.213 -0.7087  0.4510  0.2320
   52C7H8N   C7 1083  49.184   0.114  10.022  0.8722 -0.8031  0.1789
   52C7H8N   O2 1084  49.232   0.211  10.572  0.4204  0.1982  0.2616
   52C7H8N   H1 1085  49.482   0.340  10.449 -1.3961  0.4817  0.8554
   52C7H8N   H2 1086  49.584   0.347  10.213 -0.9296  0.7041 -2.0969
   52C7H8N   H3 1087  48.979  20.675  10.480 -3.4590  0.2072  1.7442
   52C7H8N   H4 1088  49.021   0.127  10.583 -1.1491  0.4738 -0.8099
   52C7H8N   H5 1089  48.893   0.136  10.444 -0.3641  0.8562 -0.8238
   52C7H8N   H6 1090  49.080   0.091   9.998  0.6534 -0.7119  1.0515
   52C7H8N   H7 1091  49.213   0.201   9.962 -3.2611  0.4692 -0.1185
   52C7H8N   H8 1092  49.243   0.024  10.000  2.1237  0.0964 -0.2361
   53C7H8N   N1 1093  51.115   0.194  11.710 -0.1405 -0.6718  0.3289
   53C7H8N   C1 1094  51.140   0.146  11.579 -0.2960  0.7555 -0.2137
   53C7H8N   N2 1095  51.044   0.165  11.484 -0.0540  0.0941 -0.4506
   53C7H8N   C2 1096  50.923   0.226  11.521 -0.3350  0.8982  1.0842
   53C7H8N   C3 1097  50.899   0.256  11.645  0.6603  0.2118 -0.2052
   53C7H8N   C4 1098  50.994   0.242  11.755 -0.9816  0.6233 -0.5567
   53C7H8N   N3 1099  50.775   0.300  11.646 -0.2029  0.0139 -0.0614
   53C7H8N   C5 1100  50.720   0.285  11.524  0.1948  0.9209 -0.3664
   53C7H8N   N4 1101  50.814   0.240  11.443 -0.5909 -0.5193  0.4408
   53C7H8N   C6 1102  51.220   0.180  11.817 -0.1737 -0.1738 -0.1436
   53C7H8N   O1 1103  51.246   0.085  11.556 -0.7732 -0.0057 -0.0103
   53C7H8N   C7 1104  51.072   0.125  11.343  0.9461  0.0914  0.3995
   53C7H8N   O2 1105  50.963   0.282  11.870 -0.4083  0.2447  0.3727
   53C7H8N   H1 1106  50.724   0.326  11.730 -2.6108 -0.7173 -1.2769
   53C7H8N   H2 1107  50.620   0.313  11.494  0.5228  3.0357  0.4186
   53C7H8N   H3 1108  51.317   0.161  11.769 -0.3113  0.6014 -0.7398
   53C7H8N   H4 1109  51.228   0.275  11.872 -2.6072  1.4766 -2.4665
   53C7H8N   H5 1110  51.189   0.100  11.885  0.1077 -1.1929 -1.2023
   53C7H8N   H6 1111  50.985   0.106  11.279  0.2276  0.4391  1.2614
   53C7H8N   H7 1112  51.133   0.202  11.294  1.1558 -0.9038 -0.9224
   53C7H8N   H8 1113  51.124   0.028  11.344 -0.1100 -0.4926 -0.3124
   54C7H8N   N1 1114  50.286   0.085  11.273 -0.2556  0.0270 -0.1335
   54C7H8N   C1 1115  50.264   0.059  11.133 -0.0869 -0.2650 -0.2835
   54C7H8N   N2 1116  50.370   0.041  11.040 -0.6474  0.3181 -0.5669
   54C7H8N   C2 1117  50.495   0.056  11.091 -0.2955  0.0850  0.7681
   54C7H8N   C3 1118  50.517   0.089  11.222  0.8841  0.2494  0.4319
   54C7H8N   C4 1119  50.410   0.092  11.324  0.5632 -0.9667 -0.4187
   54C7H8N   N3 1120  50.657   0.109  11.238  0.0869  0.1181  0.3164
   54C7H8N   C5 1121  50.700   0.100  11.109 -0.7904  0.3635 -0.4086
   54C7H8N   N4 1122  50.606   0.068  11.020 -0.4788  0.4319  0.5009
   54C7H8N   C6 1123  50.171   0.102  11.367 -0.2200  0.8134  0.6546
   54C7H8N   O1 1124  50.150   0.050  11.091 -0.1583 -0.0068  0.0905
   54C7H8N   C7 1125  50.342   0.011  10.900 -0.4382  0.7979  0.0956
   54C7H8N   O2 1126  50.431   0.107  11.446  0.3121  0.1784  0.0594
   54C7H8N   H1 1127  50.713   0.149  11.311  1.6723  0.1927 -0.8900
   54C7H8N   H2 1128  50.806   0.117  11.094  0.2724 -4.1333  1.3202
   54C7H8N   H3 1129  50.079   0.147  11.326 -1.4931  0.7029  3.2993
   54C7H8N   H4 1130  50.195   0.165  11.453 -0.1102  0.0407  1.1875
   54C7H8N   H5 1131  50.132   0.003  11.392 -0.0133  0.4144 -0.5531
   54C7H8N   H6 1132  50.325   0.103  10.842  4.5739  1.9462  0.2381
   54C7H8N   H7 1133  50.243  20.651  10.879 -0.0786  1.0360 -2.1755
   54C7H8N   H8 1134  50.418  20.633  10.850 -1.5878  1.4051 -2.4808
   55C7H8N   N1 1135  49.829  20.462  11.686 -0.2794  0.5653 -0.0645
   55C7H8N   C1 1136  49.859  20.501  11.554 -0.5259  0.5244  0.3987
   55C7H8N   N2 1137  49.758  20.515  11.463 -0.0327  0.1275 -0.5081
   55C7H8N   C2 1138  49.631  20.474  11.495 -0.2683  0.0636  0.7803
   55C7H8N   C3 1139  49.608  20.428  11.619  0.6831 -0.3442 -0.2662
   55C7H8N   C4 1140  49.706  20.416  11.727 -0.4159 -0.0760 -0.2149
   55C7H8N   N3 1141  49.483  20.381  11.615 -0.8667  0.1510  0.2926
   55C7H8N   C5 1142  49.434  20.417  11.491  0.1753 -0.1030 -1.0524
   55C7H8N   N4 1143  49.523  20.467  11.413 -0.1492 -0.6135  0.4142
   55C7H8N   C6 1144  49.934  20.458  11.790  0.1984 -0.1848 -0.1376
   55C7H8N   O1 1145  49.971  20.538  11.527  0.2050  0.7198 -0.1879
   55C7H8N   C7 1146  49.792  20.558  11.325 -0.3835  0.1433 -0.0089
   55C7H8N   O2 1147  49.685  20.376  11.838  0.0203  0.0858  0.5624
   55C7H8N   H1 1148  49.435  20.330  11.688 -0.6380 -1.7452 -0.8224
   55C7H8N   H2 1149  49.331  20.389  11.474 -0.6484  1.6987  0.6297
   55C7H8N   H3 1150  49.922  20.555  11.839  1.1956 -0.8360  1.4671
   55C7H8N   H4 1151  50.035  20.440  11.752  0.6834 -2.9237  2.2411
   55C7H8N   H5 1152  49.924  20.371  11.857  0.4394  0.3355  0.5826
   55C7H8N   H6 1153  49.817  20.468  11.267 -1.6230 -1.5890  2.0929
   55C7H8N   H7 1154  49.873  20.632  11.326 -1.1152  0.9360  2.1990
   55C7H8N   H8 1155  49.711  20.605  11.268  1.8248  1.7355 -1.9804
   56C7H8N   N1 1156  49.073   0.211  11.205 -0.1158 -0.4843 -0.0040
   56C7H8N   C1 1157  49.079   0.169  11.071  0.1002 -0.5945 -0.3731
   56C7H8N   N2 1158  49.190   0.205  10.998 -0.9198  0.6996  0.2753
   56C7H8N   C2 1159  49.302   0.271  11.056 -0.1359  0.8220 -0.4340
   56C7H8N   C3 1160  49.288   0.315  11.182  0.0549  0.4803  0.1096
   56C7H8N   C4 1161  49.175   0.286  11.266 -0.1616 -0.8089  0.1983
   56C7H8N   N3 1162  49.407   0.377  11.216  0.1317  0.3609  0.1477
   56C7H8N   C5 1163  49.485   0.361  11.101  0.1126  0.1121 -0.1575
   56C7H8N   N4 1164  49.415   0.306  10.999 -0.5317 -0.5178  0.2886
   56C7H8N   C6 1165  48.949   0.196  11.280 -0.9135 -0.1579 -0.2667
   56C7H8N   O1 1166  48.987   0.106  11.021  0.0156  0.0284  0.6378
   56C7H8N   C7 1167  49.191   0.169  10.852 -0.2723 -0.1444  0.0013
   56C7H8N   O2 1168  49.164   0.323  11.381 -0.1596 -0.2184  0.2380
   56C7H8N   H1 1169  49.434   0.429  11.298  2.2083  1.2188 -1.0276
   56C7H8N   H2 1170  49.587   0.399  11.098 -0.0106  0.4254 -0.3401
   56C7H8N   H3 1171  48.873   0.265  11.240 -0.1688 -1.1224 -3.4519
   56C7H8N   H4 1172  48.919   0.092  11.262 -2.0586  0.3607 -1.4073
   56C7H8N   H5 1173  48.957   0.207  11.389  1.8059 -2.5613 -0.1546
   56C7H8N   H6 1174  49.229   0.067  10.836 -0.2368 -0.1508  0.1357
   56C7H8N   H7 1175  49.095   0.171  10.798  0.7232  0.1866 -1.7845
   56C7H8N   H8 1176  49.252   0.244  10.800  1.5744 -2.8465 -1.8596
   57C7H8N   N1 1177  51.131   0.240  12.535 -0.3401  0.7872  0.3562
   57C7H8N   C1 1178  51.150   0.189  12.404 -0.1228  0.4013  0.5875
   57C7H8N   N2 1179  51.035   0.186  12.322 -0.2201  0.5965  0.3678
   57C7H8N   C2 1180  50.920   0.238  12.365  0.6234  1.0667 -0.7867
   57C7H8N   C3 1181  50.901   0.283  12.490  0.0379  0.0547  0.4503
   57C7H8N   C4 1182  51.008   0.281  12.582 -0.1486 -0.5769  0.2903
   57C7H8N   N3 1183  50.783   0.340  12.493  0.0928 -0.2413  0.0085
   57C7H8N   C5 1184  50.718   0.298  12.377  0.4627 -0.3697 -0.2030
   57C7H8N   N4 1185  50.806   0.246  12.293 -0.0896  0.4878  0.6574
   57C7H8N   C6 1186  51.237   0.227  12.634  0.0602  0.8083 -1.0631
   57C7H8N   O1 1187  51.255   0.139  12.371  0.3678  0.4656 -0.1808
   57C7H8N   C7 1188  51.056   0.141  12.181  0.1756  0.2954 -0.1081
   57C7H8N   O2 1189  50.996   0.325  12.696 -0.2718  0.3113  0.7039
   57C7H8N   H1 1190  50.744   0.382  12.576  1.8225  1.1271  0.1636
   57C7H8N   H2 1191  50.613   0.321  12.366  0.4772 -0.5884 -0.8113
   57C7H8N   H3 1192  51.311   0.154  12.599 -1.4198 -2.0507  1.5557
   57C7H8N   H4 1193  51.293   0.322  12.632  2.6079 -0.4717  3.4614
   57C7H8N   H5 1194  51.192   0.196  12.729  0.3662 -0.2482 -1.2592
   57C7H8N   H6 1195  51.024   0.036  12.180  0.3696  0.2393 -0.3915
   57C7H8N   H7 1196  50.979   0.187  12.118 -1.8004 -2.4712  0.1994
   57C7H8N   H8 1197  51.153   0.155  12.132 -0.8223  1.6011 -1.7754
   58C7H8N   N1 1198  50.327   0.438  12.109 -0.4634  0.0061  0.7258
   58C7H8N   C1 1199  50.299   0.379  11.990  0.7195  0.2707 -0.5281
   58C7H8N   N2 1200  50.406   0.380  11.894  1.0926 -0.2711  0.1478
   58C7H8N   C2 1201  50.525   0.433  11.928  0.2781 -0.7853 -0.2491
   58C7H8N   C3 1202  50.554   0.486  12.045 -0.4065  0.3382 -0.9868
   58C7H8N   C4 1203  50.448   0.503  12.145  0.0672  1.2279  0.9772
   58C7H8N   N3 1204  50.689   0.530  12.048 -0.2468  0.5762 -0.3625
   58C7H8N   C5 1205  50.726   0.508  11.919 -0.0458 -0.0109  0.6672
   58C7H8N   N4 1206  50.632   0.453  11.842  0.3657  0.5019  0.0099
   58C7H8N   C6 1207  50.206   0.446  12.201 -0.2590 -0.4210  0.6148
   58C7H8N   O1 1208  50.196   0.324  11.961  0.4531  0.8465 -0.7656
   58C7H8N   C7 1209  50.366   0.343  11.755 -0.0078  0.8138 -0.4422
   58C7H8N   O2 1210  50.461   0.558  12.252  0.2068 -0.7272 -0.3653
   58C7H8N   H1 1211  50.738   0.585  12.117 -0.9202  0.7846 -0.0407
   58C7H8N   H2 1212  50.820   0.535  11.873 -2.0824  2.5404 -2.2566
   58C7H8N   H3 1213  50.113   0.397  12.168  0.3889 -0.6347 -0.9510
   58C7H8N   H4 1214  50.183   0.553  12.210 -3.0363 -0.8463 -0.7247
   58C7H8N   H5 1215  50.238   0.386  12.287 -1.8331 -1.4546  0.5160
   58C7H8N   H6 1216  50.430   0.384  11.676  0.6328 -0.2213 -0.4822
   58C7H8N   H7 1217  50.262   0.378  11.750 -0.3060  0.2805  1.5290
   58C7H8N   H8 1218  50.357   0.235  11.737 -1.1790  1.0633 -1.3938
   59C7H8N   N1 1219  49.864   0.161  12.542  0.6432  0.4389 -0.2466
   59C7H8N   C1 1220  49.881   0.206  12.413  0.3429 -0.1074 -0.0398
   59C7H8N   N2 1221  49.776   0.187  12.326 -0.1205 -0.0197  0.0124
   59C7H8N   C2 1222  49.658   0.134  12.367 -0.1115  0.5492  0.1538
   59C7H8N   C3 1223  49.643   0.091  12.492 -0.1180 -0.0524 -0.4209
   59C7H8N   C4 1224  49.744   0.104  12.595  0.0494 -0.6540  0.4732
   59C7H8N   N3 1225  49.512   0.037  12.502 -0.5518 -0.8458 -0.4769
   59C7H8N   C5 1226  49.455   0.060  12.370 -0.7291 -0.0381 -0.3190
   59C7H8N   N4 1227  49.543   0.117  12.289  0.5451  0.4874 -0.6611
   59C7H8N   C6 1228  49.979   0.174  12.628 -0.1532 -0.1434  0.6638
   59C7H8N   O1 1229  49.977   0.268  12.376  0.0409 -0.8370  0.2090
   59C7H8N   C7 1230  49.798   0.222  12.186 -0.0177  0.0127  0.6093
   59C7H8N   O2 1231  49.724   0.076  12.712  0.2913 -0.2315 -0.2690
   59C7H8N   H1 1232  49.463   0.005  12.584 -1.0329  1.1124  0.0257
   59C7H8N   H2 1233  49.356   0.021  12.347 -1.5350  1.5349  0.3907
   59C7H8N   H3 1234  50.056   0.105  12.589 -2.7065 -2.2859 -0.7886
   59C7H8N   H4 1235  49.962   0.136  12.729 -0.9768  2.5663  1.5868
   59C7H8N   H5 1236  50.021   0.275  12.628 -1.3586  0.3742 -0.1890
   59C7H8N   H6 1237  49.767   0.326  12.169 -0.7118 -0.0601  1.3917
   59C7H8N   H7 1238  49.742   0.148  12.127  0.6221  1.5716 -2.0563
   59C7H8N   H8 1239  49.905   0.208  12.166 -0.1189 -0.2952  0.2786
   60C7H8N   N1 1240  49.006  20.589  12.195  0.0858  0.1596  0.5917
   60C7H8N   C1 1241  48.959  20.653  12.083  0.0372  0.4113  0.9443
   60C7H8N   N2 1242  49.043  20.659  11.974 -0.3764 -0.0692  0.4051
   60C7H8N   C2 1243  49.162  20.595  11.972 -0.4514 -0.0358 -0.6059
   60C7H8N   C3 1244  49.204  20.531  12.088  0.1994 -0.1302  0.4091
   60C7H8N   C4 1245  49.136  20.520  12.202  0.3386  0.1101  0.4237
   60C7H8N   N3 1246  49.337  20.491  12.055 -0.7223  0.2674 -0.2655
   60C7H8N   C5 1247  49.362  20.534  11.923  0.0233 -0.2654 -0.2062
   60C7H8N   N4 1248  49.260  20.595  11.873  0.4990 -0.7359  0.0105
   60C7H8N   C6 1249  48.930  20.575  12.321 -0.1720  0.5581  0.2558
   60C7H8N   O1 1250  48.849   0.022  12.079 -0.0024 -0.1806  0.2912
   60C7H8N   C7 1251  48.993   0.042  11.853 -0.2005 -0.3922 -0.4512
   60C7H8N   O2 1252  49.185  20.475  12.301 -0.1071  0.2945 -0.7044
   60C7H8N   H1 1253  49.402  20.438  12.111 -1.7342 -0.4389  0.2643
   60C7H8N   H2 1254  49.455  20.512  11.874  0.4262  0.9955 -0.0184
   60C7H8N   H3 1255  48.823  20.593  12.305 -0.0183  0.2010 -1.3503
   60C7H8N   H4 1256  48.952  20.479  12.369 -2.7942  0.2709  0.9874
   60C7H8N   H5 1257  48.961  20.654  12.390  1.0467  0.4944 -0.2118
   60C7H8N   H6 1258  48.909  20.671  11.807  0.8693 -1.8533 -0.7401
   60C7H8N   H7 1259  48.949   0.140  11.872  1.3096 -0.1953  2.2540
   60C7H8N   H8 1260  49.074   0.055  11.781  1.4881 -0.9758  1.3010
   61C7H8N   N1 1261  51.114   0.250  13.379 -0.5050  0.2510  0.1357
   61C7H8N   C1 1262  51.152   0.195  13.255 -0.1056  0.0891  0.1852
   61C7H8N   N2 1263  51.051   0.180  13.163 -0.5028 -0.4408 -0.5549
   61C7H8N   C2 1264  50.921   0.223  13.190  0.5683  0.8975 -0.1597
   61C7H8N   C3 1265  50.900   0.286  13.307  0.0491  1.1418  0.6856
   61C7H8N   C4 1266  50.993   0.289  13.411  0.4944  0.9161  0.0963
   61C7H8N   N3 1267  50.770   0.322  13.310 -0.4883 -0.0991  0.2705
   61C7H8N   C5 1268  50.713   0.276  13.188 -0.3959 -0.0684 -0.5058
   61C7H8N   N4 1269  50.806   0.223  13.114 -0.2870 -0.3891 -0.3238
   61C7H8N   C6 1270  51.218   0.249  13.485 -0.3473  0.5474 -0.5070
   61C7H8N   O1 1271  51.265   0.158  13.227  0.8111 -0.3393  0.2459
   61C7H8N   C7 1272  51.082   0.139  13.025  0.3678  0.3771 -0.5794
   61C7H8N   O2 1273  50.967   0.341  13.517 -0.5524 -0.7534  0.0561
   61C7H8N   H1 1274  50.730   0.359  13.395 -1.5219 -3.9586  1.5840
   61C7H8N   H2 1275  50.611   0.301  13.162  0.3510  0.8489 -2.6694
   61C7H8N   H3 1276  51.195   0.175  13.563  2.0854  1.3481  1.0439
   61C7H8N   H4 1277  51.316   0.231  13.439  1.4470  2.5079  2.4097
   61C7H8N   H5 1278  51.225   0.348  13.532  2.4612 -1.8015  4.4457
   61C7H8N   H6 1279  51.188   0.160  13.002  0.0050 -0.2398 -3.0030
   61C7H8N   H7 1280  51.063   0.033  13.003 -0.0792  0.3595 -0.0964
   61C7H8N   H8 1281  51.025   0.195  12.950  2.0407 -0.1549 -2.3215
   62C7H8N   N1 1282  50.321   0.426  12.975  0.3647  0.3421  0.5416
   62C7H8N   C1 1283  50.296   0.388  12.844  1.1769  0.2523 -0.9532
   62C7H8N   N2 1284  50.389   0.408  12.747  0.3754  0.3903  0.5597
   62C7H8N   C2 1285  50.509   0.462  12.782 -0.0119  0.0603 -0.2675
   62C7H8N   C3 1286  50.541   0.501  12.912 -0.0066 -0.5093 -0.2849
   62C7H8N   C4 1287  50.443   0.482  13.021 -0.0755 -0.2870 -0.1745
   62C7H8N   N3 1288  50.671   0.544  12.903 -0.4860 -0.6259  0.9329
   62C7H8N   C5 1289  50.718   0.505  12.774  0.1676  0.1646  0.0327
   62C7H8N   N4 1290  50.614   0.476  12.696  0.1095  0.0025  0.0981
   62C7H8N   C6 1291  50.213   0.416  13.075 -0.2967  0.3410 -0.0119
   62C7H8N   O1 1292  50.190   0.334  12.817 -0.2728 -0.4405 -0.3399
   62C7H8N   C7 1293  50.367   0.360  12.602  0.0347 -0.0586 -0.0952
   62C7H8N   O2 1294  50.467   0.505  13.139  0.1925 -0.1321 -0.3887
   62C7H8N   H1 1295  50.720   0.583  12.981  0.1395  1.6837 -0.5554
   62C7H8N   H2 1296  50.818   0.524  12.738  1.7254 -1.5364  3.2630
   62C7H8N   H3 1297  50.246   0.352  13.157 -0.5728  1.6426  1.1299
   62C7H8N   H4 1298  50.115   0.386  13.035  0.5492 -1.0438 -1.0793
   62C7H8N   H5 1299  50.201   0.514  13.123  0.5543  1.2797 -1.6714
   62C7H8N   H6 1300  50.459   0.358  12.543  0.0849  3.8682 -0.3035
   62C7H8N   H7 1301  50.307   0.431  12.544 -0.1620  0.0175  0.2047
   62C7H8N   H8 1302  50.326   0.258  12.596 -2.8573  1.0217  0.3164
   63C7H8N   N1 1303  49.853   0.125  13.385 -0.2145 -0.4204  0.6254
   63C7H8N   C1 1304  49.865   0.169  13.253  0.0664 -0.6833 -0.4808
   63C7H8N   N2 1305  49.765   0.144  13.161  0.2802 -1.0329 -0.0013
   63C7H8N   C2 1306  49.647   0.097  13.205  0.6009 -0.3808 -0.0067
   63C7H8N   C3 1307  49.629   0.062  13.336  0.6913 -0.3253  0.3034
   63C7H8N   C4 1308  49.733   0.068  13.433  0.3884 -1.0850 -0.2647
   63C7H8N   N3 1309  49.493   0.043  13.350 -0.3360 -0.5604  0.2138
   63C7H8N   C5 1310  49.438   0.048  13.224 -1.4751  0.7565 -0.0681
   63C7H8N   N4 1311  49.533   0.080  13.135  0.4933  1.1595 -0.2106
   63C7H8N   C6 1312  49.967   0.103  13.471 -1.0551 -0.9274  0.5779
   63C7H8N   O1 1313  49.957   0.241  13.215  0.1317 -0.4496  0.6155
   63C7H8N   C7 1314  49.792   0.189  13.023 -0.0657 -0.4505  0.5060
   63C7H8N   O2 1315  49.717   0.020  13.538  0.7797  0.0890 -0.2597
   63C7H8N   H1 1316  49.435   0.024  13.431 -0.2535 -2.1384 -0.0810
   63C7H8N   H2 1317  49.332   0.037  13.209 -1.4413  0.8902 -0.4389
   63C7H8N   H3 1318  50.044   0.170  13.433 -0.9414  0.0684  2.4973
   63C7H8N   H4 1319  50.014   0.004  13.461  1.6593  0.5012 -1.4799
   63C7H8N   H5 1320  49.950   0.136  13.575  2.8132  1.6158  0.5257
   63C7H8N   H6 1321  49.701   0.194  12.961 -1.3422 -0.4607  2.3539
   63C7H8N   H7 1322  49.850   0.105  12.984  0.2761  0.4410 -0.9497
   63C7H8N   H8 1323  49.848   0.283  13.015 -1.8478  0.8739  2.9251
   64C7H8N   N1 1324  49.034   0.327  12.955  0.1742 -1.1365 -0.7650
   64C7H8N   C1 1325  49.019   0.382  12.822 -0.1434 -0.3366 -0.4247
   64C7H8N   N2 1326  49.121   0.376  12.733 -0.3974 -0.2604 -0.5462
   64C7H8N   C2 1327  49.240   0.321  12.774 -0.1437 -0.6645 -0.7353
   64C7H8N   C3 1328  49.263   0.278  12.903 -0.4098  0.0237  0.5029
   64C7H8N   C4 1329  49.150   0.268  12.998  0.3092 -0.8650 -0.5119
   64C7H8N   N3 1330  49.385   0.227  12.907 -0.5801  0.2891  0.1878
   64C7H8N   C5 1331  49.437   0.241  12.779  0.1990  0.6689  0.1236
   64C7H8N   N4 1332  49.352   0.304  12.705  0.6851  0.1693 -0.0615
   64C7H8N   C6 1333  48.911   0.325  13.032 -0.6537  0.0716 -0.3052
   64C7H8N   O1 1334  48.915   0.434  12.788  0.4857 -0.2194  0.0524
   64C7H8N   C7 1335  49.103   0.403  12.596 -0.5047 -0.0826 -1.1398
   64C7H8N   O2 1336  49.155   0.220  13.112  0.8278 -0.1884 -0.1846
   64C7H8N   H1 1337  49.431   0.171  12.977 -1.5151  0.2869  0.8077
   64C7H8N   H2 1338  49.537   0.206  12.760  1.6684  5.2278 -1.1441
   64C7H8N   H3 1339  48.926   0.324  13.141 -0.5630  0.3676 -0.3127
   64C7H8N   H4 1340  48.847   0.414  13.019 -0.8243 -0.2433 -1.6741
   64C7H8N   H5 1341  48.861   0.229  13.015  0.4588 -0.8461  1.4862
   64C7H8N   H6 1342  49.198   0.373  12.550 -1.0393 -1.6342 -1.2680
   64C7H8N   H7 1343  49.023   0.335  12.564 -0.0663 -1.1595  0.0050
   64C7H8N   H8 1344  49.085   0.510  12.582  1.0530  0.1275 -1.6016
   65C7H8N   N1 1345  51.124   0.224  14.203  0.0194  0.0180 -0.1809
   65C7H8N   C1 1346  51.147   0.178  14.070  0.8590  0.1551  0.1447
   65C7H8N   N2 1347  51.042   0.188  13.976  0.3956 -0.4211 -0.0929
   65C7H8N   C2 1348  50.922   0.247  14.020  0.3042  0.2371 -0.5168
   65C7H8N   C3 1349  50.901   0.293  14.141  0.0524 -0.4606 -0.1412
   65C7H8N   C4 1350  51.005   0.283  14.245  0.3703  0.1148 -0.3246
   65C7H8N   N3 1351  50.770   0.335  14.142 -0.3668  0.2416 -0.1422
   65C7H8N   C5 1352  50.722   0.323  14.012 -0.0102  0.1032  0.1011
   65C7H8N   N4 1353  50.810   0.269  13.932  0.0360 -0.1522 -0.3469
   65C7H8N   C6 1354  51.233   0.192  14.293 -0.5606  1.0973 -0.3844
   65C7H8N   O1 1355  51.253   0.141  14.032 -0.2277  0.3755  0.0509
   65C7H8N   C7 1356  51.049   0.125  13.841  0.1207 -0.0984  0.3789
   65C7H8N   O2 1357  50.977   0.331  14.356  0.0457 -1.0667 -0.2758
   65C7H8N   H1 1358  50.714   0.374  14.217 -0.9019  0.7506 -0.7985
   65C7H8N   H2 1359  50.623   0.358  13.985  0.4987 -0.2682 -2.4039
   65C7H8N   H3 1360  51.211   0.200  14.400  1.7615  0.8943  0.1352
   65C7H8N   H4 1361  51.286   0.098  14.279 -2.2837  0.1220 -0.5149
   65C7H8N   H5 1362  51.305   0.275  14.288 -1.4507  1.9684  0.8069
   65C7H8N   H6 1363  51.005   0.024  13.840 -0.4770  0.1407 -2.8774
   65C7H8N   H7 1364  50.988   0.177  13.767  0.6755  1.4035  0.9629
   65C7H8N   H8 1365  51.151   0.103  13.805 -0.1396 -0.9391  0.1063
   66C7H8N   N1 1366  50.317   0.440  13.807 -0.3553  1.2849 -0.5338
   66C7H8N   C1 1367  50.285   0.396  13.679  0.1062  0.6898  0.1268
   66C7H8N   N2 1368  50.390   0.397  13.583 -0.3196  0.1428 -0.1477
   66C7H8N   C2 1369  50.513   0.443  13.619  1.1295 -0.4271  0.6208
   66C7H8N   C3 1370  50.544   0.488  13.745 -0.5480  0.8905  0.5835
   66C7H8N   C4 1371  50.435   0.499  13.843  0.0482  0.2868 -0.0748
   66C7H8N   N3 1372  50.671   0.521  13.741  0.7368  0.0690  0.1548
   66C7H8N   C5 1373  50.720   0.500  13.608 -0.0592 -0.8138 -0.3496
   66C7H8N   N4 1374  50.625   0.451  13.535  0.2993 -0.1267 -0.2553
   66C7H8N   C6 1375  50.219   0.419  13.916 -0.4560 -0.2605 -0.1377
   66C7H8N   O1 1376  50.180   0.336  13.654 -0.9475  0.1505  0.2851
   66C7H8N   C7 1377  50.357   0.357  13.445  0.5988 -0.1546 -0.7449
   66C7H8N   O2 1378  50.455   0.562  13.949  0.1769 -0.1215 -0.2747
   66C7H8N   H1 1379  50.725   0.553  13.821 -0.1174  0.0757  0.7318
   66C7H8N   H2 1380  50.820   0.520  13.574  1.2069 -2.6651  2.1527
   66C7H8N   H3 1381  50.115   0.419  13.881  0.0406  2.3318 -1.7580
   66C7H8N   H4 1382  50.219   0.504  13.985 -1.0048  0.7760 -1.3746
   66C7H8N   H5 1383  50.246   0.325  13.966  2.3146  0.1866 -0.7280
   66C7H8N   H6 1384  50.317   0.451  13.406  4.0093  2.0744  0.9369
   66C7H8N   H7 1385  50.286   0.274  13.433 -0.0774  0.6099 -2.1255
   66C7H8N   H8 1386  50.446   0.349  13.383 -0.0672  1.6424 -1.9451
   67C7H8N   N1 1387  49.882   0.119  14.230 -0.8523 -0.1932  0.4498
   67C7H8N   C1 1388  49.904   0.167  14.097  0.4501 -0.0641  0.2168
   67C7H8N   N2 1389  49.794   0.172  14.010  0.9886 -0.2356  0.0834
   67C7H8N   C2 1390  49.678   0.126  14.060  0.7716  0.1493  0.1687
   67C7H8N   C3 1391  49.656   0.091  14.185  0.1724  0.5983  0.2027
   67C7H8N   C4 1392  49.760   0.089  14.284 -0.1500  0.7223  0.1250
   67C7H8N   N3 1393  49.525   0.056  14.195  0.0167  0.3776 -0.6813
   67C7H8N   C5 1394  49.479   0.048  14.067  0.8602 -0.6657  0.0604
   67C7H8N   N4 1395  49.567   0.107  13.988  0.2124 -0.1976 -0.4761
   67C7H8N   C6 1396  49.994   0.122  14.325 -0.2128  0.5813 -0.2976
   67C7H8N   O1 1397  50.016   0.202  14.059  0.3435 -0.2401 -0.4998
   67C7H8N   C7 1398  49.814   0.223  13.875 -0.1225  0.2837 -0.6824
   67C7H8N   O2 1399  49.739   0.052  14.399  0.1340  0.2191 -0.5894
   67C7H8N   H1 1400  49.474   0.016  14.273 -2.2343  1.7250 -1.3924
   67C7H8N   H2 1401  49.379   0.011  14.048 -0.6247  2.9847  0.4349
   67C7H8N   H3 1402  50.045   0.025  14.321 -0.2276  0.5501  0.3108
   67C7H8N   H4 1403  49.964   0.140  14.429 -3.5628  0.0414 -1.1062
   67C7H8N   H5 1404  50.057   0.207  14.295  0.8045  1.2128  3.4399
   67C7H8N   H6 1405  49.888   0.158  13.828  1.0810  1.2316 -0.1104
   67C7H8N   H7 1406  49.865   0.320  13.879  0.6303 -0.1455  0.2150
   67C7H8N   H8 1407  49.720   0.243  13.821 -0.9834 -1.2478  0.2022
   68C7H8N   N1 1408  49.035   0.311  13.786 -0.1598  0.0732  0.1404
   68C7H8N   C1 1409  49.022   0.331  13.647  0.6031 -0.0416 -0.4277
   68C7H8N   N2 1410  49.131   0.312  13.565  0.8039  0.5560  0.0612
   68C7H8N   C2 1411  49.244   0.263  13.616  0.3198  0.0265  0.1576
   68C7H8N   C3 1412  49.261   0.254  13.753 -0.4155 -0.2512  0.4352
   68C7H8N   C4 1413  49.154   0.279  13.845 -0.5655  0.4195  0.1718
   68C7H8N   N3 1414  49.388   0.206  13.772  0.1211  0.2237 -0.5966
   68C7H8N   C5 1415  49.441   0.194  13.644 -0.4664  0.0931 -0.6302
   68C7H8N   N4 1416  49.350   0.223  13.546  0.7419  0.5199 -0.4659
   68C7H8N   C6 1417  48.900   0.313  13.861 -0.3947 -0.3212 -0.1146
   68C7H8N   O1 1418  48.914   0.349  13.599  0.2273  0.3849 -0.6098
   68C7H8N   C7 1419  49.120   0.327  13.418 -0.4647  0.1934 -0.5648
   68C7H8N   O2 1420  49.164   0.260  13.963  0.3446  0.5237  0.5580
   68C7H8N   H1 1421  49.436   0.190  13.859  0.4087 -3.2512 -1.3351
   68C7H8N   H2 1422  49.543   0.160  13.635 -1.4983 -3.3477 -0.2013
   68C7H8N   H3 1423  48.834   0.231  13.830 -0.8035 -0.3677  0.8565
   68C7H8N   H4 1424  48.910   0.301  13.969 -0.1284  0.2628 -0.0698
   68C7H8N   H5 1425  48.847   0.409  13.851  0.5158  0.0631 -1.4196
   68C7H8N   H6 1426  49.210   0.386  13.396  0.4477 -1.1096 -0.3613
   68C7H8N   H7 1427  49.113   0.227  13.375  2.0577  0.3308 -1.3728
   68C7H8N   H8 1428  49.036   0.396  13.402  0.8723  2.2967  1.1825
   69C7H8N   N1 1429  51.115   0.255  15.048 -0.1052  0.3817  0.1210
   69C7H8N   C1 1430  51.139   0.194  14.921 -0.0244 -0.7122  0.1347
   69C7H8N   N2 1431  51.043   0.206  14.821 -0.0227 -0.9257  0.2625
   69C7H8N   C2 1432  50.922   0.264  14.853 -0.2012  0.4086  0.8718
   69C7H8N   C3 1433  50.901   0.328  14.970  0.6424 -0.6842  0.1665
   69C7H8N   C4 1434  51.002   0.330  15.077 -0.0802  0.5898  0.2862
   69C7H8N   N3 1435  50.768   0.378  14.961 -0.9414  0.3117 -0.1002
   69C7H8N   C5 1436  50.727   0.345  14.834 -1.1038  0.4693  0.2654
   69C7H8N   N4 1437  50.824   0.287  14.765 -0.3589  0.4057 -0.2731
   69C7H8N   C6 1438  51.225   0.255  15.152  0.0995 -0.0366  0.3369
   69C7H8N   O1 1439  51.245   0.133  14.906 -0.1474  0.1901  0.5607
   69C7H8N   C7 1440  51.075   0.154  14.682 -0.7597 -0.4108 -0.0200
   69C7H8N   O2 1441  50.984   0.400  15.177  0.0223  0.2603 -0.4200
   69C7H8N   H1 1442  50.718   0.434  15.029  1.0852  1.9031  0.1665
   69C7H8N   H2 1443  50.637   0.389  14.792 -0.6246  0.6413 -0.5990
   69C7H8N   H3 1444  51.273   0.159  15.171  1.5701  0.0806 -2.4616
   69C7H8N   H4 1445  51.300   0.333  15.136  0.3277 -0.7090 -2.0779
   69C7H8N   H5 1446  51.183   0.295  15.245 -0.2712 -1.6304  0.8665
   69C7H8N   H6 1447  51.181   0.128  14.676 -0.4691  0.4393  1.1401
   69C7H8N   H7 1448  51.008   0.072  14.654 -0.3635  0.4703 -3.7711
   69C7H8N   H8 1449  51.061   0.232  14.606 -3.5968  0.2967  1.1527
   70C7H8N   N1 1450  50.311   0.435  14.629  0.2546 -0.0887  0.3380
   70C7H8N   C1 1451  50.291   0.383  14.497  0.4310  0.4567  1.7476
   70C7H8N   N2 1452  50.387   0.397  14.395  0.2211  0.0840 -0.5366
   70C7H8N   C2 1453  50.505   0.453  14.429 -0.1216 -0.7538 -0.2620
   70C7H8N   C3 1454  50.535   0.495  14.555 -0.2813  0.6337  0.6747
   70C7H8N   C4 1455  50.430   0.500  14.663  0.5773  0.2491 -0.2280
   70C7H8N   N3 1456  50.667   0.529  14.554  0.6117 -0.0940  0.6219
   70C7H8N   C5 1457  50.704   0.522  14.420 -0.8155  0.1565  0.6252
   70C7H8N   N4 1458  50.607   0.471  14.344 -0.4552  0.1689 -0.3617
   70C7H8N   C6 1459  50.194   0.440  14.729 -0.0949 -0.5750 -0.1617
   70C7H8N   O1 1460  50.186   0.324  14.468 -0.9658  0.7635  0.3656
   70C7H8N   C7 1461  50.359   0.349  14.251 -0.3555 -0.1657 -0.4207
   70C7H8N   O2 1462  50.442   0.568  14.765  0.1086 -0.6558  0.5316
   70C7H8N   H1 1463  50.728   0.571  14.623  3.0640  0.7674 -1.9725
   70C7H8N   H2 1464  50.803   0.544  14.383 -0.8663 -1.6221 -0.6318
   70C7H8N   H3 1465  50.151   0.540  14.716 -0.8054 -0.9188 -0.4893
   70C7H8N   H4 1466  50.225   0.430  14.834 -0.0390 -1.5823 -0.2613
   70C7H8N   H5 1467  50.111   0.373  14.701 -0.5896 -0.2901  0.5900
   70C7H8N   H6 1468  50.253   0.333  14.225 -0.4629 -0.4547  0.1872
   70C7H8N   H7 1469  50.421   0.261  14.231 -1.3032 -1.5246  2.3599
   70C7H8N   H8 1470  50.387   0.423  14.174 -2.0985  1.7271  0.7223
   71C7H8N   N1 1471  49.864   0.133  15.079  0.3661  0.1194 -0.0645
   71C7H8N   C1 1472  49.901   0.176  14.955 -0.6755 -0.7422 -0.3203
   71C7H8N   N2 1473  49.812   0.160  14.854  0.5843  0.5482  0.7491
   71C7H8N   C2 1474  49.687   0.108  14.883  0.7326 -0.1028  0.5544
   71C7H8N   C3 1475  49.651   0.068  15.006  0.1305 -0.3095 -1.0034
   71C7H8N   C4 1476  49.744   0.078  15.112 -0.2107  0.3435 -0.4573
   71C7H8N   N3 1477  49.521   0.023  15.000 -0.0296 -0.0524  0.0072
   71C7H8N   C5 1478  49.487   0.033  14.869  0.0555 -0.3483 -0.1400
   71C7H8N   N4 1479  49.583   0.086  14.793  0.3912  0.6903 -0.1021
   71C7H8N   C6 1480  49.957   0.141  15.192 -0.8111  0.5002  0.3385
   71C7H8N   O1 1481  50.004   0.238  14.939 -0.0568  0.4376  0.0841
   71C7H8N   C7 1482  49.845   0.219  14.718  0.6483 -0.0195  0.1282
   71C7H8N   O2 1483  49.701   0.044  15.221  0.2519  0.3637 -0.2613
   71C7H8N   H1 1484  49.460  20.675  15.074 -1.8490 -0.1873 -1.5070
   71C7H8N   H2 1485  49.386   0.007  14.842 -0.2649  0.7454  0.0272
   71C7H8N   H3 1486  49.946   0.049  15.250  2.1118 -0.4236 -0.4942
   71C7H8N   H4 1487  49.930   0.222  15.261  1.8847  2.4422 -0.7978
   71C7H8N   H5 1488  50.063   0.140  15.166 -1.0795 -0.7441 -0.7714
   71C7H8N   H6 1489  49.749   0.258  14.683  0.2586 -2.4877 -1.7339
   71C7H8N   H7 1490  49.880   0.138  14.651  0.3625 -0.0917  0.0674
   71C7H8N   H8 1491  49.924   0.293  14.729  2.8374 -1.9537 -1.9113
   72C7H8N   N1 1492  49.096   0.291  14.654 -0.4727  0.3098 -0.1688
   72C7H8N   C1 1493  49.056   0.336  14.531 -0.3010  0.1247  0.6408
   72C7H8N   N2 1494  49.154   0.336  14.429 -0.0462 -0.4409  0.1252
   72C7H8N   C2 1495  49.287   0.299  14.461 -0.0039 -0.1332 -0.3138
   72C7H8N   C3 1496  49.320   0.269  14.585  0.4981 -1.0040  0.1721
   72C7H8N   C4 1497  49.221   0.246  14.688 -0.2849  0.2025  0.0201
   72C7H8N   N3 1498  49.458   0.249  14.592 -0.2968  0.3755 -0.0140
   72C7H8N   C5 1499  49.503   0.262  14.463  0.0076 -0.1025  0.4493
   72C7H8N   N4 1500  49.402   0.304  14.383 -0.3877 -0.5317 -0.1073
   72C7H8N   C6 1501  48.994   0.298  14.758 -0.3963  0.3348  0.4420
   72C7H8N   O1 1502  48.951   0.386  14.509  0.0816  1.1452  0.0709
   72C7H8N   C7 1503  49.112   0.363  14.290 -0.2098 -0.1704  1.0852
   72C7H8N   O2 1504  49.244   0.207  14.801  0.4349  0.3768 -0.3308
   72C7H8N   H1 1505  49.518   0.206  14.661  0.1548  4.1999  2.0598
   72C7H8N   H2 1506  49.609   0.244  14.447  0.5608  1.9164  1.6071
   72C7H8N   H3 1507  49.012   0.219  14.832  1.2709  0.1000 -0.1871
   72C7H8N   H4 1508  48.987   0.396  14.807  0.5821  0.9039 -0.5297
   72C7H8N   H5 1509  48.897   0.269  14.718 -0.4112  0.1931  0.5765
   72C7H8N   H6 1510  49.197   0.385  14.225 -1.1934  3.9230  0.9773
   72C7H8N   H7 1511  49.044   0.284  14.257 -0.1669  0.1066  0.3355
   72C7H8N   H8 1512  49.059   0.460  14.289  1.5058  0.8110  2.0151
   73C7H8N   N1 1513  51.148   0.255  15.916 -0.3072  0.6037 -0.2263
   73C7H8N   C1 1514  51.187   0.214  15.785 -0.0750 -0.1255 -0.3725
   73C7H8N   N2 1515  51.095   0.222  15.673 -1.3478  0.2719 -0.2911
   73C7H8N   C2 1516  50.969   0.267  15.699 -0.0537  0.5868  0.4555
   73C7H8N   C3 1517  50.937   0.320  15.819 -0.2031 -0.1372 -0.8827
   73C7H8N   C4 1518  51.022   0.316  15.936  0.0980  0.2652 -0.4572
   73C7H8N   N3 1519  50.808   0.364  15.810  0.3430 -0.0076  0.4991
   73C7H8N   C5 1520  50.771   0.342  15.680 -0.2139 -0.5606 -0.5846
   73C7H8N   N4 1521  50.872   0.286  15.610 -0.0001  0.2304 -0.9502
   73C7H8N   C6 1522  51.236   0.237  16.038 -0.7789  0.2281 -0.3490
   73C7H8N   O1 1523  51.300   0.164  15.773  0.4176 -0.1730  0.2938
   73C7H8N   C7 1524  51.136   0.150  15.556  0.3500  0.8284  0.5953
   73C7H8N   O2 1525  50.984   0.354  16.050 -0.3835 -0.3696 -0.2611
   73C7H8N   H1 1526  50.749   0.407  15.881 -0.4674 -2.1337  1.1505
   73C7H8N   H2 1527  50.676   0.362  15.633 -0.0711  2.4132  0.3182
   73C7H8N   H3 1528  51.222   0.316  16.112  0.6598  0.6852 -0.5562
   73C7H8N   H4 1529  51.204   0.142  16.083 -0.0521  0.9291  1.7070
   73C7H8N   H5 1530  51.344   0.235  16.015 -0.3170 -0.1977  1.7355
   73C7H8N   H6 1531  51.186   0.054  15.574 -1.5346 -0.4175 -0.5611
   73C7H8N   H7 1532  51.049   0.122  15.494 -0.1442  0.8845  1.2449
   73C7H8N   H8 1533  51.201   0.204  15.486 -1.2638 -2.1335 -3.3858
   74C7H8N   N1 1534  50.328   0.436  15.482 -0.1317  0.5835 -0.4191
   74C7H8N   C1 1535  50.298   0.383  15.357  0.3205 -0.0700 -0.4818
   74C7H8N   N2 1536  50.389   0.405  15.249 -0.4793  0.0276  0.2564
   74C7H8N   C2 1537  50.507   0.477  15.270  0.2147 -0.1040 -0.0860
   74C7H8N   C3 1538  50.536   0.515  15.390  0.8344  0.1578 -0.5404
   74C7H8N   C4 1539  50.451   0.502  15.504  0.8797  0.0114 -0.3685
   74C7H8N   N3 1540  50.667   0.565  15.386  0.2525 -0.6347  0.7463
   74C7H8N   C5 1541  50.708   0.551  15.260 -1.3674  0.5503  0.2934
   74C7H8N   N4 1542  50.612   0.508  15.186  0.5486  0.2035 -0.1005
   74C7H8N   C6 1543  50.243   0.420  15.599  0.0908  0.0431 -0.3620
   74C7H8N   O1 1544  50.197   0.319  15.333  0.1636 -0.0223 -0.0039
   74C7H8N   C7 1545  50.356   0.349  15.114 -0.2337 -0.6592 -0.2715
   74C7H8N   O2 1546  50.492   0.534  15.613 -0.5279  0.5119  0.5162
   74C7H8N   H1 1547  50.720   0.596  15.466 -1.8585  0.0903  1.8990
   74C7H8N   H2 1548  50.805   0.584  15.227 -0.5148 -1.5964  0.5486
   74C7H8N   H3 1549  50.146   0.379  15.569  0.6825 -0.5001 -1.5655
   74C7H8N   H4 1550  50.243   0.515  15.654  0.2450  0.3765 -0.9383
   74C7H8N   H5 1551  50.277   0.341  15.668  0.0774  0.3924  0.0450
   74C7H8N   H6 1552  50.312   0.424  15.047 -0.5533 -1.3531 -0.8472
   74C7H8N   H7 1553  50.279   0.271  15.122  1.4387 -2.9239 -4.8158
   74C7H8N   H8 1554  50.440   0.301  15.064  1.9586  0.1630  2.4605
   75C7H8N   N1 1555  49.844   0.125  15.884  0.0866  0.0456  0.3815
   75C7H8N   C1 1556  49.864   0.166  15.744  0.2583 -0.2722  0.1550
   75C7H8N   N2 1557  49.755   0.147  15.664  0.5464 -0.1847  0.0048
   75C7H8N   C2 1558  49.640   0.100  15.705 -0.5478 -0.5687  0.3480
   75C7H8N   C3 1559  49.610   0.069  15.833 -0.1425 -0.3663  0.8434
   75C7H8N   C4 1560  49.720   0.076  15.932 -0.1513 -0.5495  0.3792
   75C7H8N   N3 1561  49.477   0.041  15.841 -0.5434  0.4315  0.2025
   75C7H8N   C5 1562  49.433   0.027  15.714 -0.5566 -0.3864 -0.1867
   75C7H8N   N4 1563  49.521   0.071  15.629  0.1896 -0.4160  0.1693
   75C7H8N   C6 1564  49.971   0.114  15.959 -0.0621 -0.1675  0.3999
   75C7H8N   O1 1565  49.971   0.204  15.710 -0.3833  0.1374  0.5281
   75C7H8N   C7 1566  49.776   0.192  15.524  0.1067 -0.0561  0.0245
   75C7H8N   O2 1567  49.712   0.031  16.048 -0.3602 -0.0739 -0.3718
   75C7H8N   H1 1568  49.431  20.679  15.919 -1.6617 -1.6249 -1.5735
   75C7H8N   H2 1569  49.334  20.667  15.699 -0.1081 -1.7486  0.6236
   75C7H8N   H3 1570  50.011   0.216  15.967 -0.8450  0.2455 -0.8436
   75C7H8N   H4 1571  50.045   0.048  15.913  0.6118  0.2527  0.8783
   75C7H8N   H5 1572  49.951   0.080  16.061 -0.8144  1.2829  0.7589
   75C7H8N   H6 1573  49.849   0.136  15.464  1.5261  0.7731  0.9351
   75C7H8N   H7 1574  49.819   0.293  15.531  1.8805 -0.7325 -0.6519
   75C7H8N   H8 1575  49.672   0.194  15.490 -1.3003  1.5334  4.0926
   76C7H8N   N1 1576  49.047   0.277  15.488  0.1966 -0.0874  0.5842
   76C7H8N   C1 1577  49.009   0.326  15.365 -0.7578  0.1430 -0.3587
   76C7H8N   N2 1578  49.109   0.346  15.272 -0.2547 -0.2088 -0.3814
   76C7H8N   C2 1579  49.234   0.303  15.298  0.1290  0.3424  1.0035
   76C7H8N   C3 1580  49.264   0.241  15.410 -0.0292  0.4869 -1.1254
   76C7H8N   C4 1581  49.176   0.230  15.520  0.7730 -0.3753  0.4934
   76C7H8N   N3 1582  49.399   0.219  15.408  0.9521 -0.1006 -0.4855
   76C7H8N   C5 1583  49.446   0.262  15.288  0.3717 -0.8565  0.6212
   76C7H8N   N4 1584  49.343   0.300  15.212  0.4285 -0.1822 -0.2504
   76C7H8N   C6 1585  48.935   0.260  15.589  0.7497 -0.9668 -0.0778
   76C7H8N   O1 1586  48.894   0.348  15.335  0.4793 -0.0486 -0.0413
   76C7H8N   C7 1587  49.072   0.379  15.126  0.0292 -0.1067  0.1072
   76C7H8N   O2 1588  49.209   0.170  15.623  0.3733  0.3245  0.3195
   76C7H8N   H1 1589  49.452   0.178  15.483 -0.3701 -1.3491 -0.2215
   76C7H8N   H2 1590  49.538   0.225  15.245  1.3104  1.2950  0.7076
   76C7H8N   H3 1591  48.834   0.249  15.548  0.8841  2.1155 -1.3487
   76C7H8N   H4 1592  48.966   0.173  15.649  0.9778 -1.5147 -0.9806
   76C7H8N   H5 1593  48.936   0.353  15.648  1.9176  0.2763 -2.0122
   76C7H8N   H6 1594  49.112   0.472  15.084  2.7435 -1.6823 -0.9151
   76C7H8N   H7 1595  49.083   0.294  15.058  1.0721 -2.4880  3.1045
   76C7H8N   H8 1596  48.964   0.399  15.131 -0.4604 -2.1884 -1.3942
   77C7H8N   N1 1597  51.113   0.215  16.754 -0.3368  0.0126 -0.6482
   77C7H8N   C1 1598  51.150   0.176  16.626  0.5127  0.0660  0.5668
   77C7H8N   N2 1599  51.060   0.185  16.524 -0.0133 -0.9475 -0.8861
   77C7H8N   C2 1600  50.946   0.253  16.550  0.0047 -0.2830  0.2506
   77C7H8N   C3 1601  50.920   0.311  16.667 -0.0578 -0.2167  0.6778
   77C7H8N   C4 1602  51.008   0.302  16.783 -0.3905 -0.2361  0.8829
   77C7H8N   N3 1603  50.793   0.361  16.658  0.4684  0.3153  0.2895
   77C7H8N   C5 1604  50.752   0.339  16.524  0.6192 -0.3429  0.2589
   77C7H8N   N4 1605  50.843   0.261  16.463 -0.1001 -0.8699 -0.3821
   77C7H8N   C6 1606  51.210   0.198  16.867 -0.0885  1.1664 -0.4721
   77C7H8N   O1 1607  51.247   0.110  16.606  0.2440  0.5003  0.1651
   77C7H8N   C7 1608  51.086   0.113  16.399 -0.5641  0.0466  0.7845
   77C7H8N   O2 1609  50.984   0.351  16.884  0.3665  0.3670 -0.4767
   77C7H8N   H1 1610  50.736   0.404  16.729 -4.1044 -2.0531 -1.7150
   77C7H8N   H2 1611  50.661   0.381  16.483  0.9038  1.2758  1.2256
   77C7H8N   H3 1612  51.246   0.298  16.895  0.8339  0.5367  0.6091
   77C7H8N   H4 1613  51.176   0.141  16.954  3.2792 -0.6259 -0.2485
   77C7H8N   H5 1614  51.297   0.139  16.836  1.9313  4.3218 -1.0542
   77C7H8N   H6 1615  50.993   0.055  16.390 -0.8722  0.0805  3.5275
   77C7H8N   H7 1616  51.107   0.183  16.317 -2.6880 -0.0268  0.1549
   77C7H8N   H8 1617  51.167   0.039  16.410 -1.4695 -0.9810  0.6631
   78C7H8N   N1 1618  50.306   0.417  16.268  0.9464 -0.4059  0.7494
   78C7H8N   C1 1619  50.309   0.353  16.145  1.0665 -0.4087 -0.9709
   78C7H8N   N2 1620  50.412   0.372  16.056 -0.3960 -0.7019 -0.6127
   78C7H8N   C2 1621  50.526   0.435  16.101  0.8371  0.1441  0.1701
   78C7H8N   C3 1622  50.534   0.484  16.229 -0.0190 -0.4338 -0.4263
   78C7H8N   C4 1623  50.415   0.481  16.318 -0.1562 -0.4403 -0.6012
   78C7H8N   N3 1624  50.653   0.547  16.241 -0.1852 -0.2421  0.1273
   78C7H8N   C5 1625  50.716   0.527  16.118 -0.1254 -0.3554 -0.6300
   78C7H8N   N4 1626  50.644   0.454  16.037 -0.1046  0.2685 -0.3003
   78C7H8N   C6 1627  50.187   0.418  16.347  0.0386 -0.0087  0.6343
   78C7H8N   O1 1628  50.209   0.294  16.114  0.1696 -0.3971 -0.2880
   78C7H8N   C7 1629  50.376   0.339  15.917 -0.8075 -0.6661  0.7696
   78C7H8N   O2 1630  50.422   0.514  16.436 -0.1640 -0.1984 -0.4688
   78C7H8N   H1 1631  50.689   0.598  16.320 -1.5148  1.5586 -0.4146
   78C7H8N   H2 1632  50.809   0.580  16.105 -0.0257 -0.2578  0.4749
   78C7H8N   H3 1633  50.196   0.493  16.427  0.6544  0.0851  0.4755
   78C7H8N   H4 1634  50.176   0.322  16.400 -1.1451 -0.8338 -1.0766
   78C7H8N   H5 1635  50.098   0.448  16.290  0.6508 -0.9809 -0.8443
   78C7H8N   H6 1636  50.454   0.381  15.853 -2.4241 -0.0729 -0.8412
   78C7H8N   H7 1637  50.284   0.391  15.889 -0.1578  0.4145  0.5843
   78C7H8N   H8 1638  50.376   0.233  15.889 -1.9709 -0.3001 -0.6607
   79C7H8N   N1 1639  49.863   0.153  16.714  0.8627 -0.6546 -0.3535
   79C7H8N   C1 1640  49.884   0.177  16.577  0.2340  0.1878  0.3158
   79C7H8N   N2 1641  49.773   0.160  16.496 -0.2416 -0.3062 -0.6890
   79C7H8N   C2 1642  49.652   0.127  16.546 -0.0218 -0.1274 -0.8283
   79C7H8N   C3 1643  49.634   0.092  16.673  0.0821  0.2575 -0.2731
   79C7H8N   C4 1644  49.737   0.113  16.772 -0.0938 -0.5141 -0.0095
   79C7H8N   N3 1645  49.500   0.058  16.687 -0.8744 -0.0329 -1.2914
   79C7H8N   C5 1646  49.445   0.080  16.561 -0.5594  0.2764 -0.2234
   79C7H8N   N4 1647  49.535   0.116  16.471 -0.7126  0.1159 -0.0137
   79C7H8N   C6 1648  49.975   0.155  16.796  0.3333 -0.3025 -0.5361
   79C7H8N   O1 1649  49.984   0.218  16.528 -0.2026  0.2502 -0.0645
   79C7H8N   C7 1650  49.795   0.191  16.349  0.6610 -0.9123  0.0540
   79C7H8N   O2 1651  49.724   0.108  16.893  0.4736 -0.5907 -0.6128
   79C7H8N   H1 1652  49.446   0.043  16.770  0.7699 -1.9401 -0.5465
   79C7H8N   H2 1653  49.337   0.081  16.555 -0.7307 -2.8523  1.1868
   79C7H8N   H3 1654  50.032   0.063  16.776 -0.5953 -0.7806 -0.9918
   79C7H8N   H4 1655  49.951   0.149  16.903  1.7220 -1.7676 -0.2890
   79C7H8N   H5 1656  50.036   0.245  16.781 -1.6519  1.1664 -0.0390
   79C7H8N   H6 1657  49.844   0.104  16.303 -1.4171 -2.0101 -0.1297
   79C7H8N   H7 1658  49.852   0.284  16.333  1.0216 -1.4278 -1.7690
   79C7H8N   H8 1659  49.701   0.206  16.295 -0.9952  0.8129  3.2542
   80C7H8N   N1 1660  49.012   0.385  16.247  0.1305 -0.4841  0.0616
   80C7H8N   C1 1661  49.013   0.402  16.107 -0.2993  0.4551  0.9253
   80C7H8N   N2 1662  49.127   0.374  16.034 -0.3250  0.4609 -0.3201
   80C7H8N   C2 1663  49.232   0.327  16.097  1.0695  0.3229  0.7971
   80C7H8N   C3 1664  49.235   0.306  16.230  1.0208  0.4656  0.8654
   80C7H8N   C4 1665  49.118   0.336  16.317 -0.1797  0.8683 -0.4483
   80C7H8N   N3 1666  49.355   0.244  16.267  0.1344 -0.1706  0.2859
   80C7H8N   C5 1667  49.422   0.235  16.145  0.0771  0.0815 -0.8486
   80C7H8N   N4 1668  49.349   0.284  16.049  0.1767  0.6764  0.3572
   80C7H8N   C6 1669  48.876   0.407  16.322 -0.1507  0.4061  0.2391
   80C7H8N   O1 1670  48.919   0.460  16.047  0.0318 -0.2032 -0.6514
   80C7H8N   C7 1671  49.132   0.385  15.890  0.1595 -0.2295  0.0059
   80C7H8N   O2 1672  49.119   0.308  16.436  0.1570 -0.5581 -0.3831
   80C7H8N   H1 1673  49.393   0.219  16.357 -0.7179  2.8447  1.5431
   80C7H8N   H2 1674  49.515   0.181  16.135 -0.9970 -2.1896  0.8939
   80C7H8N   H3 1675  48.881   0.366  16.424 -0.6422 -0.9475 -0.2741
   80C7H8N   H4 1676  48.861   0.514  16.340 -0.1886  0.5416 -0.5772
   80C7H8N   H5 1677  48.793   0.357  16.272  1.5269 -2.6338  0.3620
   80C7H8N   H6 1678  49.043   0.435  15.850  0.8337  2.1290  1.3728
   80C7H8N   H7 1679  49.219   0.450  15.877  1.7322 -2.0196  1.3380
   80C7H8N   H8 1680  49.147   0.289  15.838 -1.8897  0.5598 -2.0770
   81C7H8N   N1 1681  51.140   0.249  17.595 -0.0096 -0.5888 -0.5322
   81C7H8N   C1 1682  51.158   0.195  17.465  0.0804  0.5607  0.4578
   81C7H8N   N2 1683  51.057   0.209  17.373 -0.4759 -0.4993  0.7830
   81C7H8N   C2 1684  50.932   0.262  17.409 -0.2863  0.0192 -0.1255
   81C7H8N   C3 1685  50.910   0.298  17.540 -0.3647  0.0546  0.3033
   81C7H8N   C4 1686  51.012   0.293  17.642  0.1581  1.2880 -0.1400
   81C7H8N   N3 1687  50.781   0.341  17.538 -0.2539 -0.0547  0.1149
   81C7H8N   C5 1688  50.725   0.310  17.415  0.0985  0.4901 -0.0432
   81C7H8N   N4 1689  50.819   0.271  17.330  0.3489  0.3514  0.1965
   81C7H8N   C6 1690  51.245   0.239  17.693  0.0657 -0.1935 -0.7840
   81C7H8N   O1 1691  51.261   0.134  17.433 -0.0004  0.3043 -0.0165
   81C7H8N   C7 1692  51.088   0.176  17.230 -0.1274  0.2376 -0.5051
   81C7H8N   O2 1693  50.992   0.331  17.753 -0.0858 -0.0846 -0.5360
   81C7H8N   H1 1694  50.735   0.387  17.616  0.0228 -2.0463  1.5142
   81C7H8N   H2 1695  50.623   0.340  17.395 -0.5219 -1.5255 -0.0778
   81C7H8N   H3 1696  51.206   0.191  17.784  2.0094  0.9118  0.6660
   81C7H8N   H4 1697  51.333   0.182  17.661  0.1767  0.7900 -2.2508
   81C7H8N   H5 1698  51.273   0.343  17.714 -0.4200 -0.1697 -0.2171
   81C7H8N   H6 1699  51.163   0.247  17.192 -0.3185  1.0045  0.5319
   81C7H8N   H7 1700  51.119   0.072  17.213  0.0415  0.4244 -1.3917
   81C7H8N   H8 1701  51.003   0.207  17.168 -1.7405 -1.9081  0.6073
   82C7H8N   N1 1702  50.327   0.425  17.177 -0.5534 -0.2476 -0.1046
   82C7H8N   C1 1703  50.305   0.370  17.046 -0.3395 -0.2131  0.0219
   82C7H8N   N2 1704  50.383   0.412  16.940 -0.7507  0.6092 -0.9791
   82C7H8N   C2 1705  50.497   0.481  16.963 -0.1253 -0.0957  0.2391
   82C7H8N   C3 1706  50.532   0.509  17.089  0.7495 -0.3662  0.3492
   82C7H8N   C4 1707  50.438   0.507  17.206 -0.0767  0.5701  0.2577
   82C7H8N   N3 1708  50.655   0.565  17.085 -0.1092  0.3697  0.7923
   82C7H8N   C5 1709  50.698   0.535  16.957  0.4944 -0.2935  0.3100
   82C7H8N   N4 1710  50.602   0.494  16.878  0.1344  0.7561 -0.2547
   82C7H8N   C6 1711  50.228   0.410  17.282 -0.1656  0.0690  0.0011
   82C7H8N   O1 1712  50.216   0.289  17.024 -0.4495  0.3486  0.1419
   82C7H8N   C7 1713  50.344   0.377  16.805 -0.1231  0.7810 -0.7815
   82C7H8N   O2 1714  50.457   0.563  17.309  0.0299 -0.0760  0.0241
   82C7H8N   H1 1715  50.708   0.600  17.163  1.0805 -3.7338  1.9648
   82C7H8N   H2 1716  50.798   0.564  16.927  0.5379 -1.7946 -1.0351
   82C7H8N   H3 1717  50.273   0.348  17.360  1.2848  0.6768 -0.3219
   82C7H8N   H4 1718  50.143   0.345  17.259 -0.1347 -0.1660  0.5707
   82C7H8N   H5 1719  50.183   0.494  17.336 -1.3617 -1.0838  0.8125
   82C7H8N   H6 1720  50.235   0.376  16.791 -0.1707  0.1642 -0.4078
   82C7H8N   H7 1721  50.400   0.288  16.773  2.0369  1.9847 -0.4496
   82C7H8N   H8 1722  50.386   0.457  16.742 -0.7299  2.3804  0.7913
   83C7H8N   N1 1723  49.878   0.132  17.623 -0.0475 -0.3474 -0.1847
   83C7H8N   C1 1724  49.908   0.193  17.499 -0.3326 -0.4256  0.4827
   83C7H8N   N2 1725  49.812   0.176  17.395  0.1142 -0.5742 -0.4978
   83C7H8N   C2 1726  49.686   0.129  17.432 -0.8386 -0.4588  0.3296
   83C7H8N   C3 1727  49.658   0.088  17.559  0.4809  0.4963  0.1626
   83C7H8N   C4 1728  49.750   0.083  17.661 -1.0441  0.2433  0.8681
   83C7H8N   N3 1729  49.520   0.051  17.553  0.3961  0.0011 -0.3299
   83C7H8N   C5 1730  49.483   0.066  17.419  0.0553  0.2553 -0.2977
   83C7H8N   N4 1731  49.573   0.119  17.346 -0.8202  0.0490 -0.1994
   83C7H8N   C6 1732  49.981   0.134  17.725 -0.3321 -0.1585  0.8335
   83C7H8N   O1 1733  50.012   0.256  17.482  0.8514 -0.5328  0.5023
   83C7H8N   C7 1734  49.841   0.223  17.262 -0.4086  0.1447 -0.0900
   83C7H8N   O2 1735  49.716   0.049  17.769 -0.2728 -0.4147 -0.2812
   83C7H8N   H1 1736  49.461   0.013  17.627 -0.0435  0.8758 -0.2205
   83C7H8N   H2 1737  49.381   0.048  17.389 -0.7822  2.3910  1.1267
   83C7H8N   H3 1738  49.983   0.230  17.778 -1.6047  0.4433 -0.1879
   83C7H8N   H4 1739  50.078   0.111  17.678 -0.9337 -1.0014 -0.0159
   83C7H8N   H5 1740  49.965   0.051  17.795  0.8129 -0.3484  0.8766
   83C7H8N   H6 1741  49.805   0.325  17.243 -1.9233 -0.2809  0.4298
   83C7H8N   H7 1742  49.788   0.145  17.206 -2.3500  0.7001  0.9474
   83C7H8N   H8 1743  49.944   0.225  17.223 -1.4187  0.4603 -2.7992
   84C7H8N   N1 1744  49.043   0.343  17.155 -0.4131 -0.8180 -0.4843
   84C7H8N   C1 1745  49.045   0.405  17.032  0.2958  0.1300  0.3380
   84C7H8N   N2 1746  49.165   0.401  16.949 -0.1023 -0.0419  0.3354
   84C7H8N   C2 1747  49.275   0.345  16.998 -0.5550 -0.5101 -0.1081
   84C7H8N   C3 1748  49.278   0.289  17.117 -0.1299  0.9283 -0.3405
   84C7H8N   C4 1749  49.158   0.290  17.203  0.6458  0.0009 -0.4968
   84C7H8N   N3 1750  49.403   0.227  17.134  0.0466 -0.6749  0.5857
   84C7H8N   C5 1751  49.467   0.273  17.019 -1.0315 -0.2124  0.0705
   84C7H8N   N4 1752  49.384   0.325  16.926  0.2994 -0.7760 -0.0537
   84C7H8N   C6 1753  48.929   0.346  17.250  0.0975 -0.1533 -0.2517
   84C7H8N   O1 1754  48.946   0.462  16.990 -0.4867 -0.2848  0.2511
   84C7H8N   C7 1755  49.152   0.444  16.805  0.1311  0.3629 -0.5572
   84C7H8N   O2 1756  49.173   0.245  17.315 -0.3452 -0.1072 -0.3025
   84C7H8N   H1 1757  49.423   0.152  17.199  0.7277 -2.5912 -1.7534
   84C7H8N   H2 1758  49.568   0.239  16.999 -1.2396 -0.0743 -1.2590
   84C7H8N   H3 1759  48.928   0.256  17.312 -1.0228  1.0167  1.4812
   84C7H8N   H4 1760  48.933   0.417  17.335  1.4178 -3.8694  2.9254
   84C7H8N   H5 1761  48.834   0.364  17.198 -0.3149  0.3471  0.6545
   84C7H8N   H6 1762  49.081   0.527  16.798 -0.2947  0.1995  1.5434
   84C7H8N   H7 1763  49.252   0.477  16.775  0.2492 -0.0201 -0.5871
   84C7H8N   H8 1764  49.118   0.356  16.748 -3.5222  1.2342  0.1360
   85C7H8N   N1 1765  51.160   0.242  18.447 -0.1380  0.6299  0.4734
   85C7H8N   C1 1766  51.191   0.201  18.313 -0.5235 -0.3888  0.3367
   85C7H8N   N2 1767  51.091   0.217  18.212 -0.2445  0.7335 -0.6108
   85C7H8N   C2 1768  50.976   0.277  18.243  0.8715  0.0624 -0.6324
   85C7H8N   C3 1769  50.943   0.303  18.370 -0.6022 -1.2618  0.5841
   85C7H8N   C4 1770  51.042   0.304  18.476  0.2345 -0.6132 -0.0411
   85C7H8N   N3 1771  50.813   0.349  18.361 -0.5124  0.1806  0.5506
   85C7H8N   C5 1772  50.766   0.338  18.236 -0.2556  0.1203  0.5772
   85C7H8N   N4 1773  50.870   0.300  18.157 -0.0653 -0.1497  0.0122
   85C7H8N   C6 1774  51.256   0.202  18.552 -0.1115 -0.0636 -0.1684
   85C7H8N   O1 1775  51.301   0.168  18.289 -0.3773  0.2164 -0.1689
   85C7H8N   C7 1776  51.105   0.163  18.076  0.1722 -0.6553 -0.2998
   85C7H8N   O2 1777  51.015   0.347  18.593  0.1905  0.4185 -0.1650
   85C7H8N   H1 1778  50.763   0.395  18.436 -1.5300 -0.0171 -0.0022
   85C7H8N   H2 1779  50.664   0.364  18.210 -0.6600 -0.1405  1.9179
   85C7H8N   H3 1780  51.220   0.229  18.652  0.5006 -0.5964  0.1989
   85C7H8N   H4 1781  51.262   0.092  18.555 -0.3968 -0.0506  3.7957
   85C7H8N   H5 1782  51.349   0.257  18.533 -1.4605  1.5755 -2.3068
   85C7H8N   H6 1783  51.180   0.084  18.068  1.1685  0.2666 -0.0442
   85C7H8N   H7 1784  51.009   0.130  18.034 -0.7858  1.5862 -0.0115
   85C7H8N   H8 1785  51.135   0.245  18.010  1.6603  0.6396  1.9243
   86C7H8N   N1 1786  50.320   0.460  18.024 -0.3997  0.1868 -0.1927
   86C7H8N   C1 1787  50.290   0.412  17.898 -0.3957 -0.3271 -0.3878
   86C7H8N   N2 1788  50.392   0.417  17.799 -0.5177 -0.4255  1.1244
   86C7H8N   C2 1789  50.512   0.469  17.834  0.7937  0.4111  0.4119
   86C7H8N   C3 1790  50.538   0.518  17.956 -0.5205 -0.3552  0.1506
   86C7H8N   C4 1791  50.439   0.524  18.059  0.0470  0.2214  0.5685
   86C7H8N   N3 1792  50.660   0.566  17.948  0.0448  1.4119  0.5960
   86C7H8N   C5 1793  50.710   0.539  17.821 -0.3269  0.0981 -0.3058
   86C7H8N   N4 1794  50.615   0.493  17.748  0.3848  0.1713 -0.3329
   86C7H8N   C6 1795  50.228   0.443  18.133 -0.0080 -0.0181 -0.4222
   86C7H8N   O1 1796  50.188   0.347  17.870 -0.3219  0.1101  0.5803
   86C7H8N   C7 1797  50.366   0.368  17.658 -0.0741  0.8417 -0.2788
   86C7H8N   O2 1798  50.461   0.576  18.164  0.7888 -0.1252  0.2595
   86C7H8N   H1 1799  50.704   0.625  18.017  1.6319  0.6333  0.2741
   86C7H8N   H2 1800  50.805   0.584  17.798 -1.1918  1.3807 -1.4744
   86C7H8N   H3 1801  50.241   0.524  18.207 -0.8341 -1.3256  1.1942
   86C7H8N   H4 1802  50.250   0.350  18.187 -3.6686 -1.9628 -2.1100
   86C7H8N   H5 1803  50.125   0.439  18.096  0.3922  1.2928 -1.7284
   86C7H8N   H6 1804  50.311   0.438  17.594 -1.6519  1.6177  1.8864
   86C7H8N   H7 1805  50.302   0.279  17.661  0.2381  0.6642  1.9299
   86C7H8N   H8 1806  50.462   0.336  17.614  0.4112 -0.2234  1.4827
   87C7H8N   N1 1807  49.870   0.186  18.403 -0.1079 -0.6228  0.7348
   87C7H8N   C1 1808  49.886   0.239  18.280  0.5208  0.1129 -0.3262
   87C7H8N   N2 1809  49.788   0.209  18.178  0.1051  0.1367 -0.0303
   87C7H8N   C2 1810  49.667   0.143  18.215  0.2412 -0.1095  0.1296
   87C7H8N   C3 1811  49.662   0.094  18.339  0.8146  0.5501  0.1641
   87C7H8N   C4 1812  49.760   0.109  18.438  0.4049  0.4582  0.3090
   87C7H8N   N3 1813  49.533   0.032  18.345  0.5202  0.3463 -0.1415
   87C7H8N   C5 1814  49.472   0.056  18.219  0.0391 -0.9013 -0.4659
   87C7H8N   N4 1815  49.560   0.117  18.141  0.1593  0.2614 -0.2750
   87C7H8N   C6 1816  49.977   0.186  18.496 -0.4558 -0.6741 -0.4787
   87C7H8N   O1 1817  49.982   0.297  18.245  0.0565  0.0165 -0.0031
   87C7H8N   C7 1818  49.806   0.253  18.037  0.3632 -0.6501 -0.1837
   87C7H8N   O2 1819  49.745   0.062  18.551  0.3666 -0.1536 -0.3342
   87C7H8N   H1 1820  49.499  20.669  18.429  5.0151 -2.0137  0.5458
   87C7H8N   H2 1821  49.371   0.020  18.205 -0.7359 -0.3677  3.2815
   87C7H8N   H3 1822  50.040   0.100  18.472  1.0458 -0.3130  2.0805
   87C7H8N   H4 1823  49.948   0.182  18.602 -0.4674  0.7313 -0.4099
   87C7H8N   H5 1824  50.055   0.261  18.479  0.5740 -1.3575  1.1273
   87C7H8N   H6 1825  49.709   0.284  17.996  1.7655  1.7159 -1.8328
   87C7H8N   H7 1826  49.854   0.164  17.996  1.3951 -0.6604  1.0099
   87C7H8N   H8 1827  49.875   0.338  18.036  0.6160 -0.8333  0.8685
   88C7H8N   N1 1828  49.048   0.370  17.993 -0.0853  0.2167 -0.0407
   88C7H8N   C1 1829  49.019   0.414  17.859 -0.0843 -0.4051  0.5169
   88C7H8N   N2 1830  49.126   0.394  17.762  0.1675  0.3891 -1.2354
   88C7H8N   C2 1831  49.244   0.338  17.806  0.4897 -0.2238  0.3266
   88C7H8N   C3 1832  49.263   0.304  17.931  0.4010 -1.0544 -0.5893
   88C7H8N   C4 1833  49.164   0.303  18.037 -0.7653 -0.0431  0.2790
   88C7H8N   N3 1834  49.392   0.255  17.933  0.1002 -0.5640  0.3682
   88C7H8N   C5 1835  49.445   0.278  17.810  0.9115  0.2361  0.7199
   88C7H8N   N4 1836  49.359   0.334  17.727 -0.1733  0.3387  0.1544
   88C7H8N   C6 1837  48.936   0.396  18.095 -0.7050 -0.0266 -0.7776
   88C7H8N   O1 1838  48.912   0.468  17.826  0.1451  0.3968  0.1509
   88C7H8N   C7 1839  49.106   0.423  17.625 -0.0863  0.2479 -0.4189
   88C7H8N   O2 1840  49.192   0.270  18.150  0.1793 -0.3286  0.2955
   88C7H8N   H1 1841  49.449   0.223  18.010  0.8213 -0.6189 -0.1867
   88C7H8N   H2 1842  49.550   0.267  17.787  1.1134 -0.0428  1.7542
   88C7H8N   H3 1843  48.892   0.496  18.092 -0.4145  0.1692  0.9342
   88C7H8N   H4 1844  48.854   0.333  18.059 -0.8457 -0.2462 -0.0681
   88C7H8N   H5 1845  48.966   0.375  18.198 -0.0468 -0.5338 -1.0609
   88C7H8N   H6 1846  49.130   0.529  17.609 -2.3239  1.0866  1.5867
   88C7H8N   H7 1847  49.178   0.370  17.562 -0.6443 -1.8505  0.6606
   88C7H8N   H8 1848  49.002   0.411  17.592  0.2717  1.6045 -2.0850
   89C7H8N   N1 1849  51.123   0.639   0.623  0.9477 -0.1929 -0.4051
   89C7H8N   C1 1850  51.162   0.591   0.496 -0.6448  0.4448 -0.1985
   89C7H8N   N2 1851  51.064   0.596   0.396  0.2292 -0.0219 -0.0947
   89C7H8N   C2 1852  50.943   0.656   0.425  0.3958  0.6806  0.6516
   89C7H8N   C3 1853  50.910   0.695   0.546  0.0699 -0.7477  0.4879
   89C7H8N   C4 1854  51.002   0.702   0.653 -0.1807 -0.1254 -0.1635
   89C7H8N   N3 1855  50.777   0.738   0.532  0.0663 -0.3513  0.7246
   89C7H8N   C5 1856  50.745   0.715   0.401  0.0653  0.2174 -0.3484
   89C7H8N   N4 1857  50.844   0.659   0.331 -0.0527  0.0643 -0.1811
   89C7H8N   C6 1858  51.217   0.607   0.738 -0.4372  0.2496  1.2723
   89C7H8N   O1 1859  51.272   0.538   0.481  0.0731  0.1870 -0.2504
   89C7H8N   C7 1860  51.095   0.537   0.267 -0.1726  0.0033  0.5140
   89C7H8N   O2 1861  50.979   0.752   0.764  0.2206  0.5134 -0.2723
   89C7H8N   H1 1862  50.716   0.778   0.602 -0.4690 -1.2158  0.7653
   89C7H8N   H2 1863  50.642   0.716   0.366 -0.2799 -0.0210  0.6493
   89C7H8N   H3 1864  51.204   0.680   0.818  4.0814  1.8216  0.7390
   89C7H8N   H4 1865  51.205   0.507   0.781 -1.3062 -0.5023 -0.6368
   89C7H8N   H5 1866  51.321   0.619   0.705 -0.6537  1.0215  0.8672
   89C7H8N   H6 1867  51.205   0.530   0.257 -0.3805 -0.3924 -1.8657
   89C7H8N   H7 1868  51.055   0.435   0.260  0.4472 -0.1205 -1.8897
   89C7H8N   H8 1869  51.053   0.599   0.188  3.2591  2.4389  0.4725
   90C7H8N   N1 1870  50.337   0.819   0.183  0.5330  0.3521 -0.1417
   90C7H8N   C1 1871  50.303   0.762   0.063  0.3836  0.3299 -0.2737
   90C7H8N   N2 1872  50.390   0.777  18.663 -0.4977  0.1465 -0.5300
   90C7H8N   C2 1873  50.518   0.827  18.680  0.2502  0.4316 -0.0963
   90C7H8N   C3 1874  50.551   0.873   0.100  0.2690 -0.1537  0.1119
   90C7H8N   C4 1875  50.466   0.862   0.211  0.9662 -0.8763 -1.0488
   90C7H8N   N3 1876  50.683   0.914   0.101  0.2813  0.1961 -0.0215
   90C7H8N   C5 1877  50.722   0.896  18.668  0.1857  0.5588  0.4888
   90C7H8N   N4 1878  50.623   0.847  18.598  0.4929 -0.0584 -1.2951
   90C7H8N   C6 1879  50.243   0.835   0.295  0.3082 -0.7966  0.2429
   90C7H8N   O1 1880  50.195   0.703   0.050  0.0056  0.0491 -0.0234
   90C7H8N   C7 1881  50.348   0.736  18.533 -0.7042 -0.3679 -0.2619
   90C7H8N   O2 1882  50.503   0.894   0.323  0.1683  0.2264 -0.2977
   90C7H8N   H1 1883  50.735   0.959   0.175  0.0722  1.3768 -0.5685
   90C7H8N   H2 1884  50.823   0.918  18.636  0.7633  0.4750  2.2098
   90C7H8N   H3 1885  50.138   0.827   0.262  1.3087 -1.5649 -2.9939
   90C7H8N   H4 1886  50.262   0.931   0.344 -2.5226 -0.7309  1.3195
   90C7H8N   H5 1887  50.265   0.765   0.376  0.2432 -2.7097 -1.3432
   90C7H8N   H6 1888  50.435   0.725  18.467  0.6534  1.2336  1.2194
   90C7H8N   H7 1889  50.275   0.799  18.481  0.8904  1.9155  0.2164
   90C7H8N   H8 1890  50.309   0.634  18.541 -1.4909  0.1298  2.5984
   91C7H8N   N1 1891  49.862   0.540   0.616  0.5287 -0.4498 -0.1967
   91C7H8N   C1 1892  49.916   0.584   0.496 -0.0611 -1.1684  0.2634
   91C7H8N   N2 1893  49.833   0.588   0.389  0.5061 -0.1383  0.0039
   91C7H8N   C2 1894  49.697   0.552   0.398 -0.4413 -0.3004 -1.2619
   91C7H8N   C3 1895  49.647   0.508   0.517  0.4799 -0.3183  0.3804
   91C7H8N   C4 1896  49.726   0.498   0.638  0.1067 -0.3424 -0.0282
   91C7H8N   N3 1897  49.519   0.463   0.499 -0.4910  0.0774 -0.8392
   91C7H8N   C5 1898  49.496   0.479   0.367  0.3205  0.8306 -0.0358
   91C7H8N   N4 1899  49.604   0.520   0.301  0.4615 -0.3357 -0.2058
   91C7H8N   C6 1900  49.945   0.548   0.733  0.1666 -0.6788 -0.4067
   91C7H8N   O1 1901  50.029   0.634   0.492  0.0122  0.0029  0.2640
   91C7H8N   C7 1902  49.896   0.633   0.262 -0.2518 -0.2374 -0.1132
   91C7H8N   O2 1903  49.683   0.451   0.746 -0.3168 -0.1322 -0.2079
   91C7H8N   H1 1904  49.457   0.427   0.570 -2.4096  3.1542 -0.8302
   91C7H8N   H2 1905  49.404   0.443   0.323  0.4511  0.3781  0.0588
   91C7H8N   H3 1906  50.053   0.552   0.715  0.4843  0.1158  1.4792
   91C7H8N   H4 1907  49.912   0.476   0.808  0.9162  0.1942  0.7776
   91C7H8N   H5 1908  49.925   0.633   0.800 -1.3572  0.4346 -2.2178
   91C7H8N   H6 1909  49.996   0.593   0.241 -0.1816 -0.9848  1.6048
   91C7H8N   H7 1910  49.902   0.743   0.256  0.7862 -0.2299  0.8500
   91C7H8N   H8 1911  49.839   0.610   0.171  0.9799 -0.6480 -0.8075
   92C7H8N   N1 1912  49.045   0.751   0.134  0.2921  0.4327 -0.0367
   92C7H8N   C1 1913  49.014   0.785  18.697 -0.2636  0.8388  0.0517
   92C7H8N   N2 1914  49.110   0.757  18.598 -0.1523 -0.7339 -0.1188
   92C7H8N   C2 1915  49.228   0.713  18.640  0.4498  0.5134 -0.4004
   92C7H8N   C3 1916  49.256   0.679   0.065  0.2918  0.1171  0.6534
   92C7H8N   C4 1917  49.164   0.704   0.176  0.3620 -0.4059  0.8637
   92C7H8N   N3 1918  49.387   0.646   0.075 -0.7212  0.1258  0.4757
   92C7H8N   C5 1919  49.438   0.662  18.651  0.2100  0.3277  0.1251
   92C7H8N   N4 1920  49.343   0.706  18.573 -0.1611  0.1837  0.1356
   92C7H8N   C6 1921  48.934   0.751   0.231 -0.8166 -0.2218 -0.8506
   92C7H8N   O1 1922  48.905   0.828  18.668 -0.3494  0.0782 -0.1099
   92C7H8N   C7 1923  49.092   0.807  18.463  0.2337 -0.1594  0.0680
   92C7H8N   O2 1924  49.181   0.675   0.293  0.1425  0.2255 -0.5863
   92C7H8N   H1 1925  49.450   0.618   0.148  1.8193  0.3262 -1.5756
   92C7H8N   H2 1926  49.544   0.666  18.630  0.5867 -1.0462  1.6371
   92C7H8N   H3 1927  48.854   0.681   0.205 -0.6268 -1.2769  1.2675
   92C7H8N   H4 1928  48.973   0.738   0.333 -1.6848  2.8242 -0.0670
   92C7H8N   H5 1929  48.912   0.859   0.230 -1.2725 -0.3210 -1.4299
   92C7H8N   H6 1930  49.027   0.745  18.400 -0.9218 -1.4347  2.4490
   92C7H8N   H7 1931  49.054   0.909  18.455  2.1108  0.5869  0.3895
   92C7H8N   H8 1932  49.181   0.817  18.399 -0.3515  0.8670 -0.5917
   93C7H8N   N1 1933  51.119   0.632   1.456  0.2841 -0.8494  0.1001
   93C7H8N   C1 1934  51.164   0.577   1.335  0.2989 -0.5296 -0.0960
   93C7H8N   N2 1935  51.078   0.597   1.225 -0.1385 -0.2068 -0.0847
   93C7H8N   C2 1936  50.950   0.648   1.236  0.3819  0.2050 -0.4815
   93C7H8N   C3 1937  50.920   0.704   1.349  0.0798  0.0340 -0.1196
   93C7H8N   C4 1938  51.000   0.705   1.468 -0.3132  0.7368  0.5355
   93C7H8N   N3 1939  50.794   0.752   1.334  0.5572 -0.0315 -0.6056
   93C7H8N   C5 1940  50.758   0.717   1.205 -0.0447  0.4842 -0.1036
   93C7H8N   N4 1941  50.850   0.661   1.145 -0.0899  0.2914 -0.4541
   93C7H8N   C6 1942  51.207   0.631   1.562 -0.5136 -0.6352  0.6312
   93C7H8N   O1 1943  51.277   0.534   1.323  0.2144 -0.4368 -0.6985
   93C7H8N   C7 1944  51.122   0.562   1.092 -0.2682 -0.2590 -0.2125
   93C7H8N   O2 1945  50.971   0.762   1.571  0.0703  0.0919 -0.3053
   93C7H8N   H1 1946  50.731   0.785   1.405  3.4299  0.1173  1.9447
   93C7H8N   H2 1947  50.659   0.737   1.166 -0.1923  2.3688  1.2051
   93C7H8N   H3 1948  51.171   0.703   1.637 -2.7752  0.8549 -1.7844
   93C7H8N   H4 1949  51.203   0.530   1.603 -3.2924  0.1156  2.3338
   93C7H8N   H5 1950  51.305   0.658   1.519 -0.4680 -0.0827  1.0588
   93C7H8N   H6 1951  51.048   0.521   1.022 -0.0195 -0.8839 -0.1135
   93C7H8N   H7 1952  51.138   0.655   1.037 -2.6033 -0.9258 -2.0970
   93C7H8N   H8 1953  51.216   0.506   1.084  0.7478  1.4494 -0.6909
   94C7H8N   N1 1954  50.314   0.867   1.064 -0.0879 -0.5068  0.2554
   94C7H8N   C1 1955  50.261   0.830   0.940 -0.9402  0.0732  0.2837
   94C7H8N   N2 1956  50.350   0.828   0.839 -0.6956  0.0748  0.4613
   94C7H8N   C2 1957  50.488   0.855   0.858 -0.5771  0.2260  0.6436
   94C7H8N   C3 1958  50.532   0.893   0.976  0.5433  1.2080  0.2671
   94C7H8N   C4 1959  50.446   0.906   1.089  0.9242 -0.4843  0.3502
   94C7H8N   N3 1960  50.663   0.935   0.955 -0.4011 -0.2206 -0.1155
   94C7H8N   C5 1961  50.691   0.901   0.825 -0.7056 -0.1721 -0.6656
   94C7H8N   N4 1962  50.586   0.857   0.758  0.0711 -0.5420  0.0157
   94C7H8N   C6 1963  50.218   0.848   1.179  1.0554 -0.1236 -0.8322
   94C7H8N   O1 1964  50.147   0.800   0.921 -0.6564 -0.4523  1.0200
   94C7H8N   C7 1965  50.298   0.792   0.701  0.0611 -0.0929  0.0938
   94C7H8N   O2 1966  50.481   0.953   1.199  0.5941 -0.7129  0.3657
   94C7H8N   H1 1967  50.736   0.960   1.019  2.3992 -2.4505 -2.3147
   94C7H8N   H2 1968  50.794   0.912   0.793 -0.1513 -0.8147  0.8775
   94C7H8N   H3 1969  50.220   0.933   1.249 -0.3546 -1.3925  0.7960
   94C7H8N   H4 1970  50.253   0.760   1.233  3.0084  1.8939  1.3265
   94C7H8N   H5 1971  50.113   0.839   1.147  1.1001 -0.9301 -0.7582
   94C7H8N   H6 1972  50.370   0.779   0.619 -0.1896  1.1118 -0.3099
   94C7H8N   H7 1973  50.224   0.860   0.658  0.0781  0.4570  0.9009
   94C7H8N   H8 1974  50.248   0.695   0.697  0.0503 -0.0727 -0.3006
   95C7H8N   N1 1975  49.864   0.548   1.413 -0.3531  0.2724 -0.6429
   95C7H8N   C1 1976  49.910   0.603   1.287 -0.1472 -0.1328 -0.3405
   95C7H8N   N2 1977  49.812   0.602   1.187  0.5509 -0.7545  0.1546
   95C7H8N   C2 1978  49.683   0.540   1.205 -0.8352  0.4206 -0.1642
   95C7H8N   C3 1979  49.656   0.476   1.321  0.8595 -0.5155 -0.3636
   95C7H8N   C4 1980  49.746   0.474   1.431  0.4597  0.2528 -0.2953
   95C7H8N   N3 1981  49.533   0.419   1.303 -0.5139 -0.0779  0.3035
   95C7H8N   C5 1982  49.489   0.450   1.175  0.5643  1.2573  0.3576
   95C7H8N   N4 1983  49.581   0.529   1.114  0.3638  0.1432 -0.8431
   95C7H8N   C6 1984  49.951   0.551   1.530  0.3225  0.0089 -0.1215
   95C7H8N   O1 1985  50.019   0.657   1.270  0.5871  0.0593  0.4793
   95C7H8N   C7 1986  49.845   0.642   1.052 -0.5583  0.1526  0.2469
   95C7H8N   O2 1987  49.723   0.407   1.529  0.2452 -0.4814  0.1609
   95C7H8N   H1 1988  49.479   0.367   1.371  0.9898 -0.7781  0.9654
   95C7H8N   H2 1989  49.402   0.400   1.132  0.6073  1.1191  0.4237
   95C7H8N   H3 1990  49.930   0.647   1.580  0.8089  0.8862 -1.5720
   95C7H8N   H4 1991  50.059   0.542   1.513  0.0799  2.1867 -3.0829
   95C7H8N   H5 1992  49.934   0.468   1.599  1.7496  0.0968  0.3630
   95C7H8N   H6 1993  49.859   0.549   0.995 -3.8133  0.3223 -0.9833
   95C7H8N   H7 1994  49.940   0.696   1.047 -1.6093  2.0426  0.2683
   95C7H8N   H8 1995  49.766   0.711   1.021 -0.9132 -0.0396  0.7102
   96C7H8N   N1 1996  49.012   0.723   0.960  0.3982 -0.8773  0.2096
   96C7H8N   C1 1997  48.997   0.750   0.824 -0.6237  0.1208  0.0598
   96C7H8N   N2 1998  49.112   0.734   0.743  0.3544  0.2230  0.0462
   96C7H8N   C2 1999  49.235   0.718   0.798 -0.1964  0.2122 -0.2360
   96C7H8N   C3 2000  49.245   0.680   0.920  0.3921  0.5852 -0.4442
   96C7H8N   C4 2001  49.137   0.683   1.013  0.1692 -0.8995  0.3741
   96C7H8N   N3 2002  49.374   0.633   0.937  0.3300 -0.0214  0.3337
   96C7H8N   C5 2003  49.438   0.662   0.817 -0.1140  0.2414  0.2224
   96C7H8N   N4 2004  49.354   0.700   0.727  0.0348  0.0601  0.5477
   96C7H8N   C6 2005  48.895   0.717   1.047  0.1869 -0.5505 -0.0927
   96C7H8N   O1 2006  48.892   0.786   0.773 -0.2247  0.8081  0.1750
   96C7H8N   C7 2007  49.092   0.770   0.600  0.2826  0.3518  0.4412
   96C7H8N   O2 2008  49.161   0.651   1.130  0.6719 -0.7365 -0.2913
   96C7H8N   H1 2009  49.413   0.597   1.023 -1.5185  1.2790  1.7585
   96C7H8N   H2 2010  49.541   0.637   0.799  0.5299  1.2896  2.2935
   96C7H8N   H3 2011  48.928   0.733   1.150 -1.1282  1.2800  0.0579
   96C7H8N   H4 2012  48.831   0.801   1.017 -0.5319 -1.1988 -0.3961
   96C7H8N   H5 2013  48.848   0.617   1.045  1.0509 -0.9717  0.7049
   96C7H8N   H6 2014  49.174   0.733   0.538 -1.8007 -1.0061 -1.5508
   96C7H8N   H7 2015  49.011   0.712   0.555 -0.8326  1.3679  1.0965
   96C7H8N   H8 2016  49.089   0.880   0.594  2.0248  0.5216  2.2811
   97C7H8N   N1 2017  51.113   0.622   2.267 -0.0632  0.2398  0.1986
   97C7H8N   C1 2018  51.153   0.582   2.136 -0.5087  0.0193  0.2395
   97C7H8N   N2 2019  51.059   0.596   2.033 -0.0236  0.5478 -0.0679
   97C7H8N   C2 2020  50.932   0.653   2.059 -0.5015 -0.2441 -0.3493
   97C7H8N   C3 2021  50.907   0.719   2.174 -0.1699  0.8221  0.4307
   97C7H8N   C4 2022  50.996   0.704   2.294 -0.2034  0.1163 -0.5036
   97C7H8N   N3 2023  50.773   0.746   2.165  0.1976 -0.0547  0.4911
   97C7H8N   C5 2024  50.732   0.703   2.044 -0.2356 -0.3245 -0.7685
   97C7H8N   N4 2025  50.832   0.656   1.976 -0.3428  0.0459 -0.3724
   97C7H8N   C6 2026  51.194   0.592   2.383 -0.4179  0.9804  1.0057
   97C7H8N   O1 2027  51.255   0.521   2.114  0.6165  0.2605 -0.7850
   97C7H8N   C7 2028  51.096   0.551   1.897 -0.7777 -0.5328 -0.1636
   97C7H8N   O2 2029  50.975   0.756   2.406 -0.0631  0.0449  0.4123
   97C7H8N   H1 2030  50.712   0.793   2.231  0.9033 -0.8237  1.7093
   97C7H8N   H2 2031  50.637   0.713   1.993 -1.2254 -0.9769  0.9134
   97C7H8N   H3 2032  51.286   0.542   2.350 -1.3958 -1.9160  2.5281
   97C7H8N   H4 2033  51.216   0.683   2.441  1.0226  1.8083 -0.7682
   97C7H8N   H5 2034  51.151   0.520   2.453  0.7159  0.6754  1.4096
   97C7H8N   H6 2035  51.081   0.445   1.876 -1.7676 -0.7866  1.6796
   97C7H8N   H7 2036  51.046   0.619   1.827 -2.9278 -0.5346  1.3255
   97C7H8N   H8 2037  51.202   0.577   1.885 -0.4292 -2.1945 -0.7568
   98C7H8N   N1 2038  50.321   0.801   1.834  0.1287 -0.0052 -0.0270
   98C7H8N   C1 2039  50.300   0.750   1.706  0.2600  0.5574 -0.2423
   98C7H8N   N2 2040  50.399   0.770   1.608  0.5870  0.9636  0.1565
   98C7H8N   C2 2041  50.513   0.837   1.642 -0.2876 -0.0292 -0.7173
   98C7H8N   C3 2042  50.537   0.875   1.771 -0.2444 -0.7994 -0.0517
   98C7H8N   C4 2043  50.434   0.862   1.873 -1.0887  1.3271  0.6352
   98C7H8N   N3 2044  50.673   0.914   1.769  0.1478  0.0131 -0.7644
   98C7H8N   C5 2045  50.715   0.900   1.634 -0.1557  0.1461  0.3385
   98C7H8N   N4 2046  50.623   0.853   1.559  0.5142 -0.4312 -0.0791
   98C7H8N   C6 2047  50.221   0.781   1.934  0.0946 -0.5018  0.4555
   98C7H8N   O1 2048  50.201   0.692   1.682  0.1536 -0.5626  0.5124
   98C7H8N   C7 2049  50.377   0.724   1.468 -0.7333 -0.1633 -0.7614
   98C7H8N   O2 2050  50.450   0.894   1.989  0.1766 -0.3969 -0.3968
   98C7H8N   H1 2051  50.724   0.954   1.847 -0.5887  0.5833 -0.5686
   98C7H8N   H2 2052  50.806   0.949   1.601  0.3337 -0.5793  0.5841
   98C7H8N   H3 2053  50.116   0.772   1.903  0.1985 -1.0155  0.2438
   98C7H8N   H4 2054  50.221   0.865   2.005  1.6071  1.6075 -1.9452
   98C7H8N   H5 2055  50.254   0.686   1.980 -0.4850  0.1602  2.2759
   98C7H8N   H6 2056  50.270   0.703   1.453 -1.8053  1.7148  3.3097
   98C7H8N   H7 2057  50.442   0.639   1.445  2.4341  1.7030  0.9467
   98C7H8N   H8 2058  50.390   0.808   1.399 -0.3850  0.9998  0.6940
   99C7H8N   N1 2059  49.896   0.515   2.242 -0.7331 -0.1973 -0.5068
   99C7H8N   C1 2060  49.939   0.555   2.112  1.1240  0.0872 -0.2260
   99C7H8N   N2 2061  49.832   0.558   2.018  0.1661  0.3623 -0.0997
   99C7H8N   C2 2062  49.707   0.511   2.047 -0.6063  0.3307 -0.2316
   99C7H8N   C3 2063  49.676   0.463   2.165 -0.1754 -0.1239  0.5590
   99C7H8N   C4 2064  49.766   0.473   2.277 -0.5261  0.0729 -0.9711
   99C7H8N   N3 2065  49.537   0.445   2.170  0.7392 -0.0148 -1.1226
   99C7H8N   C5 2066  49.501   0.445   2.045  0.2003 -0.3054 -0.5558
   99C7H8N   N4 2067  49.600   0.490   1.966 -0.3085  0.1130 -0.5771
   99C7H8N   C6 2068  50.009   0.490   2.335  0.3457 -0.3343  0.1695
   99C7H8N   O1 2069  50.051   0.599   2.089  0.4383  0.2382  0.7382
   99C7H8N   C7 2070  49.865   0.610   1.883  0.5779 -0.7884 -0.0750
   99C7H8N   O2 2071  49.730   0.445   2.394  0.5091  0.6198  0.8615
   99C7H8N   H1 2072  49.485   0.405   2.246 -1.4313  2.1789 -1.4038
   99C7H8N   H2 2073  49.396   0.451   2.021  0.2546 -1.2065 -1.0189
   99C7H8N   H3 2074  50.108   0.520   2.300  0.5166  0.9018  1.6695
   99C7H8N   H4 2075  50.022   0.382   2.353  5.6149  0.2906  0.8083
   99C7H8N   H5 2076  49.980   0.534   2.431  0.1968 -1.2851  0.5723
   99C7H8N   H6 2077  49.930   0.548   1.820  1.5898  0.4806 -0.3009
   99C7H8N   H7 2078  49.902   0.712   1.900 -0.6338 -0.1693 -1.0499
   99C7H8N   H8 2079  49.771   0.624   1.828  0.0663 -0.6950  0.8050
  100C7H8N   N1 2080  49.057   0.680   1.838 -0.2595  0.2622  0.2190
  100C7H8N   C1 2081  49.037   0.744   1.716  0.6616  0.2842 -0.2104
  100C7H8N   N2 2082  49.137   0.725   1.614 -1.1255 -0.2486 -0.1308
  100C7H8N   C2 2083  49.250   0.658   1.647  0.3224  0.3118 -0.0391
  100C7H8N   C3 2084  49.276   0.609   1.773  0.4173  0.3260  0.1219
  100C7H8N   C4 2085  49.175   0.616   1.879 -0.2440  0.0321  0.1529
  100C7H8N   N3 2086  49.412   0.575   1.769 -0.1419 -0.1555 -0.3985
  100C7H8N   C5 2087  49.454   0.596   1.639 -0.4213 -0.4732 -0.1748
  100C7H8N   N4 2088  49.353   0.640   1.569 -0.0431  0.3684 -0.4314
  100C7H8N   C6 2089  48.962   0.711   1.949  0.0684 -0.4442 -0.2318
  100C7H8N   O1 2090  48.938   0.806   1.681 -0.0101  0.7444 -0.3779
  100C7H8N   C7 2091  49.115   0.767   1.477 -0.2140  0.9169  0.1111
  100C7H8N   O2 2092  49.205   0.593   1.998 -1.1131 -0.4452  0.2248
  100C7H8N   H1 2093  49.480   0.562   1.842  0.3265 -2.7043 -1.2516
  100C7H8N   H2 2094  49.559   0.584   1.613 -0.3566 -2.0080  0.7491
  100C7H8N   H3 2095  48.859   0.732   1.916 -1.1777  0.9648  4.1602
  100C7H8N   H4 2096  48.960   0.625   2.017  0.6761  0.9333  1.5602
  100C7H8N   H5 2097  49.007   0.795   2.003  2.4049 -2.5582  1.2331
  100C7H8N   H6 2098  49.118   0.682   1.408  0.1714  0.9344  0.0997
  100C7H8N   H7 2099  49.012   0.798   1.461 -1.8453 -2.3506  3.5886
  100C7H8N   H8 2100  49.187   0.845   1.447  0.4134  0.8162  1.2894
  101C7H8N   N1 2101  51.107   0.637   3.089 -0.1077  0.6891  0.0334
  101C7H8N   C1 2102  51.135   0.593   2.959 -0.1522  0.2243 -0.2334
  101C7H8N   N2 2103  51.035   0.585   2.869 -0.8464  0.3993  0.0043
  101C7H8N   C2 2104  50.911   0.628   2.901 -0.1416  0.6046  0.1993
  101C7H8N   C3 2105  50.881   0.664   3.022 -0.5588 -0.1819  0.3029
  101C7H8N   C4 2106  50.983   0.673   3.131 -0.0552  0.5035  0.3964
  101C7H8N   N3 2107  50.750   0.712   3.021 -0.4629  0.2778 -0.1489
  101C7H8N   C5 2108  50.703   0.706   2.887  0.2760 -0.0818 -0.3288
  101C7H8N   N4 2109  50.801   0.642   2.817 -0.0386 -0.1166  0.2154
  101C7H8N   C6 2110  51.220   0.639   3.188 -0.7323  0.0377 -0.9669
  101C7H8N   O1 2111  51.246   0.546   2.934  0.5078  0.2723 -0.5125
  101C7H8N   C7 2112  51.060   0.525   2.733  0.6759 -0.0253  0.1463
  101C7H8N   O2 2113  50.955   0.710   3.243  0.8047 -0.0846 -0.1526
  101C7H8N   H1 2114  50.705   0.754   3.101  2.9942  2.6496  0.6694
  101C7H8N   H2 2115  50.605   0.745   2.863  1.8022  3.5028 -0.9178
  101C7H8N   H3 2116  51.315   0.611   3.141 -0.2879  0.4325 -0.3160
  101C7H8N   H4 2117  51.233   0.739   3.231  0.3216 -0.4454 -0.1238
  101C7H8N   H5 2118  51.197   0.568   3.269  1.5251 -0.1265 -0.4336
  101C7H8N   H6 2119  51.127   0.593   2.678  1.0303 -0.0113  0.5944
  101C7H8N   H7 2120  51.109   0.428   2.749 -3.2950 -2.0766  0.5077
  101C7H8N   H8 2121  50.967   0.502   2.679  0.2839 -0.5570  1.0297
  102C7H8N   N1 2122  50.290   0.816   2.695  0.2731 -0.3342 -0.6989
  102C7H8N   C1 2123  50.257   0.776   2.563  0.3359 -1.0364  0.3297
  102C7H8N   N2 2124  50.352   0.786   2.462 -0.4468 -0.2978  0.1778
  102C7H8N   C2 2125  50.474   0.831   2.496  0.1621  1.1508  0.6352
  102C7H8N   C3 2126  50.511   0.881   2.617  0.1839  1.0498  0.4275
  102C7H8N   C4 2127  50.415   0.872   2.727  0.3757 -0.6095  0.8137
  102C7H8N   N3 2128  50.647   0.915   2.611  0.2165  0.4111  0.4452
  102C7H8N   C5 2129  50.685   0.881   2.480 -0.2104  0.0663  0.4469
  102C7H8N   N4 2130  50.580   0.837   2.406 -0.3773  0.2035 -0.7833
  102C7H8N   C6 2131  50.204   0.781   2.803  0.2566  0.7522  0.1018
  102C7H8N   O1 2132  50.148   0.728   2.537  0.5834  0.4197  0.1778
  102C7H8N   C7 2133  50.320   0.732   2.328 -0.6279 -1.3973  0.4981
  102C7H8N   O2 2134  50.449   0.913   2.840 -0.4079 -0.3139 -0.1000
  102C7H8N   H1 2135  50.705   0.951   2.686 -2.6753  0.0266  2.9490
  102C7H8N   H2 2136  50.786   0.892   2.442 -0.0286  0.1128  0.9371
  102C7H8N   H3 2137  50.241   0.685   2.840  0.0102  0.8696  0.6662
  102C7H8N   H4 2138  50.097   0.783   2.781  0.2504  2.9257  0.2072
  102C7H8N   H5 2139  50.223   0.851   2.886 -1.4660  0.1720  1.0118
  102C7H8N   H6 2140  50.277   0.632   2.345 -0.1868 -1.4378  1.3864
  102C7H8N   H7 2141  50.408   0.716   2.264  0.0186  0.2164  0.9578
  102C7H8N   H8 2142  50.258   0.801   2.269  0.1701  0.8135  2.2324
  103C7H8N   N1 2143  49.856   0.520   3.081 -0.8097 -0.5826 -0.3184
  103C7H8N   C1 2144  49.890   0.553   2.950  0.1607  0.3957 -0.4416
  103C7H8N   N2 2145  49.797   0.546   2.845 -0.0588 -0.0305 -0.9874
  103C7H8N   C2 2146  49.671   0.501   2.875  0.8589  0.1469  0.1839
  103C7H8N   C3 2147  49.643   0.469   3.007  0.1309  0.0617 -0.0017
  103C7H8N   C4 2148  49.731   0.467   3.114 -0.1319  0.8424  0.0584
  103C7H8N   N3 2149  49.513   0.425   3.004 -0.2777 -0.0503 -0.6478
  103C7H8N   C5 2150  49.468   0.435   2.872 -0.5199  0.8746  0.4939
  103C7H8N   N4 2151  49.567   0.485   2.794  0.2983  0.6122  0.2728
  103C7H8N   C6 2152  49.963   0.514   3.178  0.1223  0.2986  0.1951
  103C7H8N   O1 2153  50.003   0.589   2.926 -0.6906 -0.2503  0.3597
  103C7H8N   C7 2154  49.829   0.587   2.709 -0.1896  0.5714  0.3532
  103C7H8N   O2 2155  49.706   0.435   3.228 -0.0220 -0.1823  0.3729
  103C7H8N   H1 2156  49.479   0.352   3.065  1.6195  0.7135  1.4071
  103C7H8N   H2 2157  49.375   0.401   2.828 -0.6029  1.5687  0.1328
  103C7H8N   H3 2158  49.962   0.411   3.213 -1.0870  0.2457  0.0490
  103C7H8N   H4 2159  49.920   0.570   3.262 -0.5587 -2.3532  1.6576
  103C7H8N   H5 2160  50.059   0.543   3.135 -0.3574  1.3443 -0.1855
  103C7H8N   H6 2161  49.936   0.597   2.685  0.0232 -1.0561  0.5571
  103C7H8N   H7 2162  49.775   0.678   2.682 -0.7419  0.1088 -0.1086
  103C7H8N   H8 2163  49.799   0.509   2.638  0.4355  0.8906 -0.2649
  104C7H8N   N1 2164  49.053   0.661   2.711  0.0999 -0.0439  0.8252
  104C7H8N   C1 2165  49.003   0.707   2.586 -0.2075  0.2400  0.5672
  104C7H8N   N2 2166  49.091   0.712   2.475 -0.4629  0.4723  0.5133
  104C7H8N   C2 2167  49.220   0.673   2.496 -0.5109 -0.9576  0.3898
  104C7H8N   C3 2168  49.267   0.635   2.619  0.1255 -0.4056  0.1135
  104C7H8N   C4 2169  49.178   0.621   2.733 -0.3882 -0.9506  0.0105
  104C7H8N   N3 2170  49.400   0.611   2.600 -0.0092 -0.8565  0.0455
  104C7H8N   C5 2171  49.428   0.635   2.470 -0.3569 -0.4701  0.2280
  104C7H8N   N4 2172  49.317   0.675   2.406 -0.6688  0.2775  0.5006
  104C7H8N   C6 2173  48.957   0.629   2.820  0.4555 -0.2798 -0.1719
  104C7H8N   O1 2174  48.889   0.755   2.574  0.5668  0.2439 -0.5103
  104C7H8N   C7 2175  49.039   0.748   2.345  0.2151 -0.2415 -1.1147
  104C7H8N   O2 2176  49.215   0.601   2.850  0.4506 -0.1124  0.0931
  104C7H8N   H1 2177  49.465   0.586   2.673  1.1978  2.1336  0.0573
  104C7H8N   H2 2178  49.517   0.599   2.421 -0.9445  0.5049 -1.6129
  104C7H8N   H3 2179  48.863   0.604   2.769  0.3177  0.8986 -0.5081
  104C7H8N   H4 2180  48.982   0.534   2.868  1.0989  0.2657  0.5937
  104C7H8N   H5 2181  48.941   0.710   2.893  3.0880  1.0383 -0.9795
  104C7H8N   H6 2182  49.122   0.760   2.275  1.3396  0.1551  0.2449
  104C7H8N   H7 2183  48.965   0.675   2.311  0.3129 -0.2520 -1.2981
  104C7H8N   H8 2184  48.999   0.848   2.364 -0.1049 -0.3091 -1.4462
  105C7H8N   N1 2185  51.101   0.644   3.958  0.8588  0.9335  0.1699
  105C7H8N   C1 2186  51.131   0.595   3.824 -0.5729 -0.4022  0.3791
  105C7H8N   N2 2187  51.033   0.607   3.727 -0.0748 -0.2512 -0.1276
  105C7H8N   C2 2188  50.909   0.650   3.766 -0.5741  0.1083 -0.3736
  105C7H8N   C3 2189  50.878   0.695   3.889 -0.6417  0.3201 -0.6108
  105C7H8N   C4 2190  50.976   0.691   4.000  0.1018 -0.1209  0.1390
  105C7H8N   N3 2191  50.745   0.733   3.888 -0.0875  0.7539 -0.4419
  105C7H8N   C5 2192  50.697   0.705   3.760 -0.6722  0.0264 -0.2678
  105C7H8N   N4 2193  50.795   0.658   3.682  0.6837  0.2796  0.5512
  105C7H8N   C6 2194  51.205   0.633   4.060  0.1959 -0.1146  0.1088
  105C7H8N   O1 2195  51.236   0.537   3.794  0.2217 -0.3161  0.6134
  105C7H8N   C7 2196  51.067   0.553   3.591 -0.0536 -0.4842 -0.0401
  105C7H8N   O2 2197  50.955   0.724   4.115  0.7223 -0.4690  0.5761
  105C7H8N   H1 2198  50.692   0.775   3.963 -1.5661 -2.0631  0.1366
  105C7H8N   H2 2199  50.594   0.720   3.732 -0.7924 -4.0166 -2.2646
  105C7H8N   H3 2200  51.301   0.610   4.013  0.4239  0.3967  0.3197
  105C7H8N   H4 2201  51.223   0.732   4.105  2.3271  0.2206 -1.3911
  105C7H8N   H5 2202  51.186   0.555   4.134  0.3429 -1.2135 -1.0111
  105C7H8N   H6 2203  51.081   0.444   3.590  1.9591 -0.2650  1.5712
  105C7H8N   H7 2204  50.986   0.580   3.522 -1.1120  0.1274  1.4204
  105C7H8N   H8 2205  51.160   0.597   3.554 -1.0655  0.9408 -0.9481
  106C7H8N   N1 2206  50.297   0.797   3.485  0.2564  0.1849  0.6872
  106C7H8N   C1 2207  50.299   0.738   3.356 -0.4804  0.5481  0.3026
  106C7H8N   N2 2208  50.416   0.757   3.279 -0.4552  0.1207 -0.6605
  106C7H8N   C2 2209  50.512   0.829   3.327 -1.0778 -0.0127 -0.6718
  106C7H8N   C3 2210  50.519   0.880   3.450  0.2572  0.2353  0.5683
  106C7H8N   C4 2211  50.407   0.861   3.536  0.5378 -0.1599  0.1932
  106C7H8N   N3 2212  50.641   0.938   3.465  0.3737  0.3048 -0.3478
  106C7H8N   C5 2213  50.714   0.904   3.351 -1.1164  0.0508 -0.5090
  106C7H8N   N4 2214  50.628   0.855   3.266 -0.4428 -0.0986  1.0267
  106C7H8N   C6 2215  50.170   0.797   3.562 -0.6261  0.6708  0.2453
  106C7H8N   O1 2216  50.205   0.674   3.311 -0.0114  0.1103 -0.2715
  106C7H8N   C7 2217  50.410   0.715   3.133  0.3160  0.6780 -0.0800
  106C7H8N   O2 2218  50.406   0.904   3.649  0.3241  0.3385 -0.6141
  106C7H8N   H1 2219  50.674   0.992   3.544 -1.2833  1.1682 -0.2165
  106C7H8N   H2 2220  50.808   0.943   3.316  0.6306 -0.4318  3.4163
  106C7H8N   H3 2221  50.134   0.900   3.571 -0.2970  0.8572 -0.5328
  106C7H8N   H4 2222  50.186   0.762   3.664 -2.5830  0.8756  0.6434
  106C7H8N   H5 2223  50.094   0.731   3.518 -0.8102  0.2259  1.2253
  106C7H8N   H6 2224  50.426   0.804   3.071 -1.6662  0.7497 -0.5132
  106C7H8N   H7 2225  50.315   0.675   3.096  0.4323 -1.7979  2.1170
  106C7H8N   H8 2226  50.493   0.646   3.115 -0.4589 -0.2469 -0.1675
  107C7H8N   N1 2227  49.853   0.582   3.890  0.0664 -0.3133 -0.8136
  107C7H8N   C1 2228  49.857   0.621   3.755 -0.1025  0.3060 -0.8746
  107C7H8N   N2 2229  49.746   0.574   3.671  0.1816 -0.1496  0.0120
  107C7H8N   C2 2230  49.648   0.511   3.733  1.0136  0.4365  0.1465
  107C7H8N   C3 2231  49.648   0.475   3.860 -0.1479  0.3304 -0.0404
  107C7H8N   C4 2232  49.756   0.513   3.954 -0.2753 -0.6062  0.9276
  107C7H8N   N3 2233  49.535   0.406   3.886  0.3914 -1.0825  0.1491
  107C7H8N   C5 2234  49.466   0.403   3.764  0.0786 -0.1079  0.7214
  107C7H8N   N4 2235  49.525   0.480   3.672 -0.3979  0.0392  0.2112
  107C7H8N   C6 2236  49.978   0.603   3.968 -0.8456  0.4373 -0.8481
  107C7H8N   O1 2237  49.948   0.695   3.719  0.0777  0.1487 -0.0425
  107C7H8N   C7 2238  49.748   0.620   3.536 -0.0711  0.2028 -0.4758
  107C7H8N   O2 2239  49.761   0.484   4.074 -0.0467  0.2707 -0.3030
  107C7H8N   H1 2240  49.510   0.375   3.979  0.6124  1.3501  1.0735
  107C7H8N   H2 2241  49.371   0.353   3.752 -0.0698  0.6698 -1.6060
  107C7H8N   H3 2242  50.058   0.535   3.939 -0.3969 -0.1001  1.5380
  107C7H8N   H4 2243  49.965   0.575   4.074 -0.9083 -2.0262 -1.4744
  107C7H8N   H5 2244  50.014   0.705   3.950 -0.1416  0.3581  0.0752
  107C7H8N   H6 2245  49.704   0.538   3.479  0.8167 -0.0346 -0.8120
  107C7H8N   H7 2246  49.850   0.634   3.500 -0.4024  0.4537 -1.3358
  107C7H8N   H8 2247  49.687   0.712   3.537 -1.3695 -0.6447  1.5354
  108C7H8N   N1 2248  49.050   0.683   3.542 -0.5654 -0.3455  0.0719
  108C7H8N   C1 2249  49.006   0.728   3.418  0.1028  0.3870  0.6043
  108C7H8N   N2 2250  49.097   0.730   3.315 -0.6259 -0.3273 -0.3683
  108C7H8N   C2 2251  49.228   0.690   3.339  0.8688  0.2329  0.0957
  108C7H8N   C3 2252  49.266   0.653   3.457 -0.4956 -0.4722 -0.5002
  108C7H8N   C4 2253  49.179   0.647   3.578 -0.2896  0.2468 -0.1318
  108C7H8N   N3 2254  49.404   0.621   3.445 -0.0430 -0.8452 -0.9239
  108C7H8N   C5 2255  49.435   0.641   3.310 -0.3625  0.3338  0.1338
  108C7H8N   N4 2256  49.324   0.677   3.243 -0.0656  0.3905  0.1043
  108C7H8N   C6 2257  48.946   0.670   3.654 -0.3630 -0.9408  0.5911
  108C7H8N   O1 2258  48.886   0.741   3.401 -0.0503  0.2252 -0.5629
  108C7H8N   C7 2259  49.048   0.779   3.186  0.3571 -0.3256  0.9053
  108C7H8N   O2 2260  49.209   0.597   3.685  0.0854 -0.2452  0.2872
  108C7H8N   H1 2261  49.466   0.587   3.517 -0.8251 -0.1662  0.0933
  108C7H8N   H2 2262  49.533   0.616   3.271 -0.2975  0.8821 -0.0586
  108C7H8N   H3 2263  48.894   0.766   3.657  3.1238  1.1124 -0.6939
  108C7H8N   H4 2264  48.891   0.576   3.650  0.7588 -1.5484 -1.2763
  108C7H8N   H5 2265  48.996   0.663   3.751 -3.9640 -0.2767  2.5846
  108C7H8N   H6 2266  49.030   0.887   3.193 -3.1757 -0.6532 -2.0020
  108C7H8N   H7 2267  49.119   0.765   3.103 -0.8480  0.3599 -0.2604
  108C7H8N   H8 2268  48.955   0.730   3.153 -1.2289  4.4370 -2.2268
  109C7H8N   N1 2269  51.103   0.630   4.779  0.3844 -0.7229 -0.0561
  109C7H8N   C1 2270  51.122   0.577   4.649  0.7039  0.0037  0.8060
  109C7H8N   N2 2271  51.018   0.595   4.560  0.3844 -0.0369 -0.3674
  109C7H8N   C2 2272  50.901   0.658   4.592  0.3260  0.7307 -1.1036
  109C7H8N   C3 2273  50.891   0.701   4.718  0.9352  0.0338  0.1629
  109C7H8N   C4 2274  50.988   0.692   4.824 -0.1216  0.3411  0.2380
  109C7H8N   N3 2275  50.759   0.743   4.723 -0.4034 -0.0392 -0.1717
  109C7H8N   C5 2276  50.695   0.719   4.600  0.8183  0.2749  0.2182
  109C7H8N   N4 2277  50.787   0.676   4.519  0.5921  0.0802  0.8918
  109C7H8N   C6 2278  51.211   0.611   4.876  0.3443 -0.1184  0.3855
  109C7H8N   O1 2279  51.224   0.513   4.616  0.2207 -0.3963 -0.3114
  109C7H8N   C7 2280  51.052   0.582   4.417  0.9447  0.3845 -0.1305
  109C7H8N   O2 2281  50.966   0.721   4.944  0.5607  0.2130  0.3650
  109C7H8N   H1 2282  50.704   0.743   4.807 -2.2885  0.0613 -1.3834
  109C7H8N   H2 2283  50.588   0.732   4.585  0.8049  1.3631  1.0866
  109C7H8N   H3 2284  51.186   0.606   4.982 -0.1347 -2.6686  0.1855
  109C7H8N   H4 2285  51.262   0.517   4.852  1.5180  0.4027  0.7951
  109C7H8N   H5 2286  51.286   0.690   4.878 -1.2070  1.4317 -0.6677
  109C7H8N   H6 2287  50.965   0.540   4.364  1.3528 -2.4414  1.3803
  109C7H8N   H7 2288  51.090   0.675   4.372  0.2354  1.0247  0.5824
  109C7H8N   H8 2289  51.128   0.504   4.405 -0.6424 -1.2731  0.4647
  110C7H8N   N1 2290  50.278   0.801   4.349  0.3157  0.0984  0.0314
  110C7H8N   C1 2291  50.269   0.769   4.218 -0.2734 -0.1245  1.2908
  110C7H8N   N2 2292  50.370   0.806   4.123 -0.2995  0.0470  0.1282
  110C7H8N   C2 2293  50.486   0.860   4.173  0.3547  0.9011 -0.8091
  110C7H8N   C3 2294  50.503   0.889   4.304  1.4396  0.2838 -0.2127
  110C7H8N   C4 2295  50.392   0.869   4.399  0.3970  0.8354  0.4409
  110C7H8N   N3 2296  50.627   0.948   4.312  0.4248  0.8536 -0.2610
  110C7H8N   C5 2297  50.690   0.925   4.192 -0.8499 -1.2881  0.1956
  110C7H8N   N4 2298  50.599   0.887   4.100  0.1223 -0.4882  0.0015
  110C7H8N   C6 2299  50.173   0.802   4.445  0.4991  0.3423  0.2578
  110C7H8N   O1 2300  50.163   0.714   4.180 -0.0440  0.1287 -0.4502
  110C7H8N   C7 2301  50.365   0.754   3.984  0.1955  0.7886 -0.0153
  110C7H8N   O2 2302  50.412   0.903   4.511  0.6213 -0.4299 -0.2410
  110C7H8N   H1 2303  50.658   0.995   4.396 -2.4619  0.5312  1.0473
  110C7H8N   H2 2304  50.792   0.957   4.174 -1.2157 -0.1804  0.0289
  110C7H8N   H3 2305  50.100   0.725   4.415  0.0852  0.0625  1.9280
  110C7H8N   H4 2306  50.129   0.902   4.450 -1.9856 -0.5566 -2.3112
  110C7H8N   H5 2307  50.210   0.772   4.544  0.2503 -0.7405  0.0340
  110C7H8N   H6 2308  50.357   0.841   3.917 -2.1671  0.4428 -0.2115
  110C7H8N   H7 2309  50.287   0.677   3.978  0.7154  0.3699 -1.4193
  110C7H8N   H8 2310  50.458   0.699   3.965 -0.6298 -1.2651  1.6499
  111C7H8N   N1 2311  49.857   0.509   4.771  0.2290  0.2038 -0.4413
  111C7H8N   C1 2312  49.866   0.540   4.639  0.3053  0.3303  0.1616
  111C7H8N   N2 2313  49.767   0.486   4.552  0.4660  0.3163  0.4978
  111C7H8N   C2 2314  49.659   0.417   4.598  0.5537 -0.0311 -0.8829
  111C7H8N   C3 2315  49.649   0.410   4.732 -0.3960  0.0841  0.3619
  111C7H8N   C4 2316  49.750   0.443   4.827 -0.8356  0.1821  0.5398
  111C7H8N   N3 2317  49.524   0.349   4.750 -0.0601  0.4057 -0.8342
  111C7H8N   C5 2318  49.462   0.332   4.630 -0.3981 -0.0243 -0.0945
  111C7H8N   N4 2319  49.541   0.374   4.539 -0.6038  0.0060  0.3280
  111C7H8N   C6 2320  49.954   0.564   4.862 -0.2313 -0.0247  0.5677
  111C7H8N   O1 2321  49.959   0.601   4.594  0.6089 -0.1391  0.1859
  111C7H8N   C7 2322  49.773   0.517   4.404 -0.3738  0.0777 -0.6952
  111C7H8N   O2 2323  49.743   0.419   4.949  0.4841 -0.1459  0.2828
  111C7H8N   H1 2324  49.480   0.335   4.840  1.9606  2.2975  0.4920
  111C7H8N   H2 2325  49.370   0.278   4.618  0.1660 -1.7752  2.8591
  111C7H8N   H3 2326  49.911   0.601   4.957  1.1172 -1.3133  1.6903
  111C7H8N   H4 2327  50.006   0.649   4.816 -3.5707  0.7624 -2.0190
  111C7H8N   H5 2328  50.030   0.487   4.878  1.4638  1.4587 -0.1578
  111C7H8N   H6 2329  49.685   0.465   4.364 -0.0749 -0.8068 -0.2187
  111C7H8N   H7 2330  49.857   0.467   4.354 -0.0427 -0.5082  0.4216
  111C7H8N   H8 2331  49.773   0.624   4.382 -0.4760  0.8154  2.5444
  112C7H8N   N1 2332  49.089   0.467   4.329 -0.6283 -0.4361 -0.6719
  112C7H8N   C1 2333  49.069   0.466   4.190  0.5491  0.6936  0.2124
  112C7H8N   N2 2334  49.168   0.508   4.108  0.3815 -0.0260 -0.6925
  112C7H8N   C2 2335  49.287   0.542   4.167 -0.1140 -0.2270  0.1087
  112C7H8N   C3 2336  49.313   0.536   4.295 -0.1890  0.4180  0.3115
  112C7H8N   C4 2337  49.209   0.500   4.393  0.3226 -0.6915  0.5756
  112C7H8N   N3 2338  49.437   0.593   4.315 -0.4542 -0.0167 -0.5337
  112C7H8N   C5 2339  49.484   0.623   4.190 -0.2759 -0.0815  0.6285
  112C7H8N   N4 2340  49.403   0.580   4.098 -0.1469  0.2012  0.1820
  112C7H8N   C6 2341  48.981   0.432   4.418 -0.5332 -0.3267  0.0852
  112C7H8N   O1 2342  48.955   0.441   4.152 -0.2056 -0.4946 -0.5166
  112C7H8N   C7 2343  49.141   0.528   3.963  0.5100 -0.3631 -0.6122
  112C7H8N   O2 2344  49.228   0.504   4.514 -0.4776  0.0638  0.2430
  112C7H8N   H1 2345  49.488   0.620   4.398  1.9656 -1.5820 -1.4239
  112C7H8N   H2 2346  49.584   0.664   4.176  0.3526 -2.1892 -1.3401
  112C7H8N   H3 2347  48.932   0.522   4.458 -0.7438  0.7870 -2.5500
  112C7H8N   H4 2348  48.896   0.380   4.372 -1.1919  1.0535 -0.2789
  112C7H8N   H5 2349  49.022   0.371   4.499  1.1404  2.0683  1.1031
  112C7H8N   H6 2350  49.187   0.452   3.899  0.9067 -0.0285 -0.7263
  112C7H8N   H7 2351  49.033   0.540   3.947  0.7506  3.6061  0.1328
  112C7H8N   H8 2352  49.184   0.625   3.934  0.6229  0.2062  1.3824
  113C7H8N   N1 2353  51.091   0.639   5.645  0.2247 -0.1220  0.0488
  113C7H8N   C1 2354  51.130   0.589   5.518  0.2085  0.0822 -1.1381
  113C7H8N   N2 2355  51.033   0.605   5.415  0.0033  0.2838 -0.0687
  113C7H8N   C2 2356  50.909   0.671   5.440 -0.0384 -0.3345 -0.2815
  113C7H8N   C3 2357  50.871   0.714   5.562 -0.0631  0.4717 -0.5616
  113C7H8N   C4 2358  50.963   0.697   5.677  0.1219 -0.4965 -0.4317
  113C7H8N   N3 2359  50.745   0.760   5.550 -0.0080  0.3713  0.7063
  113C7H8N   C5 2360  50.712   0.741   5.414  0.2610 -0.0814  0.7325
  113C7H8N   N4 2361  50.811   0.682   5.350  0.3740  0.5113  0.0218
  113C7H8N   C6 2362  51.181   0.606   5.754  0.5214  0.5670  0.6924
  113C7H8N   O1 2363  51.236   0.532   5.498  0.6185 -0.8216  0.2941
  113C7H8N   C7 2364  51.064   0.539   5.281 -0.5386 -0.1747 -0.1972
  113C7H8N   O2 2365  50.927   0.733   5.782  0.2179  0.3293 -0.8393
  113C7H8N   H1 2366  50.683   0.792   5.622 -0.2523  0.6872  0.3579
  113C7H8N   H2 2367  50.616   0.752   5.367  0.9154  0.2617 -0.5514
  113C7H8N   H3 2368  51.282   0.644   5.736  1.1462 -1.1442  0.4691
  113C7H8N   H4 2369  51.143   0.646   5.849 -2.4638  1.7055 -0.9005
  113C7H8N   H5 2370  51.183   0.496   5.757  0.3804  0.5572  0.4050
  113C7H8N   H6 2371  51.167   0.506   5.263 -0.2075  0.5535  0.3608
  113C7H8N   H7 2372  50.997   0.453   5.265  2.3771 -2.7255  0.7285
  113C7H8N   H8 2373  51.037   0.603   5.197 -1.3001  0.7273  0.7138
  114C7H8N   N1 2374  50.270   0.826   5.184 -0.5591  0.4907  0.5733
  114C7H8N   C1 2375  50.265   0.769   5.048  0.3577 -0.3472  0.0817
  114C7H8N   N2 2376  50.370   0.797   4.964  0.0356  0.2014 -0.4882
  114C7H8N   C2 2377  50.485   0.849   5.013 -0.0094  0.0197 -0.6598
  114C7H8N   C3 2378  50.496   0.882   5.147 -0.4057  0.0858  0.4610
  114C7H8N   C4 2379  50.384   0.880   5.240 -1.0864  0.5465 -0.3782
  114C7H8N   N3 2380  50.628   0.931   5.160  0.3382  0.2854  0.8315
  114C7H8N   C5 2381  50.689   0.917   5.036  0.0243 -0.3980  0.4815
  114C7H8N   N4 2382  50.600   0.879   4.946  0.5556  0.0408 -0.4019
  114C7H8N   C6 2383  50.156   0.810   5.278  0.1266  0.3792  0.5474
  114C7H8N   O1 2384  50.174   0.703   5.006  0.4353  0.1986  0.3025
  114C7H8N   C7 2385  50.350   0.769   4.816  0.5122 -0.5757 -0.4969
  114C7H8N   O2 2386  50.399   0.922   5.351 -0.1113  0.2247  0.2541
  114C7H8N   H1 2387  50.677   0.971   5.239  2.3486 -2.5839  1.0938
  114C7H8N   H2 2388  50.790   0.942   5.008 -0.2044 -1.7101 -1.7101
  114C7H8N   H3 2389  50.190   0.782   5.379 -0.9793  0.9695  1.0954
  114C7H8N   H4 2390  50.089   0.725   5.262  1.0770 -0.3653  0.4484
  114C7H8N   H5 2391  50.095   0.901   5.275 -0.5949 -0.1075  0.4057
  114C7H8N   H6 2392  50.382   0.666   4.795  3.4129  0.3212 -0.6856
  114C7H8N   H7 2393  50.405   0.836   4.748  1.6352  0.8516  1.7535
  114C7H8N   H8 2394  50.246   0.791   4.789  0.0094 -1.1464  0.9419
  115C7H8N   N1 2395  49.826   0.529   5.634  0.8324  0.2150  0.1499
  115C7H8N   C1 2396  49.850   0.549   5.493  0.6643  0.0889  0.1619
  115C7H8N   N2 2397  49.758   0.495   5.402 -0.3901 -0.3836  0.0148
  115C7H8N   C2 2398  49.650   0.447   5.452 -0.5107 -0.0505  0.5370
  115C7H8N   C3 2399  49.630   0.434   5.584  0.4150  0.7584  0.1629
  115C7H8N   C4 2400  49.716   0.474   5.692  0.6759  1.4403 -0.4032
  115C7H8N   N3 2401  49.509   0.366   5.591 -0.5286 -0.1182 -0.5769
  115C7H8N   C5 2402  49.453   0.359   5.470 -0.1274 -0.7648  0.8472
  115C7H8N   N4 2403  49.545   0.399   5.382 -0.7610  0.0221  0.1455
  115C7H8N   C6 2404  49.935   0.571   5.740  0.8689 -0.0176 -0.2409
  115C7H8N   O1 2405  49.947   0.609   5.459 -0.0828  0.0001  0.0343
  115C7H8N   C7 2406  49.780   0.520   5.257 -0.5272  0.0702  0.2214
  115C7H8N   O2 2407  49.698   0.462   5.811 -0.2040 -1.0973  0.3499
  115C7H8N   H1 2408  49.464   0.348   5.680  1.3323  1.1213  0.6599
  115C7H8N   H2 2409  49.351   0.323   5.464 -0.4555  0.4434 -1.2424
  115C7H8N   H3 2410  49.989   0.494   5.796 -0.0325  0.3098  1.0859
  115C7H8N   H4 2411  49.891   0.638   5.815 -1.6420  0.5813 -2.1719
  115C7H8N   H5 2412  50.008   0.632   5.685  0.2066 -0.2949 -1.4572
  115C7H8N   H6 2413  49.679   0.532   5.218 -0.5498 -0.8342  0.0086
  115C7H8N   H7 2414  49.836   0.437   5.213 -2.2423 -0.9381 -0.0749
  115C7H8N   H8 2415  49.831   0.615   5.238  0.8219 -1.0711 -2.0188
  116C7H8N   N1 2416  49.058   0.435   5.211  0.0039  0.0061 -0.2740
  116C7H8N   C1 2417  49.048   0.407   5.069  0.5449 -0.1667 -0.2630
  116C7H8N   N2 2418  49.144   0.471   4.989 -0.0598 -0.2083 -0.0688
  116C7H8N   C2 2419  49.253   0.534   5.049 -0.3895 -0.1701  0.2113
  116C7H8N   C3 2420  49.263   0.547   5.182 -0.5387 -0.2798  0.1960
  116C7H8N   C4 2421  49.157   0.509   5.269 -0.6825  0.6149  0.2037
  116C7H8N   N3 2422  49.389   0.596   5.212 -0.1549 -0.1974 -0.4686
  116C7H8N   C5 2423  49.451   0.603   5.090  0.1615 -0.3097 -0.1796
  116C7H8N   N4 2424  49.369   0.579   4.986  0.0678  0.5244 -0.5166
  116C7H8N   C6 2425  48.952   0.371   5.295  1.2038  0.0007 -0.1074
  116C7H8N   O1 2426  48.970   0.329   5.019  0.0646  0.6647  0.2378
  116C7H8N   C7 2427  49.123   0.470   4.840 -0.1438  0.3978  0.1480
  116C7H8N   O2 2428  49.159   0.521   5.392 -0.4003 -0.5139  0.2040
  116C7H8N   H1 2429  49.431   0.626   5.299  1.3212 -2.8545 -0.1985
  116C7H8N   H2 2430  49.552   0.641   5.078 -0.1610  0.9317  1.0150
  116C7H8N   H3 2431  48.992   0.320   5.384 -4.1876 -2.9033  0.8529
  116C7H8N   H4 2432  48.886   0.454   5.324 -0.8285 -0.9598 -1.8850
  116C7H8N   H5 2433  48.896   0.294   5.241  0.0846  1.4380 -1.0436
  116C7H8N   H6 2434  49.180   0.398   4.779  2.0659  2.6258 -0.4982
  116C7H8N   H7 2435  49.017   0.441   4.832 -0.0127 -0.9348  2.8016
  116C7H8N   H8 2436  49.137   0.567   4.790 -1.1314  1.1935  1.3850
  117C7H8N   N1 2437  51.092   0.877   6.472  0.0366 -0.1816  0.0119
  117C7H8N   C1 2438  51.114   0.894   6.334 -0.2747  0.3750 -0.1146
  117C7H8N   N2 2439  51.023   0.851   6.248 -0.1306 -0.0615 -0.1852
  117C7H8N   C2 2440  50.911   0.780   6.296 -0.0355  0.1287 -0.7477
  117C7H8N   C3 2441  50.887   0.763   6.426  0.0296  0.0983 -0.9851
  117C7H8N   C4 2442  50.978   0.813   6.528 -0.5878  0.2563  0.6295
  117C7H8N   N3 2443  50.765   0.705   6.433  0.2642  0.0122  0.0337
  117C7H8N   C5 2444  50.724   0.679   6.300  0.2321  0.7191  0.1631
  117C7H8N   N4 2445  50.809   0.739   6.218  0.0709 -0.4823 -0.4670
  117C7H8N   C6 2446  51.203   0.913   6.562 -0.4254  0.5773  0.4814
  117C7H8N   O1 2447  51.211   0.954   6.297 -0.3121 -0.2164 -0.0668
  117C7H8N   C7 2448  51.049   0.880   6.104 -0.1897 -0.1972  0.3592
  117C7H8N   O2 2449  50.958   0.799   6.641 -0.0048  0.2906 -0.9056
  117C7H8N   H1 2450  50.714   0.680   6.516  0.2646 -1.0540 -0.2823
  117C7H8N   H2 2451  50.626   0.637   6.281  0.8361 -0.4438 -0.4884
  117C7H8N   H3 2452  51.179   1.013   6.599 -2.5152  1.1598 -2.2627
  117C7H8N   H4 2453  51.222   0.839   6.641 -0.1132  0.7983  0.6168
  117C7H8N   H5 2454  51.293   0.944   6.507 -0.8399  2.7404  0.9776
  117C7H8N   H6 2455  50.993   0.803   6.049 -1.6469  0.0794  1.4534
  117C7H8N   H7 2456  51.000   0.972   6.070  2.4302  1.0706 -0.1443
  117C7H8N   H8 2457  51.154   0.873   6.074  0.0801 -2.9766  1.7433
  118C7H8N   N1 2458  50.309   0.740   6.058 -0.3711 -0.1767  0.2845
  118C7H8N   C1 2459  50.282   0.712   5.926 -0.7424  0.2326  0.2768
  118C7H8N   N2 2460  50.364   0.761   5.824  0.9968 -0.8175 -0.2521
  118C7H8N   C2 2461  50.476   0.824   5.854  0.1201  0.1682  0.6643
  118C7H8N   C3 2462  50.514   0.839   5.986 -0.5800 -0.1494 -0.3876
  118C7H8N   C4 2463  50.430   0.805   6.095  0.3485  0.3642 -0.2776
  118C7H8N   N3 2464  50.642   0.895   5.982 -0.4085  0.0807 -0.1434
  118C7H8N   C5 2465  50.667   0.910   5.848 -0.3508  0.5384  0.4285
  118C7H8N   N4 2466  50.572   0.871   5.772 -0.4520  0.2645  0.2371
  118C7H8N   C6 2467  50.207   0.708   6.164  0.3167  0.0618  0.2050
  118C7H8N   O1 2468  50.188   0.635   5.900 -0.2440 -0.7957  0.4730
  118C7H8N   C7 2469  50.326   0.725   5.679 -0.3374 -0.2386  0.0307
  118C7H8N   O2 2470  50.464   0.823   6.214 -0.2857 -0.1012  0.4262
  118C7H8N   H1 2471  50.693   0.940   6.056 -1.5983 -0.1930  0.8678
  118C7H8N   H2 2472  50.757   0.958   5.814  0.8350 -0.4595  2.0544
  118C7H8N   H3 2473  50.165   0.800   6.205  0.0882 -0.1636  0.4756
  118C7H8N   H4 2474  50.239   0.640   6.244 -1.9373  0.9109  1.8735
  118C7H8N   H5 2475  50.121   0.658   6.118  0.7924  0.0129 -0.6356
  118C7H8N   H6 2476  50.230   0.673   5.678 -0.7900  0.5559  0.9507
  118C7H8N   H7 2477  50.404   0.660   5.637  1.7319  1.3949  1.2377
  118C7H8N   H8 2478  50.316   0.812   5.612 -1.0260  0.5794  1.1883
  119C7H8N   N1 2479  49.840   0.515   6.484 -0.0900 -0.3410 -0.3394
  119C7H8N   C1 2480  49.849   0.531   6.346 -0.1441  0.8601  0.6371
  119C7H8N   N2 2481  49.748   0.489   6.268  0.5379  0.2219 -0.0034
  119C7H8N   C2 2482  49.636   0.438   6.325  0.0782 -0.0720 -0.4930
  119C7H8N   C3 2483  49.619   0.424   6.460  0.1565 -0.0139 -0.7742
  119C7H8N   C4 2484  49.729   0.463   6.549  0.2681  0.8478 -0.1216
  119C7H8N   N3 2485  49.506   0.350   6.475 -0.3854 -0.4522 -0.3940
  119C7H8N   C5 2486  49.453   0.337   6.353 -0.6113 -0.1430  0.1830
  119C7H8N   N4 2487  49.532   0.392   6.259  0.6035  0.5751 -0.2948
  119C7H8N   C6 2488  49.959   0.557   6.562 -0.2424  0.3084 -0.3996
  119C7H8N   O1 2489  49.943   0.587   6.301 -0.7941 -0.4265  0.2377
  119C7H8N   C7 2490  49.753   0.511   6.124  0.1308 -0.7802 -0.0754
  119C7H8N   O2 2491  49.723   0.447   6.668 -0.1219 -0.1802  0.0000
  119C7H8N   H1 2492  49.459   0.313   6.557  1.6479  1.8130  1.8710
  119C7H8N   H2 2493  49.359   0.284   6.340 -2.3817  3.1963 -1.2881
  119C7H8N   H3 2494  49.923   0.618   6.646 -0.9698  2.1508 -2.0126
  119C7H8N   H4 2495  50.045   0.605   6.515  0.1069 -0.8041 -0.9060
  119C7H8N   H5 2496  49.997   0.469   6.616  0.8367  0.5063 -0.8312
  119C7H8N   H6 2497  49.856   0.523   6.088  0.6152  2.2820  2.1710
  119C7H8N   H7 2498  49.719   0.612   6.101 -0.1120 -1.0828 -1.0647
  119C7H8N   H8 2499  49.696   0.436   6.067  1.5135 -0.4665 -1.9256
  120C7H8N   N1 2500  49.066   0.461   6.103  0.0724  0.1021  0.1172
  120C7H8N   C1 2501  49.032   0.434   5.974  0.2940 -0.2055 -0.1966
  120C7H8N   N2 2502  49.120   0.473   5.875  0.0967 -0.6817  0.3323
  120C7H8N   C2 2503  49.237   0.537   5.914 -0.1839 -0.0920 -0.3204
  120C7H8N   C3 2504  49.279   0.548   6.043 -1.0506  0.4573  0.0904
  120C7H8N   C4 2505  49.186   0.505   6.152 -0.1243  0.6021 -0.2554
  120C7H8N   N3 2506  49.401   0.611   6.050  0.0627 -0.1378 -0.3550
  120C7H8N   C5 2507  49.443   0.627   5.918  0.8374 -0.5960 -0.1825
  120C7H8N   N4 2508  49.349   0.575   5.841 -0.8611 -0.4021 -0.2318
  120C7H8N   C6 2509  48.966   0.436   6.203 -0.3284  0.9168 -0.0783
  120C7H8N   O1 2510  48.931   0.371   5.949 -0.1036  0.0588  0.6111
  120C7H8N   C7 2511  49.086   0.439   5.733 -0.3406 -0.3869  0.2586
  120C7H8N   O2 2512  49.214   0.512   6.271 -0.2481  0.4306  0.0698
  120C7H8N   H1 2513  49.446   0.644   6.134 -0.7433 -1.1401  0.4839
  120C7H8N   H2 2514  49.546   0.656   5.903  0.3103  0.6945 -1.4739
  120C7H8N   H3 2515  48.976   0.489   6.299  0.6337  0.2729  0.1789
  120C7H8N   H4 2516  48.870   0.475   6.167  0.3073  1.4398 -1.2139
  120C7H8N   H5 2517  48.956   0.328   6.220  0.7355  1.2137  2.6865
  120C7H8N   H6 2518  49.052   0.335   5.731  0.6922 -0.7264 -4.1468
  120C7H8N   H7 2519  49.018   0.512   5.688  1.5625  2.0189  1.1447
  120C7H8N   H8 2520  49.174   0.439   5.667  0.1687 -1.2603  0.9112
  121C7H8N   N1 2521  51.039   0.524   7.344 -0.6293 -0.3186 -0.4819
  121C7H8N   C1 2522  51.066   0.548   7.210 -0.1465  0.4473 -0.4431
  121C7H8N   N2 2523  50.993   0.466   7.124 -0.4266 -0.0759  0.8459
  121C7H8N   C2 2524  50.872   0.416   7.167  0.4877 -0.5242  0.6005
  121C7H8N   C3 2525  50.841   0.406   7.295  0.3739 -0.5883 -0.3429
  121C7H8N   C4 2526  50.933   0.457   7.394  0.0589 -0.3769 -0.5859
  121C7H8N   N3 2527  50.713   0.358   7.301  0.1936  0.5066  0.4062
  121C7H8N   C5 2528  50.668   0.345   7.173 -1.2249  0.1754  0.9255
  121C7H8N   N4 2529  50.762   0.380   7.091 -1.0231  0.0957 -0.3842
  121C7H8N   C6 2530  51.151   0.566   7.442 -0.0174  0.0025 -0.7649
  121C7H8N   O1 2531  51.154   0.631   7.175  0.5025 -1.0570 -0.0940
  121C7H8N   C7 2532  51.006   0.466   6.975 -0.6148  0.2344  0.6465
  121C7H8N   O2 2533  50.902   0.451   7.512  0.5326  0.2656  0.1039
  121C7H8N   H1 2534  50.647   0.364   7.378  1.1123 -0.3808  1.2674
  121C7H8N   H2 2535  50.574   0.299   7.148  0.4957 -2.0199 -1.8347
  121C7H8N   H3 2536  51.240   0.606   7.390  0.0247  0.7030 -0.1668
  121C7H8N   H4 2537  51.106   0.645   7.504 -1.1113 -1.2193  0.0096
  121C7H8N   H5 2538  51.188   0.487   7.508  1.2836  2.9084  2.1666
  121C7H8N   H6 2539  51.109   0.481   6.939 -0.6417 -0.7542  0.1284
  121C7H8N   H7 2540  50.973   0.368   6.940  1.9731  0.2584 -2.0678
  121C7H8N   H8 2541  50.942   0.550   6.944 -2.0403 -2.0103 -2.6896
  122C7H8N   N1 2542  50.308   0.812   6.892 -0.0066  0.0139 -0.4025
  122C7H8N   C1 2543  50.290   0.777   6.757  0.2795 -0.0500 -1.0179
  122C7H8N   N2 2544  50.394   0.818   6.672 -0.9401  0.5682 -0.7150
  122C7H8N   C2 2545  50.508   0.881   6.722 -0.0464 -0.6612  0.2586
  122C7H8N   C3 2546  50.525   0.904   6.855 -0.0500 -0.2557  1.1234
  122C7H8N   C4 2547  50.427   0.865   6.952  0.5188  0.0679  1.3529
  122C7H8N   N3 2548  50.653   0.966   6.873  0.4328 -0.1790 -0.0541
  122C7H8N   C5 2549  50.704   0.957   6.744  0.2519 -0.4271 -0.1102
  122C7H8N   N4 2550  50.619   0.909   6.654  0.6944 -0.4581 -0.1848
  122C7H8N   C6 2551  50.205   0.778   6.982 -0.5352 -0.1973  0.5069
  122C7H8N   O1 2552  50.202   0.717   6.714  0.4273  0.1650  0.3978
  122C7H8N   C7 2553  50.382   0.794   6.522 -0.0777 -0.1650 -0.1528
  122C7H8N   O2 2554  50.434   0.890   7.070  0.9300 -0.1164  1.2033
  122C7H8N   H1 2555  50.693   1.001   6.958 -0.6429 -2.9990  1.6997
  122C7H8N   H2 2556  50.804   0.992   6.724 -0.7098  1.5999 -1.5794
  122C7H8N   H3 2557  50.121   0.848   6.966  0.4648  0.5424 -1.7946
  122C7H8N   H4 2558  50.229   0.773   7.089  2.1486 -1.9746 -0.1446
  122C7H8N   H5 2559  50.171   0.680   6.946  0.8947 -0.5415  0.0793
  122C7H8N   H6 2560  50.461   0.856   6.476  0.2452  0.1356  0.8128
  122C7H8N   H7 2561  50.284   0.832   6.489 -0.0386  0.3409  0.2992
  122C7H8N   H8 2562  50.393   0.692   6.485  0.8354 -0.6998  1.5690
  123C7H8N   N1 2563  49.870   0.556   7.319  0.7662 -0.0043 -0.0716
  123C7H8N   C1 2564  49.896   0.554   7.181 -0.4440 -0.4214  0.2429
  123C7H8N   N2 2565  49.790   0.502   7.106 -0.6087  0.3332 -0.2795
  123C7H8N   C2 2566  49.681   0.442   7.169 -0.1232  0.4539  0.5247
  123C7H8N   C3 2567  49.656   0.443   7.299 -0.4186 -0.9474  0.7505
  123C7H8N   C4 2568  49.757   0.504   7.389  0.0109 -0.1657 -0.8546
  123C7H8N   N3 2569  49.527   0.387   7.321  0.1106 -0.2561  0.1661
  123C7H8N   C5 2570  49.480   0.366   7.194 -0.3549 -1.0431 -0.7900
  123C7H8N   N4 2571  49.566   0.402   7.103  0.2616 -0.4733 -0.0009
  123C7H8N   C6 2572  49.973   0.609   7.406  0.2565 -0.1395  0.3770
  123C7H8N   O1 2573  49.998   0.585   7.120  0.1241 -0.3368 -0.0990
  123C7H8N   C7 2574  49.786   0.522   6.959 -0.3125  0.1999 -0.3395
  123C7H8N   O2 2575  49.744   0.511   7.508  0.3273  0.3950  0.2776
  123C7H8N   H1 2576  49.478   0.382   7.409 -0.2326  1.5143  0.0855
  123C7H8N   H2 2577  49.377   0.334   7.184 -1.0657  0.4554  1.2743
  123C7H8N   H3 2578  50.019   0.529   7.465 -1.2160 -2.6405 -1.7896
  123C7H8N   H4 2579  49.937   0.688   7.474  0.7375  1.2541 -0.9603
  123C7H8N   H5 2580  50.051   0.659   7.348  0.0490  0.1681  0.3686
  123C7H8N   H6 2581  49.885   0.549   6.921 -0.8416  1.9891 -0.4998
  123C7H8N   H7 2582  49.705   0.590   6.932 -3.0202 -2.9892 -0.5222
  123C7H8N   H8 2583  49.761   0.421   6.926  0.7445  0.0060 -0.5699
  124C7H8N   N1 2584  49.084   0.480   6.946  0.0552  0.5454  0.3438
  124C7H8N   C1 2585  49.058   0.494   6.811  0.3577  0.5447  0.2980
  124C7H8N   N2 2586  49.163   0.533   6.728  0.6469 -0.4769 -0.3157
  124C7H8N   C2 2587  49.283   0.560   6.784 -0.0553 -0.6803 -0.4704
  124C7H8N   C3 2588  49.299   0.569   6.917  0.3300  0.3835  0.2074
  124C7H8N   C4 2589  49.199   0.529   7.013  0.3140 -0.6604 -0.3619
  124C7H8N   N3 2590  49.429   0.611   6.937  0.0968  0.5483  0.4453
  124C7H8N   C5 2591  49.483   0.625   6.810 -0.0525  0.6966  0.4315
  124C7H8N   N4 2592  49.391   0.607   6.717 -0.7151  0.0010  0.2702
  124C7H8N   C6 2593  48.963   0.433   7.028 -0.3431  0.0029 -0.4032
  124C7H8N   O1 2594  48.953   0.470   6.758 -0.2558 -0.3231 -0.5779
  124C7H8N   C7 2595  49.154   0.518   6.583 -0.2390  0.5786 -0.2800
  124C7H8N   O2 2596  49.217   0.530   7.132  0.6288  0.0718 -0.2526
  124C7H8N   H1 2597  49.476   0.621   7.026  0.5869 -0.4633  0.3114
  124C7H8N   H2 2598  49.587   0.648   6.792 -0.0339 -0.2906 -0.8238
  124C7H8N   H3 2599  49.010   0.378   7.110 -1.6476 -0.0732  0.3053
  124C7H8N   H4 2600  48.903   0.516   7.066 -1.1857  1.0235 -3.7798
  124C7H8N   H5 2601  48.903   0.366   6.965 -0.9819  0.9107 -0.7798
  124C7H8N   H6 2602  49.201   0.604   6.534 -0.6659  1.4952  0.8880
  124C7H8N   H7 2603  49.217   0.434   6.550  0.8235  1.1926  0.1413
  124C7H8N   H8 2604  49.054   0.497   6.543  0.9978 -1.6325 -2.3062
  125C7H8N   N1 2605  51.120   0.334   8.216 -0.4788  0.0890  0.5361
  125C7H8N   C1 2606  51.130   0.343   8.071  0.4513  0.0665 -0.6351
  125C7H8N   N2 2607  51.011   0.325   7.989 -0.7107  0.5078 -0.3618
  125C7H8N   C2 2608  50.903   0.283   8.056  0.1786  0.0300  0.3440
  125C7H8N   C3 2609  50.899   0.257   8.190 -0.2881 -0.1108  0.4501
  125C7H8N   C4 2610  51.010   0.292   8.281 -0.4289 -0.4887  0.0416
  125C7H8N   N3 2611  50.780   0.218   8.217 -0.8621 -0.4370 -0.6366
  125C7H8N   C5 2612  50.705   0.216   8.110  0.5059 -0.6879  0.5897
  125C7H8N   N4 2613  50.782   0.250   8.004 -0.2718 -0.6440 -1.1904
  125C7H8N   C6 2614  51.245   0.371   8.296 -0.0121 -0.4391 -0.9037
  125C7H8N   O1 2615  51.234   0.370   8.020 -0.9679  0.2884  0.0388
  125C7H8N   C7 2616  51.010   0.351   7.840 -0.1127 -0.0412 -0.1579
  125C7H8N   O2 2617  51.000   0.279   8.399 -0.0077 -0.0568 -0.3593
  125C7H8N   H1 2618  50.760   0.201   8.315  0.9872  0.7192 -0.0350
  125C7H8N   H2 2619  50.604   0.178   8.115  0.2811 -0.5583 -2.4266
  125C7H8N   H3 2620  51.282   0.474   8.284  2.1267 -1.3528 -2.4804
  125C7H8N   H4 2621  51.219   0.370   8.402  1.1230 -0.7304 -0.6178
  125C7H8N   H5 2622  51.322   0.297   8.270  1.1545  0.4125  0.1037
  125C7H8N   H6 2623  51.062   0.447   7.833 -1.3130  0.5387 -1.5311
  125C7H8N   H7 2624  51.083   0.279   7.802 -0.1663  0.2664 -0.8607
  125C7H8N   H8 2625  50.905   0.344   7.807  0.2785 -1.2553 -1.1589
  126C7H8N   N1 2626  50.303   0.419   7.780 -0.1294 -0.4195 -1.0468
  126C7H8N   C1 2627  50.284   0.421   7.647  0.0887 -0.1965 -0.6651
  126C7H8N   N2 2628  50.373   0.478   7.555  0.1215 -0.4549  0.3304
  126C7H8N   C2 2629  50.490   0.525   7.606  0.1748 -0.4884 -0.5954
  126C7H8N   C3 2630  50.515   0.530   7.743  0.1286  0.3315  0.3802
  126C7H8N   C4 2631  50.417   0.479   7.841 -0.8744  0.4960 -0.1739
  126C7H8N   N3 2632  50.636   0.598   7.757 -1.0064 -0.1137  0.2267
  126C7H8N   C5 2633  50.675   0.639   7.631 -0.1956 -0.5075 -0.0879
  126C7H8N   N4 2634  50.594   0.585   7.543  0.0025 -0.5871 -0.2850
  126C7H8N   C6 2635  50.206   0.358   7.875  0.2932  0.3195 -0.3597
  126C7H8N   O1 2636  50.193   0.354   7.598  0.1914 -0.5348  0.3746
  126C7H8N   C7 2637  50.357   0.469   7.408 -0.2542 -0.3677  0.3994
  126C7H8N   O2 2638  50.433   0.480   7.967  0.0220  0.2716 -0.3423
  126C7H8N   H1 2639  50.689   0.603   7.844  0.8577 -1.9553 -0.7712
  126C7H8N   H2 2640  50.761   0.703   7.613 -0.5924 -0.3220 -1.3911
  126C7H8N   H3 2641  50.131   0.437   7.890  0.9447  0.6438  1.2251
  126C7H8N   H4 2642  50.250   0.322   7.969 -2.1243 -1.1036  0.2671
  126C7H8N   H5 2643  50.159   0.269   7.832  0.2067 -1.4022  3.1117
  126C7H8N   H6 2644  50.260   0.430   7.373 -0.2726  0.1985 -0.1980
  126C7H8N   H7 2645  50.430   0.409   7.352 -0.1293  1.7550 -1.8177
  126C7H8N   H8 2646  50.361   0.570   7.364  0.4748 -0.0400  1.2035
  127C7H8N   N1 2647  49.855   0.639   8.184  0.0780 -0.0667  0.1878
  127C7H8N   C1 2648  49.876   0.624   8.048 -0.3484 -0.3712 -0.9695
  127C7H8N   N2 2649  49.777   0.552   7.976 -0.2337 -0.3079 -0.1387
  127C7H8N   C2 2650  49.671   0.494   8.039 -0.6250 -0.0560  0.1255
  127C7H8N   C3 2651  49.651   0.507   8.169  0.4327  0.1404 -0.3439
  127C7H8N   C4 2652  49.748   0.579   8.259 -0.8212  0.7188  0.2288
  127C7H8N   N3 2653  49.532   0.456   8.194  0.3436 -0.2388 -0.2199
  127C7H8N   C5 2654  49.485   0.408   8.076 -0.0068 -0.3286  0.1017
  127C7H8N   N4 2655  49.570   0.428   7.977 -1.4989  0.0083 -0.4115
  127C7H8N   C6 2656  49.962   0.693   8.257  0.3024 -0.0682 -0.3576
  127C7H8N   O1 2657  49.979   0.664   7.995 -0.1587 -0.5081 -0.0747
  127C7H8N   C7 2658  49.792   0.538   7.829 -0.1735 -0.2985  0.5100
  127C7H8N   O2 2659  49.735   0.599   8.378  0.0606 -0.1593  0.2243
  127C7H8N   H1 2660  49.478   0.452   8.279  0.2099  0.7940 -0.2505
  127C7H8N   H2 2661  49.386   0.368   8.061 -0.9685  1.3246  1.9576
  127C7H8N   H3 2662  50.048   0.625   8.249  0.0418 -0.4356 -0.0339
  127C7H8N   H4 2663  49.938   0.704   8.363 -1.8222  0.6832 -0.8894
  127C7H8N   H5 2664  49.999   0.784   8.207  0.2433 -1.1812 -2.4876
  127C7H8N   H6 2665  49.898   0.545   7.800  0.1204 -0.3560  1.5504
  127C7H8N   H7 2666  49.720   0.606   7.783  1.8024  2.6332  1.5105
  127C7H8N   H8 2667  49.762   0.436   7.801 -1.0598 -0.0054  0.3839
  128C7H8N   N1 2668  49.093   0.503   7.773 -0.3000  0.0138 -0.4386
  128C7H8N   C1 2669  49.068   0.484   7.638  0.3938 -0.4714 -0.1702
  128C7H8N   N2 2670  49.166   0.539   7.547  0.4691  0.0490  0.6247
  128C7H8N   C2 2671  49.277   0.599   7.601 -0.2066 -0.4084 -0.0653
  128C7H8N   C3 2672  49.300   0.612   7.738 -0.6015  0.5857 -0.7659
  128C7H8N   C4 2673  49.208   0.554   7.832 -0.3047 -0.3561  0.1671
  128C7H8N   N3 2674  49.431   0.651   7.751  0.0416 -0.4053  0.3610
  128C7H8N   C5 2675  49.480   0.665   7.623 -0.0063  0.4893 -0.2085
  128C7H8N   N4 2676  49.394   0.632   7.535 -0.4191 -0.0747 -0.8024
  128C7H8N   C6 2677  48.988   0.453   7.861 -0.8887 -0.0664 -0.2620
  128C7H8N   O1 2678  48.962   0.439   7.596  0.0894 -0.2127  0.7759
  128C7H8N   C7 2679  49.147   0.508   7.407 -0.2168  0.9455 -0.3877
  128C7H8N   O2 2680  49.231   0.562   7.955 -0.8432 -0.4227  0.9940
  128C7H8N   H1 2681  49.477   0.661   7.841  0.2006 -0.6466  0.3060
  128C7H8N   H2 2682  49.585   0.691   7.613 -0.7892  3.7505 -0.3063
  128C7H8N   H3 2683  49.024   0.403   7.952 -0.8192 -0.8017 -0.6899
  128C7H8N   H4 2684  48.923   0.540   7.880  0.6793  1.6823 -2.5981
  128C7H8N   H5 2685  48.933   0.370   7.816 -0.0151 -0.2263 -1.0474
  128C7H8N   H6 2686  49.052   0.458   7.384 -0.3430 -0.2492  2.5367
  128C7H8N   H7 2687  49.168   0.603   7.355 -0.1201  0.3730 -1.4179
  128C7H8N   H8 2688  49.235   0.452   7.374  0.3351  1.9104 -0.5846
  129C7H8N   N1 2689  51.122   0.333   9.178 -0.6321  0.3760  0.2679
  129C7H8N   C1 2690  51.159   0.359   9.043 -0.1509  0.1350  0.8454
  129C7H8N   N2 2691  51.073   0.317   8.943  0.6959  0.7856  0.5611
  129C7H8N   C2 2692  50.959   0.253   8.971 -0.2181  0.3115  0.3224
  129C7H8N   C3 2693  50.918   0.225   9.098 -0.1190 -0.3678  0.2398
  129C7H8N   C4 2694  51.005   0.266   9.215 -0.5540 -0.4360  0.4035
  129C7H8N   N3 2695  50.795   0.163   9.084 -0.1861 -0.6159 -0.5499
  129C7H8N   C5 2696  50.777   0.156   8.946 -0.6476 -0.1136 -0.1098
  129C7H8N   N4 2697  50.871   0.214   8.879 -0.3952 -0.2128  1.0684
  129C7H8N   C6 2698  51.220   0.357   9.289  0.1189 -0.1805  0.4542
  129C7H8N   O1 2699  51.267   0.404   9.022  0.3394 -0.3024  0.3652
  129C7H8N   C7 2700  51.108   0.342   8.801 -0.2617  0.4350 -0.1952
  129C7H8N   O2 2701  50.973   0.246   9.331  0.7758 -0.2525  0.2104
  129C7H8N   H1 2702  50.735   0.120   9.153  2.5204 -0.5300  1.9081
  129C7H8N   H2 2703  50.693   0.105   8.901 -1.1379  0.6546 -0.0918
  129C7H8N   H3 2704  51.322   0.346   9.248 -0.4756 -3.2976 -0.3408
  129C7H8N   H4 2705  51.214   0.451   9.345 -0.1700 -0.7156  1.3333
  129C7H8N   H5 2706  51.212   0.279   9.366  0.2147  0.4863  1.1406
  129C7H8N   H6 2707  51.034   0.392   8.738 -0.6451 -0.9781 -0.8934
  129C7H8N   H7 2708  51.203   0.397   8.796 -0.1529  0.1539 -1.3538
  129C7H8N   H8 2709  51.131   0.242   8.761  1.3484 -0.1800  2.1455
  130C7H8N   N1 2710  50.352   0.263   8.732 -0.0453  0.5827  0.4951
  130C7H8N   C1 2711  50.320   0.249   8.593 -0.5684 -0.2709 -0.7309
  130C7H8N   N2 2712  50.416   0.294   8.504 -0.6343  0.2059  0.5595
  130C7H8N   C2 2713  50.542   0.331   8.551  0.8564  0.5774  0.4081
  130C7H8N   C3 2714  50.566   0.355   8.677 -0.2028 -0.3857  0.2919
  130C7H8N   C4 2715  50.471   0.328   8.776 -0.1388  0.2176 -0.7667
  130C7H8N   N3 2716  50.700   0.394   8.683 -0.2228  0.2125  0.0706
  130C7H8N   C5 2717  50.739   0.408   8.558  0.2263  0.3284  0.4503
  130C7H8N   N4 2718  50.644   0.362   8.476  0.4377  0.2825 -0.3493
  130C7H8N   C6 2719  50.252   0.231   8.830  0.0176  0.4354  0.1727
  130C7H8N   O1 2720  50.211   0.198   8.561 -0.2576  0.8320 -0.2597
  130C7H8N   C7 2721  50.384   0.291   8.360 -0.4884 -0.4086 -0.0393
  130C7H8N   O2 2722  50.498   0.350   8.891 -0.3950 -1.0898 -0.1020
  130C7H8N   H1 2723  50.758   0.400   8.765  0.6215  2.7105 -0.6731
  130C7H8N   H2 2724  50.837   0.443   8.526 -0.7124  1.5482 -1.1649
  130C7H8N   H3 2725  50.250   0.303   8.913  2.5886 -0.5910  1.2006
  130C7H8N   H4 2726  50.279   0.132   8.870 -0.9096  0.8790  2.0061
  130C7H8N   H5 2727  50.154   0.223   8.782 -1.0158  1.1855  2.1149
  130C7H8N   H6 2728  50.465   0.279   8.288 -0.6313  2.2513 -0.7127
  130C7H8N   H7 2729  50.334   0.386   8.334 -1.1584 -0.1114  2.2200
  130C7H8N   H8 2730  50.304   0.218   8.344 -1.8857  1.3434 -1.2887
  131C7H8N   N1 2731  49.854   0.609   9.104  0.4643 -0.2726  0.1490
  131C7H8N   C1 2732  49.856   0.627   8.960 -0.4183  0.0716 -0.2730
  131C7H8N   N2 2733  49.746   0.575   8.885 -0.3104 -1.2540 -0.4907
  131C7H8N   C2 2734  49.638   0.524   8.951  0.0230  0.1512  1.2034
  131C7H8N   C3 2735  49.636   0.512   9.087 -0.7114  0.1279  0.1760
  131C7H8N   C4 2736  49.745   0.546   9.166  0.2120 -1.1987  0.7628
  131C7H8N   N3 2737  49.514   0.451   9.112  0.1573 -0.8682  0.3264
  131C7H8N   C5 2738  49.449   0.435   8.994 -0.3652  0.1623 -0.7983
  131C7H8N   N4 2739  49.524   0.475   8.894 -0.2379 -0.3355 -0.6359
  131C7H8N   C6 2740  49.950   0.672   9.191  0.3781  0.0982 -0.1815
  131C7H8N   O1 2741  49.949   0.686   8.910 -0.1185  0.3619 -0.0861
  131C7H8N   C7 2742  49.760   0.571   8.739 -0.3075 -0.4669  0.2456
  131C7H8N   O2 2743  49.748   0.528   9.288  0.4226  0.2538  0.3626
  131C7H8N   H1 2744  49.477   0.425   9.202  0.6843  0.8505  1.0640
  131C7H8N   H2 2745  49.348   0.397   8.987  0.3486 -1.4364 -3.5975
  131C7H8N   H3 2746  49.910   0.749   9.259  1.0162  0.4854 -0.2406
  131C7H8N   H4 2747  50.030   0.712   9.128 -0.3784 -1.0076 -1.8567
  131C7H8N   H5 2748  49.997   0.596   9.255  0.5438  0.9882  0.7674
  131C7H8N   H6 2749  49.806   0.662   8.698  1.6160 -0.7788  1.6594
  131C7H8N   H7 2750  49.667   0.540   8.689 -1.2792  1.7437  0.6394
  131C7H8N   H8 2751  49.829   0.492   8.706  0.4265 -0.2041  1.1473
  132C7H8N   N1 2752  49.085   0.512   8.656 -0.1678  0.1704 -0.7287
  132C7H8N   C1 2753  49.087   0.486   8.519  0.2067 -0.7163 -0.7240
  132C7H8N   N2 2754  49.189   0.540   8.443 -0.7671  0.5704 -0.0916
  132C7H8N   C2 2755  49.279   0.625   8.497  0.5727 -0.5775  0.4067
  132C7H8N   C3 2756  49.282   0.653   8.624 -0.0076  0.1900 -0.1578
  132C7H8N   C4 2757  49.184   0.596   8.712  0.6897 -1.2353 -0.2422
  132C7H8N   N3 2758  49.397   0.727   8.644 -0.2576  0.5442  0.6955
  132C7H8N   C5 2759  49.462   0.723   8.523  0.0016  0.3613  0.0721
  132C7H8N   N4 2760  49.388   0.658   8.435 -0.2241  0.1980 -0.2206
  132C7H8N   C6 2761  48.980   0.452   8.742  0.1908 -0.1310 -0.5748
  132C7H8N   O1 2762  48.999   0.413   8.473 -0.2232 -0.2607 -0.0452
  132C7H8N   C7 2763  49.177   0.526   8.295  0.1738 -0.6453  0.1241
  132C7H8N   O2 2764  49.185   0.624   8.832 -0.0723  0.2612  0.4712
  132C7H8N   H1 2765  49.431   0.777   8.725  0.5551  1.4957 -0.2261
  132C7H8N   H2 2766  49.559   0.770   8.509 -0.2651  0.9851  0.2836
  132C7H8N   H3 2767  48.890   0.513   8.731 -0.5886 -1.1344  0.1418
  132C7H8N   H4 2768  48.947   0.353   8.710 -0.7442  0.0098 -0.0726
  132C7H8N   H5 2769  49.011   0.444   8.847 -0.0467 -0.4771 -0.5294
  132C7H8N   H6 2770  49.069   0.513   8.277  0.3475 -1.3550 -0.4095
  132C7H8N   H7 2771  49.212   0.618   8.246 -0.2195  0.1652  1.3319
  132C7H8N   H8 2772  49.241   0.446   8.255  2.2770 -0.0515  2.2084
  133C7H8N   N1 2773  51.103   0.357  10.033 -0.3064 -0.1924 -0.4423
  133C7H8N   C1 2774  51.138   0.374   9.898 -1.0836 -0.3382  0.3778
  133C7H8N   N2 2775  51.055   0.341   9.793  0.2292  0.3448 -0.3200
  133C7H8N   C2 2776  50.936   0.284   9.829 -0.0563  0.0002  0.1776
  133C7H8N   C3 2777  50.899   0.258   9.961 -0.4817  0.2198  0.1622
  133C7H8N   C4 2778  50.981   0.307  10.074  0.1778  0.6842 -0.0016
  133C7H8N   N3 2779  50.770   0.196   9.957  0.1255  0.8809 -0.0736
  133C7H8N   C5 2780  50.743   0.184   9.819  0.3059  0.1411 -1.0498
  133C7H8N   N4 2781  50.835   0.248   9.740  0.8638 -0.1514  0.2924
  133C7H8N   C6 2782  51.204   0.363  10.138  1.2943 -0.8847 -0.4191
  133C7H8N   O1 2783  51.247   0.430   9.875 -0.2701  0.1647 -0.8190
  133C7H8N   C7 2784  51.096   0.354   9.653  0.6786  0.6373 -0.5555
  133C7H8N   O2 2785  50.937   0.320  10.189 -0.5030  0.5049 -0.1223
  133C7H8N   H1 2786  50.724   0.150  10.034 -0.7290 -0.0811 -1.1534
  133C7H8N   H2 2787  50.672   0.114   9.777  1.4844 -1.9168  0.3093
  133C7H8N   H3 2788  51.169   0.298  10.220  0.4117 -0.7075 -0.6565
  133C7H8N   H4 2789  51.301   0.320  10.111  1.1551 -1.2918 -0.2793
  133C7H8N   H5 2790  51.216   0.463  10.180 -1.8535 -0.5055 -0.3131
  133C7H8N   H6 2791  51.016   0.361   9.578  2.1932 -0.1923 -2.2787
  133C7H8N   H7 2792  51.163   0.441   9.645  2.4231 -0.6812 -0.4717
  133C7H8N   H8 2793  51.160   0.269   9.629  0.4527 -0.1393  1.5332
  134C7H8N   N1 2794  50.331   0.312   9.583  0.1926 -0.2697  0.7982
  134C7H8N   C1 2795  50.302   0.298   9.450  0.1750 -0.3615 -0.4568
  134C7H8N   N2 2796  50.403   0.309   9.354  0.2805  0.3490 -0.2263
  134C7H8N   C2 2797  50.531   0.343   9.396  0.1952  0.1824  0.3802
  134C7H8N   C3 2798  50.560   0.353   9.535  0.7662  0.4722 -0.1100
  134C7H8N   C4 2799  50.459   0.320   9.637  0.0860 -0.2307  0.5251
  134C7H8N   N3 2800  50.692   0.388   9.534  0.0941  0.0363 -0.3156
  134C7H8N   C5 2801  50.733   0.407   9.402 -0.1580 -0.0972  0.5602
  134C7H8N   N4 2802  50.636   0.375   9.317  1.6462 -0.0030  0.2139
  134C7H8N   C6 2803  50.218   0.286   9.685  0.0337 -0.5074 -0.3903
  134C7H8N   O1 2804  50.186   0.275   9.416 -0.7760  1.2712 -0.0065
  134C7H8N   C7 2805  50.373   0.306   9.218  1.1628 -0.7085 -0.3489
  134C7H8N   O2 2806  50.487   0.299   9.751 -0.4213 -0.6584 -0.0938
  134C7H8N   H1 2807  50.752   0.415   9.611  0.3249 -2.1298  0.3110
  134C7H8N   H2 2808  50.827   0.450   9.369  0.2246 -2.3503 -1.4116
  134C7H8N   H3 2809  50.133   0.231   9.642  0.9711 -2.3960  0.1179
  134C7H8N   H4 2810  50.191   0.375   9.743  0.2148  0.1874 -1.3538
  134C7H8N   H5 2811  50.253   0.212   9.759  1.6879  2.1137  1.5309
  134C7H8N   H6 2812  50.318   0.394   9.184 -1.4640 -2.2407 -0.1589
  134C7H8N   H7 2813  50.306   0.220   9.203 -0.9607  0.6874  0.9610
  134C7H8N   H8 2814  50.459   0.301   9.150  0.1587 -2.0330 -1.5511
  135C7H8N   N1 2815  49.846   0.601   9.949  0.0480 -0.0168  0.4021
  135C7H8N   C1 2816  49.862   0.607   9.814  0.2561 -0.0232  0.2264
  135C7H8N   N2 2817  49.759   0.550   9.740  0.1526  0.0403 -0.2058
  135C7H8N   C2 2818  49.644   0.501   9.805  0.1407 -0.1585 -0.0456
  135C7H8N   C3 2819  49.629   0.490   9.931  0.4067 -0.3946  0.1447
  135C7H8N   C4 2820  49.736   0.542  10.019  0.3199 -0.2609 -0.6326
  135C7H8N   N3 2821  49.503   0.435   9.960  0.4440 -0.5080 -0.3491
  135C7H8N   C5 2822  49.456   0.402   9.835 -0.5713 -0.3768  0.1275
  135C7H8N   N4 2823  49.531   0.452   9.739  0.0777 -0.0902 -0.1001
  135C7H8N   C6 2824  49.951   0.676  10.028  1.2626  0.2419 -0.1062
  135C7H8N   O1 2825  49.950   0.661   9.753 -0.4312  0.2707 -0.0421
  135C7H8N   C7 2826  49.770   0.537   9.597 -0.2593  0.0170 -0.1866
  135C7H8N   O2 2827  49.723   0.542  10.136 -0.1606  0.9205 -0.7845
  135C7H8N   H1 2828  49.472   0.406  10.052  2.4922 -1.9312 -0.0403
  135C7H8N   H2 2829  49.363   0.348   9.825 -0.7150 -0.0771 -0.1782
  135C7H8N   H3 2830  50.049   0.663   9.982  1.2619  0.9163 -0.3060
  135C7H8N   H4 2831  49.952   0.637  10.131 -0.5809  0.5522  0.0541
  135C7H8N   H5 2832  49.929   0.783  10.037  0.6809  0.0221  1.3136
  135C7H8N   H6 2833  49.704   0.453   9.575  0.0507 -0.0460 -0.8822
  135C7H8N   H7 2834  49.876   0.534   9.570  0.1552 -0.0572  1.3949
  135C7H8N   H8 2835  49.727   0.622   9.543  0.4384  0.4112 -0.1348
  136C7H8N   N1 2836  49.100   0.494   9.510  0.0935  0.5950  0.5874
  136C7H8N   C1 2837  49.085   0.495   9.370 -0.0553  0.4221  0.9039
  136C7H8N   N2 2838  49.186   0.548   9.289 -0.3515  0.3038  0.3108
  136C7H8N   C2 2839  49.296   0.602   9.355  0.5115 -0.0002  0.5886
  136C7H8N   C3 2840  49.304   0.614   9.493  0.5527  0.7511 -0.1694
  136C7H8N   C4 2841  49.207   0.555   9.580 -0.2334 -0.4613 -0.1154
  136C7H8N   N3 2842  49.427   0.667   9.521 -0.0566 -0.0751  0.5459
  136C7H8N   C5 2843  49.472   0.719   9.396 -0.0650  0.2368 -0.1844
  136C7H8N   N4 2844  49.407   0.666   9.295  0.3900  1.0983  0.1160
  136C7H8N   C6 2845  48.987   0.439   9.583  0.0228 -0.0977  0.0983
  136C7H8N   O1 2846  48.993   0.442   9.312 -0.0200  0.4630 -0.5140
  136C7H8N   C7 2847  49.166   0.561   9.147 -0.1437 -0.0790 -0.6462
  136C7H8N   O2 2848  49.207   0.568   9.700 -0.0538  0.0607  0.2668
  136C7H8N   H1 2849  49.481   0.675   9.607 -0.9197 -0.5755  1.1406
  136C7H8N   H2 2850  49.570   0.764   9.396  1.1242 -2.2912 -0.2228
  136C7H8N   H3 2851  48.938   0.364   9.520  2.3786 -1.3603 -0.3197
  136C7H8N   H4 2852  49.012   0.386   9.676 -0.6352 -0.0637  0.2931
  136C7H8N   H5 2853  48.928   0.526   9.613 -0.3745  0.7810 -3.0964
  136C7H8N   H6 2854  49.076   0.617   9.119 -0.1270 -0.3717 -1.3024
  136C7H8N   H7 2855  49.254   0.608   9.102 -0.0455  0.2040 -0.1628
  136C7H8N   H8 2856  49.138   0.459   9.119 -3.2367  0.2361  1.0372
  137C7H8N   N1 2857  51.119   0.371  10.902 -0.3461  0.4841 -0.6657
  137C7H8N   C1 2858  51.160   0.368  10.762  0.3758  1.8576 -0.6970
  137C7H8N   N2 2859  51.062   0.331  10.669  0.4273  0.5059 -0.3143
  137C7H8N   C2 2860  50.935   0.298  10.711 -0.1211  0.9207  0.2765
  137C7H8N   C3 2861  50.903   0.287  10.840 -0.5969  0.3017  0.4066
  137C7H8N   C4 2862  51.001   0.316  10.947 -0.0140 -0.2962 -0.1743
  137C7H8N   N3 2863  50.784   0.228  10.844 -0.2821  0.8246  0.5330
  137C7H8N   C5 2864  50.760   0.183  10.716  0.0538  0.0613 -0.4709
  137C7H8N   N4 2865  50.848   0.226  10.634  0.1314  0.2532  0.8467
  137C7H8N   C6 2866  51.229   0.398  10.996 -0.2098  0.1480 -0.1127
  137C7H8N   O1 2867  51.270   0.390  10.724 -0.0377 -0.2228  0.3143
  137C7H8N   C7 2868  51.092   0.310  10.527 -0.3324  0.3944 -0.5879
  137C7H8N   O2 2869  50.969   0.311  11.067  0.4454 -0.3333  0.8463
  137C7H8N   H1 2870  50.722   0.213  10.923 -0.3295 -4.3775 -0.2696
  137C7H8N   H2 2871  50.677   0.116  10.702 -0.9125  1.3638 -1.0258
  137C7H8N   H3 2872  51.231   0.333  11.084  2.6676 -0.1724 -0.3772
  137C7H8N   H4 2873  51.325   0.390  10.943  0.9441 -0.6248  2.0735
  137C7H8N   H5 2874  51.210   0.503  11.020  1.4360  0.0390  1.7453
  137C7H8N   H6 2875  51.201   0.319  10.514 -0.0585  0.5969  1.5053
  137C7H8N   H7 2876  51.055   0.212  10.494 -0.6350  0.3602 -0.1403
  137C7H8N   H8 2877  51.041   0.392  10.475 -3.2529 -0.7267  0.4251
  138C7H8N   N1 2878  50.319   0.289  10.440 -0.4679 -0.6436  0.4603
  138C7H8N   C1 2879  50.303   0.269  10.304  0.2755  0.4098 -0.3238
  138C7H8N   N2 2880  50.405   0.305  10.219  0.6301 -0.5295  0.3629
  138C7H8N   C2 2881  50.498   0.383  10.269 -0.6234  0.0714 -0.2251
  138C7H8N   C3 2882  50.522   0.395  10.399 -0.0034  0.4438 -0.1750
  138C7H8N   C4 2883  50.432   0.342  10.493 -0.8216 -0.5118 -0.0800
  138C7H8N   N3 2884  50.640   0.470  10.407 -0.0495 -0.4775  0.2847
  138C7H8N   C5 2885  50.695   0.476  10.286 -0.1848  0.9030 -0.3554
  138C7H8N   N4 2886  50.600   0.442  10.197 -0.3531  0.4024 -0.0855
  138C7H8N   C6 2887  50.214   0.260  10.540 -0.5085  0.5165 -0.0721
  138C7H8N   O1 2888  50.203   0.221  10.260 -0.1843  0.2500  0.2593
  138C7H8N   C7 2889  50.385   0.289  10.074 -0.4776  0.0515  0.0998
  138C7H8N   O2 2890  50.454   0.345  10.611 -0.1612 -0.6396  0.2608
  138C7H8N   H1 2891  50.682   0.502  10.493  0.7553  0.1123 -0.3200
  138C7H8N   H2 2892  50.787   0.525  10.261  0.0402 -0.2696 -1.9224
  138C7H8N   H3 2893  50.203   0.339  10.615 -2.0467  1.3662 -1.1515
  138C7H8N   H4 2894  50.247   0.170  10.593  0.6955 -0.2088 -1.9803
  138C7H8N   H5 2895  50.119   0.239  10.488 -0.2516  2.0641 -1.2022
  138C7H8N   H6 2896  50.301   0.226  10.041 -1.3435  0.5912  1.2443
  138C7H8N   H7 2897  50.482   0.260  10.032 -0.8046 -0.7104 -0.1406
  138C7H8N   H8 2898  50.360   0.387  10.033  0.2858  0.2151  0.0259
  139C7H8N   N1 2899  49.855   0.663  10.816 -1.1662  0.1544 -0.5910
  139C7H8N   C1 2900  49.884   0.664  10.674  0.6541  0.5113 -0.2635
  139C7H8N   N2 2901  49.800   0.589  10.587  0.6552 -0.0247  0.2556
  139C7H8N   C2 2902  49.691   0.537  10.642 -0.3295  0.4765  0.0183
  139C7H8N   C3 2903  49.665   0.528  10.773  0.6809 -0.3593  0.7969
  139C7H8N   C4 2904  49.750   0.590  10.869 -0.0709 -0.0873  0.0292
  139C7H8N   N3 2905  49.539   0.468  10.782  0.2095 -0.3928  0.0619
  139C7H8N   C5 2906  49.501   0.429  10.656  0.2487 -0.2156  0.5525
  139C7H8N   N4 2907  49.593   0.472  10.570  0.4115 -0.0999 -0.7962
  139C7H8N   C6 2908  49.944   0.719  10.918 -0.1962 -0.7333  0.1336
  139C7H8N   O1 2909  49.979   0.723  10.635 -0.0697 -0.2907  0.5662
  139C7H8N   C7 2910  49.815   0.596  10.442 -0.7870 -0.0313 -0.7566
  139C7H8N   O2 2911  49.732   0.575  10.992 -0.3664 -0.0900  0.1079
  139C7H8N   H1 2912  49.477   0.455  10.861  1.4786  2.5255  1.6063
  139C7H8N   H2 2913  49.417   0.363  10.643  0.5741 -0.3270 -1.1245
  139C7H8N   H3 2914  50.005   0.641  10.962 -0.2310 -0.3158  0.9273
  139C7H8N   H4 2915  49.888   0.767  11.000 -1.8728 -3.4708  0.6675
  139C7H8N   H5 2916  50.016   0.791  10.877 -0.1980 -2.1375 -2.4698
  139C7H8N   H6 2917  49.853   0.695  10.414 -0.7643  0.1195 -0.1848
  139C7H8N   H7 2918  49.723   0.565  10.391 -3.2115  0.7256  2.9766
  139C7H8N   H8 2919  49.885   0.517  10.413  0.1161 -0.3816  2.2499
  140C7H8N   N1 2920  49.080   0.503  10.455 -0.0706  0.2522  0.1149
  140C7H8N   C1 2921  49.058   0.471  10.320 -0.2133  0.4138  0.3969
  140C7H8N   N2 2922  49.159   0.518  10.230 -0.8257 -0.4183 -0.4283
  140C7H8N   C2 2923  49.265   0.592  10.272 -0.2384  0.1810  0.2993
  140C7H8N   C3 2924  49.286   0.607  10.400 -0.5155  0.4489 -0.3249
  140C7H8N   C4 2925  49.196   0.560  10.503 -0.2196 -0.6786 -0.2082
  140C7H8N   N3 2926  49.407   0.674  10.405  0.4644 -0.9625  0.1841
  140C7H8N   C5 2927  49.455   0.691  10.278 -0.1962  0.5649 -0.3510
  140C7H8N   N4 2928  49.369   0.642  10.188  0.2994  0.2583  0.4410
  140C7H8N   C6 2929  48.971   0.466  10.544  0.2327 -0.2753 -0.2462
  140C7H8N   O1 2930  48.962   0.405  10.286  0.1532 -0.3438  0.3738
  140C7H8N   C7 2931  49.130   0.503  10.087 -0.1248 -0.3294 -1.0510
  140C7H8N   O2 2932  49.221   0.579  10.625 -0.3836 -0.2794 -0.2819
  140C7H8N   H1 2933  49.443   0.712  10.491 -1.1241  0.4788  0.2393
  140C7H8N   H2 2934  49.538   0.755  10.251  0.5574 -0.7154 -1.1454
  140C7H8N   H3 2935  48.972   0.360  10.572 -1.6386 -0.3872 -0.5554
  140C7H8N   H4 2936  48.961   0.532  10.632 -0.0873 -0.6955  0.0331
  140C7H8N   H5 2937  48.875   0.481  10.494  0.6552  2.8460 -0.2444
  140C7H8N   H6 2938  49.021   0.487  10.080 -0.1646 -0.9696  0.7732
  140C7H8N   H7 2939  49.150   0.595  10.030 -1.8619  0.3494 -0.6011
  140C7H8N   H8 2940  49.187   0.421  10.041  4.4926  2.6754 -1.0251
  141C7H8N   N1 2941  51.145   0.589  11.707  0.0631 -0.6453  0.0054
  141C7H8N   C1 2942  51.165   0.536  11.581  0.4895 -0.1222 -0.4718
  141C7H8N   N2 2943  51.069   0.552  11.482  0.2230 -0.0697  0.6299
  141C7H8N   C2 2944  50.955   0.614  11.520 -0.0623 -0.0842 -0.2860
  141C7H8N   C3 2945  50.933   0.667  11.641  0.2157  0.1908 -0.1963
  141C7H8N   C4 2946  51.030   0.656  11.750  0.1264  0.4789 -0.2613
  141C7H8N   N3 2947  50.807   0.715  11.637 -0.0931  0.2300 -0.0226
  141C7H8N   C5 2948  50.755   0.693  11.512  0.1312  0.5126 -0.5322
  141C7H8N   N4 2949  50.845   0.627  11.443  0.3661  0.1678  0.9934
  141C7H8N   C6 2950  51.256   0.564  11.809 -0.5294  0.0380  0.0180
  141C7H8N   O1 2951  51.259   0.465  11.556 -0.8009 -0.0344 -0.4776
  141C7H8N   C7 2952  51.092   0.506  11.346 -0.0669  0.1249 -0.2532
  141C7H8N   O2 2953  51.003   0.684  11.867 -0.9132 -0.0474 -0.1020
  141C7H8N   H1 2954  50.757   0.740  11.721  0.4812 -1.3148  0.7976
  141C7H8N   H2 2955  50.650   0.704  11.485  0.3050  1.3138 -0.8703
  141C7H8N   H3 2956  51.233   0.635  11.890  2.1878  0.8551  0.1027
  141C7H8N   H4 2957  51.254   0.457  11.834 -0.6318  0.1394  0.4366
  141C7H8N   H5 2958  51.352   0.590  11.764 -0.0149 -0.9064  0.5581
  141C7H8N   H6 2959  51.021   0.547  11.274 -0.2957  1.7895  0.8914
  141C7H8N   H7 2960  51.195   0.527  11.314  0.1711 -0.8311 -0.1155
  141C7H8N   H8 2961  51.076   0.398  11.341 -0.1854  0.2497 -3.0742
  142C7H8N   N1 2962  50.307   0.504  11.268 -0.0144  0.4583  0.5848
  142C7H8N   C1 2963  50.281   0.472  11.137 -0.0817  0.8848 -0.6920
  142C7H8N   N2 2964  50.401   0.454  11.057 -0.3619  0.0601  0.1086
  142C7H8N   C2 2965  50.527   0.459  11.109  0.1122  0.3900 -0.2262
  142C7H8N   C3 2966  50.540   0.491  11.239  0.3551 -0.2203 -0.0937
  142C7H8N   C4 2967  50.434   0.506  11.334  0.0353 -0.1887  0.6148
  142C7H8N   N3 2968  50.672   0.496  11.258 -0.2197 -0.1902  0.3881
  142C7H8N   C5 2969  50.737   0.481  11.138  0.1860  0.6646 -0.0027
  142C7H8N   N4 2970  50.643   0.454  11.043  0.3114  0.6823  0.6994
  142C7H8N   C6 2971  50.195   0.522  11.359 -0.7076  0.4919 -0.1569
  142C7H8N   O1 2972  50.175   0.452  11.096  0.4744  0.4154 -0.1483
  142C7H8N   C7 2973  50.386   0.396  10.916 -0.1228 -0.2929 -0.8042
  142C7H8N   O2 2974  50.449   0.526  11.454  0.1872 -0.2814 -0.1159
  142C7H8N   H1 2975  50.728   0.505  11.342 -2.1763  0.5943  1.6309
  142C7H8N   H2 2976  50.842   0.498  11.120  0.0702 -0.5017 -1.9762
  142C7H8N   H3 2977  50.106   0.498  11.300  0.5271  0.6030 -2.1201
  142C7H8N   H4 2978  50.204   0.618  11.411  1.3582 -0.7590  1.9200
  142C7H8N   H5 2979  50.206   0.441  11.432  1.9198  1.0125  0.0694
  142C7H8N   H6 2980  50.279   0.378  10.898 -0.7102  0.4374  1.8195
  142C7H8N   H7 2981  50.452   0.309  10.902  1.1580  0.0732  2.4888
  142C7H8N   H8 2982  50.415   0.487  10.862  3.2754 -0.4449  0.6532
  143C7H8N   N1 2983  49.839   0.164  11.698 -0.9120  0.4920 -0.8210
  143C7H8N   C1 2984  49.865   0.217  11.575  0.4902  0.4656 -0.0997
  143C7H8N   N2 2985  49.765   0.217  11.477 -0.2519  0.0354 -0.5311
  143C7H8N   C2 2986  49.641   0.161  11.504  0.0668  0.1523  1.1562
  143C7H8N   C3 2987  49.614   0.116  11.630  0.0653 -0.0282  0.1334
  143C7H8N   C4 2988  49.720   0.107  11.735  0.7492 -0.4939 -0.1588
  143C7H8N   N3 2989  49.478   0.105  11.641  0.7481  0.5657 -0.1080
  143C7H8N   C5 2990  49.428   0.135  11.511 -0.5447  0.1987 -0.3494
  143C7H8N   N4 2991  49.523   0.171  11.430  0.3066  0.2379  0.0384
  143C7H8N   C6 2992  49.946   0.158  11.804 -0.2949 -0.4689 -0.1393
  143C7H8N   O1 2993  49.974   0.260  11.546  0.1786  0.2474  0.9350
  143C7H8N   C7 2994  49.794   0.242  11.341 -0.5629  0.0635  0.3604
  143C7H8N   O2 2995  49.686   0.063  11.844 -0.0026 -0.4158 -0.3715
  143C7H8N   H1 2996  49.435   0.082  11.729  0.8423 -1.3119 -0.5362
  143C7H8N   H2 2997  49.323   0.134  11.486 -0.8851  3.5956  0.7252
  143C7H8N   H3 2998  50.043   0.143  11.754 -1.1546 -0.4517 -1.8406
  143C7H8N   H4 2999  49.926   0.071  11.868  4.5207 -1.9998 -0.4891
  143C7H8N   H5 3000  49.958   0.248  11.866  2.9916 -1.6362  1.0066
  143C7H8N   H6 3001  49.705   0.277  11.287  0.0116 -1.8039 -1.8871
  143C7H8N   H7 3002  49.835   0.152  11.293  3.8257  2.1521  0.0013
  143C7H8N   H8 3003  49.871   0.319  11.334 -0.8711  0.2804 -0.5679
  144C7H8N   N1 3004  49.049   0.610  11.275 -0.9224  0.3305  0.3024
  144C7H8N   C1 3005  49.037   0.583  11.141 -0.3732 -0.8911 -0.6888
  144C7H8N   N2 3006  49.141   0.629  11.054  0.4760 -0.0776  0.5753
  144C7H8N   C2 3007  49.261   0.661  11.115  0.2887  0.4170  0.3327
  144C7H8N   C3 3008  49.273   0.678  11.254  0.0982  0.1031  0.2033
  144C7H8N   C4 3009  49.160   0.659  11.337 -0.4970  0.0766  0.0793
  144C7H8N   N3 3010  49.400   0.722  11.279  0.9121 -0.2224  0.4824
  144C7H8N   C5 3011  49.462   0.724  11.150  0.7505 -0.2506 -0.6942
  144C7H8N   N4 3012  49.380   0.689  11.054  0.2631  0.1307  0.7677
  144C7H8N   C6 3013  48.944   0.548  11.363 -0.3129 -0.1677  0.8056
  144C7H8N   O1 3014  48.945   0.513  11.100  0.2256  0.2327  0.3325
  144C7H8N   C7 3015  49.126   0.598  10.909 -0.5900  1.0512 -0.5413
  144C7H8N   O2 3016  49.169   0.675  11.459 -1.1011 -0.3404  0.2348
  144C7H8N   H1 3017  49.436   0.734  11.372 -0.1610 -1.3443  1.0677
  144C7H8N   H2 3018  49.565   0.756  11.136  0.3280  1.0833 -0.9057
  144C7H8N   H3 3019  48.994   0.529  11.459  0.9782 -1.8822 -0.1722
  144C7H8N   H4 3020  48.866   0.617  11.396 -1.4177 -2.1476  2.5088
  144C7H8N   H5 3021  48.898   0.457  11.322  3.1129 -0.4289 -2.7625
  144C7H8N   H6 3022  49.210   0.645  10.855  1.9096 -2.1472  0.3561
  144C7H8N   H7 3023  49.129   0.489  10.896  0.3395  0.5605  3.2532
  144C7H8N   H8 3024  49.025   0.617  10.873 -1.4811 -1.6157  0.4306
  145C7H8N   N1 3025  51.138   0.622  12.572  0.1001 -0.2550  0.2527
  145C7H8N   C1 3026  51.159   0.568  12.442 -0.2026 -0.0102  0.3656
  145C7H8N   N2 3027  51.049   0.561  12.345 -0.7199 -0.2612 -0.1107
  145C7H8N   C2 3028  50.932   0.631  12.382  0.2854 -0.1734  0.2214
  145C7H8N   C3 3029  50.911   0.681  12.507 -0.2991 -0.1324  0.0011
  145C7H8N   C4 3030  51.018   0.667  12.612  0.1825  0.2494 -0.5513
  145C7H8N   N3 3031  50.786   0.731  12.515 -0.1247  0.0924 -0.0314
  145C7H8N   C5 3032  50.733   0.713  12.384 -0.2996 -0.1863  0.7816
  145C7H8N   N4 3033  50.827   0.654  12.303  0.1423 -0.0985 -0.5743
  145C7H8N   C6 3034  51.251   0.607  12.662  0.2568  0.9432  0.2896
  145C7H8N   O1 3035  51.267   0.516  12.418  0.1971  0.3015 -0.6009
  145C7H8N   C7 3036  51.075   0.514  12.208 -0.6622  0.4555 -0.3681
  145C7H8N   O2 3037  50.996   0.698  12.725 -0.4754  0.1158 -0.0890
  145C7H8N   H1 3038  50.744   0.777  12.594  1.2690 -0.5598  1.1044
  145C7H8N   H2 3039  50.634   0.742  12.353  0.0302 -0.0625 -0.1832
  145C7H8N   H3 3040  51.240   0.652  12.761  0.6468 -2.3039  1.8679
  145C7H8N   H4 3041  51.259   0.503  12.697  3.1471  0.8466 -0.5670
  145C7H8N   H5 3042  51.341   0.655  12.622 -0.8067  2.0516 -0.8144
  145C7H8N   H6 3043  51.001   0.437  12.182  0.9830 -1.4940  0.5432
  145C7H8N   H7 3044  51.061   0.607  12.152  0.2920  1.1639  0.5570
  145C7H8N   H8 3045  51.178   0.478  12.203 -0.9716 -0.3068 -1.5403
  146C7H8N   N1 3046  50.318   0.829  12.149  0.2896  0.4715 -0.3592
  146C7H8N   C1 3047  50.279   0.788  12.020 -0.0209  0.3792  0.3271
  146C7H8N   N2 3048  50.378   0.783  11.916  0.1060 -0.3285  0.0223
  146C7H8N   C2 3049  50.509   0.807  11.952 -1.0099 -0.2530  0.5692
  146C7H8N   C3 3050  50.546   0.834  12.073 -0.2539 -0.1902 -0.6655
  146C7H8N   C4 3051  50.447   0.863  12.179 -0.7406  0.2391  0.6054
  146C7H8N   N3 3052  50.685   0.861  12.076 -0.3272  0.2621  0.6080
  146C7H8N   C5 3053  50.725   0.844  11.939  0.5541 -1.0578 -0.0213
  146C7H8N   N4 3054  50.620   0.817  11.862  0.4657 -0.0151 -0.0763
  146C7H8N   C6 3055  50.214   0.836  12.252 -0.7394  0.0213 -0.3518
  146C7H8N   O1 3056  50.165   0.745  11.996 -0.0058 -0.4078 -0.6276
  146C7H8N   C7 3057  50.345   0.727  11.783  0.4317  0.2049 -0.3726
  146C7H8N   O2 3058  50.470   0.911  12.290  0.2916  0.1848  0.2351
  146C7H8N   H1 3059  50.740   0.882  12.157  1.1495  0.8030 -0.5166
  146C7H8N   H2 3060  50.830   0.843  11.914  0.8206 -0.6519  1.0169
  146C7H8N   H3 3061  50.114   0.831  12.208 -0.9881 -2.9807  0.4117
  146C7H8N   H4 3062  50.226   0.924  12.316  0.3383  0.7172 -1.4741
  146C7H8N   H5 3063  50.222   0.749  12.319 -0.3922  0.3351  0.0157
  146C7H8N   H6 3064  50.421   0.723  11.704  0.9073 -0.4010  0.1043
  146C7H8N   H7 3065  50.256   0.768  11.734  0.5260 -0.0445 -0.7660
  146C7H8N   H8 3066  50.317   0.624  11.810  5.5348 -0.9551  1.1015
  147C7H8N   N1 3067  49.872   0.505  12.610 -1.1308  0.3705 -0.3763
  147C7H8N   C1 3068  49.911   0.563  12.482  0.7557  0.8559  1.0057
  147C7H8N   N2 3069  49.823   0.537  12.369  0.1120  0.2140 -0.2499
  147C7H8N   C2 3070  49.696   0.489  12.398 -1.0736 -0.0901 -0.1407
  147C7H8N   C3 3071  49.658   0.454  12.521  0.3781 -0.2280  0.2922
  147C7H8N   C4 3072  49.746   0.460  12.638 -0.3188 -0.8242 -1.1247
  147C7H8N   N3 3073  49.531   0.412  12.507 -0.9016  0.8374  0.1331
  147C7H8N   C5 3074  49.497   0.433  12.375 -0.2096  0.0850  0.8869
  147C7H8N   N4 3075  49.601   0.473  12.304  0.9782 -0.6608 -0.5232
  147C7H8N   C6 3076  49.961   0.527  12.725  0.7352 -0.1017  0.6437
  147C7H8N   O1 3077  50.011   0.622  12.466 -0.0120  0.2193 -0.4948
  147C7H8N   C7 3078  49.870   0.581  12.234  0.2741  1.0825 -0.7017
  147C7H8N   O2 3079  49.711   0.418  12.752 -0.5109  0.5786  0.3123
  147C7H8N   H1 3080  49.476   0.368  12.579  0.8352  1.5265  1.9289
  147C7H8N   H2 3081  49.410   0.379  12.341  0.0398 -2.8388  4.4788
  147C7H8N   H3 3082  49.951   0.633  12.750  2.9008  0.5339 -1.0706
  147C7H8N   H4 3083  50.056   0.497  12.679 -0.6330 -3.3061 -0.2464
  147C7H8N   H5 3084  49.931   0.460  12.807 -0.9843 -0.5772 -0.3595
  147C7H8N   H6 3085  49.931   0.673  12.234  0.0379  1.2378 -1.1786
  147C7H8N   H7 3086  49.793   0.602  12.159  0.2468  1.3000 -0.6125
  147C7H8N   H8 3087  49.930   0.499  12.193 -0.5633 -0.3177  0.8498
  148C7H8N   N1 3088  49.026   0.293  12.150  0.4486 -0.7101  0.5289
  148C7H8N   C1 3089  49.008   0.368  12.032 -0.2642 -0.5806 -0.7995
  148C7H8N   N2 3090  49.109   0.366  11.940  0.2855 -0.1444  0.6507
  148C7H8N   C2 3091  49.231   0.308  11.966  0.0426 -0.6777  0.5594
  148C7H8N   C3 3092  49.239   0.238  12.076 -0.8269  0.4790  0.0272
  148C7H8N   C4 3093  49.138   0.229  12.182  0.1477 -0.0546  0.5355
  148C7H8N   N3 3094  49.372   0.201  12.080  0.0899  0.2965  0.3420
  148C7H8N   C5 3095  49.434   0.239  11.957  0.4212 -0.3119 -0.7673
  148C7H8N   N4 3096  49.346   0.306  11.886 -0.3381 -0.4911  0.4490
  148C7H8N   C6 3097  48.914   0.291  12.258  0.2433 -0.1790 -0.0637
  148C7H8N   O1 3098  48.908   0.429  12.009  0.1495  0.1286 -0.0366
  148C7H8N   C7 3099  49.105   0.439  11.810 -0.4694  0.2179 -0.0317
  148C7H8N   O2 3100  49.156   0.169  12.283  0.1175 -0.7345  0.4426
  148C7H8N   H1 3101  49.427   0.171  12.159 -1.7226  0.5948  1.7763
  148C7H8N   H2 3102  49.539   0.233  11.930  0.3964 -0.2691 -0.8671
  148C7H8N   H3 3103  48.824   0.310  12.199 -0.9656  3.4604  2.7425
  148C7H8N   H4 3104  48.902   0.197  12.312  1.7901  2.0599  4.4369
  148C7H8N   H5 3105  48.923   0.380  12.321  0.8925  2.2362 -3.3778
  148C7H8N   H6 3106  49.203   0.479  11.782  0.5888 -1.0864  1.6312
  148C7H8N   H7 3107  49.077   0.364  11.734  1.1481  0.0626 -0.4842
  148C7H8N   H8 3108  49.021   0.510  11.803 -0.8411 -0.2383 -0.2272
  149C7H8N   N1 3109  51.140   0.640  13.405  0.5567  0.4422  0.1043
  149C7H8N   C1 3110  51.166   0.582  13.277 -0.5472 -0.3209  0.6028
  149C7H8N   N2 3111  51.059   0.566  13.183 -0.3438  0.6627 -0.1596
  149C7H8N   C2 3112  50.934   0.603  13.220 -0.0902  0.1373  0.1237
  149C7H8N   C3 3113  50.912   0.658  13.336  0.3240  0.4360  0.1066
  149C7H8N   C4 3114  51.011   0.684  13.435 -0.4425  1.7069 -0.4739
  149C7H8N   N3 3115  50.778   0.700  13.335  0.0642 -0.4388  0.2168
  149C7H8N   C5 3116  50.734   0.670  13.206  0.1646  0.9852  0.4879
  149C7H8N   N4 3117  50.828   0.610  13.133  0.2700 -0.4460 -0.3348
  149C7H8N   C6 3118  51.253   0.660  13.510  0.0918  0.2616  0.2819
  149C7H8N   O1 3119  51.273   0.533  13.261  0.5099  0.3515  0.3515
  149C7H8N   C7 3120  51.093   0.514  13.049 -0.2294 -0.5464  0.2631
  149C7H8N   O2 3121  50.976   0.735  13.539  0.2511 -0.3260  0.2814
  149C7H8N   H1 3122  50.736   0.762  13.403 -0.2831  2.0941 -2.1893
  149C7H8N   H2 3123  50.635   0.691  13.168 -0.6203  0.9796  2.4820
  149C7H8N   H3 3124  51.344   0.706  13.468 -0.0185  1.9627  1.8728
  149C7H8N   H4 3125  51.216   0.737  13.579 -1.4601  0.1989 -0.4577
  149C7H8N   H5 3126  51.272   0.566  13.563 -2.2285 -0.5984 -0.3728
  149C7H8N   H6 3127  51.009   0.518  12.979 -1.0519 -2.6909  1.0722
  149C7H8N   H7 3128  51.174   0.573  13.005 -0.4519  1.5037  2.4956
  149C7H8N   H8 3129  51.120   0.407  13.049  0.4002 -0.3929  1.5133
  150C7H8N   N1 3130  50.307   0.770  12.972 -0.3823  0.5400 -0.9314
  150C7H8N   C1 3131  50.282   0.739  12.841  0.1722  0.1077 -0.4049
  150C7H8N   N2 3132  50.387   0.757  12.743 -0.2587  0.6209 -0.0949
  150C7H8N   C2 3133  50.504   0.820  12.783 -0.0765 -0.3468  0.0877
  150C7H8N   C3 3134  50.524   0.852  12.913 -0.1874 -0.2489 -0.4221
  150C7H8N   C4 3135  50.424   0.834  13.019 -0.5748  0.7866 -0.1703
  150C7H8N   N3 3136  50.653   0.908  12.913  0.1474 -0.2305  0.0412
  150C7H8N   C5 3137  50.697   0.911  12.781 -0.9471  0.3051 -0.4258
  150C7H8N   N4 3138  50.601   0.867  12.700 -0.5325 -1.1119  0.1580
  150C7H8N   C6 3139  50.195   0.770  13.067  0.0608  0.0166 -0.3261
  150C7H8N   O1 3140  50.174   0.692  12.810  0.8683  0.0115  0.1185
  150C7H8N   C7 3141  50.365   0.728  12.599  0.6285 -0.4506 -0.2409
  150C7H8N   O2 3142  50.440   0.858  13.137 -0.1026 -0.2297  0.6293
  150C7H8N   H1 3143  50.710   0.947  12.986 -0.7488  0.6817  0.2765
  150C7H8N   H2 3144  50.784   0.966  12.750 -0.5965 -0.1366 -0.2299
  150C7H8N   H3 3145  50.162   0.874  13.080 -0.1901  0.0149 -0.9831
  150C7H8N   H4 3146  50.224   0.730  13.165 -0.2841  0.7325  0.0745
  150C7H8N   H5 3147  50.108   0.714  13.032 -1.4430  2.1551 -0.0754
  150C7H8N   H6 3148  50.280   0.660  12.580 -1.3624  2.4064 -1.9242
  150C7H8N   H7 3149  50.455   0.668  12.581  0.7290 -0.6343  0.8096
  150C7H8N   H8 3150  50.363   0.816  12.535  1.3051  0.2746  0.7214
  151C7H8N   N1 3151  49.865   0.509  13.433  0.3223  0.1630 -0.1526
  151C7H8N   C1 3152  49.891   0.558  13.302 -1.0242 -0.1324  0.7162
  151C7H8N   N2 3153  49.782   0.554  13.210 -0.2011  0.5731 -0.0862
  151C7H8N   C2 3154  49.663   0.493  13.247 -0.2576 -0.6838 -0.4908
  151C7H8N   C3 3155  49.649   0.435  13.362 -0.2265  0.6881 -0.7165
  151C7H8N   C4 3156  49.750   0.438  13.470  0.0567  0.0156 -0.0439
  151C7H8N   N3 3157  49.518   0.381  13.362 -0.9149  0.3616  0.5316
  151C7H8N   C5 3158  49.462   0.420  13.236 -0.0750  0.2826 -0.3297
  151C7H8N   N4 3159  49.560   0.462  13.158  0.0424 -0.4555 -0.0718
  151C7H8N   C6 3160  49.973   0.513  13.531  0.0231  0.2253  0.0970
  151C7H8N   O1 3161  49.998   0.615  13.276 -0.5994 -0.4905 -0.6515
  151C7H8N   C7 3162  49.801   0.593  13.065 -0.2799 -0.1897 -0.2410
  151C7H8N   O2 3163  49.737   0.385  13.575  0.1147  0.6799  0.0194
  151C7H8N   H1 3164  49.466   0.350  13.442 -3.4004  2.1637 -0.3357
  151C7H8N   H2 3165  49.359   0.411  13.205  0.1331 -2.9541 -0.2669
  151C7H8N   H3 3166  50.071   0.515  13.482 -0.3428  1.3055 -0.6147
  151C7H8N   H4 3167  49.961   0.428  13.598 -0.6932 -0.3314 -0.7360
  151C7H8N   H5 3168  49.964   0.600  13.598 -0.2583  0.2138  0.0767
  151C7H8N   H6 3169  49.740   0.678  13.033  0.3682  2.0565  4.1474
  151C7H8N   H7 3170  49.775   0.502  13.009 -2.0034  0.1933 -0.0946
  151C7H8N   H8 3171  49.901   0.622  13.031 -0.7032 -0.0611 -1.4014
  152C7H8N   N1 3172  49.081   0.695  12.969 -0.0174  0.0939 -0.5041
  152C7H8N   C1 3173  49.074   0.772  12.854  0.7057 -0.1150  0.4295
  152C7H8N   N2 3174  49.176   0.759  12.757  0.3763 -0.2701 -0.1460
  152C7H8N   C2 3175  49.292   0.700  12.793  0.5375  0.3311  0.1526
  152C7H8N   C3 3176  49.304   0.640  12.913 -0.3580  0.2569 -0.1742
  152C7H8N   C4 3177  49.196   0.618  13.001 -0.7195 -0.0482  0.4907
  152C7H8N   N3 3178  49.439   0.607  12.931 -0.0355 -0.1179 -0.3484
  152C7H8N   C5 3179  49.498   0.659  12.813 -0.2879  0.2567  0.5112
  152C7H8N   N4 3180  49.409   0.699  12.726  0.6031 -0.8736 -0.6697
  152C7H8N   C6 3181  48.968   0.686  13.057 -0.0670 -0.1244 -0.1755
  152C7H8N   O1 3182  48.975   0.842  12.832 -0.6173  0.3721  0.0915
  152C7H8N   C7 3183  49.138   0.771  12.612  0.1231 -0.4327  0.0261
  152C7H8N   O2 3184  49.205   0.554  13.104  0.7622  0.0530  0.4781
  152C7H8N   H1 3185  49.480   0.548  13.002  2.5734  2.0832  0.0606
  152C7H8N   H2 3186  49.606   0.654  12.801 -0.3332 -4.5548  1.1118
  152C7H8N   H3 3187  48.881   0.662  12.994  0.5200 -0.4383 -0.8730
  152C7H8N   H4 3188  48.978   0.619  13.142  2.5124 -0.4843 -0.7140
  152C7H8N   H5 3189  48.954   0.788  13.094  2.8359 -0.4204  1.8906
  152C7H8N   H6 3190  49.107   0.875  12.599  0.0785 -0.3780  0.5447
  152C7H8N   H7 3191  49.216   0.741  12.542  0.0609 -3.6839  1.2744
  152C7H8N   H8 3192  49.049   0.709  12.595  2.2430 -3.3916 -0.6513
  153C7H8N   N1 3193  51.136   0.633  14.213  0.8046  0.1336  0.5056
  153C7H8N   C1 3194  51.167   0.559  14.092  0.1070 -0.0953  0.2182
  153C7H8N   N2 3195  51.069   0.557  13.996 -0.0286 -0.0378  0.2699
  153C7H8N   C2 3196  50.946   0.620  14.014 -0.1160  0.7799 -0.1714
  153C7H8N   C3 3197  50.927   0.692  14.129  0.0290  0.1763  0.0664
  153C7H8N   C4 3198  51.017   0.699  14.238 -0.1710  0.2016  0.3810
  153C7H8N   N3 3199  50.803   0.741  14.117 -0.9786  0.0454  0.5226
  153C7H8N   C5 3200  50.751   0.689  13.995 -0.3818 -0.3230 -0.5812
  153C7H8N   N4 3201  50.838   0.619  13.930 -0.4258 -0.6942 -0.4736
  153C7H8N   C6 3202  51.223   0.620  14.326 -0.8061  0.7534 -0.5190
  153C7H8N   O1 3203  51.262   0.488  14.073 -0.2504 -0.0542 -0.8953
  153C7H8N   C7 3204  51.089   0.493  13.867 -0.1852  0.0332  0.7166
  153C7H8N   O2 3205  50.994   0.757  14.339  0.3927  0.3794  0.5359
  153C7H8N   H1 3206  50.766   0.814  14.176 -0.4782  1.0719 -0.4126
  153C7H8N   H2 3207  50.652   0.718  13.963 -0.8422 -1.6710 -0.4222
  153C7H8N   H3 3208  51.174   0.548  14.391  0.1242  3.0309  2.8391
  153C7H8N   H4 3209  51.314   0.562  14.307 -1.1886 -0.4750  1.2395
  153C7H8N   H5 3210  51.234   0.713  14.384  2.7174  0.5934 -0.8185
  153C7H8N   H6 3211  51.185   0.444  13.850  0.6288  2.4547 -2.2716
  153C7H8N   H7 3212  51.014   0.416  13.842  0.5472 -0.8510  1.2381
  153C7H8N   H8 3213  51.095   0.573  13.792 -2.2318  2.1300  2.6925
  154C7H8N   N1 3214  50.322   0.825  13.826  0.3028  0.2243 -0.3807
  154C7H8N   C1 3215  50.302   0.779  13.693 -0.8928  0.2973 -0.0149
  154C7H8N   N2 3216  50.404   0.798  13.602  0.2521  0.3738  0.4581
  154C7H8N   C2 3217  50.528   0.842  13.638 -0.3296 -0.9558  0.0006
  154C7H8N   C3 3218  50.548   0.883  13.766 -0.1055 -0.0122 -0.0697
  154C7H8N   C4 3219  50.446   0.889  13.867  0.2583  0.2663 -0.3246
  154C7H8N   N3 3220  50.684   0.927  13.760 -0.2523  0.0892 -0.0669
  154C7H8N   C5 3221  50.734   0.897  13.634 -0.5238  1.2312  0.2278
  154C7H8N   N4 3222  50.641   0.847  13.558  0.0705  0.3576 -0.3591
  154C7H8N   C6 3223  50.209   0.801  13.924 -0.7096  0.2365  0.2156
  154C7H8N   O1 3224  50.198   0.716  13.670 -0.4697  0.1746  0.6798
  154C7H8N   C7 3225  50.374   0.752  13.463  0.2720 -0.3064  0.4448
  154C7H8N   O2 3226  50.466   0.938  13.979 -0.4680 -1.0153  0.1970
  154C7H8N   H1 3227  50.735   0.978  13.830 -0.1477 -0.9572  0.6208
  154C7H8N   H2 3228  50.837   0.916  13.605 -0.6735  0.2389 -0.9485
  154C7H8N   H3 3229  50.119   0.841  13.875 -1.0301  0.0362  0.6398
  154C7H8N   H4 3230  50.220   0.859  14.017 -0.5529 -1.0509  1.0064
  154C7H8N   H5 3231  50.192   0.696  13.948 -0.5727  0.1540 -0.0517
  154C7H8N   H6 3232  50.321   0.656  13.471 -0.9817  0.4748  1.9800
  154C7H8N   H7 3233  50.466   0.743  13.405  0.4528 -0.6893  0.7832
  154C7H8N   H8 3234  50.313   0.827  13.411 -1.3278 -0.0693  2.5895
  155C7H8N   N1 3235  49.866   0.528  14.199 -0.2963 -0.3708 -0.0080
  155C7H8N   C1 3236  49.893   0.571  14.066 -0.8753 -0.2811  0.4052
  155C7H8N   N2 3237  49.798   0.553  13.978  0.2616  0.7257  0.0250
  155C7H8N   C2 3238  49.676   0.499  14.012 -0.3448 -0.8609 -0.4606
  155C7H8N   C3 3239  49.659   0.453  14.138 -0.8158  0.1912 -0.3652
  155C7H8N   C4 3240  49.757   0.460  14.244 -0.1794 -0.2138  0.7156
  155C7H8N   N3 3241  49.537   0.400  14.136 -0.2253 -0.0642 -0.0751
  155C7H8N   C5 3242  49.474   0.441  14.017  0.5666 -0.4778  0.3232
  155C7H8N   N4 3243  49.563   0.507  13.938  0.0620  0.9826  0.5235
  155C7H8N   C6 3244  49.987   0.528  14.284 -0.1369  0.5934 -0.5827
  155C7H8N   O1 3245  49.990   0.642  14.042  0.1421 -0.0617 -0.1361
  155C7H8N   C7 3246  49.811   0.631  13.859 -0.0558  0.1087  0.1001
  155C7H8N   O2 3247  49.749   0.418  14.356 -0.2523  0.3756 -0.9234
  155C7H8N   H1 3248  49.486   0.367  14.217  1.0926 -1.3292  0.2567
  155C7H8N   H2 3249  49.369   0.422  14.001  0.4146  0.4429  0.2034
  155C7H8N   H3 3250  50.074   0.552  14.222  2.0788 -1.9006  1.4689
  155C7H8N   H4 3251  50.001   0.430  14.331 -1.3790 -0.3649 -2.1501
  155C7H8N   H5 3252  49.980   0.607  14.359 -2.9659  0.6758 -0.8681
  155C7H8N   H6 3253  49.795   0.738  13.876 -2.1227  0.3805 -2.9874
  155C7H8N   H7 3254  49.739   0.590  13.786 -1.8659  1.8528  0.8633
  155C7H8N   H8 3255  49.917   0.624  13.834  0.7027 -0.3555  3.2385
  156C7H8N   N1 3256  49.038   0.740  13.780 -0.4420 -0.4509 -0.0368
  156C7H8N   C1 3257  49.014   0.758  13.645 -0.1504  0.3625  1.0946
  156C7H8N   N2 3258  49.109   0.700  13.547 -0.1658  0.1581  0.1525
  156C7H8N   C2 3259  49.215   0.644  13.599  0.1105 -0.8380 -0.2874
  156C7H8N   C3 3260  49.243   0.633  13.735 -0.1071  0.3481 -0.1152
  156C7H8N   C4 3261  49.150   0.678  13.833 -0.1087  0.0117  0.0921
  156C7H8N   N3 3262  49.377   0.593  13.746 -0.3680 -0.5158  0.5528
  156C7H8N   C5 3263  49.421   0.574  13.616  0.1189  0.9712  0.9389
  156C7H8N   N4 3264  49.323   0.604  13.525  0.2018  0.0237 -0.3357
  156C7H8N   C6 3265  48.922   0.761  13.873 -0.5402 -0.2464 -0.0048
  156C7H8N   O1 3266  48.922   0.825  13.606  0.3371  0.6318  0.1853
  156C7H8N   C7 3267  49.100   0.723  13.405  0.0646 -0.0474 -0.3561
  156C7H8N   O2 3268  49.172   0.673  13.952 -0.3987 -0.1265 -0.6013
  156C7H8N   H1 3269  49.437   0.588  13.826 -0.1413 -0.4607  0.3863
  156C7H8N   H2 3270  49.518   0.538  13.584 -0.5911 -1.4650  1.4380
  156C7H8N   H3 3271  48.958   0.786  13.974  0.1260  0.2315 -0.3576
  156C7H8N   H4 3272  48.863   0.847  13.839  0.8669 -0.7744 -4.0065
  156C7H8N   H5 3273  48.866   0.668  13.883  1.4515 -1.6491 -1.4813
  156C7H8N   H6 3274  49.174   0.803  13.393  1.7092 -1.5108 -0.1064
  156C7H8N   H7 3275  49.112   0.628  13.352 -0.3640 -1.9967  2.8901
  156C7H8N   H8 3276  49.005   0.770  13.378  0.0730 -0.7063 -1.5669
  157C7H8N   N1 3277  51.125   0.635  15.065 -0.0127  0.3458 -0.5465
  157C7H8N   C1 3278  51.147   0.572  14.937 -0.1557  1.0033  0.0264
  157C7H8N   N2 3279  51.057   0.579  14.837 -0.0001  0.8877 -0.0604
  157C7H8N   C2 3280  50.931   0.641  14.865 -0.2789  0.6792  0.7688
  157C7H8N   C3 3281  50.902   0.688  14.989  0.1255 -0.1756 -0.6281
  157C7H8N   C4 3282  51.002   0.696  15.100 -0.2821  0.2469  0.4365
  157C7H8N   N3 3283  50.775   0.742  14.982 -0.6090 -0.1294 -0.0406
  157C7H8N   C5 3284  50.737   0.727  14.849  0.4270  0.4406 -0.2326
  157C7H8N   N4 3285  50.831   0.669  14.778 -0.4750 -0.0727  0.4516
  157C7H8N   C6 3286  51.237   0.655  15.158  0.3866  0.1066  0.6299
  157C7H8N   O1 3287  51.250   0.514  14.908  0.1765  0.3621 -0.5076
  157C7H8N   C7 3288  51.099   0.543  14.697  0.0538  0.4351 -0.3361
  157C7H8N   O2 3289  50.981   0.742  15.212 -0.0636 -0.2281  0.2154
  157C7H8N   H1 3290  50.711   0.785  15.047  1.6216  0.0470  2.1141
  157C7H8N   H2 3291  50.656   0.777  14.797  0.5900  2.0337  1.0301
  157C7H8N   H3 3292  51.199   0.690  15.254 -1.0492 -0.2862  0.2140
  157C7H8N   H4 3293  51.286   0.563  15.191  2.4477  1.3759  1.1968
  157C7H8N   H5 3294  51.307   0.730  15.117 -1.6020  0.9178 -1.4056
  157C7H8N   H6 3295  51.108   0.633  14.635  0.5883  2.0429  2.0247
  157C7H8N   H7 3296  51.194   0.489  14.696  2.2751  4.1716 -1.2118
  157C7H8N   H8 3297  51.014   0.486  14.659 -0.6604  2.6509 -2.2364
  158C7H8N   N1 3298  50.324   0.806  14.613 -0.2536  0.3621 -0.6890
  158C7H8N   C1 3299  50.308   0.742  14.485 -0.1872 -1.3791 -0.0256
  158C7H8N   N2 3300  50.412   0.746  14.395 -0.2372  0.0413  0.0005
  158C7H8N   C2 3301  50.532   0.808  14.429  0.8459  0.7134 -0.3634
  158C7H8N   C3 3302  50.549   0.863  14.554  0.3989 -0.0609  0.4408
  158C7H8N   C4 3303  50.442   0.868  14.654  0.2649 -0.3923  0.3393
  158C7H8N   N3 3304  50.678   0.922  14.552 -0.2884  0.3718  0.0564
  158C7H8N   C5 3305  50.719   0.908  14.420 -0.4317 -0.1208  1.2809
  158C7H8N   N4 3306  50.631   0.845  14.345 -0.2064 -0.0829 -1.0041
  158C7H8N   C6 3307  50.205   0.823  14.702  0.0123  0.3739 -0.6116
  158C7H8N   O1 3308  50.206   0.690  14.461  0.0554  0.2684 -0.1376
  158C7H8N   C7 3309  50.377   0.717  14.259 -0.5489 -0.4216  0.8394
  158C7H8N   O2 3310  50.451   0.926  14.760  0.2500 -0.1437  0.2289
  158C7H8N   H1 3311  50.719   0.981  14.623 -1.4502  1.6127 -0.2904
  158C7H8N   H2 3312  50.821   0.926  14.387 -0.5950  0.5441  1.1527
  158C7H8N   H3 3313  50.143   0.734  14.685 -0.4550 -0.1435  3.1599
  158C7H8N   H4 3314  50.147   0.910  14.669  2.7067  3.1795  1.7022
  158C7H8N   H5 3315  50.235   0.816  14.808  0.1800  2.7462 -0.4798
  158C7H8N   H6 3316  50.343   0.613  14.251  1.1503 -0.8645 -1.1710
  158C7H8N   H7 3317  50.468   0.722  14.198 -0.5891  1.2283  0.8813
  158C7H8N   H8 3318  50.303   0.788  14.219 -0.8452 -0.5171  1.2110
  159C7H8N   N1 3319  49.848   0.521  15.030 -0.3164  0.0941 -0.0953
  159C7H8N   C1 3320  49.867   0.568  14.902  0.3333  0.5610  0.1512
  159C7H8N   N2 3321  49.766   0.568  14.812  0.2010 -0.2239 -0.0909
  159C7H8N   C2 3322  49.650   0.495  14.843 -0.1963  0.5847  0.8039
  159C7H8N   C3 3323  49.634   0.441  14.971  0.7387 -0.0204  0.3479
  159C7H8N   C4 3324  49.738   0.449  15.072  0.3369  0.4352  0.4139
  159C7H8N   N3 3325  49.504   0.395  14.970  0.1210  0.3364  0.2518
  159C7H8N   C5 3326  49.449   0.444  14.853  0.4106 -0.2535  0.8360
  159C7H8N   N4 3327  49.542   0.492  14.763  0.4357 -0.3734 -0.3021
  159C7H8N   C6 3328  49.966   0.529  15.121 -0.3707 -0.3392 -0.4481
  159C7H8N   O1 3329  49.975   0.614  14.863 -0.1181  0.3442 -0.0605
  159C7H8N   C7 3330  49.784   0.634  14.685  0.0384 -0.3385 -0.1848
  159C7H8N   O2 3331  49.733   0.397  15.179  0.6760  0.1257  0.0462
  159C7H8N   H1 3332  49.453   0.360  15.050  0.7227  0.2564  0.6009
  159C7H8N   H2 3333  49.345   0.434  14.826 -0.2280  0.1175  3.0379
  159C7H8N   H3 3334  49.981   0.443  15.187  2.4563  1.0367  0.8097
  159C7H8N   H4 3335  49.934   0.602  15.197 -1.6129  0.2715 -1.5464
  159C7H8N   H5 3336  50.060   0.564  15.076 -0.6592  1.0634  0.0124
  159C7H8N   H6 3337  49.707   0.707  14.657  2.0659  1.5394 -0.9425
  159C7H8N   H7 3338  49.801   0.562  14.604  0.2388 -0.1994 -0.2650
  159C7H8N   H8 3339  49.866   0.705  14.693 -0.5674  0.5431 -1.5971
  160C7H8N   N1 3340  49.035   0.707  14.582 -0.1724  0.1069 -0.0852
  160C7H8N   C1 3341  49.005   0.721  14.452 -0.7442 -0.1682 -0.5490
  160C7H8N   N2 3342  49.113   0.715  14.363 -0.4665  0.2418  1.0951
  160C7H8N   C2 3343  49.236   0.675  14.407  0.1399  0.3403 -0.4334
  160C7H8N   C3 3344  49.259   0.657  14.536  0.3156 -0.4170 -0.2448
  160C7H8N   C4 3345  49.156   0.664  14.637 -0.1204  0.4724  0.6720
  160C7H8N   N3 3346  49.387   0.607  14.553 -0.1140 -0.6833  0.6009
  160C7H8N   C5 3347  49.439   0.602  14.424  0.3428 -0.3765  0.2932
  160C7H8N   N4 3348  49.347   0.641  14.334  0.0389  0.3094  0.4872
  160C7H8N   C6 3349  48.918   0.718  14.668  1.2598  0.0806  0.0021
  160C7H8N   O1 3350  48.895   0.745  14.407 -0.7109 -0.3910  0.7925
  160C7H8N   C7 3351  49.081   0.765  14.225 -0.2401  0.7274 -0.8862
  160C7H8N   O2 3352  49.179   0.655  14.757  0.0502 -0.0552 -0.4452
  160C7H8N   H1 3353  49.428   0.573  14.639  0.6679 -1.3873 -0.0571
  160C7H8N   H2 3354  49.538   0.561  14.410 -0.4969 -1.8322 -1.4958
  160C7H8N   H3 3355  48.846   0.783  14.618  0.1227 -1.4479 -0.3851
  160C7H8N   H4 3356  48.875   0.617  14.671  1.2540  0.0574 -0.8001
  160C7H8N   H5 3357  48.947   0.750  14.769  1.7308 -0.0721 -0.0816
  160C7H8N   H6 3358  49.020   0.856  14.230 -0.1644  0.6690  1.8948
  160C7H8N   H7 3359  49.176   0.774  14.172 -1.7790  0.1262 -3.8797
  160C7H8N   H8 3360  49.018   0.696  14.166  0.4360  0.5549 -1.4046
  161C7H8N   N1 3361  51.124   0.613  15.908 -0.1230  0.2902  0.3081
  161C7H8N   C1 3362  51.149   0.579  15.779  0.4848 -1.4966 -0.5688
  161C7H8N   N2 3363  51.059   0.594  15.677  0.4754 -0.1622 -0.3237
  161C7H8N   C2 3364  50.941   0.656  15.708 -0.3454 -0.3512 -0.8887
  161C7H8N   C3 3365  50.911   0.704  15.836 -0.5337  0.8563  0.2007
  161C7H8N   C4 3366  51.005   0.679  15.940 -0.3248 -0.4489 -0.1331
  161C7H8N   N3 3367  50.783   0.750  15.830 -0.3328  0.5143  0.2752
  161C7H8N   C5 3368  50.736   0.721  15.703  0.3105 -0.5173 -0.3708
  161C7H8N   N4 3369  50.828   0.661  15.631 -0.3755 -0.5012  0.5418
  161C7H8N   C6 3370  51.235   0.618  16.009  0.1362 -0.2383 -0.1580
  161C7H8N   O1 3371  51.255   0.538  15.749 -0.7765 -0.0574  0.9854
  161C7H8N   C7 3372  51.089   0.548  15.537 -0.9033  0.7535  0.2404
  161C7H8N   O2 3373  50.983   0.719  16.054 -0.2893  0.2255  0.3270
  161C7H8N   H1 3374  50.734   0.808  15.896  0.6552 -0.3611  1.8204
  161C7H8N   H2 3375  50.631   0.736  15.682 -0.0135 -0.5758  1.1545
  161C7H8N   H3 3376  51.293   0.710  16.003  2.1883 -1.5331 -0.6638
  161C7H8N   H4 3377  51.199   0.590  16.109  0.1443 -0.9703 -0.3572
  161C7H8N   H5 3378  51.320   0.553  15.986  1.1983  0.9171  0.5219
  161C7H8N   H6 3379  50.994   0.529  15.486  0.6549  0.9258 -2.8446
  161C7H8N   H7 3380  51.162   0.613  15.488 -0.0642 -1.0641 -0.9653
  161C7H8N   H8 3381  51.143   0.452  15.536  1.4593  2.0598  0.5359
  162C7H8N   N1 3382  50.314   0.806  15.464 -0.0094  0.2756  0.1618
  162C7H8N   C1 3383  50.297   0.773  15.325 -0.1030 -0.5011 -0.0401
  162C7H8N   N2 3384  50.398   0.789  15.240 -0.6019 -0.0127 -0.3553
  162C7H8N   C2 3385  50.517   0.835  15.288 -1.2854  0.4892  0.2427
  162C7H8N   C3 3386  50.541   0.862  15.418 -0.5425 -0.8873 -0.4442
  162C7H8N   C4 3387  50.432   0.850  15.518 -0.1436 -0.2051  0.2389
  162C7H8N   N3 3388  50.668   0.903  15.431 -0.1633 -0.3432  0.7717
  162C7H8N   C5 3389  50.723   0.901  15.304 -0.2404 -0.8202 -0.2568
  162C7H8N   N4 3390  50.633   0.863  15.219  0.2166  0.6191 -0.3714
  162C7H8N   C6 3391  50.197   0.792  15.555  0.0590 -0.3391  0.3360
  162C7H8N   O1 3392  50.198   0.703  15.288 -0.2394 -0.7261  0.9020
  162C7H8N   C7 3393  50.382   0.748  15.103  0.5749  0.3118  0.6618
  162C7H8N   O2 3394  50.450   0.891  15.636  0.0248 -0.7269  0.3001
  162C7H8N   H1 3395  50.708   0.937  15.517 -0.7537 -0.2104  0.9964
  162C7H8N   H2 3396  50.822   0.938  15.280  0.0296 -0.0412  1.9494
  162C7H8N   H3 3397  50.107   0.814  15.497  0.3583  0.4815  0.1754
  162C7H8N   H4 3398  50.204   0.855  15.644  0.2331 -0.3220  0.3123
  162C7H8N   H5 3399  50.179   0.686  15.577 -2.3718  0.4339  2.1473
  162C7H8N   H6 3400  50.339   0.828  15.042  0.1440  0.8029  1.6045
  162C7H8N   H7 3401  50.314   0.661  15.096 -0.0363  0.4812  3.7975
  162C7H8N   H8 3402  50.481   0.720  15.067  0.6671  0.4948  0.7756
  163C7H8N   N1 3403  49.868   0.518  15.894  0.0649  0.4549  0.0029
  163C7H8N   C1 3404  49.911   0.552  15.758 -0.3847  0.1258  0.0767
  163C7H8N   N2 3405  49.809   0.538  15.656 -0.1097 -0.2686  0.2241
  163C7H8N   C2 3406  49.689   0.482  15.684 -0.6939 -0.7043  0.6411
  163C7H8N   C3 3407  49.653   0.456  15.811  0.5680 -0.3156 -0.1340
  163C7H8N   C4 3408  49.744   0.457  15.925  0.0388 -0.2779  0.3803
  163C7H8N   N3 3409  49.524   0.398  15.811  0.1709  0.5512  0.3147
  163C7H8N   C5 3410  49.482   0.406  15.678  0.0815  0.5707  0.8731
  163C7H8N   N4 3411  49.586   0.454  15.601 -1.5416  0.0044  0.3456
  163C7H8N   C6 3412  49.971   0.526  15.999  0.5515 -0.0765 -0.3315
  163C7H8N   O1 3413  50.020   0.596  15.736 -0.3643 -0.8922 -0.3270
  163C7H8N   C7 3414  49.839   0.576  15.514 -0.6079  0.2800 -0.7059
  163C7H8N   O2 3415  49.717   0.421  16.035  0.1643 -0.1055  0.1909
  163C7H8N   H1 3416  49.471   0.366  15.891 -0.8464  0.5385 -0.3522
  163C7H8N   H2 3417  49.389   0.371  15.637  0.5485 -0.2943  0.5418
  163C7H8N   H3 3418  49.927   0.541  16.098  0.6370 -0.1793 -0.2756
  163C7H8N   H4 3419  50.028   0.618  15.981  2.3974 -1.5713 -2.4703
  163C7H8N   H5 3420  50.038   0.439  15.993 -0.1596 -0.6577  0.1968
  163C7H8N   H6 3421  49.868   0.485  15.460 -2.4744 -0.8303  0.1029
  163C7H8N   H7 3422  49.912   0.657  15.508  1.2910 -1.2853  0.5705
  163C7H8N   H8 3423  49.743   0.612  15.475  0.7058  2.7508 -1.7622
  164C7H8N   N1 3424  49.049   0.666  15.477  0.4366 -0.7661 -0.6506
  164C7H8N   C1 3425  49.015   0.731  15.359  0.0760  0.7975 -0.8051
  164C7H8N   N2 3426  49.108   0.735  15.257 -0.2443 -0.0817 -0.7944
  164C7H8N   C2 3427  49.231   0.676  15.274  0.1602  0.8348 -0.3110
  164C7H8N   C3 3428  49.266   0.617  15.392  0.1843 -0.1560 -0.5051
  164C7H8N   C4 3429  49.170   0.605  15.502  0.8256 -0.2965  0.6065
  164C7H8N   N3 3430  49.398   0.600  15.380 -0.4369 -0.3796 -0.2800
  164C7H8N   C5 3431  49.430   0.613  15.246 -0.3208  0.1966  1.1413
  164C7H8N   N4 3432  49.329   0.665  15.187  0.2275 -0.1022  0.3403
  164C7H8N   C6 3433  48.946   0.653  15.575  0.2110 -0.5565  0.0434
  164C7H8N   O1 3434  48.903   0.784  15.348  0.3918 -0.0499  0.2748
  164C7H8N   C7 3435  49.061   0.774  15.124  0.2510 -0.8833  1.0586
  164C7H8N   O2 3436  49.197   0.570  15.613  0.0347 -0.1348  0.6780
  164C7H8N   H1 3437  49.459   0.564  15.452  2.2654  1.0365 -1.7947
  164C7H8N   H2 3438  49.524   0.592  15.198 -1.5260 -1.1196 -0.7029
  164C7H8N   H3 3439  48.886   0.577  15.523 -1.4822 -0.6983  2.1259
  164C7H8N   H4 3440  48.981   0.620  15.674 -0.2746  1.6205  0.9724
  164C7H8N   H5 3441  48.885   0.744  15.577  3.0303  1.3856  0.5475
  164C7H8N   H6 3442  48.955   0.751  15.108  0.3559 -1.9911  1.8591
  164C7H8N   H7 3443  49.066   0.883  15.118  1.5475 -0.9927 -0.1233
  164C7H8N   H8 3444  49.121   0.735  15.041  2.9460  0.1887  2.4425
  165C7H8N   N1 3445  51.118   0.622  16.727  0.5645  0.0220 -0.5747
  165C7H8N   C1 3446  51.151   0.575  16.599  0.2118 -0.1336 -0.7682
  165C7H8N   N2 3447  51.050   0.592  16.498  0.0141  0.1032  0.0797
  165C7H8N   C2 3448  50.927   0.642  16.530 -0.6138  0.6824  0.2953
  165C7H8N   C3 3449  50.906   0.697  16.650  0.9698  0.5603  0.2955
  165C7H8N   C4 3450  51.001   0.683  16.758 -0.0193  0.0984  0.0367
  165C7H8N   N3 3451  50.782   0.744  16.655 -0.2503  0.2642  0.9122
  165C7H8N   C5 3452  50.730   0.720  16.531 -0.1415  0.1832  0.9171
  165C7H8N   N4 3453  50.821   0.669  16.451  0.1892 -0.0324  0.2027
  165C7H8N   C6 3454  51.202   0.576  16.835  0.4265 -0.0767  0.4221
  165C7H8N   O1 3455  51.258   0.521  16.573  0.8391  0.3399 -0.7883
  165C7H8N   C7 3456  51.080   0.531  16.368 -0.3103 -0.3042 -0.1472
  165C7H8N   O2 3457  50.976   0.729  16.869  0.0345  0.5195  0.3253
  165C7H8N   H1 3458  50.728   0.770  16.737  0.8657 -0.3321  1.8519
  165C7H8N   H2 3459  50.626   0.730  16.507  0.1068  1.0752  0.1881
  165C7H8N   H3 3460  51.147   0.531  16.919 -0.2068 -0.2169 -0.0609
  165C7H8N   H4 3461  51.286   0.517  16.797  2.5861  1.7276  2.2484
  165C7H8N   H5 3462  51.249   0.670  16.865  0.0639  1.3141 -3.1595
  165C7H8N   H6 3463  51.159   0.595  16.326  1.0026 -1.5304  0.4100
  165C7H8N   H7 3464  51.111   0.426  16.371 -1.4535 -0.6128  1.7941
  165C7H8N   H8 3465  50.990   0.530  16.305 -0.2353 -3.4169 -0.3027
  166C7H8N   N1 3466  50.306   0.813  16.346  0.4766 -0.2446  0.3683
  166C7H8N   C1 3467  50.266   0.770  16.221  0.2339  0.2789  1.0136
  166C7H8N   N2 3468  50.362   0.761  16.111 -0.3362 -0.1221 -0.8290
  166C7H8N   C2 3469  50.488   0.807  16.141  1.0330 -0.7624 -1.0068
  166C7H8N   C3 3470  50.513   0.866  16.266 -0.7369 -0.2977 -1.3088
  166C7H8N   C4 3471  50.429   0.856  16.378 -0.5383 -0.2822  0.3167
  166C7H8N   N3 3472  50.641   0.918  16.252 -0.0169 -0.5237 -0.1446
  166C7H8N   C5 3473  50.694   0.892  16.129 -0.5232  0.5114 -0.1971
  166C7H8N   N4 3474  50.596   0.826  16.054 -0.2901  0.1814  0.1517
  166C7H8N   C6 3475  50.208   0.826  16.459 -0.0052  0.4396 -0.2564
  166C7H8N   O1 3476  50.152   0.741  16.199 -0.5306  0.4219 -0.0694
  166C7H8N   C7 3477  50.322   0.733  15.974 -0.4623  0.2470  0.1481
  166C7H8N   O2 3478  50.468   0.901  16.493  0.4790 -0.1003 -0.9208
  166C7H8N   H1 3479  50.692   0.963  16.327  1.0318 -0.6741 -0.7475
  166C7H8N   H2 3480  50.799   0.905  16.104 -0.5599 -0.0375 -0.6433
  166C7H8N   H3 3481  50.234   0.907  16.528 -0.4908 -1.3942  2.1738
  166C7H8N   H4 3482  50.202   0.731  16.514  0.2944 -0.9720 -2.5941
  166C7H8N   H5 3483  50.104   0.844  16.428 -0.2306  1.8923  1.2550
  166C7H8N   H6 3484  50.392   0.657  15.937  0.2979  0.8754  0.2740
  166C7H8N   H7 3485  50.330   0.825  15.915 -2.3196  1.2112  1.3551
  166C7H8N   H8 3486  50.217   0.703  15.967 -0.3823 -0.1889  0.7517
  167C7H8N   N1 3487  49.872   0.512  16.744  0.3383 -0.2698 -0.3409
  167C7H8N   C1 3488  49.902   0.559  16.616  0.4840  0.1478 -0.1548
  167C7H8N   N2 3489  49.800   0.545  16.523 -0.2606  0.5623 -0.3373
  167C7H8N   C2 3490  49.680   0.480  16.546 -0.0198 -0.5822  0.1746
  167C7H8N   C3 3491  49.654   0.439  16.672  0.0361 -0.0529 -0.4038
  167C7H8N   C4 3492  49.750   0.458  16.782  0.2819 -0.0670  0.8559
  167C7H8N   N3 3493  49.518   0.400  16.672 -0.1821 -0.0749 -0.1653
  167C7H8N   C5 3494  49.474   0.418  16.549 -0.1138 -0.3946 -0.6515
  167C7H8N   N4 3495  49.573   0.464  16.469 -0.5271  0.4872  0.9236
  167C7H8N   C6 3496  49.979   0.497  16.842  0.1150  0.7160 -0.0162
  167C7H8N   O1 3497  50.007   0.611  16.597 -0.1769  0.2764 -0.7805
  167C7H8N   C7 3498  49.828   0.587  16.385 -0.2579 -0.2244 -0.1381
  167C7H8N   O2 3499  49.719   0.432  16.895 -0.1402  0.3399  0.1089
  167C7H8N   H1 3500  49.471   0.359  16.752 -1.0393  0.5476 -0.3523
  167C7H8N   H2 3501  49.378   0.384  16.510  0.0791 -0.8667 -0.7187
  167C7H8N   H3 3502  49.955   0.419  16.916  1.6149  1.2680  1.0705
  167C7H8N   H4 3503  49.979   0.598  16.885 -2.6185  0.9973 -0.5827
  167C7H8N   H5 3504  50.074   0.472  16.792 -0.7306  1.0445 -1.8399
  167C7H8N   H6 3505  49.820   0.499  16.320  2.2495  0.6099 -1.6481
  167C7H8N   H7 3506  49.928   0.628  16.366 -1.2666  1.2386 -2.6440
  167C7H8N   H8 3507  49.747   0.655  16.354 -1.5242 -0.8074  1.8277
  168C7H8N   N1 3508  49.052   0.699  16.385  0.0226  0.0168 -0.5776
  168C7H8N   C1 3509  49.011   0.738  16.259  0.0855 -0.0115 -0.0214
  168C7H8N   N2 3510  49.100   0.705  16.152 -0.5604 -0.8023  0.2690
  168C7H8N   C2 3511  49.226   0.662  16.183  0.5973  0.2176  0.3370
  168C7H8N   C3 3512  49.279   0.644  16.306 -0.0925 -0.0366  0.9639
  168C7H8N   C4 3513  49.182   0.653  16.416 -0.0377 -0.0913 -0.4104
  168C7H8N   N3 3514  49.404   0.592  16.290  0.1195 -0.3086  0.3062
  168C7H8N   C5 3515  49.421   0.583  16.155 -0.3493 -0.6347 -0.1282
  168C7H8N   N4 3516  49.319   0.622  16.086  0.6777 -0.0246  0.4403
  168C7H8N   C6 3517  48.948   0.702  16.495  0.6405 -0.6604  0.6706
  168C7H8N   O1 3518  48.897   0.778  16.243 -0.7530 -0.6826 -0.2775
  168C7H8N   C7 3519  49.067   0.753  16.019  0.2903 -0.6736  0.8008
  168C7H8N   O2 3520  49.209   0.608  16.529  0.4345  0.1966 -0.0066
  168C7H8N   H1 3521  49.478   0.573  16.357  1.6811  2.2275 -0.6381
  168C7H8N   H2 3522  49.517   0.545  16.121  0.4070  0.1804  1.0950
  168C7H8N   H3 3523  48.846   0.676  16.461  0.3338  0.8866  0.3668
  168C7H8N   H4 3524  48.984   0.641  16.578  0.9584 -1.6887 -0.2200
  168C7H8N   H5 3525  48.951   0.808  16.522 -0.0888 -0.0675 -1.4085
  168C7H8N   H6 3526  48.978   0.817  16.014  0.0269 -1.1230 -0.4325
  168C7H8N   H7 3527  49.144   0.806  15.962 -0.0765 -0.0481  0.8760
  168C7H8N   H8 3528  49.052   0.656  15.970  0.8925 -0.9065  1.0806
  169C7H8N   N1 3529  51.129   0.635  17.591  0.8499  0.1000 -0.6665
  169C7H8N   C1 3530  51.161   0.578  17.467  0.4075 -0.3335  0.2618
  169C7H8N   N2 3531  51.067   0.584  17.372  0.1945 -0.6063 -0.2509
  169C7H8N   C2 3532  50.944   0.635  17.400 -0.2736 -0.2090  0.1285
  169C7H8N   C3 3533  50.916   0.682  17.523 -0.0690  1.2216  0.7820
  169C7H8N   C4 3534  51.008   0.684  17.623 -0.5466  0.2594  0.6188
  169C7H8N   N3 3535  50.789   0.731  17.521 -0.0221 -0.2766  0.3195
  169C7H8N   C5 3536  50.752   0.712  17.384  0.2492  0.2975  0.5324
  169C7H8N   N4 3537  50.847   0.666  17.310 -0.2452 -0.4771 -0.4628
  169C7H8N   C6 3538  51.226   0.617  17.700  0.1513 -0.7272  0.4807
  169C7H8N   O1 3539  51.273   0.525  17.446  0.4720  0.0337 -0.3560
  169C7H8N   C7 3540  51.104   0.547  17.232  1.3764  0.3883 -0.2718
  169C7H8N   O2 3541  50.980   0.728  17.734  0.2036 -0.3230 -0.1639
  169C7H8N   H1 3542  50.732   0.754  17.600 -0.0040 -2.0961  0.9007
  169C7H8N   H2 3543  50.651   0.731  17.350 -0.2942 -1.9218  0.8128
  169C7H8N   H3 3544  51.179   0.539  17.762  1.3564  0.5435  3.0821
  169C7H8N   H4 3545  51.322   0.588  17.655 -0.0900 -0.7461 -0.0281
  169C7H8N   H5 3546  51.232   0.714  17.752  1.1202  0.0850 -1.1029
  169C7H8N   H6 3547  51.212   0.532  17.224  1.3510  0.1702 -0.2215
  169C7H8N   H7 3548  51.050   0.455  17.206  0.6058  0.6413  0.4164
  169C7H8N   H8 3549  51.084   0.631  17.164 -0.5995 -0.2521 -0.5135
  170C7H8N   N1 3550  50.341   0.821  17.175 -0.2090 -0.8029  0.3128
  170C7H8N   C1 3551  50.299   0.757  17.054 -0.1455 -0.3370  0.6147
  170C7H8N   N2 3552  50.379   0.789  16.940 -0.1123  0.4865  0.2152
  170C7H8N   C2 3553  50.510   0.836  16.955 -0.3301 -0.1815 -0.3754
  170C7H8N   C3 3554  50.549   0.887  17.069  0.8485  1.0079 -0.2301
  170C7H8N   C4 3555  50.465   0.891  17.192 -0.0441 -0.0825 -0.3936
  170C7H8N   N3 3556  50.674   0.939  17.044 -0.0166 -0.0717 -0.1787
  170C7H8N   C5 3557  50.711   0.914  16.913  0.1040 -0.7957  0.2971
  170C7H8N   N4 3558  50.607   0.856  16.858  0.6200 -0.1105  0.0906
  170C7H8N   C6 3559  50.249   0.811  17.300  0.6628 -0.0671  0.6792
  170C7H8N   O1 3560  50.197   0.699  17.046  0.6388  0.6595 -0.3799
  170C7H8N   C7 3561  50.324   0.755  16.808 -0.1610 -0.0591 -0.2688
  170C7H8N   O2 3562  50.503   0.938  17.297  0.2286 -0.3756 -1.1164
  170C7H8N   H1 3563  50.739   0.970  17.115 -1.1927  0.9868  0.4469
  170C7H8N   H2 3564  50.811   0.930  16.876 -1.2141 -1.2419 -3.7882
  170C7H8N   H3 3565  50.245   0.707  17.335  3.9945 -1.0249 -1.5529
  170C7H8N   H4 3566  50.147   0.831  17.267  0.2358  0.9069  2.4725
  170C7H8N   H5 3567  50.280   0.881  17.379 -0.4848  2.0740 -0.7528
  170C7H8N   H6 3568  50.260   0.839  16.779 -0.0666  0.2037  0.2900
  170C7H8N   H7 3569  50.274   0.657  16.814 -1.0720  0.4262  0.1689
  170C7H8N   H8 3570  50.407   0.749  16.737 -0.1435  0.7932 -0.3276
  171C7H8N   N1 3571  49.877   0.524  17.588 -0.4858 -0.8351 -0.0907
  171C7H8N   C1 3572  49.916   0.573  17.470  0.0389  0.1353 -0.3049
  171C7H8N   N2 3573  49.819   0.575  17.364  0.3065 -0.6789  0.4437
  171C7H8N   C2 3574  49.696   0.526  17.389  1.0572  0.3437 -0.5833
  171C7H8N   C3 3575  49.669   0.473  17.502  1.0044 -0.0797 -0.4174
  171C7H8N   C4 3576  49.756   0.468  17.616  0.1027  0.8589 -0.3939
  171C7H8N   N3 3577  49.532   0.434  17.492  0.2109  0.3606  0.2726
  171C7H8N   C5 3578  49.486   0.474  17.367  0.4961  0.2603 -0.1646
  171C7H8N   N4 3579  49.593   0.513  17.296 -0.2440  0.1914  0.7651
  171C7H8N   C6 3580  49.969   0.532  17.698 -1.3923  0.6084  0.0877
  171C7H8N   O1 3581  50.032   0.617  17.461  0.0135  0.6328  0.7845
  171C7H8N   C7 3582  49.862   0.612  17.223 -1.0262  0.2604 -0.2132
  171C7H8N   O2 3583  49.731   0.411  17.721  0.2926  0.2199 -0.3792
  171C7H8N   H1 3584  49.478   0.381  17.559 -0.1161 -0.3566 -0.5399
  171C7H8N   H2 3585  49.386   0.454  17.329  1.6450 -1.6092 -2.3201
  171C7H8N   H3 3586  49.931   0.511  17.798 -0.8371 -0.7884  0.0220
  171C7H8N   H4 3587  49.990   0.640  17.702 -0.2369  0.4406 -0.9206
  171C7H8N   H5 3588  50.053   0.464  17.675 -0.7712  1.6239 -0.6864
  171C7H8N   H6 3589  49.806   0.565  17.141  0.0184  0.0495 -0.8104
  171C7H8N   H7 3590  49.963   0.572  17.205 -0.9804 -0.6204  1.8070
  171C7H8N   H8 3591  49.847   0.719  17.208  1.3795  0.8079  1.0384
  172C7H8N   N1 3592  49.035   0.710  17.231 -0.3634  0.2116  0.3710
  172C7H8N   C1 3593  48.981   0.758  17.107  0.2424  0.3425  0.1551
  172C7H8N   N2 3594  49.064   0.748  16.997 -0.3499  0.0788  0.0607
  172C7H8N   C2 3595  49.195   0.719  17.021 -0.4624 -0.2169  1.0598
  172C7H8N   C3 3596  49.246   0.680  17.142 -0.9678  0.4739  0.1090
  172C7H8N   C4 3597  49.163   0.683  17.257  0.7789 -0.7087 -0.5138
  172C7H8N   N3 3598  49.380   0.640  17.128 -0.1980 -0.8413  0.3503
  172C7H8N   C5 3599  49.403   0.671  16.995  0.5834  0.2195 -0.1271
  172C7H8N   N4 3600  49.297   0.724  16.926 -0.6931 -0.1197 -0.3272
  172C7H8N   C6 3601  48.950   0.717  17.346  0.2851  0.6917  0.2914
  172C7H8N   O1 3602  48.865   0.808  17.097  0.3132 -0.3296 -0.2091
  172C7H8N   C7 3603  49.000   0.780  16.860  0.2001  0.6362  0.6258
  172C7H8N   O2 3604  49.203   0.653  17.369 -0.2691 -0.6707  0.2368
  172C7H8N   H1 3605  49.449   0.601  17.191  2.1278 -0.5222 -1.9193
  172C7H8N   H2 3606  49.496   0.642  16.948  0.9823  0.0081  0.7691
  172C7H8N   H3 3607  48.969   0.625  17.403  0.1593 -1.0687 -2.4345
  172C7H8N   H4 3608  48.975   0.796  17.418  1.4153 -1.2009  2.0036
  172C7H8N   H5 3609  48.847   0.713  17.309  1.3714 -2.1567 -2.6440
  172C7H8N   H6 3610  48.929   0.700  16.836  0.3553  0.8634 -0.6148
  172C7H8N   H7 3611  48.955   0.879  16.873 -0.9037  0.4140 -1.2488
  172C7H8N   H8 3612  49.079   0.782  16.785  0.1322 -0.3660  0.5274
  173C7H8N   N1 3613  51.137   0.611  18.443  0.8015  0.1296  0.1176
  173C7H8N   C1 3614  51.161   0.567  18.311 -0.2650 -0.5314 -0.1192
  173C7H8N   N2 3615  51.062   0.581  18.214  0.1152  0.3428 -0.3680
  173C7H8N   C2 3616  50.945   0.646  18.251  0.3416 -0.2492 -0.0513
  173C7H8N   C3 3617  50.916   0.681  18.380  1.0605  0.0311  0.2182
  173C7H8N   C4 3618  51.011   0.661  18.484  0.1645 -0.8913 -0.1907
  173C7H8N   N3 3619  50.795   0.745  18.377  0.6229  0.0927 -0.1064
  173C7H8N   C5 3620  50.755   0.745  18.251  0.2807 -0.4200 -0.1569
  173C7H8N   N4 3621  50.839   0.679  18.176 -0.0419 -0.3767  0.3844
  173C7H8N   C6 3622  51.254   0.599  18.540 -0.2497 -0.0277  0.5787
  173C7H8N   O1 3623  51.263   0.513  18.290 -0.4335  0.5025  0.5099
  173C7H8N   C7 3624  51.101   0.565  18.078 -0.0716 -0.5412  0.2274
  173C7H8N   O2 3625  50.994   0.707  18.590 -0.2650 -0.8226 -0.2773
  173C7H8N   H1 3626  50.751   0.799  18.450  0.7150  1.7993 -1.2805
  173C7H8N   H2 3627  50.666   0.796  18.217  0.7345 -0.5575 -1.5500
  173C7H8N   H3 3628  51.346   0.631  18.490 -0.9679  1.7154  0.3800
  173C7H8N   H4 3629  51.235   0.670  18.621 -0.3128  0.7461 -0.1147
  173C7H8N   H5 3630  51.254   0.497  18.581 -2.7233 -0.1785  0.2727
  173C7H8N   H6 3631  51.188   0.502  18.059  1.8385  2.4858 -1.4020
  173C7H8N   H7 3632  51.013   0.528  18.023 -1.4238  0.1549  1.8515
  173C7H8N   H8 3633  51.117   0.659  18.024 -0.5086 -0.9871 -0.6924
  174C7H8N   N1 3634  50.339   0.817  17.965 -0.2969  0.8651 -0.0678
  174C7H8N   C1 3635  50.316   0.782  17.834  0.5253  0.0971  0.0939
  174C7H8N   N2 3636  50.425   0.792  17.740 -0.3438  0.0637  0.0672
  174C7H8N   C2 3637  50.545   0.849  17.786  0.2589  0.4822 -0.3532
  174C7H8N   C3 3638  50.557   0.886  17.914  0.2835  1.1063  0.5408
  174C7H8N   C4 3639  50.453   0.877  18.016 -0.3556  0.0816 -0.4290
  174C7H8N   N3 3640  50.685   0.945  17.922  0.3858 -0.7025  0.3090
  174C7H8N   C5 3641  50.736   0.930  17.800  0.2381  0.5531 -0.0195
  174C7H8N   N4 3642  50.656   0.872  17.719  0.2973 -0.4428  0.0109
  174C7H8N   C6 3643  50.223   0.798  18.067  0.3506  0.2327  0.2635
  174C7H8N   O1 3644  50.215   0.723  17.801 -0.4517  0.3192  0.0992
  174C7H8N   C7 3645  50.407   0.732  17.607  0.3840  0.0075  0.3593
  174C7H8N   O2 3646  50.462   0.923  18.130  0.4927  0.0326  0.7735
  174C7H8N   H1 3647  50.729   0.995  17.998  0.3979 -2.2951  1.3812
  174C7H8N   H2 3648  50.837   0.966  17.787  0.1826  0.1637 -1.6073
  174C7H8N   H3 3649  50.163   0.707  18.053  0.5565  0.4662 -2.3439
  174C7H8N   H4 3650  50.161   0.888  18.076  1.0068  0.8534 -1.3752
  174C7H8N   H5 3651  50.277   0.774  18.160  1.3516  0.2372 -0.3079
  174C7H8N   H6 3652  50.447   0.785  17.520 -0.3285 -1.5582 -0.9332
  174C7H8N   H7 3653  50.303   0.745  17.576  1.0505  0.7306 -1.6562
  174C7H8N   H8 3654  50.428   0.624  17.606 -0.7757 -0.2170 -0.6273
  175C7H8N   N1 3655  49.871   0.520  18.479 -1.2168  0.2037 -0.3638
  175C7H8N   C1 3656  49.920   0.568  18.359  0.2933  0.7468 -0.3276
  175C7H8N   N2 3657  49.822   0.588  18.253  0.7789 -0.1647  0.4997
  175C7H8N   C2 3658  49.700   0.528  18.267  0.0991 -0.7941 -0.1090
  175C7H8N   C3 3659  49.654   0.489  18.391 -0.0343  0.1636 -0.8073
  175C7H8N   C4 3660  49.733   0.489  18.514  0.3575 -0.5954 -0.1081
  175C7H8N   N3 3661  49.524   0.443  18.372 -0.0245 -1.2341  0.3987
  175C7H8N   C5 3662  49.500   0.458  18.234 -0.3561  0.0301 -0.1605
  175C7H8N   N4 3663  49.604   0.510  18.176  0.1759  0.2964  0.0280
  175C7H8N   C6 3664  49.969   0.525  18.592 -0.0664  0.0415  0.0523
  175C7H8N   O1 3665  50.031   0.621  18.350  0.2387  0.3768  0.1067
  175C7H8N   C7 3666  49.876   0.642  18.125 -0.1477 -0.2535  0.3222
  175C7H8N   O2 3667  49.685   0.476  18.626  0.0108  0.0501 -0.5767
  175C7H8N   H1 3668  49.458   0.410  18.441  0.1954 -0.3855  1.0190
  175C7H8N   H2 3669  49.405   0.424  18.193 -1.6393  1.3360  1.6244
  175C7H8N   H3 3670  49.977   0.626  18.635  0.4262  0.7096 -1.5535
  175C7H8N   H4 3671  50.070   0.507  18.553  0.4697 -0.8430  1.7870
  175C7H8N   H5 3672  49.940   0.450  18.666 -1.1929 -0.9268 -1.3412
  175C7H8N   H6 3673  49.946   0.725  18.141 -1.3244  0.6997  0.5921
  175C7H8N   H7 3674  49.794   0.673  18.060  1.3905  2.3759 -0.4403
  175C7H8N   H8 3675  49.942   0.568  18.077  0.2125  1.4616 -1.8683
  176C7H8N   N1 3676  49.069   0.739  18.049 -0.5278 -0.6227 -0.7635
  176C7H8N   C1 3677  49.033   0.790  17.923 -0.5261  0.4163  0.7790
  176C7H8N   N2 3678  49.128   0.771  17.819 -0.3892  0.9535  0.3207
  176C7H8N   C2 3679  49.256   0.719  17.850  0.1920 -0.7746 -0.5142
  176C7H8N   C3 3680  49.284   0.672  17.980 -0.0661  0.1185 -0.2534
  176C7H8N   C4 3681  49.190   0.674  18.082  0.5587  0.0069 -0.1341
  176C7H8N   N3 3682  49.414   0.625  17.972  0.8534  0.2584  0.3815
  176C7H8N   C5 3683  49.458   0.648  17.840  0.4173  0.3674 -0.0457
  176C7H8N   N4 3684  49.363   0.702  17.763  0.3459 -0.2738  0.2502
  176C7H8N   C6 3685  48.964   0.755  18.152 -0.0426  0.0081 -0.4363
  176C7H8N   O1 3686  48.925   0.829  17.891 -0.1666 -0.3828 -0.6165
  176C7H8N   C7 3687  49.095   0.819  17.689  0.3613  0.0677 -0.2767
  176C7H8N   O2 3688  49.217   0.625  18.189  0.1474 -0.8408 -1.0158
  176C7H8N   H1 3689  49.479   0.618  18.049 -2.0653  1.4780  3.0653
  176C7H8N   H2 3690  49.556   0.614  17.810  0.4361 -1.8824  2.3755
  176C7H8N   H3 3691  48.963   0.850  18.207  0.9895  0.6895 -1.5812
  176C7H8N   H4 3692  48.868   0.740  18.100 -0.9079  3.4161  0.0966
  176C7H8N   H5 3693  48.982   0.677  18.228  0.2131 -0.6241 -1.1401
  176C7H8N   H6 3694  49.020   0.748  17.651 -0.1235 -0.6357  1.9289
  176C7H8N   H7 3695  49.049   0.918  17.701  1.4096  0.9861 -3.3698
  176C7H8N   H8 3696  49.179   0.832  17.620  2.0598  1.9462  2.0713
  177C7H8N   N1 3697  51.137   0.984   0.566 -0.1476 -1.3501 -1.2842
  177C7H8N   C1 3698  51.153   0.943   0.428  0.4918 -1.1472  0.1096
  177C7H8N   N2 3699  51.045   0.975   0.341  0.0097  1.4713  0.3964
  177C7H8N   C2 3700  50.929   1.027   0.391  0.2246 -0.2456 -0.7852
  177C7H8N   C3 3701  50.907   1.051   0.528 -0.4204  0.1896 -0.1916
  177C7H8N   C4 3702  51.014   1.035   0.625  0.7504 -0.4236 -0.4387
  177C7H8N   N3 3703  50.771   1.091   0.534  0.0118  0.3440 -0.2913
  177C7H8N   C5 3704  50.730   1.101   0.403 -0.3182  0.5198 -0.2906
  177C7H8N   N4 3705  50.820   1.062   0.319  0.2759  0.4102 -0.1812
  177C7H8N   C6 3706  51.248   0.976   0.656  0.0091 -0.4528  0.3064
  177C7H8N   O1 3707  51.253   0.886   0.393 -0.1023 -0.1226  0.1000
  177C7H8N   C7 3708  51.051   0.921   0.201 -0.2035  0.2266 -0.6871
  177C7H8N   O2 3709  51.001   1.070   0.743 -0.3244  0.1109  0.3574
  177C7H8N   H1 3710  50.715   1.119   0.614 -1.7416 -0.5930 -1.1715
  177C7H8N   H2 3711  50.630   1.133   0.376 -0.7915 -0.7243 -0.0353
  177C7H8N   H3 3712  51.311   1.064   0.640 -1.7471  0.8818  0.6538
  177C7H8N   H4 3713  51.211   0.972   0.759  0.5235  1.7933  0.6090
  177C7H8N   H5 3714  51.306   0.885   0.635  0.4406 -0.1370  0.1241
  177C7H8N   H6 3715  50.969   0.961   0.139 -2.1448 -1.0584  0.9672
  177C7H8N   H7 3716  51.147   0.950   0.157 -0.3336  0.2492 -0.9563
  177C7H8N   H8 3717  51.045   0.811   0.202 -3.3217  0.3267  0.5994
  178C7H8N   N1 3718  50.315   1.227   0.180 -0.8514 -0.3859 -0.3262
  178C7H8N   C1 3719  50.299   1.152   0.058 -0.2717 -0.4919  0.5715
  178C7H8N   N2 3720  50.401   1.150  18.669  0.4290 -0.0056 -0.4278
  178C7H8N   C2 3721  50.519   1.209   0.006  0.6879  0.0992  0.2889
  178C7H8N   C3 3722  50.541   1.256   0.128  0.1264  0.5061  0.1381
  178C7H8N   C4 3723  50.433   1.272   0.228  0.0320  0.6687  0.3162
  178C7H8N   N3 3724  50.673   1.297   0.130  0.3600  0.0294  0.1317
  178C7H8N   C5 3725  50.716   1.265   0.002  0.1406 -0.1370  0.0416
  178C7H8N   N4 3726  50.626   1.203  18.634 -0.3384 -0.4167  0.1735
  178C7H8N   C6 3727  50.196   1.228   0.273  0.6819  0.8152  0.2719
  178C7H8N   O1 3728  50.193   1.097   0.033 -0.5628 -0.6716  0.8688
  178C7H8N   C7 3729  50.379   1.095  18.538 -0.2120  0.0008 -0.2540
  178C7H8N   O2 3730  50.448   1.333   0.334  0.0461 -0.3667 -0.7262
  178C7H8N   H1 3731  50.720   1.362   0.190  0.9773  0.0098 -0.3270
  178C7H8N   H2 3732  50.821   1.269  18.677  0.8971 -1.8151  2.5306
  178C7H8N   H3 3733  50.216   1.285   0.364  0.6391  1.3755 -0.0673
  178C7H8N   H4 3734  50.175   1.128   0.313 -1.8297  1.8583  1.6301
  178C7H8N   H5 3735  50.108   1.270   0.224  0.2106 -1.8154 -1.2334
  178C7H8N   H6 3736  50.461   1.094  18.465 -1.3937  2.7391 -1.6916
  178C7H8N   H7 3737  50.312   1.171  18.497 -0.7013 -1.0401 -1.4658
  178C7H8N   H8 3738  50.336   0.995  18.549  1.1549 -0.4634  1.0403
  179C7H8N   N1 3739  49.867   0.920   0.577  0.2584  0.2800  0.2706
  179C7H8N   C1 3740  49.890   0.961   0.443  0.5351 -0.1935  0.0549
  179C7H8N   N2 3741  49.788   0.944   0.348  0.1469  0.0574 -0.1737
  179C7H8N   C2 3742  49.672   0.900   0.391  0.4729  0.7307 -0.2681
  179C7H8N   C3 3743  49.648   0.855   0.518  0.3746 -0.1870  0.6184
  179C7H8N   C4 3744  49.751   0.861   0.620 -0.0140 -0.2201 -0.8356
  179C7H8N   N3 3745  49.516   0.819   0.519  0.4142  0.1460 -0.1422
  179C7H8N   C5 3746  49.467   0.837   0.393 -0.8084 -0.4753  0.0084
  179C7H8N   N4 3747  49.557   0.881   0.315 -0.6167  0.3263 -0.7708
  179C7H8N   C6 3748  49.977   0.935   0.669 -0.6783 -0.1021 -0.0222
  179C7H8N   O1 3749  49.994   1.004   0.405 -0.1171  1.0467  0.1766
  179C7H8N   C7 3750  49.802   0.986   0.201  0.4182 -0.0110  0.4108
  179C7H8N   O2 3751  49.725   0.813   0.729  0.1988 -0.1713  0.8031
  179C7H8N   H1 3752  49.458   0.799   0.599  0.2101  1.3927  0.0350
  179C7H8N   H2 3753  49.365   0.808   0.369 -0.9938  0.9086 -0.9644
  179C7H8N   H3 3754  49.935   0.992   0.753  1.0763  0.3076  0.6045
  179C7H8N   H4 3755  50.072   0.979   0.637 -0.8220 -0.8092 -1.4506
  179C7H8N   H5 3756  50.008   0.834   0.699 -2.7551 -0.8676 -0.3903
  179C7H8N   H6 3757  49.736   0.933   0.131 -1.0684  1.6118  0.5622
  179C7H8N   H7 3758  49.906   0.956   0.180 -0.4187 -2.5320 -0.3695
  179C7H8N   H8 3759  49.799   1.094   0.183 -0.5722 -0.2703 -1.0907
  180C7H8N   N1 3760  49.053   1.104   0.169 -0.4319  0.3054  0.3270
  180C7H8N   C1 3761  49.033   1.158   0.040 -0.1265 -0.1247  0.0752
  180C7H8N   N2 3762  49.139   1.166  18.645  0.0053 -0.7609 -0.1276
  180C7H8N   C2 3763  49.264   1.116  18.688  0.2989 -0.4428 -1.3123
  180C7H8N   C3 3764  49.281   1.051   0.107  0.1032  0.0742 -0.5968
  180C7H8N   C4 3765  49.175   1.052   0.211  0.4070 -0.1332  0.2697
  180C7H8N   N3 3766  49.410   1.011   0.113  0.2190 -0.3243 -0.2233
  180C7H8N   C5 3767  49.461   1.038  18.693 -0.0052  0.9135 -0.5074
  180C7H8N   N4 3768  49.375   1.094  18.615  0.3226 -0.2119  0.8094
  180C7H8N   C6 3769  48.946   1.106   0.264  1.1495  0.5723 -0.1999
  180C7H8N   O1 3770  48.919   1.205   0.011 -0.1363  0.7711  0.4766
  180C7H8N   C7 3771  49.112   1.199  18.501  0.3081  0.2956  0.9438
  180C7H8N   O2 3772  49.191   1.008   0.322 -0.2570 -0.3099 -0.3644
  180C7H8N   H1 3773  49.459   0.967   0.189 -1.9539  1.3020  2.1962
  180C7H8N   H2 3774  49.556   0.999  18.659 -0.2404 -1.4972  1.4593
  180C7H8N   H3 3775  48.941   1.208   0.304 -1.0088  1.4102 -2.4847
  180C7H8N   H4 3776  48.858   1.068   0.212  0.3031  2.5325 -0.2602
  180C7H8N   H5 3777  48.958   1.038   0.350 -0.3897  0.1103 -0.3445
  180C7H8N   H6 3778  49.084   1.305  18.506 -0.0064  0.3218 -1.0710
  180C7H8N   H7 3779  49.204   1.177  18.446  0.2272 -1.4332  1.4401
  180C7H8N   H8 3780  49.030   1.137  18.463 -1.7926  2.1109  2.3729
  181C7H8N   N1 3781  51.143   0.986   1.440 -0.3854  0.1680  0.2456
  181C7H8N   C1 3782  51.176   0.946   1.310  0.8453  0.1096  0.0232
  181C7H8N   N2 3783  51.082   0.976   1.208  0.0445  0.5099 -0.3679
  181C7H8N   C2 3784  50.959   1.028   1.242  0.5167  0.2995 -0.3618
  181C7H8N   C3 3785  50.930   1.068   1.369 -0.0023 -0.3779  0.2076
  181C7H8N   C4 3786  51.032   1.063   1.475 -0.0330  0.6207 -0.1551
  181C7H8N   N3 3787  50.802   1.123   1.363  0.3700  0.2783  0.0065
  181C7H8N   C5 3788  50.754   1.095   1.239 -0.4159 -0.4618 -0.3370
  181C7H8N   N4 3789  50.848   1.041   1.160 -0.5510  0.4261  0.5470
  181C7H8N   C6 3790  51.238   0.978   1.540 -0.4710 -0.0760 -1.2821
  181C7H8N   O1 3791  51.277   0.884   1.283  0.6234  0.3105  0.3695
  181C7H8N   C7 3792  51.110   0.936   1.064  0.3229  0.0098  0.0204
  181C7H8N   O2 3793  51.022   1.113   1.586 -0.0637  0.0118  0.4188
  181C7H8N   H1 3794  50.744   1.144   1.442  1.9079  0.3337  1.1540
  181C7H8N   H2 3795  50.653   1.120   1.206 -1.1076 -2.2370  0.4040
  181C7H8N   H3 3796  51.335   0.949   1.498  0.3361 -1.6089  1.4859
  181C7H8N   H4 3797  51.261   1.077   1.581 -4.0113  0.1329  0.3923
  181C7H8N   H5 3798  51.203   0.899   1.608  0.8630  0.4148 -0.0002
  181C7H8N   H6 3799  51.203   0.879   1.055  0.9472  0.8738  0.8751
  181C7H8N   H7 3800  51.028   0.873   1.030  0.0457  1.7991 -2.7676
  181C7H8N   H8 3801  51.113   1.030   1.008 -3.4392  1.3415  1.8748
  182C7H8N   N1 3802  50.305   1.213   0.993  0.1310  0.0692  0.1270
  182C7H8N   C1 3803  50.280   1.179   0.856 -0.2571 -0.0213  0.0196
  182C7H8N   N2 3804  50.390   1.191   0.768  0.2307  0.0938  0.2730
  182C7H8N   C2 3805  50.504   1.247   0.808  0.3181  0.1724 -0.3018
  182C7H8N   C3 3806  50.526   1.284   0.935 -0.0743 -0.2939  0.4521
  182C7H8N   C4 3807  50.420   1.280   1.036 -0.5575 -0.0510  0.0849
  182C7H8N   N3 3808  50.662   1.325   0.939  0.0216 -0.2360  0.0236
  182C7H8N   C5 3809  50.719   1.277   0.815  0.1851 -0.1044  0.0869
  182C7H8N   N4 3810  50.619   1.244   0.735  0.2941  0.1346  0.1740
  182C7H8N   C6 3811  50.192   1.204   1.085  0.2664 -0.3224 -0.6531
  182C7H8N   O1 3812  50.175   1.136   0.813 -0.3610 -0.4083  0.5548
  182C7H8N   C7 3813  50.377   1.159   0.623  0.1696 -0.2097 -0.1178
  182C7H8N   O2 3814  50.434   1.319   1.149  0.4220 -0.2548  0.2873
  182C7H8N   H1 3815  50.719   1.351   1.018 -1.1403 -2.6523  1.7057
  182C7H8N   H2 3816  50.825   1.276   0.792 -0.3325  1.5927 -2.7073
  182C7H8N   H3 3817  50.126   1.287   1.060  0.4927 -0.3945 -1.5220
  182C7H8N   H4 3818  50.227   1.229   1.186 -0.1446 -1.3592 -0.2512
  182C7H8N   H5 3819  50.147   1.104   1.084  0.1103 -0.2527 -1.6771
  182C7H8N   H6 3820  50.289   1.097   0.601 -0.2850  0.3734  0.0465
  182C7H8N   H7 3821  50.462   1.105   0.578  1.3777  1.4768  0.1260
  182C7H8N   H8 3822  50.358   1.249   0.564 -0.4266  0.2431  0.7685
  183C7H8N   N1 3823  49.874   0.929   1.400  0.4782  0.2004 -0.3135
  183C7H8N   C1 3824  49.877   0.972   1.271  1.1144  0.3098 -0.4694
  183C7H8N   N2 3825  49.767   0.955   1.190 -0.1403 -0.0177 -0.2393
  183C7H8N   C2 3826  49.658   0.894   1.236 -0.5044 -0.6221 -0.3254
  183C7H8N   C3 3827  49.650   0.855   1.369  0.4719  0.1519  0.2912
  183C7H8N   C4 3828  49.763   0.864   1.457  0.2402 -0.9196  0.6505
  183C7H8N   N3 3829  49.523   0.799   1.383  0.9820  0.2158 -0.0718
  183C7H8N   C5 3830  49.456   0.808   1.262 -0.1352  0.2738  0.1196
  183C7H8N   N4 3831  49.540   0.870   1.172  0.2342 -0.4047 -0.4488
  183C7H8N   C6 3832  49.993   0.947   1.486  0.1086  0.0129 -0.1492
  183C7H8N   O1 3833  49.963   1.043   1.231 -0.6379 -0.3025 -0.3565
  183C7H8N   C7 3834  49.786   0.989   1.044 -0.5703  0.0481  0.2680
  183C7H8N   O2 3835  49.758   0.828   1.569  0.1416 -0.0469  0.1835
  183C7H8N   H1 3836  49.491   0.770   1.474 -0.3865  2.5387  0.2099
  183C7H8N   H2 3837  49.356   0.769   1.244 -0.0588 -1.0131  2.3220
  183C7H8N   H3 3838  50.041   1.045   1.474  0.7777 -0.4229 -1.0262
  183C7H8N   H4 3839  50.080   0.883   1.466 -0.4095 -0.4573 -0.9166
  183C7H8N   H5 3840  49.986   0.933   1.595 -0.7430 -1.0014 -0.3334
  183C7H8N   H6 3841  49.844   0.925   0.977 -1.3878 -1.8346  1.3207
  183C7H8N   H7 3842  49.817   1.093   1.029  0.7291 -0.5603 -1.4026
  183C7H8N   H8 3843  49.688   0.991   0.996 -1.3505  2.0458  1.8494
  184C7H8N   N1 3844  49.064   1.062   0.991 -0.5658 -0.3307  0.1351
  184C7H8N   C1 3845  49.032   1.117   0.862 -0.6307  0.4574  0.0622
  184C7H8N   N2 3846  49.129   1.109   0.764 -0.0891 -0.1658  0.0457
  184C7H8N   C2 3847  49.254   1.059   0.803  0.4584  0.7180 -0.0812
  184C7H8N   C3 3848  49.284   1.010   0.925  0.5165  0.0138  0.0465
  184C7H8N   C4 3849  49.184   1.003   1.029  0.8747 -0.1740 -0.2813
  184C7H8N   N3 3850  49.416   0.991   0.931  0.2410  0.9860  0.9475
  184C7H8N   C5 3851  49.462   1.020   0.806  0.9491 -0.1759  0.2849
  184C7H8N   N4 3852  49.369   1.059   0.728  0.5500 -0.6082 -0.0206
  184C7H8N   C6 3853  48.950   1.064   1.085  0.2388  1.2428  0.1380
  184C7H8N   O1 3854  48.926   1.174   0.841 -0.5764  0.1214  0.1360
  184C7H8N   C7 3855  49.097   1.165   0.635  0.7338  0.1913 -0.0574
  184C7H8N   O2 3856  49.218   0.964   1.143 -0.0940  0.1179  0.0481
  184C7H8N   H1 3857  49.471   0.965   1.011  0.0580  1.7956  1.3429
  184C7H8N   H2 3858  49.560   0.993   0.770  0.2499 -1.6646 -0.5774
  184C7H8N   H3 3859  48.965   1.152   1.150 -0.3876  0.0441  1.9570
  184C7H8N   H4 3860  48.855   1.059   1.032 -0.0219  2.9657  0.3941
  184C7H8N   H5 3861  48.956   0.984   1.159  0.0900  1.8810  0.8557
  184C7H8N   H6 3862  48.997   1.143   0.596  0.9884 -1.5398  0.2328
  184C7H8N   H7 3863  49.131   1.269   0.622  1.2891  0.0191 -0.0310
  184C7H8N   H8 3864  49.164   1.117   0.562  2.6399  0.9385  1.1506
  185C7H8N   N1 3865  51.100   0.991   2.255  0.5302  0.0178 -0.2654
  185C7H8N   C1 3866  51.130   0.946   2.128 -0.4527  0.1429 -0.0809
  185C7H8N   N2 3867  51.045   0.977   2.022  0.3344  0.2820  0.6541
  185C7H8N   C2 3868  50.928   1.038   2.053  1.3488  0.1152  0.1274
  185C7H8N   C3 3869  50.891   1.072   2.182  0.1986  0.0135  0.2221
  185C7H8N   C4 3870  50.985   1.064   2.292 -0.3079 -0.3132  0.4392
  185C7H8N   N3 3871  50.756   1.108   2.183  0.4001  0.4048 -0.3011
  185C7H8N   C5 3872  50.725   1.103   2.053 -0.5656 -0.1368  0.1630
  185C7H8N   N4 3873  50.822   1.063   1.975 -0.4967  0.0870 -0.4287
  185C7H8N   C6 3874  51.208   0.986   2.356  0.8334 -0.4456 -0.1236
  185C7H8N   O1 3875  51.228   0.879   2.101 -0.0558 -0.0551 -0.0930
  185C7H8N   C7 3876  51.064   0.931   1.883 -0.5741  0.0436 -0.4524
  185C7H8N   O2 3877  50.954   1.110   2.400  0.1440  0.0726 -0.1470
  185C7H8N   H1 3878  50.703   1.145   2.260  0.2988 -0.1088 -0.1200
  185C7H8N   H2 3879  50.628   1.125   2.010 -0.0725  1.2447 -0.2353
  185C7H8N   H3 3880  51.253   0.886   2.368  1.1210 -0.1577  1.2351
  185C7H8N   H4 3881  51.294   1.049   2.332  1.8746 -1.1337  1.7119
  185C7H8N   H5 3882  51.167   1.008   2.455  2.3074  0.5542  0.2918
  185C7H8N   H6 3883  50.982   0.959   1.815 -1.8248  0.9880  1.4120
  185C7H8N   H7 3884  51.153   0.982   1.845 -0.9346 -1.4047 -3.4222
  185C7H8N   H8 3885  51.076   0.822   1.882  1.6784  0.2468  0.9795
  186C7H8N   N1 3886  50.309   1.169   1.834 -0.3604  0.3529 -0.2426
  186C7H8N   C1 3887  50.298   1.117   1.704  0.0870 -0.3383  0.0020
  186C7H8N   N2 3888  50.389   1.168   1.607 -0.0752 -0.4652  0.7799
  186C7H8N   C2 3889  50.506   1.221   1.646 -0.2420  0.2665  0.0287
  186C7H8N   C3 3890  50.523   1.259   1.774 -0.0106 -0.2181 -0.3533
  186C7H8N   C4 3891  50.420   1.249   1.880  0.3950 -0.7163  0.0600
  186C7H8N   N3 3892  50.649   1.317   1.781  0.4286 -0.2628 -0.6190
  186C7H8N   C5 3893  50.705   1.306   1.653 -0.2157 -0.4504  0.2797
  186C7H8N   N4 3894  50.619   1.247   1.572  0.4767  0.8837  0.3625
  186C7H8N   C6 3895  50.188   1.158   1.926  0.0763  0.3537 -0.2549
  186C7H8N   O1 3896  50.204   1.042   1.677 -0.3262  0.2391  0.1408
  186C7H8N   C7 3897  50.377   1.124   1.469  0.4710  0.0026 -0.5051
  186C7H8N   O2 3898  50.428   1.302   1.989 -1.0058  0.1549  0.3818
  186C7H8N   H1 3899  50.690   1.332   1.872 -1.0927 -2.7353  0.5172
  186C7H8N   H2 3900  50.808   1.323   1.625  0.1279 -1.9421  0.6080
  186C7H8N   H3 3901  50.215   1.094   2.011  1.0423 -0.8259 -1.4285
  186C7H8N   H4 3902  50.091   1.126   1.885  1.2452 -1.0415 -1.9997
  186C7H8N   H5 3903  50.168   1.252   1.979 -3.1719 -0.4634  0.1291
  186C7H8N   H6 3904  50.293   1.183   1.430  1.1248  2.0307  1.0590
  186C7H8N   H7 3905  50.354   1.017   1.470 -0.1783  0.0807  4.1211
  186C7H8N   H8 3906  50.464   1.152   1.408  0.0012  0.5985 -0.9084
  187C7H8N   N1 3907  49.851   0.860   2.229  0.5208  0.7477 -0.2568
  187C7H8N   C1 3908  49.871   0.901   2.100  0.1113  0.1683  0.0051
  187C7H8N   N2 3909  49.763   0.901   2.016 -0.0196  0.0057  0.0793
  187C7H8N   C2 3910  49.633   0.854   2.057 -1.3770 -0.5954 -0.0436
  187C7H8N   C3 3911  49.620   0.817   2.185  0.1812 -0.3446 -0.5985
  187C7H8N   C4 3912  49.731   0.814   2.286 -0.6052 -0.6773  0.3029
  187C7H8N   N3 3913  49.487   0.785   2.199  0.2828  0.7287 -0.0158
  187C7H8N   C5 3914  49.427   0.797   2.077  0.0656 -0.1751 -0.5107
  187C7H8N   N4 3915  49.512   0.844   1.989 -0.1947  0.0117 -0.0770
  187C7H8N   C6 3916  49.967   0.856   2.313 -0.5947  0.6480 -0.3533
  187C7H8N   O1 3917  49.977   0.955   2.075 -0.2470 -0.1199 -0.0373
  187C7H8N   C7 3918  49.778   0.938   1.874 -1.0009 -0.4995  0.3234
  187C7H8N   O2 3919  49.719   0.772   2.402  0.0767  0.6255  0.3635
  187C7H8N   H1 3920  49.439   0.742   2.277  0.8198 -1.2285 -0.7331
  187C7H8N   H2 3921  49.322   0.774   2.080  0.1806 -0.5516  1.2909
  187C7H8N   H3 3922  49.969   0.755   2.356  0.8853  0.4323 -0.9080
  187C7H8N   H4 3923  49.961   0.924   2.399  0.5593  2.3639 -1.5988
  187C7H8N   H5 3924  50.069   0.872   2.276 -0.1986 -0.9467  0.0031
  187C7H8N   H6 3925  49.877   0.898   1.847 -0.1889  0.8122  1.3280
  187C7H8N   H7 3926  49.773   1.046   1.860  0.0358 -0.4058  0.6336
  187C7H8N   H8 3927  49.701   0.892   1.810 -0.4840 -2.2216  0.9008
  188C7H8N   N1 3928  49.039   1.127   1.790 -0.1200 -0.3898  0.1773
  188C7H8N   C1 3929  49.017   1.156   1.653 -0.4558 -0.2790 -0.2101
  188C7H8N   N2 3930  49.129   1.134   1.557  0.8981  0.5166 -0.0662
  188C7H8N   C2 3931  49.242   1.081   1.609  0.2996  0.3027  0.0930
  188C7H8N   C3 3932  49.251   1.046   1.743  0.0920  0.0457  0.1378
  188C7H8N   C4 3933  49.151   1.075   1.839  0.6672 -0.3855  0.4852
  188C7H8N   N3 3934  49.386   1.004   1.759 -0.2181 -0.2813  1.2367
  188C7H8N   C5 3935  49.446   1.012   1.632  0.5091 -0.3089  0.6915
  188C7H8N   N4 3936  49.363   1.061   1.537  0.2868 -0.4791 -0.4561
  188C7H8N   C6 3937  48.935   1.159   1.887  0.9087  0.0941 -0.2296
  188C7H8N   O1 3938  48.914   1.201   1.608  0.1526 -0.0961  0.2486
  188C7H8N   C7 3939  49.095   1.140   1.416 -0.2022 -0.2334 -0.6992
  188C7H8N   O2 3940  49.164   1.056   1.960 -0.3342 -0.1170  0.9301
  188C7H8N   H1 3941  49.437   0.957   1.831  1.0408 -2.3222 -0.9136
  188C7H8N   H2 3942  49.548   0.976   1.630  1.0643  1.1451  1.7367
  188C7H8N   H3 3943  48.909   1.073   1.951  0.4496  0.7995  0.5446
  188C7H8N   H4 3944  48.971   1.240   1.952  0.8484 -0.3551  0.3652
  188C7H8N   H5 3945  48.840   1.182   1.838 -0.2168 -0.2529  1.7310
  188C7H8N   H6 3946  49.124   1.039   1.383  1.2706  0.7461 -2.4882
  188C7H8N   H7 3947  48.990   1.157   1.392  0.0546  1.0161 -0.9453
  188C7H8N   H8 3948  49.156   1.213   1.362  2.6293 -0.5101  1.9614
  189C7H8N   N1 3949  51.126   0.993   3.092  1.7022 -0.0880 -0.1590
  189C7H8N   C1 3950  51.155   0.950   2.962 -0.4223  0.6427 -0.4037
  189C7H8N   N2 3951  51.057   0.970   2.863 -0.2187 -0.7232  0.2935
  189C7H8N   C2 3952  50.934   1.019   2.902 -0.4388  0.9857  0.4603
  189C7H8N   C3 3953  50.905   1.041   3.030 -0.5870 -0.0894 -0.0650
  189C7H8N   C4 3954  50.996   1.036   3.138  0.3690 -0.0405 -0.7942
  189C7H8N   N3 3955  50.771   1.084   3.034  0.8016 -0.2011  0.4021
  189C7H8N   C5 3956  50.725   1.070   2.901  0.3652 -0.2039 -0.2129
  189C7H8N   N4 3957  50.820   1.033   2.820  0.6140  0.8542  0.5360
  189C7H8N   C6 3958  51.240   0.995   3.194  0.5240  0.2237  0.3862
  189C7H8N   O1 3959  51.249   0.886   2.933  0.2857 -0.2259 -0.0065
  189C7H8N   C7 3960  51.092   0.967   2.728  0.1457  0.1877  1.5445
  189C7H8N   O2 3961  50.970   1.075   3.250  0.3588 -0.5163 -0.0872
  189C7H8N   H1 3962  50.724   1.123   3.115  2.1081  1.2912  0.4864
  189C7H8N   H2 3963  50.621   1.087   2.879  1.0528  1.3675 -2.3485
  189C7H8N   H3 3964  51.280   1.098   3.190  0.3758  0.3004  0.9795
  189C7H8N   H4 3965  51.190   0.986   3.291 -0.5328 -0.0941 -0.1803
  189C7H8N   H5 3966  51.317   0.920   3.170 -1.0915 -0.9877 -1.0667
  189C7H8N   H6 3967  51.201   0.977   2.718  0.0682  0.5502  1.0730
  189C7H8N   H7 3968  51.054   0.877   2.677  0.6936  1.3694 -1.0254
  189C7H8N   H8 3969  51.044   1.051   2.676 -0.1774  0.4602  2.2792
  190C7H8N   N1 3970  50.296   1.166   2.661 -0.4554 -0.7807 -0.3171
  190C7H8N   C1 3971  50.279   1.119   2.528 -0.2252  0.4073 -0.1678
  190C7H8N   N2 3972  50.388   1.128   2.446  0.1661 -0.1806  0.2608
  190C7H8N   C2 3973  50.499   1.188   2.491  0.0350 -0.1390  0.7133
  190C7H8N   C3 3974  50.520   1.233   2.610 -0.1276 -0.5229  0.3333
  190C7H8N   C4 3975  50.418   1.219   2.709  0.1529  0.3493 -0.6003
  190C7H8N   N3 3976  50.639   1.293   2.623  0.3280  0.3941  0.1135
  190C7H8N   C5 3977  50.695   1.276   2.498  1.2269 -0.3811 -0.5699
  190C7H8N   N4 3978  50.605   1.220   2.416 -0.3132 -0.2082  0.1645
  190C7H8N   C6 3979  50.181   1.148   2.750  0.1866 -0.1784 -0.0762
  190C7H8N   O1 3980  50.179   1.063   2.485 -0.4075  0.2369  0.2171
  190C7H8N   C7 3981  50.374   1.101   2.304  0.2403 -0.7464  0.5310
  190C7H8N   O2 3982  50.436   1.274   2.819 -0.3073 -0.3769 -0.0062
  190C7H8N   H1 3983  50.677   1.337   2.706 -1.7588  0.4315  1.0792
  190C7H8N   H2 3984  50.794   1.308   2.470  1.3206  0.3408  0.5547
  190C7H8N   H3 3985  50.162   1.041   2.769 -0.3081 -0.1320 -0.2998
  190C7H8N   H4 3986  50.094   1.190   2.697 -1.3381 -3.5495 -0.3820
  190C7H8N   H5 3987  50.182   1.205   2.844 -0.7910 -1.2877  0.6273
  190C7H8N   H6 3988  50.291   1.032   2.285  0.3763 -0.2470 -1.9714
  190C7H8N   H7 3989  50.463   1.056   2.260  0.5019  2.8471 -2.8487
  190C7H8N   H8 3990  50.337   1.194   2.258  0.8349 -0.6115  0.3234
  191C7H8N   N1 3991  49.834   0.913   3.109  0.2960  0.3362 -0.1149
  191C7H8N   C1 3992  49.867   0.964   2.983 -0.4254 -0.1573  0.1268
  191C7H8N   N2 3993  49.778   0.957   2.884  0.6831  0.3972  0.1723
  191C7H8N   C2 3994  49.654   0.899   2.906  0.3813 -0.2937 -0.3680
  191C7H8N   C3 3995  49.631   0.838   3.022  0.1272 -0.8177 -0.8480
  191C7H8N   C4 3996  49.710   0.858   3.136 -0.3677 -0.4092  0.0988
  191C7H8N   N3 3997  49.498   0.805   3.013  0.3328  0.4875 -0.6971
  191C7H8N   C5 3998  49.458   0.822   2.879 -0.1487 -0.0679  0.7557
  191C7H8N   N4 3999  49.556   0.890   2.811  0.5514  0.7738 -0.4498
  191C7H8N   C6 4000  49.928   0.924   3.217 -0.0731 -0.2359  0.1524
  191C7H8N   O1 4001  49.976   1.005   2.962 -0.4114  0.9698 -0.0438
  191C7H8N   C7 4002  49.813   1.010   2.754  1.2294 -1.0444 -0.2911
  191C7H8N   O2 4003  49.679   0.825   3.245 -0.1902 -0.8448 -0.0198
  191C7H8N   H1 4004  49.444   0.762   3.086 -0.5999  0.7194 -1.2520
  191C7H8N   H2 4005  49.362   0.783   2.847  0.2133  0.9520 -1.7179
  191C7H8N   H3 4006  50.014   0.986   3.187  2.3448 -2.3938  2.3296
  191C7H8N   H4 4007  49.968   0.825   3.240  2.1310  0.1030 -1.9165
  191C7H8N   H5 4008  49.874   0.974   3.299 -1.3016 -0.4024 -0.5509
  191C7H8N   H6 4009  49.853   0.926   2.696  0.5926 -2.0796  0.7523
  191C7H8N   H7 4010  49.897   1.081   2.760 -1.7404  2.8338 -2.5779
  191C7H8N   H8 4011  49.728   1.051   2.699  0.9543 -1.8048 -0.4262
  192C7H8N   N1 4012  49.038   1.035   2.657  0.1805  0.5115  0.3985
  192C7H8N   C1 4013  49.008   1.086   2.531  0.3137  1.1141  0.5100
  192C7H8N   N2 4014  49.107   1.091   2.433 -0.4643 -0.5672  0.2360
  192C7H8N   C2 4015  49.235   1.041   2.462  0.8784  0.1984  0.0281
  192C7H8N   C3 4016  49.262   0.994   2.580  0.0019 -0.8622 -0.7919
  192C7H8N   C4 4017  49.169   0.988   2.694  0.4503 -0.4699 -0.5236
  192C7H8N   N3 4018  49.395   0.953   2.584 -0.4340  0.0287 -0.6464
  192C7H8N   C5 4019  49.443   0.977   2.460  0.0749 -0.6594 -0.4446
  192C7H8N   N4 4020  49.344   1.028   2.385 -0.2359  0.1969 -0.1127
  192C7H8N   C6 4021  48.935   1.034   2.758  0.1133  0.7265 -0.4890
  192C7H8N   O1 4022  48.895   1.117   2.497  0.0189  0.5815  0.5990
  192C7H8N   C7 4023  49.086   1.153   2.300  0.2965  0.3245 -0.3814
  192C7H8N   O2 4024  49.191   0.945   2.802 -0.2292  0.0459 -0.0119
  192C7H8N   H1 4025  49.454   0.930   2.663  0.8062  2.4498 -0.8338
  192C7H8N   H2 4026  49.542   0.981   2.416  0.1427 -0.4820 -0.2701
  192C7H8N   H3 4027  48.834   1.030   2.716  0.1029  0.4025 -0.4496
  192C7H8N   H4 4028  48.955   0.939   2.808  2.5454  1.4142 -0.0646
  192C7H8N   H5 4029  48.941   1.128   2.814 -2.8102  0.7981 -0.2400
  192C7H8N   H6 4030  49.013   1.234   2.312 -2.1503 -1.9325  0.3641
  192C7H8N   H7 4031  49.175   1.204   2.261 -0.9013  1.4337 -1.7147
  192C7H8N   H8 4032  49.046   1.080   2.228  1.1776 -2.3020  1.7051
  193C7H8N   N1 4033  51.092   1.039   3.950 -0.2920 -0.3336  0.3528
  193C7H8N   C1 4034  51.124   0.983   3.822  0.2825  0.3567  0.2176
  193C7H8N   N2 4035  51.027   0.998   3.723 -0.6607 -0.7770 -0.3836
  193C7H8N   C2 4036  50.913   1.063   3.754 -0.6695 -0.1831  0.6870
  193C7H8N   C3 4037  50.883   1.109   3.875  0.0538 -0.1367 -0.0591
  193C7H8N   C4 4038  50.975   1.095   3.984  0.2064 -0.6332  0.2557
  193C7H8N   N3 4039  50.751   1.141   3.878 -0.1666  0.3251 -0.0676
  193C7H8N   C5 4040  50.709   1.138   3.747 -0.2824  0.6844 -0.0966
  193C7H8N   N4 4041  50.806   1.088   3.667  0.8566  0.2636  0.0193
  193C7H8N   C6 4042  51.201   1.034   4.048 -1.4989  0.8998 -0.5391
  193C7H8N   O1 4043  51.235   0.929   3.800  0.7467 -0.4410  0.1165
  193C7H8N   C7 4044  51.057   0.954   3.582  0.0305 -0.3942  0.4038
  193C7H8N   O2 4045  50.945   1.136   4.094 -0.4821  0.4414 -0.4361
  193C7H8N   H1 4046  50.703   1.185   3.955 -2.4191 -1.8221 -0.1922
  193C7H8N   H2 4047  50.606   1.152   3.717 -0.2827 -1.7609 -1.3949
  193C7H8N   H3 4048  51.263   0.944   4.035  0.1874  2.0957 -0.9414
  193C7H8N   H4 4049  51.263   1.124   4.041  0.0861 -0.3006 -2.3445
  193C7H8N   H5 4050  51.146   1.025   4.143  0.4457  0.6917  0.6118
  193C7H8N   H6 4051  51.141   1.013   3.542 -1.1059  0.3974 -0.8755
  193C7H8N   H7 4052  51.064   0.845   3.577 -1.0573 -0.5244  1.6370
  193C7H8N   H8 4053  50.976   0.988   3.516  0.3421  0.9880  0.7170
  194C7H8N   N1 4054  50.273   1.221   3.505 -0.5180  0.3645  0.3412
  194C7H8N   C1 4055  50.254   1.163   3.384  0.4715  0.8367 -0.1533
  194C7H8N   N2 4056  50.356   1.176   3.290 -0.1046  0.5502 -0.2394
  194C7H8N   C2 4057  50.477   1.215   3.332 -0.8407  0.8147 -0.1350
  194C7H8N   C3 4058  50.498   1.277   3.447 -0.2217 -0.3885  0.4225
  194C7H8N   C4 4059  50.391   1.279   3.545  0.0263  0.3366 -0.0202
  194C7H8N   N3 4060  50.634   1.302   3.457 -0.0544 -0.2550 -0.2230
  194C7H8N   C5 4061  50.686   1.264   3.335 -0.5015 -0.1091  0.6861
  194C7H8N   N4 4062  50.590   1.216   3.254 -0.3803  0.0377 -0.0340
  194C7H8N   C6 4063  50.153   1.226   3.590  0.4878 -0.2963 -0.1101
  194C7H8N   O1 4064  50.152   1.093   3.364 -0.0981 -0.3461  0.5200
  194C7H8N   C7 4065  50.339   1.126   3.152  0.1089  0.1877  0.3836
  194C7H8N   O2 4066  50.411   1.329   3.654  0.1302 -0.0622 -0.7161
  194C7H8N   H1 4067  50.684   1.356   3.526 -0.7648  0.8289 -0.5236
  194C7H8N   H2 4068  50.788   1.270   3.300 -1.0420 -3.1767 -1.5743
  194C7H8N   H3 4069  50.076   1.298   3.561  1.0439  0.5534  0.4654
  194C7H8N   H4 4070  50.185   1.233   3.695 -0.7443 -2.8106  0.4630
  194C7H8N   H5 4071  50.115   1.124   3.604  0.1924 -0.2938 -0.8981
  194C7H8N   H6 4072  50.402   1.183   3.082 -0.0154  1.1633  1.0701
  194C7H8N   H7 4073  50.242   1.153   3.109 -0.5560  0.3652  1.9864
  194C7H8N   H8 4074  50.360   1.018   3.151  2.2341  0.5635  1.7172
  195C7H8N   N1 4075  49.849   0.964   3.960  0.1890 -0.3698 -0.6959
  195C7H8N   C1 4076  49.869   0.986   3.820 -0.1978  0.0023  0.4482
  195C7H8N   N2 4077  49.760   0.966   3.735  0.2694  0.0586  0.6110
  195C7H8N   C2 4078  49.652   0.909   3.784 -0.5745 -0.0112  0.1624
  195C7H8N   C3 4079  49.637   0.882   3.910 -1.1674  0.0868  0.1400
  195C7H8N   C4 4080  49.737   0.908   4.016 -0.8600  0.8969  0.4642
  195C7H8N   N3 4081  49.514   0.815   3.928  0.1878  0.6385  0.3608
  195C7H8N   C5 4082  49.451   0.826   3.808 -0.9661 -1.2971  0.9610
  195C7H8N   N4 4083  49.540   0.880   3.718 -0.4103  1.1081 -0.0508
  195C7H8N   C6 4084  49.958   0.993   4.055  0.0281 -0.2726 -0.0911
  195C7H8N   O1 4085  49.977   1.022   3.783  0.1886  0.5000  0.1821
  195C7H8N   C7 4086  49.789   0.998   3.598 -0.5258  0.4463 -0.2939
  195C7H8N   O2 4087  49.717   0.890   4.138  0.3715  0.0493  1.1485
  195C7H8N   H1 4088  49.476   0.757   4.002  0.4962 -0.0352 -0.0135
  195C7H8N   H2 4089  49.348   0.795   3.795 -0.7161 -3.0151  2.7611
  195C7H8N   H3 4090  49.923   1.067   4.128 -0.8777  0.2380 -1.0293
  195C7H8N   H4 4091  50.053   1.028   4.013  0.2078  0.2643  0.7512
  195C7H8N   H5 4092  49.982   0.906   4.117 -1.4846 -1.0708 -0.6056
  195C7H8N   H6 4093  49.847   0.921   3.547 -2.4668 -0.3077 -1.4323
  195C7H8N   H7 4094  49.850   1.088   3.587  2.1520 -1.5596 -2.7338
  195C7H8N   H8 4095  49.696   1.003   3.540 -0.3187 -0.5266 -0.7250
  196C7H8N   N1 4096  49.031   1.055   3.575  0.3423 -0.1923  0.1049
  196C7H8N   C1 4097  49.002   1.112   3.447 -0.3688  0.4718  0.3937
  196C7H8N   N2 4098  49.105   1.113   3.351 -0.3572 -0.8325  0.5666
  196C7H8N   C2 4099  49.226   1.062   3.382 -0.0069 -0.2223 -0.5350
  196C7H8N   C3 4100  49.251   1.006   3.505  1.1596 -0.4424 -0.3247
  196C7H8N   C4 4101  49.150   1.000   3.612 -0.5752 -0.2549 -0.5650
  196C7H8N   N3 4102  49.384   0.987   3.499 -0.6221 -0.8059 -0.1781
  196C7H8N   C5 4103  49.432   1.009   3.371  1.0760 -0.1618  0.5157
  196C7H8N   N4 4104  49.334   1.047   3.297  0.5175  0.4206 -0.0270
  196C7H8N   C6 4105  48.920   1.046   3.675 -0.3247 -0.1253 -0.6261
  196C7H8N   O1 4106  48.894   1.156   3.415  0.3868 -0.1441  0.4110
  196C7H8N   C7 4107  49.076   1.161   3.204 -0.0058 -0.6748 -0.6774
  196C7H8N   O2 4108  49.174   0.943   3.713  0.6159  0.5620 -0.2488
  196C7H8N   H1 4109  49.452   0.966   3.571 -0.8648  0.2120  0.3521
  196C7H8N   H2 4110  49.536   1.003   3.341  0.0572 -0.1512 -3.2500
  196C7H8N   H3 4111  48.916   1.120   3.756  2.5689 -1.0487  0.4436
  196C7H8N   H4 4112  48.826   1.067   3.623 -1.9187 -0.9453  1.7982
  196C7H8N   H5 4113  48.914   0.947   3.723 -0.1609 -0.4466 -1.2575
  196C7H8N   H6 4114  48.968   1.178   3.196 -0.3154 -1.2089  1.8329
  196C7H8N   H7 4115  49.141   1.246   3.181 -1.4665  0.5553 -0.3538
  196C7H8N   H8 4116  49.115   1.086   3.134  0.1318 -0.4576 -0.8345
  197C7H8N   N1 4117  51.109   1.012   4.798  0.0309 -0.0832 -0.5061
  197C7H8N   C1 4118  51.132   0.958   4.671 -0.3081 -0.0165  0.4336
  197C7H8N   N2 4119  51.032   0.982   4.571  0.2078 -0.3144 -0.9031
  197C7H8N   C2 4120  50.915   1.041   4.602 -0.2392  0.0931  0.0277
  197C7H8N   C3 4121  50.893   1.076   4.725 -0.0158  0.1887 -0.5519
  197C7H8N   C4 4122  50.987   1.067   4.834 -0.5716 -0.6620 -0.3633
  197C7H8N   N3 4123  50.770   1.139   4.722  0.4049  0.3194  0.2979
  197C7H8N   C5 4124  50.715   1.108   4.594 -0.3121  0.0451 -0.2778
  197C7H8N   N4 4125  50.810   1.056   4.525 -0.4221  0.9512 -0.5033
  197C7H8N   C6 4126  51.207   0.995   4.902 -0.3128  0.3525  0.2088
  197C7H8N   O1 4127  51.230   0.881   4.655  0.3480  0.0905  0.1050
  197C7H8N   C7 4128  51.051   0.932   4.435  0.3344  0.0790 -0.5655
  197C7H8N   O2 4129  50.960   1.106   4.949 -0.1420  0.1247  0.3238
  197C7H8N   H1 4130  50.725   1.190   4.797 -0.3911  0.7905 -0.4852
  197C7H8N   H2 4131  50.618   1.147   4.567 -0.4156  1.1275  1.6147
  197C7H8N   H3 4132  51.305   1.010   4.854 -1.9667  0.4589 -3.2320
  197C7H8N   H4 4133  51.194   1.068   4.983  0.3022  0.6469  0.0508
  197C7H8N   H5 4134  51.206   0.890   4.936 -1.8618  0.9577  2.1247
  197C7H8N   H6 4135  51.158   0.913   4.415  0.2175 -0.0481 -1.1057
  197C7H8N   H7 4136  51.000   0.839   4.408  0.6453 -0.5577  0.9859
  197C7H8N   H8 4137  51.033   1.016   4.367  1.5236  2.3873  1.8652
  198C7H8N   N1 4138  50.289   1.202   4.417 -0.2486 -0.4838  0.0706
  198C7H8N   C1 4139  50.251   1.155   4.292 -0.1766 -0.0765  0.7474
  198C7H8N   N2 4140  50.345   1.180   4.185 -0.6193 -0.4131  0.7971
  198C7H8N   C2 4141  50.476   1.232   4.213 -0.4304 -0.1911 -0.3469
  198C7H8N   C3 4142  50.502   1.274   4.335 -0.4751 -0.2466  0.2542
  198C7H8N   C4 4143  50.411   1.267   4.447 -0.2914  0.2605 -0.7309
  198C7H8N   N3 4144  50.636   1.332   4.329  0.2958  0.3289  0.3373
  198C7H8N   C5 4145  50.674   1.321   4.192 -1.3020  0.1074  0.1573
  198C7H8N   N4 4146  50.580   1.257   4.125 -0.1014 -0.5791  0.4925
  198C7H8N   C6 4147  50.188   1.191   4.524  0.4539 -0.4362  0.1253
  198C7H8N   O1 4148  50.141   1.104   4.277  0.4156  0.1602 -0.2025
  198C7H8N   C7 4149  50.309   1.148   4.045 -0.5047  0.6467 -0.1021
  198C7H8N   O2 4150  50.434   1.310   4.562  0.0627 -0.0132  0.3866
  198C7H8N   H1 4151  50.683   1.372   4.409  3.1867 -1.5688 -0.3264
  198C7H8N   H2 4152  50.763   1.369   4.153 -0.1141 -2.4394 -0.3960
  198C7H8N   H3 4153  50.194   1.269   4.601 -1.6685 -1.1220  1.0107
  198C7H8N   H4 4154  50.218   1.103   4.581 -2.2526  0.3127  2.8005
  198C7H8N   H5 4155  50.087   1.166   4.491 -0.2217  2.4802 -0.1003
  198C7H8N   H6 4156  50.240   1.230   4.022 -0.0886  0.6128 -1.5157
  198C7H8N   H7 4157  50.257   1.052   4.031  0.4448  0.0116  0.6142
  198C7H8N   H8 4158  50.399   1.137   3.984 -0.7060  1.3164 -0.5179
  199C7H8N   N1 4159  49.841   0.911   4.827  0.0734 -0.1179 -0.3456
  199C7H8N   C1 4160  49.868   0.938   4.692 -0.3547 -0.0633  0.4282
  199C7H8N   N2 4161  49.780   0.890   4.592  0.4415  0.2548  0.5416
  199C7H8N   C2 4162  49.672   0.807   4.627 -0.6830  0.2933 -0.5909
  199C7H8N   C3 4163  49.645   0.771   4.760  0.0226 -0.7187  0.6870
  199C7H8N   C4 4164  49.726   0.832   4.870 -0.2669 -0.4596 -0.4378
  199C7H8N   N3 4165  49.530   0.690   4.765 -0.0535 -0.1195  0.1371
  199C7H8N   C5 4166  49.484   0.690   4.630  0.6583  0.1345  0.1784
  199C7H8N   N4 4167  49.576   0.746   4.546 -0.3057  0.2644  0.4318
  199C7H8N   C6 4168  49.939   0.954   4.929 -0.0136 -0.4274 -0.1771
  199C7H8N   O1 4169  49.968   1.005   4.657  0.3316  0.0249 -0.5314
  199C7H8N   C7 4170  49.817   0.897   4.450 -0.2170  0.3654 -0.8926
  199C7H8N   O2 4171  49.706   0.814   4.993 -0.1152 -0.9030  0.1054
  199C7H8N   H1 4172  49.481   0.659   4.848 -0.0364 -1.0889 -0.2101
  199C7H8N   H2 4173  49.389   0.650   4.598  1.3104 -1.7919  0.5718
  199C7H8N   H3 4174  50.037   0.987   4.892  0.9973 -2.0031  1.0296
  199C7H8N   H4 4175  49.964   0.891   5.015  1.2807 -0.2291 -0.4029
  199C7H8N   H5 4176  49.890   1.041   4.974 -0.0760 -0.9350  0.7348
  199C7H8N   H6 4177  49.859   0.995   4.420  1.7986  1.1400  4.0109
  199C7H8N   H7 4178  49.726   0.892   4.389  0.1906 -0.7888 -1.4059
  199C7H8N   H8 4179  49.895   0.821   4.438 -0.6643 -0.2335 -0.0246
  200C7H8N   N1 4180  49.033   0.808   4.393  0.0331 -0.4734  0.6555
  200C7H8N   C1 4181  48.976   0.813   4.270 -0.0921 -0.0217  0.1938
  200C7H8N   N2 4182  49.054   0.857   4.161  0.7160 -0.2769  0.8238
  200C7H8N   C2 4183  49.179   0.913   4.185  0.6568 -0.0361  0.7263
  200C7H8N   C3 4184  49.232   0.909   4.307  0.6670  0.2682  0.1395
  200C7H8N   C4 4185  49.155   0.855   4.425  0.3353  0.6224  0.1256
  200C7H8N   N3 4186  49.354   0.973   4.303 -0.3986  0.2288 -0.3174
  200C7H8N   C5 4187  49.383   0.990   4.174 -0.4532  0.3868  0.1751
  200C7H8N   N4 4188  49.273   0.960   4.098  0.0626 -0.7386  0.6438
  200C7H8N   C6 4189  48.943   0.761   4.505  0.1077 -0.0012  1.3114
  200C7H8N   O1 4190  48.867   0.766   4.246 -0.0076  0.1534 -0.4742
  200C7H8N   C7 4191  48.980   0.854   4.032 -0.3444  0.4321  0.3213
  200C7H8N   O2 4192  49.204   0.846   4.536 -0.3618  0.2420  0.3206
  200C7H8N   H1 4193  49.413   0.987   4.383  1.2864 -0.0898 -1.4739
  200C7H8N   H2 4194  49.475   1.039   4.142  1.1296 -1.2660  2.0695
  200C7H8N   H3 4195  48.858   0.700   4.473  0.9341 -0.5750  0.2278
  200C7H8N   H4 4196  49.001   0.691   4.565 -0.3626 -0.6010  1.0714
  200C7H8N   H5 4197  48.917   0.849   4.566 -2.4644 -2.2165  3.5601
  200C7H8N   H6 4198  48.920   0.763   4.020 -0.6323  0.4141  1.7176
  200C7H8N   H7 4199  48.910   0.938   4.029 -0.6172  0.2181  0.6210
  200C7H8N   H8 4200  49.050   0.857   3.948 -1.3021 -2.0027 -0.6180
  201C7H8N   N1 4201  51.080   1.032   5.647  0.1251  0.2202 -0.3936
  201C7H8N   C1 4202  51.120   0.987   5.523 -0.1960  0.2842  0.3060
  201C7H8N   N2 4203  51.027   1.001   5.419  0.2067 -0.4846  0.3420
  201C7H8N   C2 4204  50.903   1.051   5.442  0.6140  0.7383  0.3273
  201C7H8N   C3 4205  50.865   1.085   5.567  0.2531  0.2301  0.0963
  201C7H8N   C4 4206  50.960   1.087   5.675  0.5923  1.3501  0.0018
  201C7H8N   N3 4207  50.734   1.130   5.557  0.1941 -0.2879  0.6890
  201C7H8N   C5 4208  50.696   1.101   5.420  0.2371  0.4071 -0.4262
  201C7H8N   N4 4209  50.802   1.062   5.353 -1.4527 -0.4667 -0.2261
  201C7H8N   C6 4210  51.169   1.008   5.759  0.5323  0.4670  0.0469
  201C7H8N   O1 4211  51.227   0.934   5.500 -0.0922  0.1847 -0.1579
  201C7H8N   C7 4212  51.056   0.945   5.290  0.2885  0.2533  0.2018
  201C7H8N   O2 4213  50.928   1.133   5.786 -0.3607 -0.8227  0.2312
  201C7H8N   H1 4214  50.675   1.163   5.632  2.0682  0.5209  1.8475
  201C7H8N   H2 4215  50.597   1.122   5.380 -0.4793 -0.4424  0.8694
  201C7H8N   H3 4216  51.253   0.940   5.743 -0.3954 -0.8460  0.6806
  201C7H8N   H4 4217  51.226   1.097   5.789  2.9155 -0.4172 -1.6869
  201C7H8N   H5 4218  51.111   0.963   5.841 -1.4030  1.9534 -0.4833
  201C7H8N   H6 4219  50.975   0.881   5.254  2.2591  0.2368 -4.5879
  201C7H8N   H7 4220  51.064   1.024   5.214 -0.9666  0.4732  0.3001
  201C7H8N   H8 4221  51.144   0.879   5.289  1.5621  1.8982  1.4262
  202C7H8N   N1 4222  50.293   1.217   5.230 -0.0576 -0.0966  0.2537
  202C7H8N   C1 4223  50.280   1.160   5.099  0.0629 -0.3356 -0.8749
  202C7H8N   N2 4224  50.380   1.174   5.000 -0.0097 -0.4987  0.7753
  202C7H8N   C2 4225  50.501   1.231   5.036  0.4050 -0.5211  0.2062
  202C7H8N   C3 4226  50.522   1.279   5.164  0.2634  0.1814 -0.8093
  202C7H8N   C4 4227  50.415   1.268   5.272 -0.4831  0.2467  0.2764
  202C7H8N   N3 4228  50.651   1.327   5.170  0.2323 -0.4958 -0.0780
  202C7H8N   C5 4229  50.705   1.294   5.048  0.0099 -0.9121 -0.0294
  202C7H8N   N4 4230  50.620   1.235   4.968 -0.0152  0.2915 -0.2996
  202C7H8N   C6 4231  50.187   1.201   5.329  0.1437  0.5326 -0.0420
  202C7H8N   O1 4232  50.171   1.115   5.072 -0.5963  0.4964  0.1537
  202C7H8N   C7 4233  50.351   1.137   4.862  0.2722  0.2279  0.0610
  202C7H8N   O2 4234  50.439   1.323   5.380 -0.0408  0.7866 -0.1750
  202C7H8N   H1 4235  50.686   1.390   5.240  0.7149  0.6414 -1.3131
  202C7H8N   H2 4236  50.805   1.330   5.025  0.1458  0.1737  2.1317
  202C7H8N   H3 4237  50.087   1.188   5.284  0.6598 -1.5393 -0.6821
  202C7H8N   H4 4238  50.185   1.293   5.387  4.4753  1.1090 -0.6096
  202C7H8N   H5 4239  50.207   1.116   5.395 -3.5274 -1.8917 -1.8435
  202C7H8N   H6 4240  50.243   1.125   4.847  0.5000  0.8623 -2.2031
  202C7H8N   H7 4241  50.406   1.050   4.825 -2.8333 -2.1030  0.7892
  202C7H8N   H8 4242  50.387   1.221   4.801  2.7599  0.2387  1.4480
  203C7H8N   N1 4243  49.801   0.917   5.645 -0.5175  0.0142  0.1448
  203C7H8N   C1 4244  49.821   0.938   5.505 -0.8463  0.4011  0.1404
  203C7H8N   N2 4245  49.719   0.887   5.416 -0.4222 -0.0086 -0.1024
  203C7H8N   C2 4246  49.614   0.831   5.473 -0.6090  1.3642 -0.1490
  203C7H8N   C3 4247  49.605   0.811   5.605  0.3162 -0.0506 -0.0133
  203C7H8N   C4 4248  49.693   0.861   5.698 -1.0595 -0.7256 -0.5248
  203C7H8N   N3 4249  49.482   0.751   5.625  0.4305  0.1098 -0.2555
  203C7H8N   C5 4250  49.424   0.733   5.500 -0.4567 -0.2322 -0.7587
  203C7H8N   N4 4251  49.507   0.780   5.406 -0.0822  0.5012 -0.1433
  203C7H8N   C6 4252  49.909   0.956   5.739 -0.0356  0.2038  1.0796
  203C7H8N   O1 4253  49.922   0.998   5.456  1.2050  0.1683  0.0077
  203C7H8N   C7 4254  49.731   0.912   5.270 -0.3587  0.0886 -0.5014
  203C7H8N   O2 4255  49.667   0.853   5.812  0.0012  0.0998 -1.0322
  203C7H8N   H1 4256  49.452   0.720   5.717  0.2550 -0.2227 -0.4248
  203C7H8N   H2 4257  49.330   0.679   5.497 -1.4280  1.3359  0.4356
  203C7H8N   H3 4258  49.865   0.970   5.839 -1.1383  1.0753  0.4816
  203C7H8N   H4 4259  49.954   1.046   5.697 -0.3514 -0.1714 -0.0741
  203C7H8N   H5 4260  49.990   0.882   5.740  0.7709  1.0359 -1.2738
  203C7H8N   H6 4261  49.829   0.873   5.238 -1.3301 -2.2102 -0.8053
  203C7H8N   H7 4262  49.714   1.018   5.250 -0.5699  0.2841  0.7096
  203C7H8N   H8 4263  49.653   0.855   5.219 -0.1905 -1.0337  0.4636
  204C7H8N   N1 4264  49.058   0.837   5.240  0.2549 -0.0950  0.4049
  204C7H8N   C1 4265  49.042   0.811   5.100  1.0101 -0.1270 -0.3940
  204C7H8N   N2 4266  49.136   0.870   5.009 -0.0078 -0.2030 -0.7770
  204C7H8N   C2 4267  49.249   0.933   5.068  0.7272 -0.3525  0.4048
  204C7H8N   C3 4268  49.268   0.942   5.203  0.3303 -1.0649 -0.3093
  204C7H8N   C4 4269  49.164   0.893   5.293 -0.6605 -0.4254  0.1002
  204C7H8N   N3 4270  49.396   0.995   5.216  0.4053  0.2279 -0.1584
  204C7H8N   C5 4271  49.443   1.020   5.088  0.0480 -0.0331 -0.5260
  204C7H8N   N4 4272  49.355   0.984   4.997 -0.3476 -0.3133  0.6784
  204C7H8N   C6 4273  48.950   0.783   5.317 -0.6472  0.7043  1.0671
  204C7H8N   O1 4274  48.955   0.738   5.060  0.0842  0.6845  0.3287
  204C7H8N   C7 4275  49.122   0.850   4.871  0.3301  0.1678 -0.1146
  204C7H8N   O2 4276  49.175   0.915   5.413  0.7300  0.3468 -0.1014
  204C7H8N   H1 4277  49.452   1.027   5.293  1.9083 -0.6012 -0.9007
  204C7H8N   H2 4278  49.532   1.079   5.069 -0.2132  0.6468  0.3029
  204C7H8N   H3 4279  48.978   0.784   5.423 -0.9574  0.4978  1.1508
  204C7H8N   H4 4280  48.864   0.849   5.305 -0.4067  0.6225 -1.4196
  204C7H8N   H5 4281  48.920   0.683   5.284  1.6573  0.5251 -0.5579
  204C7H8N   H6 4282  49.171   0.756   4.842  1.0811  0.6737 -0.4993
  204C7H8N   H7 4283  49.015   0.854   4.844  0.0385 -3.7747  0.0575
  204C7H8N   H8 4284  49.172   0.932   4.819 -0.3176  1.4531  1.2788
  205C7H8N   N1 4285  51.096   1.258   6.463  0.0062 -0.1759 -0.4323
  205C7H8N   C1 4286  51.120   1.289   6.327 -0.3596 -0.3846 -1.0438
  205C7H8N   N2 4287  51.018   1.245   6.238  0.0927 -0.2040 -0.4093
  205C7H8N   C2 4288  50.913   1.170   6.287 -0.6029 -0.4757  0.2627
  205C7H8N   C3 4289  50.898   1.146   6.417 -0.7901  0.1367 -0.4008
  205C7H8N   C4 4290  50.992   1.187   6.515  0.0059  1.0353  0.2263
  205C7H8N   N3 4291  50.770   1.083   6.427 -0.3489  0.2412  0.2418
  205C7H8N   C5 4292  50.721   1.073   6.301  0.2552  0.7750  0.5258
  205C7H8N   N4 4293  50.804   1.135   6.215 -0.7580  0.4797  0.2486
  205C7H8N   C6 4294  51.197   1.306   6.559 -0.8676 -0.3649  0.5114
  205C7H8N   O1 4295  51.227   1.336   6.296 -0.1477  0.5585  0.1806
  205C7H8N   C7 4296  51.028   1.286   6.092  0.7172 -0.1630  0.2493
  205C7H8N   O2 4297  50.975   1.162   6.633  0.3379  1.6990 -0.0360
  205C7H8N   H1 4298  50.730   1.033   6.505 -1.2906  2.4901  1.2191
  205C7H8N   H2 4299  50.619   1.044   6.281  0.4042 -1.3919  2.7844
  205C7H8N   H3 4300  51.173   1.269   6.660 -1.2413 -0.7007  0.3020
  205C7H8N   H4 4301  51.296   1.266   6.533 -0.6727  0.8913 -0.7433
  205C7H8N   H5 4302  51.196   1.415   6.550 -2.0178 -0.3825  0.3117
  205C7H8N   H6 4303  51.015   1.204   6.021 -1.1959 -0.3534  0.7935
  205C7H8N   H7 4304  50.934   1.339   6.073  0.7635 -0.0717  0.2933
  205C7H8N   H8 4305  51.114   1.348   6.064 -0.4649  0.6156 -1.7969
  206C7H8N   N1 4306  50.323   1.128   6.079  0.3240  0.1352  0.2740
  206C7H8N   C1 4307  50.277   1.114   5.947  0.3072  0.1803 -0.2325
  206C7H8N   N2 4308  50.369   1.153   5.849  0.0334  0.3214  0.3103
  206C7H8N   C2 4309  50.485   1.216   5.881  0.2714  0.0614  0.1217
  206C7H8N   C3 4310  50.522   1.230   6.004 -1.0470 -0.3422  0.5607
  206C7H8N   C4 4311  50.431   1.205   6.116 -0.9870  0.6299 -0.0571
  206C7H8N   N3 4312  50.645   1.299   6.008 -0.7606 -0.5196  0.5645
  206C7H8N   C5 4313  50.677   1.299   5.872  0.0108 -0.5303  0.0854
  206C7H8N   N4 4314  50.581   1.254   5.797  0.9852 -0.0784  0.4330
  206C7H8N   C6 4315  50.231   1.087   6.190  0.4777  0.5653  0.8341
  206C7H8N   O1 4316  50.176   1.052   5.916 -0.1524 -0.3667 -0.9535
  206C7H8N   C7 4317  50.332   1.143   5.709  0.1408  0.2198 -0.1634
  206C7H8N   O2 4318  50.459   1.213   6.233  0.1845  0.4284  0.2507
  206C7H8N   H1 4319  50.714   1.292   6.081 -0.1968 -0.3155  0.0626
  206C7H8N   H2 4320  50.773   1.329   5.832 -0.7959  0.6221 -1.0372
  206C7H8N   H3 4321  50.143   1.153   6.193 -1.9972 -2.4287 -2.1405
  206C7H8N   H4 4322  50.279   1.074   6.287  2.0070  3.0829  0.4450
  206C7H8N   H5 4323  50.197   0.985   6.166  0.2920  0.4528  1.5637
  206C7H8N   H6 4324  50.417   1.100   5.655 -0.4575 -1.6962  0.3738
  206C7H8N   H7 4325  50.299   1.237   5.663 -2.6615 -0.6210  0.0346
  206C7H8N   H8 4326  50.246   1.075   5.700  0.0478  0.1265  1.2624
  207C7H8N   N1 4327  49.860   0.877   6.524  0.2669  0.3195  0.4212
  207C7H8N   C1 4328  49.887   0.898   6.385 -0.1612 -0.4686  0.1886
  207C7H8N   N2 4329  49.783   0.863   6.296 -0.3726 -0.8454  0.6353
  207C7H8N   C2 4330  49.670   0.809   6.340  0.8078 -0.0999 -0.1334
  207C7H8N   C3 4331  49.645   0.791   6.471 -0.6410 -0.7493  0.5485
  207C7H8N   C4 4332  49.743   0.819   6.574 -0.0048 -0.8642 -0.5916
  207C7H8N   N3 4333  49.519   0.732   6.478 -0.3775  0.1171 -0.3006
  207C7H8N   C5 4334  49.478   0.721   6.346  1.0494  0.0467 -0.7153
  207C7H8N   N4 4335  49.564   0.769   6.262 -0.5891  0.2496 -0.2282
  207C7H8N   C6 4336  49.968   0.896   6.615  0.6262  0.0186  0.5023
  207C7H8N   O1 4337  49.991   0.940   6.342  0.3412  0.1031 -0.0950
  207C7H8N   C7 4338  49.806   0.885   6.155 -0.1480 -0.1630  0.3684
  207C7H8N   O2 4339  49.734   0.799   6.692 -0.1367 -0.3581  0.3721
  207C7H8N   H1 4340  49.459   0.717   6.558 -0.6571  5.6076  0.7359
  207C7H8N   H2 4341  49.382   0.678   6.322  0.8157  0.0253  0.2724
  207C7H8N   H3 4342  50.068   0.889   6.570  0.1102  1.5790 -0.9538
  207C7H8N   H4 4343  49.956   0.824   6.697 -2.5021 -0.8116 -0.6283
  207C7H8N   H5 4344  49.964   0.994   6.664  1.4489  0.1296  0.3555
  207C7H8N   H6 4345  49.841   0.988   6.144  2.0492 -1.0452 -1.1976
  207C7H8N   H7 4346  49.711   0.878   6.101 -1.0700 -1.0470  2.0404
  207C7H8N   H8 4347  49.881   0.812   6.123  1.3086  0.1796  2.8210
  208C7H8N   N1 4348  49.088   0.821   6.093  0.2826  0.2808 -0.0501
  208C7H8N   C1 4349  49.062   0.803   5.958  0.1992  0.0950  0.7833
  208C7H8N   N2 4350  49.155   0.846   5.858 -0.0812 -0.8174  0.4141
  208C7H8N   C2 4351  49.260   0.917   5.900 -0.5149 -0.4989  0.1155
  208C7H8N   C3 4352  49.287   0.939   6.030  0.7544 -0.1271  0.3962
  208C7H8N   C4 4353  49.209   0.880   6.139 -0.6841 -1.0159 -0.5891
  208C7H8N   N3 4354  49.409   0.991   6.038  0.1450 -0.5286  0.6836
  208C7H8N   C5 4355  49.446   1.020   5.907  0.0993  0.5522 -0.3945
  208C7H8N   N4 4356  49.351   0.979   5.819 -0.4272 -0.0277 -0.5229
  208C7H8N   C6 4357  48.999   0.795   6.202 -0.5564  0.2890 -0.1339
  208C7H8N   O1 4358  48.958   0.748   5.923  0.2669  0.6099  0.2204
  208C7H8N   C7 4359  49.120   0.835   5.710 -0.0133  0.2320  1.3182
  208C7H8N   O2 4360  49.241   0.877   6.254  0.0205 -0.1028 -0.2678
  208C7H8N   H1 4361  49.456   1.021   6.122  1.0312 -1.8211  0.6735
  208C7H8N   H2 4362  49.535   1.077   5.887 -0.8362  1.6436 -1.5289
  208C7H8N   H3 4363  49.049   0.736   6.279  0.9338  1.2321 -0.3633
  208C7H8N   H4 4364  48.964   0.893   6.238  0.6579  0.0335  1.7801
  208C7H8N   H5 4365  48.915   0.736   6.163 -0.0446 -0.1763 -0.5327
  208C7H8N   H6 4366  49.031   0.774   5.689 -0.0719  1.1725 -1.3832
  208C7H8N   H7 4367  49.112   0.928   5.652 -0.5220 -0.3441  0.4582
  208C7H8N   H8 4368  49.206   0.783   5.667 -0.3267  1.3509 -0.7269
  209C7H8N   N1 4369  51.052   0.939   7.313  0.2859  0.2517 -0.4108
  209C7H8N   C1 4370  51.074   0.936   7.176  0.1601 -0.5283  1.2803
  209C7H8N   N2 4371  50.989   0.864   7.094 -0.8367  0.1308 -0.1100
  209C7H8N   C2 4372  50.873   0.815   7.143 -0.0716 -0.8350  0.1185
  209C7H8N   C3 4373  50.840   0.822   7.276 -0.5622  0.2403  0.7258
  209C7H8N   C4 4374  50.933   0.880   7.373  0.3071 -0.7066  0.2507
  209C7H8N   N3 4375  50.724   0.753   7.292  0.1805 -0.5291 -0.5414
  209C7H8N   C5 4376  50.692   0.713   7.163 -0.7164  0.1749  0.3590
  209C7H8N   N4 4377  50.779   0.757   7.074 -0.3801 -0.3592  0.5510
  209C7H8N   C6 4378  51.155   1.006   7.393 -0.5811 -0.2439  0.1933
  209C7H8N   O1 4379  51.169   0.994   7.126  0.0079 -0.5876 -0.2061
  209C7H8N   C7 4380  51.024   0.843   6.950 -0.0640 -0.5217 -0.8041
  209C7H8N   O2 4381  50.910   0.888   7.493  0.1137  0.5429  0.5750
  209C7H8N   H1 4382  50.682   0.736   7.382  0.3526 -3.1024 -0.9040
  209C7H8N   H2 4383  50.607   0.652   7.135 -0.3957  0.9005 -2.3318
  209C7H8N   H3 4384  51.205   1.084   7.335 -2.7404  0.5125 -0.7173
  209C7H8N   H4 4385  51.099   1.055   7.474  0.4155  0.7667  0.2894
  209C7H8N   H5 4386  51.227   0.933   7.432 -2.0886 -0.8670  1.9227
  209C7H8N   H6 4387  51.021   0.935   6.891  0.2630  1.9994  2.9251
  209C7H8N   H7 4388  51.127   0.805   6.940 -0.0600 -1.6253  2.5542
  209C7H8N   H8 4389  50.966   0.761   6.908 -0.3138 -1.1944  0.8158
  210C7H8N   N1 4390  50.315   1.181   6.901 -0.3121 -0.4246  0.4497
  210C7H8N   C1 4391  50.283   1.168   6.766 -0.2926 -0.1436  0.1693
  210C7H8N   N2 4392  50.386   1.208   6.678  0.6478 -0.8557 -0.4697
  210C7H8N   C2 4393  50.509   1.255   6.717 -0.0734  0.1726  0.0952
  210C7H8N   C3 4394  50.532   1.272   6.850 -0.8813 -0.7904 -0.6712
  210C7H8N   C4 4395  50.443   1.233   6.956  0.8785  0.2261 -0.4676
  210C7H8N   N3 4396  50.663   1.322   6.859  0.0845  0.2825 -0.6543
  210C7H8N   C5 4397  50.708   1.338   6.727  0.5464  0.2081  0.1075
  210C7H8N   N4 4398  50.615   1.301   6.639 -0.2523 -0.0789 -0.9884
  210C7H8N   C6 4399  50.213   1.142   6.995 -0.5031 -0.6327  1.2463
  210C7H8N   O1 4400  50.186   1.102   6.734  0.1180  0.6863  0.3702
  210C7H8N   C7 4401  50.355   1.184   6.538  0.2247 -0.2799 -0.8448
  210C7H8N   O2 4402  50.470   1.249   7.071  0.0613 -0.5009  0.3268
  210C7H8N   H1 4403  50.707   1.338   6.948 -0.8590 -0.1848 -0.1005
  210C7H8N   H2 4404  50.804   1.381   6.702  0.0229  0.9658 -0.6704
  210C7H8N   H3 4405  50.126   1.207   6.979  0.9027  0.6613 -1.4276
  210C7H8N   H4 4406  50.252   1.142   7.098  0.3215  2.1413  0.9643
  210C7H8N   H5 4407  50.182   1.040   6.972  2.1193 -1.3979  0.9213
  210C7H8N   H6 4408  50.304   1.088   6.521 -1.4903  0.3251  0.6954
  210C7H8N   H7 4409  50.453   1.171   6.491  1.2560 -1.6963  1.5849
  210C7H8N   H8 4410  50.296   1.264   6.493  0.9551 -0.8783 -2.9001
  211C7H8N   N1 4411  49.879   0.943   7.386 -0.1584 -0.0374  0.0004
  211C7H8N   C1 4412  49.902   0.948   7.249 -0.6258  0.0466 -0.6620
  211C7H8N   N2 4413  49.814   0.890   7.160 -0.3120 -0.0608 -0.6424
  211C7H8N   C2 4414  49.698   0.838   7.201 -0.6949 -1.0237  0.5313
  211C7H8N   C3 4415  49.677   0.832   7.332  0.6364 -0.1832  0.8174
  211C7H8N   C4 4416  49.766   0.878   7.431 -0.3120 -0.9123 -0.0788
  211C7H8N   N3 4417  49.546   0.775   7.347 -0.1442 -1.0177 -0.1633
  211C7H8N   C5 4418  49.501   0.744   7.215  0.1237  0.1683 -0.4719
  211C7H8N   N4 4419  49.597   0.780   7.127 -0.2117  0.5338  0.2275
  211C7H8N   C6 4420  49.971   0.989   7.477 -0.1830 -0.4517 -0.6165
  211C7H8N   O1 4421  50.004   1.012   7.212  0.6278  0.1307 -0.7372
  211C7H8N   C7 4422  49.841   0.911   7.012 -0.1062 -0.2688 -0.6330
  211C7H8N   O2 4423  49.745   0.868   7.550  0.1591 -0.2271 -0.2701
  211C7H8N   H1 4424  49.492   0.750   7.428 -1.0261 -2.3333 -1.1403
  211C7H8N   H2 4425  49.403   0.701   7.198  0.2674 -0.1438 -0.5471
  211C7H8N   H3 4426  50.019   1.081   7.440 -0.1678 -1.4277 -3.1183
  211C7H8N   H4 4427  50.041   0.908   7.500 -1.3085 -1.2582  0.0221
  211C7H8N   H5 4428  49.922   1.023   7.569 -2.5334 -0.1379 -1.9328
  211C7H8N   H6 4429  49.840   0.808   6.972 -1.0008 -1.3461  2.0499
  211C7H8N   H7 4430  49.941   0.952   6.994 -0.4143  0.8992  0.2933
  211C7H8N   H8 4431  49.781   0.988   6.962  2.0436  1.0738 -1.2173
  212C7H8N   N1 4432  49.093   0.828   6.924  1.1271  0.2186 -0.8221
  212C7H8N   C1 4433  49.068   0.832   6.784  0.6701  0.8335 -0.2593
  212C7H8N   N2 4434  49.174   0.870   6.708 -0.0170  0.5095 -0.3748
  212C7H8N   C2 4435  49.299   0.898   6.763 -0.2366 -0.2383  0.0271
  212C7H8N   C3 4436  49.318   0.897   6.899 -0.1613  0.0048  0.4632
  212C7H8N   C4 4437  49.218   0.855   6.993 -0.2290 -0.4188 -0.1791
  212C7H8N   N3 4438  49.451   0.935   6.918  0.0470  0.4674 -0.5101
  212C7H8N   C5 4439  49.499   0.964   6.795 -1.0892 -0.4361  0.5169
  212C7H8N   N4 4440  49.407   0.945   6.701 -0.4834 -0.3257  0.0519
  212C7H8N   C6 4441  48.972   0.803   7.005 -0.2736  0.4202  0.2234
  212C7H8N   O1 4442  48.964   0.784   6.743  0.2862  0.2843 -0.5711
  212C7H8N   C7 4443  49.146   0.882   6.566 -0.2070  0.1361  0.9479
  212C7H8N   O2 4444  49.240   0.854   7.113  0.4815 -0.9961  0.0503
  212C7H8N   H1 4445  49.497   0.970   7.001  0.0868  0.7252 -0.6387
  212C7H8N   H2 4446  49.597   1.010   6.787 -1.9291  1.1974 -0.7619
  212C7H8N   H3 4447  48.919   0.900   7.007  3.4743  2.6293 -1.2357
  212C7H8N   H4 4448  48.921   0.718   6.959  2.1713 -0.6237 -0.6344
  212C7H8N   H5 4449  49.005   0.774   7.105  1.4545  0.1837 -0.3950
  212C7H8N   H6 4450  49.069   0.960   6.563  0.6819  0.9762 -0.5058
  212C7H8N   H7 4451  49.228   0.922   6.506 -0.7028  0.3583  0.4101
  212C7H8N   H8 4452  49.108   0.788   6.523  2.8256  1.0623 -4.0859
  213C7H8N   N1 4453  51.110   0.683   8.296  0.2120 -0.3064  0.1093
  213C7H8N   C1 4454  51.146   0.697   8.161 -0.5969 -1.0589  0.1206
  213C7H8N   N2 4455  51.042   0.667   8.067  0.3283 -0.1185 -0.0088
  213C7H8N   C2 4456  50.921   0.626   8.109  0.4149  0.9778  0.1797
  213C7H8N   C3 4457  50.890   0.613   8.245  0.1734  0.4723 -0.1663
  213C7H8N   C4 4458  50.985   0.650   8.347 -0.0767 -0.5717 -0.3510
  213C7H8N   N3 4459  50.759   0.585   8.254  0.2211 -0.5875 -0.4685
  213C7H8N   C5 4460  50.713   0.558   8.124  0.7673  0.9356 -0.2498
  213C7H8N   N4 4461  50.809   0.590   8.035  0.6380  0.2544  0.2367
  213C7H8N   C6 4462  51.209   0.724   8.402  0.3113  0.7475  0.0065
  213C7H8N   O1 4463  51.258   0.735   8.136 -0.3032 -0.0378  0.5526
  213C7H8N   C7 4464  51.068   0.697   7.922  0.2559 -0.0233  0.0697
  213C7H8N   O2 4465  50.961   0.654   8.462 -0.7156  0.5069  0.2842
  213C7H8N   H1 4466  50.707   0.580   8.340  0.2511 -0.6972 -0.4543
  213C7H8N   H2 4467  50.614   0.525   8.093  1.3724  1.3656 -2.7325
  213C7H8N   H3 4468  51.311   0.752   8.372 -0.1582  1.7886 -0.5957
  213C7H8N   H4 4469  51.164   0.813   8.446 -0.0745 -0.6209  2.4541
  213C7H8N   H5 4470  51.213   0.643   8.476  0.7534  1.0197  0.2816
  213C7H8N   H6 4471  50.970   0.705   7.874 -0.2267 -3.0998  0.4160
  213C7H8N   H7 4472  51.120   0.792   7.905  2.4663 -0.5562  3.4170
  213C7H8N   H8 4473  51.119   0.612   7.874 -1.3208 -0.3235 -1.0965
  214C7H8N   N1 4474  50.291   0.822   7.725 -0.2455  0.0848 -0.8452
  214C7H8N   C1 4475  50.281   0.815   7.589 -0.6119 -0.3848  0.5464
  214C7H8N   N2 4476  50.373   0.894   7.515  0.9137 -0.3724  0.1626
  214C7H8N   C2 4477  50.476   0.959   7.581  0.1398 -0.2512  0.3649
  214C7H8N   C3 4478  50.491   0.951   7.710  0.3679 -0.1119  0.3070
  214C7H8N   C4 4479  50.391   0.889   7.794 -0.9104 -0.2970  0.3458
  214C7H8N   N3 4480  50.607   1.031   7.733 -0.6215 -0.5492 -0.2027
  214C7H8N   C5 4481  50.656   1.080   7.611  0.0177 -0.8237 -0.6213
  214C7H8N   N4 4482  50.572   1.028   7.519 -0.7161 -0.4488 -0.3398
  214C7H8N   C6 4483  50.191   0.754   7.812  0.5019 -0.5087  0.8082
  214C7H8N   O1 4484  50.200   0.743   7.540 -0.3851  0.3093  1.1297
  214C7H8N   C7 4485  50.373   0.873   7.367  0.6125 -0.6679  0.0218
  214C7H8N   O2 4486  50.402   0.903   7.914 -0.1243  0.4741  0.3308
  214C7H8N   H1 4487  50.645   1.056   7.823  1.9352 -2.2909 -0.7676
  214C7H8N   H2 4488  50.735   1.152   7.596 -3.3821  2.4909 -3.8639
  214C7H8N   H3 4489  50.243   0.695   7.888  0.5146  0.1506  1.3223
  214C7H8N   H4 4490  50.127   0.682   7.759  1.5524  0.2250 -1.5239
  214C7H8N   H5 4491  50.138   0.833   7.867 -0.6862  0.6288 -1.8851
  214C7H8N   H6 4492  50.310   0.948   7.316  2.0387 -0.7664 -1.9411
  214C7H8N   H7 4493  50.338   0.774   7.338  2.5349 -1.4844  0.4237
  214C7H8N   H8 4494  50.474   0.893   7.330 -0.1523 -1.6272 -2.7580
  215C7H8N   N1 4495  49.825   1.000   8.275 -0.0817  0.3468  0.4543
  215C7H8N   C1 4496  49.865   1.001   8.145 -0.4304  0.5872  0.1089
  215C7H8N   N2 4497  49.781   0.938   8.049 -0.2461 -0.8096 -0.3327
  215C7H8N   C2 4498  49.664   0.893   8.081 -1.1267 -0.0034 -0.0520
  215C7H8N   C3 4499  49.622   0.900   8.209 -0.9575 -0.0962 -0.8784
  215C7H8N   C4 4500  49.704   0.956   8.316  0.7508  0.0939  0.1122
  215C7H8N   N3 4501  49.504   0.837   8.211  0.5155  0.7611  0.1949
  215C7H8N   C5 4502  49.471   0.807   8.073  0.3518 -0.5046 -0.1186
  215C7H8N   N4 4503  49.568   0.845   7.993  0.0290  0.2333  0.0555
  215C7H8N   C6 4504  49.927   1.035   8.377  1.1116 -0.0691 -0.0562
  215C7H8N   O1 4505  49.977   1.043   8.111 -0.4238 -0.1506 -0.4085
  215C7H8N   C7 4506  49.834   0.925   7.920 -0.3955  0.5542  0.3195
  215C7H8N   O2 4507  49.659   0.960   8.427 -0.0983 -0.3684  0.4500
  215C7H8N   H1 4508  49.455   0.814   8.296 -1.6304  1.1810 -0.9001
  215C7H8N   H2 4509  49.374   0.777   8.036 -0.1793  0.1402  0.7064
  215C7H8N   H3 4510  50.015   0.969   8.374  0.3989 -0.9796 -1.3139
  215C7H8N   H4 4511  49.879   1.021   8.474  2.6709 -2.1139  0.4525
  215C7H8N   H5 4512  49.950   1.140   8.354 -3.0660  0.1859 -3.5661
  215C7H8N   H6 4513  49.939   0.953   7.909  0.1158 -1.0789  0.7519
  215C7H8N   H7 4514  49.780   0.985   7.847 -2.8210 -1.1247  0.6684
  215C7H8N   H8 4515  49.820   0.818   7.900  1.7693  0.3646 -0.3458
  216C7H8N   N1 4516  49.073   0.898   7.778  0.6265  0.6240  0.8693
  216C7H8N   C1 4517  49.068   0.858   7.644 -0.3654 -0.0721  0.7853
  216C7H8N   N2 4518  49.175   0.895   7.560 -0.2768  0.1743  0.2864
  216C7H8N   C2 4519  49.286   0.953   7.612 -0.3074  0.3182 -0.1873
  216C7H8N   C3 4520  49.296   0.975   7.743 -0.0529 -0.2579  0.3426
  216C7H8N   C4 4521  49.182   0.965   7.839  0.4303  0.3361  0.3671
  216C7H8N   N3 4522  49.417   1.027   7.754 -0.4154 -0.1274 -0.0533
  216C7H8N   C5 4523  49.480   1.034   7.631  0.1334  0.1637 -0.1589
  216C7H8N   N4 4524  49.392   0.999   7.536 -0.1453  0.6131 -0.2481
  216C7H8N   C6 4525  48.951   0.866   7.861  0.4592  0.1781 -0.5384
  216C7H8N   O1 4526  48.981   0.786   7.605 -0.4444 -0.2314 -0.6738
  216C7H8N   C7 4527  49.160   0.879   7.416  0.0556 -0.2086  0.8178
  216C7H8N   O2 4528  49.189   0.983   7.956  0.0184 -0.0585  0.3116
  216C7H8N   H1 4529  49.459   1.038   7.846  1.5786  1.0435 -1.0703
  216C7H8N   H2 4530  49.572   1.090   7.615  0.0436  0.1320 -0.8457
  216C7H8N   H3 4531  48.887   0.954   7.875  0.6977  0.3404 -0.4746
  216C7H8N   H4 4532  48.880   0.798   7.812 -1.0157 -0.5405  2.4880
  216C7H8N   H5 4533  48.987   0.825   7.956  1.5290 -0.1709 -1.0947
  216C7H8N   H6 4534  49.260   0.854   7.380 -0.1616 -3.1363  2.1296
  216C7H8N   H7 4535  49.104   0.788   7.395  2.3787 -1.1980 -1.3152
  216C7H8N   H8 4536  49.124   0.975   7.376  2.3576 -0.7493 -2.7560
  217C7H8N   N1 4537  51.132   0.693   9.144  0.0061 -0.7832  0.1708
  217C7H8N   C1 4538  51.164   0.730   9.013 -0.1694 -0.1784  0.1024
  217C7H8N   N2 4539  51.083   0.689   8.913  0.0973 -0.4756 -0.4331
  217C7H8N   C2 4540  50.964   0.625   8.940  1.2167 -0.2429  0.6912
  217C7H8N   C3 4541  50.931   0.606   9.072 -0.3817 -0.0099 -0.0060
  217C7H8N   C4 4542  51.018   0.631   9.182 -0.2015  0.2034 -0.2311
  217C7H8N   N3 4543  50.806   0.550   9.076  0.1383  0.1850 -0.6637
  217C7H8N   C5 4544  50.759   0.555   8.943  0.0675 -0.1300 -0.2684
  217C7H8N   N4 4545  50.857   0.600   8.862  0.4452 -0.4942  0.1953
  217C7H8N   C6 4546  51.225   0.730   9.254  0.1166  0.2016 -0.0647
  217C7H8N   O1 4547  51.268   0.789   8.989  0.5259 -0.0329  0.1105
  217C7H8N   C7 4548  51.123   0.714   8.775  0.7975  0.6139 -0.3129
  217C7H8N   O2 4549  50.992   0.595   9.296 -0.0039  0.3456 -0.2954
  217C7H8N   H1 4550  50.765   0.509   9.158 -0.3553  0.8293 -0.5847
  217C7H8N   H2 4551  50.661   0.517   8.917  1.1164 -2.8361 -0.4599
  217C7H8N   H3 4552  51.328   0.708   9.224 -0.2263 -0.8359 -0.4891
  217C7H8N   H4 4553  51.217   0.839   9.268 -0.2173  0.1076  0.5282
  217C7H8N   H5 4554  51.194   0.690   9.352  0.8395 -0.3406 -0.0515
  217C7H8N   H6 4555  51.048   0.784   8.737  0.1448 -0.5927 -1.2539
  217C7H8N   H7 4556  51.218   0.768   8.760  0.4382  2.0215  2.1046
  217C7H8N   H8 4557  51.123   0.618   8.723  0.7988  0.4399  0.0048
  218C7H8N   N1 4558  50.297   0.600   8.646 -0.1969  0.0262  0.0305
  218C7H8N   C1 4559  50.279   0.597   8.508 -0.2911 -0.3354  0.8432
  218C7H8N   N2 4560  50.391   0.638   8.433  0.1073  0.6703 -0.2750
  218C7H8N   C2 4561  50.500   0.688   8.495  0.0303  0.1696 -0.0030
  218C7H8N   C3 4562  50.511   0.681   8.627  0.1920 -0.0645 -0.5245
  218C7H8N   C4 4563  50.414   0.630   8.718  0.5227 -0.3301  0.7759
  218C7H8N   N3 4564  50.638   0.734   8.660 -0.4542 -0.0080 -0.5938
  218C7H8N   C5 4565  50.692   0.771   8.534 -0.7665  0.4213 -0.7817
  218C7H8N   N4 4566  50.611   0.752   8.436  0.3155  0.2804 -0.5700
  218C7H8N   C6 4567  50.179   0.552   8.729  0.4209 -0.9509 -0.5980
  218C7H8N   O1 4568  50.177   0.554   8.455  0.2623  0.2760 -0.3596
  218C7H8N   C7 4569  50.385   0.637   8.285 -0.0222 -0.4817 -0.2639
  218C7H8N   O2 4570  50.439   0.633   8.837 -0.2177 -0.2671 -0.5658
  218C7H8N   H1 4571  50.697   0.721   8.741 -0.2574 -0.0417 -0.7446
  218C7H8N   H2 4572  50.786   0.824   8.524  0.1858 -0.4242  2.8773
  218C7H8N   H3 4573  50.183   0.574   8.836  2.7805 -1.6870 -0.4996
  218C7H8N   H4 4574  50.186   0.443   8.738  0.9128 -1.1877 -3.2314
  218C7H8N   H5 4575  50.085   0.591   8.689  1.0916 -1.1771 -2.4840
  218C7H8N   H6 4576  50.348   0.733   8.248  0.6052  0.2197  0.8633
  218C7H8N   H7 4577  50.306   0.566   8.260 -1.7092  1.1992  0.1507
  218C7H8N   H8 4578  50.485   0.611   8.249  0.3909  2.0899 -1.0791
  219C7H8N   N1 4579  49.849   1.018   9.121  0.3571 -0.5748  0.0864
  219C7H8N   C1 4580  49.869   1.040   8.984 -0.1774  0.0689 -0.1023
  219C7H8N   N2 4581  49.779   0.986   8.885 -0.6838 -0.4130 -0.2701
  219C7H8N   C2 4582  49.663   0.931   8.944  0.4656 -0.4547  0.5156
  219C7H8N   C3 4583  49.647   0.910   9.076  0.4397 -0.2675  0.8911
  219C7H8N   C4 4584  49.741   0.953   9.180 -0.0675 -0.0869 -0.0690
  219C7H8N   N3 4585  49.522   0.861   9.096 -0.0673  0.0679  0.5547
  219C7H8N   C5 4586  49.461   0.850   8.972  0.3620 -0.1750  0.4196
  219C7H8N   N4 4587  49.547   0.894   8.878 -0.4095  0.8816  0.5274
  219C7H8N   C6 4588  49.952   1.065   9.208  0.0299 -0.2312  0.1611
  219C7H8N   O1 4589  49.956   1.117   8.945  1.8596  0.4477 -0.2384
  219C7H8N   C7 4590  49.787   1.017   8.741  0.1876 -0.5575  0.1069
  219C7H8N   O2 4591  49.722   0.928   9.297 -0.4411  0.5614 -0.1277
  219C7H8N   H1 4592  49.482   0.827   9.182 -2.6083 -1.1019 -1.0263
  219C7H8N   H2 4593  49.358   0.817   8.960 -0.8656  3.2755  1.0919
  219C7H8N   H3 4594  49.995   1.164   9.190  1.4375 -0.4702  2.0353
  219C7H8N   H4 4595  50.028   0.987   9.200 -1.9612 -2.0005 -2.2410
  219C7H8N   H5 4596  49.909   1.056   9.309  0.0093  3.5639  0.5706
  219C7H8N   H6 4597  49.793   0.923   8.685 -2.0005 -0.2427 -0.7071
  219C7H8N   H7 4598  49.854   1.096   8.707  0.2598 -0.5812  0.1969
  219C7H8N   H8 4599  49.687   1.056   8.718  0.4396  1.5174  2.2937
  220C7H8N   N1 4600  49.049   0.879   8.701  0.3581 -0.2381 -0.3766
  220C7H8N   C1 4601  49.019   0.865   8.565 -0.4264 -0.6566  0.3662
  220C7H8N   N2 4602  49.106   0.915   8.466  0.2003  0.0978 -0.7260
  220C7H8N   C2 4603  49.218   0.983   8.501 -0.1590  0.4074 -0.0963
  220C7H8N   C3 4604  49.249   0.999   8.638  0.1503 -0.2084 -0.4497
  220C7H8N   C4 4605  49.163   0.951   8.744 -0.0224 -0.1560  0.6390
  220C7H8N   N3 4606  49.367   1.063   8.641 -0.5177 -0.0834  0.1328
  220C7H8N   C5 4607  49.404   1.096   8.515 -0.2374  0.3612  0.4343
  220C7H8N   N4 4608  49.315   1.042   8.427 -0.7520 -0.0451  0.0728
  220C7H8N   C6 4609  48.933   0.873   8.795  0.0062 -0.1311 -0.2720
  220C7H8N   O1 4610  48.924   0.807   8.522 -0.5839  0.2015  0.2337
  220C7H8N   C7 4611  49.078   0.874   8.327  0.4466 -0.5731  0.0674
  220C7H8N   O2 4612  49.186   0.968   8.856  0.3751  0.6165  0.2271
  220C7H8N   H1 4613  49.420   1.083   8.724 -0.5806  4.4194 -0.7728
  220C7H8N   H2 4614  49.505   1.120   8.485 -1.2248  1.4393 -2.2054
  220C7H8N   H3 4615  48.849   0.926   8.748 -0.0057 -0.0870 -0.2013
  220C7H8N   H4 4616  48.934   0.766   8.819  2.3385  0.0895  0.7978
  220C7H8N   H5 4617  48.948   0.938   8.883  0.2215  0.0476 -0.4400
  220C7H8N   H6 4618  49.162   0.893   8.259  0.7972 -5.2542 -0.9544
  220C7H8N   H7 4619  49.073   0.766   8.308 -1.1544 -0.6254  0.7335
  220C7H8N   H8 4620  48.992   0.933   8.294 -1.9071 -1.2396  4.5968
  221C7H8N   N1 4621  51.102   0.735   9.972 -0.1009  0.7330  0.2878
  221C7H8N   C1 4622  51.122   0.738   9.839  0.3936 -0.4032 -0.6414
  221C7H8N   N2 4623  51.021   0.683   9.752  0.3697 -0.5044  0.3233
  221C7H8N   C2 4624  50.910   0.622   9.801 -0.9446 -0.1079 -0.3753
  221C7H8N   C3 4625  50.892   0.619   9.935 -0.2950  0.5203  0.0987
  221C7H8N   C4 4626  50.988   0.680  10.030 -0.2899 -0.4105 -0.0909
  221C7H8N   N3 4627  50.765   0.555   9.961 -0.6121 -0.1850  0.7378
  221C7H8N   C5 4628  50.715   0.547   9.826  0.4051 -0.6669 -0.8016
  221C7H8N   N4 4629  50.804   0.577   9.736 -0.4927 -0.4165 -0.4543
  221C7H8N   C6 4630  51.214   0.779  10.063  0.4247  0.0012 -0.0668
  221C7H8N   O1 4631  51.219   0.788   9.787 -0.3099 -0.6754  0.2994
  221C7H8N   C7 4632  51.039   0.701   9.598  0.7574  1.3146  0.5248
  221C7H8N   O2 4633  50.968   0.690  10.149 -1.2794 -0.6120 -0.7090
  221C7H8N   H1 4634  50.710   0.553  10.045  1.0176 -1.7590  1.7822
  221C7H8N   H2 4635  50.610   0.525   9.812  0.0596  0.7627 -0.4972
  221C7H8N   H3 4636  51.222   0.709  10.147  1.4431  0.0287 -0.1380
  221C7H8N   H4 4637  51.308   0.772  10.007  1.3251 -0.6302  1.5053
  221C7H8N   H5 4638  51.176   0.875  10.100 -1.5437  1.0152 -4.4446
  221C7H8N   H6 4639  51.144   0.686   9.570  0.6017 -0.0869  0.6565
  221C7H8N   H7 4640  50.975   0.631   9.542  1.3252  1.6286 -0.5302
  221C7H8N   H8 4641  50.997   0.799   9.571 -1.2946  0.3793  0.2278
  222C7H8N   N1 4642  50.316   0.636   9.460 -0.3207  0.7559  0.7746
  222C7H8N   C1 4643  50.328   0.629   9.328  0.4081 -0.0502 -0.0549
  222C7H8N   N2 4644  50.446   0.660   9.262 -0.1429 -0.1425 -0.1001
  222C7H8N   C2 4645  50.560   0.683   9.335 -0.6924  0.1704  0.5616
  222C7H8N   C3 4646  50.555   0.695   9.467  0.4276  2.1632 -0.6373
  222C7H8N   C4 4647  50.428   0.669   9.537 -0.9131 -0.2000 -0.5433
  222C7H8N   N3 4648  50.678   0.750   9.506 -0.7118  0.4122  0.9248
  222C7H8N   C5 4649  50.754   0.764   9.381  0.6094  0.6806  0.1512
  222C7H8N   N4 4650  50.681   0.721   9.284  0.1911 -0.1243  0.0860
  222C7H8N   C6 4651  50.182   0.613   9.520 -1.1689  0.0985 -0.7251
  222C7H8N   O1 4652  50.230   0.602   9.259 -0.4361 -0.2642 -0.1558
  222C7H8N   C7 4653  50.441   0.680   9.114 -0.4828  0.0161 -0.2508
  222C7H8N   O2 4654  50.423   0.694   9.657  0.5882 -0.3028 -0.0550
  222C7H8N   H1 4655  50.718   0.767   9.597  0.6639  0.4985  0.3190
  222C7H8N   H2 4656  50.856   0.799   9.373  1.0295 -0.4525  0.6193
  222C7H8N   H3 4657  50.186   0.599   9.629  0.6268  1.7683 -0.5400
  222C7H8N   H4 4658  50.128   0.532   9.470 -0.2984 -2.2682  2.0581
  222C7H8N   H5 4659  50.116   0.700   9.510 -0.6735  0.3062 -2.2779
  222C7H8N   H6 4660  50.501   0.765   9.079  1.6800 -1.0235  0.8500
  222C7H8N   H7 4661  50.339   0.688   9.074 -0.1815 -1.4295 -1.3703
  222C7H8N   H8 4662  50.481   0.586   9.073 -0.3612  0.4041 -1.0237
  223C7H8N   N1 4663  49.830   1.014  10.009 -0.4005 -0.0151 -0.5464
  223C7H8N   C1 4664  49.857   1.028   9.875 -0.5458 -0.6312 -0.5432
  223C7H8N   N2 4665  49.782   0.967   9.782 -0.8366 -0.4144 -0.1282
  223C7H8N   C2 4666  49.671   0.906   9.830 -0.1733  0.0491 -0.5445
  223C7H8N   C3 4667  49.641   0.884   9.954  0.0139 -1.1600 -1.4313
  223C7H8N   C4 4668  49.722   0.939  10.057 -0.3833 -0.1528  0.2710
  223C7H8N   N3 4669  49.519   0.818   9.958 -0.2732 -0.2650  0.2709
  223C7H8N   C5 4670  49.490   0.784   9.830  0.4819  0.1823 -0.8079
  223C7H8N   N4 4671  49.579   0.843   9.747  0.4222 -0.1518 -0.4871
  223C7H8N   C6 4672  49.927   1.070  10.100 -0.3478  0.3680 -0.1809
  223C7H8N   O1 4673  49.948   1.101   9.838 -0.0722 -0.6454  0.3341
  223C7H8N   C7 4674  49.822   0.983   9.638  0.5467  0.2303  0.3583
  223C7H8N   O2 4675  49.698   0.924  10.175 -0.5454  0.3112  0.2033
  223C7H8N   H1 4676  49.472   0.783  10.041  0.4500  2.7234  2.0134
  223C7H8N   H2 4677  49.406   0.718   9.813  1.2210 -1.4606  1.7133
  223C7H8N   H3 4678  50.019   1.010  10.100 -0.0946  0.7380 -1.3717
  223C7H8N   H4 4679  49.889   1.052  10.201  0.0935  4.1305  0.7062
  223C7H8N   H5 4680  49.950   1.174  10.076  0.5817  0.4038  0.8217
  223C7H8N   H6 4681  49.753   1.037   9.572  1.6458  0.3800 -0.6800
  223C7H8N   H7 4682  49.841   0.886   9.591  1.1771 -0.4864  2.0526
  223C7H8N   H8 4683  49.914   1.041   9.629 -0.4198  1.9891  1.3991
  224C7H8N   N1 4684  49.108   0.890   9.549  0.6096  0.1133  0.3453
  224C7H8N   C1 4685  49.083   0.875   9.410 -0.3039 -0.2351 -0.1505
  224C7H8N   N2 4686  49.171   0.932   9.320 -0.1577  1.1149  0.3943
  224C7H8N   C2 4687  49.286   0.995   9.361 -0.3948 -0.6460 -0.6686
  224C7H8N   C3 4688  49.309   1.005   9.494 -0.2895  0.5244  0.5759
  224C7H8N   C4 4689  49.221   0.954   9.590 -0.5167  0.5093  0.2309
  224C7H8N   N3 4690  49.420   1.087   9.505  0.7705 -0.5769 -0.1704
  224C7H8N   C5 4691  49.469   1.103   9.379 -0.0283 -0.4221  0.2173
  224C7H8N   N4 4692  49.392   1.050   9.284  1.1344  0.6417  0.4853
  224C7H8N   C6 4693  49.019   0.837   9.652 -0.0117  0.8641 -0.9601
  224C7H8N   O1 4694  48.984   0.811   9.372 -0.2423 -0.3031  0.3664
  224C7H8N   C7 4695  49.152   0.914   9.173  0.4878 -0.2306  0.6479
  224C7H8N   O2 4696  49.249   0.954   9.706  0.2480 -0.6448  0.5143
  224C7H8N   H1 4697  49.470   1.110   9.590  0.8080 -0.2288 -0.2852
  224C7H8N   H2 4698  49.554   1.169   9.361 -0.3268  0.2369  1.1593
  224C7H8N   H3 4699  49.048   0.733   9.673  1.0683  1.7857  2.2731
  224C7H8N   H4 4700  49.042   0.891   9.744 -0.4004  1.2599 -1.0906
  224C7H8N   H5 4701  48.913   0.855   9.628 -0.0637  0.9864 -0.6191
  224C7H8N   H6 4702  49.047   0.891   9.152  0.4008 -0.9241  1.8031
  224C7H8N   H7 4703  49.201   1.001   9.127  1.0128 -0.7281  0.2645
  224C7H8N   H8 4704  49.209   0.827   9.138 -0.6265 -1.9477  2.9892
  225C7H8N   N1 4705  51.110   0.713  10.813  0.4281  0.0890 -0.5717
  225C7H8N   C1 4706  51.122   0.718  10.673 -0.1886  0.1263 -0.0255
  225C7H8N   N2 4707  51.005   0.701  10.596  0.0280 -0.4246  0.1195
  225C7H8N   C2 4708  50.893   0.671  10.668  0.2159 -0.1210  0.1190
  225C7H8N   C3 4709  50.885   0.652  10.798 -0.2264  0.1199 -0.1258
  225C7H8N   C4 4710  51.000   0.666  10.887 -0.5439 -0.2081 -0.2472
  225C7H8N   N3 4711  50.756   0.604  10.820 -0.2310  0.5741 -0.0576
  225C7H8N   C5 4712  50.693   0.592  10.698  1.3504 -0.5758  0.2005
  225C7H8N   N4 4713  50.771   0.645  10.608 -0.4668 -0.0944 -0.2560
  225C7H8N   C6 4714  51.235   0.742  10.892 -0.4875 -0.1937  0.2953
  225C7H8N   O1 4715  51.225   0.752  10.619  1.1861 -0.1009 -0.6032
  225C7H8N   C7 4716  51.008   0.700  10.449 -0.1503  0.1339 -0.4577
  225C7H8N   O2 4717  50.997   0.638  11.004 -0.7512 -0.0083  0.3546
  225C7H8N   H1 4718  50.707   0.581  10.906 -0.8679 -0.5904 -0.7162
  225C7H8N   H2 4719  50.601   0.538  10.676  0.2577  0.4884  1.9980
  225C7H8N   H3 4720  51.204   0.775  10.992 -1.4513 -2.5009  0.8047
  225C7H8N   H4 4721  51.287   0.645  10.895 -1.7751 -0.8595  1.8278
  225C7H8N   H5 4722  51.309   0.810  10.847  0.3388 -0.6383  0.9439
  225C7H8N   H6 4723  51.020   0.803  10.415 -1.2271 -0.4658 -2.7327
  225C7H8N   H7 4724  51.083   0.629  10.413  0.1851  1.0671 -1.6081
  225C7H8N   H8 4725  50.908   0.673  10.413 -0.2175  0.9412 -0.8980
  226C7H8N   N1 4726  50.326   0.680  10.340 -0.4570 -0.4043  0.7050
  226C7H8N   C1 4727  50.322   0.661  10.203 -0.8054 -0.0944 -0.4224
  226C7H8N   N2 4728  50.434   0.704  10.126 -0.4003  0.1491 -0.4563
  226C7H8N   C2 4729  50.545   0.761  10.196 -0.1367  0.0947  0.0510
  226C7H8N   C3 4730  50.550   0.783  10.326 -0.7286  0.0431  0.3226
  226C7H8N   C4 4731  50.433   0.749  10.410  0.1620 -0.8300 -0.3877
  226C7H8N   N3 4732  50.665   0.863  10.348  0.4848 -0.1710 -0.1688
  226C7H8N   C5 4733  50.727   0.875  10.223 -0.2440  0.4381 -0.3753
  226C7H8N   N4 4734  50.653   0.808  10.126  0.3621 -0.0191 -0.7181
  226C7H8N   C6 4735  50.218   0.634  10.429 -0.2215  0.0617  0.1948
  226C7H8N   O1 4736  50.228   0.597  10.160  0.0167 -0.2157  0.3359
  226C7H8N   C7 4737  50.429   0.716   9.982 -0.2053  0.3781 -0.5883
  226C7H8N   O2 4738  50.432   0.770  10.530  0.2902  0.2459  0.3093
  226C7H8N   H1 4739  50.697   0.901  10.436  1.4702 -2.3264  0.4248
  226C7H8N   H2 4740  50.827   0.916  10.217 -0.4369  0.9607 -0.0665
  226C7H8N   H3 4741  50.117   0.662  10.399  0.6366 -0.1414 -3.1092
  226C7H8N   H4 4742  50.230   0.670  10.531  0.7052  0.4425 -0.0452
  226C7H8N   H5 4743  50.230   0.525  10.434  0.2721  0.0790 -0.5110
  226C7H8N   H6 4744  50.475   0.811   9.950  1.8209  0.3512  2.0557
  226C7H8N   H7 4745  50.324   0.711   9.949 -0.4290 -1.5649  0.3716
  226C7H8N   H8 4746  50.481   0.632   9.936  2.0363  2.0512 -1.1688
  227C7H8N   N1 4747  49.831   1.083  10.850 -0.0454 -0.2504 -0.7662
  227C7H8N   C1 4748  49.858   1.076  10.711  0.4592 -0.1887 -0.0795
  227C7H8N   N2 4749  49.768   1.009  10.631  0.2384  0.2361 -0.3398
  227C7H8N   C2 4750  49.666   0.939  10.684 -0.4271  0.2240  0.5651
  227C7H8N   C3 4751  49.653   0.933  10.815  0.3698 -0.4535 -0.0036
  227C7H8N   C4 4752  49.739   1.005  10.917  0.0256 -1.0745 -0.1609
  227C7H8N   N3 4753  49.534   0.864  10.840 -0.0124  0.0993 -0.5976
  227C7H8N   C5 4754  49.497   0.808  10.714  0.4597 -0.8993  0.8379
  227C7H8N   N4 4755  49.583   0.859  10.618  0.6854  0.3897  0.1075
  227C7H8N   C6 4756  49.924   1.159  10.935 -0.3080  0.0785  0.6153
  227C7H8N   O1 4757  49.947   1.136  10.658 -0.8625  0.0994  0.1078
  227C7H8N   C7 4758  49.799   0.996  10.488  0.1221 -0.2524 -0.6309
  227C7H8N   O2 4759  49.723   1.008  11.041 -0.4104 -0.0051  0.4218
  227C7H8N   H1 4760  49.480   0.850  10.924  0.0659  2.3630 -0.1334
  227C7H8N   H2 4761  49.407   0.752  10.692  0.9952 -1.1013 -0.9158
  227C7H8N   H3 4762  49.867   1.227  10.999  0.3263  0.5847  0.6518
  227C7H8N   H4 4763  49.996   1.208  10.868 -1.0291 -1.4013 -1.3246
  227C7H8N   H5 4764  49.993   1.093  10.989  0.8008  0.8810  0.2079
  227C7H8N   H6 4765  49.872   0.915  10.472  0.6013  0.2016 -0.7480
  227C7H8N   H7 4766  49.850   1.082  10.444  0.3998 -0.0460  0.0783
  227C7H8N   H8 4767  49.708   0.976  10.430  0.3557 -2.5408 -0.2632
  228C7H8N   N1 4768  49.122   0.868  10.419  0.1734  0.0219  0.5049
  228C7H8N   C1 4769  49.115   0.861  10.275 -0.1755 -0.5302  0.3093
  228C7H8N   N2 4770  49.212   0.925  10.200  0.3342 -0.0662  0.3761
  228C7H8N   C2 4771  49.308   0.983  10.265  0.2259  0.0993 -0.7387
  228C7H8N   C3 4772  49.311   1.009  10.398 -0.2862  0.1525  0.2809
  228C7H8N   C4 4773  49.213   0.943  10.491  0.9679  0.4127 -0.0766
  228C7H8N   N3 4774  49.425   1.087  10.426  0.1949  0.5037  0.3113
  228C7H8N   C5 4775  49.488   1.099  10.300 -0.2967 -0.8347 -0.5580
  228C7H8N   N4 4776  49.411   1.051  10.202 -0.0267  0.1589 -0.0496
  228C7H8N   C6 4777  48.997   0.830  10.491 -1.0538  0.5886 -0.1736
  228C7H8N   O1 4778  49.023   0.810  10.221 -0.2849 -0.0064  0.1602
  228C7H8N   C7 4779  49.198   0.931  10.054 -0.9403  0.7416  0.1058
  228C7H8N   O2 4780  49.215   0.949  10.608 -0.6966  0.5867 -0.3176
  228C7H8N   H1 4781  49.467   1.112  10.514 -0.8576 -0.7808  1.2021
  228C7H8N   H2 4782  49.583   1.148  10.289 -0.7027  0.4597  1.4201
  228C7H8N   H3 4783  49.029   0.786  10.586  1.0392  0.2640 -0.9969
  228C7H8N   H4 4784  48.930   0.916  10.504  0.3072  2.0615 -2.5208
  228C7H8N   H5 4785  48.955   0.751  10.427  1.3351  0.0006 -1.0857
  228C7H8N   H6 4786  49.287   0.972  10.004  0.6417 -1.6616  0.8544
  228C7H8N   H7 4787  49.182   0.828  10.019  0.0406  0.5994  0.0761
  228C7H8N   H8 4788  49.104   0.978  10.021 -1.5031 -2.0611 -2.4828
  229C7H8N   N1 4789  51.133   0.961  11.696 -0.0426 -0.0398 -0.9683
  229C7H8N   C1 4790  51.146   0.902  11.572 -0.5202 -0.3632  0.7457
  229C7H8N   N2 4791  51.047   0.919  11.470 -0.3701  0.5682  0.1121
  229C7H8N   C2 4792  50.930   0.973  11.508  0.8720 -0.3325  0.6062
  229C7H8N   C3 4793  50.911   1.013  11.638  0.1338  0.1100 -0.1521
  229C7H8N   C4 4794  51.014   1.013  11.749 -0.3377  0.3186  0.1108
  229C7H8N   N3 4795  50.783   1.060  11.647  0.5296  0.0264 -0.5207
  229C7H8N   C5 4796  50.730   1.044  11.520  0.5516  0.7729  0.3545
  229C7H8N   N4 4797  50.812   0.983  11.434 -0.5109 -0.5846 -1.1178
  229C7H8N   C6 4798  51.229   0.946  11.799 -1.0830 -0.2490  0.0696
  229C7H8N   O1 4799  51.246   0.842  11.546 -0.2108 -0.1836  0.4159
  229C7H8N   C7 4800  51.068   0.862  11.336 -0.9023  0.9052 -0.4359
  229C7H8N   O2 4801  50.998   1.047  11.865  0.2738 -0.3554 -0.3793
  229C7H8N   H1 4802  50.734   1.102  11.725  1.4161 -0.5193  0.3366
  229C7H8N   H2 4803  50.630   1.078  11.497 -0.0619 -0.3709  1.2219
  229C7H8N   H3 4804  51.214   1.007  11.889 -1.3974  0.0475 -0.1815
  229C7H8N   H4 4805  51.229   0.844  11.840  1.8251 -1.0349 -1.7288
  229C7H8N   H5 4806  51.330   0.971  11.764 -1.3139 -0.8932 -1.0630
  229C7H8N   H6 4807  50.987   0.892  11.268 -0.6381  2.1293 -0.2161
  229C7H8N   H7 4808  51.164   0.901  11.299 -0.6860  1.3958  0.6358
  229C7H8N   H8 4809  51.099   0.757  11.337 -3.8545 -0.0668 -2.7078
  230C7H8N   N1 4810  50.314   0.846  11.272 -0.4154  0.5378 -0.0845
  230C7H8N   C1 4811  50.284   0.813  11.138 -0.2077  0.7383 -0.4822
  230C7H8N   N2 4812  50.389   0.783  11.048 -0.2513 -0.0706  0.0043
  230C7H8N   C2 4813  50.521   0.797  11.095 -0.4635  0.4506  0.6216
  230C7H8N   C3 4814  50.553   0.830  11.224 -0.0147  0.1177  0.7536
  230C7H8N   C4 4815  50.445   0.840  11.326  0.2641 -0.6476 -0.2007
  230C7H8N   N3 4816  50.690   0.826  11.232 -0.3027  0.3655  0.6689
  230C7H8N   C5 4817  50.734   0.792  11.106 -0.3904 -0.3905  0.0493
  230C7H8N   N4 4818  50.629   0.780  11.023 -0.0056 -0.1572  0.0151
  230C7H8N   C6 4819  50.208   0.896  11.354 -0.0117 -0.1864 -0.6705
  230C7H8N   O1 4820  50.172   0.803  11.099  0.2173  0.1998 -0.3125
  230C7H8N   C7 4821  50.350   0.775  10.906  0.0517  0.7181 -0.1131
  230C7H8N   O2 4822  50.467   0.873  11.439  0.0353 -0.5816  0.1888
  230C7H8N   H1 4823  50.748   0.837  11.314 -0.1972 -0.9680  0.7789
  230C7H8N   H2 4824  50.839   0.789  11.083  0.7268  0.5521  4.5933
  230C7H8N   H3 4825  50.242   0.913  11.456 -1.6268 -3.7391  0.5537
  230C7H8N   H4 4826  50.117   0.834  11.349  1.5279 -2.7426  1.9257
  230C7H8N   H5 4827  50.197   0.989  11.296 -3.0457 -0.5997 -0.8633
  230C7H8N   H6 4828  50.427   0.816  10.838 -1.2303 -0.9168 -2.6481
  230C7H8N   H7 4829  50.256   0.830  10.897  0.7251  1.5712 -2.2836
  230C7H8N   H8 4830  50.321   0.671  10.888 -0.6457  1.1323 -1.4122
  231C7H8N   N1 4831  49.838   0.516  11.710 -1.0661  0.4196  0.2307
  231C7H8N   C1 4832  49.859   0.571  11.581  0.0621 -0.2592  0.0966
  231C7H8N   N2 4833  49.762   0.564  11.486 -1.0213  0.0134  0.6652
  231C7H8N   C2 4834  49.637   0.528  11.531  0.0183 -0.1943  0.0934
  231C7H8N   C3 4835  49.616   0.471  11.653 -0.3827  0.5187 -0.1475
  231C7H8N   C4 4836  49.718   0.449  11.751  0.3568 -0.0304 -0.0900
  231C7H8N   N3 4837  49.484   0.444  11.660  0.3886 -0.0639  0.0855
  231C7H8N   C5 4838  49.428   0.481  11.547  0.2724  0.1927  0.3991
  231C7H8N   N4 4839  49.521   0.531  11.459  0.7235  0.3019 -0.3113
  231C7H8N   C6 4840  49.950   0.529  11.809  0.3642  0.5878 -1.2807
  231C7H8N   O1 4841  49.968   0.628  11.551  0.6271  0.8371 -0.4793
  231C7H8N   C7 4842  49.789   0.613  11.349  0.1603 -0.2973 -0.5247
  231C7H8N   O2 4843  49.693   0.396  11.853 -0.4118  0.4024 -0.1173
  231C7H8N   H1 4844  49.434   0.406  11.739  1.1830  1.5696  1.4046
  231C7H8N   H2 4845  49.325   0.456  11.526 -0.0002  1.5185  0.1287
  231C7H8N   H3 4846  49.930   0.518  11.916  2.6080 -1.4942 -1.0334
  231C7H8N   H4 4847  49.973   0.636  11.797 -0.5017  0.9751  0.2465
  231C7H8N   H5 4848  50.036   0.472  11.772 -0.7791 -0.2298 -2.6960
  231C7H8N   H6 4849  49.779   0.722  11.350  0.8616 -0.2236 -0.7990
  231C7H8N   H7 4850  49.708   0.568  11.290  0.7474 -1.2313 -0.6198
  231C7H8N   H8 4851  49.878   0.581  11.293 -1.3175 -1.2902 -2.3397
  232C7H8N   N1 4852  49.062   0.960  11.257  0.5746 -0.1108  0.0273
  232C7H8N   C1 4853  49.043   0.940  11.123 -0.1651 -0.4336 -0.4428
  232C7H8N   N2 4854  49.148   0.970  11.038  0.6398 -0.2640 -0.0409
  232C7H8N   C2 4855  49.256   1.034  11.086  0.8479  0.6464  0.4706
  232C7H8N   C3 4856  49.274   1.067  11.213  0.7554 -0.2928  0.3650
  232C7H8N   C4 4857  49.170   1.025  11.313 -0.6525 -0.2510  0.0146
  232C7H8N   N3 4858  49.393   1.137  11.221  0.4129  0.6265 -0.2322
  232C7H8N   C5 4859  49.445   1.149  11.098  0.8709  0.0291 -0.3279
  232C7H8N   N4 4860  49.371   1.071  11.018 -0.3462  0.0097 -0.7933
  232C7H8N   C6 4861  48.938   0.940  11.340 -0.3875  0.1314  0.3998
  232C7H8N   O1 4862  48.944   0.882  11.083  0.0956  0.4143  0.5051
  232C7H8N   C7 4863  49.132   0.957  10.893  0.4780  0.1504 -0.9216
  232C7H8N   O2 4864  49.192   1.032  11.434 -0.0879  0.5059  0.0040
  232C7H8N   H1 4865  49.434   1.172  11.306  1.1426  0.0112 -0.3239
  232C7H8N   H2 4866  49.532   1.203  11.065  0.9534  0.6989  0.9574
  232C7H8N   H3 4867  48.848   0.942  11.278  0.4658 -0.9497 -0.8800
  232C7H8N   H4 4868  48.930   0.856  11.409 -0.1921 -0.9146 -0.8354
  232C7H8N   H5 4869  48.930   1.017  11.418  1.3988 -0.6432  1.3841
  232C7H8N   H6 4870  49.198   1.028  10.842  0.6228  0.8965  0.2741
  232C7H8N   H7 4871  49.148   0.855  10.856  0.5124 -0.9925  2.0521
  232C7H8N   H8 4872  49.029   0.993  10.884  0.1860 -0.5077 -0.2333
  233C7H8N   N1 4873  51.120   1.015  12.553 -0.2347 -0.0978  0.5070
  233C7H8N   C1 4874  51.148   0.959  12.424 -0.7353 -0.4982 -0.0839
  233C7H8N   N2 4875  51.061   0.979  12.317  0.2271  0.4852 -0.4708
  233C7H8N   C2 4876  50.947   1.046  12.349  0.1691 -0.3542 -0.3398
  233C7H8N   C3 4877  50.924   1.105  12.469  1.1354 -0.4068 -0.0758
  233C7H8N   C4 4878  51.007   1.091  12.586 -0.3520  0.1046 -0.3287
  233C7H8N   N3 4879  50.793   1.150  12.466 -0.5467  0.0405  0.7604
  233C7H8N   C5 4880  50.742   1.121  12.339  0.2753  0.5699  0.2391
  233C7H8N   N4 4881  50.839   1.064  12.267  0.8514 -0.1999 -0.0236
  233C7H8N   C6 4882  51.203   0.963  12.672  0.2305 -0.0863 -0.0007
  233C7H8N   O1 4883  51.246   0.888  12.406 -0.3481  0.2814 -0.1480
  233C7H8N   C7 4884  51.091   0.929  12.183  0.1166  0.3860 -0.2844
  233C7H8N   O2 4885  50.982   1.129  12.702 -0.2508 -0.8842  0.1925
  233C7H8N   H1 4886  50.742   1.183  12.547 -0.0819 -0.4661  1.2663
  233C7H8N   H2 4887  50.637   1.138  12.324  0.0055 -1.3979 -0.2966
  233C7H8N   H3 4888  51.255   1.046  12.722 -1.7970  0.0314  2.0088
  233C7H8N   H4 4889  51.143   0.900  12.739  0.3164  0.9248  1.0571
  233C7H8N   H5 4890  51.278   0.889  12.640  0.8985  1.1988 -1.4263
  233C7H8N   H6 4891  51.169   1.000  12.153  1.5318 -0.5328  1.1570
  233C7H8N   H7 4892  51.131   0.827  12.172 -1.4110 -0.0680 -1.9804
  233C7H8N   H8 4893  51.000   0.934  12.122  2.4715  0.1522 -3.9496
  234C7H8N   N1 4894  50.312   1.199  12.130 -0.2041  0.6500 -0.3902
  234C7H8N   C1 4895  50.284   1.140  12.004  0.6599  0.7492  0.5194
  234C7H8N   N2 4896  50.384   1.147  11.914  0.2085 -0.2489  0.0751
  234C7H8N   C2 4897  50.509   1.192  11.952  0.0822  0.0275  0.7949
  234C7H8N   C3 4898  50.540   1.242  12.068 -0.0837 -0.1973 -0.4678
  234C7H8N   C4 4899  50.431   1.269  12.163 -0.5081  0.0763  0.0959
  234C7H8N   N3 4900  50.673   1.275  12.064 -0.3480  0.4676  1.1839
  234C7H8N   C5 4901  50.717   1.223  11.938  0.5493  0.6656  0.3752
  234C7H8N   N4 4902  50.613   1.191  11.868 -0.6859  0.4458  0.0123
  234C7H8N   C6 4903  50.209   1.207  12.230 -0.0455 -0.1538  0.0949
  234C7H8N   O1 4904  50.179   1.077  11.984  0.1964  0.3780  0.0427
  234C7H8N   C7 4905  50.375   1.096  11.768 -0.2883  0.0129 -0.8377
  234C7H8N   O2 4906  50.453   1.337  12.260  0.0826  0.2496  0.1660
  234C7H8N   H1 4907  50.724   1.338  12.124  0.9125  0.3783  0.2088
  234C7H8N   H2 4908  50.817   1.239  11.901  0.0101  2.6905 -0.2627
  234C7H8N   H3 4909  50.130   1.137  12.199  0.2012 -1.1311  1.6091
  234C7H8N   H4 4910  50.166   1.308  12.231 -2.4505 -1.1396  3.0590
  234C7H8N   H5 4911  50.253   1.199  12.330 -2.7990  1.9573  1.5401
  234C7H8N   H6 4912  50.365   1.175  11.693  2.0962 -0.0567 -1.2667
  234C7H8N   H7 4913  50.299   1.017  11.765 -0.1861 -0.3060  2.7820
  234C7H8N   H8 4914  50.465   1.034  11.755  0.0654 -0.6268  3.7645
  235C7H8N   N1 4915  49.876   0.925  12.540 -0.0825 -0.0854  0.4335
  235C7H8N   C1 4916  49.894   0.963  12.410 -0.2446  0.2040 -0.2385
  235C7H8N   N2 4917  49.799   0.933  12.318  0.1954 -0.8168 -0.0367
  235C7H8N   C2 4918  49.684   0.866  12.357 -0.4818  0.0978  0.2350
  235C7H8N   C3 4919  49.670   0.828  12.484  0.4146  0.9718  0.7811
  235C7H8N   C4 4920  49.771   0.858  12.584 -0.5595  0.1174  0.2620
  235C7H8N   N3 4921  49.544   0.780  12.497 -0.1947 -0.5635  0.3467
  235C7H8N   C5 4922  49.480   0.794  12.368 -0.3113 -0.4485  0.3485
  235C7H8N   N4 4923  49.569   0.852  12.288  0.6036 -0.1391 -0.2977
  235C7H8N   C6 4924  49.977   0.965  12.640 -0.6677 -0.0484 -0.0469
  235C7H8N   O1 4925  49.989   1.025  12.376 -0.1644  0.0031  0.4961
  235C7H8N   C7 4926  49.823   0.946  12.174 -0.2085 -0.3476 -0.6731
  235C7H8N   O2 4927  49.757   0.824  12.704  0.2093 -0.3065 -0.0809
  235C7H8N   H1 4928  49.509   0.727  12.576 -0.5538  0.2785  0.7559
  235C7H8N   H2 4929  49.391   0.738  12.344  0.3020 -1.4934  0.4514
  235C7H8N   H3 4930  50.045   0.882  12.659  1.5109  1.3033 -1.6889
  235C7H8N   H4 4931  49.926   1.014  12.724  2.7040  1.0497  1.4409
  235C7H8N   H5 4932  50.049   1.039  12.603  0.6361 -1.0926  0.3805
  235C7H8N   H6 4933  49.926   0.921  12.147 -0.6351 -1.7337 -1.0749
  235C7H8N   H7 4934  49.793   1.043  12.132  0.8255  1.3789  2.4271
  235C7H8N   H8 4935  49.765   0.872  12.117 -1.5568  1.3038 -1.5060
  236C7H8N   N1 4936  49.080   0.660  12.128  0.0865  0.4709  1.0217
  236C7H8N   C1 4937  49.064   0.729  12.008  0.1101 -0.2703 -0.2926
  236C7H8N   N2 4938  49.180   0.730  11.926 -0.1913 -0.9896  0.4252
  236C7H8N   C2 4939  49.302   0.689  11.972  0.5542 -0.0018 -0.1719
  236C7H8N   C3 4940  49.311   0.617  12.085  0.3706  0.0129  0.5712
  236C7H8N   C4 4941  49.195   0.596  12.167  0.3430 -0.7305  0.3266
  236C7H8N   N3 4942  49.448   0.593  12.097 -0.4990  0.6722  0.0780
  236C7H8N   C5 4943  49.506   0.638  11.982 -0.0324 -0.0547  0.6645
  236C7H8N   N4 4944  49.414   0.690  11.903 -0.3832 -0.4746 -0.1715
  236C7H8N   C6 4945  48.967   0.657  12.224  0.1174 -0.5567 -0.4060
  236C7H8N   O1 4946  48.958   0.786  11.978  0.3017 -0.3920  0.3397
  236C7H8N   C7 4947  49.168   0.804  11.797 -0.1018  0.5740 -0.5061
  236C7H8N   O2 4948  49.213   0.527  12.265 -0.0796 -0.5573  0.5564
  236C7H8N   H1 4949  49.503   0.548  12.169 -0.9283  0.5771  0.3467
  236C7H8N   H2 4950  49.612   0.657  11.973  0.1718 -0.5626  1.9210
  236C7H8N   H3 4951  48.900   0.570  12.217 -1.4426  0.6240 -0.3718
  236C7H8N   H4 4952  49.003   0.667  12.327 -0.2872  3.4892 -0.5725
  236C7H8N   H5 4953  48.902   0.741  12.196  1.3679 -0.3138 -2.6540
  236C7H8N   H6 4954  49.069   0.849  11.782 -0.0366  1.1889  0.8302
  236C7H8N   H7 4955  49.226   0.897  11.803  0.2141  0.5668 -2.9647
  236C7H8N   H8 4956  49.197   0.738  11.714 -1.7327  0.7752 -1.2721
  237C7H8N   N1 4957  51.124   1.006  13.395  0.5746  0.5120  0.4285
  237C7H8N   C1 4958  51.145   0.946  13.268  0.3593 -1.0595  1.0965
  237C7H8N   N2 4959  51.053   0.970  13.164  0.7983 -0.9783  1.2956
  237C7H8N   C2 4960  50.925   1.002  13.199  0.6053  0.8427  0.1718
  237C7H8N   C3 4961  50.908   1.055  13.325  0.6618  0.0539  0.2461
  237C7H8N   C4 4962  51.008   1.071  13.433  0.4316  0.4222 -0.0274
  237C7H8N   N3 4963  50.776   1.092  13.327 -0.0588  0.2058 -0.2531
  237C7H8N   C5 4964  50.719   1.061  13.204 -0.3406  0.2944 -0.7766
  237C7H8N   N4 4965  50.812   1.005  13.124  0.5395 -0.7874 -0.3602
  237C7H8N   C6 4966  51.234   1.008  13.494 -0.6336 -0.5316  1.0210
  237C7H8N   O1 4967  51.247   0.879  13.248 -0.0704 -0.5368 -0.3579
  237C7H8N   C7 4968  51.078   0.929  13.025  0.2528 -0.0196  0.7407
  237C7H8N   O2 4969  50.991   1.121  13.540  0.1422 -0.3231  0.3823
  237C7H8N   H1 4970  50.736   1.151  13.399 -0.2220 -0.2369  0.0232
  237C7H8N   H2 4971  50.612   1.065  13.188 -0.5313  4.4123  0.9535
  237C7H8N   H3 4972  51.195   0.950  13.579  1.3625 -1.5740  1.2505
  237C7H8N   H4 4973  51.323   0.983  13.435  0.0069  2.3781  0.6627
  237C7H8N   H5 4974  51.235   1.113  13.526 -1.3427 -0.7117  1.6392
  237C7H8N   H6 4975  51.171   0.980  12.996 -0.2732 -0.8238 -2.5398
  237C7H8N   H7 4976  51.093   0.820  13.027 -0.6704 -0.2090 -1.3903
  237C7H8N   H8 4977  50.998   0.954  12.954 -0.5526  1.3360  2.0902
  238C7H8N   N1 4978  50.352   1.167  12.975 -0.4455  0.2528 -0.6334
  238C7H8N   C1 4979  50.314   1.128  12.846  0.6553 -0.5839 -0.8953
  238C7H8N   N2 4980  50.398   1.164  12.742  0.1324  0.8746  0.0845
  238C7H8N   C2 4981  50.521   1.216  12.769 -0.0799 -0.1967 -0.5145
  238C7H8N   C3 4982  50.558   1.240  12.895 -0.5080 -0.5117 -0.0275
  238C7H8N   C4 4983  50.473   1.223  13.003 -0.4840  0.6150  0.3395
  238C7H8N   N3 4984  50.692   1.270  12.894 -0.2325  0.3723 -0.2197
  238C7H8N   C5 4985  50.726   1.273  12.758  0.0948 -0.0770  0.2550
  238C7H8N   N4 4986  50.621   1.236  12.679 -0.8414 -0.6633  0.1547
  238C7H8N   C6 4987  50.258   1.148  13.091 -0.1665  0.2059 -0.1922
  238C7H8N   O1 4988  50.209   1.075  12.826 -0.7316  0.1800 -0.1776
  238C7H8N   C7 4989  50.362   1.134  12.602  0.5411  0.0060  0.4657
  238C7H8N   O2 4990  50.514   1.254  13.111 -0.0368 -0.0087 -0.7544
  238C7H8N   H1 4991  50.746   1.307  12.971 -0.1294  0.6459 -0.4266
  238C7H8N   H2 4992  50.828   1.292  12.730 -0.0688 -1.1755 -1.1328
  238C7H8N   H3 4993  50.314   1.084  13.159 -0.3729  0.1264 -0.0970
  238C7H8N   H4 4994  50.161   1.102  13.068 -0.7202  1.0949  0.3198
  238C7H8N   H5 4995  50.244   1.248  13.133 -1.4696  0.7937 -1.9367
  238C7H8N   H6 4996  50.394   1.216  12.537  0.2157 -0.4280 -0.2509
  238C7H8N   H7 4997  50.254   1.113  12.595  0.8080 -0.7977 -1.5561
  238C7H8N   H8 4998  50.417   1.045  12.570  0.9998  0.3233  0.3703
  239C7H8N   N1 4999  49.835   0.872  13.431 -0.6241 -0.0598 -0.2711
  239C7H8N   C1 5000  49.885   0.917  13.305 -0.2139 -0.4389  0.2362
  239C7H8N   N2 5001  49.794   0.910  13.198  0.2615 -0.4576  0.4488
  239C7H8N   C2 5002  49.666   0.870  13.220 -0.0113  0.4136  0.2210
  239C7H8N   C3 5003  49.634   0.821  13.337  0.7041 -0.1262 -0.2457
  239C7H8N   C4 5004  49.712   0.815  13.457 -0.1928  0.1569 -0.0767
  239C7H8N   N3 5005  49.503   0.781  13.328 -0.4935 -0.2101 -0.1621
  239C7H8N   C5 5006  49.466   0.812  13.200 -0.2940 -0.2693 -0.3712
  239C7H8N   N4 5007  49.565   0.865  13.123 -0.6102  0.0101  0.1868
  239C7H8N   C6 5008  49.935   0.856  13.538  0.2469 -0.4292  0.0271
  239C7H8N   O1 5009  49.991   0.969  13.289  0.5535 -0.8402 -0.2129
  239C7H8N   C7 5010  49.835   0.956  13.067 -1.1774 -0.2852 -0.0947
  239C7H8N   O2 5011  49.684   0.762  13.560 -0.2933  0.1602 -0.1174
  239C7H8N   H1 5012  49.447   0.739  13.400  1.6486  1.2897  2.4675
  239C7H8N   H2 5013  49.370   0.772  13.170 -0.0429 -2.2254  1.2851
  239C7H8N   H3 5014  50.026   0.813  13.494  0.7753  1.1421 -0.4350
  239C7H8N   H4 5015  49.906   0.801  13.628 -0.3300  1.0479  0.7432
  239C7H8N   H5 5016  49.961   0.959  13.563 -0.4775  0.4291 -2.6504
  239C7H8N   H6 5017  49.747   1.004  13.022 -0.3411  2.2896  0.9612
  239C7H8N   H7 5018  49.866   0.863  13.017  1.7383  0.4074  0.3536
  239C7H8N   H8 5019  49.910   1.036  13.075 -0.3071 -1.3859  3.5071
  240C7H8N   N1 5020  49.049   1.085  13.005  0.3564 -0.8171 -0.0835
  240C7H8N   C1 5021  49.016   1.145  12.875 -0.0057 -0.4333 -0.7812
  240C7H8N   N2 5022  49.104   1.119  12.771 -0.2898  0.1815  0.0559
  240C7H8N   C2 5023  49.231   1.078  12.805 -0.5255  0.3267 -0.6359
  240C7H8N   C3 5024  49.272   1.038  12.920 -0.0004 -0.4552 -0.7436
  240C7H8N   C4 5025  49.176   1.030  13.031  0.0875  0.2069  0.5807
  240C7H8N   N3 5026  49.400   1.002  12.917 -0.0425 -0.4441 -0.2100
  240C7H8N   C5 5027  49.434   1.017  12.788 -0.5382  0.1035 -0.0695
  240C7H8N   N4 5028  49.331   1.058  12.717  0.2228  0.0240  0.4587
  240C7H8N   C6 5029  48.945   1.074  13.108 -0.0143 -0.7764  0.4034
  240C7H8N   O1 5030  48.913   1.209  12.863 -0.0999 -0.9258  0.3495
  240C7H8N   C7 5031  49.066   1.174  12.637 -0.1684 -0.1503  0.3357
  240C7H8N   O2 5032  49.200   0.974  13.138 -0.6570  0.1262 -0.4661
  240C7H8N   H1 5033  49.448   0.951  12.990  0.2783  3.5223  2.5441
  240C7H8N   H2 5034  49.538   1.004  12.763 -0.1531 -1.2847  2.1534
  240C7H8N   H3 5035  48.973   1.002  13.186  0.5819  2.5620  3.3869
  240C7H8N   H4 5036  48.924   1.168  13.160 -1.3862 -2.0966  2.2617
  240C7H8N   H5 5037  48.848   1.036  13.074  0.4225 -0.5368 -1.1528
  240C7H8N   H6 5038  49.155   1.182  12.572 -0.7452  0.3339 -0.4261
  240C7H8N   H7 5039  48.997   1.104  12.589  1.2526 -0.0521 -1.9668
  240C7H8N   H8 5040  49.012   1.270  12.640  1.7374  1.0638 -1.7398
  241C7H8N   N1 5041  51.132   1.014  14.244  0.2991  0.2778 -0.8516
  241C7H8N   C1 5042  51.167   0.965  14.117 -0.6032  0.3164 -0.1542
  241C7H8N   N2 5043  51.079   0.969  14.021  0.0552  0.8000 -0.1461
  241C7H8N   C2 5044  50.955   1.019  14.049 -0.5770  0.4114  0.2898
  241C7H8N   C3 5045  50.913   1.057  14.170  0.7905 -0.4801 -0.1472
  241C7H8N   C4 5046  51.006   1.059  14.282  0.5350 -0.0201 -0.0710
  241C7H8N   N3 5047  50.785   1.107  14.165  0.2583 -0.7362 -0.2427
  241C7H8N   C5 5048  50.751   1.084  14.037 -0.0271  0.1480  0.2800
  241C7H8N   N4 5049  50.849   1.032  13.965 -0.3925 -0.0494 -0.0936
  241C7H8N   C6 5050  51.241   1.029  14.345 -0.4378 -0.3328 -0.1139
  241C7H8N   O1 5051  51.277   0.914  14.101  0.2222  0.1775  0.4551
  241C7H8N   C7 5052  51.107   0.913  13.891  0.1771 -0.4871  0.0525
  241C7H8N   O2 5053  50.976   1.096  14.390 -0.7331  0.0751 -0.0874
  241C7H8N   H1 5054  50.730   1.152  14.235  3.0263  0.2397  1.3791
  241C7H8N   H2 5055  50.650   1.112  14.009 -0.0214  1.7479  1.8299
  241C7H8N   H3 5056  51.304   0.939  14.337  0.1251  0.1424 -1.1630
  241C7H8N   H4 5057  51.309   1.111  14.320 -0.7463  0.8862  2.8471
  241C7H8N   H5 5058  51.196   1.040  14.444 -1.4904  1.8827 -0.8007
  241C7H8N   H6 5059  51.015   0.899  13.833 -0.8593  0.0040  1.5627
  241C7H8N   H7 5060  51.174   0.983  13.841 -1.7111 -0.0677 -2.0047
  241C7H8N   H8 5061  51.151   0.812  13.895 -0.0706 -0.7142 -2.1611
  242C7H8N   N1 5062  50.310   1.181  13.817 -0.1564 -0.5514 -0.0971
  242C7H8N   C1 5063  50.282   1.134  13.687 -0.1841  0.6267 -0.0095
  242C7H8N   N2 5064  50.377   1.161  13.589 -0.5807 -0.0826 -0.1010
  242C7H8N   C2 5065  50.496   1.220  13.616 -0.6620  0.2837 -1.2147
  242C7H8N   C3 5066  50.521   1.265  13.741 -0.5567  0.6034  0.1724
  242C7H8N   C4 5067  50.423   1.248  13.854 -0.4463 -0.3352 -1.0541
  242C7H8N   N3 5068  50.654   1.305  13.738  0.1598 -0.9371  0.5661
  242C7H8N   C5 5069  50.702   1.281  13.615  0.3870  1.0793  0.2958
  242C7H8N   N4 5070  50.610   1.219  13.540  0.1178 -0.2535 -0.0346
  242C7H8N   C6 5071  50.203   1.169  13.921 -0.4859  0.4872  0.0144
  242C7H8N   O1 5072  50.178   1.077  13.665 -0.1262 -0.3015  0.0270
  242C7H8N   C7 5073  50.351   1.109  13.460 -0.0628 -1.4539 -0.0016
  242C7H8N   O2 5074  50.441   1.287  13.971 -0.4922 -0.2708  0.1294
  242C7H8N   H1 5075  50.704   1.343  13.817  0.8882  0.9421 -0.7717
  242C7H8N   H2 5076  50.802   1.315  13.590  1.1400 -0.6735  0.8340
  242C7H8N   H3 5077  50.205   1.247  13.998  1.0245  0.9447 -0.4837
  242C7H8N   H4 5078  50.216   1.074  13.973 -3.6451  0.3278  0.6582
  242C7H8N   H5 5079  50.100   1.175  13.882 -0.7322  1.5744  0.8169
  242C7H8N   H6 5080  50.243   1.096  13.448 -0.3183  1.2090 -1.1281
  242C7H8N   H7 5081  50.401   1.012  13.448  2.4253 -0.5915  2.8086
  242C7H8N   H8 5082  50.381   1.182  13.384  2.0873 -1.4730  0.7986
  243C7H8N   N1 5083  49.861   0.882  14.245 -0.0921 -0.1625 -0.0406
  243C7H8N   C1 5084  49.895   0.937  14.121  0.3235 -1.0288  1.0133
  243C7H8N   N2 5085  49.797   0.946  14.021  0.0196 -1.0190 -0.1707
  243C7H8N   C2 5086  49.673   0.891  14.047  0.0278  0.0156  0.5559
  243C7H8N   C3 5087  49.641   0.846  14.171 -0.4935  0.0380  0.6639
  243C7H8N   C4 5088  49.735   0.840  14.277 -0.5277 -0.8336  0.0451
  243C7H8N   N3 5089  49.519   0.792  14.167  0.0106  0.5532  0.2589
  243C7H8N   C5 5090  49.481   0.801  14.031 -0.5841 -0.6983  0.6146
  243C7H8N   N4 5091  49.568   0.873  13.960  0.0625  0.8901 -0.3622
  243C7H8N   C6 5092  49.968   0.892  14.352  1.3966 -0.0383 -0.2180
  243C7H8N   O1 5093  50.015   0.967  14.100 -0.5739  0.0490  0.1355
  243C7H8N   C7 5094  49.821   1.018  13.900 -0.5145 -0.6972 -0.2914
  243C7H8N   O2 5095  49.700   0.797  14.385  0.4956  0.2383  0.0949
  243C7H8N   H1 5096  49.473   0.739  14.240 -0.4606  2.1093  1.1136
  243C7H8N   H2 5097  49.386   0.766  13.993 -1.0914 -0.1621  1.3815
  243C7H8N   H3 5098  49.993   0.999  14.353 -0.6191  0.4321  1.4496
  243C7H8N   H4 5099  50.056   0.834  14.321  0.9066 -1.7212  1.4612
  243C7H8N   H5 5100  49.942   0.858  14.453  2.6042 -1.9141 -0.5241
  243C7H8N   H6 5101  49.722   1.046  13.862 -0.3241  0.6404  0.1788
  243C7H8N   H7 5102  49.871   0.959  13.822  0.4703 -1.1718  0.6703
  243C7H8N   H8 5103  49.885   1.104  13.923 -0.8375 -0.9717  1.6972
  244C7H8N   N1 5104  49.012   1.099  13.758 -0.7177 -0.3514 -0.3284
  244C7H8N   C1 5105  49.019   1.128  13.624 -0.4948 -0.1004  0.1698
  244C7H8N   N2 5106  49.124   1.085  13.550 -0.4227 -0.4877  0.1233
  244C7H8N   C2 5107  49.229   1.027  13.609 -0.2807  1.2573 -0.9485
  244C7H8N   C3 5108  49.235   1.009  13.742 -0.5709  0.0319  0.0569
  244C7H8N   C4 5109  49.124   1.045  13.826 -1.1750  1.1875 -0.0348
  244C7H8N   N3 5110  49.356   0.963  13.772 -0.5981 -0.1164 -0.1414
  244C7H8N   C5 5111  49.425   0.966  13.659 -0.0064  0.5835 -0.3577
  244C7H8N   N4 5112  49.348   0.999  13.559 -0.2873  0.3485  0.7439
  244C7H8N   C6 5113  48.895   1.141  13.838 -0.1490 -0.7278 -0.1304
  244C7H8N   O1 5114  48.938   1.201  13.576  0.1563  0.0904  0.1088
  244C7H8N   C7 5115  49.123   1.119  13.409 -0.4099  0.6362  0.5220
  244C7H8N   O2 5116  49.115   1.012  13.944  0.0427 -0.5829 -0.0899
  244C7H8N   H1 5117  49.397   0.948  13.863 -1.0131  1.2526  0.2916
  244C7H8N   H2 5118  49.530   0.943  13.669 -0.0519 -0.5736 -2.3406
  244C7H8N   H3 5119  48.885   1.249  13.826  0.8014 -0.6369 -0.1681
  244C7H8N   H4 5120  48.803   1.108  13.788  0.1979 -2.5824  0.4350
  244C7H8N   H5 5121  48.896   1.104  13.942 -0.6942  1.7362  0.7786
  244C7H8N   H6 5122  49.061   1.034  13.377  0.7063  0.5098 -1.3574
  244C7H8N   H7 5123  49.074   1.216  13.391 -1.6308 -0.6800 -3.9786
  244C7H8N   H8 5124  49.219   1.107  13.358 -1.8293  0.9071 -2.3414
  245C7H8N   N1 5125  51.116   1.020  15.044  0.2364  0.2474 -0.5896
  245C7H8N   C1 5126  51.139   0.970  14.921 -0.6279 -0.2945 -0.7417
  245C7H8N   N2 5127  51.031   0.973  14.826  0.1183  0.4426 -0.2132
  245C7H8N   C2 5128  50.910   1.003  14.866  0.0545  0.1344  0.1205
  245C7H8N   C3 5129  50.887   1.048  14.988 -0.2942  0.6804 -0.1907
  245C7H8N   C4 5130  50.992   1.066  15.088 -0.7288 -0.3299 -0.9466
  245C7H8N   N3 5131  50.751   1.067  14.996 -0.2672 -0.1464  0.4420
  245C7H8N   C5 5132  50.707   1.070  14.871 -0.4563 -0.1863  1.0131
  245C7H8N   N4 5133  50.800   1.024  14.789 -0.0828  0.7113  0.3700
  245C7H8N   C6 5134  51.229   1.018  15.147 -1.1267 -0.4201  0.4213
  245C7H8N   O1 5135  51.248   0.921  14.894  0.2274  0.2179 -0.5069
  245C7H8N   C7 5136  51.059   0.953  14.685  0.0114  0.3202 -0.3304
  245C7H8N   O2 5137  50.981   1.119  15.197  0.3092 -0.2051  0.3870
  245C7H8N   H1 5138  50.695   1.085  15.078  0.3364  1.3517  0.5249
  245C7H8N   H2 5139  50.603   1.099  14.857  0.3821  2.2747 -0.3553
  245C7H8N   H3 5140  51.307   0.947  15.116 -0.4888 -0.0122  1.0928
  245C7H8N   H4 5141  51.273   1.118  15.146 -1.3537 -0.3243 -1.3655
  245C7H8N   H5 5142  51.194   0.992  15.247 -0.7334 -1.3473  0.3244
  245C7H8N   H6 5143  51.020   1.037  14.627 -0.7001 -0.0479 -0.3884
  245C7H8N   H7 5144  51.168   0.963  14.673 -0.1683  0.9821 -1.5184
  245C7H8N   H8 5145  51.020   0.856  14.649  0.2960  0.9223 -2.3498
  246C7H8N   N1 5146  50.302   1.207  14.679 -0.4348  0.5792  0.1179
  246C7H8N   C1 5147  50.272   1.164  14.547 -0.2390 -0.4016 -0.0216
  246C7H8N   N2 5148  50.375   1.185  14.448  0.3240 -0.2983  0.6833
  246C7H8N   C2 5149  50.499   1.232  14.485 -0.0273 -0.2350 -0.0036
  246C7H8N   C3 5150  50.523   1.267  14.622 -0.0863 -0.2105 -0.0909
  246C7H8N   C4 5151  50.425   1.256  14.728  0.7671  0.8846 -0.7291
  246C7H8N   N3 5152  50.653   1.318  14.627 -0.2191 -0.1731  0.2120
  246C7H8N   C5 5153  50.694   1.308  14.492  0.4676  0.6390  0.0430
  246C7H8N   N4 5154  50.603   1.258  14.409 -0.4694  0.2242 -0.0959
  246C7H8N   C6 5155  50.189   1.200  14.771  0.0844 -0.3862 -0.1139
  246C7H8N   O1 5156  50.163   1.108  14.516  0.2175 -0.4071  0.1304
  246C7H8N   C7 5157  50.354   1.139  14.310 -0.3788 -0.1420 -0.6569
  246C7H8N   O2 5158  50.447   1.276  14.845 -0.0060 -0.0414  0.3024
  246C7H8N   H1 5159  50.713   1.340  14.705 -0.2894 -1.6797  0.7092
  246C7H8N   H2 5160  50.797   1.319  14.462  0.4981 -0.8472 -0.4058
  246C7H8N   H3 5161  50.203   1.258  14.864  0.5931 -1.9657  0.8126
  246C7H8N   H4 5162  50.182   1.096  14.806  1.1601 -0.2027  0.6801
  246C7H8N   H5 5163  50.095   1.221  14.718 -0.4948 -1.6865  0.3632
  246C7H8N   H6 5164  50.367   1.031  14.292  0.0885  0.4391 -3.9337
  246C7H8N   H7 5165  50.421   1.182  14.235  0.3923 -2.7095 -1.4867
  246C7H8N   H8 5166  50.252   1.155  14.272 -0.9218 -2.6022 -0.3684
  247C7H8N   N1 5167  49.850   0.907  15.079  0.0182 -0.5212  0.2583
  247C7H8N   C1 5168  49.871   0.963  14.950 -0.6845  0.4127 -0.5447
  247C7H8N   N2 5169  49.767   0.946  14.854 -0.1238 -0.1350  0.7087
  247C7H8N   C2 5170  49.659   0.872  14.890 -0.0421 -0.3920 -0.0839
  247C7H8N   C3 5171  49.638   0.826  15.013  0.2599 -0.5144 -0.1054
  247C7H8N   C4 5172  49.731   0.839  15.121  0.1554 -0.2349  0.0918
  247C7H8N   N3 5173  49.512   0.792  15.015  0.1268  0.0804  0.2433
  247C7H8N   C5 5174  49.463   0.801  14.885 -0.0699 -0.8026 -0.1396
  247C7H8N   N4 5175  49.550   0.864  14.812  0.1484  0.6298  0.7773
  247C7H8N   C6 5176  49.956   0.910  15.172 -0.1948  0.3735 -0.1663
  247C7H8N   O1 5177  49.974   1.011  14.919  0.1596 -0.2463  0.1776
  247C7H8N   C7 5178  49.791   0.982  14.707  0.1113  0.5787 -0.0811
  247C7H8N   O2 5179  49.722   0.786  15.233 -0.4350 -0.4025  0.5790
  247C7H8N   H1 5180  49.459   0.754  15.092 -0.6779 -0.6316 -0.6512
  247C7H8N   H2 5181  49.360   0.775  14.861 -1.6326  1.3363  3.6414
  247C7H8N   H3 5182  49.946   0.829  15.246  0.0256  2.4041  2.1364
  247C7H8N   H4 5183  49.937   1.003  15.226 -4.2453 -0.2060 -0.4592
  247C7H8N   H5 5184  50.055   0.908  15.125  0.2399  0.1011  0.7406
  247C7H8N   H6 5185  49.715   1.053  14.671 -1.7187 -1.7761 -1.0226
  247C7H8N   H7 5186  49.787   0.895  14.640 -2.0196  0.5401  0.0536
  247C7H8N   H8 5187  49.891   1.026  14.709  1.2121 -1.7791 -0.8327
  248C7H8N   N1 5188  49.031   1.084  14.623 -0.1640 -0.1547 -0.1165
  248C7H8N   C1 5189  49.026   1.139  14.499  0.3781 -0.7867  0.1592
  248C7H8N   N2 5190  49.127   1.102  14.402 -0.5880  0.5167 -0.2234
  248C7H8N   C2 5191  49.235   1.027  14.442 -0.3322 -0.1880  0.1017
  248C7H8N   C3 5192  49.250   0.993  14.571  0.7993 -0.7703 -0.8884
  248C7H8N   C4 5193  49.149   1.020  14.670 -0.8578  0.2352  0.0244
  248C7H8N   N3 5194  49.371   0.928  14.574 -0.2452  0.1181 -0.7529
  248C7H8N   C5 5195  49.426   0.948  14.446  0.4032 -0.0012  0.0287
  248C7H8N   N4 5196  49.340   1.000  14.362 -0.4892 -0.3921 -0.0612
  248C7H8N   C6 5197  48.920   1.118  14.722  0.4384  0.6649 -0.4066
  248C7H8N   O1 5198  48.934   1.211  14.468 -0.2612 -0.3783 -0.0218
  248C7H8N   C7 5199  49.103   1.145  14.265 -0.3533 -0.2544  0.4983
  248C7H8N   O2 5200  49.162   0.973  14.780 -0.3597  0.0154 -0.4142
  248C7H8N   H1 5201  49.415   0.902  14.661 -0.3666  2.8472  0.1728
  248C7H8N   H2 5202  49.527   0.916  14.422  0.4062 -1.5367  1.9548
  248C7H8N   H3 5203  48.861   1.029  14.747  1.5718  0.0713  0.2088
  248C7H8N   H4 5204  48.962   1.166  14.812  0.9180  1.4879 -1.0638
  248C7H8N   H5 5205  48.846   1.180  14.671 -0.9035 -1.9395 -1.7143
  248C7H8N   H6 5206  49.003   1.187  14.246 -0.1045 -0.6577 -1.8936
  248C7H8N   H7 5207  49.175   1.219  14.228 -0.6563  0.9120  2.1910
  248C7H8N   H8 5208  49.115   1.052  14.207 -0.8701  1.5100 -2.5630
  249C7H8N   N1 5209  51.133   1.003  15.892  0.9249  0.5097 -0.8297
  249C7H8N   C1 5210  51.157   0.975  15.756  0.1594 -0.7364  0.3800
  249C7H8N   N2 5211  51.054   0.970  15.667  0.3104  0.3178 -0.5126
  249C7H8N   C2 5212  50.929   1.013  15.705  0.2711  0.5688 -0.2534
  249C7H8N   C3 5213  50.910   1.052  15.835  1.0707 -0.2852 -0.8006
  249C7H8N   C4 5214  51.006   1.046  15.949 -0.1978  0.2806  0.2162
  249C7H8N   N3 5215  50.772   1.069  15.842 -0.0846  0.0865 -0.2971
  249C7H8N   C5 5216  50.724   1.063  15.706  0.4007  0.8316 -0.2397
  249C7H8N   N4 5217  50.822   1.026  15.626  0.3089  0.1506 -0.4205
  249C7H8N   C6 5218  51.249   1.004  15.985 -0.2624 -0.2009 -0.0904
  249C7H8N   O1 5219  51.267   0.932  15.719  0.3744  0.0376  0.4778
  249C7H8N   C7 5220  51.082   0.937  15.519 -0.5282  0.0971  0.8768
  249C7H8N   O2 5221  50.977   1.072  16.065 -0.2914  0.2087 -0.0463
  249C7H8N   H1 5222  50.723   1.111  15.920  0.5456 -1.4016  0.9179
  249C7H8N   H2 5223  50.622   1.087  15.679  0.6386  3.4845  1.0463
  249C7H8N   H3 5224  51.232   0.981  16.091 -0.1280  2.3366  0.5066
  249C7H8N   H4 5225  51.321   0.931  15.945  2.5344  0.8254  2.8993
  249C7H8N   H5 5226  51.312   1.093  15.978  0.0499 -0.5309 -1.7439
  249C7H8N   H6 5227  51.172   0.996  15.502  1.1559 -2.4837  0.5228
  249C7H8N   H7 5228  51.103   0.829  15.513 -2.8473 -0.3214 -0.5808
  249C7H8N   H8 5229  50.993   0.961  15.459 -1.9438 -0.2177  2.8034
  250C7H8N   N1 5230  50.323   1.185  15.505 -0.0062  0.3537 -0.0122
  250C7H8N   C1 5231  50.290   1.139  15.373  1.4791 -0.2688 -0.0377
  250C7H8N   N2 5232  50.382   1.153  15.265  0.0524 -0.1121  1.2065
  250C7H8N   C2 5233  50.512   1.194  15.291 -0.3298 -0.5347 -0.4043
  250C7H8N   C3 5234  50.536   1.242  15.415 -1.3489  0.0557  0.4119
  250C7H8N   C4 5235  50.447   1.242  15.531  0.5089  0.6249  0.1592
  250C7H8N   N3 5236  50.668   1.302  15.402 -0.4475 -0.0546 -0.3666
  250C7H8N   C5 5237  50.714   1.261  15.281 -0.0441  0.3032  0.0144
  250C7H8N   N4 5238  50.617   1.213  15.205  0.3345  0.5366 -0.3975
  250C7H8N   C6 5239  50.216   1.174  15.610 -0.2142 -0.5420  0.4481
  250C7H8N   O1 5240  50.180   1.096  15.355 -0.4139 -0.1687  0.3892
  250C7H8N   C7 5241  50.346   1.110  15.128 -0.1740  0.2975  0.1592
  250C7H8N   O2 5242  50.473   1.278  15.641 -0.0578 -0.3213 -0.3607
  250C7H8N   H1 5243  50.724   1.351  15.471 -3.0292  1.0374  1.0428
  250C7H8N   H2 5244  50.814   1.290  15.251  0.1556 -2.4637 -2.2879
  250C7H8N   H3 5245  50.164   1.270  15.598  2.1194  0.4609 -2.3592
  250C7H8N   H4 5246  50.273   1.176  15.703 -0.0467  1.5932  0.3448
  250C7H8N   H5 5247  50.155   1.084  15.606 -1.9281  0.6368 -0.6802
  250C7H8N   H6 5248  50.340   1.201  15.067 -0.0010 -0.1805 -0.5768
  250C7H8N   H7 5249  50.252   1.053  15.127  1.0727 -1.8655  1.7837
  250C7H8N   H8 5250  50.417   1.033  15.094 -0.7534  0.4208 -1.3565
  251C7H8N   N1 5251  49.827   0.850  15.884  0.0711 -0.9893  0.1945
  251C7H8N   C1 5252  49.848   0.900  15.755  0.4807 -0.8368  1.0656
  251C7H8N   N2 5253  49.742   0.888  15.660  0.3961  0.5227 -0.5276
  251C7H8N   C2 5254  49.622   0.838  15.702  0.1042  0.0379  0.1025
  251C7H8N   C3 5255  49.611   0.789  15.831 -0.4952  0.6054 -0.7144
  251C7H8N   C4 5256  49.713   0.793  15.929 -0.2666  0.4612  1.0941
  251C7H8N   N3 5257  49.472   0.773  15.848  0.5057  0.9045  0.2520
  251C7H8N   C5 5258  49.415   0.785  15.720  0.1386  0.5526  0.1779
  251C7H8N   N4 5259  49.503   0.842  15.638  0.6165  0.6603 -0.7152
  251C7H8N   C6 5260  49.939   0.863  15.977 -0.0697 -0.2546  0.5765
  251C7H8N   O1 5261  49.958   0.943  15.721 -0.3684  0.0158 -0.4555
  251C7H8N   C7 5262  49.763   0.935  15.526  0.7191 -0.7526 -1.0140
  251C7H8N   O2 5263  49.687   0.759  16.048 -0.4073  0.3355  0.0441
  251C7H8N   H1 5264  49.425   0.752  15.935  0.8529 -0.1185  0.1988
  251C7H8N   H2 5265  49.309   0.775  15.704  0.6659  0.0011 -3.2548
  251C7H8N   H3 5266  49.966   0.969  15.993  0.8678 -0.3233 -0.4453
  251C7H8N   H4 5267  50.019   0.805  15.929 -0.8266 -0.2047 -0.7834
  251C7H8N   H5 5268  49.921   0.815  16.073  0.0516 -0.7197  0.3657
  251C7H8N   H6 5269  49.777   0.855  15.452  2.1862 -0.0682 -1.5066
  251C7H8N   H7 5270  49.854   0.997  15.519  0.2497  0.2034  1.1426
  251C7H8N   H8 5271  49.679   1.003  15.509  1.5173  1.2617  2.6015
  252C7H8N   N1 5272  49.023   1.088  15.424 -0.8679 -0.4394  0.4847
  252C7H8N   C1 5273  49.020   1.136  15.291  1.3251 -0.0263  0.8074
  252C7H8N   N2 5274  49.137   1.139  15.218 -0.2037 -0.6646  0.4708
  252C7H8N   C2 5275  49.247   1.082  15.273  0.4772 -0.4471 -0.4154
  252C7H8N   C3 5276  49.251   1.026  15.392  0.2888  0.2539  0.1437
  252C7H8N   C4 5277  49.134   1.026  15.480  0.4555 -0.3124  0.2934
  252C7H8N   N3 5278  49.380   0.992  15.417 -0.3519 -0.4913 -0.8283
  252C7H8N   C5 5279  49.452   1.020  15.296 -0.5792 -0.3966  0.0504
  252C7H8N   N4 5280  49.365   1.066  15.208  0.2348 -0.0051  0.0248
  252C7H8N   C6 5281  48.893   1.081  15.492 -0.0068 -0.6400  0.0350
  252C7H8N   O1 5282  48.920   1.183  15.244 -0.0286 -0.5947  0.0040
  252C7H8N   C7 5283  49.135   1.194  15.083  0.0857 -0.2037  0.6340
  252C7H8N   O2 5284  49.144   0.962  15.583  0.4023  0.0062  0.6694
  252C7H8N   H1 5285  49.418   0.948  15.500  1.0731  0.2305 -1.0846
  252C7H8N   H2 5286  49.559   1.010  15.288 -0.3448  0.9663  1.1655
  252C7H8N   H3 5287  48.868   1.178  15.536 -1.5095 -0.4745 -1.1452
  252C7H8N   H4 5288  48.810   1.057  15.425 -2.4353 -0.2717  2.8059
  252C7H8N   H5 5289  48.909   1.024  15.584 -0.3109  0.6411  0.8870
  252C7H8N   H6 5290  49.072   1.283  15.078  0.4970  0.0089 -1.1832
  252C7H8N   H7 5291  49.235   1.226  15.052 -0.2210  1.0349  0.9294
  252C7H8N   H8 5292  49.096   1.111  15.023 -1.8465  0.7637  0.5297
  253C7H8N   N1 5293  51.137   0.992  16.719  0.8175 -0.2970 -0.3261
  253C7H8N   C1 5294  51.168   0.955  16.590  0.4450 -0.3468 -0.9516
  253C7H8N   N2 5295  51.068   0.979  16.490 -0.2707 -0.9144  0.4585
  253C7H8N   C2 5296  50.949   1.031  16.524  0.3728  0.3254  0.6714
  253C7H8N   C3 5297  50.920   1.064  16.651  0.3398 -0.4231 -0.5750
  253C7H8N   C4 5298  51.018   1.056  16.758 -0.0356 -0.2682  0.2175
  253C7H8N   N3 5299  50.794   1.119  16.654  0.5798 -0.8780  0.4982
  253C7H8N   C5 5300  50.747   1.099  16.529  0.0284 -0.4470  0.0711
  253C7H8N   N4 5301  50.837   1.053  16.448 -0.2397  0.2369 -0.0882
  253C7H8N   C6 5302  51.239   0.961  16.828  0.0283  0.0813  0.0142
  253C7H8N   O1 5303  51.261   0.886  16.567  0.7944  0.4642  0.1759
  253C7H8N   C7 5304  51.090   0.917  16.345 -0.3369  0.2453 -0.1281
  253C7H8N   O2 5305  50.992   1.087  16.871  0.4665  0.7087 -0.2557
  253C7H8N   H1 5306  50.746   1.163  16.731  4.4205  0.7437  2.1142
  253C7H8N   H2 5307  50.647   1.130  16.499  0.4846 -0.0209 -1.0443
  253C7H8N   H3 5308  51.342   0.991  16.805  0.1112  0.2605  0.5949
  253C7H8N   H4 5309  51.213   1.008  16.924  2.4690 -0.3739  0.9407
  253C7H8N   H5 5310  51.235   0.856  16.860  0.9613  0.0261 -0.0551
  253C7H8N   H6 5311  51.086   0.992  16.265 -0.3300 -1.4519 -1.7720
  253C7H8N   H7 5312  51.188   0.868  16.341  0.2736  1.1919  2.3327
  253C7H8N   H8 5313  51.009   0.847  16.322 -1.4732  0.5007  2.9269
  254C7H8N   N1 5314  50.308   1.165  16.311 -0.3583 -0.5064  0.1079
  254C7H8N   C1 5315  50.291   1.128  16.176  0.1058  0.5283 -0.2950
  254C7H8N   N2 5316  50.396   1.156  16.075  0.6853 -0.1774 -0.5144
  254C7H8N   C2 5317  50.512   1.199  16.119  0.1141 -0.2704 -0.0169
  254C7H8N   C3 5318  50.530   1.228  16.249 -0.2037 -0.0215  0.7955
  254C7H8N   C4 5319  50.428   1.222  16.349 -0.1594  0.5553 -0.4488
  254C7H8N   N3 5320  50.668   1.266  16.263 -0.0147 -0.3177 -0.4590
  254C7H8N   C5 5321  50.716   1.274  16.130  0.5529  0.5120 -0.2583
  254C7H8N   N4 5322  50.620   1.228  16.044 -0.3310  0.5265 -0.5826
  254C7H8N   C6 5323  50.191   1.163  16.403 -0.5086  0.9862 -0.1597
  254C7H8N   O1 5324  50.190   1.068  16.144 -0.1605 -0.0133 -0.6282
  254C7H8N   C7 5325  50.378   1.120  15.936 -0.2019  0.6694  0.0726
  254C7H8N   O2 5326  50.452   1.268  16.463  0.7932  0.2100  0.3802
  254C7H8N   H1 5327  50.719   1.282  16.349 -0.5560 -0.6810 -0.0640
  254C7H8N   H2 5328  50.820   1.288  16.103  1.1848  0.1767  1.9178
  254C7H8N   H3 5329  50.132   1.253  16.386  1.2410  2.9760  3.6312
  254C7H8N   H4 5330  50.227   1.151  16.506 -0.9371 -1.3426 -0.2463
  254C7H8N   H5 5331  50.132   1.072  16.387 -0.7242  1.5701 -2.7942
  254C7H8N   H6 5332  50.298   1.049  15.914  0.7259  0.1619 -1.7615
  254C7H8N   H7 5333  50.473   1.078  15.899 -0.3786  0.1614  0.1925
  254C7H8N   H8 5334  50.356   1.203  15.868 -0.0532 -0.4502 -1.3440
  255C7H8N   N1 5335  49.840   0.890  16.783 -0.2384  1.3189 -0.8084
  255C7H8N   C1 5336  49.881   0.929  16.650 -0.1558 -1.1234  0.0750
  255C7H8N   N2 5337  49.784   0.905  16.548  0.3671  0.3302 -0.1263
  255C7H8N   C2 5338  49.664   0.858  16.576 -0.2659 -0.3097  0.1847
  255C7H8N   C3 5339  49.634   0.818  16.700  0.9454  0.2014  0.7633
  255C7H8N   C4 5340  49.725   0.822  16.815 -0.5135  0.7202  0.4123
  255C7H8N   N3 5341  49.497   0.780  16.698 -0.2733  0.3117  0.1470
  255C7H8N   C5 5342  49.459   0.809  16.566 -0.2296 -0.1128 -0.1451
  255C7H8N   N4 5343  49.556   0.858  16.489  0.5831  0.1648 -0.5569
  255C7H8N   C6 5344  49.942   0.898  16.887  0.5415  0.3160  0.0502
  255C7H8N   O1 5345  49.992   0.973  16.623 -0.1337 -0.9579 -0.6132
  255C7H8N   C7 5346  49.826   0.928  16.409 -0.0714  0.3385 -0.2264
  255C7H8N   O2 5347  49.697   0.779  16.926  0.4666 -0.5602  0.5477
  255C7H8N   H1 5348  49.436   0.753  16.774 -0.6060  0.3300 -0.1153
  255C7H8N   H2 5349  49.352   0.814  16.551 -0.4142  3.6020  1.7138
  255C7H8N   H3 5350  49.916   0.832  16.972 -1.5740  2.8513  1.4532
  255C7H8N   H4 5351  49.954   1.002  16.918 -0.0020  0.2924  0.3502
  255C7H8N   H5 5352  50.037   0.860  16.848 -2.2599 -3.0858 -3.9400
  255C7H8N   H6 5353  49.899   0.846  16.406  0.3205  0.6545  0.5230
  255C7H8N   H7 5354  49.873   1.027  16.410  1.0382 -0.1630  2.7305
  255C7H8N   H8 5355  49.748   0.915  16.333 -0.7742 -0.2371  0.5922
  256C7H8N   N1 5356  49.037   1.083  16.308  0.1922  0.3475  0.4197
  256C7H8N   C1 5357  49.016   1.124  16.166  0.5804 -0.2336 -0.5849
  256C7H8N   N2 5358  49.109   1.084  16.074  0.3201  0.3572  0.3823
  256C7H8N   C2 5359  49.229   1.032  16.122  0.5550 -0.3308  0.0743
  256C7H8N   C3 5360  49.253   1.015  16.256  0.5484 -0.1780 -1.1563
  256C7H8N   C4 5361  49.153   1.039  16.365  0.2370  0.0873 -0.4044
  256C7H8N   N3 5362  49.382   0.961  16.258 -0.6870  0.8905 -0.4937
  256C7H8N   C5 5363  49.428   0.957  16.125  0.0001  0.0949 -1.1898
  256C7H8N   N4 5364  49.337   1.004  16.043 -0.1992 -0.3497  0.3408
  256C7H8N   C6 5365  48.917   1.095  16.388  0.0474 -0.1622 -0.2426
  256C7H8N   O1 5366  48.921   1.189  16.135 -0.4281 -0.3603 -0.0813
  256C7H8N   C7 5367  49.094   1.109  15.934  0.3042 -0.0064 -0.4622
  256C7H8N   O2 5368  49.176   0.996  16.479 -0.8884  1.7728 -0.3699
  256C7H8N   H1 5369  49.440   0.925  16.333 -2.2822  0.1878  0.4270
  256C7H8N   H2 5370  49.519   0.907  16.097  1.0648  0.1155  2.0479
  256C7H8N   H3 5371  48.843   1.016  16.367  0.9473 -1.5014  1.4645
  256C7H8N   H4 5372  48.942   1.087  16.495  1.0316 -2.1527 -0.6041
  256C7H8N   H5 5373  48.860   1.188  16.376 -0.1546 -0.2818 -0.2195
  256C7H8N   H6 5374  49.111   1.215  15.909 -3.4428  0.7526 -0.2008
  256C7H8N   H7 5375  49.172   1.057  15.878 -1.4502 -0.8611 -2.1852
  256C7H8N   H8 5376  48.997   1.068  15.903  2.2782 -3.4869 -2.3937
  257C7H8N   N1 5377  51.121   0.988  17.526  1.5023  0.1100  0.4854
  257C7H8N   C1 5378  51.115   0.942  17.392 -0.0489  0.9010 -0.9811
  257C7H8N   N2 5379  51.007   0.984  17.326  0.2731  0.1558  0.0621
  257C7H8N   C2 5380  50.906   1.061  17.386  0.7263  0.6848  0.5878
  257C7H8N   C3 5381  50.904   1.089  17.516 -0.6254 -0.0477 -0.0032
  257C7H8N   C4 5382  51.017   1.056  17.595 -0.0590  0.7087 -0.2471
  257C7H8N   N3 5383  50.777   1.131  17.549 -0.4527  0.7063  0.7224
  257C7H8N   C5 5384  50.717   1.149  17.430  0.3431 -0.1781 -0.8450
  257C7H8N   N4 5385  50.789   1.111  17.329 -0.6776  0.3902  0.1911
  257C7H8N   C6 5386  51.254   0.969  17.600  0.3782  0.1961 -0.8234
  257C7H8N   O1 5387  51.198   0.875  17.337 -0.0355 -0.0638 -0.4276
  257C7H8N   C7 5388  50.998   0.960  17.182  0.0317  0.2206 -0.7903
  257C7H8N   O2 5389  51.025   1.086  17.709  0.0152 -0.2392 -0.1282
  257C7H8N   H1 5390  50.752   1.177  17.635  3.2560  0.4247  2.0526
  257C7H8N   H2 5391  50.613   1.177  17.422 -0.1986 -1.6089  0.9770
  257C7H8N   H3 5392  51.337   1.029  17.561  2.7344 -2.7100 -0.4457
  257C7H8N   H4 5393  51.241   1.000  17.705  4.1311  1.6514 -0.7121
  257C7H8N   H5 5394  51.282   0.863  17.599  1.9407  0.5887 -0.3276
  257C7H8N   H6 5395  51.075   1.018  17.130  1.1160 -1.4978 -1.1440
  257C7H8N   H7 5396  51.012   0.852  17.172  1.6510  0.4240 -0.8044
  257C7H8N   H8 5397  50.895   0.981  17.150 -0.5765  0.7738  1.4229
  258C7H8N   N1 5398  50.310   1.192  17.147 -0.7219  0.2042 -0.1276
  258C7H8N   C1 5399  50.292   1.128  17.024  0.5486  0.0840  0.6837
  258C7H8N   N2 5400  50.401   1.143  16.930 -0.3769  0.4324  0.6911
  258C7H8N   C2 5401  50.521   1.204  16.971 -0.1171 -0.6630  0.4258
  258C7H8N   C3 5402  50.534   1.250  17.090 -0.4641  0.4883 -0.0530
  258C7H8N   C4 5403  50.425   1.253  17.187  0.0965  0.7943 -0.0454
  258C7H8N   N3 5404  50.669   1.272  17.109  0.3549  0.1913  0.2966
  258C7H8N   C5 5405  50.735   1.245  16.988 -0.2200  0.7196  0.1809
  258C7H8N   N4 5406  50.642   1.206  16.899 -0.0134 -0.5309 -0.2309
  258C7H8N   C6 5407  50.194   1.201  17.237 -0.1376 -0.0095  0.4448
  258C7H8N   O1 5408  50.190   1.073  16.990  0.4748  0.7556  0.1954
  258C7H8N   C7 5409  50.381   1.100  16.789  0.5651 -0.0653  0.6082
  258C7H8N   O2 5410  50.431   1.311  17.297  0.5143  0.1986  0.0810
  258C7H8N   H1 5411  50.714   1.317  17.187  3.4983  0.8333 -1.7697
  258C7H8N   H2 5412  50.842   1.263  16.979 -0.2354  0.1337 -1.3901
  258C7H8N   H3 5413  50.125   1.116  17.236  0.1036 -0.2000 -0.1335
  258C7H8N   H4 5414  50.139   1.288  17.200 -2.8340 -0.8744  2.2474
  258C7H8N   H5 5415  50.238   1.203  17.338  1.1502 -0.1965 -0.1097
  258C7H8N   H6 5416  50.275   1.108  16.763  0.2984  2.1371  2.2307
  258C7H8N   H7 5417  50.414   0.999  16.761 -2.6360 -0.4122 -2.2683
  258C7H8N   H8 5418  50.446   1.169  16.734  3.2563 -2.3628  0.7352
  259C7H8N   N1 5419  49.908   0.925  17.600  0.2337  0.6925 -0.6861
  259C7H8N   C1 5420  49.924   0.959  17.469  0.5058 -1.2694 -0.0900
  259C7H8N   N2 5421  49.828   0.927  17.375  0.4786  0.3958  0.4720
  259C7H8N   C2 5422  49.714   0.875  17.422  0.1160 -0.3493  0.0266
  259C7H8N   C3 5423  49.689   0.839  17.548  0.6569  0.0945 -0.2415
  259C7H8N   C4 5424  49.788   0.862  17.655 -1.3179  0.3131  0.5759
  259C7H8N   N3 5425  49.560   0.783  17.551 -0.1163 -0.4177  0.2923
  259C7H8N   C5 5426  49.520   0.781  17.420  0.4759 -0.6499 -0.0013
  259C7H8N   N4 5427  49.614   0.833  17.339 -1.0061  0.0954  0.1730
  259C7H8N   C6 5428  50.004   0.970  17.694  0.0362  0.6386  0.0930
  259C7H8N   O1 5429  50.026   1.014  17.428  0.1562  0.1035  0.2711
  259C7H8N   C7 5430  49.842   0.979  17.240 -0.0458  0.2536 -0.3731
  259C7H8N   O2 5431  49.770   0.818  17.764  0.3100 -0.6575  0.2901
  259C7H8N   H1 5432  49.511   0.744  17.630  0.0374  1.7377  1.4961
  259C7H8N   H2 5433  49.431   0.726  17.392 -1.3709  1.8560  0.7236
  259C7H8N   H3 5434  50.105   0.932  17.674  0.3193  0.6026  1.4990
  259C7H8N   H4 5435  49.968   0.936  17.792  2.0524  0.1711  0.6778
  259C7H8N   H5 5436  50.002   1.080  17.692 -1.6048  0.6130 -2.4755
  259C7H8N   H6 5437  49.855   1.088  17.249 -0.5474  0.3230 -0.4671
  259C7H8N   H7 5438  49.759   0.955  17.172 -0.9080 -0.9448  1.0831
  259C7H8N   H8 5439  49.929   0.927  17.199  1.0594  2.1093 -0.4252
  260C7H8N   N1 5440  49.073   1.111  17.134 -0.6023 -0.1164  0.3123
  260C7H8N   C1 5441  49.066   1.151  17.006  0.1801 -0.7549  0.2515
  260C7H8N   N2 5442  49.171   1.117  16.921  0.1153 -0.8796  0.3007
  260C7H8N   C2 5443  49.297   1.083  16.974 -0.6138 -0.5707 -0.4800
  260C7H8N   C3 5444  49.303   1.060  17.109  0.1004  0.3081 -0.1164
  260C7H8N   C4 5445  49.192   1.081  17.197 -0.2452 -0.3373 -0.3499
  260C7H8N   N3 5446  49.435   1.021  17.134  0.4794  0.7820 -0.4387
  260C7H8N   C5 5447  49.499   1.006  17.003  0.7529  0.4220 -0.1209
  260C7H8N   N4 5448  49.415   1.052  16.910 -0.7996  0.6196 -0.4842
  260C7H8N   C6 5449  48.947   1.127  17.216  0.0191  0.6214 -0.2117
  260C7H8N   O1 5450  48.963   1.207  16.967 -0.0735  0.0849  0.0862
  260C7H8N   C7 5451  49.160   1.141  16.774  0.6711  0.4389 -0.2322
  260C7H8N   O2 5452  49.201   1.055  17.316 -0.0876 -0.3711  0.7669
  260C7H8N   H1 5453  49.478   0.987  17.218 -0.3633 -0.2416 -0.4041
  260C7H8N   H2 5454  49.605   0.982  17.005  0.3876 -1.2387  0.3307
  260C7H8N   H3 5455  48.880   1.042  17.199  0.6079  0.0888  0.1017
  260C7H8N   H4 5456  48.973   1.129  17.322 -0.8740  0.7481  0.0080
  260C7H8N   H5 5457  48.902   1.225  17.197 -0.9899  0.1771 -0.1211
  260C7H8N   H6 5458  49.054   1.130  16.747 -0.1873  3.2324  1.7894
  260C7H8N   H7 5459  49.200   1.242  16.757  0.6999  0.6049  0.7982
  260C7H8N   H8 5460  49.215   1.059  16.727 -1.3049 -2.4617  2.3388
  261C7H8N   N1 5461  51.132   0.960  18.405  0.4378 -0.8166  0.2292
  261C7H8N   C1 5462  51.148   0.959  18.267  0.2988  0.1906 -0.7457
  261C7H8N   N2 5463  51.048   0.997  18.182  0.0043  0.6758 -0.2806
  261C7H8N   C2 5464  50.929   1.037  18.232 -0.9348  0.3916  0.0558
  261C7H8N   C3 5465  50.912   1.052  18.367 -0.7166 -0.0885 -0.1626
  261C7H8N   C4 5466  51.016   1.016  18.462 -0.3155 -0.0280  0.3000
  261C7H8N   N3 5467  50.788   1.105  18.381  0.2490 -0.2234  0.0234
  261C7H8N   C5 5468  50.728   1.109  18.264  0.8521 -0.6797  0.8075
  261C7H8N   N4 5469  50.819   1.077  18.165 -0.3836 -0.3277  0.0542
  261C7H8N   C6 5470  51.247   0.938  18.485 -0.3888  0.2684  0.2295
  261C7H8N   O1 5471  51.247   0.914  18.218 -0.3881 -0.0374 -0.6318
  261C7H8N   C7 5472  51.066   0.976  18.037  0.1148  0.0948  0.0267
  261C7H8N   O2 5473  51.003   1.032  18.577 -0.0246 -0.1644 -0.5810
  261C7H8N   H1 5474  50.742   1.114  18.471 -0.5763 -1.5007 -0.2582
  261C7H8N   H2 5475  50.625   1.139  18.248  0.5063 -0.4941  3.0962
  261C7H8N   H3 5476  51.342   0.924  18.433 -0.4007  0.5533  0.1324
  261C7H8N   H4 5477  51.260   1.034  18.538  1.6372  0.3849 -0.4341
  261C7H8N   H5 5478  51.228   0.856  18.555 -0.2714  0.1716  0.1488
  261C7H8N   H6 5479  51.166   1.005  18.001  1.6832 -2.7871  1.8789
  261C7H8N   H7 5480  51.044   0.872  18.009  0.2123 -0.3192  1.4340
  261C7H8N   H8 5481  50.993   1.024  17.970  1.8255 -0.9530 -2.6738
  262C7H8N   N1 5482  50.334   1.216  18.071  0.0789  0.0350 -0.6837
  262C7H8N   C1 5483  50.295   1.178  17.940  0.3452 -0.5314 -0.5636
  262C7H8N   N2 5484  50.389   1.178  17.838 -0.3531 -0.2957  0.2634
  262C7H8N   C2 5485  50.515   1.228  17.866  0.4988  0.2044 -0.6265
  262C7H8N   C3 5486  50.549   1.266  17.991 -0.5183  0.5830  0.7918
  262C7H8N   C4 5487  50.456   1.274  18.106 -0.6197  0.9974 -0.1338
  262C7H8N   N3 5488  50.690   1.298  17.984 -0.6878 -0.2986  0.4510
  262C7H8N   C5 5489  50.727   1.298  17.850  0.4204  0.0385  0.2696
  262C7H8N   N4 5490  50.620   1.249  17.778 -0.2091 -0.7652  0.4562
  262C7H8N   C6 5491  50.243   1.187  18.187 -0.4929  0.5404  0.0980
  262C7H8N   O1 5492  50.187   1.125  17.926 -0.3707  0.2541  0.2419
  262C7H8N   C7 5493  50.369   1.140  17.704 -0.3323  0.6783  0.0615
  262C7H8N   O2 5494  50.471   1.332  18.214  0.3372  0.2519 -0.0224
  262C7H8N   H1 5495  50.757   1.325  18.055 -0.2289  2.9893 -1.0994
  262C7H8N   H2 5496  50.819   1.331  17.805  0.2312 -0.9271 -0.8376
  262C7H8N   H3 5497  50.156   1.253  18.194 -2.0247 -1.4434  0.2323
  262C7H8N   H4 5498  50.295   1.171  18.282  1.8284 -1.5048 -1.4166
  262C7H8N   H5 5499  50.200   1.090  18.162 -0.3828  0.5574 -0.1567
  262C7H8N   H6 5500  50.434   1.052  17.692 -0.0513  0.8243  0.5339
  262C7H8N   H7 5501  50.384   1.223  17.634  1.5043 -0.4111 -0.8790
  262C7H8N   H8 5502  50.271   1.094  17.686 -0.2468  0.8796 -0.9695
  263C7H8N   N1 5503  49.884   0.905  18.474  0.1309  0.2132 -0.0040
  263C7H8N   C1 5504  49.916   0.946  18.343  1.0634 -0.1927 -0.3377
  263C7H8N   N2 5505  49.817   0.936  18.244 -0.6075 -0.6415  0.0966
  263C7H8N   C2 5506  49.691   0.909  18.282  0.2516  0.5760 -0.4718
  263C7H8N   C3 5507  49.660   0.869  18.409 -0.7673 -0.1007 -0.1566
  263C7H8N   C4 5508  49.762   0.853  18.519  0.6076 -0.6473 -0.0878
  263C7H8N   N3 5509  49.521   0.850  18.408 -0.6021  0.2634 -0.3741
  263C7H8N   C5 5510  49.476   0.881  18.283  0.1189  0.0601 -0.3313
  263C7H8N   N4 5511  49.576   0.911  18.203 -0.1452 -0.4337 -0.3090
  263C7H8N   C6 5512  49.994   0.907  18.570 -0.1722 -0.4294  0.8741
  263C7H8N   O1 5513  50.026   0.992  18.308  0.4968 -0.5804  0.0826
  263C7H8N   C7 5514  49.846   0.991  18.108  0.3855 -0.5811 -0.6592
  263C7H8N   O2 5515  49.741   0.812  18.631 -0.3474 -0.2398  0.4221
  263C7H8N   H1 5516  49.471   0.817  18.489 -0.0120  0.6573  0.1535
  263C7H8N   H2 5517  49.371   0.872  18.259 -0.6768 -0.2219  3.0130
  263C7H8N   H3 5518  50.047   0.812  18.553 -2.3992 -1.3293 -1.4504
  263C7H8N   H4 5519  49.962   0.925  18.674 -1.5095  1.3471  0.1723
  263C7H8N   H5 5520  50.061   0.990  18.545  1.9471 -3.0122 -2.3967
  263C7H8N   H6 5521  49.764   0.968  18.039 -0.6008 -2.6806  1.1448
  263C7H8N   H7 5522  49.933   0.942  18.063  0.9849 -2.1074  1.9967
  263C7H8N   H8 5523  49.874   1.097  18.113  0.4380 -0.6145 -0.2167
  264C7H8N   N1 5524  49.089   1.142  18.037  0.6102 -0.7961 -0.5080
  264C7H8N   C1 5525  49.061   1.177  17.905 -0.8135  0.0694 -0.1467
  264C7H8N   N2 5526  49.169   1.158  17.817 -0.5944 -0.5136  0.3175
  264C7H8N   C2 5527  49.283   1.092  17.855  0.3510 -0.5608 -0.0298
  264C7H8N   C3 5528  49.299   1.049  17.976  0.2378  0.4939 -0.4267
  264C7H8N   C4 5529  49.209   1.083  18.081 -0.3144  0.4180 -0.7836
  264C7H8N   N3 5530  49.421   0.989  17.977  1.0184  0.1500  0.5697
  264C7H8N   C5 5531  49.477   1.001  17.845 -0.3931 -0.2334 -0.2135
  264C7H8N   N4 5532  49.392   1.063  17.775  0.5209 -0.3634  0.1629
  264C7H8N   C6 5533  48.977   1.156  18.137 -0.8153 -0.9524 -0.0166
  264C7H8N   O1 5534  48.951   1.221  17.871 -0.3800 -0.3981  0.3029
  264C7H8N   C7 5535  49.146   1.212  17.680  0.0459  0.3580 -0.7397
  264C7H8N   O2 5536  49.227   1.047  18.195 -0.6472 -0.1514 -0.7369
  264C7H8N   H1 5537  49.469   0.941  18.052  1.7847 -0.0673 -0.0550
  264C7H8N   H2 5538  49.573   0.958  17.819 -0.0499  0.8299 -0.7086
  264C7H8N   H3 5539  48.880   1.198  18.108 -1.5252 -1.0770  2.1271
  264C7H8N   H4 5540  48.969   1.055  18.178  2.1627 -0.0234  3.1305
  264C7H8N   H5 5541  49.028   1.210  18.218  0.3877  1.7247 -2.4372
  264C7H8N   H6 5542  49.112   1.316  17.684 -2.4318 -0.3809 -1.7370
  264C7H8N   H7 5543  49.241   1.206  17.625  0.8163 -0.4586  0.6329
  264C7H8N   H8 5544  49.057   1.161  17.641  0.4089  2.3499 -4.4109
  265C7H8N   N1 5545  51.134   1.344   0.586  0.2756  0.2058  0.2708
  265C7H8N   C1 5546  51.152   1.302   0.454 -1.4215 -0.6085 -0.7032
  265C7H8N   N2 5547  51.055   1.342   0.355 -0.0811  0.8584 -0.3983
  265C7H8N   C2 5548  50.936   1.396   0.399 -0.9024 -0.2663 -0.2368
  265C7H8N   C3 5549  50.913   1.421   0.527  0.6645 -0.9718  0.4187
  265C7H8N   C4 5550  51.020   1.410   0.627 -0.2832 -0.2268  0.2102
  265C7H8N   N3 5551  50.782   1.477   0.536 -0.8138  0.1580  0.3903
  265C7H8N   C5 5552  50.731   1.479   0.404 -0.3396 -0.5042 -0.0907
  265C7H8N   N4 5553  50.832   1.434   0.322  0.4973  0.2990  0.8384
  265C7H8N   C6 5554  51.244   1.338   0.686 -0.5642 -0.3529  0.0181
  265C7H8N   O1 5555  51.248   1.234   0.433 -0.4650 -0.4907  0.5894
  265C7H8N   C7 5556  51.076   1.304   0.208  0.1549  0.0674 -0.3655
  265C7H8N   O2 5557  51.001   1.452   0.740 -0.2365 -0.0008 -0.3916
  265C7H8N   H1 5558  50.734   1.497   0.622  0.2425 -1.7985  1.4766
  265C7H8N   H2 5559  50.631   1.517   0.386 -0.9977 -2.4216 -0.6491
  265C7H8N   H3 5560  51.323   1.271   0.652  0.5176  0.2490  1.2968
  265C7H8N   H4 5561  51.276   1.439   0.714 -2.7473 -0.2020  2.2217
  265C7H8N   H5 5562  51.191   1.294   0.772 -1.4755 -0.8216 -0.7757
  265C7H8N   H6 5563  51.176   1.333   0.174  0.0023  0.7800 -0.2306
  265C7H8N   H7 5564  51.076   1.195   0.200  1.5020 -0.0592  1.1174
  265C7H8N   H8 5565  50.999   1.346   0.142 -0.4349  0.9353  0.8552
  266C7H8N   N1 5566  50.314   1.601   0.175  0.1905  0.1101 -0.1622
  266C7H8N   C1 5567  50.287   1.538   0.050  0.7690 -0.0058 -0.6625
  266C7H8N   N2 5568  50.386   1.541  18.656 -0.1924 -0.9508  0.1092
  266C7H8N   C2 5569  50.510   1.591  18.680  0.4787  1.1107  0.2628
  266C7H8N   C3 5570  50.532   1.657   0.090  0.2488  0.2929  0.6811
  266C7H8N   C4 5571  50.436   1.678   0.201  0.0341  1.3747  0.0718
  266C7H8N   N3 5572  50.665   1.700   0.090  0.0518  0.6215 -0.2462
  266C7H8N   C5 5573  50.715   1.652  18.668 -0.3683 -0.5078  0.8676
  266C7H8N   N4 5574  50.625   1.592  18.601  0.6602  0.0367  0.3253
  266C7H8N   C6 5575  50.213   1.592   0.276  0.3177 -0.5730 -0.3086
  266C7H8N   O1 5576  50.184   1.475   0.032  0.6147  0.3588  0.0042
  266C7H8N   C7 5577  50.356   1.494  18.518  0.0244  0.2180  0.1352
  266C7H8N   O2 5578  50.461   1.738   0.305  0.2930  0.0447 -0.7265
  266C7H8N   H1 5579  50.717   1.752   0.159  0.0360  0.7330 -0.3146
  266C7H8N   H2 5580  50.817   1.674  18.640 -0.2830  1.0049  2.3033
  266C7H8N   H3 5581  50.217   1.497   0.332 -2.7664 -0.3017  0.4749
  266C7H8N   H4 5582  50.111   1.607   0.237  0.6794 -0.6881 -1.3021
  266C7H8N   H5 5583  50.229   1.676   0.344  2.2193  0.2285 -1.7233
  266C7H8N   H6 5584  50.347   1.385  18.522  1.5941 -0.0489 -2.6563
  266C7H8N   H7 5585  50.446   1.501  18.457 -0.1842  0.4409 -0.1485
  266C7H8N   H8 5586  50.272   1.538  18.463 -0.2946 -0.8517 -0.2430
  267C7H8N   N1 5587  49.861   1.286   0.569  0.1492 -0.3703 -0.2931
  267C7H8N   C1 5588  49.877   1.342   0.449 -0.1205 -0.4723  0.1405
  267C7H8N   N2 5589  49.790   1.320   0.345 -0.4429  0.5981 -0.9162
  267C7H8N   C2 5590  49.672   1.259   0.375  0.1737  0.1294 -0.4719
  267C7H8N   C3 5591  49.650   1.211   0.500 -0.4604  0.7053  0.1100
  267C7H8N   C4 5592  49.748   1.212   0.602  0.1336 -0.2748  0.8403
  267C7H8N   N3 5593  49.517   1.165   0.500  0.0633  0.1413 -0.0491
  267C7H8N   C5 5594  49.470   1.186   0.367  0.4633 -0.4053 -0.1764
  267C7H8N   N4 5595  49.562   1.246   0.291  0.3253 -0.4006  0.5510
  267C7H8N   C6 5596  49.968   1.301   0.666 -0.0543  0.5731  0.4517
  267C7H8N   O1 5597  49.974   1.416   0.431 -0.0665 -0.5657 -0.5399
  267C7H8N   C7 5598  49.814   1.383   0.219 -0.0953  0.2106  0.6113
  267C7H8N   O2 5599  49.726   1.159   0.713  0.7218  0.0668  0.4077
  267C7H8N   H1 5600  49.466   1.130   0.580  0.1131  0.9354  0.3359
  267C7H8N   H2 5601  49.364   1.179   0.346 -0.5372  2.5476  3.2948
  267C7H8N   H3 5602  50.067   1.298   0.619 -1.3007  0.8502 -2.2873
  267C7H8N   H4 5603  49.961   1.221   0.740 -0.6805 -2.1782 -2.4528
  267C7H8N   H5 5604  49.951   1.398   0.715  0.7025  0.1904  1.4613
  267C7H8N   H6 5605  49.750   1.471   0.200  0.6568  0.2248 -2.0929
  267C7H8N   H7 5606  49.775   1.308   0.150  0.8865  0.3458 -0.0958
  267C7H8N   H8 5607  49.917   1.394   0.184 -0.0443  0.6075  0.8869
  268C7H8N   N1 5608  49.058   1.528   0.114  1.1426 -0.1969  0.1251
  268C7H8N   C1 5609  49.049   1.572  18.691 -0.1990  0.2182 -0.2618
  268C7H8N   N2 5610  49.151   1.550  18.599  0.8922 -0.2241  1.1707
  268C7H8N   C2 5611  49.262   1.487  18.646 -0.4294  0.4088  0.0162
  268C7H8N   C3 5612  49.276   1.455   0.072 -1.0471 -0.1449  0.9082
  268C7H8N   C4 5613  49.172   1.472   0.167 -0.5758 -0.6206 -0.1812
  268C7H8N   N3 5614  49.403   1.411   0.088  0.0948  0.6615 -0.1917
  268C7H8N   C5 5615  49.457   1.410  18.669  0.9746 -0.3298  0.9515
  268C7H8N   N4 5616  49.371   1.456  18.579  0.0154 -0.4638 -0.3602
  268C7H8N   C6 5617  48.941   1.537   0.209  1.0660 -0.2223 -0.1089
  268C7H8N   O1 5618  48.956   1.640  18.655  0.0417  0.2673  0.4113
  268C7H8N   C7 5619  49.134   1.603  18.460  0.2140  0.1961 -0.2851
  268C7H8N   O2 5620  49.183   1.440   0.282 -0.6075 -0.3478 -0.1506
  268C7H8N   H1 5621  49.441   1.358   0.165 -0.2082  1.0147  0.2079
  268C7H8N   H2 5622  49.563   1.395  18.656  1.1567  0.7999  1.1168
  268C7H8N   H3 5623  48.854   1.569   0.150  0.2326 -0.2550  1.0901
  268C7H8N   H4 5624  48.922   1.452   0.275 -2.1894 -0.2718 -1.0131
  268C7H8N   H5 5625  48.974   1.618   0.276  0.2514 -2.9008  3.6535
  268C7H8N   H6 5626  49.228   1.601  18.404 -0.2092 -1.7175 -0.9561
  268C7H8N   H7 5627  49.069   1.535  18.404  1.4050 -0.7026 -0.5977
  268C7H8N   H8 5628  49.088   1.702  18.468  0.3057  0.2817 -0.8065
  269C7H8N   N1 5629  51.158   1.405   1.447  0.6391 -0.1569 -0.8935
  269C7H8N   C1 5630  51.177   1.350   1.323  0.8587 -0.6596  0.5811
  269C7H8N   N2 5631  51.078   1.374   1.227 -0.2330  0.2621 -0.0358
  269C7H8N   C2 5632  50.960   1.430   1.260 -0.2985 -0.7263  0.0433
  269C7H8N   C3 5633  50.936   1.470   1.384  0.5428  0.5824  0.5646
  269C7H8N   C4 5634  51.038   1.459   1.489  0.7433 -0.2882  0.3891
  269C7H8N   N3 5635  50.806   1.507   1.386  0.0374  0.3151 -0.2572
  269C7H8N   C5 5636  50.754   1.490   1.261 -0.1332  0.6148 -0.4542
  269C7H8N   N4 5637  50.848   1.441   1.178  0.0300 -0.5424  0.4187
  269C7H8N   C6 5638  51.260   1.393   1.551  0.2487  0.2168 -0.1856
  269C7H8N   O1 5639  51.279   1.288   1.293 -0.2940  0.5824 -0.7828
  269C7H8N   C7 5640  51.099   1.300   1.094  0.1622 -0.7044  0.3370
  269C7H8N   O2 5641  51.016   1.492   1.606  0.1007  0.2091 -0.4070
  269C7H8N   H1 5642  50.757   1.538   1.468 -0.0938  0.5227 -0.4167
  269C7H8N   H2 5643  50.651   1.514   1.238 -1.6016 -3.8227  0.9990
  269C7H8N   H3 5644  51.211   1.336   1.631  1.6309  0.1260  0.6134
  269C7H8N   H4 5645  51.341   1.335   1.505  2.0250  1.7694  0.9017
  269C7H8N   H5 5646  51.290   1.490   1.593 -2.5322  0.5996  1.0495
  269C7H8N   H6 5647  51.109   1.367   1.008 -2.3583  0.9658  1.3041
  269C7H8N   H7 5648  51.166   1.214   1.107 -1.1024 -1.5608  1.1634
  269C7H8N   H8 5649  51.006   1.250   1.067  0.6938 -0.6760 -1.6768
  270C7H8N   N1 5650  50.301   1.591   1.007  0.3282  0.3519 -0.0206
  270C7H8N   C1 5651  50.279   1.548   0.872  0.0144 -0.1128 -0.3259
  270C7H8N   N2 5652  50.372   1.556   0.779  0.5090  0.0551 -0.7883
  270C7H8N   C2 5653  50.493   1.602   0.818 -0.2615  0.4493 -1.1743
  270C7H8N   C3 5654  50.527   1.630   0.943 -0.3862  0.2490  0.1263
  270C7H8N   C4 5655  50.427   1.626   1.052  0.6059  0.6122  0.3967
  270C7H8N   N3 5656  50.661   1.662   0.939 -0.1732  0.4634 -0.0942
  270C7H8N   C5 5657  50.709   1.639   0.809  0.2868  0.3895  0.7215
  270C7H8N   N4 5658  50.601   1.606   0.736 -0.1118  0.1139 -0.7977
  270C7H8N   C6 5659  50.190   1.599   1.104  0.5120 -0.2226 -1.1900
  270C7H8N   O1 5660  50.168   1.517   0.845 -0.3314  0.4238 -0.3795
  270C7H8N   C7 5661  50.334   1.529   0.640  0.8825 -0.8261 -0.5465
  270C7H8N   O2 5662  50.458   1.657   1.164 -0.0852  0.0114  0.0659
  270C7H8N   H1 5663  50.719   1.685   1.018  0.3406  0.7603 -0.5582
  270C7H8N   H2 5664  50.811   1.657   0.778  0.8209 -1.7166  1.2043
  270C7H8N   H3 5665  50.090   1.585   1.061 -0.6730  2.3344  0.6287
  270C7H8N   H4 5666  50.193   1.694   1.158  1.2514 -0.0104 -1.6075
  270C7H8N   H5 5667  50.209   1.519   1.177  3.6155  2.8341  1.5427
  270C7H8N   H6 5668  50.425   1.536   0.579  1.3327 -1.8641 -0.0040
  270C7H8N   H7 5669  50.264   1.605   0.604  2.3392  0.3898 -0.8456
  270C7H8N   H8 5670  50.280   1.435   0.622 -1.5938  0.4009  0.2706
  271C7H8N   N1 5671  49.849   1.305   1.413  0.1838 -0.3236 -0.7877
  271C7H8N   C1 5672  49.880   1.344   1.286 -0.9016 -0.3295  0.5878
  271C7H8N   N2 5673  49.792   1.334   1.177 -0.2829  0.5846  0.0257
  271C7H8N   C2 5674  49.670   1.275   1.210 -1.0420 -0.7838  0.0130
  271C7H8N   C3 5675  49.639   1.233   1.335  0.1196  0.5366 -0.0194
  271C7H8N   C4 5676  49.729   1.257   1.450  0.4132 -0.7306  0.4044
  271C7H8N   N3 5677  49.511   1.177   1.324  0.3848 -0.1262  0.6047
  271C7H8N   C5 5678  49.473   1.196   1.196 -0.6753 -0.3542 -0.8286
  271C7H8N   N4 5679  49.570   1.245   1.127 -0.3675 -0.0650  0.7151
  271C7H8N   C6 5680  49.938   1.337   1.523 -0.6146 -0.2919  0.0028
  271C7H8N   O1 5681  49.987   1.403   1.267  0.0328  0.0276  1.0993
  271C7H8N   C7 5682  49.826   1.385   1.040 -0.2418 -0.3113  0.0720
  271C7H8N   O2 5683  49.706   1.217   1.559 -0.4547  0.4576 -0.4853
  271C7H8N   H1 5684  49.458   1.129   1.396 -0.3591 -1.6184 -0.8910
  271C7H8N   H2 5685  49.378   1.167   1.154 -0.3547  0.7658 -2.3561
  271C7H8N   H3 5686  49.940   1.252   1.592  0.8407 -1.5673 -1.5726
  271C7H8N   H4 5687  49.908   1.427   1.579 -2.4191  0.6829 -2.4339
  271C7H8N   H5 5688  50.031   1.350   1.467 -1.4167  3.0875 -0.7117
  271C7H8N   H6 5689  49.912   1.453   1.035 -2.1687  2.2024 -0.3497
  271C7H8N   H7 5690  49.740   1.441   1.000  1.1811 -0.0955 -2.7883
  271C7H8N   H8 5691  49.850   1.301   0.973 -1.4044  0.1335 -0.9294
  272C7H8N   N1 5692  49.032   1.456   0.963 -1.1812  0.1428  0.2764
  272C7H8N   C1 5693  49.020   1.527   0.840 -0.3997 -0.4617  0.3481
  272C7H8N   N2 5694  49.128   1.524   0.755  0.7210  0.7363 -0.2918
  272C7H8N   C2 5695  49.244   1.462   0.795 -0.1155  0.5243 -0.0678
  272C7H8N   C3 5696  49.259   1.403   0.916 -0.1668 -0.7978  0.2243
  272C7H8N   C4 5697  49.149   1.393   1.003  0.0642 -0.8103 -0.3874
  272C7H8N   N3 5698  49.380   1.339   0.913 -0.5149  0.3797  0.8158
  272C7H8N   C5 5699  49.441   1.383   0.802  0.4882 -0.1477 -0.1924
  272C7H8N   N4 5700  49.354   1.448   0.718 -0.8786  0.5491 -0.4729
  272C7H8N   C6 5701  48.919   1.465   1.067  0.2912 -0.7593  0.0217
  272C7H8N   O1 5702  48.927   1.592   0.814  0.0535  0.3002 -0.3963
  272C7H8N   C7 5703  49.116   1.568   0.620  0.3432  0.1625  0.7935
  272C7H8N   O2 5704  49.173   1.349   1.112  0.5904 -0.1910  0.5760
  272C7H8N   H1 5705  49.419   1.295   0.995  0.2183 -0.1008  0.2159
  272C7H8N   H2 5706  49.539   1.351   0.772  1.1978  0.3694  1.5118
  272C7H8N   H3 5707  48.844   1.397   1.026  0.1033  0.3927 -1.6205
  272C7H8N   H4 5708  48.956   1.449   1.169 -0.6672  2.1827  0.8781
  272C7H8N   H5 5709  48.868   1.562   1.057  0.5478 -0.4277  1.7679
  272C7H8N   H6 5710  49.096   1.480   0.558  0.6973  0.4149  0.3136
  272C7H8N   H7 5711  49.041   1.647   0.609 -1.6073 -1.8657 -1.0883
  272C7H8N   H8 5712  49.208   1.609   0.576 -1.6248  1.6369 -2.1332
  273C7H8N   N1 5713  51.123   1.380   2.298 -0.6839  0.1672  0.1291
  273C7H8N   C1 5714  51.150   1.329   2.174  0.5265  0.1335  0.4049
  273C7H8N   N2 5715  51.064   1.357   2.066 -0.5818 -0.0845 -0.3039
  273C7H8N   C2 5716  50.936   1.407   2.100 -0.5991 -0.1258 -0.1797
  273C7H8N   C3 5717  50.915   1.462   2.221 -0.5240 -0.8942 -0.0946
  273C7H8N   C4 5718  51.008   1.454   2.323 -0.1635  0.0022  0.1658
  273C7H8N   N3 5719  50.788   1.515   2.208  0.4103  0.7192  0.0984
  273C7H8N   C5 5720  50.736   1.480   2.088  0.2193 -0.4113  0.9300
  273C7H8N   N4 5721  50.836   1.428   2.010  0.7633 -0.6179  0.4264
  273C7H8N   C6 5722  51.227   1.373   2.402 -0.7068  0.1958 -0.4827
  273C7H8N   O1 5723  51.247   1.255   2.150  0.1492 -0.2829  0.7156
  273C7H8N   C7 5724  51.100   1.325   1.924 -0.0141 -0.5238 -0.5054
  273C7H8N   O2 5725  50.987   1.514   2.422 -0.0469 -0.4657 -0.2389
  273C7H8N   H1 5726  50.730   1.550   2.283  1.3005 -2.6919  2.5091
  273C7H8N   H2 5727  50.637   1.503   2.051  0.5952 -0.6306 -0.2619
  273C7H8N   H3 5728  51.266   1.271   2.405  0.9927  0.7710 -1.8301
  273C7H8N   H4 5729  51.306   1.443   2.373  0.7841 -0.1186  2.6483
  273C7H8N   H5 5730  51.187   1.392   2.502  1.2568 -0.6307  0.4652
  273C7H8N   H6 5731  51.022   1.362   1.856 -0.0251  1.0897  0.3601
  273C7H8N   H7 5732  51.200   1.358   1.894 -0.5910  0.4764 -1.3522
  273C7H8N   H8 5733  51.106   1.215   1.918 -1.5304 -0.6284 -0.4976
  274C7H8N   N1 5734  50.309   1.549   1.829 -1.0744  0.2528 -0.3584
  274C7H8N   C1 5735  50.294   1.509   1.693  0.8877  0.4552  0.0891
  274C7H8N   N2 5736  50.399   1.540   1.607  0.1786  0.3495 -0.3434
  274C7H8N   C2 5737  50.516   1.582   1.660 -0.0959  0.3512  0.2592
  274C7H8N   C3 5738  50.526   1.621   1.788 -0.1979 -0.4750 -0.3587
  274C7H8N   C4 5739  50.425   1.603   1.886  0.0436  0.1251  0.2916
  274C7H8N   N3 5740  50.651   1.681   1.801  0.3254  0.3211  0.2298
  274C7H8N   C5 5741  50.711   1.668   1.685  0.2684  0.1026  0.0490
  274C7H8N   N4 5742  50.631   1.612   1.597  0.0327  0.2327  0.7595
  274C7H8N   C6 5743  50.197   1.520   1.914 -0.3573 -0.2726 -0.7157
  274C7H8N   O1 5744  50.192   1.461   1.645  0.0828 -0.2225 -0.3048
  274C7H8N   C7 5745  50.386   1.509   1.468  0.0668 -0.8105  0.1831
  274C7H8N   O2 5746  50.451   1.625   2.005 -0.5302  0.1126  0.0971
  274C7H8N   H1 5747  50.688   1.712   1.889  0.9327  0.7712 -0.1891
  274C7H8N   H2 5748  50.808   1.714   1.673  0.4815 -0.7547 -1.6632
  274C7H8N   H3 5749  50.220   1.508   2.020 -2.5237 -0.3766 -0.2290
  274C7H8N   H4 5750  50.134   1.436   1.882  1.1556 -1.1910 -1.3569
  274C7H8N   H5 5751  50.124   1.598   1.890 -1.0620 -1.5141 -2.8118
  274C7H8N   H6 5752  50.295   1.556   1.430  1.0490  0.9862 -0.0471
  274C7H8N   H7 5753  50.376   1.400   1.468 -2.1162 -0.6245 -0.5362
  274C7H8N   H8 5754  50.478   1.539   1.415 -0.4894  0.8127  0.1124
  275C7H8N   N1 5755  49.844   1.253   2.238  0.1153  0.1360 -0.2630
  275C7H8N   C1 5756  49.877   1.300   2.113 -0.2521 -0.6179  0.0163
  275C7H8N   N2 5757  49.770   1.299   2.014  0.4460  0.3068 -0.7831
  275C7H8N   C2 5758  49.640   1.262   2.058 -1.1573 -0.1940 -0.1556
  275C7H8N   C3 5759  49.619   1.230   2.181 -0.3304 -0.1013 -0.9478
  275C7H8N   C4 5760  49.716   1.220   2.279  0.7840  0.1358  0.7190
  275C7H8N   N3 5761  49.478   1.202   2.191  0.1887  0.1156  0.9302
  275C7H8N   C5 5762  49.429   1.222   2.064 -0.9585 -0.0703 -0.7223
  275C7H8N   N4 5763  49.526   1.244   1.976  0.1978  0.1324  1.1127
  275C7H8N   C6 5764  49.959   1.225   2.337 -0.1715 -0.1182  0.2767
  275C7H8N   O1 5765  49.994   1.343   2.096 -0.6589 -0.4440 -0.5109
  275C7H8N   C7 5766  49.796   1.343   1.883 -0.5648 -1.0825  0.5158
  275C7H8N   O2 5767  49.681   1.179   2.387  0.0691  0.0107  0.4448
  275C7H8N   H1 5768  49.425   1.161   2.267 -1.3770  2.2305  1.0222
  275C7H8N   H2 5769  49.323   1.210   2.046 -1.4284  0.6423  1.4054
  275C7H8N   H3 5770  50.052   1.189   2.290  2.5052  3.7967  2.2890
  275C7H8N   H4 5771  49.920   1.145   2.401  1.8586 -3.0275 -1.9391
  275C7H8N   H5 5772  49.978   1.314   2.398 -0.2719 -0.1205  0.3083
  275C7H8N   H6 5773  49.700   1.369   1.837 -0.3812 -2.5784 -0.7330
  275C7H8N   H7 5774  49.843   1.269   1.818 -0.0640  3.0583 -4.1889
  275C7H8N   H8 5775  49.856   1.435   1.887 -2.1043  0.0111 -0.9801
  276C7H8N   N1 5776  49.016   1.499   1.785 -1.1387  0.6804 -0.1813
  276C7H8N   C1 5777  49.001   1.522   1.650 -0.4209 -0.0495  0.6972
  276C7H8N   N2 5778  49.112   1.504   1.558  0.6872  1.3345 -0.3087
  276C7H8N   C2 5779  49.227   1.461   1.608  0.2174 -0.1591  0.1640
  276C7H8N   C3 5780  49.244   1.449   1.745 -0.5642  0.1870  0.5404
  276C7H8N   C4 5781  49.136   1.466   1.845  0.1992  0.0736  0.1805
  276C7H8N   N3 5782  49.373   1.401   1.759 -1.0832 -0.4364  1.1348
  276C7H8N   C5 5783  49.430   1.395   1.631 -0.0710 -0.4797 -0.2389
  276C7H8N   N4 5784  49.340   1.435   1.542 -0.8949  0.0869  0.1904
  276C7H8N   C6 5785  48.904   1.525   1.872 -0.2541 -0.2503 -0.3014
  276C7H8N   O1 5786  48.902   1.572   1.607  0.2929 -0.2796  0.2217
  276C7H8N   C7 5787  49.095   1.528   1.418 -0.2325  0.0308  1.0261
  276C7H8N   O2 5788  49.142   1.448   1.968 -0.4548  0.5571  0.4001
  276C7H8N   H1 5789  49.419   1.367   1.842 -1.6502 -3.4065  0.2720
  276C7H8N   H2 5790  49.535   1.374   1.617  0.2252  1.2646 -0.6592
  276C7H8N   H3 5791  48.831   1.596   1.830  0.9258  0.5853 -0.9649
  276C7H8N   H4 5792  48.862   1.425   1.882 -1.1254  0.1584  0.1922
  276C7H8N   H5 5793  48.934   1.570   1.967 -1.4130  1.0411 -0.5263
  276C7H8N   H6 5794  49.068   1.628   1.381 -3.6032 -0.5993  1.6559
  276C7H8N   H7 5795  49.177   1.489   1.357  1.1052  3.4541  0.4984
  276C7H8N   H8 5796  49.010   1.467   1.386  0.1211 -0.0147  0.1656
[truncated: 57,920,564 more chars]
