# Supplementary material for: Accurate Prediction of Mechanical Property of Organic Crystals Using Molecular Dynamics-Based Nanoindentation Simulations
Source: J Am Chem Soc. 2025 Oct 3;147(41):37186–95. doi: 10.1021/jacs.5c09944 (PMC12532296; doi:10.1021/jacs.5c09944)
Supplement: Supplementary file 2 [file ja5c09944_si_002.zip › Supporting-files/MD-nanoindentation/l-alanine/l-alanine_initial.gro]

LALNIN
1010768
    1C3H7N   C1    1   0.338   0.164  49.040 -0.3070 -0.0638  0.2687
    1C3H7N  CT1    2   0.299   0.173  48.894  0.1914 -0.2119 -0.6119
    1C3H7N  CT2    3   0.167   0.110  48.868 -0.0768  0.1941 -0.0832
    1C3H7N   H1    4   0.412   0.005  48.818  0.3108 -0.1674 -1.7090
    1C3H7N   H2    5   0.487   0.157  48.808 -0.1603  0.6082 -0.2253
    1C3H7N   H3    6   0.379   0.111  48.696  0.8988 -0.5956  0.1671
    1C3H7N  HC1    7   0.293   0.279  48.870 -1.3412  0.0459  0.8386
    1C3H7N  HC2    8   0.134   0.132  48.766  1.0805  0.7845 -0.3391
    1C3H7N  HC3    9   0.092   0.150  48.936 -0.2854 -0.4019  0.0372
    1C3H7N  HC4   10   0.181   0.004  48.886  1.9782  0.4976  0.2083
    1C3H7N  N41   11   0.399   0.105  48.797 -0.0284  0.2500  0.4111
    1C3H7N   O1   12   0.429   0.094  49.076 -0.0552  0.1334 -0.3567
    1C3H7N   O2   13   0.267   0.217  49.126 -0.3530  0.2150  0.4977
    2C3H7N   C1   14   0.625   0.417  48.969  0.1913 -0.3444  0.0697
    2C3H7N  CT1   15   0.602   0.409  49.122  0.0073  0.9891 -0.2563
    2C3H7N  CT2   16   0.477   0.495  49.157  0.3234  0.4556  0.0490
    2C3H7N   H1   17   0.747   0.542  49.218  0.9088 -0.5239  0.5769
    2C3H7N   H2   18   0.794   0.382  49.200 -0.9885 -1.7024  1.7590
    2C3H7N   H3   19   0.685   0.433  49.316 -0.4503 -0.5353 -0.6609
    2C3H7N  HC1   20   0.578   0.305  49.146  0.4408  1.2134  1.2014
    2C3H7N  HC2   21   0.441   0.470  49.257 -1.7433  1.1011 -0.4998
    2C3H7N  HC3   22   0.391   0.469  49.095 -0.7807  0.6224  1.4855
    2C3H7N  HC4   23   0.492   0.601  49.137 -0.3759  0.6483  0.5474
    2C3H7N  N41   24   0.714   0.445  49.218 -0.3157 -0.1197 -0.5772
    2C3H7N   O1   25   0.694   0.509  48.932  0.2175 -0.2271 -0.3560
    2C3H7N   O2   26   0.580   0.331  48.893  0.4388  0.0279 -0.0522
    3C3H7N   C1   27   0.278   0.972  48.827  0.1801 -0.1197  0.1505
    3C3H7N  CT1   28   0.346   0.828  48.833 -0.1341 -0.1499  0.4704
    3C3H7N  CT2   29   0.386   0.784  48.695  0.4889 -0.2166  0.2651
    3C3H7N   H1   30   0.174   0.708  48.844 -1.8384  0.8577  2.0497
    3C3H7N   H2   31   0.233   0.742  48.992  1.0423 -0.0137  0.9233
    3C3H7N   H3   32   0.305   0.625  48.887  0.2502  0.4921  0.3995
    3C3H7N  HC1   33   0.443   0.838  48.883  0.6876 -0.7742 -0.9514
    3C3H7N  HC2   34   0.436   0.688  48.706 -0.8487 -0.8507  0.9044
    3C3H7N  HC3   35   0.444   0.865  48.649 -0.1554  0.4203  0.5596
    3C3H7N  HC4   36   0.293   0.770  48.640  1.5347  0.1207 -1.6405
    3C3H7N  N41   37   0.263   0.718  48.896 -0.7028  0.0696  0.3391
    3C3H7N   O1   38   0.163   0.979  48.793  0.2331  0.1812 -0.0862
    3C3H7N   O2   39   0.355   1.070  48.831 -0.9578  1.0671  0.3197
    4C3H7N   C1   40  20.472   1.043  49.335 -0.3967  0.2024  0.3823
    4C3H7N  CT1   41  20.499   1.017  49.190 -0.7251 -0.2687  0.3125
    4C3H7N  CT2   42   0.113   1.093  49.142  0.0025 -0.0931  0.2528
    4C3H7N   H1   43  20.372   1.153  49.094  0.9251  0.0866  2.6033
    4C3H7N   H2   44  20.303   1.008  49.111 -1.1913  1.7043  0.4898
    4C3H7N   H3   45  20.419   1.028  48.990  1.2616  0.7350 -0.5445
    4C3H7N  HC1   46  20.495   0.909  49.184 -2.8047 -0.1751 -0.4703
    4C3H7N  HC2   47   0.141   1.067  49.040  1.2783  2.7049 -0.1893
    4C3H7N  HC3   48   0.205   1.060  49.191  0.5407  1.4861  0.3546
    4C3H7N  HC4   49   0.083   1.198  49.135  1.3606  0.4542  2.0823
    4C3H7N  N41   50  20.394   1.052  49.087 -0.6275 -0.0997 -0.8163
    4C3H7N   O1   51  20.388   1.128  49.371  0.5911  0.0715  0.2956
    4C3H7N   O2   52   0.016   0.974  49.419 -0.0025 -0.2828  0.8325
    5C3H7N   C1   53   0.352   0.177  49.624 -0.4876  0.2731 -0.8006
    5C3H7N  CT1   54   0.306   0.196  49.477  0.6713  0.8321 -0.0237
    5C3H7N  CT2   55   0.175   0.119  49.452  0.8266  0.2108 -0.1601
    5C3H7N   H1   56   0.433   0.055  49.389  1.6852  0.6643  1.2100
    5C3H7N   H2   57   0.496   0.213  49.394  0.8842  0.7179 -1.4859
    5C3H7N   H3   58   0.377   0.170  49.278  0.4480 -0.3661 -0.0094
    5C3H7N  HC1   59   0.289   0.303  49.467  1.3794  0.8261 -1.3126
    5C3H7N  HC2   60   0.129   0.139  49.355 -2.1300  0.2012  1.1719
    5C3H7N  HC3   61   0.102   0.159  49.522 -0.2118 -0.6988 -0.7099
    5C3H7N  HC4   62   0.190   0.012  49.466 -2.3406 -0.0766  1.6408
    5C3H7N  N41   63   0.412   0.155  49.374  0.8127  0.3153 -0.0376
    5C3H7N   O1   64   0.421   0.085  49.660 -0.7370  0.0573 -0.0705
    5C3H7N   O2   65   0.301   0.248  49.707 -0.2245 -0.4560 -0.0597
    6C3H7N   C1   66   0.642   0.440  49.537 -0.9475  0.4412  0.4010
    6C3H7N  CT1   67   0.611   0.416  49.679  0.6282 -0.2284 -0.0128
    6C3H7N  CT2   68   0.488   0.501  49.716  0.0445 -0.4196  0.1014
    6C3H7N   H1   69   0.746   0.555  49.766  0.8378 -0.3919 -0.3657
    6C3H7N   H2   70   0.798   0.390  49.757 -2.1908 -2.3775  0.6234
    6C3H7N   H3   71   0.696   0.444  49.878  1.1127  0.4478  0.5888
    6C3H7N  HC1   72   0.595   0.310  49.699 -0.7112 -0.0281  0.0618
    6C3H7N  HC2   73   0.455   0.478  49.818 -0.6307  0.6860  0.1432
    6C3H7N  HC3   74   0.415   0.468  49.643 -0.5669  0.8013  0.1378
    6C3H7N  HC4   75   0.515   0.607  49.713 -1.0379 -0.1420 -0.1444
    6C3H7N  N41   76   0.721   0.455  49.778 -0.3955 -0.0272  0.1537
    6C3H7N   O1   77   0.705   0.535  49.499 -0.5418 -0.0615  0.1732
    6C3H7N   O2   78   0.588   0.372  49.452  0.4424 -0.7537  0.4727
    7C3H7N   C1   79   0.274   0.780  49.241  0.6925  0.3374  0.1254
    7C3H7N  CT1   80   0.312   0.806  49.391  0.3692  0.7382 -0.1978
    7C3H7N  CT2   81   0.443   0.745  49.438 -0.5638  1.2347 -0.2340
    7C3H7N   H1   82   0.175   0.671  49.501  0.7390 -0.1250 -0.9964
    7C3H7N   H2   83   0.121   0.821  49.458  1.2476  2.0498  0.4077
    7C3H7N   H3   84   0.230   0.798  49.588 -0.1520  1.8960  0.2057
    7C3H7N  HC1   85   0.316   0.914  49.406 -0.3783  0.9309 -1.3866
    7C3H7N  HC2   86   0.463   0.768  49.542  1.5218 -2.0171  0.1581
    7C3H7N  HC3   87   0.526   0.783  49.378  0.1401  1.3547  0.8020
    7C3H7N  HC4   88   0.442   0.637  49.425  0.9842  1.0878  0.7858
    7C3H7N  N41   89   0.204   0.770  49.492  0.0861  0.2371  0.6101
    7C3H7N   O1   90   0.181   0.699  49.215  0.1986 -0.7914 -0.1557
    7C3H7N   O2   91   0.324   0.845  49.150  0.0369 -0.1637 -0.1293
    8C3H7N   C1   92  20.493   1.049  49.910  0.9911  0.3164  0.4087
    8C3H7N  CT1   93   0.014   1.039  49.761  0.5696 -0.1560  0.6354
    8C3H7N  CT2   94   0.138   1.116  49.717 -0.3136  0.2165  0.0113
    8C3H7N   H1   95  20.410   1.185  49.675 -0.2603 -0.6933  1.0758
    8C3H7N   H2   96  20.333   1.027  49.682 -0.5267 -0.8284 -3.7880
    8C3H7N   H3   97  20.439   1.073  49.566 -0.2857 -0.2938  0.1893
    8C3H7N  HC1   98   0.026   0.935  49.730 -1.0516  0.0246 -0.6364
    8C3H7N  HC2   99   0.155   1.093  49.612  0.7137  0.6772  0.0711
    8C3H7N  HC3  100   0.225   1.091  49.778 -0.2446 -2.9892 -1.2833
    8C3H7N  HC4  101   0.115   1.222  49.717 -1.0230  0.0626 -0.6004
    8C3H7N  N41  102  20.419   1.083  49.667  0.1742 -0.5986  0.3116
    8C3H7N   O1  103  20.400   1.121  49.937  0.1347 -0.0325 -0.0752
    8C3H7N   O2  104   0.030   0.970  49.994  0.1571  0.6144 -0.6207
    9C3H7N   C1  105   0.344   0.205  50.192 -0.5504 -0.3675 -0.1113
    9C3H7N  CT1  106   0.295   0.199  50.045  0.3017  0.3612  0.2312
    9C3H7N  CT2  107   0.168   0.113  50.037  0.6059  0.1167  0.1971
    9C3H7N   H1  108   0.430   0.053  49.978 -2.4658 -0.0349 -0.9082
    9C3H7N   H2  109   0.492   0.211  49.960 -0.5621  1.6107 -1.0592
    9C3H7N   H3  110   0.379   0.152  49.855 -1.7695 -0.6505  0.3552
    9C3H7N  HC1  111   0.265   0.296  50.006 -1.7485 -0.7075 -0.9374
    9C3H7N  HC2  112   0.125   0.110  49.937 -1.2760 -1.6394  1.0147
    9C3H7N  HC3  113   0.097   0.154  50.109  0.9133  1.0327 -0.0058
    9C3H7N  HC4  114   0.200   0.012  50.062 -0.3135 -0.0400  0.7556
    9C3H7N  N41  115   0.407   0.151  49.955 -0.0179  0.7507 -0.0914
    9C3H7N   O1  116   0.404   0.108  50.234  0.0126 -0.0820 -0.2775
    9C3H7N   O2  117   0.286   0.278  50.271  0.3700  0.6535 -0.0949
   10C3H7N   C1  118   0.646   0.444  50.116  0.5344  0.4914  0.0268
   10C3H7N  CT1  119   0.609   0.421  50.266 -0.2581  0.8753  0.0759
   10C3H7N  CT2  120   0.514   0.533  50.304 -0.1198  0.0197 -0.2490
   10C3H7N   H1  121   0.753   0.539  50.351  1.0111  0.2699  2.3013
   10C3H7N   H2  122   0.801   0.380  50.358 -0.0385  0.3780  0.1353
   10C3H7N   H3  123   0.681   0.442  50.462  1.1588  0.9246  0.4960
   10C3H7N  HC1  124   0.572   0.321  50.287 -0.5638  1.2136  1.1563
   10C3H7N  HC2  125   0.476   0.512  50.404 -0.3407  1.5655  0.0048
   10C3H7N  HC3  126   0.424   0.531  50.243  0.6696  0.2414 -1.4298
   10C3H7N  HC4  127   0.564   0.630  50.301  0.9056 -0.4724  0.6302
   10C3H7N  N41  128   0.719   0.443  50.366 -0.1295  0.2792 -0.0360
   10C3H7N   O1  129   0.738   0.511  50.073 -0.5619 -0.2101  0.1539
   10C3H7N   O2  130   0.593   0.371  50.041  0.0612 -0.2950  0.4886
   11C3H7N   C1  131   0.282   0.778  49.819 -0.1920 -0.1874  0.0509
   11C3H7N  CT1  132   0.325   0.805  49.964 -0.0471 -0.5339 -1.0029
   11C3H7N  CT2  133   0.440   0.714  50.008  0.2494  0.1149  0.0010
   11C3H7N   H1  134   0.180   0.682  50.043 -0.8284  0.0646  1.0423
   11C3H7N   H2  135   0.133   0.835  50.057 -1.2721 -1.6158 -0.3310
   11C3H7N   H3  136   0.252   0.779  50.163  0.2207 -0.3225 -0.0482
   11C3H7N  HC1  137   0.354   0.909  49.978  0.8347 -0.8697 -0.2288
   11C3H7N  HC2  138   0.467   0.749  50.107 -1.4563  0.9250  0.2073
   11C3H7N  HC3  139   0.527   0.722  49.943 -1.1588  0.9922 -1.8343
   11C3H7N  HC4  140   0.411   0.609  50.010  2.1507 -0.4034  1.3885
   11C3H7N  N41  141   0.217   0.776  50.065 -0.1129  0.0329  0.0568
   11C3H7N   O1  142   0.180   0.715  49.807  0.4750 -0.2122  0.2269
   11C3H7N   O2  143   0.335   0.836  49.724  0.5699 -0.3866 -0.3744
   12C3H7N   C1  144  20.468   1.040  50.465 -0.1210 -0.5199 -0.2838
   12C3H7N  CT1  145  20.499   1.018  50.314  0.6171 -0.1444  0.0814
   12C3H7N  CT2  146   0.111   1.103  50.278  0.1329  0.3571 -0.7718
   12C3H7N   H1  147  20.378   1.160  50.209  0.6672 -0.5698  0.2977
   12C3H7N   H2  148  20.301   1.014  50.247  0.0588  0.2044  2.4501
   12C3H7N   H3  149  20.418   1.035  50.119  0.1222  1.0704 -0.0856
   12C3H7N  HC1  150   0.020   0.915  50.298  2.2644  0.2925  0.2293
   12C3H7N  HC2  151   0.147   1.076  50.179  1.4214 -0.1889 -0.1592
   12C3H7N  HC3  152   0.194   1.091  50.348 -1.2536  0.9056  1.0043
   12C3H7N  HC4  153   0.080   1.207  50.278 -1.1565 -0.0185 -1.2968
   12C3H7N  N41  154  20.389   1.058  50.215 -0.2659 -0.6817  0.2393
   12C3H7N   O1  155  20.387   1.125  50.497  0.7211  0.1745 -0.0254
   12C3H7N   O2  156   0.019   0.978  50.553 -0.1578  0.2920 -0.0364
   13C3H7N   C1  157   0.332   0.193  50.762 -0.2002 -0.2931  0.0899
   13C3H7N  CT1  158   0.305   0.208  50.618  0.0479 -0.6480 -0.0890
   13C3H7N  CT2  159   0.174   0.136  50.589  0.3820  0.0573 -0.2300
   13C3H7N   H1  160   0.433   0.066  50.531 -2.6077 -0.1923  1.8080
   13C3H7N   H2  161   0.490   0.230  50.535 -1.5860  2.4043  0.5255
   13C3H7N   H3  162   0.390   0.182  50.419  1.2330 -2.5169 -0.7103
   13C3H7N  HC1  163   0.290   0.315  50.605  0.0659 -0.2693  2.6757
   13C3H7N  HC2  164   0.139   0.173  50.492  1.0590  0.4612 -0.3286
   13C3H7N  HC3  165   0.096   0.158  50.662 -0.2437 -1.9239 -0.2734
   13C3H7N  HC4  166   0.198   0.030  50.596  1.7360  0.2217 -1.9560
   13C3H7N  N41  167   0.410   0.166  50.519  0.1570  0.2952  0.0097
   13C3H7N   O1  168   0.415   0.108  50.795  0.2469 -0.1804 -0.2959
   13C3H7N   O2  169   0.273   0.259  50.849 -0.1719  0.2148  0.2130
   14C3H7N   C1  170   0.619   0.452  50.684 -0.7247 -0.1472 -0.1032
   14C3H7N  CT1  171   0.578   0.428  50.832  0.3063  0.2820  0.3538
   14C3H7N  CT2  172   0.458   0.515  50.862  0.1897  0.1082 -0.2305
   14C3H7N   H1  173   0.733   0.547  50.926 -0.2108 -0.2237  0.7047
   14C3H7N   H2  174   0.755   0.378  50.924 -1.6145 -1.2846 -0.5000
   14C3H7N   H3  175   0.653   0.455  51.028  1.6374  1.0371  0.7068
   14C3H7N  HC1  176   0.550   0.324  50.847 -0.2556  0.3999  0.1466
   14C3H7N  HC2  177   0.415   0.502  50.961  1.1444  1.6204  0.4098
   14C3H7N  HC3  178   0.382   0.493  50.787 -0.7258  1.5177  0.2622
   14C3H7N  HC4  179   0.487   0.620  50.851  2.3200 -0.1441  2.5948
   14C3H7N  N41  180   0.686   0.455  50.931 -0.3558 -0.1830  0.0056
   14C3H7N   O1  181   0.697   0.543  50.655 -0.4008 -0.4573 -0.1865
   14C3H7N   O2  182   0.594   0.363  50.606  0.2853 -0.3457 -0.4739
   15C3H7N   C1  183   0.280   0.804  50.394  0.4464 -0.4266  0.1188
   15C3H7N  CT1  184   0.311   0.825  50.542  0.3328  0.7096  0.0317
   15C3H7N  CT2  185   0.429   0.733  50.571  0.1960 -0.1077  0.5576
   15C3H7N   H1  186   0.169   0.690  50.623 -0.6208  0.2240 -1.4050
   15C3H7N   H2  187   0.115   0.844  50.626 -0.6893 -0.3433  0.2222
   15C3H7N   H3  188   0.231   0.797  50.739  0.7234 -1.9817 -0.0509
   15C3H7N  HC1  189   0.340   0.928  50.563 -1.0922  1.1314 -0.0027
   15C3H7N  HC2  190   0.470   0.755  50.669  0.9924 -0.2037  0.2494
   15C3H7N  HC3  191   0.507   0.756  50.498 -0.4915 -2.5037 -0.9991
   15C3H7N  HC4  192   0.404   0.627  50.572  0.4536 -0.1656  1.0543
   15C3H7N  N41  193   0.200   0.787  50.641 -0.4996 -0.0893  0.1264
   15C3H7N   O1  194   0.200   0.717  50.362 -0.3286  0.3745 -0.2618
   15C3H7N   O2  195   0.339   0.868  50.314 -0.7541  0.2987 -0.0527
   16C3H7N   C1  196  20.492   1.036  51.046  0.5455 -0.4928  0.2667
   16C3H7N  CT1  197   0.015   1.027  50.896 -0.2553  0.0588  0.3236
   16C3H7N  CT2  198   0.124   1.118  50.846 -0.6600 -0.1868 -0.1322
   16C3H7N   H1  199  20.383   1.148  50.810  1.6320  0.4570  1.3891
   16C3H7N   H2  200  20.330   0.984  50.829  0.0066  0.0787 -1.5051
   16C3H7N   H3  201  20.432   1.027  50.709  0.0002 -0.9255 -0.7671
   16C3H7N  HC1  202   0.045   0.925  50.875 -0.0794  0.0678  0.5286
   16C3H7N  HC2  203   0.147   1.096  50.742 -0.3123  0.2393 -0.1404
   16C3H7N  HC3  204   0.218   1.103  50.899 -0.5670 -0.5515 -0.3929
   16C3H7N  HC4  205   0.095   1.223  50.846 -0.4234 -0.1011  2.2550
   16C3H7N  N41  206  20.408   1.048  50.807  0.1389  0.1052 -0.9510
   16C3H7N   O1  207  20.416   1.126  51.083  0.3801 -0.1734  0.0211
   16C3H7N   O2  208   0.040   0.965  51.125  0.4593 -0.9382  0.5156
   17C3H7N   C1  209   0.334   0.193  51.336  0.0686 -0.3000  0.2818
   17C3H7N  CT1  210   0.295   0.214  51.191 -0.3012  0.0330  0.2449
   17C3H7N  CT2  211   0.180   0.121  51.163  0.4655 -0.1985 -0.2671
   17C3H7N   H1  212   0.436   0.083  51.100 -2.7931 -1.0332 -1.6249
   17C3H7N   H2  213   0.483   0.243  51.126 -1.2930  0.9524  1.1607
   17C3H7N   H3  214   0.385   0.215  51.003  1.3648  2.5210  0.9031
   17C3H7N  HC1  215   0.262   0.316  51.170 -0.5600  0.0748  0.8534
   17C3H7N  HC2  216   0.135   0.126  51.064 -0.3831  1.0505  0.1752
   17C3H7N  HC3  217   0.097   0.139  51.232  1.3404 -1.3799  1.1313
   17C3H7N  HC4  218   0.225   0.023  51.177 -0.2674 -0.9057 -2.6449
   17C3H7N  N41  219   0.405   0.182  51.098 -0.1858 -0.1216  0.3670
   17C3H7N   O1  220   0.411   0.102  51.363  0.2055 -0.4141  0.4494
   17C3H7N   O2  221   0.278   0.249  51.429 -0.4330  0.6827  0.1384
   18C3H7N   C1  222   0.639   0.439  51.277  0.0892 -0.0132  0.2110
   18C3H7N  CT1  223   0.600   0.415  51.423  0.5104 -0.1235  0.2528
   18C3H7N  CT2  224   0.477   0.488  51.469 -0.5943  0.1102 -0.2050
   18C3H7N   H1  225   0.729   0.553  51.511 -0.0389  0.6795 -1.4325
   18C3H7N   H2  226   0.799   0.397  51.504 -0.3634  1.1080  1.1568
   18C3H7N   H3  227   0.680   0.428  51.613 -0.5804 -0.9739 -0.6207
   18C3H7N  HC1  228   0.590   0.307  51.425 -1.1709  0.0309  0.7535
   18C3H7N  HC2  229   0.451   0.462  51.572  0.5593 -1.7925 -0.3776
   18C3H7N  HC3  230   0.392   0.466  51.404  1.2697 -1.5225 -2.1700
   18C3H7N  HC4  231   0.503   0.593  51.459  2.1856 -0.4852  0.3189
   18C3H7N  N41  232   0.712   0.452  51.518 -0.7517  0.8604 -0.2271
   18C3H7N   O1  233   0.714   0.531  51.241 -0.0737 -0.6079 -0.5379
   18C3H7N   O2  234   0.589   0.371  51.190  0.5218  0.3025  0.0169
   19C3H7N   C1  235   0.300   0.796  50.980  0.4750  0.0775  0.2147
   19C3H7N  CT1  236   0.340   0.817  51.125 -0.0890  0.1499  0.0587
   19C3H7N  CT2  237   0.458   0.723  51.162 -0.0618  0.0258  0.0308
   19C3H7N   H1  238   0.197   0.696  51.204 -1.3469  1.0739 -3.8243
   19C3H7N   H2  239   0.149   0.851  51.196  0.5876  1.3698  0.5706
   19C3H7N   H3  240   0.261   0.804  51.321 -0.6369 -0.7927  0.6614
   19C3H7N  HC1  241   0.367   0.920  51.149  0.8706 -0.0485 -0.1477
   19C3H7N  HC2  242   0.503   0.751  51.257 -1.1826 -1.2809  0.9588
   19C3H7N  HC3  243   0.530   0.739  51.082  0.4222  0.4759  0.5500
   19C3H7N  HC4  244   0.438   0.616  51.162  2.1392 -0.4041 -1.5509
   19C3H7N  N41  245   0.229   0.792  51.224 -0.4029 -0.0339  0.4921
   19C3H7N   O1  246   0.224   0.709  50.944  0.2987  0.2896 -0.7768
   19C3H7N   O2  247   0.352   0.870  50.894 -0.6439 -0.0268 -0.5214
   20C3H7N   C1  248  20.471   1.064  51.633  0.0520  0.2346  0.2423
   20C3H7N  CT1  249   0.009   1.046  51.489  1.0512  0.0284  0.2039
   20C3H7N  CT2  250   0.134   1.130  51.458 -0.0069 -0.1025 -0.2882
   20C3H7N   H1  251  20.375   1.169  51.383 -0.1670 -0.1857 -1.3260
   20C3H7N   H2  252  20.339   1.009  51.396 -1.0955  2.3222  2.5374
   20C3H7N   H3  253  20.456   1.057  51.288 -0.1416 -1.3933 -0.3104
   20C3H7N  HC1  254   0.037   0.941  51.476  0.9016  0.2010 -1.6052
   20C3H7N  HC2  255   0.168   1.116  51.356 -0.3985 -1.1500 -0.2805
   20C3H7N  HC3  256   0.216   1.108  51.526  1.2065  3.1909 -0.5948
   20C3H7N  HC4  257   0.105   1.235  51.468 -2.7299 -0.7473 -0.9639
   20C3H7N  N41  258  20.417   1.075  51.382  0.3829  0.0390 -0.3537
   20C3H7N   O1  259  20.376   1.134  51.660  0.3801  0.2152  0.0797
   20C3H7N   O2  260   0.012   0.996  51.720  0.1193 -0.1616 -0.0438
   21C3H7N   C1  261   0.338   0.180  51.919 -1.0301 -0.3919 -0.6285
   21C3H7N  CT1  262   0.300   0.193  51.766 -0.1636 -0.9701  0.0846
   21C3H7N  CT2  263   0.188   0.099  51.727  0.2033 -0.0999  0.2178
   21C3H7N   H1  264   0.443   0.077  51.686 -1.4445 -0.7277 -1.9613
   21C3H7N   H2  265   0.498   0.232  51.720  0.4061 -1.0779 -0.3845
   21C3H7N   H3  266   0.413   0.202  51.578  1.3980  1.8228 -0.4478
   21C3H7N  HC1  267   0.282   0.299  51.752  1.4719 -0.4840  1.4634
   21C3H7N  HC2  268   0.141   0.133  51.635 -0.0179 -2.3785 -0.5464
   21C3H7N  HC3  269   0.107   0.096  51.800  0.2573  2.6640  0.4307
   21C3H7N  HC4  270   0.235   0.000  51.721  1.2126  0.4211 -0.7119
   21C3H7N  N41  271   0.421   0.178  51.678  0.0807 -0.2858 -0.8238
   21C3H7N   O1  272   0.432   0.108  51.948 -0.1223 -0.3580  0.5602
   21C3H7N   O2  273   0.280   0.247  52.005  0.4141 -0.7579 -0.3178
   22C3H7N   C1  274   0.632   0.448  51.853 -0.2757  0.9647 -0.2257
   22C3H7N  CT1  275   0.590   0.431  51.996  0.4526  0.3702  0.6259
   22C3H7N  CT2  276   0.469   0.518  52.041 -1.1197  0.3569 -0.0735
   22C3H7N   H1  277   0.737   0.546  52.084 -1.2846  0.0866 -1.1237
   22C3H7N   H2  278   0.773   0.379  52.070  1.6872  0.7279  1.6969
   22C3H7N   H3  279   0.679   0.436  52.193 -0.0941  0.8595 -0.3879
   22C3H7N  HC1  280   0.563   0.328  52.019  0.1210  0.6521  1.5240
   22C3H7N  HC2  281   0.446   0.506  52.146  0.6621  1.0892  0.4321
   22C3H7N  HC3  282   0.383   0.508  51.975 -1.1594 -3.1221  0.4231
   22C3H7N  HC4  283   0.495   0.624  52.049 -1.3259  0.2949  1.6771
   22C3H7N  N41  284   0.701   0.449  52.093 -0.0902 -0.3053 -0.5527
   22C3H7N   O1  285   0.730   0.516  51.820 -0.0729  0.9200 -0.1840
   22C3H7N   O2  286   0.583   0.381  51.765 -0.6571  0.5428 -0.0142
   23C3H7N   C1  287   0.280   0.818  51.555 -0.0636  0.8224 -0.5183
   23C3H7N  CT1  288   0.308   0.834  51.706 -0.3456  0.4032 -0.4210
   23C3H7N  CT2  289   0.427   0.745  51.748 -0.9268  0.1016 -0.3430
   23C3H7N   H1  290   0.162   0.708  51.781  1.3123  0.2869  0.4294
   23C3H7N   H2  291   0.113   0.867  51.786 -1.5362 -1.3888 -0.5366
   23C3H7N   H3  292   0.232   0.805  51.897 -0.7791 -1.9580  1.0826
   23C3H7N  HC1  293   0.330   0.938  51.729 -0.5681  0.1408  1.0336
   23C3H7N  HC2  294   0.462   0.778  51.846 -1.5855  0.3390 -0.1829
   23C3H7N  HC3  295   0.514   0.762  51.684 -1.3933  0.4209 -0.8942
   23C3H7N  HC4  296   0.406   0.638  51.751  0.6144 -0.1953  0.2288
   23C3H7N  N41  297   0.194   0.804  51.801 -0.1198  0.7085  0.7772
   23C3H7N   O1  298   0.213   0.728  51.513  0.6285 -0.1484  0.4664
   23C3H7N   O2  299   0.338   0.894  51.481  0.1063 -0.3255 -0.2092
   24C3H7N   C1  300  20.494   1.063  52.210 -0.4285  0.4436  0.3283
   24C3H7N  CT1  301   0.008   1.042  52.058  0.8288 -0.1097 -0.5017
   24C3H7N  CT2  302   0.126   1.126  52.010 -0.5693  0.4276  0.2388
   24C3H7N   H1  303  20.372   1.183  51.993 -1.2975 -0.2893 -0.1195
   24C3H7N   H2  304  20.309   1.030  52.001  0.1051 -0.1881 -0.8952
   24C3H7N   H3  305  20.402   1.074  51.870  0.6009  1.5537 -0.0198
   24C3H7N  HC1  306   0.028   0.936  52.043  0.4357 -0.5718  1.9706
   24C3H7N  HC2  307   0.152   1.120  51.904  1.0466  2.7681  0.4350
   24C3H7N  HC3  308   0.220   1.108  52.063 -0.6919 -0.8850  0.0233
   24C3H7N  HC4  309   0.105   1.233  52.016  0.7474  0.5663  3.3981
   24C3H7N  N41  310  20.393   1.084  51.973  0.3469 -0.0193  0.1230
   24C3H7N   O1  311  20.392   1.110  52.250 -0.3907 -0.1337  0.1282
   24C3H7N   O2  312   0.067   1.017  52.293 -0.1063 -0.2124  0.2740
   25C3H7N   C1  313   0.327   0.173  52.505 -0.4575  0.1576 -0.2950
   25C3H7N  CT1  314   0.283   0.197  52.359 -0.0077  0.0503 -0.0495
   25C3H7N  CT2  315   0.162   0.099  52.332  0.4051 -0.6066  0.7335
   25C3H7N   H1  316   0.410   0.066  52.276 -0.0248  0.2996 -0.3097
   25C3H7N   H2  317   0.475   0.220  52.272 -1.0008  2.5426  0.3220
   25C3H7N   H3  318   0.354   0.170  52.160 -0.4955 -0.7952  0.0925
   25C3H7N  HC1  319   0.253   0.301  52.345  0.8715  0.2140 -0.7722
   25C3H7N  HC2  320   0.132   0.112  52.228 -0.8080  1.5667  1.3122
   25C3H7N  HC3  321   0.074   0.125  52.392 -0.0003  0.4376 -0.2892
   25C3H7N  HC4  322   0.191  19.745  52.350  2.7380 -0.1567 -0.2395
   25C3H7N  N41  323   0.389   0.165  52.257  0.3937  0.4175 -0.1697
   25C3H7N   O1  324   0.414   0.092  52.520 -0.4316  0.0824 -0.2983
   25C3H7N   O2  325   0.286   0.247  52.592  0.0222  0.6717 -0.1504
   26C3H7N   C1  326   0.633   0.448  52.428  0.2276  0.3382 -0.4052
   26C3H7N  CT1  327   0.596   0.422  52.570  0.2614  0.1733 -0.2813
   26C3H7N  CT2  328   0.468   0.501  52.607 -0.0653 -0.0665  0.4134
   26C3H7N   H1  329   0.731   0.558  52.658  0.9683  0.2192 -1.2992
   26C3H7N   H2  330   0.789   0.403  52.643 -1.3454 -0.8807 -1.0226
   26C3H7N   H3  331   0.682   0.434  52.765 -1.0979  0.6715 -0.1502
   26C3H7N  HC1  332   0.574   0.316  52.583  0.0628  0.0719 -1.3590
   26C3H7N  HC2  333   0.438   0.474  52.708 -0.5666 -0.9367  0.0378
   26C3H7N  HC3  334   0.391   0.482  52.533 -0.6473  1.4529  0.6061
   26C3H7N  HC4  335   0.473   0.609  52.595 -1.7759 -0.1698 -1.5507
   26C3H7N  N41  336   0.706   0.459  52.668 -0.0603  0.6012  0.0891
   26C3H7N   O1  337   0.707   0.538  52.401  0.1933 -0.1792  0.4614
   26C3H7N   O2  338   0.587   0.372  52.346  0.2151  0.0159 -0.3738
   27C3H7N   C1  339   0.279   0.808  52.155 -0.2032  0.0356 -0.2499
   27C3H7N  CT1  340   0.314   0.819  52.305  0.2065  0.3505  0.2558
   27C3H7N  CT2  341   0.436   0.728  52.329  0.0703 -0.4008  0.3392
   27C3H7N   H1  342   0.170   0.678  52.368 -0.5627  0.2305  0.9516
   27C3H7N   H2  343   0.118   0.832  52.380 -0.7989 -0.9622  0.1621
   27C3H7N   H3  344   0.221   0.781  52.495  0.4976  0.8157 -0.1977
   27C3H7N  HC1  345   0.342   0.923  52.322  1.4781  0.2561 -1.1415
   27C3H7N  HC2  346   0.474   0.753  52.428 -0.0044  1.6479 -0.1195
   27C3H7N  HC3  347   0.515   0.754  52.259 -0.3326  1.6054  0.5975
   27C3H7N  HC4  348   0.416   0.621  52.319  0.7759 -0.6691  1.6349
   27C3H7N  N41  349   0.201   0.773  52.394  0.1631  0.2947 -0.0890
   27C3H7N   O1  350   0.203   0.722  52.115  0.1872  0.1765 -0.0498
   27C3H7N   O2  351   0.344   0.861  52.067 -0.0023  0.2818  0.8340
   28C3H7N   C1  352  20.479   1.047  52.799  0.2334  0.2358  0.1275
   28C3H7N  CT1  353   0.012   1.029  52.653  0.3024 -0.1909  0.0457
   28C3H7N  CT2  354   0.130   1.122  52.615  0.2673  0.5458  0.4652
   28C3H7N   H1  355  20.383   1.157  52.583 -0.4402 -0.1761 -0.2804
   28C3H7N   H2  356  20.332   1.004  52.565 -0.6113  2.0391  0.8429
   28C3H7N   H3  357  20.443   1.066  52.450 -1.2537 -0.0067 -0.7608
   28C3H7N  HC1  358   0.041   0.924  52.641 -0.5724 -0.3371 -0.8392
   28C3H7N  HC2  359   0.153   1.115  52.509 -0.8358  0.8194  0.1946
   28C3H7N  HC3  360   0.214   1.095  52.678  1.4037  0.9012 -0.8913
   28C3H7N  HC4  361   0.096   1.225  52.626 -0.8172  0.4661 -1.8972
   28C3H7N  N41  362  20.415   1.065  52.550  0.6160  0.1472 -0.2030
   28C3H7N   O1  363  20.412   1.144  52.828  0.6440 -0.2519 -0.2143
   28C3H7N   O2  364   0.024   0.978  52.882  0.1326  0.0186 -0.2182
   29C3H7N   C1  365   0.318   0.181  53.068 -0.6957  0.7565  0.0396
   29C3H7N  CT1  366   0.284   0.191  52.918  0.3631 -0.3666 -0.3474
   29C3H7N  CT2  367   0.179   0.090  52.862 -0.3177  0.1733  0.2711
   29C3H7N   H1  368   0.444   0.073  52.843  1.4829  0.5678 -1.8849
   29C3H7N   H2  369   0.484   0.230  52.852  0.8253 -0.0186 -0.6567
   29C3H7N   H3  370   0.385   0.180  52.730 -0.1027  1.2257  0.3587
   29C3H7N  HC1  371   0.245   0.292  52.901  1.0676  0.1749  1.1920
   29C3H7N  HC2  372   0.151   0.120  52.762  2.6202 -0.4478 -0.8024
   29C3H7N  HC3  373   0.098   0.091  52.935  0.6226  0.9841  1.3424
   29C3H7N  HC4  374   0.222  19.738  52.860 -3.3407 -1.1328 -1.4746
   29C3H7N  N41  375   0.405   0.168  52.831  0.2960  0.3602  0.1750
   29C3H7N   O1  376   0.401   0.098  53.105  0.2861  0.2812 -0.4627
   29C3H7N   O2  377   0.262   0.247  53.154  0.2875 -0.5246  0.1097
   30C3H7N   C1  378   0.632   0.431  53.012 -0.4901  0.3571 -0.3164
   30C3H7N  CT1  379   0.596   0.409  53.161 -0.2320 -1.0533  0.2774
   30C3H7N  CT2  380   0.468   0.479  53.195  0.7217 -0.4697 -0.3343
   30C3H7N   H1  381   0.726   0.552  53.239  0.5505  0.6970  0.9025
   30C3H7N   H2  382   0.790   0.393  53.240 -0.9268 -0.3122  1.7564
   30C3H7N   H3  383   0.675   0.440  53.350 -1.1740 -1.1996 -0.8702
   30C3H7N  HC1  384   0.577   0.304  53.180  0.1052 -1.1861 -0.1058
   30C3H7N  HC2  385   0.439   0.453  53.297  0.8002  0.4481 -0.0718
   30C3H7N  HC3  386   0.393   0.450  53.121 -0.3092 -0.1984  0.5972
   30C3H7N  HC4  387   0.475   0.588  53.195 -1.7933 -0.2523 -2.1484
   30C3H7N  N41  388   0.706   0.451  53.252 -0.5790  0.7198 -0.4861
   30C3H7N   O1  389   0.696   0.530  52.984 -0.4558 -0.1676 -0.4123
   30C3H7N   O2  390   0.586   0.363  52.923  0.1706 -0.1549  0.3189
   31C3H7N   C1  391   0.285   0.801  52.721 -0.2009 -0.5554  0.4918
   31C3H7N  CT1  392   0.323   0.811  52.872  0.1734 -0.4984 -0.5367
   31C3H7N  CT2  393   0.447   0.727  52.893  0.3348  0.0927  0.3297
   31C3H7N   H1  394   0.190   0.679  52.961  0.6075  0.0655 -0.8969
   31C3H7N   H2  395   0.132   0.835  52.950  0.4896  0.2899 -0.6709
   31C3H7N   H3  396   0.243   0.799  53.069 -0.2532 -0.0389  0.1013
   31C3H7N  HC1  397   0.344   0.915  52.894 -2.2197 -0.1136  0.0984
   31C3H7N  HC2  398   0.486   0.740  52.994  1.3470 -1.4595  0.1479
   31C3H7N  HC3  399   0.517   0.757  52.815 -1.6684  0.7471 -1.2777
   31C3H7N  HC4  400   0.420   0.622  52.885  0.3284  0.0502  0.8761
   31C3H7N  N41  401   0.216   0.779  52.971  0.2017  0.0900 -0.0556
   31C3H7N   O1  402   0.209   0.713  52.681  0.1333 -0.2028 -0.1629
   31C3H7N   O2  403   0.339   0.875  52.643 -0.1993  0.6577 -0.0437
   32C3H7N   C1  404  20.491   1.049  53.370 -0.1362 -0.6213 -0.2593
   32C3H7N  CT1  405   0.026   1.041  53.220 -0.0893  0.0187 -0.1289
   32C3H7N  CT2  406   0.144   1.133  53.173 -0.4063  1.0630 -0.1363
   32C3H7N   H1  407  20.368   1.165  53.137 -2.4271 -1.7070  2.0580
   32C3H7N   H2  408  20.342   1.004  53.155 -1.0567  1.3151  1.2155
   32C3H7N   H3  409  20.439   1.060  53.028 -1.8337  1.0571 -0.9554
   32C3H7N  HC1  410   0.053   0.938  53.193 -0.0766  0.2815 -1.1305
   32C3H7N  HC2  411   0.165   1.103  53.070 -0.2004 -1.0775  0.5035
   32C3H7N  HC3  412   0.226   1.110  53.242 -0.8951  1.3904  0.5570
   32C3H7N  HC4  413   0.114   1.237  53.187 -0.3299  1.4598 -2.6126
   32C3H7N  N41  414  20.414   1.072  53.127 -0.0158 -0.3339 -0.3090
   32C3H7N   O1  415  20.405   1.134  53.398  0.1291 -0.5416  0.7669
   32C3H7N   O2  416   0.044   0.983  53.456 -0.0496  0.1497 -0.2087
   33C3H7N   C1  417   0.312   0.189  53.667 -0.3744 -0.3340  0.1767
   33C3H7N  CT1  418   0.280   0.200  53.513 -0.1968 -0.2704  0.0070
   33C3H7N  CT2  419   0.172   0.100  53.479  0.3059 -0.1865  0.5028
   33C3H7N   H1  420   0.419   0.079  53.415  1.8564  0.5621  1.0267
   33C3H7N   H2  421   0.479   0.240  53.429 -1.1049  1.5302  1.1461
   33C3H7N   H3  422   0.367   0.205  53.320  0.3202  0.3400  0.0674
   33C3H7N  HC1  423   0.254   0.304  53.491  0.0041 -0.1980  0.1086
   33C3H7N  HC2  424   0.152   0.113  53.372  0.0032  0.5624  0.6495
   33C3H7N  HC3  425   0.081   0.117  53.537 -0.0089 -0.1212 -0.0040
   33C3H7N  HC4  426   0.202  19.745  53.494  1.6932  0.0047 -0.7878
   33C3H7N  N41  427   0.395   0.180  53.416  0.0098  0.1591  0.1110
   33C3H7N   O1  428   0.392   0.103  53.705 -0.1731 -0.2981 -0.0809
   33C3H7N   O2  429   0.285   0.281  53.744  0.3483  0.0632 -0.0318
   34C3H7N   C1  430   0.659   0.418  53.575  0.0816 -0.6444  0.0588
   34C3H7N  CT1  431   0.610   0.404  53.722  0.0107 -0.6148 -0.2113
   34C3H7N  CT2  432   0.499   0.506  53.758  0.6054  0.1138 -0.0787
   34C3H7N   H1  433   0.755   0.525  53.816  1.5653 -0.9269 -0.2301
   34C3H7N   H2  434   0.799   0.359  53.810  0.9098  0.7469  1.7007
   34C3H7N   H3  435   0.683   0.409  53.917 -0.2374 -2.0587 -0.2389
   34C3H7N  HC1  436   0.578   0.300  53.736 -0.0266 -0.4163  1.1816
   34C3H7N  HC2  437   0.461   0.484  53.858  0.2187 -0.8641 -0.4374
   34C3H7N  HC3  438   0.413   0.508  53.691 -0.8027  0.4674  1.6929
   34C3H7N  HC4  439   0.539   0.607  53.755 -1.6244  0.9892 -1.8322
   34C3H7N  N41  440   0.722   0.427  53.824 -0.3576 -0.2949  0.0356
   34C3H7N   O1  441   0.725   0.515  53.545  0.1858  0.2422 -0.5789
   34C3H7N   O2  442   0.605   0.353  53.487  0.3361 -0.0612 -0.8781
   35C3H7N   C1  443   0.249   0.790  53.305  0.1235 -0.3419 -0.4163
   35C3H7N  CT1  444   0.294   0.804  53.455  0.1568  0.0073  0.0433
   35C3H7N  CT2  445   0.425   0.732  53.475  0.0719 -0.7159 -0.4799
   35C3H7N   H1  446   0.161   0.672  53.547  0.8626 -0.5207  0.6420
   35C3H7N   H2  447   0.105   0.823  53.532 -0.4001  0.4539  2.6258
   35C3H7N   H3  448   0.221   0.785  53.655 -0.0398 -0.2409  0.5278
   35C3H7N  HC1  449   0.311   0.908  53.479 -1.4028  0.0666  1.0114
   35C3H7N  HC2  450   0.474   0.757  53.570 -0.7472  0.8262 -0.4519
   35C3H7N  HC3  451   0.486   0.759  53.389 -0.0621  0.0077 -0.3484
   35C3H7N  HC4  452   0.408   0.624  53.474  0.8410 -0.8360 -0.8046
   35C3H7N  N41  453   0.191   0.771  53.557 -0.1659 -0.1979  0.5618
   35C3H7N   O1  454   0.178   0.705  53.265  0.0566  0.3596  0.1588
   35C3H7N   O2  455   0.304   0.866  53.223 -0.3882  0.4710  0.9009
   36C3H7N   C1  456  20.471   1.029  53.950  0.2558 -0.0130 -0.5945
   36C3H7N  CT1  457   0.010   1.019  53.803 -0.1699  0.2904 -0.3771
   36C3H7N  CT2  458   0.124   1.123  53.778 -0.1003 -0.0858 -0.4023
   36C3H7N   H1  459  20.381   1.149  53.728  0.4729 -0.0328  1.0037
   36C3H7N   H2  460  20.342   0.985  53.709  0.0668 -0.4189  1.0851
   36C3H7N   H3  461  20.455   1.054  53.611  0.7168  0.8178  0.0775
   36C3H7N  HC1  462   0.034   0.915  53.783  1.1577 -0.0137  2.5996
   36C3H7N  HC2  463   0.173   1.107  53.682  2.7013 -0.7396  1.0804
   36C3H7N  HC3  464   0.203   1.104  53.850 -0.1988  0.5266 -0.1297
   36C3H7N  HC4  465   0.090   1.226  53.788 -0.1334 -0.2579  1.5678
   36C3H7N  N41  466  20.418   1.055  53.707 -0.2873 -0.0571 -0.2912
   36C3H7N   O1  467  20.402   1.126  53.986  0.1752  0.4424  0.2369
   36C3H7N   O2  468   0.009   0.965  54.043 -0.1630  0.4601  0.1271
   37C3H7N   C1  469   0.309   0.162  54.247  0.1610  0.4075 -0.3557
   37C3H7N  CT1  470   0.273   0.184  54.096  0.2588 -0.1831  0.0885
   37C3H7N  CT2  471   0.156   0.099  54.047 -0.0338 -0.0575  0.2901
   37C3H7N   H1  472   0.418   0.056  54.011 -2.5028 -0.3657 -0.4013
   37C3H7N   H2  473   0.474   0.206  54.032  0.8392 -1.1878  2.3310
   37C3H7N   H3  474   0.374   0.166  53.902 -0.4488 -2.3522 -0.2853
   37C3H7N  HC1  475   0.262   0.290  54.075 -0.7348 -0.1869  0.5327
   37C3H7N  HC2  476   0.147   0.118  53.940 -1.2018 -2.3365 -0.0628
   37C3H7N  HC3  477   0.065   0.121  54.103  0.8128 -0.4644  1.8518
   37C3H7N  HC4  478   0.183  19.744  54.068 -0.6731 -0.1301  0.7948
   37C3H7N  N41  479   0.389   0.155  54.004  0.4926  0.5953 -0.0421
   37C3H7N   O1  480   0.403   0.094  54.279 -0.3640  0.1127 -0.0078
   37C3H7N   O2  481   0.252   0.229  54.334 -0.3032  0.5148  0.1872
   38C3H7N   C1  482   0.643   0.422  54.156  0.3470  0.3779 -0.6766
   38C3H7N  CT1  483   0.601   0.418  54.303 -0.0490 -0.3811 -0.1385
   38C3H7N  CT2  484   0.464   0.488  54.327  0.1584  0.4522  0.2366
   38C3H7N   H1  485   0.729   0.557  54.379  0.4910 -0.2384 -0.1165
   38C3H7N   H2  486   0.786   0.405  54.391  0.1482 -0.8157  0.7899
   38C3H7N   H3  487   0.670   0.452  54.502 -2.1262 -2.7918 -0.9840
   38C3H7N  HC1  488   0.579   0.314  54.326 -2.8873  0.1131 -0.4672
   38C3H7N  HC2  489   0.432   0.468  54.429 -0.1849  0.7599  0.1926
   38C3H7N  HC3  490   0.396   0.441  54.256  1.2666 -1.3177  0.2975
   38C3H7N  HC4  491   0.469   0.594  54.304 -2.4181  0.7094  0.8188
   38C3H7N  N41  492   0.700   0.461  54.403  0.4160 -0.2006 -0.0597
   38C3H7N   O1  493   0.717   0.511  54.116 -0.3266 -0.3978  0.8649
   38C3H7N   O2  494   0.588   0.353  54.072 -0.0946  0.1321 -0.2474
   39C3H7N   C1  495   0.297   0.776  53.872 -0.0598 -0.0127 -0.0264
   39C3H7N  CT1  496   0.328   0.801  54.022  0.3961 -0.0389 -0.1072
   39C3H7N  CT2  497   0.452   0.719  54.064 -0.5505 -0.1473 -0.9610
   39C3H7N   H1  498   0.181   0.672  54.111 -1.4269  0.8602 -3.1346
   39C3H7N   H2  499   0.126   0.830  54.089 -1.1689 -1.2509  0.4788
   39C3H7N   H3  500   0.219   0.797  54.214 -0.3808  0.7732  0.2406
   39C3H7N  HC1  501   0.353   0.905  54.044  0.2297 -0.1203  0.4837
   39C3H7N  HC2  502   0.487   0.754  54.162  1.5493  0.3218 -1.8643
   39C3H7N  HC3  503   0.533   0.740  53.994  0.8917  0.6139  0.8671
   39C3H7N  HC4  504   0.437   0.611  54.062 -0.4317 -0.2892  2.2092
   39C3H7N  N41  505   0.208   0.772  54.115  0.0806  0.3883  0.2831
   39C3H7N   O1  506   0.193   0.719  53.850 -0.1559 -0.1198  0.0967
   39C3H7N   O2  507   0.348   0.843  53.783 -0.1096 -0.0970 -0.2438
   40C3H7N   C1  508  20.491   1.058  54.531 -0.7268 -0.1111 -0.5773
   40C3H7N  CT1  509   0.016   1.053  54.383 -1.0372  0.3461  0.3379
   40C3H7N  CT2  510   0.125   1.158  54.346 -0.1129 -0.0530 -0.0639
   40C3H7N   H1  511  20.372   1.174  54.299 -0.8464  0.2023 -0.9953
   40C3H7N   H2  512  20.340   1.008  54.315  0.7405 -0.2721  0.7015
   40C3H7N   H3  513  20.439   1.068  54.189 -0.7743  0.2571 -0.8244
   40C3H7N  HC1  514   0.057   0.954  54.364 -2.2363 -0.2648  0.8694
   40C3H7N  HC2  515   0.169   1.126  54.252  1.0881 -1.4728  0.9701
   40C3H7N  HC3  516   0.198   1.152  54.427  1.1395 -0.8651 -1.2342
   40C3H7N  HC4  517   0.087   1.261  54.349 -0.4094 -0.1212 -1.3100
   40C3H7N  N41  518  20.410   1.078  54.288 -0.4024  0.3478 -0.7201
   40C3H7N   O1  519  20.403   1.136  54.570 -0.0822  0.1045 -0.3973
   40C3H7N   O2  520   0.044   0.990  54.610 -0.1609  0.4814  0.0012
   41C3H7N   C1  521   0.294   0.150  54.822  0.4947  0.1759 -0.3905
   41C3H7N  CT1  522   0.258   0.165  54.673 -0.3180  0.2866 -0.5036
   41C3H7N  CT2  523   0.145   0.064  54.630 -0.2194 -0.1142  0.3271
   41C3H7N   H1  524   0.416   0.062  54.586 -0.1386  0.2369  1.9916
   41C3H7N   H2  525   0.446   0.225  54.594  2.3699 -1.5388 -0.3253
   41C3H7N   H3  526   0.332   0.162  54.482 -1.6962  0.2077  0.6544
   41C3H7N  HC1  527   0.223   0.265  54.646 -1.1494 -0.0346 -0.6459
   41C3H7N  HC2  528   0.111   0.085  54.529 -0.8000  1.7165  0.8954
   41C3H7N  HC3  529   0.057   0.073  54.694  0.0278 -1.1705  0.8362
   41C3H7N  HC4  530   0.183  19.711  54.639 -0.9206 -0.3882  0.2252
   41C3H7N  N41  531   0.371   0.155  54.577  0.5177  0.3720 -0.2106
   41C3H7N   O1  532   0.383   0.074  54.849  0.6037  0.4153  0.6382
   41C3H7N   O2  533   0.250   0.226  54.907 -0.0919  0.4974 -0.1757
   42C3H7N   C1  534   0.622   0.422  54.723 -0.1856  0.2894 -0.4153
   42C3H7N  CT1  535   0.578   0.409  54.869  0.0143  0.1278 -0.3540
   42C3H7N  CT2  536   0.450   0.498  54.902  0.0919  0.2644 -0.2092
   42C3H7N   H1  537   0.720   0.536  54.955  2.7818 -1.1718 -1.1632
   42C3H7N   H2  538   0.763   0.377  54.939 -0.2801 -0.6805  0.6779
   42C3H7N   H3  539   0.650   0.423  55.060  0.3279  0.8394  0.6129
   42C3H7N  HC1  540   0.550   0.305  54.886  0.4837 -0.0003 -0.3529
   42C3H7N  HC2  541   0.420   0.470  55.003 -0.3749 -0.6094 -0.5771
   42C3H7N  HC3  542   0.370   0.477  54.831  2.6866 -1.5101 -2.7411
   42C3H7N  HC4  543   0.465   0.606  54.904  1.0632  0.1462 -0.9757
   42C3H7N  N41  544   0.685   0.439  54.964  0.0858 -0.0906  0.3653
   42C3H7N   O1  545   0.703   0.507  54.692 -0.1409 -0.1604  0.1596
   42C3H7N   O2  546   0.570   0.356  54.640  0.1987 -0.0783 -0.6633
   43C3H7N   C1  547   0.280   0.791  54.435 -0.4215 -0.2978  0.6527
   43C3H7N  CT1  548   0.313   0.800  54.583  0.4081  0.5208 -0.3304
   43C3H7N  CT2  549   0.434   0.708  54.610 -0.3320 -0.1092 -0.7610
   43C3H7N   H1  550   0.166   0.675  54.668 -0.2287 -0.3640  1.4258
   43C3H7N   H2  551   0.124   0.834  54.672 -0.7460 -0.7999 -1.3407
   43C3H7N   H3  552   0.239   0.778  54.781  0.0774  3.5693 -0.4293
   43C3H7N  HC1  553   0.347   0.902  54.604 -1.0663  0.4710  2.5168
   43C3H7N  HC2  554   0.470   0.716  54.713 -1.9549 -0.2032 -0.1583
   43C3H7N  HC3  555   0.522   0.732  54.551 -0.2459 -1.9029 -1.3865
   43C3H7N  HC4  556   0.400   0.609  54.581 -2.3619 -0.0437  1.2134
   43C3H7N  N41  557   0.204   0.770  54.684 -0.3238 -0.0659 -0.0752
   43C3H7N   O1  558   0.207   0.708  54.389  0.4138 -0.1538 -0.3863
   43C3H7N   O2  559   0.321   0.873  54.358  0.4141 -0.4267  1.2569
   44C3H7N   C1  560  20.495   1.060  55.098  0.0855 -0.8876  0.2067
   44C3H7N  CT1  561   0.016   1.039  54.952  0.3055 -0.3071 -0.2603
   44C3H7N  CT2  562   0.137   1.124  54.913  0.6633  0.3447  0.1168
   44C3H7N   H1  563  20.396   1.176  54.870 -0.0446  0.5264  0.3838
   44C3H7N   H2  564  20.338   1.013  54.884  2.2610 -1.7193  0.7996
   44C3H7N   H3  565  20.444   1.050  54.764  0.4184  1.0062 -0.3737
   44C3H7N  HC1  566   0.043   0.933  54.950 -0.0089 -0.3978  0.1987
   44C3H7N  HC2  567   0.151   1.098  54.808 -0.7993  0.8189 -0.2115
   44C3H7N  HC3  568   0.225   1.100  54.973 -0.6914 -2.2104  1.1342
   44C3H7N  HC4  569   0.115   1.230  54.908  2.0679  0.7237  1.6320
   44C3H7N  N41  570  20.417   1.075  54.860  0.1341  0.6292 -0.3552
   44C3H7N   O1  571  20.413   1.143  55.122  0.1701  0.5906 -0.4228
   44C3H7N   O2  572   0.019   0.975  55.180 -0.1757 -0.5982  0.3902
   45C3H7N   C1  573   0.321   0.180  55.394  0.3330 -0.1089  0.0751
   45C3H7N  CT1  574   0.284   0.194  55.248 -0.6046  0.1979 -0.1901
   45C3H7N  CT2  575   0.154   0.117  55.215 -0.0445  0.2963  0.0768
   45C3H7N   H1  576   0.424   0.061  55.156 -2.8088  0.0315  1.3615
   45C3H7N   H2  577   0.475   0.219  55.166  0.1810 -0.7812  3.7377
   45C3H7N   H3  578   0.357   0.174  55.047  0.5129 -1.9222 -0.2877
   45C3H7N  HC1  579   0.263   0.300  55.230 -0.8727  0.0584 -0.7095
   45C3H7N  HC2  580   0.108   0.140  55.119 -0.0843  1.8233  0.4510
   45C3H7N  HC3  581   0.076   0.154  55.281  1.0759 -0.2164  1.7183
   45C3H7N  HC4  582   0.175   0.010  55.224 -0.5579  0.2944  1.3175
   45C3H7N  N41  583   0.395   0.159  55.142 -0.0508  0.7647  0.3922
   45C3H7N   O1  584   0.396   0.095  55.436  0.1120  0.4331 -0.1589
   45C3H7N   O2  585   0.256   0.246  55.474 -0.1442  0.1128  0.4192
   46C3H7N   C1  586   0.625   0.420  55.308  0.3246 -0.2523 -0.0562
   46C3H7N  CT1  587   0.591   0.422  55.462  0.0775 -0.4339  0.4910
   46C3H7N  CT2  588   0.471   0.511  55.494 -0.7660 -0.0348 -0.1622
   46C3H7N   H1  589   0.754   0.542  55.532  0.0151  1.2334  2.5218
   46C3H7N   H2  590   0.786   0.381  55.537  0.1568 -0.4818  1.5855
   46C3H7N   H3  591   0.684   0.447  55.647 -1.4932 -0.8686 -0.6628
   46C3H7N  HC1  592   0.556   0.323  55.489  0.0736 -0.2931  1.0035
   46C3H7N  HC2  593   0.440   0.491  55.597 -3.0305 -1.7197 -1.1318
   46C3H7N  HC3  594   0.395   0.491  55.419  0.9097 -0.8973 -1.6627
   46C3H7N  HC4  595   0.507   0.614  55.485  0.2910 -0.4077 -0.2044
   46C3H7N  N41  596   0.710   0.450  55.547  0.7226  0.4242 -0.0794
   46C3H7N   O1  597   0.708   0.500  55.274  0.0465  0.0510 -0.3184
   46C3H7N   O2  598   0.546   0.363  55.234 -0.0678 -0.2995 -0.3017
   47C3H7N   C1  599   0.260   0.798  55.020 -0.2802 -0.6383 -0.3752
   47C3H7N  CT1  600   0.310   0.800  55.169  0.1034  0.7322  0.0182
   47C3H7N  CT2  601   0.435   0.710  55.189 -0.1207  0.0559 -0.0071
   47C3H7N   H1  602   0.168   0.672  55.263  1.3008 -0.7606 -0.5318
   47C3H7N   H2  603   0.128   0.837  55.265  0.0267  0.1446  0.2977
   47C3H7N   H3  604   0.246   0.773  55.369  0.0358  0.5378 -0.1616
   47C3H7N  HC1  605   0.341   0.903  55.188 -0.2217  0.7025  0.7070
   47C3H7N  HC2  606   0.475   0.724  55.290  1.3469  0.9658 -0.6979
   47C3H7N  HC3  607   0.514   0.738  55.120 -0.1604  2.0372  0.7095
   47C3H7N  HC4  608   0.418   0.602  55.180  2.0016 -0.2858 -0.2040
   47C3H7N  N41  609   0.205   0.768  55.274 -0.2460 -0.1992 -0.0004
   47C3H7N   O1  610   0.183   0.711  54.987 -0.1224 -0.7541  0.0628
   47C3H7N   O2  611   0.316   0.864  54.937  0.5025  0.1080 -0.5431
   48C3H7N   C1  612  20.471   1.033  55.681 -0.6253  0.3343 -0.1722
   48C3H7N  CT1  613  20.496   1.015  55.532  0.0023  0.0105 -0.6374
   48C3H7N  CT2  614   0.114   1.096  55.493  0.1072  0.1086 -0.3464
   48C3H7N   H1  615  20.361   1.154  55.455 -0.1698 -0.3468 -0.2366
   48C3H7N   H2  616  20.301   0.996  55.474 -1.4253  0.8748  1.2234
   48C3H7N   H3  617  20.404   1.031  55.345 -0.1255 -2.1857  0.7175
   48C3H7N  HC1  618   0.005   0.910  55.506  1.4799  0.2238 -0.5721
   48C3H7N  HC2  619   0.143   1.087  55.388  0.6579 -2.8234  0.0085
   48C3H7N  HC3  620   0.196   1.072  55.560  0.9215  0.9758 -1.0396
   48C3H7N  HC4  621   0.101   1.204  55.500 -2.5040 -0.2054  0.2544
   48C3H7N  N41  622  20.382   1.053  55.444 -0.7824 -0.5278  0.2138
   48C3H7N   O1  623  20.396   1.119  55.723 -0.4395  0.2774  0.2381
   48C3H7N   O2  624   0.020   0.965  55.759  0.5781  0.2402 -0.4534
   49C3H7N   C1  625   0.321   0.179  55.970 -0.1896 -0.4304 -0.3709
   49C3H7N  CT1  626   0.275   0.199  55.817  0.7626 -0.2328 -0.1825
   49C3H7N  CT2  627   0.148   0.124  55.784  0.5984  0.2082  0.3095
   49C3H7N   H1  628   0.403   0.060  55.722  1.4860 -0.0489 -1.2846
   49C3H7N   H2  629   0.464   0.217  55.718 -0.5151  0.5255  1.1410
   49C3H7N   H3  630   0.341   0.172  55.614 -1.0090 -0.6492  0.4501
   49C3H7N  HC1  631   0.262   0.307  55.815  2.4826 -0.0247 -1.1420
   49C3H7N  HC2  632   0.122   0.156  55.683  1.3958  0.5412  0.2105
   49C3H7N  HC3  633   0.071   0.144  55.859  0.3852  2.1125 -0.3752
   49C3H7N  HC4  634   0.173   0.019  55.792  0.7938  0.3818  2.4764
   49C3H7N  N41  635   0.378   0.159  55.709  0.0844 -0.2131  0.0804
   49C3H7N   O1  636   0.369   0.076  56.007 -0.6105 -0.3246 -1.4028
   49C3H7N   O2  637   0.272   0.249  56.055  0.5652  0.0544 -0.0241
   50C3H7N   C1  638   0.630   0.414  55.890 -0.2086  0.5706 -0.6075
   50C3H7N  CT1  639   0.583   0.418  56.038 -0.2705  0.3727  1.0337
   50C3H7N  CT2  640   0.462   0.505  56.067 -0.1996  0.8672 -0.4517
   50C3H7N   H1  641   0.730   0.552  56.119 -0.8047  0.2299 -0.6505
   50C3H7N   H2  642   0.778   0.397  56.126 -1.2503 -1.7548  0.6375
   50C3H7N   H3  643   0.663   0.440  56.231  0.3088 -2.7500 -0.7477
   50C3H7N  HC1  644   0.559   0.314  56.060  1.3364 -0.4306 -0.9097
   50C3H7N  HC2  645   0.431   0.482  56.169  0.5179 -0.8309 -0.5987
   50C3H7N  HC3  646   0.385   0.482  55.993  0.4265  1.7795 -1.4029
   50C3H7N  HC4  647   0.483   0.611  56.054  1.4156  0.7819  1.2404
   50C3H7N  N41  648   0.694   0.456  56.134 -0.1363  0.0016 -0.4839
   50C3H7N   O1  649   0.697   0.502  55.849  0.1897  0.2074  0.3102
   50C3H7N   O2  650   0.569   0.343  55.811 -0.0522 -0.2194  0.0480
   51C3H7N   C1  651   0.263   0.796  55.593 -0.0214 -0.6353  0.1863
   51C3H7N  CT1  652   0.312   0.810  55.741 -1.0008 -1.1432  0.4721
   51C3H7N  CT2  653   0.440   0.731  55.773  0.2887  0.0924 -0.2103
   51C3H7N   H1  654   0.181   0.674  55.839  0.0376 -0.1651 -0.9244
   51C3H7N   H2  655   0.129   0.832  55.842 -1.5768 -1.9034 -0.3245
   51C3H7N   H3  656   0.251   0.788  55.942 -0.2356 -0.6349  0.6425
   51C3H7N  HC1  657   0.332   0.914  55.768 -0.3891 -0.1939 -3.3149
   51C3H7N  HC2  658   0.476   0.750  55.874  0.5279  0.4053 -0.3565
   51C3H7N  HC3  659   0.515   0.752  55.697  1.9228 -1.1015  1.0346
   51C3H7N  HC4  660   0.412   0.626  55.763  0.1327 -0.0469  1.4644
   51C3H7N  N41  661   0.213   0.772  55.847 -0.3566 -0.1534  0.6067
   51C3H7N   O1  662   0.192   0.707  55.550  0.2142 -0.0127  0.6424
   51C3H7N   O2  663   0.335   0.852  55.512  0.2216 -0.0777 -0.3352
   52C3H7N   C1  664  20.492   1.049  56.265  0.3048  0.0896 -0.2169
   52C3H7N  CT1  665   0.007   1.021  56.117  0.5879  0.2373  0.6509
   52C3H7N  CT2  666   0.128   1.100  56.069 -0.5003 -0.1000 -0.5716
   52C3H7N   H1  667  20.379   1.162  56.041  0.6342  0.2691 -0.9882
   52C3H7N   H2  668  20.319   1.010  56.047 -0.2170 -0.1023  0.1880
   52C3H7N   H3  669  20.433   1.047  55.927 -1.7633 -0.1520 -0.1811
   52C3H7N  HC1  670   0.016   0.913  56.100 -0.3180 -0.1681  2.6316
   52C3H7N  HC2  671   0.165   1.076  55.969 -0.1650 -1.4473 -0.1424
   52C3H7N  HC3  672   0.219   1.091  56.128  0.2507  0.8875 -1.5750
   52C3H7N  HC4  673   0.111   1.207  56.078  2.2383  0.4002 -0.8684
   52C3H7N  N41  674  20.404   1.064  56.025 -0.1503 -0.1640  0.3055
   52C3H7N   O1  675  20.415   1.142  56.298  0.1161  0.1266  0.0268
   52C3H7N   O2  676   0.042   0.985  56.352 -0.3063 -0.3929  0.0385
   53C3H7N   C1  677   0.321   0.197  56.557  0.5755  0.1127  0.1544
   53C3H7N  CT1  678   0.282   0.212  56.412  0.3487 -0.0521  0.2333
   53C3H7N  CT2  679   0.151   0.142  56.383  0.3273 -0.2034  0.0367
   53C3H7N   H1  680   0.400   0.055  56.311 -0.4397  0.0950 -0.8328
   53C3H7N   H2  681   0.478   0.203  56.323 -0.2934  1.4006  0.9996
   53C3H7N   H3  682   0.350   0.180  56.217  1.5277  1.7816  0.0908
   53C3H7N  HC1  683   0.268   0.315  56.380  0.1631 -0.7079 -1.8564
   53C3H7N  HC2  684   0.126   0.169  56.281  2.2917 -1.8874 -0.9248
   53C3H7N  HC3  685   0.068   0.176  56.446 -0.5017  0.1462 -1.2246
   53C3H7N  HC4  686   0.155   0.033  56.387  1.3991 -0.1728 -0.2424
   53C3H7N  N41  687   0.386   0.157  56.311  0.4014  0.2117  0.1555
   53C3H7N   O1  688   0.399   0.110  56.594 -0.7129 -0.0918 -0.0030
   53C3H7N   O2  689   0.261   0.256  56.643  0.2244 -0.2056  0.0309
   54C3H7N   C1  690   0.648   0.429  56.480 -0.7073  0.4268  0.1437
   54C3H7N  CT1  691   0.592   0.413  56.627  0.2479 -0.1764  0.0846
   54C3H7N  CT2  692   0.476   0.502  56.651 -0.3094  0.1069 -0.5797
   54C3H7N   H1  693   0.724   0.544  56.710 -1.1771 -0.4008 -1.5791
   54C3H7N   H2  694   0.789   0.396  56.715 -0.2616  1.1053 -1.5630
   54C3H7N   H3  695   0.656   0.432  56.819 -0.3151 -1.1765  1.3690
   54C3H7N  HC1  696   0.565   0.308  56.632 -1.9484  0.3548  0.0576
   54C3H7N  HC2  697   0.441   0.485  56.753  0.0828  0.7284 -0.3353
   54C3H7N  HC3  698   0.392   0.493  56.582 -0.6878 -0.9107  0.0153
   54C3H7N  HC4  699   0.520   0.602  56.649  0.6662 -0.1914  2.6168
   54C3H7N  N41  700   0.698   0.445  56.726 -0.6388 -0.1241  1.3654
   54C3H7N   O1  701   0.721   0.517  56.442 -0.2262 -0.2878  0.4133
   54C3H7N   O2  702   0.595   0.363  56.397 -0.1030  0.0419 -0.3921
   55C3H7N   C1  703   0.284   0.785  56.183  0.7738 -0.0153 -0.6562
   55C3H7N  CT1  704   0.317   0.804  56.335 -0.0189  0.5437  0.3641
   55C3H7N  CT2  705   0.435   0.709  56.368 -0.1418 -0.3417 -0.1244
   55C3H7N   H1  706   0.172   0.669  56.434  0.7627 -0.2414 -0.4525
   55C3H7N   H2  707   0.123   0.830  56.415 -1.5425 -0.7836  1.5169
   55C3H7N   H3  708   0.234   0.780  56.532  1.2355 -1.3839 -0.1082
   55C3H7N  HC1  709   0.355   0.905  56.347  1.0928  0.3734 -1.6051
   55C3H7N  HC2  710   0.469   0.722  56.471  0.7181 -0.5783 -0.3752
   55C3H7N  HC3  711   0.508   0.734  56.291 -0.8480  1.4078 -0.2666
   55C3H7N  HC4  712   0.403   0.606  56.355  0.3427 -0.7576  1.8238
   55C3H7N  N41  713   0.203   0.768  56.435 -0.4593  0.1567  0.1930
   55C3H7N   O1  714   0.185   0.714  56.158  0.5802 -0.6433 -0.3405
   55C3H7N   O2  715   0.324   0.857  56.097  0.2604 -0.1554  0.0432
   56C3H7N   C1  716  20.486   1.052  56.852  0.2854  0.1013 -0.0281
   56C3H7N  CT1  717   0.014   1.031  56.700 -0.2360  0.0661  0.7582
   56C3H7N  CT2  718   0.142   1.110  56.663 -0.0228  0.2693 -0.9053
   56C3H7N   H1  719  20.376   1.162  56.610 -1.5779 -0.3641  0.2539
   56C3H7N   H2  720  20.337   0.995  56.605 -0.0117  0.8853  2.1836
   56C3H7N   H3  721  20.460   1.050  56.508 -2.2937 -1.1158 -0.5399
   56C3H7N  HC1  722   0.026   0.924  56.685  1.3979  0.5063 -1.2539
   56C3H7N  HC2  723   0.171   1.095  56.559  1.7240  1.9863 -0.7058
   56C3H7N  HC3  724   0.223   1.077  56.728 -1.2708 -0.8359  0.1112
   56C3H7N  HC4  725   0.130   1.217  56.681 -1.0662 -0.1524  1.1126
   56C3H7N  N41  726  20.412   1.066  56.598  0.4087  0.3089  0.6848
   56C3H7N   O1  727  20.415   1.143  56.886 -0.3697  0.1566 -0.2146
   56C3H7N   O2  728   0.031   0.980  56.936 -0.0763 -0.1163  0.2563
   57C3H7N   C1  729   0.313   0.191  57.135 -0.0643  0.0701 -0.2287
   57C3H7N  CT1  730   0.277   0.210  56.982  0.5203 -0.5952  0.1031
   57C3H7N  CT2  731   0.170   0.114  56.946  0.6194  0.0195  0.2561
   57C3H7N   H1  732   0.439   0.108  56.905  1.4689  0.7358  0.4207
   57C3H7N   H2  733   0.470   0.265  56.901 -0.0171 -0.1022  0.8564
   57C3H7N   H3  734   0.365   0.212  56.789  0.9450  0.4977 -0.3551
   57C3H7N  HC1  735   0.243   0.314  56.978  1.4907 -0.2571  0.4364
   57C3H7N  HC2  736   0.134   0.139  56.846 -1.3044 -0.2375  0.8741
   57C3H7N  HC3  737   0.093   0.123  57.022  0.4878 -1.3933  0.3179
   57C3H7N  HC4  738   0.206   0.011  56.950 -1.0513 -0.6826 -1.5829
   57C3H7N  N41  739   0.393   0.198  56.887  0.1200 -0.0628 -0.1980
   57C3H7N   O1  740   0.389   0.109  57.169 -0.0066  0.6595  0.9060
   57C3H7N   O2  741   0.255   0.258  57.223  0.0635 -0.7203  0.3678
   58C3H7N   C1  742   0.638   0.434  57.065 -0.0927  0.6812 -0.2303
   58C3H7N  CT1  743   0.605   0.414  57.213  0.2944  0.2208  0.5073
   58C3H7N  CT2  744   0.486   0.498  57.253  0.3908 -0.4571  0.3008
   58C3H7N   H1  745   0.752   0.541  57.286  0.6414  0.2342 -1.3296
   58C3H7N   H2  746   0.805   0.387  57.280  1.5819  2.3297 -0.2782
   58C3H7N   H3  747   0.701   0.430  57.402 -0.8718 -2.9424 -0.6599
   58C3H7N  HC1  748   0.580   0.309  57.228 -1.1604  0.5724  0.6118
   58C3H7N  HC2  749   0.462   0.486  57.358  0.8780  0.2861  0.5049
   58C3H7N  HC3  750   0.398   0.471  57.194  0.5563  1.5812 -0.9549
   58C3H7N  HC4  751   0.498   0.605  57.232 -0.5628 -0.5122 -0.5660
   58C3H7N  N41  752   0.721   0.444  57.302  0.3944  0.5219 -0.0050
   58C3H7N   O1  753   0.722   0.517  57.032 -0.5417 -0.1327  0.0431
   58C3H7N   O2  754   0.582   0.371  56.973 -0.1652  0.1114  0.4040
   59C3H7N   C1  755   0.281   0.803  56.778 -0.1495 -0.2092  0.1099
   59C3H7N  CT1  756   0.316   0.806  56.924  0.1604 -0.1117 -0.9581
   59C3H7N  CT2  757   0.437   0.710  56.959 -0.3582 -0.0720 -0.2368
   59C3H7N   H1  758   0.148   0.688  56.989  1.2512  0.0828  1.3828
   59C3H7N   H2  759   0.134   0.858  56.994  0.4942  0.1813 -2.0037
   59C3H7N   H3  760   0.217   0.782  57.115 -0.6828  0.3441  0.5008
   59C3H7N  HC1  761   0.347   0.907  56.950 -1.0685  0.1792 -0.5547
   59C3H7N  HC2  762   0.458   0.727  57.065  2.1830 -2.8932 -0.2204
   59C3H7N  HC3  763   0.528   0.726  56.903  0.8031  2.7192  2.3240
   59C3H7N  HC4  764   0.404   0.606  56.957 -0.3988 -0.0340 -1.7818
   59C3H7N  N41  765   0.195   0.776  57.014  0.6180  0.7695  0.1748
   59C3H7N   O1  766   0.186   0.741  56.735  0.3429  0.2807  0.4361
   59C3H7N   O2  767   0.365   0.850  56.700 -0.1530  0.8006 -0.1071
   60C3H7N   C1  768  20.493   1.065  57.424 -0.8075 -0.2645  0.0683
   60C3H7N  CT1  769   0.017   1.045  57.271 -0.0382  0.5880 -0.1207
   60C3H7N  CT2  770   0.126   1.139  57.228 -0.5780 -0.3910  0.0517
   60C3H7N   H1  771  20.361   1.161  57.198  1.8450  0.6017  2.9207
   60C3H7N   H2  772  20.319   1.014  57.210 -0.2962 -0.3299 -1.0191
   60C3H7N   H3  773  20.428   1.063  57.081 -0.1880 -0.1123  0.4142
   60C3H7N  HC1  774   0.048   0.940  57.264  0.4572  0.6557  0.9137
   60C3H7N  HC2  775   0.170   1.113  57.132 -3.0793  0.0115 -1.2500
   60C3H7N  HC3  776   0.208   1.127  57.299 -1.1746  0.3996  0.8879
   60C3H7N  HC4  777   0.090   1.242  57.230  1.5005  0.4407 -2.7564
   60C3H7N  N41  778  20.402   1.068  57.181 -0.0991  0.1671  0.4189
   60C3H7N   O1  779  20.394   1.130  57.450  0.1812  0.2242 -0.5282
   60C3H7N   O2  780   0.040   1.003  57.513 -0.1954  0.7014  0.0160
   61C3H7N   C1  781   0.338   0.183  57.699  0.0923 -0.3151  0.0336
   61C3H7N  CT1  782   0.300   0.209  57.552  0.4096  0.2491  0.2312
   61C3H7N  CT2  783   0.171   0.131  57.522 -0.2079  0.1873  0.3024
   61C3H7N   H1  784   0.438   0.074  57.449 -0.7591 -0.5433  2.3412
   61C3H7N   H2  785   0.493   0.230  57.481 -0.7220  0.1792  1.2208
   61C3H7N   H3  786   0.384   0.196  57.361  0.8918  0.1040 -0.1114
   61C3H7N  HC1  787   0.295   0.317  57.544 -2.2779  0.0094 -2.6620
   61C3H7N  HC2  788   0.140   0.149  57.419  0.2086  1.1819  0.3524
   61C3H7N  HC3  789   0.092   0.163  57.589 -2.0162 -0.5882 -1.3815
   61C3H7N  HC4  790   0.187   0.023  57.530 -2.4664 -0.0143  2.6534
   61C3H7N  N41  791   0.410   0.173  57.458 -0.1875 -0.1694  0.1208
   61C3H7N   O1  792   0.427   0.107  57.736  0.6198 -0.1591  0.0460
   61C3H7N   O2  793   0.272   0.235  57.782 -0.0885 -0.0013  0.0063
   62C3H7N   C1  794   0.635   0.428  57.621  0.3529 -0.5114 -0.5581
   62C3H7N  CT1  795   0.583   0.409  57.771  0.6271  0.9295 -0.4682
   62C3H7N  CT2  796   0.463   0.497  57.802  0.0598  0.5053  0.9618
   62C3H7N   H1  797   0.714   0.550  57.871 -2.0327  0.8907  1.5444
   62C3H7N   H2  798   0.763   0.389  57.864 -0.1554 -0.1384 -1.8144
   62C3H7N   H3  799   0.648   0.434  57.967 -1.0344 -1.9041 -0.5551
   62C3H7N  HC1  800   0.557   0.304  57.784 -1.7156  1.2996 -1.7179
   62C3H7N  HC2  801   0.426   0.481  57.903 -0.2837 -0.4953  0.6860
   62C3H7N  HC3  802   0.388   0.474  57.726  1.0136 -1.7955  0.6818
   62C3H7N  HC4  803   0.496   0.600  57.795 -0.6188  0.7693  1.5964
   62C3H7N  N41  804   0.681   0.452  57.871  0.2012  0.1107  0.2193
   62C3H7N   O1  805   0.705   0.522  57.592  0.3132  0.1771  0.4796
   62C3H7N   O2  806   0.584   0.363  57.534 -0.5062  0.5025  0.8223
   63C3H7N   C1  807   0.269   0.795  57.345 -0.5322 -0.0237  0.0779
   63C3H7N  CT1  808   0.306   0.811  57.498  0.0018 -0.4787 -0.2341
   63C3H7N  CT2  809   0.430   0.716  57.522  0.5195 -0.0191  0.1515
   63C3H7N   H1  810   0.158   0.676  57.571 -2.1467  1.1772 -0.2511
   63C3H7N   H2  811   0.108   0.831  57.581 -0.3800 -0.0407 -1.1283
   63C3H7N   H3  812   0.229   0.770  57.687  1.3844 -1.3088 -0.6742
   63C3H7N  HC1  813   0.335   0.913  57.524 -2.2953  0.1681 -0.1246
   63C3H7N  HC2  814   0.475   0.733  57.620 -0.2009  0.3590  0.4147
   63C3H7N  HC3  815   0.512   0.740  57.453 -0.5363  0.1912 -1.0365
   63C3H7N  HC4  816   0.401   0.612  57.514  0.3492  0.0947 -0.8080
   63C3H7N  N41  817   0.192   0.772  57.591 -0.1365  0.4654 -0.0798
   63C3H7N   O1  818   0.203   0.704  57.301  0.2509 -0.0768 -0.1091
   63C3H7N   O2  819   0.325   0.871  57.265  0.1095  0.0207  0.8955
   64C3H7N   C1  820   0.014   1.049  57.987  0.4561 -0.1614 -0.4798
   64C3H7N  CT1  821   0.039   1.035  57.834  0.5228 -0.6091  0.1917
   64C3H7N  CT2  822   0.164   1.116  57.792 -0.0273  0.0853 -0.2018
   64C3H7N   H1  823  20.416   1.193  57.773 -0.4135 -0.0725  0.5544
   64C3H7N   H2  824  20.343   1.042  57.780 -1.0053 -0.0783 -1.4322
   64C3H7N   H3  825  20.438   1.079  57.653 -0.7124 -2.1557  0.3437
   64C3H7N  HC1  826   0.049   0.931  57.803  0.4331 -0.2389 -1.1015
   64C3H7N  HC2  827   0.195   1.108  57.688  0.4750  0.3401 -0.0714
   64C3H7N  HC3  828   0.244   1.066  57.847  0.2792  0.8656  0.0642
   64C3H7N  HC4  829   0.151   1.222  57.810 -2.3152 -0.3260  0.7876
   64C3H7N  N41  830  20.430   1.092  57.756 -0.5861 -0.0215  0.1109
   64C3H7N   O1  831  20.445   1.136  58.028 -0.2505 -0.5367 -0.0525
   64C3H7N   O2  832   0.058   0.969  58.066  0.2758  0.0632 -0.1515
   65C3H7N   C1  833   0.351   0.166  58.274  0.8448 -0.6200 -0.3342
   65C3H7N  CT1  834   0.300   0.180  58.132 -1.1260  0.5187  0.7463
   65C3H7N  CT2  835   0.205   0.067  58.098  0.2349  0.4659  0.2427
   65C3H7N   H1  836   0.451   0.080  58.025 -0.9160 -0.6699  1.8865
   65C3H7N   H2  837   0.477   0.249  58.045  1.7626 -0.4671 -2.4818
   65C3H7N   H3  838   0.361   0.187  57.937  1.3235  0.6887 -0.2158
   65C3H7N  HC1  839   0.256   0.278  58.117  1.7272  1.4829 -1.7074
   65C3H7N  HC2  840   0.157   0.091  58.004  1.7120  1.1071 -0.3556
   65C3H7N  HC3  841   0.116   0.056  58.160  0.1002  3.4303  0.6435
   65C3H7N  HC4  842   0.254  19.718  58.095 -0.6820  0.0099 -0.0497
   65C3H7N  N41  843   0.408   0.174  58.029  0.4892  0.0816  0.1263
   65C3H7N   O1  844   0.446   0.096  58.300 -0.2208 -0.0469  0.3956
   65C3H7N   O2  845   0.284   0.214  58.366 -0.5887 -0.7751  0.1956
   66C3H7N   C1  846   0.637   0.440  58.213  0.3425 -0.1694  0.7456
   66C3H7N  CT1  847   0.596   0.416  58.357 -0.1537  0.1181  0.5372
   66C3H7N  CT2  848   0.474   0.495  58.399 -0.0491  0.3332  0.0302
   66C3H7N   H1  849   0.729   0.549  58.447  1.3028  0.3415 -0.0830
   66C3H7N   H2  850   0.794   0.394  58.438  0.5953  0.0024 -0.2559
   66C3H7N   H3  851   0.682   0.446  58.554  0.1279 -0.6128 -0.7957
   66C3H7N  HC1  852   0.577   0.310  58.371  0.0561 -0.3405 -2.4939
   66C3H7N  HC2  853   0.448   0.459  58.498  0.9863  0.2776  0.2954
   66C3H7N  HC3  854   0.390   0.477  58.332 -0.0094  1.4599 -0.3319
   66C3H7N  HC4  855   0.492   0.602  58.397 -3.4016  0.9511 -0.3262
   66C3H7N  N41  856   0.708   0.448  58.454  0.7820  0.4078 -0.6090
   66C3H7N   O1  857   0.725   0.522  58.187 -0.2028  0.7386 -0.2975
   66C3H7N   O2  858   0.574   0.380  58.123 -0.4106  0.3880  0.1167
   67C3H7N   C1  859   0.289   0.775  57.919 -0.1246 -0.4219 -0.5748
   67C3H7N  CT1  860   0.333   0.796  58.061 -0.3267  0.2959  0.1386
   67C3H7N  CT2  861   0.459   0.722  58.092  0.3651  0.7062 -0.4584
   67C3H7N   H1  862   0.202   0.661  58.169  3.7680 -0.8371 -0.1717
   67C3H7N   H2  863   0.134   0.801  58.134  0.8918 -0.1325 -1.3208
   67C3H7N   H3  864   0.249   0.792  58.260 -2.2677 -2.0671  1.7550
   67C3H7N  HC1  865   0.358   0.902  58.068  0.8896  0.1112 -1.1851
   67C3H7N  HC2  866   0.494   0.751  58.191  0.4465  0.0911 -0.3053
   67C3H7N  HC3  867   0.536   0.743  58.019  0.2386  2.5617 -0.0789
   67C3H7N  HC4  868   0.440   0.614  58.089  0.8195  0.6020  0.3074
   67C3H7N  N41  869   0.224   0.762  58.164  0.4091 -0.0189  0.3220
   67C3H7N   O1  870   0.216   0.682  57.890  0.4707 -0.0367 -0.3860
   67C3H7N   O2  871   0.350   0.832  57.828 -0.6468 -0.2579  0.2300
   68C3H7N   C1  872  20.504   1.039  58.569  0.2709 -0.1156  0.1974
   68C3H7N  CT1  873   0.031   1.028  58.415  0.0570 -0.4682  0.1668
   68C3H7N  CT2  874   0.146   1.120  58.381 -0.0221 -0.3857  1.0860
   68C3H7N   H1  875  20.379   1.144  58.303  1.7485  1.1170  0.0077
   68C3H7N   H2  876  20.356   0.983  58.343  2.5675 -1.8320  1.5950
   68C3H7N   H3  877  20.461   1.033  58.217  0.3017  0.3533  0.1048
   68C3H7N  HC1  878   0.060   0.925  58.401 -0.2117 -0.7570  1.6367
   68C3H7N  HC2  879   0.173   1.104  58.276  0.1029 -1.4868  1.2826
   68C3H7N  HC3  880   0.228   1.094  58.447  0.6782 -0.4120  0.2243
   68C3H7N  HC4  881   0.115   1.224  58.393 -1.9298 -1.0901  2.4445
   68C3H7N  N41  882  20.426   1.053  58.312 -0.0355  0.1823  0.0144
   68C3H7N   O1  883  20.414   1.116  58.601  0.0262 -0.7803 -0.0658
   68C3H7N   O2  884   0.059   0.981  58.653 -0.0961  0.0326 -0.4440
   69C3H7N   C1  885   0.334   0.177  58.858  0.2211 -0.2723 -0.3846
   69C3H7N  CT1  886   0.295   0.193  58.710 -0.1764  0.1059 -0.0363
   69C3H7N  CT2  887   0.175   0.104  58.680 -1.1574 -0.2476  0.6705
   69C3H7N   H1  888   0.431   0.059  58.622 -0.2819 -0.3214  1.1072
   69C3H7N   H2  889   0.495   0.209  58.618  0.3178  0.1614 -1.3492
   69C3H7N   H3  890   0.363   0.178  58.521  1.9026  0.0042 -0.0374
   69C3H7N  HC1  891   0.268   0.297  58.691  0.8877  0.3822 -0.0385
   69C3H7N  HC2  892   0.144   0.121  58.577  1.2015  0.8729  0.1088
   69C3H7N  HC3  893   0.089   0.123  58.744 -0.2810 -0.5654  1.9400
   69C3H7N  HC4  894   0.200  19.747  58.690 -0.9376 -0.3137 -0.4614
   69C3H7N  N41  895   0.405   0.158  58.613  0.3809 -0.1882  0.6199
   69C3H7N   O1  896   0.420   0.088  58.888 -0.0844 -0.4184 -0.1803
   69C3H7N   O2  897   0.277   0.237  58.946 -0.4446 -0.0972 -0.2574
   70C3H7N   C1  898   0.632   0.430  58.795  0.4111  0.3846 -0.4136
   70C3H7N  CT1  899   0.612   0.409  58.952  0.1769  0.0087 -0.0415
   70C3H7N  CT2  900   0.503   0.513  58.991  0.3345  0.4005 -0.1797
   70C3H7N   H1  901   0.750   0.544  59.019  0.7235  0.1873 -0.4951
   70C3H7N   H2  902   0.813   0.390  59.029  0.3326  1.5315  2.6952
   70C3H7N   H3  903   0.688   0.442  59.133 -0.4101  3.6235  0.1164
   70C3H7N  HC1  904   0.575   0.311  58.981 -0.4109  1.6255  5.1084
   70C3H7N  HC2  905   0.472   0.495  59.094 -0.9964  2.6849 -0.1632
   70C3H7N  HC3  906   0.418   0.488  58.926  1.0269 -1.1702 -0.5012
   70C3H7N  HC4  907   0.533   0.616  58.975  0.5899  0.4701  0.7161
   70C3H7N  N41  908   0.726   0.445  59.037 -0.5689  0.5718 -0.0634
   70C3H7N   O1  909   0.707   0.512  58.757 -0.1229 -0.5389  0.2932
   70C3H7N   O2  910   0.579   0.351  58.718 -0.0678 -0.3815  0.4306
   71C3H7N   C1  911   0.271   0.788  58.491  0.5621 -0.1754  0.4173
   71C3H7N  CT1  912   0.325   0.797  58.641  0.0356  0.4162  0.6726
   71C3H7N  CT2  913   0.445   0.709  58.667 -0.0167  0.1113  0.9331
   71C3H7N   H1  914   0.195   0.653  58.733 -0.2022  0.4109 -3.5743
   71C3H7N   H2  915   0.139   0.817  58.734 -0.4232 -0.3692  0.5768
   71C3H7N   H3  916   0.259   0.747  58.839 -0.0171  0.0945 -0.1420
   71C3H7N  HC1  917   0.350   0.901  58.665  0.8286  0.3877  0.0188
   71C3H7N  HC2  918   0.480   0.716  58.770 -0.1617 -2.0352  1.1573
   71C3H7N  HC3  919   0.524   0.736  58.597 -0.6149 -1.9592 -0.6097
   71C3H7N  HC4  920   0.422   0.606  58.641  1.3384 -0.5099  2.2006
   71C3H7N  N41  921   0.219   0.752  58.744  0.0068  0.0412 -0.1578
   71C3H7N   O1  922   0.217   0.688  58.449 -0.4972 -0.4027  0.0932
   71C3H7N   O2  923   0.312   0.866  58.405 -0.5097 -0.8410  0.1335
   72C3H7N   C1  924  20.473   1.058  59.146 -0.7748 -0.4737  0.1982
   72C3H7N  CT1  925   0.012   1.030  59.001  0.3817 -0.1416  0.2614
   72C3H7N  CT2  926   0.129   1.119  58.965  0.1408  0.3716 -0.0179
   72C3H7N   H1  927  20.383   1.156  58.895 -0.2614  0.4070 -2.1499
   72C3H7N   H2  928  20.332   1.011  58.909  0.0845 -0.0326 -0.0796
   72C3H7N   H3  929  20.455   1.039  58.798 -0.8950  0.3473 -0.2665
   72C3H7N  HC1  930   0.028   0.923  58.992 -2.2007 -0.5805  0.3471
   72C3H7N  HC2  931   0.156   1.095  58.862 -0.7243 -0.1967 -0.1209
   72C3H7N  HC3  932   0.210   1.107  59.038 -0.5335 -0.5685  0.5905
   72C3H7N  HC4  933   0.099   1.222  58.983  1.9970  0.9566 -0.1899
   72C3H7N  N41  934  20.422   1.060  58.894 -0.1419  0.4095 -0.0100
   72C3H7N   O1  935  20.383   1.128  59.177  0.1995  0.2195 -0.6821
   72C3H7N   O2  936   0.011   0.980  59.230 -0.0152 -0.0410 -0.6201
   73C3H7N   C1  937   0.326   0.191  59.447  0.2155 -0.5936  0.7510
   73C3H7N  CT1  938   0.290   0.200  59.297  0.1769  0.0939  0.6344
   73C3H7N  CT2  939   0.169   0.108  59.263  0.4736 -0.4713 -0.2020
   73C3H7N   H1  940   0.420   0.068  59.212  1.8116 -0.0444 -1.8643
   73C3H7N   H2  941   0.478   0.226  59.214  0.1536  0.4506  1.6920
   73C3H7N   H3  942   0.351   0.177  59.101  0.1800 -0.5996  0.4571
   73C3H7N  HC1  943   0.264   0.305  59.280  2.3607  0.3431 -1.4129
   73C3H7N  HC2  944   0.147   0.121  59.157 -2.4327 -0.5235  0.3347
   73C3H7N  HC3  945   0.086   0.143  59.324 -0.6409 -1.5981 -1.0379
   73C3H7N  HC4  946   0.185   0.001  59.280  0.5551 -0.2780  0.9143
   73C3H7N  N41  947   0.395   0.167  59.195  0.7285  0.0749  0.2771
   73C3H7N   O1  948   0.403   0.100  59.478  0.0656  0.2878  0.3259
   73C3H7N   O2  949   0.278   0.266  59.526 -0.0623  0.1953  0.1941
   74C3H7N   C1  950   0.641   0.420  59.372  1.1762  0.1754  0.1617
   74C3H7N  CT1  951   0.605   0.412  59.516 -0.4462 -0.8032  0.6198
   74C3H7N  CT2  952   0.479   0.499  59.548  0.7139 -0.2596  0.1213
   74C3H7N   H1  953   0.733   0.549  59.602 -0.7005  0.0496  0.7318
   74C3H7N   H2  954   0.801   0.394  59.576  0.9196  0.9845  0.2520
   74C3H7N   H3  955   0.686   0.421  59.700  1.0657 -1.7139 -0.0436
   74C3H7N  HC1  956   0.575   0.310  59.537 -2.1138 -0.3557  0.5564
   74C3H7N  HC2  957   0.444   0.483  59.651 -1.3191 -1.0150 -0.6606
   74C3H7N  HC3  958   0.402   0.470  59.477  1.3456 -0.9671 -0.2715
   74C3H7N  HC4  959   0.507   0.604  59.538 -0.2167 -0.1404 -1.2812
   74C3H7N  N41  960   0.717   0.447  59.605  0.1627 -0.1098  0.0852
   74C3H7N   O1  961   0.707   0.516  59.331  0.9455 -0.3968  0.0657
   74C3H7N   O2  962   0.579   0.363  59.284 -0.1141 -0.3300 -0.4723
   75C3H7N   C1  963   0.268   0.786  59.079  0.7599 -0.3350  0.0801
   75C3H7N  CT1  964   0.314   0.808  59.226  0.3562  0.7878  0.3324
   75C3H7N  CT2  965   0.441   0.731  59.251  0.1772  0.0773  0.1838
   75C3H7N   H1  966   0.190   0.671  59.316 -1.5223 -0.1186  1.6237
   75C3H7N   H2  967   0.122   0.831  59.323  0.5458  0.3189 -1.0972
   75C3H7N   H3  968   0.243   0.786  59.424 -0.7199  2.1251 -0.4404
   75C3H7N  HC1  969   0.334   0.914  59.239 -3.0300  1.3316  1.7688
   75C3H7N  HC2  970   0.475   0.753  59.352 -0.0685  1.4202 -0.0152
   75C3H7N  HC3  971   0.513   0.748  59.171 -1.9610 -1.6909 -2.2014
   75C3H7N  HC4  972   0.425   0.623  59.248  0.7495 -0.0338  0.9678
   75C3H7N  N41  973   0.207   0.772  59.328  0.2055 -0.1305 -0.5006
   75C3H7N   O1  974   0.197   0.685  59.052 -0.1014  0.3977 -0.5406
   75C3H7N   O2  975   0.320   0.856  58.992  0.2774  0.4217 -0.0818
   76C3H7N   C1  976  20.492   1.077  59.721  0.2306 -0.2407  0.9092
   76C3H7N  CT1  977   0.014   1.040  59.573 -0.7636  0.7690  0.3007
   76C3H7N  CT2  978   0.139   1.104  59.515  0.2024  0.7659  0.9346
   76C3H7N   H1  979  20.382   1.162  59.466  1.7784 -0.0308  0.8960
   76C3H7N   H2  980  20.334   1.002  59.499  0.2387 -1.4196 -0.9990
   76C3H7N   H3  981  20.438   1.040  59.382 -0.7405  1.9806 -1.2718
   76C3H7N  HC1  982   0.033   0.932  59.572 -1.5981  0.6266 -1.1225
   76C3H7N  HC2  983   0.160   1.066  59.414  1.3657  0.1713  1.3825
   76C3H7N  HC3  984   0.230   1.085  59.571  0.9831  3.0398  0.4696
   76C3H7N  HC4  985   0.135   1.213  59.516 -1.1437  0.7375 -0.0222
   76C3H7N  N41  986  20.414   1.064  59.479 -0.0621 -0.8184 -0.3483
   76C3H7N   O1  987  20.401   1.157  59.739  0.4849  0.4271  0.0665
   76C3H7N   O2  988   0.011   0.998  59.807 -0.3150 -0.0302 -0.0914
   77C3H7N   C1  989   0.349   0.201  60.012 -0.3816  0.5036  0.0197
   77C3H7N  CT1  990   0.310   0.202  59.863  0.9182 -0.2078 -0.4728
   77C3H7N  CT2  991   0.194   0.102  59.841 -0.9888 -0.5784  0.1097
   77C3H7N   H1  992   0.456   0.077  59.778 -0.4115 -0.0096 -0.2364
   77C3H7N   H2  993   0.499   0.241  59.782  0.8863 -0.7815  2.5533
   77C3H7N   H3  994   0.390   0.178  59.668  2.6118 -1.6229 -1.0768
   77C3H7N  HC1  995   0.273   0.303  59.845 -1.9071 -1.1272 -0.0925
   77C3H7N  HC2  996   0.167   0.103  59.735  0.3177 -1.3258 -0.2334
   77C3H7N  HC3  997   0.114   0.133  59.909  1.4054 -0.2145  2.8499
   77C3H7N  HC4  998   0.225   0.003  59.874 -2.4797 -0.4520  1.9556
   77C3H7N  N41  999   0.423   0.174  59.765  0.4815  0.3035 -0.2253
   77C3H7N   O1 1000   0.406   0.101  60.048 -0.5480  0.5067  0.6855
   77C3H7N   O2 1001   0.295   0.269  60.096  0.5410  0.3389  0.5852
   78C3H7N   C1 1002   0.630   0.445  59.942 -0.6060 -0.2979 -0.5963
   78C3H7N  CT1 1003   0.594   0.438  60.091  0.0314  0.0432 -0.2910
   78C3H7N  CT2 1004   0.491   0.542  60.127  0.1308  0.0687  0.8698
   78C3H7N   H1 1005   0.749   0.549  60.159 -0.5459  0.6372  2.9316
   78C3H7N   H2 1006   0.776   0.382  60.159 -1.8074 -1.5189 -0.7053
   78C3H7N   H3 1007   0.665   0.462  60.274 -0.1831 -2.3426  0.2233
   78C3H7N  HC1 1008   0.562   0.336  60.113 -1.9563  0.3887 -1.4743
   78C3H7N  HC2 1009   0.460   0.530  60.231  2.4350 -1.2821  1.4388
   78C3H7N  HC3 1010   0.408   0.533  60.058  0.7836 -3.0252  0.4224
   78C3H7N  HC4 1011   0.538   0.640  60.118  1.9758 -0.8059  0.8711
   78C3H7N  N41 1012   0.707   0.457  60.180 -0.1775 -0.2267  0.1043
   78C3H7N   O1 1013   0.698   0.533  59.901  0.2769  0.2100 -0.2072
   78C3H7N   O2 1014   0.598   0.357  59.865  0.8543 -0.6183  0.1588
   79C3H7N   C1 1015   0.276   0.800  59.646  0.5186  0.7313 -0.1679
   79C3H7N  CT1 1016   0.306   0.822  59.797 -0.2496  0.7534  0.1476
   79C3H7N  CT2 1017   0.420   0.729  59.846  0.3475 -0.1325  0.5704
   79C3H7N   H1 1018   0.158   0.701  59.873 -0.8697  0.8530 -3.4652
   79C3H7N   H2 1019   0.121   0.862  59.867 -0.7038 -0.3734 -0.1724
   79C3H7N   H3 1020   0.228   0.812  59.984  0.0065  3.9195 -0.6962
   79C3H7N  HC1 1021   0.329   0.926  59.818 -1.2633  0.7539  1.2955
   79C3H7N  HC2 1022   0.438   0.753  59.951 -1.1812  1.3095  0.5112
   79C3H7N  HC3 1023   0.513   0.748  59.791  0.3090 -0.2338  0.4690
   79C3H7N  HC4 1024   0.388   0.625  59.847  0.0634 -0.0655 -0.8475
   79C3H7N  N41 1025   0.197   0.795  59.887 -0.2747  0.1586 -0.0260
   79C3H7N   O1 1026   0.193   0.723  59.608 -0.1075 -0.3007  0.2515
   79C3H7N   O2 1027   0.343   0.863  59.567  0.5041 -0.1036 -0.3799
   80C3H7N   C1 1028  20.477   1.059  60.316  0.8346  0.1435 -0.9045
   80C3H7N  CT1 1029   0.002   1.041  60.164 -0.1188  0.0342 -0.1945
   80C3H7N  CT2 1030   0.114   1.131  60.122  0.1124 -0.2508 -0.6121
   80C3H7N   H1 1031  20.363   1.159  60.061 -0.9764 -0.1399  1.8610
   80C3H7N   H2 1032  20.318   1.002  60.078  0.7094 -0.4999 -0.0078
   80C3H7N   H3 1033  20.437   1.043  59.965  0.3621  0.8572 -0.2458
   80C3H7N  HC1 1034   0.033   0.937  60.153  3.3815  1.0353 -0.6002
   80C3H7N  HC2 1035   0.144   1.101  60.022  3.7974 -1.1597  0.6502
   80C3H7N  HC3 1036   0.203   1.112  60.183  0.5626 -1.2405 -1.5660
   80C3H7N  HC4 1037   0.083   1.235  60.126  1.1077  0.1541 -2.8926
   80C3H7N  N41 1038  20.400   1.063  60.060  0.0998  0.2757 -0.2176
   80C3H7N   O1 1039  20.382   1.129  60.348 -0.4561 -0.0727 -0.0077
   80C3H7N   O2 1040   0.029   1.002  60.406  0.3171  0.3805  0.1361
   81C3H7N   C1 1041   0.337   0.191  60.579 -0.0177  0.1476 -0.2117
   81C3H7N  CT1 1042   0.287   0.193  60.437  0.1019  0.3414  0.3878
   81C3H7N  CT2 1043   0.174   0.089  60.398 -0.2733 -0.4488 -0.6585
   81C3H7N   H1 1044   0.447   0.077  60.358  3.0884  0.9822 -0.5749
   81C3H7N   H2 1045   0.472   0.244  60.344 -1.8562  0.4618 -1.0653
   81C3H7N   H3 1046   0.369   0.171  60.241  1.4162 -1.6901 -0.1639
   81C3H7N  HC1 1047   0.251   0.294  60.416  3.7690  1.6945  0.1778
   81C3H7N  HC2 1048   0.153   0.114  60.294 -0.4892  0.4473 -0.4016
   81C3H7N  HC3 1049   0.089   0.092  60.466  0.8207  0.7586  0.6992
   81C3H7N  HC4 1050   0.218  19.738  60.405  2.1507  0.6542  0.7332
   81C3H7N  N41 1051   0.402   0.168  60.338 -0.8963 -0.5859  0.7044
   81C3H7N   O1 1052   0.411   0.100  60.615 -0.2533  0.0542  0.2306
   81C3H7N   O2 1053   0.270   0.249  60.658  0.0923 -0.4258 -0.6159
   82C3H7N   C1 1054   0.625   0.466  60.539 -0.2625  0.2701 -0.1040
   82C3H7N  CT1 1055   0.598   0.435  60.686 -0.3585 -0.1315 -1.0096
   82C3H7N  CT2 1056   0.482   0.528  60.731 -0.7492  0.4323 -0.7112
   82C3H7N   H1 1057   0.758   0.554  60.759 -1.4875  0.8058  0.4280
   82C3H7N   H2 1058   0.790   0.389  60.731 -1.5013 -2.1342  3.2874
   82C3H7N   H3 1059   0.695   0.436  60.862 -2.8791  0.5468  0.0569
   82C3H7N  HC1 1060   0.562   0.333  60.691  0.6474 -0.4711 -0.7397
   82C3H7N  HC2 1061   0.453   0.501  60.832  1.4184 -0.3011 -0.2478
   82C3H7N  HC3 1062   0.401   0.515  60.659 -0.7700 -0.2266 -0.5709
   82C3H7N  HC4 1063   0.513   0.632  60.727  0.3768  0.1155 -0.3807
   82C3H7N  N41 1064   0.720   0.458  60.765 -0.4106  0.3935  0.6378
   82C3H7N   O1 1065   0.720   0.533  60.512 -0.4742 -0.6194  0.6108
   82C3H7N   O2 1066   0.574   0.406  60.445 -0.2482  0.0127  0.7640
   83C3H7N   C1 1067   0.273   0.818  60.221 -0.0949  0.7207 -0.5935
   83C3H7N  CT1 1068   0.297   0.823  60.374 -0.1371  0.3977  0.1175
   83C3H7N  CT2 1069   0.422   0.749  60.412  0.8834 -0.0299  0.6023
   83C3H7N   H1 1070   0.162   0.677  60.443 -0.6968 -1.6862  1.6696
   83C3H7N   H2 1071   0.096   0.824  60.439 -0.3521 -1.8297 -0.5902
   83C3H7N   H3 1072   0.209   0.782  60.559 -0.7422  1.3002 -0.0759
   83C3H7N  HC1 1073   0.311   0.929  60.398 -3.0478  0.9514 -0.3713
   83C3H7N  HC2 1074   0.440   0.756  60.520  0.6173 -1.8429  0.7938
   83C3H7N  HC3 1075   0.505   0.775  60.347  0.3849 -1.5209 -0.6770
   83C3H7N  HC4 1076   0.405   0.643  60.391  0.5959 -0.0468  0.9045
   83C3H7N  N41 1077   0.185   0.777  60.459 -0.2832 -1.4900 -0.0696
   83C3H7N   O1 1078   0.209   0.723  60.187 -0.0951 -0.6397 -0.1094
   83C3H7N   O2 1079   0.324   0.893  60.146 -0.4844 -0.1270 -0.6129
   84C3H7N   C1 1080  20.446   1.054  60.886  0.8853 -0.3744 -0.1886
   84C3H7N  CT1 1081  20.487   1.048  60.738 -0.2167  0.7705 -0.0618
   84C3H7N  CT2 1082   0.111   1.121  60.707  1.0864  0.4666 -0.0719
   84C3H7N   H1 1083  20.356   1.185  60.660  0.2096  0.6020 -0.2056
   84C3H7N   H2 1084  20.302   1.023  60.662  0.0892 -0.2726 -1.4528
   84C3H7N   H3 1085  20.421   1.077  60.548  1.2954  0.4798  0.8965
   84C3H7N  HC1 1086   0.001   0.945  60.711 -1.0145 -0.2970  3.1180
   84C3H7N  HC2 1087   0.144   1.089  60.608 -0.0079  1.0387 -0.6313
   84C3H7N  HC3 1088   0.194   1.095  60.773  2.3681  2.2302 -0.9716
   84C3H7N  HC4 1089   0.094   1.228  60.711  0.1104  0.2781  1.3493
   84C3H7N  N41 1090  20.381   1.087  60.642 -0.0104  0.4442  0.3620
   84C3H7N   O1 1091  20.370   1.138  60.921  0.0985 -0.7626 -0.6367
   84C3H7N   O2 1092   0.007   0.998  60.969  0.1168  0.0239  0.4055
   85C3H7N   C1 1093   0.326   0.194  61.146  0.2495  0.1989 -0.4290
   85C3H7N  CT1 1094   0.289   0.213  60.996 -0.6897 -0.2294  0.0121
   85C3H7N  CT2 1095   0.162   0.142  60.963  0.5414  0.1034  0.2766
   85C3H7N   H1 1096   0.415   0.068  60.912 -0.2393 -0.2920 -1.2328
   85C3H7N   H2 1097   0.486   0.218  60.920 -0.0606 -0.2672  1.3777
   85C3H7N   H3 1098   0.370   0.189  60.803 -2.2992  1.2533  1.0184
   85C3H7N  HC1 1099   0.285   0.320  60.979 -1.9720 -0.4538 -1.1825
   85C3H7N  HC2 1100   0.151   0.163  60.856  0.7481 -2.9080 -0.3687
   85C3H7N  HC3 1101   0.078   0.171  61.026  1.1587 -1.9679  2.1068
   85C3H7N  HC4 1102   0.178   0.034  60.962 -0.9413 -0.1401  1.0265
   85C3H7N  N41 1103   0.397   0.169  60.901  0.1028 -0.0715  0.1216
   85C3H7N   O1 1104   0.413   0.116  61.181  0.3297 -0.5840  0.6745
   85C3H7N   O2 1105   0.254   0.243  61.233  0.3017 -0.0028  0.1748
   86C3H7N   C1 1106   0.623   0.421  61.103 -0.4176  0.1703  0.2429
   86C3H7N  CT1 1107   0.582   0.406  61.250 -0.1679  0.4982 -0.6041
   86C3H7N  CT2 1108   0.458   0.489  61.283 -0.4196  0.4378 -0.3934
   86C3H7N   H1 1109   0.726   0.542  61.342  1.4610 -0.8486  4.0272
   86C3H7N   H2 1110   0.778   0.393  61.314  1.2980  0.2934  1.4489
   86C3H7N   H3 1111   0.682   0.433  61.450 -1.0567 -0.3210  0.2475
   86C3H7N  HC1 1112   0.562   0.300  61.270 -3.6504  1.0276 -0.9476
   86C3H7N  HC2 1113   0.441   0.464  61.387 -1.9396 -0.5273 -0.8509
   86C3H7N  HC3 1114   0.368   0.471  61.224 -2.4353  0.4689  2.5959
   86C3H7N  HC4 1115   0.485   0.595  61.281 -1.9710  0.8736  1.0197
   86C3H7N  N41 1116   0.695   0.444  61.348  0.1980 -0.7292  0.3501
   86C3H7N   O1 1117   0.707   0.501  61.067 -0.4882 -0.8312  0.4794
   86C3H7N   O2 1118   0.558   0.364  61.012 -0.9785  0.3065  0.3499
   87C3H7N   C1 1119   0.266   0.795  60.825 -0.2552  0.5189  0.2146
   87C3H7N  CT1 1120   0.306   0.827  60.968 -0.0875  0.1806 -0.8077
   87C3H7N  CT2 1121   0.418   0.735  61.020  0.4758  0.2924 -0.0313
   87C3H7N   H1 1122   0.160   0.718  61.075  2.4180 -1.8734 -0.7237
   87C3H7N   H2 1123   0.120   0.879  61.043 -1.1084 -0.9330  2.8713
   87C3H7N   H3 1124   0.240   0.845  61.157  1.7081  1.7690 -2.0617
   87C3H7N  HC1 1125   0.342   0.929  60.973 -0.8426  0.4831 -1.5338
   87C3H7N  HC2 1126   0.459   0.764  61.117 -2.1818 -1.4069  1.6572
   87C3H7N  HC3 1127   0.502   0.727  60.951  0.4556  1.5196 -0.2061
   87C3H7N  HC4 1128   0.370   0.637  61.027  1.0194 -0.0259 -0.7404
   87C3H7N  N41 1129   0.197   0.815  61.068  0.0805 -0.9227 -0.4381
   87C3H7N   O1 1130   0.201   0.700  60.787  0.1014 -0.3426  0.7000
   87C3H7N   O2 1131   0.308   0.874  60.739 -0.3760  0.6613  0.6778
   88C3H7N   C1 1132  20.450   1.044  61.476 -0.0734 -0.6290  0.2763
   88C3H7N  CT1 1133  20.483   1.028  61.326 -0.0491 -0.1748  0.0390
   88C3H7N  CT2 1134   0.092   1.118  61.282  0.6817 -0.3704  0.4740
   88C3H7N   H1 1135  20.340   1.142  61.209 -1.1706  0.3918 -0.0916
   88C3H7N   H2 1136  20.295   0.985  61.243  0.8785 -0.2805 -0.9540
   88C3H7N   H3 1137  20.407   1.016  61.125  0.0805 -0.1796 -0.1457
   88C3H7N  HC1 1138   0.001   0.924  61.308  0.8571  0.5732 -3.3758
   88C3H7N  HC2 1139   0.123   1.090  61.182  1.3526 -1.1640  0.8980
   88C3H7N  HC3 1140   0.179   1.097  61.343  2.4970 -0.0784 -1.9490
   88C3H7N  HC4 1141   0.060   1.222  61.293 -1.3622 -0.9296  0.0198
   88C3H7N  N41 1142  20.375   1.045  61.220  0.2006  0.8486 -0.4119
   88C3H7N   O1 1143  20.363   1.116  61.504 -0.3424  0.1165  0.1159
   88C3H7N   O2 1144   0.026   1.007  61.561  0.6785 -0.1627 -0.1176
   89C3H7N   C1 1145   0.329   0.190  61.751  0.1280  0.7941  0.1749
   89C3H7N  CT1 1146   0.281   0.200  61.603 -0.8055 -0.1118  0.0074
   89C3H7N  CT2 1147   0.159   0.108  61.576  0.1118  0.3577 -0.2261
   89C3H7N   H1 1148   0.426   0.069  61.526  0.5195  0.3658  1.4225
   89C3H7N   H2 1149   0.471   0.228  61.507 -0.9883  1.1411 -0.7737
   89C3H7N   H3 1150   0.345   0.163  61.412  2.9159  0.9579 -1.1353
   89C3H7N  HC1 1151   0.256   0.305  61.584  2.2729  0.6355 -0.2738
   89C3H7N  HC2 1152   0.130   0.109  61.471 -0.6250 -1.0978 -0.0547
   89C3H7N  HC3 1153   0.073   0.133  61.638 -0.7682 -0.0552 -1.2678
   89C3H7N  HC4 1154   0.190   0.004  61.586 -0.1985  0.3455  0.7048
   89C3H7N  N41 1155   0.391   0.164  61.505 -0.0767 -0.0686  0.4051
   89C3H7N   O1 1156   0.413   0.109  61.782  0.4057  0.1753  0.3933
   89C3H7N   O2 1157   0.274   0.262  61.837  0.3636 -0.3779  0.1839
   90C3H7N   C1 1158   0.630   0.442  61.667  0.5840  0.6850  0.9284
   90C3H7N  CT1 1159   0.601   0.423  61.817 -0.4011  0.4104  0.1466
   90C3H7N  CT2 1160   0.481   0.522  61.859  0.3574  0.5113  0.0203
   90C3H7N   H1 1161   0.756   0.535  61.906  0.2894 -0.3811 -0.1211
   90C3H7N   H2 1162   0.795   0.376  61.872 -0.4629 -0.5283 -0.7357
   90C3H7N   H3 1163   0.710   0.425  62.007  0.7345 -2.3620 -0.1839
   90C3H7N  HC1 1164   0.564   0.320  61.823  1.4032 -0.2671 -0.1072
   90C3H7N  HC2 1165   0.440   0.485  61.954  0.5461 -2.6106 -1.0519
   90C3H7N  HC3 1166   0.399   0.514  61.788  0.6630 -0.4204 -0.2459
   90C3H7N  HC4 1167   0.520   0.623  61.854  0.0285  0.6933  0.9481
   90C3H7N  N41 1168   0.720   0.439  61.905  0.0623 -0.2976  0.0253
   90C3H7N   O1 1169   0.715   0.525  61.635 -0.5823 -0.1596 -0.4087
   90C3H7N   O2 1170   0.585   0.371  61.588  0.0157  0.0995  0.6013
   91C3H7N   C1 1171   0.262   0.823  61.393  0.0256 -0.7384  0.6104
   91C3H7N  CT1 1172   0.304   0.822  61.543  0.7432 -0.3109  0.0823
   91C3H7N  CT2 1173   0.422   0.730  61.573  0.1354 -0.3113  0.2055
   91C3H7N   H1 1174   0.157   0.691  61.611  1.6636 -0.0532  0.1270
   91C3H7N   H2 1175   0.120   0.860  61.618  1.0999  0.7962 -1.4101
   91C3H7N   H3 1176   0.217   0.791  61.737 -1.8392  1.7557  1.0028
   91C3H7N  HC1 1177   0.327   0.923  61.578 -3.0177  1.6514 -2.6251
   91C3H7N  HC2 1178   0.450   0.741  61.678 -0.2236 -1.2236  0.4053
   91C3H7N  HC3 1179   0.502   0.770  61.511 -0.8044  0.4715 -0.5208
   91C3H7N  HC4 1180   0.393   0.625  61.564 -1.8707  0.4237 -2.2345
   91C3H7N  N41 1181   0.189   0.786  61.638  0.1486  0.3775  0.4708
   91C3H7N   O1 1182   0.189   0.738  61.348 -0.3364  0.1702 -0.5272
   91C3H7N   O2 1183   0.327   0.888  61.313 -0.4939 -0.2136 -0.2993
   92C3H7N   C1 1184  20.460   1.034  62.041 -0.7333  0.3140  0.5928
   92C3H7N  CT1 1185  20.499   1.039  61.886  0.0073  0.3500  0.1260
   92C3H7N  CT2 1186   0.121   1.120  61.851 -0.0025 -0.8964 -0.1594
   92C3H7N   H1 1187  20.356   1.164  61.795 -0.5750  0.8454 -0.2259
   92C3H7N   H2 1188  20.308   1.001  61.808  0.8015 -1.4116 -1.4873
   92C3H7N   H3 1189  20.415   1.077  61.692 -0.6714  1.2907  0.0054
   92C3H7N  HC1 1190   0.018   0.937  61.859 -2.2212 -0.3194  0.2789
   92C3H7N  HC2 1191   0.151   1.107  61.747  2.8265  2.3048  0.1938
   92C3H7N  HC3 1192   0.204   1.081  61.909 -1.1676 -2.6455  0.3823
   92C3H7N  HC4 1193   0.103   1.226  61.869  2.1041 -0.9639  2.6213
   92C3H7N  N41 1194  20.387   1.066  61.791 -0.6543  0.8130 -0.0405
   92C3H7N   O1 1195  20.397   1.126  62.087  0.2974  0.4774 -0.0659
   92C3H7N   O2 1196   0.020   0.964  62.117  0.1252 -0.0190  0.1003
   93C3H7N   C1 1197   0.333   0.183  62.337  0.3655 -1.1430 -0.4733
   93C3H7N  CT1 1198   0.288   0.208  62.188 -0.0014  0.0447 -0.5183
   93C3H7N  CT2 1199   0.147   0.149  62.159  0.2539  0.3730  0.5981
   93C3H7N   H1 1200   0.380   0.052  62.076  0.7327 -0.0729 -0.9718
   93C3H7N   H2 1201   0.467   0.191  62.104  0.0263 -1.3080  0.1211
   93C3H7N   H3 1202   0.351   0.191  61.987 -0.7348  0.6039  0.3574
   93C3H7N  HC1 1203   0.285   0.317  62.178 -1.0301  0.0697 -0.0384
   93C3H7N  HC2 1204   0.109   0.191  62.066  1.3111 -0.3940 -0.1944
   93C3H7N  HC3 1205   0.074   0.179  62.234 -0.1726 -1.6352  1.0247
   93C3H7N  HC4 1206   0.146   0.040  62.159 -1.9797  0.3309  3.7078
   93C3H7N  N41 1207   0.373   0.155  62.082 -0.3858 -0.1900 -0.0241
   93C3H7N   O1 1208   0.404   0.092  62.369 -0.0193 -0.1458 -0.4625
   93C3H7N   O2 1209   0.292   0.266  62.423  0.2951 -0.7084  0.3094
   94C3H7N   C1 1210   0.624   0.433  62.246 -0.2422 -0.1806  0.1123
   94C3H7N  CT1 1211   0.574   0.420  62.388  0.6971  0.2326  0.4212
   94C3H7N  CT2 1212   0.460   0.518  62.427 -0.8444  0.4450 -0.1100
   94C3H7N   H1 1213   0.726   0.535  62.481  0.4270 -0.7695 -2.2386
   94C3H7N   H2 1214   0.748   0.367  62.454 -2.8602 -2.2232  0.9548
   94C3H7N   H3 1215   0.661   0.431  62.584  1.1761  0.6386  0.9182
   94C3H7N  HC1 1216   0.542   0.321  62.419  0.7642 -0.4955 -1.7755
   94C3H7N  HC2 1217   0.432   0.505  62.531  1.9218  1.0101  0.7368
   94C3H7N  HC3 1218   0.379   0.507  62.355  0.3841 -0.2500 -1.4057
   94C3H7N  HC4 1219   0.496   0.620  62.411  2.8862 -0.3780  2.2958
   94C3H7N  N41 1220   0.683   0.441  62.483 -0.8333 -0.1651  0.3854
   94C3H7N   O1 1221   0.707   0.520  62.208  0.4195 -0.0688 -0.0239
   94C3H7N   O2 1222   0.584   0.357  62.159 -0.0572  0.0498 -0.0204
   95C3H7N   C1 1223   0.271   0.785  61.960 -0.2557  0.2008 -0.4074
   95C3H7N  CT1 1224   0.313   0.794  62.107  1.1339 -0.4969 -0.3726
   95C3H7N  CT2 1225   0.431   0.710  62.128  0.5048  0.5995  0.5414
   95C3H7N   H1 1226   0.168   0.670  62.182 -2.5000  1.3455 -0.1518
   95C3H7N   H2 1227   0.133   0.837  62.196  0.3859  0.0510  0.6619
   95C3H7N   H3 1228   0.230   0.770  62.305  2.4832  3.5276 -0.6974
   95C3H7N  HC1 1229   0.343   0.896  62.131 -1.5492  0.4124 -0.6652
   95C3H7N  HC2 1230   0.471   0.726  62.228  2.4028 -0.7372  0.0406
   95C3H7N  HC3 1231   0.508   0.745  62.059 -0.5658  0.9269 -0.5001
   95C3H7N  HC4 1232   0.405   0.604  62.125  0.8802  0.4501  2.0812
   95C3H7N  N41 1233   0.204   0.764  62.206  0.6214  0.1848 -0.0635
   95C3H7N   O1 1234   0.190   0.707  61.920 -0.3179 -0.7469  0.5934
   95C3H7N   O2 1235   0.323   0.862  61.884 -0.4755  0.1817 -0.2140
   96C3H7N   C1 1236  20.488   1.053  62.620  0.0619  1.1959  0.3129
   96C3H7N  CT1 1237   0.007   1.034  62.466  0.7223 -0.4141 -0.3023
   96C3H7N  CT2 1238   0.140   1.113  62.430  0.5157 -0.4927  0.4549
   96C3H7N   H1 1239  20.405   1.184  62.373  1.2751 -0.0616 -0.4601
   96C3H7N   H2 1240  20.320   1.038  62.382 -1.2549  1.8877  1.0730
   96C3H7N   H3 1241  20.450   1.060  62.268  0.9814  4.5213 -0.9171
   96C3H7N  HC1 1242   0.020   0.926  62.459  2.3145 -0.2435 -0.0544
   96C3H7N  HC2 1243   0.168   1.093  62.327  1.7831 -1.6014  0.9895
   96C3H7N  HC3 1244   0.221   1.071  62.490  1.0241  0.0700  0.1586
   96C3H7N  HC4 1245   0.123   1.220  62.442  2.7269 -0.2835  2.1959
   96C3H7N  N41 1246  20.411   1.081  62.361 -0.5577 -0.1987 -0.3690
   96C3H7N   O1 1247  20.406   1.133  62.661  0.5011 -0.4285 -0.0793
   96C3H7N   O2 1248   0.059   0.997  62.703 -0.2389  0.3348  0.0729
   97C3H7N   C1 1249   0.345   0.175  62.900  0.7550  0.9967 -0.0952
   97C3H7N  CT1 1250   0.308   0.205  62.758 -0.4722 -0.0907  0.8806
   97C3H7N  CT2 1251   0.184   0.130  62.716 -0.3336 -0.1676 -0.6908
   97C3H7N   H1 1252   0.441   0.068  62.674  1.8164 -0.2453 -1.6435
   97C3H7N   H2 1253   0.506   0.221  62.676 -0.6957  1.1952 -0.6163
   97C3H7N   H3 1254   0.396   0.170  62.556 -0.4757  0.6819  0.4426
   97C3H7N  HC1 1255   0.289   0.311  62.738 -2.4466 -0.5688  0.1459
   97C3H7N  HC2 1256   0.151   0.157  62.615 -2.4819  0.9461  0.2739
   97C3H7N  HC3 1257   0.100   0.160  62.778  0.7789 -0.2966  0.9015
   97C3H7N  HC4 1258   0.206   0.023  62.712  2.5210  0.3768 -0.7012
   97C3H7N  N41 1259   0.420   0.168  62.657 -0.0091 -0.2671  0.3223
   97C3H7N   O1 1260   0.418   0.085  62.933 -0.4267  0.0006  0.2660
   97C3H7N   O2 1261   0.295   0.242  62.988 -0.6122 -0.1764 -0.3828
   98C3H7N   C1 1262   0.636   0.426  62.823 -0.3013 -0.0261 -0.3771
   98C3H7N  CT1 1263   0.576   0.405  62.962  0.7251  0.4527 -0.1819
   98C3H7N  CT2 1264   0.452   0.499  62.986 -0.0180  0.7033  0.1353
   98C3H7N   H1 1265   0.702   0.543  63.081 -0.0395  0.3091  0.5542
   98C3H7N   H2 1266   0.749   0.384  63.094  0.1055 -0.8704  1.4236
   98C3H7N   H3 1267   0.611   0.421  63.166  0.8862 -0.2958 -0.6661
   98C3H7N  HC1 1268   0.554   0.299  62.971  1.1808  0.4646  1.1172
   98C3H7N  HC2 1269   0.404   0.460  63.076  1.2298  1.0050  0.9408
   98C3H7N  HC3 1270   0.383   0.495  62.902  0.4771 -1.7325 -0.1932
   98C3H7N  HC4 1271   0.472   0.606  62.988  0.1037  0.6799  3.4182
   98C3H7N  N41 1272   0.667   0.446  63.083  0.9431 -0.0699 -0.5629
   98C3H7N   O1 1273   0.721   0.508  62.807 -0.1094 -0.0879 -0.7835
   98C3H7N   O2 1274   0.580   0.369  62.733  0.4908 -0.2553 -0.3916
   99C3H7N   C1 1275   0.268   0.797  62.557  0.5980 -0.6166  0.3407
   99C3H7N  CT1 1276   0.314   0.815  62.701 -0.5492 -0.3268  0.0512
   99C3H7N  CT2 1277   0.448   0.740  62.726  0.3445 -0.3950  0.0802
   99C3H7N   H1 1278   0.185   0.680  62.815 -0.4503 -0.0733 -5.1400
   99C3H7N   H2 1279   0.131   0.834  62.795 -0.0440 -0.8839 -2.8506
   99C3H7N   H3 1280   0.259   0.791  62.905 -0.8716  0.3758  0.9062
   99C3H7N  HC1 1281   0.331   0.923  62.708 -1.0763 -0.1104 -1.6078
   99C3H7N  HC2 1282   0.480   0.749  62.829 -0.0244 -0.5001  0.2036
   99C3H7N  HC3 1283   0.513   0.775  62.646  0.2427  1.5005  0.8228
   99C3H7N  HC4 1284   0.439   0.632  62.714 -0.0585 -0.2931 -0.5686
   99C3H7N  N41 1285   0.216   0.778  62.812 -0.0070  0.0842  0.5417
   99C3H7N   O1 1286   0.172   0.723  62.536 -0.1442 -0.6720 -0.1484
   99C3H7N   O2 1287   0.337   0.839  62.462 -0.3626 -0.1487 -0.3032
  100C3H7N   C1 1288  20.507   1.057  63.194 -0.0299 -0.1022  0.4009
  100C3H7N  CT1 1289   0.034   1.036  63.045 -0.0503 -0.4123 -0.5219
  100C3H7N  CT2 1290   0.156   1.121  63.013 -0.2116 -0.2354 -0.5561
  100C3H7N   H1 1291  20.413   1.181  62.964  1.7320  0.4666 -2.4978
  100C3H7N   H2 1292  20.353   1.020  62.975 -0.2859 -1.4347 -2.9368
  100C3H7N   H3 1293  20.459   1.068  62.853 -2.9125  2.6750 -0.9217
  100C3H7N  HC1 1294   0.047   0.930  63.025 -0.9992 -1.2715  3.0248
  100C3H7N  HC2 1295   0.177   1.094  62.909 -2.0687  3.6583 -2.0540
  100C3H7N  HC3 1296   0.243   1.109  63.078 -0.2346  0.4580 -0.4032
  100C3H7N  HC4 1297   0.125   1.225  63.023 -0.2461 -0.2334 -0.6948
  100C3H7N  N41 1298  20.433   1.080  62.952 -0.1513 -0.2974  0.2450
  100C3H7N   O1 1299  20.422   1.136  63.222 -0.2826 -0.4222 -0.0573
  100C3H7N   O2 1300   0.034   0.972  63.282 -0.1623 -0.5124  0.6360
  101C3H7N   C1 1301   0.322   0.181  63.482  0.6759  0.2878  0.8173
  101C3H7N  CT1 1302   0.300   0.198  63.331  0.2463  0.0377 -0.4038
  101C3H7N  CT2 1303   0.171   0.129  63.283  0.3824 -0.3649 -0.8005
  101C3H7N   H1 1304   0.431   0.062  63.254 -2.8199 -0.9202 -1.7000
  101C3H7N   H2 1305   0.505   0.205  63.260  0.6027 -0.7508  0.8624
  101C3H7N   H3 1306   0.398   0.176  63.139 -0.8248 -1.4979  0.1286
  101C3H7N  HC1 1307   0.282   0.305  63.317 -0.4559  0.0037  0.1907
  101C3H7N  HC2 1308   0.149   0.146  63.178 -0.2970  1.3195 -0.4107
  101C3H7N  HC3 1309   0.083   0.145  63.345 -0.8771 -0.3254 -2.5695
  101C3H7N  HC4 1310   0.189   0.022  63.289  1.9448 -0.0334  0.7887
  101C3H7N  N41 1311   0.413   0.163  63.241  0.4218 -0.0398  0.1496
  101C3H7N   O1 1312   0.401   0.096  63.523  0.9291 -0.6819 -0.5054
  101C3H7N   O2 1313   0.266   0.261  63.559  0.0945  0.4493 -1.0593
  102C3H7N   C1 1314   0.642   0.422  63.422  1.0942  0.7379 -0.7755
  102C3H7N  CT1 1315   0.607   0.424  63.569 -0.4081  0.4063 -0.0283
  102C3H7N  CT2 1316   0.481   0.504  63.597  0.1596 -0.3940 -0.5050
  102C3H7N   H1 1317   0.730   0.553  63.635  2.9946  0.2103 -0.1424
  102C3H7N   H2 1318   0.786   0.387  63.653  0.2460  0.6611 -1.4280
  102C3H7N   H3 1319   0.665   0.457  63.758 -2.7810  2.0027 -2.2654
  102C3H7N  HC1 1320   0.582   0.321  63.596  1.1829  0.2865  1.1054
  102C3H7N  HC2 1321   0.461   0.500  63.704 -0.5271 -0.7171 -0.6490
  102C3H7N  HC3 1322   0.388   0.477  63.546 -0.2641 -3.0946  1.5581
  102C3H7N  HC4 1323   0.512   0.607  63.581 -1.6692  0.7522  3.0309
  102C3H7N  N41 1324   0.711   0.456  63.666  0.2052  0.5075 -0.8312
  102C3H7N   O1 1325   0.728   0.493  63.378  0.4236  0.1261 -0.6040
  102C3H7N   O2 1326   0.585   0.343  63.352 -0.1998  0.3234  0.6650
  103C3H7N   C1 1327   0.285   0.786  63.134  0.3285  0.0872 -0.4082
  103C3H7N  CT1 1328   0.319   0.811  63.285  0.0224  0.1808  0.8528
  103C3H7N  CT2 1329   0.440   0.741  63.334 -0.2762  0.2950 -1.4066
  103C3H7N   H1 1330   0.169   0.683  63.374 -0.2873  1.2623 -1.3179
  103C3H7N   H2 1331   0.121   0.841  63.381 -1.2356 -1.0178  0.8492
  103C3H7N   H3 1332   0.243   0.806  63.476 -0.6618  3.7964 -0.6080
  103C3H7N  HC1 1333   0.326   0.917  63.313 -0.3259 -0.2171  2.5206
  103C3H7N  HC2 1334   0.466   0.785  63.431  0.3678  1.0291 -1.9017
  103C3H7N  HC3 1335   0.530   0.746  63.273  0.2067  1.8339 -0.6065
  103C3H7N  HC4 1336   0.420   0.634  63.331  0.5189 -0.0265  1.9066
  103C3H7N  N41 1337   0.204   0.780  63.384  0.3042  0.9477 -0.2583
  103C3H7N   O1 1338   0.193   0.712  63.111 -0.7037 -0.3835 -0.1249
  103C3H7N   O2 1339   0.323   0.870  63.046 -0.6274  0.0065 -0.1219
  104C3H7N   C1 1340  20.476   1.055  63.768 -0.5072  0.0317  0.1361
  104C3H7N  CT1 1341   0.010   1.055  63.624 -0.6067 -1.1396  0.7352
  104C3H7N  CT2 1342   0.119   1.162  63.594 -0.6983  0.0929 -0.1456
  104C3H7N   H1 1343  20.381   1.181  63.521  1.5905  0.5074 -0.9143
  104C3H7N   H2 1344  20.330   1.025  63.567  0.8123 -1.1532  0.4290
  104C3H7N   H3 1345  20.441   1.050  63.433  0.8223 -2.9351  1.3008
  104C3H7N  HC1 1346   0.032   0.950  63.603 -3.3032 -1.3985 -1.0735
  104C3H7N  HC2 1347   0.164   1.140  63.498  2.1671  1.0083  0.9368
  104C3H7N  HC3 1348   0.196   1.157  63.672 -0.0687 -0.3798 -0.7930
  104C3H7N  HC4 1349   0.082   1.264  63.596 -1.9725 -0.3622 -0.0958
  104C3H7N  N41 1350  20.407   1.081  63.525 -0.2910  0.0354 -0.0337
  104C3H7N   O1 1351  20.383   1.122  63.803  1.1252 -0.2225  0.1427
  104C3H7N   O2 1352   0.035   1.003  63.857  0.0573  0.0502 -0.3211
  105C3H7N   C1 1353   0.327   0.171  64.065  0.4018 -0.2050  0.0815
  105C3H7N  CT1 1354   0.301   0.185  63.912 -0.9333 -0.2085  0.1346
  105C3H7N  CT2 1355   0.187   0.098  63.865 -0.1468  1.0783 -0.6966
  105C3H7N   H1 1356   0.455   0.064  63.822 -1.3724 -0.9145  0.6863
  105C3H7N   H2 1357   0.491   0.219  63.843  0.9740 -1.0443  0.3862
  105C3H7N   H3 1358   0.384   0.175  63.720  0.7953  0.5341 -0.3278
  105C3H7N  HC1 1359   0.277   0.291  63.902 -0.1063 -0.0986 -0.7223
  105C3H7N  HC2 1360   0.166   0.112  63.759  2.8953 -0.9141 -1.6160
  105C3H7N  HC3 1361   0.099   0.122  63.924 -0.7353 -1.5157 -0.4505
  105C3H7N  HC4 1362   0.225  19.745  63.864  0.1673  1.1989 -0.8571
  105C3H7N  N41 1363   0.412   0.157  63.818  0.4469 -0.0933 -0.3385
  105C3H7N   O1 1364   0.420   0.101  64.101 -0.0092 -0.1839  0.6665
  105C3H7N   O2 1365   0.256   0.225  64.148 -0.2045 -0.2448  0.8367
  106C3H7N   C1 1366   0.649   0.439  64.020 -0.3388  0.2036  0.3323
  106C3H7N  CT1 1367   0.612   0.428  64.168  0.2850  0.5702  0.5663
  106C3H7N  CT2 1368   0.492   0.515  64.191 -1.3814 -0.0921 -0.7593
  106C3H7N   H1 1369   0.757   0.559  64.251  0.4960 -0.9079  0.9211
  106C3H7N   H2 1370   0.809   0.405  64.236  0.1176 -0.6540  0.6711
  106C3H7N   H3 1371   0.695   0.449  64.356  1.9682 -3.1598  0.4090
  106C3H7N  HC1 1372   0.577   0.326  64.182  0.4612  0.3219 -0.7316
  106C3H7N  HC2 1373   0.451   0.502  64.291  0.3253  0.5920  0.0569
  106C3H7N  HC3 1374   0.413   0.497  64.118  0.0721 -1.2403 -2.0848
  106C3H7N  HC4 1375   0.526   0.618  64.175  2.1008 -1.1340 -0.4876
  106C3H7N  N41 1376   0.725   0.462  64.258 -0.1417 -0.7763  0.0150
  106C3H7N   O1 1377   0.746   0.504  63.984  0.2354 -0.6352 -0.1414
  106C3H7N   O2 1378   0.591   0.366  63.937  0.4330 -1.2001  1.1438
  107C3H7N   C1 1379   0.283   0.797  63.711  0.4329  0.7342  0.1293
  107C3H7N  CT1 1380   0.310   0.815  63.861 -0.4646 -0.4695  0.1337
  107C3H7N  CT2 1381   0.410   0.707  63.895 -0.5884 -0.2050 -0.6695
  107C3H7N   H1 1382   0.160   0.694  63.918  0.8956  0.1335 -2.1689
  107C3H7N   H2 1383   0.121   0.852  63.896 -0.9821  0.5632  2.2752
  107C3H7N   H3 1384   0.221   0.789  64.040  1.2169  0.5987 -0.6957
  107C3H7N  HC1 1385   0.361   0.906  63.892  0.7197 -0.8771 -0.5862
  107C3H7N  HC2 1386   0.445   0.730  63.996 -0.2195  0.8939 -1.0372
  107C3H7N  HC3 1387   0.489   0.708  63.819 -1.7428 -0.9531 -1.9051
  107C3H7N  HC4 1388   0.369   0.606  63.898  0.8559 -0.7647  1.2899
  107C3H7N  N41 1389   0.190   0.790  63.941  0.2816 -0.0694 -0.4179
  107C3H7N   O1 1390   0.207   0.708  63.686  0.3339  0.3311  0.1140
  107C3H7N   O2 1391   0.298   0.889  63.632  0.3497  0.4100 -0.0314
  108C3H7N   C1 1392  20.491   1.052  64.359 -0.3954  1.3719 -0.3908
  108C3H7N  CT1 1393   0.021   1.026  64.212  0.3034 -0.0852  0.3154
  108C3H7N  CT2 1394   0.143   1.114  64.169  0.1593  0.4032 -0.4769
  108C3H7N   H1 1395  20.386   1.166  64.133  2.2578  0.4600  0.2925
  108C3H7N   H2 1396  20.331   1.018  64.128 -0.3373  0.0437 -0.2351
  108C3H7N   H3 1397  20.453   1.041  64.023 -1.4330  1.2231 -0.9268
  108C3H7N  HC1 1398   0.041   0.919  64.200 -0.9079  0.0261 -3.5479
  108C3H7N  HC2 1399   0.176   1.088  64.068 -1.2893  1.5349 -1.2510
  108C3H7N  HC3 1400   0.222   1.082  64.237  0.2853 -0.6778 -1.1072
  108C3H7N  HC4 1401   0.120   1.219  64.186  0.5695  0.0435  2.6768
  108C3H7N  N41 1402  20.421   1.070  64.117 -0.0666 -0.3641  0.0646
  108C3H7N   O1 1403  20.402   1.134  64.388  0.7677 -0.1771 -0.2297
  108C3H7N   O2 1404   0.048   0.994  64.450  0.3097 -0.0811  0.4451
  109C3H7N   C1 1405   0.335   0.175  64.627 -0.9550  0.1192 -0.6671
  109C3H7N  CT1 1406   0.293   0.195  64.477  0.9860  0.5491 -1.2031
  109C3H7N  CT2 1407   0.173   0.102  64.442  0.9885  0.4511  0.1289
  109C3H7N   H1 1408   0.433   0.066  64.385 -1.9941 -0.6686  1.6995
  109C3H7N   H2 1409   0.490   0.222  64.417  1.0713 -0.9297 -1.0016
  109C3H7N   H3 1410   0.366   0.198  64.292 -0.5440  1.0907  1.2318
  109C3H7N  HC1 1411   0.254   0.295  64.463 -3.5556 -0.7970  0.8406
  109C3H7N  HC2 1412   0.148   0.133  64.340 -0.2798  0.6622  0.4896
  109C3H7N  HC3 1413   0.090   0.126  64.508  2.0699  1.5305  1.1053
  109C3H7N  HC4 1414   0.193  19.744  64.448  0.2515  0.3075  0.0537
  109C3H7N  N41 1415   0.411   0.167  64.380 -0.1247 -0.2783  0.5513
  109C3H7N   O1 1416   0.410   0.083  64.660  0.5719  0.3677  0.8299
  109C3H7N   O2 1417   0.279   0.240  64.711 -0.5841 -0.1976  0.4271
  110C3H7N   C1 1418   0.650   0.445  64.587 -0.2406  1.3121 -0.4236
  110C3H7N  CT1 1419   0.594   0.430  64.739 -0.2452 -0.2773  0.6966
  110C3H7N  CT2 1420   0.474   0.526  64.754 -0.7246 -0.5752 -0.2876
  110C3H7N   H1 1421   0.743   0.545  64.817  1.7027  0.6602  4.1293
  110C3H7N   H2 1422   0.795   0.397  64.809  0.3900 -0.8446  3.0456
  110C3H7N   H3 1423   0.684   0.432  64.932  2.1629 -0.3698  0.3122
  110C3H7N  HC1 1424   0.569   0.325  64.746 -2.9647  0.5250  4.1492
  110C3H7N  HC2 1425   0.445   0.514  64.858 -2.3159 -0.6715 -0.7301
  110C3H7N  HC3 1426   0.399   0.492  64.682 -2.0049  0.3192  0.6177
  110C3H7N  HC4 1427   0.499   0.632  64.752 -3.1217  0.0516  0.7393
  110C3H7N  N41 1428   0.709   0.449  64.833  0.1984  0.3756 -0.0808
  110C3H7N   O1 1429   0.731   0.528  64.562 -0.4278 -0.6311  0.1151
  110C3H7N   O2 1430   0.588   0.387  64.494 -0.3995 -0.3089 -0.2664
  111C3H7N   C1 1431   0.275   0.771  64.287  0.3733 -0.1694  0.0453
  111C3H7N  CT1 1432   0.322   0.817  64.425  0.4316  0.1540  0.2243
  111C3H7N  CT2 1433   0.444   0.733  64.473  0.1756  1.0392 -0.4768
  111C3H7N   H1 1434   0.201   0.683  64.527 -2.0746  0.5541 -3.4994
  111C3H7N   H2 1435   0.130   0.832  64.507 -0.4121 -0.0707  0.5715
  111C3H7N   H3 1436   0.250   0.810  64.622 -0.7157  1.2627  0.1983
  111C3H7N  HC1 1437   0.335   0.925  64.428 -0.0577  0.2031  0.7631
  111C3H7N  HC2 1438   0.484   0.771  64.566  0.6118 -1.1777  0.2497
  111C3H7N  HC3 1439   0.524   0.730  64.398  0.5485 -0.3320 -0.0371
  111C3H7N  HC4 1440   0.417   0.629  64.488  0.4087  1.3262  2.1758
  111C3H7N  N41 1441   0.220   0.784  64.527 -0.1399  0.3059  0.2608
  111C3H7N   O1 1442   0.183   0.695  64.275 -0.0248  0.6974 -0.2565
  111C3H7N   O2 1443   0.318   0.837  64.192  0.0625  0.1563 -0.1512
  112C3H7N   C1 1444  20.463   1.052  64.938 -0.1984  0.3367 -0.1804
  112C3H7N  CT1 1445   0.002   1.035  64.790 -0.5919 -0.3346  0.6494
  112C3H7N  CT2 1446   0.128   1.116  64.758 -0.7192 -0.0651 -0.1103
  112C3H7N   H1 1447  20.390   1.180  64.698 -0.0913 -0.9946  0.2571
  112C3H7N   H2 1448  20.329   1.022  64.697 -1.4588  1.3327  1.1185
  112C3H7N   H3 1449  20.451   1.061  64.595 -0.3302 -0.8825 -0.2178
  112C3H7N  HC1 1450   0.021   0.929  64.769 -0.2378 -0.3869  1.2022
  112C3H7N  HC2 1451   0.173   1.098  64.661  3.9650 -0.6035  2.0088
  112C3H7N  HC3 1452   0.205   1.095  64.833  1.8278  1.4395 -2.2258
  112C3H7N  HC4 1453   0.115   1.222  64.782  0.4221 -0.1386  0.8590
  112C3H7N  N41 1454  20.414   1.080  64.689  0.0259 -0.9365 -0.0601
  112C3H7N   O1 1455  20.381   1.140  64.966  0.8690 -0.0874 -0.3587
  112C3H7N   O2 1456   0.004   0.983  65.019  0.6368 -0.3205  0.6023
  113C3H7N   C1 1457   0.344   0.175  65.236  0.3623 -0.1573  0.4771
  113C3H7N  CT1 1458   0.295   0.186  65.089  0.2448 -0.1214 -0.0064
  113C3H7N  CT2 1459   0.186   0.081  65.081  0.7274  0.0156  0.4833
  113C3H7N   H1 1460   0.434   0.067  64.977  1.2857  0.6001 -1.8941
  113C3H7N   H2 1461   0.459   0.231  64.969 -0.5686  0.6345  1.0489
  113C3H7N   H3 1462   0.334   0.167  64.885  1.6587  1.7544 -1.3705
  113C3H7N  HC1 1463   0.260   0.288  65.073 -2.2436 -0.7266  1.3319
  113C3H7N  HC2 1464   0.131   0.075  64.987  0.2044 -0.2127  0.7983
  113C3H7N  HC3 1465   0.110   0.099  65.157 -0.2469 -0.1633 -0.4236
  113C3H7N  HC4 1466   0.236  19.734  65.096 -0.7336 -0.8141  0.1695
  113C3H7N  N41 1467   0.385   0.158  64.974 -0.0332 -0.0321 -0.5444
  113C3H7N   O1 1468   0.429   0.092  65.266 -0.3819  0.4566  0.2679
  113C3H7N   O2 1469   0.282   0.233  65.317  0.5806 -0.4407 -0.7170
  114C3H7N   C1 1470   0.623   0.434  65.151 -0.2108 -0.6434 -0.3186
  114C3H7N  CT1 1471   0.582   0.407  65.294 -0.6586 -0.1164 -0.4295
  114C3H7N  CT2 1472   0.469   0.505  65.330  0.3150 -0.3211 -0.1276
  114C3H7N   H1 1473   0.724   0.517  65.400  0.5867 -0.8157 -0.0112
  114C3H7N   H2 1474   0.771   0.359  65.371 -2.1935 -1.4079 -2.4211
  114C3H7N   H3 1475   0.652   0.403  65.494  0.3039  0.1383 -0.0412
  114C3H7N  HC1 1476   0.555   0.302  65.303  1.2435 -0.3746  3.6844
  114C3H7N  HC2 1477   0.415   0.480  65.421 -2.0044  0.3293 -1.2781
  114C3H7N  HC3 1478   0.394   0.518  65.252 -0.5725 -0.2607  0.7384
  114C3H7N  HC4 1479   0.517   0.603  65.330 -1.6893  0.6759  0.1377
  114C3H7N  N41 1480   0.691   0.419  65.400 -0.7914 -0.3735 -0.5982
  114C3H7N   O1 1481   0.705   0.511  65.114 -0.0722 -0.2986 -0.2609
  114C3H7N   O2 1482   0.566   0.367  65.069 -0.4005  0.3854  0.7806
  115C3H7N   C1 1483   0.272   0.800  64.858  0.3229 -0.1249 -0.2798
  115C3H7N  CT1 1484   0.293   0.815  65.021 -1.2263 -1.0556 -1.2060
  115C3H7N  CT2 1485   0.417   0.732  65.057 -0.2883  0.1822 -0.3455
  115C3H7N   H1 1486   0.148   0.683  65.075 -0.7514 -0.7406  1.7044
  115C3H7N   H2 1487   0.092   0.843  65.073 -1.1233 -0.4077  1.6365
  115C3H7N   H3 1488   0.196   0.786  65.193  0.0686  2.6014  0.2380
  115C3H7N  HC1 1489   0.315   0.920  65.040 -2.3377 -0.9912 -0.2388
  115C3H7N  HC2 1490   0.440   0.751  65.162 -0.8500  2.2725 -0.5813
  115C3H7N  HC3 1491   0.507   0.767  65.008  0.5499 -0.5279  0.6692
  115C3H7N  HC4 1492   0.402   0.625  65.040 -0.3743 -0.1762  1.8262
  115C3H7N  N41 1493   0.172   0.781  65.092 -0.9178 -0.4893  0.5530
  115C3H7N   O1 1494   0.177   0.739  64.822  0.0183  0.2579 -0.4559
  115C3H7N   O2 1495   0.331   0.868  64.775  0.0685  0.1344  0.5188
  116C3H7N   C1 1496  20.473   1.068  65.519 -0.4299 -0.5199 -0.1291
  116C3H7N  CT1 1497  20.494   1.041  65.369  0.2877  0.1714  0.5830
  116C3H7N  CT2 1498   0.115   1.113  65.323 -0.3575  0.3090  0.0064
  116C3H7N   H1 1499  20.365   1.186  65.289  1.5943  0.9147 -1.8911
  116C3H7N   H2 1500  20.293   1.028  65.306 -2.7061  1.7449 -2.1359
  116C3H7N   H3 1501  20.399   1.057  65.182 -0.5749 -0.1810  0.7893
  116C3H7N  HC1 1502  20.500   0.933  65.358 -0.6102 -0.0904  2.4313
  116C3H7N  HC2 1503   0.124   1.110  65.214 -0.2719  1.0217 -0.0048
  116C3H7N  HC3 1504   0.191   1.070  65.388 -0.5554  1.2677  0.8815
  116C3H7N  HC4 1505   0.099   1.218  65.345  0.5055  0.8245 -1.6815
  116C3H7N  N41 1506  20.376   1.084  65.279 -0.7965  0.3671  0.5945
  116C3H7N   O1 1507  20.396   1.154  65.556  0.4006  0.0881 -0.0790
  116C3H7N   O2 1508   0.037   1.020  65.599 -0.7453 -0.0164  0.1760
  117C3H7N   C1 1509   0.307   0.198  65.812 -0.5532  0.1041 -0.2618
  117C3H7N  CT1 1510   0.267   0.197  65.660 -0.0507 -0.1349  0.0540
  117C3H7N  CT2 1511   0.168   0.081  65.643 -0.1943  0.1856 -0.4490
  117C3H7N   H1 1512   0.427   0.086  65.577  1.2634  1.0275  0.4245
  117C3H7N   H2 1513   0.439   0.256  65.585  0.7751 -0.2799  0.8484
  117C3H7N   H3 1514   0.340   0.172  65.469  1.1166 -2.5970 -0.7980
  117C3H7N  HC1 1515   0.223   0.295  65.645  1.0460  0.1515 -1.3895
  117C3H7N  HC2 1516   0.125   0.085  65.543 -1.0315 -3.1878 -0.2781
  117C3H7N  HC3 1517   0.081   0.108  65.703  1.4522  2.6545  0.9473
  117C3H7N  HC4 1518   0.226  19.740  65.665 -1.8444 -1.0593 -1.1207
  117C3H7N  N41 1519   0.377   0.175  65.566  0.3233  0.3924 -0.5485
  117C3H7N   O1 1520   0.384   0.115  65.852  0.9297  0.0499 -0.3236
  117C3H7N   O2 1521   0.265   0.279  65.893 -0.3947  0.4716  0.0516
  118C3H7N   C1 1522   0.625   0.430  65.735 -0.0914  0.3986 -0.0014
  118C3H7N  CT1 1523   0.582   0.425  65.880  0.6845  0.1022  0.9156
  118C3H7N  CT2 1524   0.465   0.508  65.913 -0.1147 -0.1212 -0.1016
  118C3H7N   H1 1525   0.718   0.560  65.962 -1.6767  0.9443 -0.0651
  118C3H7N   H2 1526   0.778   0.409  65.962 -0.8745 -2.5684  1.0477
  118C3H7N   H3 1527   0.654   0.447  66.071  3.0506 -0.0353  0.5037
  118C3H7N  HC1 1528   0.554   0.321  65.892  0.1419 -0.0517 -1.4128
  118C3H7N  HC2 1529   0.426   0.475  66.009 -0.6216  0.2257 -0.1858
  118C3H7N  HC3 1530   0.383   0.484  65.845 -2.0932 -1.3366  2.6128
  118C3H7N  HC4 1531   0.491   0.614  65.908 -1.0632  0.0384 -2.2146
  118C3H7N  N41 1532   0.690   0.462  65.975  0.5073  0.2533 -0.4413
  118C3H7N   O1 1533   0.693   0.525  65.701 -0.2572  0.0413 -0.5350
  118C3H7N   O2 1534   0.566   0.361  65.654 -0.3818 -0.2554  0.4705
  119C3H7N   C1 1535   0.265   0.803  65.421 -0.1740  0.1590  0.7929
  119C3H7N  CT1 1536   0.298   0.826  65.568 -0.1603 -1.0536  0.3451
  119C3H7N  CT2 1537   0.430   0.751  65.609 -0.1696 -0.1250 -0.0626
  119C3H7N   H1 1538   0.147   0.699  65.666 -1.8913  0.4284  2.1193
  119C3H7N   H2 1539   0.102   0.856  65.641  0.3826  0.0176 -2.7278
  119C3H7N   H3 1540   0.213   0.813  65.764  1.5257  2.5433 -0.9212
  119C3H7N  HC1 1541   0.316   0.933  65.584  0.4903 -1.1149  0.0457
  119C3H7N  HC2 1542   0.461   0.780  65.710 -2.9213  3.0873 -0.0508
  119C3H7N  HC3 1543   0.517   0.784  65.552 -0.7402  1.3552 -0.1123
  119C3H7N  HC4 1544   0.416   0.644  65.600 -1.8687  0.1616 -1.0478
  119C3H7N  N41 1545   0.182   0.797  65.666 -0.5001 -0.0420  0.0836
  119C3H7N   O1 1546   0.177   0.722  65.395 -0.4117 -0.1636 -0.3501
  119C3H7N   O2 1547   0.320   0.862  65.329  0.4706  0.2234  0.4446
  120C3H7N   C1 1548  20.472   1.067  66.089  0.0909  0.2947  0.0842
  120C3H7N  CT1 1549   0.008   1.029  65.945  0.6944  0.9642  0.0632
  120C3H7N  CT2 1550   0.141   1.099  65.907  0.0782  0.0186  0.0252
  120C3H7N   H1 1551  20.405   1.176  65.849 -2.2037 -0.2192  0.7018
  120C3H7N   H2 1552  20.318   1.040  65.855 -0.0398 -0.6227  1.3628
  120C3H7N   H3 1553  20.438   1.052  65.745 -0.5723 -0.6664  0.2798
  120C3H7N  HC1 1554   0.013   0.921  65.939 -1.9474  0.8636 -0.9852
  120C3H7N  HC2 1555   0.173   1.065  65.809 -1.0864 -1.4779  0.1498
  120C3H7N  HC3 1556   0.222   1.082  65.978  0.9003  2.3153 -0.3324
  120C3H7N  HC4 1557   0.124   1.206  65.913 -1.0343 -0.0224 -2.1209
  120C3H7N  N41 1558  20.415   1.073  65.843 -0.3740 -0.0263  0.1941
  120C3H7N   O1 1559  20.369   1.115  66.115 -0.3637  0.3093 -1.0422
  120C3H7N   O2 1560   0.032   1.020  66.182 -0.1650 -0.1006  0.0970
  121C3H7N   C1 1561   0.338   0.219  66.381 -0.2622 -0.5748  0.0304
  121C3H7N  CT1 1562   0.303   0.227  66.230  0.1534  0.1074 -0.1841
  121C3H7N  CT2 1563   0.187   0.130  66.202  0.6306 -0.7989  0.8576
  121C3H7N   H1 1564   0.440   0.090  66.142  0.3644  0.7368  0.6309
  121C3H7N   H2 1565   0.490   0.253  66.142  0.3816 -0.0840 -0.3743
  121C3H7N   H3 1566   0.391   0.194  66.026  1.4324  0.9927 -0.5968
  121C3H7N  HC1 1567   0.272   0.329  66.209 -1.8029 -0.9399 -2.5999
  121C3H7N  HC2 1568   0.178   0.117  66.094  0.5545  0.1274  0.7467
  121C3H7N  HC3 1569   0.098   0.155  66.261 -0.0324 -1.0010 -0.0450
  121C3H7N  HC4 1570   0.221   0.034  66.239  0.4367 -2.0248 -2.0178
  121C3H7N  N41 1571   0.411   0.188  66.128 -0.0864  0.4697 -0.3309
  121C3H7N   O1 1572   0.395   0.122  66.426  0.3694 -0.6983  0.2599
  121C3H7N   O2 1573   0.285   0.291  66.466  0.4146 -0.0929  0.5959
  122C3H7N   C1 1574   0.649   0.447  66.309  0.6683 -0.5230  0.5668
  122C3H7N  CT1 1575   0.605   0.438  66.456  0.1068  0.0887 -0.5881
  122C3H7N  CT2 1576   0.493   0.528  66.487  0.5162  0.0622  0.2678
  122C3H7N   H1 1577   0.748   0.561  66.552  0.4248 -0.7912 -0.5010
  122C3H7N   H2 1578   0.793   0.402  66.558 -0.3917 -0.5626  1.0689
  122C3H7N   H3 1579   0.677   0.450  66.659  2.1186  3.6700  1.8667
  122C3H7N  HC1 1580   0.574   0.335  66.474  1.8846 -0.6713 -1.7390
  122C3H7N  HC2 1581   0.460   0.515  66.590  1.1681  1.8901  0.7449
  122C3H7N  HC3 1582   0.410   0.514  66.418 -0.7531 -0.0621  1.8101
  122C3H7N  HC4 1583   0.540   0.626  66.479  0.2429  0.2104  0.4628
  122C3H7N  N41 1584   0.711   0.465  66.562 -0.3351 -0.4321  0.2167
  122C3H7N   O1 1585   0.741   0.518  66.277 -0.0702  0.4821 -0.5490
  122C3H7N   O2 1586   0.602   0.365  66.222  0.7004 -0.0565  0.0130
  123C3H7N   C1 1587   0.286   0.791  66.023  0.2715  0.0258 -0.3660
  123C3H7N  CT1 1588   0.308   0.798  66.169  0.3977 -0.0223 -0.6207
  123C3H7N  CT2 1589   0.419   0.706  66.223 -0.4288 -0.0803 -0.1121
  123C3H7N   H1 1590   0.153   0.692  66.265 -2.4000  1.1963  0.8007
  123C3H7N   H2 1591   0.116   0.838  66.212 -1.2123  0.6795  1.3427
  123C3H7N   H3 1592   0.207   0.830  66.353 -1.8290 -0.8259 -0.1084
  123C3H7N  HC1 1593   0.335   0.903  66.183 -1.2421  0.2317  0.7445
  123C3H7N  HC2 1594   0.429   0.727  66.329 -1.9624 -0.6909  0.1475
  123C3H7N  HC3 1595   0.513   0.719  66.169 -2.0698  0.6620 -2.8701
  123C3H7N  HC4 1596   0.395   0.600  66.213  1.5449 -0.5917  0.3480
  123C3H7N  N41 1597   0.192   0.788  66.260 -0.0861  0.2131 -0.8878
  123C3H7N   O1 1598   0.205   0.712  65.981 -0.2634 -0.4381 -0.1609
  123C3H7N   O2 1599   0.339   0.868  65.948 -0.6409  0.0368  0.1855
  124C3H7N   C1 1600  20.480   1.049  66.680  0.0502 -0.1768  0.2547
  124C3H7N  CT1 1601   0.010   1.033  66.531  0.1265  0.0608  0.1142
  124C3H7N  CT2 1602   0.136   1.122  66.516  0.9691  0.4995 -0.0536
  124C3H7N   H1 1603  20.380   1.168  66.460 -1.9038 -0.4648 -0.0426
  124C3H7N   H2 1604  20.340   1.002  66.438  2.3394 -1.8153 -0.4587
  124C3H7N   H3 1605  20.449   1.066  66.339  2.0332  0.5584  0.2951
  124C3H7N  HC1 1606   0.043   0.930  66.521 -2.5552 -0.9102  1.0470
  124C3H7N  HC2 1607   0.172   1.102  66.415  1.5111  0.5680  0.1230
  124C3H7N  HC3 1608   0.218   1.095  66.582 -0.7573 -0.4822  1.7390
  124C3H7N  HC4 1609   0.113   1.228  66.518 -3.1102 -0.2939 -0.0353
  124C3H7N  N41 1610  20.415   1.074  66.436  0.2883  0.3794 -0.2893
  124C3H7N   O1 1611  20.403   1.131  66.713  0.1182 -0.3682  0.4398
  124C3H7N   O2 1612   0.027   0.982  66.767  0.0772 -0.1268 -0.0011
  125C3H7N   C1 1613   0.333   0.180  66.968 -0.2425 -0.7003  0.1786
  125C3H7N  CT1 1614   0.298   0.202  66.827 -0.3784  0.5325  0.4553
  125C3H7N  CT2 1615   0.162   0.150  66.791 -0.1971  0.6259 -0.0891
  125C3H7N   H1 1616   0.422   0.058  66.739  1.6739  0.0586 -1.4564
  125C3H7N   H2 1617   0.496   0.207  66.750  1.2158 -1.3646 -1.0270
  125C3H7N   H3 1618   0.366   0.186  66.636 -1.3268  0.5931  0.3456
  125C3H7N  HC1 1619   0.285   0.310  66.815 -0.3841  0.7091  1.9945
  125C3H7N  HC2 1620   0.121   0.186  66.697  0.3785  0.0185 -0.5814
  125C3H7N  HC3 1621   0.084   0.174  66.863  0.5989  0.4960  0.8204
  125C3H7N  HC4 1622   0.178   0.043  66.781  0.3287  0.8902 -2.4185
  125C3H7N  N41 1623   0.407   0.159  66.727  0.3801 -0.0310 -0.5854
  125C3H7N   O1 1624   0.404   0.088  66.999 -0.0665  0.3126  0.4157
  125C3H7N   O2 1625   0.291   0.259  67.056 -0.2448 -0.3681 -0.6439
  126C3H7N   C1 1626   0.638   0.454  66.903 -0.0244  0.6594 -0.7835
  126C3H7N  CT1 1627   0.588   0.428  67.045 -0.2065  0.3038 -0.2403
  126C3H7N  CT2 1628   0.481   0.533  67.082  0.7601 -0.0012  0.0317
  126C3H7N   H1 1629   0.743   0.532  67.143 -2.2748  1.8222  2.9503
  126C3H7N   H2 1630   0.769   0.364  67.127 -1.6615 -0.0471 -0.9171
  126C3H7N   H3 1631   0.659   0.416  67.240  2.7154  0.4212  1.1869
  126C3H7N  HC1 1632   0.541   0.330  67.050  1.0221 -0.1859  1.8063
  126C3H7N  HC2 1633   0.433   0.523  67.179  0.3899 -0.4519 -0.1945
  126C3H7N  HC3 1634   0.404   0.523  67.005  0.0847 -0.4412  0.7731
  126C3H7N  HC4 1635   0.520   0.635  67.075  0.2095  0.1170 -1.4946
  126C3H7N  N41 1636   0.699   0.438  67.147 -0.5574  0.8103 -0.2136
  126C3H7N   O1 1637   0.719   0.537  66.881  0.4337 -0.3526 -0.0442
  126C3H7N   O2 1638   0.591   0.391  66.807 -1.0374  1.0691  0.0293
  127C3H7N   C1 1639   0.278   0.789  66.612  0.6509 -0.0855  0.1576
  127C3H7N  CT1 1640   0.315   0.816  66.758 -0.0279 -0.3561  0.1864
  127C3H7N  CT2 1641   0.446   0.739  66.802 -0.5161  0.0262  0.2263
  127C3H7N   H1 1642   0.168   0.691  66.841  0.4723  0.7083 -2.1922
  127C3H7N   H2 1643   0.127   0.840  66.832  1.5200  2.5715  0.2858
  127C3H7N   H3 1644   0.234   0.796  66.956  0.3500  0.1872  0.2815
  127C3H7N  HC1 1645   0.324   0.923  66.773 -4.4725  0.0213  0.8575
  127C3H7N  HC2 1646   0.467   0.776  66.902  0.2737  5.6348 -1.8063
  127C3H7N  HC3 1647   0.531   0.765  66.740 -0.6219  1.8500  0.8075
  127C3H7N  HC4 1648   0.432   0.631  66.796 -2.8331  0.3961 -2.2026
  127C3H7N  N41 1649   0.210   0.784  66.856  0.1375  0.4747  0.2827
  127C3H7N   O1 1650   0.203   0.701  66.578 -0.1330  0.4674  0.4352
  127C3H7N   O2 1651   0.316   0.870  66.530  0.4890 -0.2576  0.4050
  128C3H7N   C1 1652  20.497   1.070  67.268 -0.7371 -0.2581 -0.2611
  128C3H7N  CT1 1653   0.021   1.046  67.120  0.5597  0.6256 -0.1242
  128C3H7N  CT2 1654   0.136   1.123  67.073 -0.7474 -0.0631 -1.0380
  128C3H7N   H1 1655  20.377   1.161  67.014 -2.7873 -1.3062 -0.0325
  128C3H7N   H2 1656  20.344   1.009  67.047 -0.2371 -1.0573 -0.9128
  128C3H7N   H3 1657  20.442   1.058  66.914 -0.6231  3.8370 -0.0117
  128C3H7N  HC1 1658   0.046   0.941  67.101 -0.5594  0.4648 -0.8004
  128C3H7N  HC2 1659   0.152   1.115  66.966 -0.2233 -1.0797 -0.8844
  128C3H7N  HC3 1660   0.217   1.102  67.143  0.4882  2.1861 -1.7247
  128C3H7N  HC4 1661   0.107   1.228  67.072  1.2649  0.5532  0.9711
  128C3H7N  N41 1662  20.422   1.068  67.014 -0.2909 -0.1521  0.5417
  128C3H7N   O1 1663  20.405   1.137  67.313 -0.0646 -0.2067 -0.3189
  128C3H7N   O2 1664   0.034   0.993  67.346 -0.6095 -0.2773 -0.1114
  129C3H7N   C1 1665   0.344   0.196  67.554 -0.5767 -0.0904  0.1888
  129C3H7N  CT1 1666   0.295   0.202  67.407  0.0983  0.3479 -0.6318
  129C3H7N  CT2 1667   0.186   0.100  67.378  0.1323  0.6805  0.1984
  129C3H7N   H1 1668   0.460   0.089  67.316 -0.6932 -0.4753 -1.5858
  129C3H7N   H2 1669   0.496   0.245  67.327 -0.6462 -0.4003  2.0348
  129C3H7N   H3 1670   0.394   0.197  67.215 -0.4065  0.7187  0.0427
  129C3H7N  HC1 1671   0.275   0.308  67.392  0.5249  0.0738 -3.3807
  129C3H7N  HC2 1672   0.141   0.133  67.284 -2.9563  0.5901  1.5785
  129C3H7N  HC3 1673   0.108   0.105  67.455  1.1770 -2.6235  1.5822
  129C3H7N  HC4 1674   0.236   0.004  67.363 -0.1321  0.5883 -0.0828
  129C3H7N  N41 1675   0.415   0.182  67.315 -0.4253 -0.3165 -0.0961
  129C3H7N   O1 1676   0.443   0.130  67.584  0.2112  0.7533 -0.2489
  129C3H7N   O2 1677   0.283   0.258  67.641 -0.1635  0.1636 -0.4678
  130C3H7N   C1 1678   0.630   0.448  67.478 -0.4148 -0.1097  0.2757
  130C3H7N  CT1 1679   0.596   0.419  67.625  0.1817  0.1945  0.1728
  130C3H7N  CT2 1680   0.474   0.503  67.665  0.5619 -0.3073 -0.7408
  130C3H7N   H1 1681   0.737   0.548  67.726  0.7430 -0.1415 -2.0012
  130C3H7N   H2 1682   0.783   0.389  67.734  0.8046  1.1061  0.5564
  130C3H7N   H3 1683   0.662   0.425  67.817  1.3546  0.2169 -0.2469
  130C3H7N  HC1 1684   0.582   0.312  67.645  0.6219 -0.3101 -2.0201
  130C3H7N  HC2 1685   0.462   0.474  67.770  1.6078  0.7634 -0.3134
  130C3H7N  HC3 1686   0.389   0.473  67.604  2.4572 -1.5330 -2.8779
  130C3H7N  HC4 1687   0.506   0.607  67.659 -0.2070 -0.1545 -2.2585
  130C3H7N  N41 1688   0.701   0.451  67.725  0.1510  0.0542 -0.8190
  130C3H7N   O1 1689   0.729   0.515  67.448 -0.1016  0.5668  0.1086
  130C3H7N   O2 1690   0.569   0.383  67.396  0.1750  0.0339 -0.0422
  131C3H7N   C1 1691   0.277   0.778  67.187  0.1885 -0.6370 -0.4185
  131C3H7N  CT1 1692   0.309   0.811  67.337 -0.5621  0.1614 -0.4328
  131C3H7N  CT2 1693   0.425   0.719  67.378  0.0034  0.1005  0.1561
  131C3H7N   H1 1694   0.162   0.709  67.437 -3.2623  0.7435 -0.5444
  131C3H7N   H2 1695   0.125   0.872  67.427  1.6320  1.2883  0.3230
  131C3H7N   H3 1696   0.233   0.811  67.540 -1.6153 -1.3401 -0.1616
  131C3H7N  HC1 1697   0.343   0.914  67.341  2.0036 -0.7056  1.6666
  131C3H7N  HC2 1698   0.458   0.756  67.476  2.0979 -3.7302  0.9707
  131C3H7N  HC3 1699   0.511   0.734  67.313  1.1813  0.3017  1.7358
  131C3H7N  HC4 1700   0.397   0.614  67.385 -4.9599  1.3922  2.1683
  131C3H7N  N41 1701   0.202   0.804  67.442  0.2237 -0.6230 -0.8327
  131C3H7N   O1 1702   0.178   0.719  67.153  0.0250 -0.1620 -0.0173
  131C3H7N   O2 1703   0.343   0.836  67.104  0.3471  0.5128 -0.7167
  132C3H7N   C1 1704  20.474   1.077  67.827  0.0660  0.5710  0.7427
  132C3H7N  CT1 1705   0.008   1.057  67.683  0.4072 -0.6341 -0.4292
  132C3H7N  CT2 1706   0.133   1.131  67.640  0.4640  0.2799 -0.8252
  132C3H7N   H1 1707  20.362   1.176  67.597 -0.0993  0.1589  0.7009
  132C3H7N   H2 1708  20.319   1.020  67.632 -2.8491  0.4285 -2.8291
  132C3H7N   H3 1709  20.416   1.064  67.494  2.7687  2.9772  1.4856
  132C3H7N  HC1 1710   0.026   0.950  67.671  1.3045 -0.7676  1.9842
  132C3H7N  HC2 1711   0.173   1.095  67.545 -0.2803 -0.6219 -0.7981
  132C3H7N  HC3 1712   0.210   1.113  67.715  0.5952 -0.1352 -1.0541
  132C3H7N  HC4 1713   0.103   1.236  67.641  0.4428  0.2768 -1.1558
  132C3H7N  N41 1714  20.396   1.079  67.594 -0.3443  0.0502  1.4001
  132C3H7N   O1 1715  20.370   1.134  67.850  0.3796 -0.3151 -0.2166
  132C3H7N   O2 1716   0.024   1.018  67.917  0.6680  0.3341  0.2405
  133C3H7N   C1 1717   0.310   0.184  68.130  0.4836 -0.4902  0.3541
  133C3H7N  CT1 1718   0.286   0.210  67.975 -0.5924 -0.2532 -0.4371
  133C3H7N  CT2 1719   0.173   0.112  67.930 -0.3054  0.1537 -0.1082
  133C3H7N   H1 1720   0.445   0.106  67.897  3.1869  0.9730  0.7043
  133C3H7N   H2 1721   0.496   0.259  67.925  0.1589 -0.8891  0.5414
  133C3H7N   H3 1722   0.396   0.223  67.793 -0.5308 -1.3901 -0.6265
  133C3H7N  HC1 1723   0.250   0.313  67.963 -0.9825 -0.0672  2.0810
  133C3H7N  HC2 1724   0.156   0.138  67.825  1.1732  1.3710 -0.0724
  133C3H7N  HC3 1725   0.086   0.122  67.995  1.0993 -1.5585  2.0892
  133C3H7N  HC4 1726   0.217   0.013  67.936 -0.9407 -0.0727  0.8612
  133C3H7N  N41 1727   0.415   0.205  67.893 -0.0600  0.0053 -0.4520
  133C3H7N   O1 1728   0.407   0.118  68.166  0.0006 -0.2347 -0.2500
  133C3H7N   O2 1729   0.255   0.262  68.207  0.5963  0.1483 -0.5039
  134C3H7N   C1 1730   0.634   0.480  68.081 -0.0087 -0.7571 -0.4143
  134C3H7N  CT1 1731   0.593   0.457  68.235  0.4398  0.4439 -0.6391
  134C3H7N  CT2 1732   0.482   0.555  68.283 -0.5920  0.7771 -0.1343
  134C3H7N   H1 1733   0.759   0.554  68.334  0.5313  0.4615  0.7974
  134C3H7N   H2 1734   0.778   0.390  68.310 -0.3786 -0.2073 -0.7019
  134C3H7N   H3 1735   0.678   0.449  68.429  0.8284  3.0398  1.5749
  134C3H7N  HC1 1736   0.549   0.358  68.245  3.0657 -0.7189 -0.0933
  134C3H7N  HC2 1737   0.455   0.514  68.381  2.6041 -0.1955  0.4001
  134C3H7N  HC3 1738   0.404   0.528  68.212 -0.4626  0.7131 -0.2486
  134C3H7N  HC4 1739   0.518   0.658  68.284  0.2716  0.4841  2.0332
  134C3H7N  N41 1740   0.710   0.464  68.332  0.7605  0.3284  1.0921
  134C3H7N   O1 1741   0.718   0.556  68.044 -0.2347  0.1199 -0.3616
  134C3H7N   O2 1742   0.590   0.402  68.001 -0.3600 -0.4109  0.6943
  135C3H7N   C1 1743   0.256   0.806  67.780 -0.8261 -0.2172  0.3897
  135C3H7N  CT1 1744   0.300   0.817  67.932  0.3623  0.1707 -0.0795
  135C3H7N  CT2 1745   0.406   0.709  67.959  0.2080 -0.9300 -0.3738
  135C3H7N   H1 1746   0.137   0.707  68.014  0.2332 -0.1040  0.8389
  135C3H7N   H2 1747   0.103   0.868  68.010 -1.5791 -0.4249  0.1819
  135C3H7N   H3 1748   0.210   0.803  68.125 -1.8389 -1.9475  0.1403
  135C3H7N  HC1 1749   0.344   0.915  67.954 -1.0979  0.7105  0.5421
  135C3H7N  HC2 1750   0.425   0.692  68.065 -0.1305 -1.8497 -0.4618
  135C3H7N  HC3 1751   0.492   0.734  67.897 -0.3913  0.2824 -0.7444
  135C3H7N  HC4 1752   0.377   0.607  67.932  2.8703 -3.0540  4.2146
  135C3H7N  N41 1753   0.179   0.801  68.026 -0.6798  0.4723 -0.3114
  135C3H7N   O1 1754   0.176   0.725  67.741  1.0756 -0.5548 -0.6126
  135C3H7N   O2 1755   0.315   0.868  67.694 -0.1122  0.1661  0.3836
  136C3H7N   C1 1756   0.073   0.962  68.349 -0.5713  0.6256  0.0965
  136C3H7N  CT1 1757   0.062   1.099  68.275 -0.1246 -0.4418  0.3608
  136C3H7N  CT2 1758   0.052   1.212  68.385  0.0083 -0.4119  0.1899
  136C3H7N   H1 1759  20.378   1.071  68.235  1.2014 -0.4404  1.2628
  136C3H7N   H2 1760  20.458   1.048  68.089  2.5798 -0.7679  0.0037
  136C3H7N   H3 1761  20.437   1.197  68.133  0.0817 -0.5973  0.3565
  136C3H7N  HC1 1762   0.154   1.121  68.222  0.7891 -0.0117  2.0998
  136C3H7N  HC2 1763   0.048   1.313  68.345 -1.2033 -0.8612 -0.8960
  136C3H7N  HC3 1764   0.147   1.210  68.438  0.8483  1.5989 -1.1696
  136C3H7N  HC4 1765  20.464   1.196  68.432 -0.0449  0.3699  0.3390
  136C3H7N  N41 1766  20.456   1.105  68.175  0.3304 -0.7380 -0.0620
  136C3H7N   O1 1767  20.480   0.916  68.401 -0.5536  0.1776 -0.9219
  136C3H7N   O2 1768   0.162   0.885  68.302  0.1348 -0.0570  0.0810
  137C3H7N   C1 1769   0.314   1.400  49.039 -0.4590 -0.1246  0.4441
  137C3H7N  CT1 1770   0.282   1.414  48.889  0.6809  0.1519  0.3968
  137C3H7N  CT2 1771   0.150   1.341  48.854  0.0938  0.3848  0.1525
  137C3H7N   H1 1772   0.396   1.248  48.829 -0.9788  0.2452  0.3769
  137C3H7N   H2 1773   0.476   1.396  48.817  1.6917 -3.5383  3.0176
  137C3H7N   H3 1774   0.358   1.354  48.701 -0.8148 -1.1296  0.2315
  137C3H7N  HC1 1775   0.270   1.519  48.863 -1.5759 -0.0246  0.6015
  137C3H7N  HC2 1776   0.117   1.361  48.752  0.2082  0.2914  0.0956
  137C3H7N  HC3 1777   0.070   1.380  48.917  0.5569  2.3616 -0.4556
  137C3H7N  HC4 1778   0.168   1.235  48.871  1.0265  0.5951  0.4857
  137C3H7N  N41 1779   0.387   1.347  48.800  0.0410  0.2663  0.0975
  137C3H7N   O1 1780   0.421   1.346  49.074  0.3027 -0.3186  0.6267
  137C3H7N   O2 1781   0.238   1.440  49.124 -0.2020  0.0933 -0.0937
  138C3H7N   C1 1782   0.612   1.643  48.962  0.6488  0.4648 -0.3024
  138C3H7N  CT1 1783   0.574   1.646  49.114  0.3174  0.2209 -0.4433
  138C3H7N  CT2 1784   0.452   1.729  49.144 -0.0500  0.4165 -0.2597
  138C3H7N   H1 1785   0.718   1.781  49.179  0.7964  0.0736 -1.2262
  138C3H7N   H2 1786   0.769   1.626  49.183  0.4497 -0.0636  0.9389
  138C3H7N   H3 1787   0.664   1.681  49.307 -2.7269  0.5782 -0.9739
  138C3H7N  HC1 1788   0.557   1.541  49.137 -2.1182  1.0385  1.6304
  138C3H7N  HC2 1789   0.427   1.710  49.248  2.4615 -0.0791  0.2892
  138C3H7N  HC3 1790   0.362   1.701  49.088 -1.9756  1.4063  2.2385
  138C3H7N  HC4 1791   0.473   1.834  49.122  1.8264  0.5575  2.0339
  138C3H7N  N41 1792   0.689   1.686  49.207  0.4870  0.4542 -0.2258
  138C3H7N   O1 1793   0.703   1.712  48.917  0.3709 -0.0046  0.2688
  138C3H7N   O2 1794   0.534   1.578  48.891  0.2817  0.0136 -0.4403
  139C3H7N   C1 1795   0.276   2.185  48.849  0.3686  0.4158 -0.1233
  139C3H7N  CT1 1796   0.348   2.046  48.848  0.6253 -0.5479 -0.5034
  139C3H7N  CT2 1797   0.379   2.003  48.706 -0.4387  0.0806  0.2632
  139C3H7N   H1 1798   0.180   1.915  48.879 -0.0306  1.3640 -0.5027
  139C3H7N   H2 1799   0.254   1.964  49.014  0.8920 -3.1687  0.7561
  139C3H7N   H3 1800   0.321   1.844  48.908  3.6759  1.4382 -2.0433
  139C3H7N  HC1 1801   0.447   2.053  48.895  0.6418 -1.8618 -0.3339
  139C3H7N  HC2 1802   0.423   1.903  48.710 -0.8520 -0.0863  0.7646
  139C3H7N  HC3 1803   0.450   2.074  48.666  1.1032  0.3809  3.3467
  139C3H7N  HC4 1804   0.295   1.999  48.637  0.2154 -0.7982 -0.4938
  139C3H7N  N41 1805   0.274   1.936  48.916  0.2652 -0.3759 -0.2240
  139C3H7N   O1 1806   0.154   2.189  48.875 -0.1183  0.1717  0.4496
  139C3H7N   O2 1807   0.338   2.286  48.837  0.1444 -0.5999  0.6545
  140C3H7N   C1 1808  20.463   2.272  49.303  0.1602 -0.3747  0.0389
  140C3H7N  CT1 1809   0.018   2.268  49.166 -0.1294 -0.4802  0.8153
  140C3H7N  CT2 1810   0.128   2.378  49.163 -0.2385 -0.4366 -0.2035
  140C3H7N   H1 1811  20.396   2.379  49.052  0.7107  0.0478  0.5139
  140C3H7N   H2 1812  20.366   2.212  49.039 -0.2183 -0.0601 -2.6616
  140C3H7N   H3 1813  20.490   2.278  48.952  0.5780 -1.0888  0.9512
  140C3H7N  HC1 1814   0.065   2.170  49.156 -0.2842 -0.6765  1.9581
  140C3H7N  HC2 1815   0.193   2.358  49.077 -0.2284 -0.2573 -0.2343
  140C3H7N  HC3 1816   0.186   2.352  49.252 -3.0464 -0.0934  1.7790
  140C3H7N  HC4 1817   0.083   2.477  49.165  0.7343  0.0207 -0.3968
  140C3H7N  N41 1818  20.438   2.286  49.041 -0.0266 -0.2923  0.5460
  140C3H7N   O1 1819  20.380   2.356  49.330  0.1564 -0.3189 -0.2702
  140C3H7N   O2 1820   0.008   2.207  49.395 -0.0517 -0.4641  0.2843
  141C3H7N   C1 1821   0.317   1.400  49.608  0.1835  0.1346  0.0951
  141C3H7N  CT1 1822   0.288   1.418  49.456  0.1698  0.5218 -0.1889
  141C3H7N  CT2 1823   0.176   1.329  49.411  0.1235  0.0477  0.3308
  141C3H7N   H1 1824   0.444   1.294  49.374  0.1155  0.3208 -0.8037
  141C3H7N   H2 1825   0.483   1.457  49.382 -0.1958  1.5687 -0.9706
  141C3H7N   H3 1826   0.383   1.401  49.267  0.8036  0.7120  0.0804
  141C3H7N  HC1 1827   0.258   1.522  49.440 -0.1927  0.4859  0.2393
  141C3H7N  HC2 1828   0.149   1.349  49.307  1.4084 -2.6849 -0.5764
  141C3H7N  HC3 1829   0.085   1.332  49.471 -0.4475  0.9438 -0.5610
  141C3H7N  HC4 1830   0.218   1.229  49.424  1.4856  1.0633  4.2035
  141C3H7N  N41 1831   0.406   1.390  49.367  0.4759  0.5415  0.1409
  141C3H7N   O1 1832   0.394   1.318  49.650 -0.8538  0.4196 -0.4468
  141C3H7N   O2 1833   0.246   1.458  49.692 -0.1153  0.2394 -0.1421
  142C3H7N   C1 1834   0.621   1.665  49.537  0.0537 -0.0063  0.0988
  142C3H7N  CT1 1835   0.590   1.653  49.687  0.3516 -0.0544 -0.3693
  142C3H7N  CT2 1836   0.466   1.734  49.727 -0.1626  0.0368 -0.8800
  142C3H7N   H1 1837   0.738   1.776  49.739  1.4794 -0.8710 -2.5651
  142C3H7N   H2 1838   0.785   1.616  49.760 -0.6197 -0.1455  0.4773
  142C3H7N   H3 1839   0.676   1.689  49.871 -0.0140  0.8515 -0.2027
  142C3H7N  HC1 1840   0.562   1.550  49.707  0.1355  0.0078 -0.3459
  142C3H7N  HC2 1841   0.443   1.701  49.828  0.4397  1.5152 -0.2349
  142C3H7N  HC3 1842   0.382   1.718  49.659 -1.1973 -0.1086  0.4147
  142C3H7N  HC4 1843   0.487   1.841  49.730 -0.2765  0.0775 -1.4456
  142C3H7N  N41 1844   0.709   1.683  49.773 -0.2073  0.4674 -0.2478
  142C3H7N   O1 1845   0.717   1.730  49.495 -0.2833  0.2534  0.3519
  142C3H7N   O2 1846   0.559   1.606  49.454 -0.0685  0.0237  0.0288
  143C3H7N   C1 1847   0.272   2.022  49.242 -0.7734 -0.7042 -0.2745
  143C3H7N  CT1 1848   0.308   2.038  49.391  0.0423 -0.7802 -0.4225
  143C3H7N  CT2 1849   0.432   1.955  49.425 -0.1997  0.1755 -0.2977
  143C3H7N   H1 1850   0.178   1.899  49.469  0.2281  0.3051 -2.4137
  143C3H7N   H2 1851   0.115   2.056  49.480  0.2884  1.0075  0.1900
  143C3H7N   H3 1852   0.243   2.004  49.580  0.6158 -1.1056 -0.9374
  143C3H7N  HC1 1853   0.335   2.141  49.411 -1.8720 -0.2093 -0.7606
  143C3H7N  HC2 1854   0.446   1.969  49.533 -0.3872 -0.2230 -0.2191
  143C3H7N  HC3 1855   0.519   1.984  49.367 -0.4336  0.2846 -0.5935
  143C3H7N  HC4 1856   0.407   1.850  49.414  0.2604 -0.0051  0.3452
  143C3H7N  N41 1857   0.201   1.999  49.485 -0.2278  0.1418 -0.6525
  143C3H7N   O1 1858   0.212   1.927  49.201 -0.0347  0.3844 -0.6598
  143C3H7N   O2 1859   0.317   2.102  49.161  0.3029 -0.0583 -0.2469
  144C3H7N   C1 1860  20.460   2.266  49.895  0.4078 -0.0308 -0.5478
  144C3H7N  CT1 1861   0.000   2.254  49.753 -0.1267  0.1076  0.1126
  144C3H7N  CT2 1862   0.116   2.345  49.724 -0.3451 -0.2563 -0.0665
  144C3H7N   H1 1863  20.359   2.377  49.667  1.1330  0.4839  2.0545
  144C3H7N   H2 1864  20.326   2.217  49.661  0.8024  0.8398  1.7345
  144C3H7N   H3 1865  20.444   2.276  49.554 -0.6635  0.5483 -0.9495
  144C3H7N  HC1 1866   0.028   2.150  49.732  2.0993  0.7248 -0.1693
  144C3H7N  HC2 1867   0.148   2.325  49.622 -3.9419  1.8254 -1.6774
  144C3H7N  HC3 1868   0.195   2.325  49.798 -0.2009  1.4976  0.2781
  144C3H7N  HC4 1869   0.083   2.449  49.726 -2.0559 -0.7975  0.5876
  144C3H7N  N41 1870  20.403   2.285  49.649  0.6257  0.6995 -0.3945
  144C3H7N   O1 1871  20.376   2.353  49.925  0.1444  0.1303  0.8043
  144C3H7N   O2 1872  20.506   2.195  49.982  0.0205  0.4242 -0.2896
  145C3H7N   C1 1873   0.311   1.402  50.177  0.2803 -0.0677  0.2914
  145C3H7N  CT1 1874   0.266   1.414  50.029 -0.5573 -0.0055 -0.3295
  145C3H7N  CT2 1875   0.146   1.329  50.000  0.4859 -0.7040  0.5614
  145C3H7N   H1 1876   0.414   1.292  49.942 -0.0998 -0.3768 -2.7818
  145C3H7N   H2 1877   0.450   1.451  49.949  0.8785 -0.5957  0.5746
  145C3H7N   H3 1878   0.344   1.393  49.830  0.8481 -0.6470  0.4646
  145C3H7N  HC1 1879   0.235   1.515  50.002 -0.2890  0.0428 -0.4569
  145C3H7N  HC2 1880   0.102   1.357  49.905  0.7805 -4.1739 -0.6584
  145C3H7N  HC3 1881   0.072   1.354  50.077  0.4495  1.3640 -0.1278
  145C3H7N  HC4 1882   0.172   1.223  49.999  1.0504 -0.5609 -2.3237
  145C3H7N  N41 1883   0.372   1.386  49.930  0.1224  0.2570  0.7357
  145C3H7N   O1 1884   0.396   1.326  50.210 -0.2560 -0.4043  0.0877
  145C3H7N   O2 1885   0.273   1.479  50.266 -0.2726  0.2697  0.8490
  146C3H7N   C1 1886   0.606   1.672  50.097  0.4505 -0.3261 -0.3239
  146C3H7N  CT1 1887   0.578   1.643  50.245 -0.5132 -0.1010  0.2101
  146C3H7N  CT2 1888   0.460   1.726  50.297  0.2459  0.4199  0.0840
  146C3H7N   H1 1889   0.733   1.758  50.332  0.7568  0.1130  1.7797
  146C3H7N   H2 1890   0.772   1.600  50.307 -1.1994 -0.3246 -2.3999
  146C3H7N   H3 1891   0.676   1.638  50.436  0.8724 -2.0332 -0.0135
  146C3H7N  HC1 1892   0.550   1.538  50.252 -2.7422  0.3776 -1.2694
  146C3H7N  HC2 1893   0.426   1.687  50.394  0.5006  0.2587  0.1096
  146C3H7N  HC3 1894   0.373   1.706  50.235 -0.5463  0.2388  1.2201
  146C3H7N  HC4 1895   0.486   1.831  50.285 -1.8173  0.7820 -1.3413
  146C3H7N  N41 1896   0.695   1.662  50.338  0.2893  0.2104  0.3999
  146C3H7N   O1 1897   0.693   1.755  50.067 -0.3600  0.3608 -0.1825
  146C3H7N   O2 1898   0.564   1.597  50.013  0.4099  0.0815 -0.1659
  147C3H7N   C1 1899   0.254   2.022  49.821  0.0891 -0.4686  0.1405
  147C3H7N  CT1 1900   0.292   2.035  49.971 -0.7955  0.0254 -0.2898
  147C3H7N  CT2 1901   0.411   1.942  49.996 -0.1584 -0.9389 -0.3750
  147C3H7N   H1 1902   0.141   1.920  50.061  1.2860 -0.6217  2.1591
  147C3H7N   H2 1903   0.105   2.088  50.048 -0.3959 -0.5402  0.0408
  147C3H7N   H3 1904   0.214   2.025  50.161  3.1430  1.2543 -1.2259
  147C3H7N  HC1 1905   0.328   2.137  49.985 -1.0634  0.1589 -0.5567
  147C3H7N  HC2 1906   0.442   1.956  50.100 -0.4692 -1.7374 -0.1738
  147C3H7N  HC3 1907   0.493   1.968  49.929  0.9090 -0.4063  1.0876
  147C3H7N  HC4 1908   0.383   1.838  49.983  1.0012 -0.9702 -2.9647
  147C3H7N  N41 1909   0.178   2.017  50.065  0.1142 -0.0449 -0.0557
  147C3H7N   O1 1910   0.166   1.949  49.786  0.0759  0.2078 -0.0359
  147C3H7N   O2 1911   0.318   2.086  49.739 -0.0579 -0.3490 -0.1747
  148C3H7N   C1 1912  20.464   2.269  50.468 -0.4406  0.2747 -0.2677
  148C3H7N  CT1 1913  20.493   2.256  50.316 -0.3831  0.0708 -0.2500
  148C3H7N  CT2 1914   0.107   2.337  50.280 -0.5336  0.2946 -0.4200
  148C3H7N   H1 1915  20.350   2.392  50.251  1.0900  0.2374 -0.4456
  148C3H7N   H2 1916  20.299   2.233  50.252 -0.8808  1.0159 -0.1611
  148C3H7N   H3 1917  20.401   2.283  50.128 -0.8189  0.3386 -0.0534
  148C3H7N  HC1 1918   0.001   2.149  50.302  1.4679 -0.1923  3.4153
  148C3H7N  HC2 1919   0.132   2.307  50.178  0.9334  1.3023 -0.3655
  148C3H7N  HC3 1920   0.196   2.317  50.340 -0.0229  0.2317 -1.1842
  148C3H7N  HC4 1921   0.088   2.444  50.286  2.4151  0.7626  1.3418
  148C3H7N  N41 1922  20.378   2.295  50.228  0.2257 -0.1931  0.2562
  148C3H7N   O1 1923  20.390   2.355  50.514 -0.4005 -0.4384  0.1782
  148C3H7N   O2 1924   0.023   2.209  50.551 -0.1630 -0.1152 -0.1354
  149C3H7N   C1 1925   0.330   1.395  50.750 -0.0273 -0.5432 -0.0581
  149C3H7N  CT1 1926   0.290   1.420  50.607 -0.0368  0.2157  0.0281
  149C3H7N  CT2 1927   0.178   1.329  50.562 -0.3205  0.1141 -0.4947
  149C3H7N   H1 1928   0.423   1.298  50.502  0.3785  0.6260  1.8674
  149C3H7N   H2 1929   0.484   1.454  50.519 -0.1473  1.0315 -1.8305
  149C3H7N   H3 1930   0.363   1.424  50.414 -0.9616  1.0298  0.4743
  149C3H7N  HC1 1931   0.264   1.526  50.596 -1.4976  0.0256  1.4982
  149C3H7N  HC2 1932   0.154   1.349  50.458  0.5339  1.5940 -0.4185
  149C3H7N  HC3 1933   0.090   1.336  50.626 -1.3462 -1.8125 -1.6349
  149C3H7N  HC4 1934   0.208   1.224  50.567 -0.1551  0.2351  1.7152
  149C3H7N  N41 1935   0.398   1.398  50.507 -0.1628  0.6063  0.0580
  149C3H7N   O1 1936   0.430   1.329  50.776  0.0942  0.2338 -0.8648
  149C3H7N   O2 1937   0.275   1.464  50.833 -0.6883 -0.3408 -0.1238
  150C3H7N   C1 1938   0.630   1.660  50.674  0.4187 -0.1726  0.6150
  150C3H7N  CT1 1939   0.600   1.649  50.827  0.7889  0.4176  1.0647
  150C3H7N  CT2 1940   0.481   1.738  50.865  0.3590  0.1312  0.0153
  150C3H7N   H1 1941   0.752   1.786  50.903  1.0447 -0.4594 -0.0034
  150C3H7N   H2 1942   0.793   1.626  50.888  0.4768  0.4687 -0.7676
  150C3H7N   H3 1943   0.688   1.677  51.015  2.1838  0.6776  0.5648
  150C3H7N  HC1 1944   0.573   1.545  50.849 -0.4044 -0.0123 -2.1353
  150C3H7N  HC2 1945   0.451   1.729  50.970 -0.9417  0.2196 -0.3410
  150C3H7N  HC3 1946   0.394   1.712  50.805  0.3957  1.7699 -0.7731
  150C3H7N  HC4 1947   0.507   1.844  50.854 -0.2428  0.6006  2.6803
  150C3H7N  N41 1948   0.716   1.690  50.916  0.1795 -0.1591 -0.1437
  150C3H7N   O1 1949   0.719   1.734  50.635  0.0945  0.0590 -0.5129
  150C3H7N   O2 1950   0.570   1.593  50.591  0.1943  0.8140 -0.2784
  151C3H7N   C1 1951   0.240   2.039  50.415 -0.0099  0.1870 -0.3356
  151C3H7N  CT1 1952   0.289   2.043  50.557 -0.1336 -0.2046  0.0944
  151C3H7N  CT2 1953   0.406   1.951  50.581 -0.6745 -0.8827 -0.3865
  151C3H7N   H1 1954   0.162   1.900  50.638 -0.5884  0.0641 -2.5900
  151C3H7N   H2 1955   0.099   2.059  50.638  0.0262 -0.1146 -0.3855
  151C3H7N   H3 1956   0.214   2.011  50.749  1.0768 -1.7668 -0.6150
  151C3H7N  HC1 1957   0.312   2.146  50.584  0.7204 -0.3129 -0.2017
  151C3H7N  HC2 1958   0.441   1.947  50.684  0.6092 -0.2204 -0.7840
  151C3H7N  HC3 1959   0.492   1.981  50.521  0.7680 -2.9453  0.5534
  151C3H7N  HC4 1960   0.382   1.850  50.548  0.6144 -2.3505  2.8810
  151C3H7N  N41 1961   0.183   2.000  50.651 -0.0835 -0.2814 -0.4348
  151C3H7N   O1 1962   0.164   1.953  50.382  0.4351 -0.0303  0.3205
  151C3H7N   O2 1963   0.305   2.097  50.330 -0.3904 -0.4169  0.2493
  152C3H7N   C1 1964  20.474   2.292  51.060 -0.0246 -0.3708  0.0321
  152C3H7N  CT1 1965   0.003   2.266  50.917 -0.4646 -0.1829 -0.1720
  152C3H7N  CT2 1966   0.125   2.350  50.880  0.7081 -0.1656 -0.2265
  152C3H7N   H1 1967  20.365   2.390  50.821  0.1149 -0.4361  1.9682
  152C3H7N   H2 1968  20.321   2.230  50.835 -0.9577  0.3614 -0.6334
  152C3H7N   H3 1969  20.430   2.277  50.718 -0.4097  0.1330  0.4493
  152C3H7N  HC1 1970   0.030   2.161  50.913  1.2810  0.1209  2.3698
  152C3H7N  HC2 1971   0.166   2.324  50.783 -0.2942 -1.0206 -0.4282
  152C3H7N  HC3 1972   0.207   2.329  50.948  1.9241  1.4792 -1.1731
  152C3H7N  HC4 1973   0.097   2.456  50.874  0.4054 -0.3041 -1.3266
  152C3H7N  N41 1974  20.400   2.293  50.816 -0.0015 -0.4245  0.6630
  152C3H7N   O1 1975  20.386   2.372  51.089  0.2332 -0.1173 -0.0446
  152C3H7N   O2 1976   0.017   2.220  51.143  0.4209  0.0483 -0.0324
  153C3H7N   C1 1977   0.339   1.414  51.326  0.1011  0.1947  0.3780
  153C3H7N  CT1 1978   0.297   1.416  51.177  0.0676  0.1603 -0.1930
  153C3H7N  CT2 1979   0.182   1.314  51.148 -0.3052 -0.1061  0.4657
  153C3H7N   H1 1980   0.460   1.309  51.087 -1.3369 -1.0421 -0.3053
  153C3H7N   H2 1981   0.479   1.471  51.108 -0.4778  1.6269 -0.5731
  153C3H7N   H3 1982   0.387   1.409  50.978 -0.5969 -1.1002  0.4722
  153C3H7N  HC1 1983   0.264   1.519  51.162 -1.0039  0.0306  1.1054
  153C3H7N  HC2 1984   0.159   1.324  51.042  0.7971 -2.1750 -0.0016
  153C3H7N  HC3 1985   0.100   1.343  51.214  1.0688  1.1923  1.6409
  153C3H7N  HC4 1986   0.224   1.214  51.163  1.1949  0.4100 -0.1742
  153C3H7N  N41 1987   0.411   1.399  51.078  0.6698  0.1305  0.3016
  153C3H7N   O1 1988   0.429   1.339  51.365  0.3376 -0.2921 -0.3837
  153C3H7N   O2 1989   0.268   1.475  51.406  0.1688 -0.3426 -0.3832
  154C3H7N   C1 1990   0.622   1.674  51.250 -0.0623 -0.1629 -0.2477
  154C3H7N  CT1 1991   0.593   1.639  51.396 -0.1201 -0.0723 -0.3070
  154C3H7N  CT2 1992   0.478   1.724  51.446  0.3409 -0.6467 -0.4855
  154C3H7N   H1 1993   0.722   1.773  51.511 -0.9368 -0.3013  1.0875
  154C3H7N   H2 1994   0.795   1.625  51.488  0.1785  0.2809  1.3328
  154C3H7N   H3 1995   0.681   1.650  51.601  0.2784  1.1823  0.6262
  154C3H7N  HC1 1996   0.577   1.532  51.407  2.1121 -0.2575  1.4863
  154C3H7N  HC2 1997   0.450   1.710  51.551 -0.7243  1.7687 -0.4193
  154C3H7N  HC3 1998   0.384   1.714  51.392 -0.3959  0.4228  0.5587
  154C3H7N  HC4 1999   0.507   1.829  51.437 -0.0287 -0.6683 -1.9985
  154C3H7N  N41 2000   0.704   1.672  51.503 -0.3498 -0.3354  0.1248
  154C3H7N   O1 2001   0.703   1.762  51.219  0.0623 -0.0748  0.0055
  154C3H7N   O2 2002   0.572   1.604  51.162  0.5118 -0.2391 -0.0323
  155C3H7N   C1 2003   0.274   2.018  50.977  0.5615  0.3125 -0.3126
  155C3H7N  CT1 2004   0.308   2.056  51.125  0.2235 -0.0492 -0.2883
  155C3H7N  CT2 2005   0.434   1.979  51.174 -0.1996  0.4245 -0.6101
  155C3H7N   H1 2006   0.168   1.914  51.205 -0.3518  0.0690 -0.1032
  155C3H7N   H2 2007   0.114   2.069  51.190  1.5671  1.1894  0.0432
  155C3H7N   H3 2008   0.220   2.021  51.316  0.8464 -2.1187  0.2153
  155C3H7N  HC1 2009   0.310   2.163  51.146  0.4126 -0.3740  1.4530
  155C3H7N  HC2 2010   0.450   1.989  51.281 -1.3700 -0.6714 -0.3211
  155C3H7N  HC3 2011   0.522   2.011  51.118 -0.4829  1.2748 -0.5771
  155C3H7N  HC4 2012   0.419   1.873  51.156  2.3038 -0.5382  2.5534
  155C3H7N  N41 2013   0.197   2.012  51.216  0.5951 -0.2223  0.0850
  155C3H7N   O1 2014   0.202   1.928  50.939 -0.0783 -0.1346 -0.4412
  155C3H7N   O2 2015   0.313   2.096  50.893 -0.3458  0.6184  0.1336
  156C3H7N   C1 2016  20.480   2.297  51.635  0.4514 -0.6156 -0.0669
  156C3H7N  CT1 2017   0.010   2.279  51.485  0.3350  0.6059  0.2580
  156C3H7N  CT2 2018   0.115   2.377  51.443  0.3104 -0.0512  0.1661
  156C3H7N   H1 2019  20.359   2.397  51.395  1.0292 -0.0458 -0.3481
  156C3H7N   H2 2020  20.325   2.231  51.405 -0.2123 -0.1490 -0.2243
  156C3H7N   H3 2021  20.433   2.291  51.297 -0.1500 -1.9524  0.2911
  156C3H7N  HC1 2022   0.043   2.175  51.475 -1.9660 -0.1235 -0.1986
  156C3H7N  HC2 2023   0.150   2.344  51.345  0.6875  2.8478 -0.7066
  156C3H7N  HC3 2024   0.199   2.375  51.513  0.8635 -0.1948 -0.5021
  156C3H7N  HC4 2025   0.075   2.478  51.443 -0.5962 -0.3971 -0.9740
  156C3H7N  N41 2026  20.399   2.302  51.394  0.1286 -0.4370  0.2345
  156C3H7N   O1 2027  20.392   2.370  51.673 -0.1849  0.2138 -0.1523
  156C3H7N   O2 2028   0.028   2.225  51.713 -0.3481 -0.7524 -0.5625
  157C3H7N   C1 2029   0.317   1.413  51.930  0.2389  0.2676 -0.2905
  157C3H7N  CT1 2030   0.279   1.434  51.776  0.2401  0.4885  0.1935
  157C3H7N  CT2 2031   0.156   1.355  51.735  0.4839 -0.2076  0.2487
  157C3H7N   H1 2032   0.434   1.316  51.686  1.8265  0.6654 -0.2718
  157C3H7N   H2 2033   0.470   1.474  51.716 -0.7970 -0.1170  0.5746
  157C3H7N   H3 2034   0.367   1.441  51.588  1.6416  2.0051  0.0050
  157C3H7N  HC1 2035   0.253   1.539  51.767 -1.4571  0.0935  0.3042
  157C3H7N  HC2 2036   0.123   1.385  51.635 -1.5630 -0.3715  0.8508
  157C3H7N  HC3 2037   0.070   1.376  51.799  0.7585 -3.1026  1.6373
  157C3H7N  HC4 2038   0.174   1.248  51.727  2.0873 -0.0076  1.0656
  157C3H7N  N41 2039   0.395   1.412  51.683 -0.4454 -0.2194 -0.0409
  157C3H7N   O1 2040   0.416   1.358  51.959 -0.3521 -0.5129  0.0453
  157C3H7N   O2 2041   0.258   1.481  52.016 -0.1919  0.4545 -0.0639
  158C3H7N   C1 2042   0.648   1.648  51.856 -0.1224 -0.6921  0.2610
  158C3H7N  CT1 2043   0.598   1.631  52.000 -0.3801  0.7586 -0.4679
  158C3H7N  CT2 2044   0.481   1.721  52.036  0.1400  0.0361  0.1585
  158C3H7N   H1 2045   0.756   1.747  52.089 -0.2256  1.1300  2.8829
  158C3H7N   H2 2046   0.776   1.585  52.084  1.1625  0.1861  1.7677
  158C3H7N   H3 2047   0.662   1.653  52.193 -1.0098 -0.8970 -0.9559
  158C3H7N  HC1 2048   0.567   1.528  52.016  1.0717  0.4131  0.1417
  158C3H7N  HC2 2049   0.454   1.683  52.134  1.6620  0.1253  0.6300
  158C3H7N  HC3 2050   0.405   1.693  51.963  1.8606 -0.1164 -1.6204
  158C3H7N  HC4 2051   0.505   1.827  52.028 -0.2426  0.1371  0.3657
  158C3H7N  N41 2052   0.705   1.658  52.099  0.7398  0.1778 -0.1356
  158C3H7N   O1 2053   0.741   1.727  51.843  0.3694  0.3497 -0.0650
  158C3H7N   O2 2054   0.585   1.598  51.766  0.7271  0.1636  0.2762
  159C3H7N   C1 2055   0.269   2.041  51.550 -0.4923 -0.9250  0.2977
  159C3H7N  CT1 2056   0.311   2.046  51.700  0.3315 -0.2830  0.7845
  159C3H7N  CT2 2057   0.413   1.940  51.729  0.3510  0.1447  0.5080
  159C3H7N   H1 2058   0.152   1.934  51.781  0.3810 -0.0208 -2.7958
  159C3H7N   H2 2059   0.129   2.098  51.788  0.7523  0.6375  1.0200
  159C3H7N   H3 2060   0.232   2.016  51.898 -0.5050  1.9974  0.2586
  159C3H7N  HC1 2061   0.360   2.139  51.727 -2.1469  0.1858  4.0296
  159C3H7N  HC2 2062   0.437   1.952  51.835  0.9083  0.1163  0.3847
  159C3H7N  HC3 2063   0.500   1.953  51.665  0.6267  1.2655  1.0770
  159C3H7N  HC4 2064   0.365   1.844  51.712  1.3757 -0.2699 -0.0637
  159C3H7N  N41 2065   0.199   2.024  51.800 -0.0561 -0.3356 -0.1118
  159C3H7N   O1 2066   0.199   1.952  51.504  0.3788 -0.0602 -0.2076
  159C3H7N   O2 2067   0.327   2.106  51.471 -0.3963 -0.1384 -0.4779
  160C3H7N   C1 2068  20.484   2.278  52.212  0.0918  0.7606 -0.0551
  160C3H7N  CT1 2069   0.017   2.262  52.064  0.1014  0.0808 -0.2211
  160C3H7N  CT2 2070   0.148   2.336  52.024  0.1624 -0.2980  0.1229
  160C3H7N   H1 2071  20.386   2.388  51.958 -0.4053  0.2601 -2.1166
  160C3H7N   H2 2072  20.328   2.237  51.982  1.7710 -1.7391 -0.0997
  160C3H7N   H3 2073  20.439   2.275  51.861 -0.8687 -1.0114 -0.4948
  160C3H7N  HC1 2074   0.044   2.157  52.057  0.3678  0.1403 -0.0960
  160C3H7N  HC2 2075   0.181   2.298  51.928  0.4199 -0.2442  0.1914
  160C3H7N  HC3 2076   0.229   2.316  52.095 -0.2677 -1.1510  0.3822
  160C3H7N  HC4 2077   0.124   2.443  52.021 -0.9651 -0.5300  0.4848
  160C3H7N  N41 2078  20.415   2.289  51.960  0.4046  0.5238 -0.3744
  160C3H7N   O1 2079  20.416   2.374  52.244 -0.0482 -0.4503  0.1174
  160C3H7N   O2 2080   0.047   2.225  52.297  0.6065 -0.0535 -0.3996
  161C3H7N   C1 2081   0.326   1.417  52.502  0.1644 -0.6655 -0.1682
  161C3H7N  CT1 2082   0.282   1.438  52.354  0.0781 -0.5024 -0.7345
  161C3H7N  CT2 2083   0.162   1.347  52.324 -0.2341  0.2357 -0.4437
  161C3H7N   H1 2084   0.403   1.302  52.263  0.2915 -0.3645  1.5079
  161C3H7N   H2 2085   0.471   1.457  52.281 -1.2936  1.2371 -0.5623
  161C3H7N   H3 2086   0.355   1.424  52.160 -3.9676  0.1398  1.3316
  161C3H7N  HC1 2087   0.261   1.544  52.342  0.5176 -0.1969  1.0037
  161C3H7N  HC2 2088   0.129   1.352  52.220  0.0282  0.2190 -0.5275
  161C3H7N  HC3 2089   0.087   1.361  52.401  0.5016 -0.1451  0.3404
  161C3H7N  HC4 2090   0.196   1.244  52.335 -0.0489  0.2362 -1.0017
  161C3H7N  N41 2091   0.386   1.404  52.257 -0.3932 -0.5586  0.1292
  161C3H7N   O1 2092   0.405   1.330  52.532  0.6100  0.1659  0.2304
  161C3H7N   O2 2093   0.287   1.495  52.587  0.4476  0.2000 -0.4099
  162C3H7N   C1 2094   0.626   1.666  52.428  0.4954  0.0492  0.5209
  162C3H7N  CT1 2095   0.593   1.658  52.579  0.3507  0.4238 -0.3669
  162C3H7N  CT2 2096   0.484   1.756  52.616  0.1875  0.5555 -0.1253
  162C3H7N   H1 2097   0.743   1.774  52.670  0.1589 -0.5923  0.5378
  162C3H7N   H2 2098   0.789   1.616  52.661 -0.0349 -0.3211 -0.2375
  162C3H7N   H3 2099   0.680   1.665  52.770 -0.3211 -0.0765 -0.6056
  162C3H7N  HC1 2100   0.562   1.556  52.603  0.1966  0.2659 -1.2349
  162C3H7N  HC2 2101   0.450   1.728  52.716  1.7475 -2.7315 -0.4587
  162C3H7N  HC3 2102   0.397   1.747  52.551  0.5184  1.0494 -0.6471
  162C3H7N  HC4 2103   0.514   1.861  52.625  0.0632  0.7667 -1.9689
  162C3H7N  N41 2104   0.707   1.678  52.671 -0.2007 -0.4765 -0.6231
  162C3H7N   O1 2105   0.729   1.727  52.395 -0.1252  0.0710 -0.0979
  162C3H7N   O2 2106   0.560   1.604  52.349 -0.3837 -0.3895 -0.0457
  163C3H7N   C1 2107   0.277   2.036  52.133 -0.4457  0.1236  0.1326
  163C3H7N  CT1 2108   0.329   2.054  52.280  0.5224 -0.0792 -1.3563
  163C3H7N  CT2 2109   0.445   1.958  52.305 -0.0297 -0.1526  0.1399
  163C3H7N   H1 2110   0.179   1.936  52.373 -0.1318  0.7093 -0.4532
  163C3H7N   H2 2111   0.143   2.103  52.366  1.1239  1.0282 -1.9687
  163C3H7N   H3 2112   0.252   2.043  52.481 -0.3622  0.8266  0.4576
  163C3H7N  HC1 2113   0.378   2.151  52.285  0.7678 -0.2870  0.6710
  163C3H7N  HC2 2114   0.475   1.977  52.409 -0.8379  0.4421  0.2700
  163C3H7N  HC3 2115   0.526   1.976  52.235  0.4498  1.2844  1.0290
  163C3H7N  HC4 2116   0.414   1.853  52.305  1.6361 -0.6644 -0.7174
  163C3H7N  N41 2117   0.215   2.032  52.385  0.0647  0.5390  0.3248
  163C3H7N   O1 2118   0.191   1.954  52.104 -0.0954  0.2401 -0.0315
  163C3H7N   O2 2119   0.346   2.078  52.040 -0.4701  0.1932 -0.2200
  164C3H7N   C1 2120  20.499   2.306  52.792 -0.5205  0.0426  0.3796
  164C3H7N  CT1 2121   0.024   2.287  52.643 -0.7712 -0.0892 -0.2608
  164C3H7N  CT2 2122   0.136   2.381  52.601 -0.0290 -0.0935 -0.4429
  164C3H7N   H1 2123  20.381   2.416  52.552  0.6377  0.5569 -1.1711
  164C3H7N   H2 2124  20.338   2.250  52.559  1.8475 -0.6972  1.5182
  164C3H7N   H3 2125  20.449   2.309  52.449 -0.0289  1.2990 -0.7056
  164C3H7N  HC1 2126   0.060   2.187  52.621 -1.9638 -0.1855 -1.8873
  164C3H7N  HC2 2127   0.160   2.352  52.498  1.1029  1.3167 -0.6031
  164C3H7N  HC3 2128   0.222   2.357  52.664 -0.9416  0.6336  1.0930
  164C3H7N  HC4 2129   0.109   2.485  52.615 -0.8433 -0.2977 -0.4916
  164C3H7N  N41 2130  20.415   2.318  52.546  0.5295  0.4707 -0.4222
  164C3H7N   O1 2131  20.412   2.381  52.831 -0.7362  0.2000 -0.0256
  164C3H7N   O2 2132   0.047   2.231  52.869  0.1302 -0.1367 -0.1713
  165C3H7N   C1 2133   0.329   1.417  53.074  0.3070 -0.1887 -0.5265
  165C3H7N  CT1 2134   0.297   1.426  52.931  0.2395  0.1071  1.0310
  165C3H7N  CT2 2135   0.176   1.341  52.890 -0.1012  0.4169 -0.0981
  165C3H7N   H1 2136   0.433   1.292  52.850  1.7658  0.3479  3.3909
  165C3H7N   H2 2137   0.486   1.449  52.860  0.2490 -1.2433  1.6357
  165C3H7N   H3 2138   0.385   1.411  52.738  1.8635 -0.2562 -0.2524
  165C3H7N  HC1 2139   0.271   1.530  52.909 -1.3214 -0.2126  1.2916
  165C3H7N  HC2 2140   0.150   1.371  52.788 -0.7645  0.6603  0.1357
  165C3H7N  HC3 2141   0.094   1.369  52.956 -0.3074 -1.6401  0.5450
  165C3H7N  HC4 2142   0.189   1.233  52.888 -0.7454  0.3406 -0.2061
  165C3H7N  N41 2143   0.405   1.390  52.838  0.1128 -0.4845  0.0612
  165C3H7N   O1 2144   0.403   1.331  53.119 -0.0606  0.1831 -0.5482
  165C3H7N   O2 2145   0.265   1.487  53.147 -0.0050 -0.0271 -0.2791
  166C3H7N   C1 2146   0.636   1.679  53.001  0.1997 -0.3323  0.0448
  166C3H7N  CT1 2147   0.598   1.670  53.150  0.1244 -0.0504  0.6052
  166C3H7N  CT2 2148   0.479   1.758  53.184 -0.1283  0.7879 -0.3192
  166C3H7N   H1 2149   0.743   1.795  53.238  0.0270  0.0687 -1.3349
  166C3H7N   H2 2150   0.777   1.628  53.224 -1.5270 -1.3536 -1.4145
  166C3H7N   H3 2151   0.689   1.679  53.349 -0.7879 -5.4984 -0.9243
  166C3H7N  HC1 2152   0.576   1.566  53.172 -0.9062  0.4007  1.7527
  166C3H7N  HC2 2153   0.454   1.735  53.287 -0.4712  0.1825 -0.5318
  166C3H7N  HC3 2154   0.395   1.735  53.117 -0.1568 -2.0778  0.6570
  166C3H7N  HC4 2155   0.515   1.860  53.172  3.7592 -0.3791  0.9254
  166C3H7N  N41 2156   0.706   1.699  53.249  0.3952  0.0795  0.1782
  166C3H7N   O1 2157   0.742   1.739  52.971  0.3472  0.0369  0.2558
  166C3H7N   O2 2158   0.579   1.603  52.921  0.0353  0.0832 -0.2104
  167C3H7N   C1 2159   0.262   2.049  52.710 -0.4452 -0.5923 -0.5274
  167C3H7N  CT1 2160   0.298   2.058  52.858 -0.3807 -0.3109 -0.9385
  167C3H7N  CT2 2161   0.418   1.969  52.893  0.0570 -0.4426 -0.5307
  167C3H7N   H1 2162   0.149   1.922  52.943 -1.3736 -0.3915  1.5261
  167C3H7N   H2 2163   0.114   2.085  52.955  0.6839  0.4937  4.5263
  167C3H7N   H3 2164   0.229   2.027  53.049  0.6747  1.2249 -0.8593
  167C3H7N  HC1 2165   0.322   2.162  52.880  2.6208 -0.9061 -1.2694
  167C3H7N  HC2 2166   0.453   1.984  52.995 -2.2059  1.4232 -0.0034
  167C3H7N  HC3 2167   0.503   1.989  52.827  0.2791 -1.2770 -0.5163
  167C3H7N  HC4 2168   0.389   1.865  52.879 -0.1182 -0.3002 -1.2285
  167C3H7N  N41 2169   0.191   2.016  52.954 -0.2804 -0.6480 -0.3002
  167C3H7N   O1 2170   0.189   1.965  52.667 -0.0203  0.3725  0.2100
  167C3H7N   O2 2171   0.333   2.113  52.634  0.3740  0.6162 -0.3517
  168C3H7N   C1 2172  20.478   2.295  53.371  0.2666 -0.4772 -0.1672
  168C3H7N  CT1 2173   0.009   2.283  53.221 -0.2615  0.0854 -0.1348
  168C3H7N  CT2 2174   0.135   2.361  53.193  0.3151  0.0175 -0.2140
  168C3H7N   H1 2175  20.386   2.421  53.131 -0.9798 -0.1283 -0.0036
  168C3H7N   H2 2176  20.327   2.263  53.142 -0.2816 -0.1288 -0.2507
  168C3H7N   H3 2177  20.452   2.306  53.028 -1.1745  1.9057 -0.6876
  168C3H7N  HC1 2178   0.031   2.177  53.216 -0.7243 -0.0452  0.5073
  168C3H7N  HC2 2179   0.169   2.329  53.095  1.6169  0.3450  0.1116
  168C3H7N  HC3 2180   0.217   2.344  53.263 -0.7817  1.6494  1.4945
  168C3H7N  HC4 2181   0.110   2.466  53.183 -0.4481 -0.2045 -0.6108
  168C3H7N  N41 2182  20.410   2.321  53.121 -0.3197  0.0256  0.0237
  168C3H7N   O1 2183  20.418   2.396  53.413  0.0572  0.4737 -0.6642
  168C3H7N   O2 2184   0.028   2.222  53.451 -0.5652  0.2060  0.4055
  169C3H7N   C1 2185   0.330   1.420  53.655  0.2643  0.6516 -0.0196
  169C3H7N  CT1 2186   0.288   1.434  53.513  0.4071  0.4159  0.3228
  169C3H7N  CT2 2187   0.164   1.349  53.487 -0.0322 -0.0051  0.2748
  169C3H7N   H1 2188   0.436   1.297  53.425  1.1189 -0.0005 -1.7515
  169C3H7N   H2 2189   0.481   1.455  53.441  1.9691 -2.6958  0.3849
  169C3H7N   H3 2190   0.374   1.393  53.317  0.5017 -2.8574 -0.0655
  169C3H7N  HC1 2191   0.273   1.540  53.493  4.2184  0.7546 -1.1832
  169C3H7N  HC2 2192   0.126   1.370  53.387 -1.2565  1.9401  1.1214
  169C3H7N  HC3 2193   0.085   1.381  53.555 -0.6750  0.7561 -0.8234
  169C3H7N  HC4 2194   0.180   1.241  53.497  1.3621 -0.0514 -2.1974
  169C3H7N  N41 2195   0.401   1.394  53.417  0.0952 -0.1877  0.0560
  169C3H7N   O1 2196   0.418   1.339  53.685  0.8643 -0.0105 -0.0410
  169C3H7N   O2 2197   0.264   1.474  53.738  0.0720  0.1417 -0.5956
  170C3H7N   C1 2198   0.652   1.670  53.583 -0.1120  0.3391 -0.4800
  170C3H7N  CT1 2199   0.599   1.668  53.729  0.6305  0.5946  0.2822
  170C3H7N  CT2 2200   0.473   1.746  53.757 -0.0733  0.4511 -0.0864
  170C3H7N   H1 2201   0.723   1.794  53.820 -1.9696  0.8070 -2.0842
  170C3H7N   H2 2202   0.780   1.636  53.831 -0.6777  0.2376 -0.8003
  170C3H7N   H3 2203   0.664   1.688  53.935 -0.0218  0.6211  0.1240
  170C3H7N  HC1 2204   0.578   1.562  53.743 -0.9312  0.9686  0.8536
  170C3H7N  HC2 2205   0.436   1.713  53.854  1.1198  1.5512  0.7602
  170C3H7N  HC3 2206   0.401   1.722  53.678  1.3728 -1.2826 -0.9042
  170C3H7N  HC4 2207   0.501   1.851  53.756  0.8070  0.2206 -1.0453
  170C3H7N  N41 2208   0.695   1.696  53.837 -0.3096  0.6756  0.0332
  170C3H7N   O1 2209   0.730   1.759  53.554  0.1805  0.3000 -0.1642
  170C3H7N   O2 2210   0.596   1.606  53.496 -0.1885 -0.3319 -0.0779
  171C3H7N   C1 2211   0.274   2.006  53.289 -0.4253 -0.3917 -0.0844
  171C3H7N  CT1 2212   0.313   2.044  53.438  0.0325  0.4259  0.6796
  171C3H7N  CT2 2213   0.439   1.969  53.487 -0.7628 -0.1858  0.4128
  171C3H7N   H1 2214   0.172   1.916  53.532  0.8589 -0.2755  0.2096
  171C3H7N   H2 2215   0.120   2.073  53.513  0.9038  0.5932  0.1289
  171C3H7N   H3 2216   0.233   2.040  53.630  1.4840  0.4675  0.1719
  171C3H7N  HC1 2217   0.332   2.152  53.441  0.8133  0.2970  0.5038
  171C3H7N  HC2 2218   0.463   1.995  53.591  1.6115 -3.0136  0.6139
  171C3H7N  HC3 2219   0.519   1.977  53.414 -1.6008 -0.0988 -0.4999
  171C3H7N  HC4 2220   0.427   1.861  53.489 -0.4295 -0.2168  0.9784
  171C3H7N  N41 2221   0.203   2.015  53.534  0.2842 -0.1040  0.6831
  171C3H7N   O1 2222   0.178   1.943  53.255 -0.0408  0.4119 -0.4386
  171C3H7N   O2 2223   0.321   2.071  53.197 -0.2276 -0.7681 -0.0632
  172C3H7N   C1 2224  20.488   2.287  53.952  0.8721  0.5162 -0.3519
  172C3H7N  CT1 2225   0.018   2.273  53.802 -0.5974  0.7232  0.5387
  172C3H7N  CT2 2226   0.135   2.370  53.768 -0.5625 -0.3220  0.0180
  172C3H7N   H1 2227  20.385   2.405  53.723  0.6151  0.7690 -1.5165
  172C3H7N   H2 2228  20.333   2.251  53.722 -0.2807  0.2760  1.1876
  172C3H7N   H3 2229  20.444   2.310  53.605 -1.7192 -0.0202 -0.6608
  172C3H7N  HC1 2230   0.044   2.168  53.787  2.2539  1.2837  1.3476
  172C3H7N  HC2 2231   0.169   2.348  53.667 -0.4490  0.0025 -0.0193
  172C3H7N  HC3 2232   0.210   2.345  53.843 -0.5189 -0.8728 -0.2107
  172C3H7N  HC4 2233   0.099   2.472  53.780 -0.4683 -0.2857 -0.0112
  172C3H7N  N41 2234  20.417   2.309  53.705 -0.4866  0.1564 -0.3092
  172C3H7N   O1 2235  20.403   2.368  53.988 -0.1347  0.1145 -0.6358
  172C3H7N   O2 2236   0.038   2.216  54.035  0.1291 -0.1659 -1.2922
  173C3H7N   C1 2237   0.332   1.425  54.233  0.1664 -0.0367  0.4610
  173C3H7N  CT1 2238   0.290   1.433  54.084  0.0378 -0.3426 -0.0001
  173C3H7N  CT2 2239   0.171   1.338  54.057 -0.0473 -0.2946  0.0676
  173C3H7N   H1 2240   0.442   1.308  54.010 -2.8846 -0.1062  3.2891
  173C3H7N   H2 2241   0.481   1.473  54.000  0.3434  0.1422 -1.5011
  173C3H7N   H3 2242   0.385   1.403  53.887 -1.1696  0.2387  0.2895
  173C3H7N  HC1 2243   0.262   1.538  54.070  2.7341  0.2157 -1.6640
  173C3H7N  HC2 2244   0.123   1.359  53.962 -1.8341  0.8132  1.1825
  173C3H7N  HC3 2245   0.098   1.350  54.137 -0.5878  0.1844 -0.4914
  173C3H7N  HC4 2246   0.205   1.235  54.053  0.7172  0.0051 -1.8424
  173C3H7N  N41 2247   0.407   1.403  53.988 -0.0827  0.3161  0.0702
  173C3H7N   O1 2248   0.407   1.334  54.269  0.1733 -0.0217  0.0768
  173C3H7N   O2 2249   0.279   1.488  54.323  0.5367  0.2427  0.2467
  174C3H7N   C1 2250   0.642   1.676  54.153 -0.5639  0.0564 -0.3405
  174C3H7N  CT1 2251   0.601   1.655  54.305 -0.2845 -0.0775 -0.0262
  174C3H7N  CT2 2252   0.485   1.736  54.351 -0.7087 -0.0845 -0.3467
  174C3H7N   H1 2253   0.746   1.785  54.395  0.8048 -0.4144 -1.4495
  174C3H7N   H2 2254   0.789   1.623  54.365 -0.4023 -0.5528 -0.1003
  174C3H7N   H3 2255   0.687   1.670  54.497  1.6044 -2.1163 -0.3862
  174C3H7N  HC1 2256   0.585   1.548  54.309  1.4669 -0.3344  0.3584
  174C3H7N  HC2 2257   0.454   1.696  54.447 -1.0543  2.9229  0.8514
  174C3H7N  HC3 2258   0.404   1.721  54.279  0.0213  1.2898 -1.4935
  174C3H7N  HC4 2259   0.518   1.839  54.362  0.8955 -0.6708  0.5376
  174C3H7N  N41 2260   0.714   1.686  54.398 -0.2010 -0.0609 -0.5787
  174C3H7N   O1 2261   0.714   1.767  54.124 -0.1511 -0.0143 -0.0207
  174C3H7N   O2 2262   0.568   1.628  54.070 -0.4721 -0.2154  0.0271
  175C3H7N   C1 2263   0.268   2.041  53.864  0.3895 -0.4269 -0.1565
  175C3H7N  CT1 2264   0.312   2.054  54.012  0.2470 -0.0320  0.3340
  175C3H7N  CT2 2265   0.429   1.962  54.052 -0.2796  0.0410  0.3896
  175C3H7N   H1 2266   0.166   1.925  54.105 -0.2944 -0.0985  1.2269
  175C3H7N   H2 2267   0.120   2.078  54.095 -0.0372  1.8172  3.3341
  175C3H7N   H3 2268   0.235   2.033  54.215  1.6914  0.3290 -0.5037
  175C3H7N  HC1 2269   0.341   2.157  54.031 -2.9222  0.7361  1.2450
  175C3H7N  HC2 2270   0.472   1.981  54.151  1.5659 -0.2039 -0.3330
  175C3H7N  HC3 2271   0.509   1.992  53.984 -1.1381  0.7846 -0.2840
  175C3H7N  HC4 2272   0.410   1.855  54.050  0.6383 -0.1061 -1.0803
  175C3H7N  N41 2273   0.203   2.021  54.117 -0.3110  0.0576  0.1519
  175C3H7N   O1 2274   0.200   1.951  53.820  0.4126  0.1245  0.3077
  175C3H7N   O2 2275   0.329   2.109  53.785 -0.0557  0.3715  0.1088
  176C3H7N   C1 2276  20.472   2.298  54.531 -0.0618 -0.4703 -0.2835
  176C3H7N  CT1 2277   0.007   2.284  54.385  0.3536  0.4883 -0.0635
  176C3H7N  CT2 2278   0.119   2.379  54.343 -0.5480 -0.4566  0.0929
  176C3H7N   H1 2279  20.375   2.397  54.281 -0.9795 -0.5093  0.6309
  176C3H7N   H2 2280  20.336   2.231  54.300  1.9345 -1.2204  1.5778
  176C3H7N   H3 2281  20.447   2.294  54.184 -0.5763  0.9564 -0.8200
  176C3H7N  HC1 2282   0.050   2.184  54.383  0.0723  0.3756 -0.6010
  176C3H7N  HC2 2283   0.151   2.352  54.243  1.5820  2.0203  0.0503
  176C3H7N  HC3 2284   0.211   2.368  54.401  0.9959 -0.0230 -2.2071
  176C3H7N  HC4 2285   0.088   2.484  54.345 -1.3807 -0.6806 -0.6807
  176C3H7N  N41 2286  20.411   2.300  54.281  0.3805 -0.0145 -0.3939
  176C3H7N   O1 2287  20.386   2.374  54.565  0.3575 -0.5086 -0.2671
  176C3H7N   O2 2288   0.022   2.233  54.617  0.3104  0.3356 -0.1328
  177C3H7N   C1 2289   0.321   1.413  54.816 -0.0255  0.6398  0.6015
  177C3H7N  CT1 2290   0.280   1.443  54.667  0.4560 -0.0492 -0.1864
  177C3H7N  CT2 2291   0.159   1.360  54.634  0.3093 -0.0339 -0.4953
  177C3H7N   H1 2292   0.421   1.307  54.575 -2.5193 -0.6046  1.3503
  177C3H7N   H2 2293   0.469   1.466  54.574 -0.4175  0.2583 -0.9193
  177C3H7N   H3 2294   0.354   1.414  54.472  2.2623  0.4410 -0.8567
  177C3H7N  HC1 2295   0.258   1.549  54.655 -1.7979 -0.4377  0.2797
  177C3H7N  HC2 2296   0.124   1.387  54.534  0.7106 -0.6587 -0.8079
  177C3H7N  HC3 2297   0.082   1.379  54.708  0.4850  1.7940 -0.7405
  177C3H7N  HC4 2298   0.185   1.255  54.642 -2.1531 -0.6002  0.4986
  177C3H7N  N41 2299   0.386   1.404  54.569 -0.3786  0.1257  0.0333
  177C3H7N   O1 2300   0.404   1.325  54.841 -0.3578  0.1549  0.3243
  177C3H7N   O2 2301   0.278   1.486  54.904  0.0047 -0.1034 -0.1945
  178C3H7N   C1 2302   0.616   1.670  54.726 -0.0656 -0.4977  0.5987
  178C3H7N  CT1 2303   0.593   1.670  54.874  0.4380 -0.6919 -0.4037
  178C3H7N  CT2 2304   0.490   1.783  54.916  0.2246  0.6353  0.0499
  178C3H7N   H1 2305   0.748   1.792  54.947  1.2956 -0.6974 -1.4489
  178C3H7N   H2 2306   0.794   1.637  54.951 -0.5363  0.5236 -1.2503
  178C3H7N   H3 2307   0.683   1.700  55.065 -2.0880  1.8529 -0.5567
  178C3H7N  HC1 2308   0.554   1.577  54.915 -1.8583  1.0492  1.5495
  178C3H7N  HC2 2309   0.458   1.773  55.020 -1.2236  2.9584 -0.1484
  178C3H7N  HC3 2310   0.408   1.770  54.846  1.2207 -1.7565 -0.7404
  178C3H7N  HC4 2311   0.535   1.881  54.899  0.3454  0.9415  1.9872
  178C3H7N  N41 2312   0.711   1.697  54.966 -0.5458  0.2475 -0.1143
  178C3H7N   O1 2313   0.686   1.763  54.688  0.1976 -0.0193  0.0846
  178C3H7N   O2 2314   0.555   1.596  54.646 -0.6712 -0.1713 -0.4024
  179C3H7N   C1 2315   0.270   2.034  54.455  0.6134  0.3530  0.0015
  179C3H7N  CT1 2316   0.317   2.047  54.600  0.3333  0.3704 -0.1202
  179C3H7N  CT2 2317   0.441   1.966  54.627  0.6798  0.5008 -0.1553
  179C3H7N   H1 2318   0.192   1.923  54.692  1.8098 -0.2910 -0.3003
  179C3H7N   H2 2319   0.137   2.086  54.694  0.4600  0.8387  2.4351
  179C3H7N   H3 2320   0.262   2.029  54.795  1.6063 -1.0404 -0.6711
  179C3H7N  HC1 2321   0.346   2.151  54.616  0.7744  0.2431 -0.0752
  179C3H7N  HC2 2322   0.476   1.995  54.726  2.5209 -0.3507 -0.5284
  179C3H7N  HC3 2323   0.524   1.988  54.559  1.7636 -2.1269  0.2471
  179C3H7N  HC4 2324   0.421   1.859  54.624  0.8741  0.4126  1.4876
  179C3H7N  N41 2325   0.218   2.022  54.702  0.1997  0.1212 -0.1053
  179C3H7N   O1 2326   0.182   1.953  54.423 -0.3799  0.0899  0.0413
  179C3H7N   O2 2327   0.324   2.110  54.374 -0.3409  0.1277  0.2703
  180C3H7N   C1 2328  20.468   2.282  55.113 -0.0552 -0.6969 -0.2530
  180C3H7N  CT1 2329  20.506   2.259  54.962  0.6293  0.3580  0.6830
  180C3H7N  CT2 2330   0.112   2.353  54.931  0.3107  0.0129  0.1851
  180C3H7N   H1 2331  20.383   2.400  54.882  0.3823 -0.0840  0.0660
  180C3H7N   H2 2332  20.314   2.241  54.886 -0.8663  0.4110 -1.0269
  180C3H7N   H3 2333  20.414   2.275  54.769 -3.1521 -1.4823  0.2822
  180C3H7N  HC1 2334   0.015   2.153  54.941 -0.0677  0.3780 -0.0320
  180C3H7N  HC2 2335   0.145   2.333  54.830 -1.9873 -1.4591 -0.3176
  180C3H7N  HC3 2336   0.200   2.337  54.993  0.5423 -1.0033 -0.4055
  180C3H7N  HC4 2337   0.084   2.458  54.936  0.7720  0.1665 -0.4786
  180C3H7N  N41 2338  20.398   2.299  54.868 -0.0739 -0.2181  0.5460
  180C3H7N   O1 2339  20.365   2.345  55.137  0.0050 -0.2726 -0.3652
  180C3H7N   O2 2340   0.035   2.234  55.194  0.3106 -0.9524 -0.0954
  181C3H7N   C1 2341   0.321   1.425  55.386  0.0890 -0.8893 -0.5360
  181C3H7N  CT1 2342   0.288   1.427  55.234 -0.5944  0.3680  0.3613
  181C3H7N  CT2 2343   0.177   1.330  55.202 -0.2876  0.2255 -0.2436
  181C3H7N   H1 2344   0.452   1.302  55.162  0.6774  0.1343  0.2230
  181C3H7N   H2 2345   0.490   1.458  55.160  1.0613  0.1104  0.3595
  181C3H7N   H3 2346   0.381   1.404  55.045 -0.3102 -0.9282  0.7720
  181C3H7N  HC1 2347   0.255   1.528  55.208  0.5337  0.6889  0.1294
  181C3H7N  HC2 2348   0.154   1.325  55.095  0.9829 -0.9592 -0.4830
  181C3H7N  HC3 2349   0.084   1.349  55.255 -0.5289 -2.2605  0.2789
  181C3H7N  HC4 2350   0.203   1.229  55.233 -0.5134 -0.0367 -0.9080
  181C3H7N  N41 2351   0.410   1.394  55.144  0.8745  0.2898  0.5618
  181C3H7N   O1 2352   0.386   1.333  55.432  0.2545 -0.0623 -0.1319
  181C3H7N   O2 2353   0.249   1.490  55.462 -1.0242 -0.0895  0.2505
  182C3H7N   C1 2354   0.636   1.675  55.305  0.6232 -0.5397  0.2199
  182C3H7N  CT1 2355   0.591   1.661  55.448  0.2371  0.5338 -0.6802
  182C3H7N  CT2 2356   0.475   1.751  55.482  0.0352 -0.0524 -0.6602
  182C3H7N   H1 2357   0.754   1.774  55.545 -1.0162  0.8567 -1.5150
  182C3H7N   H2 2358   0.770   1.609  55.529 -0.7701 -1.1009  0.6457
  182C3H7N   H3 2359   0.670   1.683  55.647 -0.5501  2.6012 -0.3619
  182C3H7N  HC1 2360   0.568   1.556  55.465  2.7655  0.1577  0.6279
  182C3H7N  HC2 2361   0.446   1.725  55.584  0.6128 -0.1430 -0.5184
  182C3H7N  HC3 2362   0.396   1.724  55.412  0.9957 -3.0871 -0.6076
  182C3H7N  HC4 2363   0.506   1.855  55.473  0.4410 -0.1202 -0.1141
  182C3H7N  N41 2364   0.702   1.685  55.549  0.3339  0.1123 -0.1615
  182C3H7N   O1 2365   0.727   1.750  55.277  0.0733 -0.2473 -0.2086
  182C3H7N   O2 2366   0.583   1.607  55.220  0.4378 -0.4657  0.0225
  183C3H7N   C1 2367   0.270   2.039  55.028 -0.2251 -0.2971 -0.3175
  183C3H7N  CT1 2368   0.301   2.059  55.179  0.2804  0.2839 -1.0839
  183C3H7N  CT2 2369   0.436   1.992  55.215 -0.4079 -0.2512 -0.0186
  183C3H7N   H1 2370   0.177   1.910  55.263  0.3574 -0.5879  0.7759
  183C3H7N   H2 2371   0.104   2.059  55.267  0.1745 -0.1156  0.2616
  183C3H7N   H3 2372   0.222   2.029  55.372  1.6085 -0.1704 -0.5736
  183C3H7N  HC1 2373   0.302   2.165  55.204 -0.2459  0.1024 -0.2687
  183C3H7N  HC2 2374   0.463   2.013  55.319 -2.1740  0.4503  0.3133
  183C3H7N  HC3 2375   0.516   2.016  55.146 -1.1964  2.6304  0.0237
  183C3H7N  HC4 2376   0.425   1.883  55.215 -2.3220 -0.0748 -1.9980
  183C3H7N  N41 2377   0.195   2.011  55.275  0.0394 -0.4291 -0.0957
  183C3H7N   O1 2378   0.206   1.941  54.995 -0.0183  0.1626  0.2480
  183C3H7N   O2 2379   0.336   2.096  54.943  0.4512 -0.2530 -0.4649
  184C3H7N   C1 2380  20.464   2.280  55.691  0.9031  0.0623 -0.4794
  184C3H7N  CT1 2381   0.001   2.273  55.543  0.8595  0.3608  0.0702
  184C3H7N  CT2 2382   0.112   2.374  55.510  0.5627  0.6146 -0.4006
  184C3H7N   H1 2383  20.348   2.368  55.452 -3.3871 -2.6147  2.7030
  184C3H7N   H2 2384  20.339   2.208  55.464 -0.2086 -0.0878  0.3502
  184C3H7N   H3 2385  20.449   2.279  55.352  1.5970  1.4479  0.9265
  184C3H7N  HC1 2386   0.038   2.172  55.522 -0.3876  0.0255 -0.5408
  184C3H7N  HC2 2387   0.139   2.368  55.405  1.6330  0.4244 -0.1156
  184C3H7N  HC3 2388   0.204   2.355  55.565  0.2939 -0.7376 -0.4117
  184C3H7N  HC4 2389   0.076   2.476  55.527  1.4901  0.8832  0.0013
  184C3H7N  N41 2390  20.407   2.284  55.446 -0.0818 -0.2178  0.2983
  184C3H7N   O1 2391  20.372   2.356  55.716 -0.1599 -0.2860  0.3016
  184C3H7N   O2 2392   0.003   2.214  55.781 -0.3608  0.2457 -0.3171
  185C3H7N   C1 2393   0.315   1.404  55.972 -0.4994 -0.2935 -0.1607
  185C3H7N  CT1 2394   0.283   1.427  55.823  0.2292  0.1602 -0.1160
  185C3H7N  CT2 2395   0.149   1.354  55.791  0.0635  0.5141  0.0101
  185C3H7N   H1 2396   0.396   1.269  55.756  0.2059 -0.2575  0.0921
  185C3H7N   H2 2397   0.479   1.409  55.756 -0.3054  0.2711  0.3581
  185C3H7N   H3 2398   0.360   1.391  55.636  0.0561  1.7017  0.4574
  185C3H7N  HC1 2399   0.275   1.532  55.799  0.8066  0.3967  0.6982
  185C3H7N  HC2 2400   0.132   1.368  55.684  2.2119 -0.8294 -0.5360
  185C3H7N  HC3 2401   0.067   1.391  55.853  0.2901  0.7180  0.1850
  185C3H7N  HC4 2402   0.164   1.247  55.810  0.1385  0.6481  0.7057
  185C3H7N  N41 2403   0.386   1.369  55.733  0.0168 -0.2910  0.0291
  185C3H7N   O1 2404   0.385   1.308  56.005 -0.3391 -0.1402  0.5464
  185C3H7N   O2 2405   0.285   1.488  56.053  0.0084 -0.0825  0.5083
  186C3H7N   C1 2406   0.625   1.677  55.880  0.2118 -0.2816 -0.4258
  186C3H7N  CT1 2407   0.584   1.664  56.026 -0.8547  0.0487 -0.0579
  186C3H7N  CT2 2408   0.457   1.751  56.059 -0.9836  0.0239  0.8273
  186C3H7N   H1 2409   0.731   1.794  56.115 -1.1721  0.6243  3.1394
  186C3H7N   H2 2410   0.783   1.635  56.105 -0.6128 -2.3727  1.2526
  186C3H7N   H3 2411   0.672   1.685  56.223  0.2694  0.0748  0.1920
  186C3H7N  HC1 2412   0.561   1.563  56.060 -0.2320 -0.3986 -0.9082
  186C3H7N  HC2 2413   0.420   1.728  56.159 -1.1515 -0.6581  0.6090
  186C3H7N  HC3 2414   0.377   1.745  55.985  0.2941 -1.9380 -0.4456
  186C3H7N  HC4 2415   0.484   1.857  56.066 -0.4852  0.0897 -1.6457
  186C3H7N  N41 2416   0.702   1.696  56.125  0.6810 -0.2818  0.2759
  186C3H7N   O1 2417   0.718   1.746  55.847  0.2062 -0.6446  0.1801
  186C3H7N   O2 2418   0.575   1.604  55.792 -0.2570 -0.5244  0.4842
  187C3H7N   C1 2419   0.260   2.047  55.594 -0.3731 -0.1202  0.6387
  187C3H7N  CT1 2420   0.300   2.048  55.744 -0.8652  0.0614  0.0270
  187C3H7N  CT2 2421   0.421   1.955  55.767 -0.0917 -0.5181 -0.6276
  187C3H7N   H1 2422   0.152   1.910  55.824 -1.1519  1.4067 -2.8072
  187C3H7N   H2 2423   0.095   2.062  55.813 -0.4600 -0.0781 -0.1687
  187C3H7N   H3 2424   0.214   2.023  55.932  0.3908 -0.5723 -0.1667
  187C3H7N  HC1 2425   0.329   2.150  55.771 -1.8648  0.1659  0.7511
  187C3H7N  HC2 2426   0.459   1.977  55.867  0.7958 -0.0647 -1.0565
  187C3H7N  HC3 2427   0.502   1.976  55.697  0.1111 -0.8468 -0.4869
  187C3H7N  HC4 2428   0.391   1.851  55.756 -0.4492 -0.4506 -0.3059
  187C3H7N  N41 2429   0.180   2.009  55.836  0.1289  0.7922 -0.2947
  187C3H7N   O1 2430   0.171   1.974  55.562 -0.6720 -0.0664  0.3521
  187C3H7N   O2 2431   0.309   2.121  55.513 -0.4457  0.1462  0.1683
  188C3H7N   C1 2432  20.467   2.286  56.265 -0.1256 -0.0077  0.4759
  188C3H7N  CT1 2433  20.502   2.267  56.109  0.1482  0.2602 -0.2120
  188C3H7N  CT2 2434   0.098   2.378  56.072  0.2308  0.1393  0.2785
  188C3H7N   H1 2435  20.350   2.391  56.047 -1.1399  0.8890  0.5140
  188C3H7N   H2 2436  20.314   2.226  56.024  0.7383 -0.3067  0.4684
  188C3H7N   H3 2437  20.414   2.304  55.920 -1.5969  1.9227 -0.1334
  188C3H7N  HC1 2438   0.029   2.169  56.077  1.4288  0.8779 -0.7021
  188C3H7N  HC2 2439   0.124   2.379  55.967 -1.9349  1.4401 -0.2764
  188C3H7N  HC3 2440   0.190   2.348  56.122  1.0122 -1.0369 -1.8246
  188C3H7N  HC4 2441   0.056   2.475  56.098  1.9177  1.3918 -1.5424
  188C3H7N  N41 2442  20.388   2.299  56.020 -0.7206  1.1902  0.0601
  188C3H7N   O1 2443  20.419   2.387  56.308  0.5001 -0.3668  0.3285
  188C3H7N   O2 2444  20.505   2.209  56.347 -0.1855 -0.0337  0.3021
  189C3H7N   C1 2445   0.340   1.412  56.535 -0.1084  0.6831 -0.0233
  189C3H7N  CT1 2446   0.291   1.409  56.387 -0.3142 -0.1787 -0.5656
  189C3H7N  CT2 2447   0.184   1.301  56.363 -0.6453 -0.3909  0.1312
  189C3H7N   H1 2448   0.443   1.298  56.299 -0.8898 -0.7521  0.1906
  189C3H7N   H2 2449   0.479   1.463  56.319  0.2096 -0.5203  1.2244
  189C3H7N   H3 2450   0.363   1.409  56.200  1.0354 -0.7948 -0.4074
  189C3H7N  HC1 2451   0.247   1.506  56.361 -0.9463 -0.7616 -1.7161
  189C3H7N  HC2 2452   0.139   1.306  56.264  0.7821  0.1210 -0.4998
  189C3H7N  HC3 2453   0.110   1.301  56.444 -1.7627 -0.1017 -0.8820
  189C3H7N  HC4 2454   0.234   1.205  56.372  0.9885  0.3913 -0.4603
  189C3H7N  N41 2455   0.406   1.394  56.293  0.4024 -0.2583 -0.0196
  189C3H7N   O1 2456   0.437   1.346  56.574 -0.3286 -0.4126  0.1471
  189C3H7N   O2 2457   0.265   1.467  56.614 -0.2823  0.0772 -0.0916
  190C3H7N   C1 2458   0.628   1.692  56.458 -0.1761 -0.1079  0.6255
  190C3H7N  CT1 2459   0.589   1.670  56.608 -0.1138 -0.4069 -0.1147
  190C3H7N  CT2 2460   0.476   1.758  56.654  0.2586 -0.4237  0.1404
  190C3H7N   H1 2461   0.750   1.783  56.687 -1.5502  0.1457 -0.3822
  190C3H7N   H2 2462   0.783   1.620  56.674  0.7970  0.2151  0.2666
  190C3H7N   H3 2463   0.689   1.677  56.799  1.5741 -1.7069  0.3901
  190C3H7N  HC1 2464   0.560   1.566  56.617 -0.7731 -0.0767  1.7819
  190C3H7N  HC2 2465   0.465   1.732  56.759  2.0566  0.0707  0.4724
  190C3H7N  HC3 2466   0.384   1.731  56.602  0.9489 -1.3034 -0.6268
  190C3H7N  HC4 2467   0.510   1.861  56.638  4.6207 -1.7224  0.4663
  190C3H7N  N41 2468   0.710   1.689  56.698  0.0862 -0.5067  0.1957
  190C3H7N   O1 2469   0.714   1.768  56.418  0.2714 -0.9481  0.6794
  190C3H7N   O2 2470   0.579   1.613  56.377  0.2240  0.0710 -0.3798
  191C3H7N   C1 2471   0.253   2.029  56.174 -0.0973 -0.5394 -0.3458
  191C3H7N  CT1 2472   0.291   2.050  56.321 -0.3395  0.0701 -0.3619
  191C3H7N  CT2 2473   0.414   1.957  56.359 -0.0685  0.7417  0.2870
  191C3H7N   H1 2474   0.152   1.925  56.419 -0.1940  0.1035 -1.0671
  191C3H7N   H2 2475   0.104   2.081  56.407  0.2091 -0.2299 -2.0262
  191C3H7N   H3 2476   0.214   2.041  56.521 -1.5074  1.2660  0.6427
  191C3H7N  HC1 2477   0.307   2.157  56.336  0.7886 -0.3242  1.5144
  191C3H7N  HC2 2478   0.445   1.969  56.462  1.0847  1.5732 -0.1535
  191C3H7N  HC3 2479   0.497   1.973  56.290 -1.1287 -2.2168 -1.8079
  191C3H7N  HC4 2480   0.390   1.852  56.340  0.8664  0.8379 -1.6064
  191C3H7N  N41 2481   0.187   2.022  56.423 -0.0730  0.0134  0.4726
  191C3H7N   O1 2482   0.183   1.936  56.135  0.2011 -0.1684  0.1843
  191C3H7N   O2 2483   0.289   2.107  56.087 -0.3032 -0.0549  0.0423
  192C3H7N   C1 2484  20.476   2.276  56.829  0.3389 -0.0562 -1.0560
  192C3H7N  CT1 2485   0.012   2.249  56.689  0.0759 -0.5002  0.0693
  192C3H7N  CT2 2486   0.135   2.333  56.650 -0.4698  0.1684 -0.1869
  192C3H7N   H1 2487  20.388   2.392  56.598 -0.4384 -0.8714 -0.5020
  192C3H7N   H2 2488  20.323   2.241  56.613  0.3167 -0.9255  0.3521
  192C3H7N   H3 2489  20.436   2.270  56.493 -0.6281  3.0124 -0.9621
  192C3H7N  HC1 2490   0.033   2.144  56.669  0.3834 -0.2867 -0.7686
  192C3H7N  HC2 2491   0.169   2.314  56.548  3.0306  1.2955  0.6880
  192C3H7N  HC3 2492   0.222   2.310  56.713  2.0307 -0.6067 -3.7257
  192C3H7N  HC4 2493   0.113   2.438  56.663 -2.8205 -0.3737  0.4260
  192C3H7N  N41 2494  20.410   2.292  56.590  0.2038 -0.7917  0.2146
  192C3H7N   O1 2495  20.398   2.367  56.855 -0.0552  0.7263 -0.3922
  192C3H7N   O2 2496   0.033   2.224  56.920  0.1612 -0.5499 -0.1830
  193C3H7N   C1 2497   0.341   1.391  57.111 -0.6594  0.4990  0.3619
  193C3H7N  CT1 2498   0.303   1.424  56.964  0.0107 -0.5504 -0.3919
  193C3H7N  CT2 2499   0.174   1.349  56.935  0.2459  0.4927 -0.4933
  193C3H7N   H1 2500   0.434   1.287  56.864 -0.0300 -0.3326 -1.1329
  193C3H7N   H2 2501   0.498   1.444  56.893 -0.7460  1.3587 -0.8263
  193C3H7N   H3 2502   0.383   1.416  56.773 -1.9214  1.3956  0.9029
  193C3H7N  HC1 2503   0.298   1.532  56.954  0.1132 -0.1902  3.1401
  193C3H7N  HC2 2504   0.135   1.378  56.838  2.0465  2.4383 -0.6719
  193C3H7N  HC3 2505   0.104   1.370  57.016  0.0180  1.2403 -0.8878
  193C3H7N  HC4 2506   0.184   1.240  56.936 -0.7291  0.3701  2.7595
  193C3H7N  N41 2507   0.415   1.389  56.868  0.1773 -0.3212 -0.2488
  193C3H7N   O1 2508   0.438   1.320  57.136 -0.1391 -0.5151  0.5064
  193C3H7N   O2 2509   0.291   1.444  57.209  0.2217 -0.6198  0.0604
  194C3H7N   C1 2510   0.615   1.670  57.033 -0.1135 -0.6692  0.0447
  194C3H7N  CT1 2511   0.580   1.648  57.179  0.8364 -0.0934  0.2264
  194C3H7N  CT2 2512   0.460   1.736  57.221  0.2617  0.1219 -0.3722
  194C3H7N   H1 2513   0.729   1.776  57.280  2.0713 -1.1266  1.5769
  194C3H7N   H2 2514   0.784   1.627  57.251  0.6177  0.3745 -2.1472
  194C3H7N   H3 2515   0.686   1.651  57.371  2.6883  0.4712 -0.2272
  194C3H7N  HC1 2516   0.557   1.542  57.191  1.4652 -0.4555 -1.5004
  194C3H7N  HC2 2517   0.437   1.710  57.325  0.1376  0.4084 -0.3263
  194C3H7N  HC3 2518   0.383   1.698  57.154 -0.3693  1.0547 -0.1842
  194C3H7N  HC4 2519   0.484   1.842  57.217 -0.1469  0.2529  0.4089
  194C3H7N  N41 2520   0.697   1.678  57.272  0.4571 -0.4380 -0.7677
  194C3H7N   O1 2521   0.702   1.748  57.006  0.3358  0.3505  0.6136
  194C3H7N   O2 2522   0.576   1.594  56.945 -0.2622  0.2449 -0.0202
  195C3H7N   C1 2523   0.283   2.011  56.765  0.3501  0.1643  0.1090
  195C3H7N  CT1 2524   0.311   2.032  56.910 -0.2586 -0.0266  0.0321
  195C3H7N  CT2 2525   0.434   1.957  56.954 -0.3517  0.0297  0.6650
  195C3H7N   H1 2526   0.170   1.905  57.004 -0.8510  0.1038 -1.4853
  195C3H7N   H2 2527   0.124   2.071  56.981  1.3673  1.9819  1.3747
  195C3H7N   H3 2528   0.231   2.026  57.103 -2.3269  1.4664  0.1631
  195C3H7N  HC1 2529   0.337   2.137  56.913 -0.8525  0.1746 -1.5004
  195C3H7N  HC2 2530   0.457   1.994  57.054  0.6773  2.7087 -0.4980
  195C3H7N  HC3 2531   0.516   1.981  56.886 -0.6312 -0.2233  0.2405
  195C3H7N  HC4 2532   0.415   1.850  56.949  0.1997 -0.1246  1.6185
  195C3H7N  N41 2533   0.198   2.004  57.007  0.0812 -0.1819 -0.3305
  195C3H7N   O1 2534   0.209   1.923  56.744  0.8860  0.6369  0.0199
  195C3H7N   O2 2535   0.315   2.093  56.682 -0.1664 -0.1472  0.2880
  196C3H7N   C1 2536  20.485   2.279  57.418  0.5192  0.1077  0.1994
  196C3H7N  CT1 2537   0.021   2.275  57.271  0.0196  0.2695  0.3585
  196C3H7N  CT2 2538   0.148   2.359  57.238  0.4862 -0.5858  0.0491
  196C3H7N   H1 2539  20.403   2.406  57.183  1.2542  0.2494  0.8617
  196C3H7N   H2 2540  20.330   2.253  57.192 -0.0886  0.1782 -1.8154
  196C3H7N   H3 2541  20.448   2.283  57.077 -0.1761 -0.9735 -0.0482
  196C3H7N  HC1 2542   0.052   2.171  57.263  0.7661  0.1283  4.2011
  196C3H7N  HC2 2543   0.175   2.320  57.140  1.2125 -1.6961  0.6782
  196C3H7N  HC3 2544   0.225   2.343  57.313  2.1171  2.4914 -0.8989
  196C3H7N  HC4 2545   0.128   2.466  57.229  1.4654 -0.4906 -1.0648
  196C3H7N  N41 2546  20.418   2.304  57.173  0.2778  0.1950 -0.1489
  196C3H7N   O1 2547  20.409   2.362  57.458  0.3561 -0.0392  0.2180
  196C3H7N   O2 2548   0.020   2.202  57.501  0.0054 -0.3833  0.2313
  197C3H7N   C1 2549   0.330   1.404  57.704  1.3349 -0.0624 -0.3888
  197C3H7N  CT1 2550   0.298   1.428  57.552  0.6888  0.4728 -0.3689
  197C3H7N  CT2 2551   0.180   1.343  57.512  0.8150  0.0443 -0.0493
  197C3H7N   H1 2552   0.429   1.297  57.445  2.0660  0.5493 -1.0560
  197C3H7N   H2 2553   0.493   1.451  57.477  0.1218 -1.8236  2.5231
  197C3H7N   H3 2554   0.382   1.426  57.359  2.6369  0.5876 -0.6259
  197C3H7N  HC1 2555   0.272   1.533  57.539 -0.0508  0.4904  1.1025
  197C3H7N  HC2 2556   0.150   1.372  57.411 -0.9773 -2.0650 -0.1510
  197C3H7N  HC3 2557   0.093   1.359  57.575  0.0489 -2.9053 -0.3148
  197C3H7N  HC4 2558   0.201   1.237  57.506 -0.8525 -0.2969 -0.1336
  197C3H7N  N41 2559   0.408   1.398  57.455 -0.3967 -0.0440  0.0588
  197C3H7N   O1 2560   0.420   1.327  57.736  0.4997  0.1949 -0.0863
  197C3H7N   O2 2561   0.290   1.487  57.785 -0.3335 -0.1273 -0.2242
  198C3H7N   C1 2562   0.637   1.666  57.618  0.0944 -0.4281 -0.1883
  198C3H7N  CT1 2563   0.595   1.653  57.766  0.3314 -0.0371  0.4363
  198C3H7N  CT2 2564   0.466   1.731  57.791 -0.0488 -0.3918 -0.1362
  198C3H7N   H1 2565   0.744   1.779  57.863 -0.6197  0.0120  1.3595
  198C3H7N   H2 2566   0.784   1.621  57.863 -1.5921 -2.0085  2.9521
  198C3H7N   H3 2567   0.673   1.672  57.966  0.1502  0.6119 -0.3682
  198C3H7N  HC1 2568   0.559   1.553  57.789 -2.2127  1.0906  1.6510
  198C3H7N  HC2 2569   0.430   1.719  57.893 -0.6293 -1.6767 -0.4816
  198C3H7N  HC3 2570   0.391   1.709  57.715 -0.0022  0.1434 -0.3387
  198C3H7N  HC4 2571   0.489   1.837  57.780 -1.1150 -0.1244  0.1301
  198C3H7N  N41 2572   0.703   1.684  57.868 -0.4725 -0.1636 -0.6665
  198C3H7N   O1 2573   0.711   1.750  57.578  0.2003  0.3916  0.9298
  198C3H7N   O2 2574   0.581   1.596  57.534  0.4417 -0.5131 -0.2581
  199C3H7N   C1 2575   0.258   2.041  57.339 -0.1314  0.4673 -0.1320
  199C3H7N  CT1 2576   0.306   2.046  57.485 -0.6665 -0.5312 -0.0486
  199C3H7N  CT2 2577   0.439   1.968  57.503 -0.8058 -0.3118  0.2563
  199C3H7N   H1 2578   0.170   1.910  57.581  0.6861 -0.1291  1.2908
  199C3H7N   H2 2579   0.117   2.061  57.588 -0.0096 -0.4640  3.6413
  199C3H7N   H3 2580   0.236   2.002  57.689 -1.4607  1.0123  0.5978
  199C3H7N  HC1 2581   0.324   2.150  57.513  0.4990 -0.8033  0.2611
  199C3H7N  HC2 2582   0.472   1.972  57.607 -1.0583 -0.1618  0.3305
  199C3H7N  HC3 2583   0.515   1.999  57.431 -0.9847 -0.4621  0.0006
  199C3H7N  HC4 2584   0.420   1.861  57.491 -0.3300 -0.1421 -2.2500
  199C3H7N  N41 2585   0.204   2.007  57.591  0.5514  0.0709 -0.1218
  199C3H7N   O1 2586   0.191   1.948  57.299 -0.2911 -0.3727 -0.0958
  199C3H7N   O2 2587   0.325   2.098  57.255  0.4545  0.3119 -0.2598
  200C3H7N   C1 2588  20.485   2.293  57.997  0.2834  0.1048  0.6762
  200C3H7N  CT1 2589   0.003   2.267  57.841 -0.3068 -1.0702  0.0519
  200C3H7N  CT2 2590   0.131   2.339  57.800 -0.2678 -0.2825  0.6977
  200C3H7N   H1 2591  20.379   2.404  57.751 -2.7942 -0.0672 -3.3876
  200C3H7N   H2 2592  20.312   2.254  57.768  0.4077 -0.6090 -0.5404
  200C3H7N   H3 2593  20.427   2.276  57.650  2.1525 -0.0499  0.4966
  200C3H7N  HC1 2594   0.015   2.159  57.828 -0.6473 -1.4098  2.2270
  200C3H7N  HC2 2595   0.156   2.321  57.695  0.0999 -0.8695  0.8845
  200C3H7N  HC3 2596   0.207   2.313  57.874  0.9750  1.3268  0.0250
  200C3H7N  HC4 2597   0.115   2.446  57.811  1.9539  0.1006  0.5327
  200C3H7N  N41 2598  20.400   2.303  57.746  0.0215  0.2643 -0.1536
  200C3H7N   O1 2599  20.392   2.367  58.023 -0.0306 -0.2659  0.2340
  200C3H7N   O2 2600   0.025   2.216  58.077  0.1234  0.0073 -0.7040
  201C3H7N   C1 2601   0.349   1.407  58.276  0.7073  0.0443 -0.6811
  201C3H7N  CT1 2602   0.319   1.423  58.123  0.7093 -0.2706 -0.1038
  201C3H7N  CT2 2603   0.205   1.331  58.085  0.2872 -0.2157  0.1521
  201C3H7N   H1 2604   0.463   1.293  58.042 -1.7646 -0.9967 -1.9111
  201C3H7N   H2 2605   0.515   1.459  58.046 -0.8644  1.5667 -0.2331
  201C3H7N   H3 2606   0.413   1.408  57.931 -1.3663  3.3332  0.7451
  201C3H7N  HC1 2607   0.281   1.522  58.098  1.9147  0.7048  1.8947
  201C3H7N  HC2 2608   0.171   1.360  57.985  3.3825 -0.2015 -0.9437
  201C3H7N  HC3 2609   0.121   1.352  58.151  1.6042  0.8292  1.5161
  201C3H7N  HC4 2610   0.233   1.226  58.090 -0.6733 -0.6503 -2.5346
  201C3H7N  N41 2611   0.437   1.393  58.030  0.5537 -0.1489 -0.1906
  201C3H7N   O1 2612   0.434   1.330  58.316  0.4371 -0.2493  0.3749
  201C3H7N   O2 2613   0.283   1.468  58.359  0.4937 -0.5877 -0.1786
  202C3H7N   C1 2614   0.646   1.669  58.201 -0.2203 -0.5460 -0.6451
  202C3H7N  CT1 2615   0.593   1.657  58.350  0.0483  0.5291 -0.6355
  202C3H7N  CT2 2616   0.478   1.749  58.394 -0.4447  0.1460 -0.3676
  202C3H7N   H1 2617   0.746   1.774  58.433  0.5846 -0.1428 -0.4099
  202C3H7N   H2 2618   0.789   1.618  58.431  1.0889  1.7491  0.2176
  202C3H7N   H3 2619   0.674   1.675  58.543  2.0509 -1.7830  0.9032
  202C3H7N  HC1 2620   0.565   1.554  58.371  2.6534  0.0412  0.6319
  202C3H7N  HC2 2621   0.450   1.722  58.495 -1.4911  0.6862 -0.5026
  202C3H7N  HC3 2622   0.386   1.746  58.337 -0.3093  0.2526 -0.6016
  202C3H7N  HC4 2623   0.512   1.853  58.385 -0.2379  0.1424  0.3347
  202C3H7N  N41 2624   0.708   1.680  58.446 -0.1011  0.2185  0.2030
  202C3H7N   O1 2625   0.718   1.759  58.166 -0.2699 -0.2258 -0.4767
  202C3H7N   O2 2626   0.605   1.594  58.114 -0.0096 -0.5211  0.1152
  203C3H7N   C1 2627   0.258   2.036  57.907 -0.1540  0.3288 -0.3698
  203C3H7N  CT1 2628   0.301   2.036  58.057 -0.1147  0.0666  0.4463
  203C3H7N  CT2 2629   0.419   1.942  58.081 -0.3793 -0.2113  0.3017
  203C3H7N   H1 2630   0.152   1.907  58.131 -0.8048  0.2008  0.7520
  203C3H7N   H2 2631   0.114   2.074  58.147  1.6784  1.4933 -2.7519
  203C3H7N   H3 2632   0.219   2.009  58.250  2.9147 -1.8850 -0.7465
  203C3H7N  HC1 2633   0.340   2.133  58.086 -0.2486  0.8658 -1.9482
  203C3H7N  HC2 2634   0.450   1.952  58.185 -0.4901  1.8131  0.1534
  203C3H7N  HC3 2635   0.498   1.959  58.008  1.7082 -1.7420  2.1367
  203C3H7N  HC4 2636   0.386   1.839  58.072 -0.1034 -0.2565 -0.1909
  203C3H7N  N41 2637   0.187   2.002  58.152  0.1397  0.0341 -0.0660
  203C3H7N   O1 2638   0.184   1.955  57.862  0.2525  0.0266 -0.2870
  203C3H7N   O2 2639   0.316   2.105  57.823  0.2682  0.5847 -0.1054
  204C3H7N   C1 2640  20.472   2.281  58.565  0.1775 -0.1414 -0.5575
  204C3H7N  CT1 2641  20.507   2.259  58.417 -0.5884  0.2829 -0.2180
  204C3H7N  CT2 2642   0.112   2.352  58.378 -0.2804  0.6944 -0.5965
  204C3H7N   H1 2643  20.356   2.387  58.338  4.9274  1.6064  2.6094
  204C3H7N   H2 2644  20.309   2.230  58.334 -0.7806  1.4451 -1.4565
  204C3H7N   H3 2645  20.414   2.282  58.223 -1.4568  0.6447  0.1348
  204C3H7N  HC1 2646   0.021   2.155  58.393 -1.1655  0.0214  0.3573
  204C3H7N  HC2 2647   0.145   2.329  58.277 -0.8596 -0.1907 -0.5960
  204C3H7N  HC3 2648   0.192   2.332  58.449 -1.9301 -3.7259  0.2378
  204C3H7N  HC4 2649   0.078   2.455  58.385 -1.1453  0.2912  1.5815
  204C3H7N  N41 2650  20.392   2.291  58.324  0.5181  0.1157  0.6397
  204C3H7N   O1 2651  20.386   2.361  58.595  0.0822  0.1451 -0.2681
  204C3H7N   O2 2652   0.030   2.231  58.653 -0.2309 -0.2058  0.0256
  205C3H7N   C1 2653   0.354   1.432  58.861 -0.0944 -0.0865 -0.5558
  205C3H7N  CT1 2654   0.315   1.439  58.715  0.0249 -0.1861 -0.2972
  205C3H7N  CT2 2655   0.200   1.342  58.681 -0.7380 -0.5552 -0.1073
  205C3H7N   H1 2656   0.449   1.311  58.613 -0.1317 -0.2477  0.0878
  205C3H7N   H2 2657   0.489   1.478  58.604  0.9342 -1.8998 -0.5899
  205C3H7N   H3 2658   0.361   1.418  58.518  0.2125  0.8269  0.1516
  205C3H7N  HC1 2659   0.284   1.542  58.700  1.2533  0.3750  0.8853
  205C3H7N  HC2 2660   0.164   1.364  58.581 -2.4918  2.1312  1.0279
  205C3H7N  HC3 2661   0.120   1.360  58.753  0.6722  1.6139  0.9547
  205C3H7N  HC4 2662   0.237   1.240  58.678 -0.9975 -0.6169 -1.3343
  205C3H7N  N41 2663   0.413   1.408  58.607 -0.4762 -0.3539  0.4268
  205C3H7N   O1 2664   0.449   1.363  58.897 -0.0576 -0.2124  0.1186
  205C3H7N   O2 2665   0.297   1.498  58.947 -0.5965 -0.2084  0.2358
  206C3H7N   C1 2666   0.633   1.685  58.787  0.0402 -0.0293 -0.1789
  206C3H7N  CT1 2667   0.593   1.669  58.934 -0.4617 -0.1159 -0.2085
  206C3H7N  CT2 2668   0.480   1.759  58.984  0.3454  0.0544 -0.2792
  206C3H7N   H1 2669   0.761   1.779  59.009 -0.0584  0.5865  0.0841
  206C3H7N   H2 2670   0.780   1.616  58.994 -0.4960  0.6567 -3.7469
  206C3H7N   H3 2671   0.682   1.677  59.121 -0.2158 -0.1392 -0.1743
  206C3H7N  HC1 2672   0.560   1.567  58.955 -3.3412  0.6723 -0.7322
  206C3H7N  HC2 2673   0.452   1.730  59.086  1.3448 -1.0729 -0.3105
  206C3H7N  HC3 2674   0.392   1.746  58.921  0.5055 -0.0914 -0.4709
  206C3H7N  HC4 2675   0.501   1.866  58.981 -3.1930  0.7821 -0.8054
  206C3H7N  N41 2676   0.713   1.689  59.024  0.6422  0.2177  0.1318
  206C3H7N   O1 2677   0.738   1.742  58.759  0.3677 -0.2001 -0.3217
  206C3H7N   O2 2678   0.572   1.629  58.700 -0.0701 -0.2223  0.0249
  207C3H7N   C1 2679   0.261   2.021  58.492  0.3844  0.4353  0.0412
  207C3H7N  CT1 2680   0.305   2.054  58.638  0.2101  0.1725 -0.0727
  207C3H7N  CT2 2681   0.425   1.962  58.676  0.4473  0.4049  0.4033
  207C3H7N   H1 2682   0.167   1.937  58.726  1.2474 -0.3468  0.4303
  207C3H7N   H2 2683   0.119   2.089  58.728 -0.7413 -1.3361 -0.8513
  207C3H7N   H3 2684   0.245   2.047  58.838  0.6061 -0.1935  0.0847
  207C3H7N  HC1 2685   0.335   2.159  58.642 -2.2959  0.9308 -0.5691
  207C3H7N  HC2 2686   0.464   1.982  58.775 -1.2656 -0.1842  1.2102
  207C3H7N  HC3 2687   0.509   1.978  58.608  1.4191 -0.2239  1.4602
  207C3H7N  HC4 2688   0.385   1.861  58.667 -1.2542  1.1346 -0.5508
  207C3H7N  N41 2689   0.203   2.032  58.745  0.0642  0.1538  0.2654
  207C3H7N   O1 2690   0.179   1.934  58.464 -0.7824  0.3283 -0.2994
  207C3H7N   O2 2691   0.294   2.099  58.397  0.1318 -0.5047  0.7478
  208C3H7N   C1 2692  20.463   2.276  59.143  0.1653 -0.3123 -0.4297
  208C3H7N  CT1 2693  20.501   2.261  58.990  0.6988  0.0754 -0.0627
  208C3H7N  CT2 2694   0.112   2.351  58.969  0.6023 -0.5879  0.0989
  208C3H7N   H1 2695  20.366   2.393  58.886  0.3734  0.0238 -1.2388
  208C3H7N   H2 2696  20.317   2.233  58.899  0.4151 -0.7289 -2.7777
  208C3H7N   H3 2697  20.444   2.273  58.794 -1.6195 -1.0254 -0.9878
  208C3H7N  HC1 2698   0.022   2.157  58.974  0.2567 -0.2151  0.9904
  208C3H7N  HC2 2699   0.145   2.342  58.865  2.3670  1.0860  0.4828
  208C3H7N  HC3 2700   0.191   2.334  59.043  0.6440  1.3939  0.5594
  208C3H7N  HC4 2701   0.083   2.453  58.996  1.7290 -0.2415  0.0176
  208C3H7N  N41 2702  20.399   2.295  58.884  0.3558 -0.0072 -0.2196
  208C3H7N   O1 2703  20.369   2.351  59.175 -0.1285 -0.0930  0.1850
  208C3H7N   O2 2704   0.019   2.226  59.231 -0.1926 -0.1203  0.2736
  209C3H7N   C1 2705   0.342   1.429  59.437  0.6238 -0.3669 -0.4352
  209C3H7N  CT1 2706   0.316   1.441  59.289  0.7459  0.1640 -0.3048
  209C3H7N  CT2 2707   0.192   1.352  59.262  0.1532  0.3569 -0.3418
  209C3H7N   H1 2708   0.471   1.313  59.207  1.9816  0.6818 -0.0923
  209C3H7N   H2 2709   0.511   1.475  59.205 -0.3869  0.7478 -0.4615
  209C3H7N   H3 2710   0.409   1.425  59.092  0.1694  1.1279  0.0868
  209C3H7N  HC1 2711   0.286   1.543  59.262 -0.3725 -0.0257  0.1964
  209C3H7N  HC2 2712   0.160   1.353  59.158 -0.1448 -0.4195 -0.2590
  209C3H7N  HC3 2713   0.109   1.378  59.327  0.8474 -2.2223  1.6550
  209C3H7N  HC4 2714   0.213   1.248  59.288 -0.9348 -0.5871 -3.0022
  209C3H7N  N41 2715   0.434   1.408  59.191  0.1853  0.0001 -0.1005
  209C3H7N   O1 2716   0.428   1.357  59.479 -0.1227 -0.0514  0.3881
  209C3H7N   O2 2717   0.272   1.484  59.518  0.0778 -0.4621  0.2145
  210C3H7N   C1 2718   0.661   1.673  59.359 -0.1401 -0.4368 -0.2638
  210C3H7N  CT1 2719   0.610   1.666  59.503 -0.0516  0.2023  0.1048
  210C3H7N  CT2 2720   0.482   1.746  59.520 -0.8925  0.1707 -0.4804
  210C3H7N   H1 2721   0.747   1.788  59.596 -0.0949 -0.0745  1.8198
  210C3H7N   H2 2722   0.785   1.627  59.618  1.1349  0.9233 -0.6277
  210C3H7N   H3 2723   0.660   1.695  59.700  1.8627  3.7287  0.4869
  210C3H7N  HC1 2724   0.589   1.562  59.528 -1.0426  0.4275  0.2488
  210C3H7N  HC2 2725   0.432   1.730  59.615  0.8287 -0.2163  0.3927
  210C3H7N  HC3 2726   0.411   1.723  59.440  0.8019  0.6900 -2.1720
  210C3H7N  HC4 2727   0.498   1.852  59.505 -1.2415  0.3858  0.6690
  210C3H7N  N41 2728   0.707   1.694  59.608 -0.0515 -0.4178 -0.5422
  210C3H7N   O1 2729   0.751   1.747  59.323  0.2049  0.3229 -0.1435
  210C3H7N   O2 2730   0.610   1.602  59.278 -0.2381 -0.3530  0.0163
  211C3H7N   C1 2731   0.276   2.036  59.078 -0.1932 -0.4160 -0.3761
  211C3H7N  CT1 2732   0.305   2.049  59.229  0.3561 -0.6690 -0.6354
  211C3H7N  CT2 2733   0.416   1.969  59.259 -0.3394  0.3961 -0.2321
  211C3H7N   H1 2734   0.176   1.906  59.311  2.3913 -0.3782 -3.7140
  211C3H7N   H2 2735   0.105   2.060  59.298 -0.4500  0.5984  1.4652
  211C3H7N   H3 2736   0.218   2.031  59.418 -1.6812  0.9698 -0.2358
  211C3H7N  HC1 2737   0.322   2.155  59.251 -2.0634 -1.0884  3.7030
  211C3H7N  HC2 2738   0.456   1.991  59.358 -1.4475 -0.5815  0.4558
  211C3H7N  HC3 2739   0.506   1.992  59.202 -0.6330 -1.3519 -1.4454
  211C3H7N  HC4 2740   0.391   1.862  59.264 -1.1304  0.4813 -2.0623
  211C3H7N  N41 2741   0.192   2.008  59.321 -0.4064 -0.1593 -0.3265
  211C3H7N   O1 2742   0.177   1.975  59.050  0.2241  0.1895  0.2515
  211C3H7N   O2 2743   0.345   2.089  58.996 -0.3472  0.2020  0.6289
  212C3H7N   C1 2744  20.468   2.308  59.728 -0.8704  0.4133  0.5061
  212C3H7N  CT1 2745  20.505   2.285  59.576  0.3946 -0.0995  0.8639
  212C3H7N  CT2 2746   0.122   2.369  59.534 -0.4976 -0.2830  0.6498
  212C3H7N   H1 2747  20.373   2.397  59.464 -1.3834  0.0531  0.6483
  212C3H7N   H2 2748  20.321   2.237  59.489  0.9762 -0.9563  0.6663
  212C3H7N   H3 2749  20.437   2.280  59.373  0.7852  0.4917  0.6923
  212C3H7N  HC1 2750   0.027   2.181  59.567  0.9001  0.1351 -0.1957
  212C3H7N  HC2 2751   0.167   2.328  59.443 -0.8275 -0.1430  0.4265
  212C3H7N  HC3 2752   0.192   2.368  59.618 -0.7038  1.5900  0.8627
  212C3H7N  HC4 2753   0.089   2.473  59.524 -0.3012 -0.2087  0.7707
  212C3H7N  N41 2754  20.402   2.298  59.468 -0.1089  0.4091  0.3865
  212C3H7N   O1 2755  20.392   2.393  59.769 -0.4099  0.2966 -0.2778
  212C3H7N   O2 2756   0.011   2.232  59.811 -0.5175 -0.1954  0.0400
  213C3H7N   C1 2757   0.314   1.422  60.009  0.4865 -0.1669  0.0076
  213C3H7N  CT1 2758   0.279   1.438  59.858  0.1474 -0.0653 -0.7632
  213C3H7N  CT2 2759   0.158   1.351  59.816 -0.2369 -0.2645  0.2934
  213C3H7N   H1 2760   0.423   1.308  59.772  0.9485 -0.5373 -1.1756
  213C3H7N   H2 2761   0.473   1.467  59.783 -1.0716  1.0703 -0.8716
  213C3H7N   H3 2762   0.372   1.423  59.661  0.9853  0.4890 -0.2078
  213C3H7N  HC1 2763   0.245   1.539  59.833 -0.9763 -0.2301  0.0933
  213C3H7N  HC2 2764   0.122   1.383  59.718  2.0117 -1.7948 -1.0972
  213C3H7N  HC3 2765   0.072   1.368  59.880  0.5094 -1.4936  1.6459
  213C3H7N  HC4 2766   0.185   1.245  59.822  0.0342 -0.3146 -1.5635
  213C3H7N  N41 2767   0.393   1.406  59.761  0.0577 -0.6809 -0.2008
  213C3H7N   O1 2768   0.394   1.339  60.047  0.9140  0.0410  0.0424
  213C3H7N   O2 2769   0.261   1.493  60.091 -0.0363 -0.2137  0.4743
  214C3H7N   C1 2770   0.642   1.670  59.933  0.3100 -0.2048  0.6301
  214C3H7N  CT1 2771   0.605   1.653  60.083  0.1581 -0.1205  0.1887
  214C3H7N  CT2 2772   0.484   1.743  60.131 -0.6031  0.7665  0.7472
  214C3H7N   H1 2773   0.761   1.783  60.174 -0.6265  0.4151 -1.7286
  214C3H7N   H2 2774   0.793   1.621  60.169  0.9908 -0.0415  1.3830
  214C3H7N   H3 2775   0.688   1.686  60.281 -1.5712 -1.4075 -0.7458
  214C3H7N  HC1 2776   0.587   1.548  60.106  0.5957  0.2524  2.3707
  214C3H7N  HC2 2777   0.456   1.712  60.232  1.1656 -0.7427  0.8081
  214C3H7N  HC3 2778   0.401   1.723  60.064  1.0217 -2.4116 -0.4569
  214C3H7N  HC4 2779   0.501   1.850  60.129  1.2173  0.4961  0.5582
  214C3H7N  N41 2780   0.717   1.690  60.182  0.6775 -0.0876 -0.0836
  214C3H7N   O1 2781   0.730   1.744  59.893  0.0675  0.2141 -0.0196
  214C3H7N   O2 2782   0.557   1.637  59.846 -0.3568  0.2463 -0.1387
  215C3H7N   C1 2783   0.266   2.036  59.649  0.3240  0.6206  1.1472
  215C3H7N  CT1 2784   0.312   2.055  59.796 -0.2635  0.6593 -0.4111
  215C3H7N  CT2 2785   0.425   1.970  59.826 -0.1281  0.5024 -0.1443
  215C3H7N   H1 2786   0.178   1.918  59.907 -1.9762  0.4580  0.3885
  215C3H7N   H2 2787   0.131   2.082  59.900 -0.6692 -0.0598  2.4746
  215C3H7N   H3 2788   0.254   2.030  59.996  1.6278  1.4216 -1.3652
  215C3H7N  HC1 2789   0.330   2.159  59.822  0.1286  0.0095  2.0607
  215C3H7N  HC2 2790   0.459   2.001  59.925  1.6667 -0.7401 -0.3411
  215C3H7N  HC3 2791   0.513   1.990  59.765  0.7522 -1.1920  0.5386
  215C3H7N  HC4 2792   0.405   1.864  59.815 -0.8965  0.4782  1.3375
  215C3H7N  N41 2793   0.211   2.016  59.903 -0.5034 -0.0542 -0.1971
  215C3H7N   O1 2794   0.210   1.935  59.614  0.7726  0.4287 -0.6515
  215C3H7N   O2 2795   0.308   2.120  59.570 -0.0397  0.4461  0.4082
  216C3H7N   C1 2796  20.461   2.302  60.296  0.6271  0.3127 -0.0286
  216C3H7N  CT1 2797  20.500   2.281  60.148 -0.0495 -0.4844 -0.0659
  216C3H7N  CT2 2798   0.118   2.361  60.115 -0.1690  0.4134  0.1239
  216C3H7N   H1 2799  20.387   2.421  60.054  4.2747 -0.1274 -0.6711
  216C3H7N   H2 2800  20.308   2.274  60.056  0.2204 -0.4889  0.8287
  216C3H7N   H3 2801  20.439   2.317  59.953 -2.3617  1.2225 -1.2270
  216C3H7N  HC1 2802   0.024   2.179  60.133  1.2113 -0.2647  1.1497
  216C3H7N  HC2 2803   0.157   2.321  60.022 -1.0160  1.6183 -0.7646
  216C3H7N  HC3 2804   0.191   2.334  60.191 -1.0716  2.3442  1.7458
  216C3H7N  HC4 2805   0.090   2.466  60.103 -0.2046  0.3450 -0.4031
  216C3H7N  N41 2806  20.400   2.319  60.049  0.2904 -0.7544 -0.0465
  216C3H7N   O1 2807  20.395   2.400  60.327 -0.0902  0.0600  0.1206
  216C3H7N   O2 2808   0.017   2.243  60.381 -0.2514  0.1695 -0.0139
  217C3H7N   C1 2809   0.325   1.397  60.592 -0.3517  0.8117  0.1452
  217C3H7N  CT1 2810   0.286   1.413  60.439  0.2301  0.9641 -0.1130
  217C3H7N  CT2 2811   0.172   1.314  60.419  0.0471  0.1863  0.3354
  217C3H7N   H1 2812   0.437   1.297  60.364 -0.2215  0.0258  1.1291
  217C3H7N   H2 2813   0.472   1.460  60.364  1.2716 -0.8083 -2.1162
  217C3H7N   H3 2814   0.368   1.399  60.245 -0.7926  0.5204  0.6394
  217C3H7N  HC1 2815   0.252   1.515  60.421  0.8592  0.7905 -2.4362
  217C3H7N  HC2 2816   0.127   1.313  60.319 -0.4763 -0.6205  0.5681
  217C3H7N  HC3 2817   0.086   1.330  60.485  0.6187  1.0962  0.8651
  217C3H7N  HC4 2818   0.210   1.213  60.433  1.6173  0.7430  0.1508
  217C3H7N  N41 2819   0.398   1.390  60.344 -0.1265 -0.0886  0.3902
  217C3H7N   O1 2820   0.403   1.305  60.631  0.2035 -0.3585 -0.2820
  217C3H7N   O2 2821   0.267   1.463  60.677  0.4877 -0.0395 -0.4872
  218C3H7N   C1 2822   0.626   1.663  60.501  0.1379 -0.6513  0.9509
  218C3H7N  CT1 2823   0.585   1.645  60.645  0.7617  0.2599 -0.3814
  218C3H7N  CT2 2824   0.456   1.720  60.677  1.6220 -0.0502 -0.3927
  218C3H7N   H1 2825   0.737   1.775  60.738  0.9279  0.2549  2.8681
  218C3H7N   H2 2826   0.776   1.624  60.723  1.4974  0.9052  1.0573
  218C3H7N   H3 2827   0.657   1.668  60.842  1.0511  0.3644 -0.2680
  218C3H7N  HC1 2828   0.568   1.538  60.659  0.1339  0.2539 -1.1527
  218C3H7N  HC2 2829   0.417   1.703  60.776 -0.8142  1.7933 -0.9899
  218C3H7N  HC3 2830   0.375   1.698  60.607 -0.2698  1.1176  1.3895
  218C3H7N  HC4 2831   0.482   1.826  60.679 -0.2076  0.3683  1.3436
  218C3H7N  N41 2832   0.693   1.682  60.747  0.4578  0.0923 -0.5364
  218C3H7N   O1 2833   0.693   1.761  60.471 -0.3755  0.1485 -0.1428
  218C3H7N   O2 2834   0.574   1.592  60.417 -0.6802  0.0772  0.1004
  219C3H7N   C1 2835   0.255   2.047  60.237 -0.1741  0.3665  0.4010
  219C3H7N  CT1 2836   0.292   2.063  60.384  0.4665 -0.8803 -1.0637
  219C3H7N  CT2 2837   0.405   1.967  60.409 -0.0790 -0.3060 -0.5004
  219C3H7N   H1 2838   0.159   1.944  60.480 -1.3973  0.5031  0.0783
  219C3H7N   H2 2839   0.103   2.101  60.453  0.8136  0.4225  0.2211
  219C3H7N   H3 2840   0.215   2.060  60.575  2.1059  0.8404 -0.9337
  219C3H7N  HC1 2841   0.336   2.163  60.395 -1.7934 -0.1205  1.4058
  219C3H7N  HC2 2842   0.428   1.972  60.515  0.0944 -0.3213 -0.5396
  219C3H7N  HC3 2843   0.491   1.992  60.348  0.7089  1.4065  1.2718
  219C3H7N  HC4 2844   0.383   1.864  60.381  0.7787  0.3065 -3.6536
  219C3H7N  N41 2845   0.186   2.044  60.477  0.6777 -0.0323 -0.3736
  219C3H7N   O1 2846   0.163   1.976  60.202  0.2981 -0.0455  0.6247
  219C3H7N   O2 2847   0.329   2.105  60.158  0.0255  0.2285 -0.1404
  220C3H7N   C1 2848  20.474   2.303  60.887  0.4797  0.7735  0.4237
  220C3H7N  CT1 2849   0.013   2.299  60.741  0.8033 -0.2997  0.1469
  220C3H7N  CT2 2850   0.136   2.389  60.711 -0.1494  0.4254 -0.4046
  220C3H7N   H1 2851  20.376   2.413  60.668 -2.8923 -1.8483  2.8372
  220C3H7N   H2 2852  20.334   2.254  60.658  0.1610 -0.3058  2.3542
  220C3H7N   H3 2853  20.448   2.312  60.545  2.0832 -0.8241  0.8934
  220C3H7N  HC1 2854   0.051   2.201  60.713 -0.3919 -0.2592 -1.7438
  220C3H7N  HC2 2855   0.170   2.369  60.609 -2.7798 -0.5328 -1.1259
  220C3H7N  HC3 2856   0.222   2.366  60.773 -0.6050 -1.1204 -0.3420
  220C3H7N  HC4 2857   0.105   2.493  60.724 -0.9554 -0.0069  1.2233
  220C3H7N  N41 2858  20.411   2.320  60.642 -0.3918 -0.2055 -0.0476
  220C3H7N   O1 2859  20.394   2.386  60.919 -0.4604 -0.1406  0.0309
  220C3H7N   O2 2860   0.007   2.222  60.971 -0.8205 -0.0007 -0.0268
  221C3H7N   C1 2861   0.336   1.427  61.166  0.2416  0.2862  0.2640
  221C3H7N  CT1 2862   0.280   1.445  61.018 -0.7804  0.2370 -0.3239
  221C3H7N  CT2 2863   0.178   1.332  60.994  0.0826  0.4589 -0.3024
  221C3H7N   H1 2864   0.426   1.320  60.932  0.7261  0.5718 -1.0876
  221C3H7N   H2 2865   0.465   1.487  60.932  0.5287 -0.2374  0.0339
  221C3H7N   H3 2866   0.349   1.412  60.827  0.8943 -3.7785 -0.3034
  221C3H7N  HC1 2867   0.252   1.547  60.995  2.8656  1.4624  0.2840
  221C3H7N  HC2 2868   0.123   1.338  60.900  2.2767  0.1542 -1.6423
  221C3H7N  HC3 2869   0.110   1.347  61.078  1.2733 -1.6150  1.0549
  221C3H7N  HC4 2870   0.229   1.238  61.010  1.6340  1.7021  2.3646
  221C3H7N  N41 2871   0.390   1.416  60.922 -0.0672  0.3979  0.0009
  221C3H7N   O1 2872   0.426   1.347  61.189 -0.1162 -0.2326 -0.2803
  221C3H7N   O2 2873   0.272   1.474  61.254  0.5227 -0.9656 -0.3390
  222C3H7N   C1 2874   0.616   1.690  61.084 -0.0394  0.6891  0.1349
  222C3H7N  CT1 2875   0.590   1.673  61.238 -0.1505  0.9673 -0.6010
  222C3H7N  CT2 2876   0.470   1.755  61.286  0.7699 -0.3810 -0.9402
  222C3H7N   H1 2877   0.726   1.817  61.300  0.7218  0.3926  0.6599
  222C3H7N   H2 2878   0.789   1.667  61.300  0.6326  1.5680 -1.1441
  222C3H7N   H3 2879   0.691   1.703  61.424  0.7216  1.0289  0.4345
  222C3H7N  HC1 2880   0.572   1.567  61.258 -0.3205  0.6178 -2.4943
  222C3H7N  HC2 2881   0.439   1.722  61.385  0.0323 -2.5683 -1.8783
  222C3H7N  HC3 2882   0.386   1.724  61.224 -1.3595  0.9291  1.1889
  222C3H7N  HC4 2883   0.486   1.861  61.268 -0.8031 -0.0218 -0.3599
  222C3H7N  N41 2884   0.702   1.719  61.323  0.2942  0.4084  0.2876
  222C3H7N   O1 2885   0.698   1.773  61.048  0.1515 -0.2274  0.2444
  222C3H7N   O2 2886   0.544   1.631  61.005  0.2183  0.0280  0.1945
  223C3H7N   C1 2887   0.249   2.055  60.806 -0.2453 -1.2854 -0.1036
  223C3H7N  CT1 2888   0.301   2.072  60.955 -1.0899 -0.8573  0.4601
  223C3H7N  CT2 2889   0.429   1.993  60.971  0.4277  0.5612  0.2068
  223C3H7N   H1 2890   0.180   1.940  61.049  0.2494 -0.2545  0.6645
  223C3H7N   H2 2891   0.121   2.097  61.046  0.5450 -0.2378 -0.7380
  223C3H7N   H3 2892   0.244   2.044  61.155 -0.1076 -0.1383  0.6424
  223C3H7N  HC1 2893   0.336   2.175  60.961 -1.0624 -0.3720 -5.1113
  223C3H7N  HC2 2894   0.478   2.024  61.064  1.3709  2.7987 -1.0146
  223C3H7N  HC3 2895   0.487   2.021  60.883 -0.5870 -0.5855 -0.8404
  223C3H7N  HC4 2896   0.408   1.887  60.984  1.1609  0.4887  0.8957
  223C3H7N  N41 2897   0.206   2.040  61.059  0.3580 -0.2629  0.4626
  223C3H7N   O1 2898   0.195   1.950  60.774  0.4417  0.0542  0.2266
  223C3H7N   O2 2899   0.303   2.126  60.715  0.5761  0.5263 -0.1836
  224C3H7N   C1 2900   0.002   2.298  61.462  0.7462  0.0187  0.3122
  224C3H7N  CT1 2901   0.031   2.271  61.311  0.5134 -0.3505  0.6829
  224C3H7N  CT2 2902   0.153   2.357  61.271 -1.0400  0.7255  0.4072
  224C3H7N   H1 2903  20.392   2.402  61.232 -1.8022 -0.7629 -0.5755
  224C3H7N   H2 2904  20.347   2.240  61.243  0.1312  0.6412  0.5283
  224C3H7N   H3 2905  20.441   2.294  61.121  2.3960 -1.3081  0.2077
  224C3H7N  HC1 2906   0.055   2.167  61.291 -2.4932 -1.1105  0.9029
  224C3H7N  HC2 2907   0.165   2.336  61.165 -1.9196  1.8105  0.0811
  224C3H7N  HC3 2908   0.243   2.323  61.322 -0.1236 -0.2844 -1.8211
  224C3H7N  HC4 2909   0.136   2.465  61.275  1.2032  1.0645  1.6597
  224C3H7N  N41 2910  20.425   2.304  61.223  0.5152 -0.0470 -0.1927
  224C3H7N   O1 2911  20.417   2.371  61.496 -0.1278  0.3251  0.0958
  224C3H7N   O2 2912   0.045   2.215  61.544 -0.8397 -0.0608  0.5736
  225C3H7N   C1 2913   0.340   1.439  61.743 -0.1148  0.0021  0.4334
  225C3H7N  CT1 2914   0.298   1.436  61.591  0.0852  0.0448 -0.5705
  225C3H7N  CT2 2915   0.186   1.339  61.561  0.4818 -0.4649  0.7798
  225C3H7N   H1 2916   0.439   1.315  61.499 -0.0351 -0.7735 -1.5333
  225C3H7N   H2 2917   0.478   1.483  61.491  0.4737 -0.9089 -0.9307
  225C3H7N   H3 2918   0.362   1.430  61.400 -0.1109 -0.9286 -0.0532
  225C3H7N  HC1 2919   0.253   1.534  61.572  0.6718  0.9469  2.3143
  225C3H7N  HC2 2920   0.160   1.362  61.457 -2.9559 -1.5703  1.3340
  225C3H7N  HC3 2921   0.096   1.342  61.622 -1.1892  0.5037 -1.6079
  225C3H7N  HC4 2922   0.235   1.242  61.562  1.1760 -0.1733 -1.5216
  225C3H7N  N41 2923   0.403   1.412  61.493  0.1838 -0.5916 -0.1164
  225C3H7N   O1 2924   0.424   1.355  61.775  0.3414 -0.0331  0.1775
  225C3H7N   O2 2925   0.274   1.499  61.825  0.2710  0.0797 -0.3678
  226C3H7N   C1 2926   0.640   1.679  61.670  0.2890 -0.6365 -0.4364
  226C3H7N  CT1 2927   0.604   1.663  61.826  0.3814  0.3733 -0.2681
  226C3H7N  CT2 2928   0.486   1.748  61.855 -0.4137  0.6584 -0.3658
  226C3H7N   H1 2929   0.735   1.801  61.907 -0.7246 -0.0898 -0.1203
  226C3H7N   H2 2930   0.810   1.655  61.909  1.2713  1.9690  3.2169
  226C3H7N   H3 2931   0.680   1.689  62.018 -0.5090  0.2003  0.5142
  226C3H7N  HC1 2932   0.580   1.557  61.832 -0.2964  0.4776 -1.0125
  226C3H7N  HC2 2933   0.441   1.721  61.950  1.0326  0.4425  0.2667
  226C3H7N  HC3 2934   0.413   1.727  61.776 -0.9818 -1.9310  0.8138
  226C3H7N  HC4 2935   0.510   1.854  61.856  1.6480  0.2398 -1.4531
  226C3H7N  N41 2936   0.717   1.700  61.922 -0.1564 -0.0829  0.6229
  226C3H7N   O1 2937   0.737   1.741  61.633  0.5624  0.0265  0.2931
  226C3H7N   O2 2938   0.581   1.608  61.588 -0.2670 -0.9883 -0.4606
  227C3H7N   C1 2939   0.281   2.041  61.381 -0.7033  0.4223  0.0569
  227C3H7N  CT1 2940   0.313   2.058  61.532 -0.3565 -0.3608 -0.3636
  227C3H7N  CT2 2941   0.438   1.980  61.566 -0.6135  0.2208 -0.2805
  227C3H7N   H1 2942   0.181   1.907  61.636  0.1529 -0.1639  1.9772
  227C3H7N   H2 2943   0.116   2.062  61.620  2.2705  2.4971 -4.5680
  227C3H7N   H3 2944   0.241   2.033  61.727  1.9022 -0.5808 -0.4985
  227C3H7N  HC1 2945   0.319   2.165  61.553 -1.5745 -0.0506 -1.5184
  227C3H7N  HC2 2946   0.457   1.982  61.673 -0.4519 -1.5170 -0.2553
  227C3H7N  HC3 2947   0.524   2.005  61.504  0.9571  0.0362  1.7582
  227C3H7N  HC4 2948   0.408   1.878  61.542  1.3737 -1.3222  3.3073
  227C3H7N  N41 2949   0.202   2.008  61.635 -0.0081 -0.1235  0.1589
  227C3H7N   O1 2950   0.225   1.940  61.339 -0.0751 -0.2941 -0.2677
  227C3H7N   O2 2951   0.355   2.101  61.305 -0.1283  0.1828 -0.1306
  228C3H7N   C1 2952  20.471   2.285  62.029  0.8590 -0.7745 -0.0262
  228C3H7N  CT1 2953   0.014   2.260  61.894 -0.1738 -0.2904  1.0953
  228C3H7N  CT2 2954   0.139   2.345  61.863 -0.0351  0.1681  0.7512
  228C3H7N   H1 2955  20.393   2.394  61.782 -3.8623 -1.2655  1.3544
  228C3H7N   H2 2956  20.340   2.235  61.801  0.2633 -0.2080 -0.4425
  228C3H7N   H3 2957  20.457   2.286  61.688  0.2766 -0.8515 -0.0139
  228C3H7N  HC1 2958   0.034   2.154  61.882  0.3267 -0.6294  4.2878
  228C3H7N  HC2 2959   0.192   2.322  61.771  0.8158  0.2619  1.2027
  228C3H7N  HC3 2960   0.216   2.331  61.939  0.0020 -4.6997 -0.0447
  228C3H7N  HC4 2961   0.114   2.451  61.860  0.7048  0.3269  0.0664
  228C3H7N  N41 2962  20.423   2.295  61.785  0.3046 -0.1674 -0.0639
  228C3H7N   O1 2963  20.389   2.373  62.047  0.1661 -0.5684 -0.0363
  228C3H7N   O2 2964   0.012   2.228  62.124 -0.6249 -0.1745 -0.8508
  229C3H7N   C1 2965   0.328   1.428  62.324  0.7956  1.0475 -1.0672
  229C3H7N  CT1 2966   0.285   1.431  62.175  0.1305  0.8573 -0.0007
  229C3H7N  CT2 2967   0.170   1.344  62.142  0.1674 -0.7288 -0.3388
  229C3H7N   H1 2968   0.431   1.308  62.117 -0.7451 -0.3304 -0.0252
  229C3H7N   H2 2969   0.466   1.470  62.122  0.8756 -1.4661  0.9075
  229C3H7N   H3 2970   0.372   1.419  61.990 -0.7018 -3.9169 -0.2816
  229C3H7N  HC1 2971   0.259   1.534  62.152 -3.1819  0.2920  0.9550
  229C3H7N  HC2 2972   0.130   1.364  62.043 -0.0051 -1.3217 -0.3921
  229C3H7N  HC3 2973   0.086   1.373  62.206  0.2700 -0.7639 -0.1892
  229C3H7N  HC4 2974   0.187   1.236  62.149 -0.9606 -0.8908  0.1532
  229C3H7N  N41 2975   0.397   1.401  62.089 -0.2967 -0.0401  0.3848
  229C3H7N   O1 2976   0.427   1.358  62.365  0.3979  0.3139 -0.3879
  229C3H7N   O2 2977   0.251   1.472  62.410  0.9889 -0.3480  0.2017
  230C3H7N   C1 2978   0.614   1.676  62.260 -0.4487  0.1484  0.3445
  230C3H7N  CT1 2979   0.584   1.658  62.409  0.2125  0.1529 -0.0910
  230C3H7N  CT2 2980   0.466   1.743  62.444 -0.5202  0.2806  0.8347
  230C3H7N   H1 2981   0.730   1.790  62.482  0.7451 -0.1569  1.8808
  230C3H7N   H2 2982   0.779   1.636  62.482  2.9720  3.5697 -0.8860
  230C3H7N   H3 2983   0.678   1.694  62.603 -0.0704 -0.3868  0.0373
  230C3H7N  HC1 2984   0.569   1.556  62.444  1.8035 -0.5095 -1.2947
  230C3H7N  HC2 2985   0.444   1.716  62.548 -0.6062 -0.7991  0.5450
  230C3H7N  HC3 2986   0.380   1.715  62.382  0.6302  0.1461 -0.7254
  230C3H7N  HC4 2987   0.480   1.849  62.427 -0.4790  0.1471  0.0239
  230C3H7N  N41 2988   0.697   1.695  62.501  0.2422 -0.3620  0.0996
  230C3H7N   O1 2989   0.694   1.762  62.230  0.1186  0.2222  0.3095
  230C3H7N   O2 2990   0.538   1.623  62.178 -0.1982  0.2597 -0.1810
  231C3H7N   C1 2991   0.275   2.015  61.979  0.4572  0.0049  0.3108
  231C3H7N  CT1 2992   0.305   2.050  62.122 -0.3062  0.1406 -0.0381
  231C3H7N  CT2 2993   0.433   1.972  62.166  0.8660  0.2503  0.2645
  231C3H7N   H1 2994   0.160   1.924  62.208 -0.6264  0.2372  2.5133
  231C3H7N   H2 2995   0.119   2.086  62.178 -1.9155 -2.5332 -1.6718
  231C3H7N   H3 2996   0.209   2.051  62.310 -0.6500  2.2612 -0.4460
  231C3H7N  HC1 2997   0.327   2.156  62.135 -1.2618  0.0309  3.0059
  231C3H7N  HC2 2998   0.466   1.999  62.266  0.4199 -1.0120  0.7555
  231C3H7N  HC3 2999   0.519   1.996  62.103  2.1589  0.9035  2.2250
  231C3H7N  HC4 3000   0.412   1.866  62.179 -1.8966  0.4213 -2.2849
  231C3H7N  N41 3001   0.192   2.022  62.213 -0.2019  0.2480  0.0469
  231C3H7N   O1 3002   0.172   1.943  61.960 -0.0226 -0.4596  0.4791
  231C3H7N   O2 3003   0.320   2.080  61.886 -0.1218 -0.0160  0.4379
  232C3H7N   C1 3004  20.482   2.284  62.627  0.3512  0.2213 -1.1508
  232C3H7N  CT1 3005   0.028   2.282  62.490 -0.6381  0.8037 -0.8293
  232C3H7N  CT2 3006   0.147   2.375  62.465  0.8933 -0.0230 -0.0748
  232C3H7N   H1 3007  20.387   2.396  62.391 -1.5911 -0.2848 -0.6694
  232C3H7N   H2 3008  20.355   2.233  62.391 -0.9212  1.1996  1.1944
  232C3H7N   H3 3009  20.467   2.296  62.285  1.8546  3.1719  0.3012
  232C3H7N  HC1 3010   0.058   2.182  62.459  1.1199  0.9497  0.3347
  232C3H7N  HC2 3011   0.174   2.359  62.361  1.0825 -0.7215  0.0846
  232C3H7N  HC3 3012   0.228   2.367  62.537  1.2140 -1.1487 -0.5678
  232C3H7N  HC4 3013   0.107   2.477  62.468 -1.1622 -0.8201  0.5355
  232C3H7N  N41 3014  20.430   2.303  62.381 -0.2434  0.2865 -0.2300
  232C3H7N   O1 3015  20.383   2.354  62.651 -0.1197  0.0251 -0.1818
  232C3H7N   O2 3016   0.028   2.225  62.718  0.2079 -0.1270  0.4247
  233C3H7N   C1 3017   0.348   1.420  62.901  0.3120 -0.2499  0.1660
  233C3H7N  CT1 3018   0.300   1.421  62.753 -0.6153 -0.6426 -0.1564
  233C3H7N  CT2 3019   0.174   1.348  62.723 -0.3150 -0.6240 -0.5015
  233C3H7N   H1 3020   0.440   1.298  62.659  1.3260  1.0637  0.6994
  233C3H7N   H2 3021   0.483   1.451  62.647 -0.6562  0.5877  0.4417
  233C3H7N   H3 3022   0.356   1.404  62.556  0.6699 -0.2887 -1.1835
  233C3H7N  HC1 3023   0.274   1.525  62.735 -1.8058 -0.7371  0.9866
  233C3H7N  HC2 3024   0.143   1.371  62.622 -0.9223  0.9364  0.0257
  233C3H7N  HC3 3025   0.103   1.380  62.799  0.3164 -1.2132  0.3631
  233C3H7N  HC4 3026   0.189   1.241  62.741  1.6685 -0.0029  1.8735
  233C3H7N  N41 3027   0.399   1.392  62.649 -0.3941  0.1852 -0.6236
  233C3H7N   O1 3028   0.411   1.323  62.950  0.3196  0.4079  0.3226
  233C3H7N   O2 3029   0.298   1.494  62.983 -0.5662 -0.2901 -0.2202
  234C3H7N   C1 3030   0.628   1.653  62.849 -0.0643 -0.8160  0.3746
  234C3H7N  CT1 3031   0.591   1.661  62.998  0.0092 -0.4392 -0.0691
  234C3H7N  CT2 3032   0.487   1.779  63.014 -0.1578 -0.2530 -0.2310
  234C3H7N   H1 3033   0.730   1.788  63.070  1.9582 -0.9965 -0.8610
  234C3H7N   H2 3034   0.777   1.623  63.083  0.0061 -0.8953  1.0544
  234C3H7N   H3 3035   0.656   1.694  63.183 -0.1765  0.6396 -0.2216
  234C3H7N  HC1 3036   0.556   1.568  63.042 -0.1604  0.0228  0.7987
  234C3H7N  HC2 3037   0.461   1.782  63.119  2.9024 -0.3212  0.5730
  234C3H7N  HC3 3038   0.400   1.761  62.950  2.2081  0.1327 -3.7323
  234C3H7N  HC4 3039   0.526   1.879  62.999 -1.2613  0.4361  1.3704
  234C3H7N  N41 3040   0.699   1.691  63.089  0.4157 -0.3416  0.0788
  234C3H7N   O1 3041   0.700   1.735  62.796 -0.3447  0.0994  0.8079
  234C3H7N   O2 3042   0.564   1.582  62.768 -0.1941  0.9884  0.8339
  235C3H7N   C1 3043   0.258   2.033  62.549  0.1318  0.5726  0.4916
  235C3H7N  CT1 3044   0.299   2.058  62.698 -0.3250  0.5931 -0.0233
  235C3H7N  CT2 3045   0.412   1.956  62.718 -0.2915  0.2050  0.0354
  235C3H7N   H1 3046   0.152   1.935  62.795  0.1314  0.2325  0.5024
  235C3H7N   H2 3047   0.119   2.097  62.791  1.6326  2.1270 -0.3769
  235C3H7N   H3 3048   0.224   2.035  62.901  0.5029 -1.4935 -0.1123
  235C3H7N  HC1 3049   0.324   2.164  62.708  0.4834  0.2220  2.0860
  235C3H7N  HC2 3050   0.443   1.958  62.822 -0.5093 -0.6574  0.1258
  235C3H7N  HC3 3051   0.499   1.986  62.659  0.5156  2.0567  2.1218
  235C3H7N  HC4 3052   0.380   1.853  62.700 -2.6768  1.1475 -1.3042
  235C3H7N  N41 3053   0.196   2.029  62.801  0.0249  0.3252 -0.0981
  235C3H7N   O1 3054   0.162   1.962  62.523 -0.0881 -0.5502  0.2583
  235C3H7N   O2 3055   0.319   2.087  62.462  0.0325 -0.0250 -0.2594
  236C3H7N   C1 3056  20.469   2.292  63.209 -0.2724 -0.2920 -0.1992
  236C3H7N  CT1 3057   0.006   2.270  63.065  0.3728 -0.3174  0.7644
  236C3H7N  CT2 3058   0.123   2.357  63.023  0.0739 -0.4784 -0.5686
  236C3H7N   H1 3059  20.383   2.384  62.967 -0.0244 -0.3147 -0.2448
  236C3H7N   H2 3060  20.327   2.230  62.997 -1.2687  0.5254 -0.6179
  236C3H7N   H3 3061  20.439   2.253  62.876  0.9512 -0.0628  0.8397
  236C3H7N  HC1 3062   0.034   2.165  63.054 -1.4079 -0.5964 -1.4281
  236C3H7N  HC2 3063   0.160   2.327  62.925 -1.1411 -2.1601 -0.5391
  236C3H7N  HC3 3064   0.204   2.351  63.095 -0.8720 -1.5369  0.4416
  236C3H7N  HC4 3065   0.091   2.461  63.027 -0.2857 -0.6502  2.4564
  236C3H7N  N41 3066  20.411   2.285  62.970 -0.2972 -0.3687  0.5763
  236C3H7N   O1 3067  20.386   2.380  63.242 -0.4446  0.0093  0.0903
  236C3H7N   O2 3068  20.499   2.211  63.296 -0.3406  0.0716  0.3445
  237C3H7N   C1 3069   0.336   1.425  63.479 -0.4193 -0.0656 -1.0637
  237C3H7N  CT1 3070   0.300   1.439  63.329 -0.0826 -0.2456 -1.0346
  237C3H7N  CT2 3071   0.181   1.357  63.287  0.0571 -0.0600  0.6954
  237C3H7N   H1 3072   0.445   1.297  63.254  2.5174  1.0714  1.4729
  237C3H7N   H2 3073   0.499   1.449  63.262  1.7419 -1.7948 -1.0431
  237C3H7N   H3 3074   0.399   1.402  63.137  3.9335  0.7717 -0.8113
  237C3H7N  HC1 3075   0.284   1.544  63.304  1.0199 -0.1173 -1.1919
  237C3H7N  HC2 3076   0.155   1.384  63.185  2.8513 -3.1402 -0.9023
  237C3H7N  HC3 3077   0.096   1.382  63.351  0.3020  1.1210  0.5568
  237C3H7N  HC4 3078   0.200   1.249  63.292 -0.1428 -0.1193  0.2201
  237C3H7N  N41 3079   0.415   1.395  63.239  0.2133  0.1519 -0.1994
  237C3H7N   O1 3080   0.384   1.322  63.525  0.2182  0.6985  0.0424
  237C3H7N   O2 3081   0.275   1.483  63.560  0.0876  0.2696 -0.1114
  238C3H7N   C1 3082   0.627   1.655  63.441  0.5602 -0.1408  0.6049
  238C3H7N  CT1 3083   0.593   1.654  63.590 -0.3184 -0.2788  0.3920
  238C3H7N  CT2 3084   0.485   1.766  63.615  0.1097 -0.3845 -0.2038
  238C3H7N   H1 3085   0.763   1.756  63.665  2.3738 -0.9878 -1.9656
  238C3H7N   H2 3086   0.770   1.587  63.665  0.4647 -0.6263 -0.2267
  238C3H7N   H3 3087   0.674   1.669  63.777 -1.9651 -1.1316 -1.1935
  238C3H7N  HC1 3088   0.555   1.555  63.616  1.2166 -0.4699  2.0340
  238C3H7N  HC2 3089   0.450   1.753  63.718  0.0022  0.3157 -0.1474
  238C3H7N  HC3 3090   0.394   1.749  63.557  0.0260 -0.7189  0.0161
  238C3H7N  HC4 3091   0.526   1.863  63.587  0.7954 -0.1275  1.6007
  238C3H7N  N41 3092   0.709   1.669  63.679  1.2887 -0.0252 -0.1177
  238C3H7N   O1 3093   0.679   1.757  63.399  0.1279 -0.3581  0.4053
  238C3H7N   O2 3094   0.581   1.575  63.364 -0.1381 -0.7115  0.6303
  239C3H7N   C1 3095   0.260   2.038  63.136 -0.1887  0.8702  0.2096
  239C3H7N  CT1 3096   0.306   2.064  63.284  0.2094 -0.3535  0.1738
  239C3H7N  CT2 3097   0.429   1.980  63.329  0.8645  0.3773 -0.4617
  239C3H7N   H1 3098   0.176   1.939  63.385 -0.1430 -0.2357  0.3418
  239C3H7N   H2 3099   0.118   2.099  63.376  0.0453  0.4070  2.5814
  239C3H7N   H3 3100   0.244   2.061  63.478  2.0123 -0.5277 -0.4260
  239C3H7N  HC1 3101   0.314   2.173  63.282  0.1346 -0.3624 -0.5361
  239C3H7N  HC2 3102   0.448   2.019  63.429 -1.9377  1.4695 -0.3205
  239C3H7N  HC3 3103   0.523   1.998  63.276  1.0960 -1.0981 -0.5662
  239C3H7N  HC4 3104   0.399   1.875  63.325  1.9424  0.0011  0.7264
  239C3H7N  N41 3105   0.202   2.039  63.386 -0.1303 -0.2406  0.4673
  239C3H7N   O1 3106   0.194   1.937  63.117 -0.0375  0.0806  0.3855
  239C3H7N   O2 3107   0.313   2.092  63.043 -0.5493 -0.4037 -0.2391
  240C3H7N   C1 3108  20.451   2.285  63.770 -1.1838  0.1109  0.2947
  240C3H7N  CT1 3109  20.487   2.259  63.626 -0.7826 -0.6322 -0.7384
  240C3H7N  CT2 3110   0.109   2.338  63.591 -0.5643  0.4349 -0.4753
  240C3H7N   H1 3111  20.354   2.396  63.523  0.4363 -0.1386 -1.1243
  240C3H7N   H2 3112  20.306   2.239  63.560  1.0551 -1.5929  2.6304
  240C3H7N   H3 3113  20.407   2.270  63.430  1.3342  0.0854  0.5246
  240C3H7N  HC1 3114  20.504   2.152  63.613  2.5632 -0.2246 -0.0861
  240C3H7N  HC2 3115   0.139   2.305  63.491 -1.3415 -1.6949 -0.0318
  240C3H7N  HC3 3116   0.185   2.317  63.667 -1.9820 -0.3189  0.7511
  240C3H7N  HC4 3117   0.090   2.445  63.588  1.2626  0.8498  1.4844
  240C3H7N  N41 3118  20.385   2.298  63.528 -0.6989 -0.4492  0.2478
  240C3H7N   O1 3119  20.357   2.362  63.794  0.4887  0.2059 -0.5234
  240C3H7N   O2 3120   0.007   2.235  63.867 -0.1071 -0.6598  0.4139
  241C3H7N   C1 3121   0.316   1.426  64.073 -0.0863 -0.5107 -0.1640
  241C3H7N  CT1 3122   0.263   1.432  63.922 -0.3544  0.3710 -0.1678
  241C3H7N  CT2 3123   0.149   1.333  63.891 -0.1279 -0.4334  0.6577
  241C3H7N   H1 3124   0.373   1.284  63.834 -0.7464 -0.2984  0.7713
  241C3H7N   H2 3125   0.449   1.440  63.815  0.3598  0.1107 -1.3054
  241C3H7N   H3 3126   0.320   1.398  63.721  1.5850  0.1160  0.3051
  241C3H7N  HC1 3127   0.246   1.538  63.901  3.4337  0.6675 -2.1524
  241C3H7N  HC2 3128   0.103   1.354  63.794 -2.9224  1.0296  2.2394
  241C3H7N  HC3 3129   0.060   1.349  63.952 -0.6302 -1.9414  0.3443
  241C3H7N  HC4 3130   0.184   1.230  63.893  1.9826  0.2325 -0.7227
  241C3H7N  N41 3131   0.362   1.385  63.815  0.5001 -0.1544  0.7625
  241C3H7N   O1 3132   0.368   1.323  64.115  0.0468 -0.1402 -0.6846
  241C3H7N   O2 3133   0.289   1.522  64.141  0.4094  0.0230  0.2467
  242C3H7N   C1 3134   0.611   1.670  64.005 -0.3416  0.4240  0.6499
  242C3H7N  CT1 3135   0.587   1.657  64.150  0.0958 -0.2942  0.0674
  242C3H7N  CT2 3136   0.478   1.750  64.199  0.2414  0.2056  0.4403
  242C3H7N   H1 3137   0.751   1.775  64.229  0.7851  0.1842  4.5778
  242C3H7N   H2 3138   0.790   1.615  64.219 -0.4792  0.0555 -0.7722
  242C3H7N   H3 3139   0.671   1.657  64.331 -0.1792 -0.8551 -0.4828
  242C3H7N  HC1 3140   0.549   1.557  64.168 -1.3469  0.8405  3.7248
  242C3H7N  HC2 3141   0.449   1.721  64.301  0.3720  0.3055  0.5125
  242C3H7N  HC3 3142   0.387   1.740  64.140  1.7621  1.2157 -2.1196
  242C3H7N  HC4 3143   0.516   1.852  64.196 -0.9645  0.7342  1.9271
  242C3H7N  N41 3144   0.712   1.680  64.240 -0.4310 -0.0090 -0.3963
  242C3H7N   O1 3145   0.692   1.753  63.960  0.6489 -0.2006 -0.3709
  242C3H7N   O2 3146   0.561   1.594  63.929  0.3372  0.4699 -0.0092
  243C3H7N   C1 3147   0.278   2.034  63.720 -0.4094 -0.5638  0.1658
  243C3H7N  CT1 3148   0.302   2.051  63.869 -0.1166 -0.0748 -0.3463
  243C3H7N  CT2 3149   0.401   1.954  63.923  0.8887  0.5518 -0.2874
  243C3H7N   H1 3150   0.147   1.931  63.933 -0.3172  1.3356  0.5815
  243C3H7N   H2 3151   0.100   2.087  63.919 -0.4796  0.1601  1.8979
  243C3H7N   H3 3152   0.207   2.039  64.047 -1.6222 -3.5036  0.6649
  243C3H7N  HC1 3153   0.336   2.154  63.880 -0.5376  0.0471 -0.1803
  243C3H7N  HC2 3154   0.408   1.960  64.031 -0.0677  3.6318 -0.3452
  243C3H7N  HC3 3155   0.497   1.982  63.878  2.0991 -4.5303 -1.1709
  243C3H7N  HC4 3156   0.362   1.858  63.890 -0.7323  0.9008  0.6016
  243C3H7N  N41 3157   0.180   2.028  63.948  1.1906  1.0593 -0.7639
  243C3H7N   O1 3158   0.207   1.953  63.674 -0.0747 -0.0379 -0.5137
  243C3H7N   O2 3159   0.342   2.097  63.643 -0.0042  0.5497 -0.3442
  244C3H7N   C1 3160  20.476   2.304  64.364 -0.5878  0.3005  0.4391
  244C3H7N  CT1 3161  20.500   2.290  64.209  0.2393 -0.2074 -0.3125
  244C3H7N  CT2 3162   0.108   2.370  64.156 -0.1006 -0.6145  0.7508
  244C3H7N   H1 3163  20.343   2.412  64.143 -1.5406 -1.5070  4.1673
  244C3H7N   H2 3164  20.315   2.248  64.142 -1.2081  0.0419 -2.4261
  244C3H7N   H3 3165  20.420   2.321  64.025  3.0048  0.4963  1.6457
  244C3H7N  HC1 3166   0.022   2.187  64.187  2.3532  0.7142 -1.8651
  244C3H7N  HC2 3167   0.120   2.363  64.047 -1.4349 -0.7144  0.6103
  244C3H7N  HC3 3168   0.199   2.347  64.211 -0.1458 -0.8853  0.7146
  244C3H7N  HC4 3169   0.087   2.476  64.168  0.1388 -0.5321  0.4535
  244C3H7N  N41 3170  20.386   2.320  64.122 -0.1233 -0.1217  0.5986
  244C3H7N   O1 3171  20.387   2.370  64.411  0.3244 -0.6749 -0.6189
  244C3H7N   O2 3172   0.036   2.245  64.446 -0.0686  0.3910  0.0340
  245C3H7N   C1 3173   0.310   1.398  64.655  0.3888  0.7341  0.4696
  245C3H7N  CT1 3174   0.272   1.428  64.502  1.0073  0.3189  0.5030
  245C3H7N  CT2 3175   0.165   1.334  64.451  0.2623  0.3264  0.1304
  245C3H7N   H1 3176   0.409   1.321  64.388  2.9688  1.2429 -0.2440
  245C3H7N   H2 3177   0.467   1.474  64.415  0.7456 -1.6116 -1.5595
  245C3H7N   H3 3178   0.341   1.444  64.309  1.2282 -1.0282 -1.1196
  245C3H7N  HC1 3179   0.241   1.532  64.504  1.7133  0.5450  0.1642
  245C3H7N  HC2 3180   0.136   1.373  64.353  1.0726  0.1579 -0.1759
  245C3H7N  HC3 3181   0.079   1.345  64.517 -1.2324  0.1133 -1.7187
  245C3H7N  HC4 3182   0.208   1.237  64.430 -1.0107 -0.0377 -0.8639
  245C3H7N  N41 3183   0.380   1.419  64.401 -0.7069  0.1961  0.0821
  245C3H7N   O1 3184   0.411   1.334  64.668  0.4540  0.6266 -0.1369
  245C3H7N   O2 3185   0.268   1.476  64.738  0.5300 -0.5277  0.3346
  246C3H7N   C1 3186   0.644   1.664  64.590 -0.1193 -0.0547 -0.0974
  246C3H7N  CT1 3187   0.600   1.650  64.744 -0.1977  0.3289 -0.6181
  246C3H7N  CT2 3188   0.475   1.737  64.782  0.2064 -0.0035  0.5847
  246C3H7N   H1 3189   0.737   1.785  64.827  0.7032  0.6117  2.8955
  246C3H7N   H2 3190   0.794   1.625  64.830 -0.4570 -0.4855  1.2468
  246C3H7N   H3 3191   0.680   1.685  64.943  4.0248  0.2099  1.9177
  246C3H7N  HC1 3192   0.586   1.546  64.774  2.1419  0.5982  1.5339
  246C3H7N  HC2 3193   0.442   1.711  64.883  0.9721  1.5455  1.2567
  246C3H7N  HC3 3194   0.390   1.731  64.714 -0.0342 -2.6403  1.0780
  246C3H7N  HC4 3195   0.507   1.841  64.776  0.7475 -0.1706  0.5636
  246C3H7N  N41 3196   0.712   1.687  64.844  0.0265  0.3387  0.5153
  246C3H7N   O1 3197   0.732   1.737  64.557 -1.0583 -0.4535 -0.4855
  246C3H7N   O2 3198   0.577   1.617  64.499 -0.1861  0.5097  0.1135
  247C3H7N   C1 3199   0.257   2.060  64.303  0.7183 -0.2978 -0.8387
  247C3H7N  CT1 3200   0.301   2.057  64.451  0.5137 -0.2174  0.7586
  247C3H7N  CT2 3201   0.410   1.951  64.465  0.1670 -0.4712 -0.6514
  247C3H7N   H1 3202   0.162   1.945  64.560  1.8813 -0.5765 -3.1028
  247C3H7N   H2 3203   0.140   2.120  64.557 -0.4616 -0.9599 -1.1807
  247C3H7N   H3 3204   0.241   2.050  64.660 -0.1238 -1.5068  0.5077
  247C3H7N  HC1 3205   0.355   2.152  64.461  2.2827 -0.7996 -2.6005
  247C3H7N  HC2 3206   0.444   1.943  64.568  0.3561  0.0050 -0.6555
  247C3H7N  HC3 3207   0.492   1.975  64.397  2.1332  0.6246  2.0423
  247C3H7N  HC4 3208   0.355   1.859  64.446 -2.4512  1.0077 -0.5537
  247C3H7N  N41 3209   0.204   2.040  64.564  0.5421 -0.0745  0.0708
  247C3H7N   O1 3210   0.187   1.967  64.259 -0.5963 -0.2334 -0.0714
  247C3H7N   O2 3211   0.308   2.119  64.216  0.1105 -0.5763 -0.1708
  248C3H7N   C1 3212  20.495   2.275  64.961  0.3490  0.4555  0.5582
  248C3H7N  CT1 3213   0.028   2.279  64.808  0.4163  0.6561 -0.4271
  248C3H7N  CT2 3214   0.147   2.375  64.778  0.5214 -0.3576  0.1410
  248C3H7N   H1 3215  20.393   2.406  64.728  0.9140  0.4473  0.9270
  248C3H7N   H2 3216  20.353   2.239  64.707 -1.7172  3.0928 -0.6296
  248C3H7N   H3 3217  20.467   2.304  64.616  3.0456  0.4083  1.1275
  248C3H7N  HC1 3218   0.065   2.178  64.790 -0.2439  0.0067  1.7135
  248C3H7N  HC2 3219   0.176   2.366  64.674  0.2473 -1.5305  0.1615
  248C3H7N  HC3 3220   0.232   2.351  64.843 -0.3516  0.5875  1.6556
  248C3H7N  HC4 3221   0.126   2.482  64.787  2.3729  0.1235 -0.8596
  248C3H7N  N41 3222  20.428   2.310  64.712  0.7393  0.5030  0.1993
  248C3H7N   O1 3223  20.406   2.346  65.007  0.2352  0.5696 -0.6030
  248C3H7N   O2 3224   0.052   2.220  65.042 -0.1101  1.0044  0.4423
  249C3H7N   C1 3225   0.317   1.407  65.227 -0.5277  0.3132 -0.2865
  249C3H7N  CT1 3226   0.289   1.417  65.081 -0.6664  0.3628  0.7564
  249C3H7N  CT2 3227   0.177   1.323  65.036  0.0314  0.5411  0.1418
  249C3H7N   H1 3228   0.444   1.304  64.995  1.7807  0.6314  2.0575
  249C3H7N   H2 3229   0.487   1.463  65.011 -0.8638  1.8272 -1.9366
  249C3H7N   H3 3230   0.379   1.417  64.890 -0.1309  0.0154  0.5692
  249C3H7N  HC1 3231   0.251   1.518  65.062  1.1490  1.1817  1.3563
  249C3H7N  HC2 3232   0.156   1.356  64.934  1.6205  2.3231  0.3405
  249C3H7N  HC3 3233   0.087   1.333  65.095 -1.7956 -1.5311 -2.2028
  249C3H7N  HC4 3234   0.208   1.220  65.050 -2.2296 -0.3478 -1.2024
  249C3H7N  N41 3235   0.408   1.401  64.987 -0.1355 -0.1498  0.5439
  249C3H7N   O1 3236   0.392   1.322  65.269  0.5046 -0.0327  0.3693
  249C3H7N   O2 3237   0.259   1.487  65.296 -0.0911 -0.3731  0.9963
  250C3H7N   C1 3238   0.627   1.671  65.149  0.0359 -0.7596  0.6848
  250C3H7N  CT1 3239   0.578   1.658  65.292  0.4706 -0.1823 -0.3827
  250C3H7N  CT2 3240   0.473   1.762  65.331 -0.0995  0.1532  0.0679
  250C3H7N   H1 3241   0.723   1.770  65.375  3.4115 -1.6839 -2.4078
  250C3H7N   H2 3242   0.753   1.600  65.367  0.2068  0.9726  0.0343
  250C3H7N   H3 3243   0.655   1.664  65.483 -0.7845 -3.0727  0.3741
  250C3H7N  HC1 3244   0.536   1.558  65.308  4.1634 -1.8231 -0.4223
  250C3H7N  HC2 3245   0.426   1.760  65.429 -0.4163 -2.7752 -0.0982
  250C3H7N  HC3 3246   0.392   1.764  65.258  0.6850  0.5266 -0.8009
  250C3H7N  HC4 3247   0.530   1.856  65.330 -1.1317  0.7954  1.0303
  250C3H7N  N41 3248   0.684   1.675  65.385 -0.5649  0.1043  0.7238
  250C3H7N   O1 3249   0.703   1.765  65.117  0.3966 -0.2043 -0.2126
  250C3H7N   O2 3250   0.575   1.607  65.064  0.0604  1.0874  0.2164
  251C3H7N   C1 3251   0.281   2.053  64.881 -0.2374  0.2514  0.5589
  251C3H7N  CT1 3252   0.321   2.059  65.033 -0.1537  0.5821 -0.1670
  251C3H7N  CT2 3253   0.438   1.962  65.054 -0.0934 -0.3620 -0.4801
  251C3H7N   H1 3254   0.180   1.912  65.084 -2.1747  1.5475 -4.3284
  251C3H7N   H2 3255   0.123   2.068  65.112  1.5746  2.3010  0.5096
  251C3H7N   H3 3256   0.234   2.005  65.216 -0.1776 -0.3586 -0.7091
  251C3H7N  HC1 3257   0.350   2.159  65.063 -0.5502  0.9425 -0.9773
  251C3H7N  HC2 3258   0.476   1.950  65.156 -1.2347 -1.9379 -0.2153
  251C3H7N  HC3 3259   0.514   1.997  64.984 -2.2068 -0.0941 -2.7088
  251C3H7N  HC4 3260   0.404   1.864  65.023 -2.0806 -0.7941  2.8407
  251C3H7N  N41 3261   0.205   2.007  65.117 -0.1325 -0.1545 -0.7194
  251C3H7N   O1 3262   0.212   1.958  64.846 -1.1591  0.0044  0.2994
  251C3H7N   O2 3263   0.349   2.110  64.797 -0.0874 -0.1025  0.0311
  252C3H7N   C1 3264  20.477   2.271  65.526 -0.4356 -0.5855  0.5813
  252C3H7N  CT1 3265   0.011   2.269  65.378  0.7769  0.4441  0.3627
  252C3H7N  CT2 3266   0.115   2.371  65.350 -0.1063 -0.0126 -0.0193
  252C3H7N   H1 3267  20.362   2.381  65.288  0.0522 -0.3857 -0.9616
  252C3H7N   H2 3268  20.340   2.218  65.288 -1.2530  0.6500 -1.9822
  252C3H7N   H3 3269  20.448   2.280  65.183  0.7236 -3.6484  0.4009
  252C3H7N  HC1 3270   0.049   2.168  65.359 -3.5339 -0.6868 -3.1467
  252C3H7N  HC2 3271   0.156   2.338  65.255 -1.1195 -0.6711 -0.2335
  252C3H7N  HC3 3272   0.196   2.360  65.422 -0.8934  0.5069  0.9606
  252C3H7N  HC4 3273   0.080   2.475  65.352  0.5262  0.2008  0.1956
  252C3H7N  N41 3274  20.412   2.291  65.279  0.1187 -0.4303 -0.1578
  252C3H7N   O1 3275  20.391   2.355  65.551 -0.5607 -0.2959 -0.0362
  252C3H7N   O2 3276   0.030   2.226  65.621 -0.5368 -0.4026 -0.1554
  253C3H7N   C1 3277   0.328   1.413  65.812 -0.1454 -0.1354 -0.0047
  253C3H7N  CT1 3278   0.281   1.423  65.660 -0.2331  0.4207 -0.5458
  253C3H7N  CT2 3279   0.171   1.324  65.625 -0.6531  0.2756  0.0104
  253C3H7N   H1 3280   0.442   1.320  65.572 -1.6377 -0.3212  0.7589
  253C3H7N   H2 3281   0.474   1.472  65.603  0.0122 -0.5650  0.9621
  253C3H7N   H3 3282   0.369   1.420  65.468 -2.6450  1.6210 -0.0848
  253C3H7N  HC1 3283   0.240   1.521  65.636  0.8899  1.7735  2.7993
  253C3H7N  HC2 3284   0.141   1.349  65.523 -1.0560 -0.4088 -0.0475
  253C3H7N  HC3 3285   0.099   1.349  65.703 -0.6491 -2.9787  1.0971
  253C3H7N  HC4 3286   0.204   1.220  65.623  2.9090  1.3710 -1.6968
  253C3H7N  N41 3287   0.398   1.413  65.567  0.1110  0.4359 -0.9170
  253C3H7N   O1 3288   0.396   1.323  65.847  0.4255  0.4731  0.3868
  253C3H7N   O2 3289   0.284   1.489  65.891 -0.1637 -0.0061 -0.6178
  254C3H7N   C1 3290   0.639   1.662  65.729 -0.8124  0.1227  0.3876
  254C3H7N  CT1 3291   0.587   1.664  65.879 -0.3444  0.3155  0.4140
  254C3H7N  CT2 3292   0.473   1.764  65.904 -0.3739  0.1710 -0.2091
  254C3H7N   H1 3293   0.730   1.802  65.951 -0.1410  0.3972 -1.5266
  254C3H7N   H2 3294   0.782   1.647  65.965  0.8317  1.6010  0.7166
  254C3H7N   H3 3295   0.682   1.705  66.077  2.7676 -0.2418  0.6648
  254C3H7N  HC1 3296   0.552   1.562  65.896  0.5102 -0.3599 -1.6350
  254C3H7N  HC2 3297   0.450   1.743  66.009  0.2156 -1.3781 -0.3643
  254C3H7N  HC3 3298   0.384   1.749  65.844  1.3174  0.6563 -2.9422
  254C3H7N  HC4 3299   0.510   1.866  65.895 -1.2036  0.2497 -2.9715
  254C3H7N  N41 3300   0.699   1.707  65.975  0.1429  0.7403  0.2144
  254C3H7N   O1 3301   0.721   1.749  65.703  0.2237  0.0995  0.5084
  254C3H7N   O2 3302   0.586   1.596  65.645 -0.5719  0.2097 -0.4716
  255C3H7N   C1 3303   0.285   2.031  65.445 -0.7001  0.6731 -0.0049
  255C3H7N  CT1 3304   0.321   2.055  65.598 -0.7034 -0.1955  0.8020
  255C3H7N  CT2 3305   0.445   1.972  65.627  0.7553 -0.6218  0.1286
  255C3H7N   H1 3306   0.193   1.927  65.691  0.5897 -0.1044  3.0029
  255C3H7N   H2 3307   0.126   2.076  65.675  0.0106 -0.8384 -0.9953
  255C3H7N   H3 3308   0.243   2.057  65.792  1.8181  0.8985 -0.9726
  255C3H7N  HC1 3309   0.342   2.162  65.604 -0.0030 -0.3244  0.7188
  255C3H7N  HC2 3310   0.482   1.993  65.727 -0.5515  1.1145  0.2754
  255C3H7N  HC3 3311   0.532   1.997  65.565  1.5624 -1.3357  0.9607
  255C3H7N  HC4 3312   0.418   1.868  65.612  2.7175 -1.6334  3.0836
  255C3H7N  N41 3313   0.215   2.028  65.697  0.4017  0.1607 -0.3397
  255C3H7N   O1 3314   0.196   1.950  65.417 -0.5503 -0.2675 -0.1007
  255C3H7N   O2 3315   0.329   2.100  65.357  0.0162  1.1141  0.1961
  256C3H7N   C1 3316  20.486   2.298  66.103  0.4152  0.1150  0.3848
  256C3H7N  CT1 3317   0.014   2.283  65.957 -0.2510  0.5466 -1.3288
  256C3H7N  CT2 3318   0.136   2.365  65.915 -0.2571  0.3954 -0.3135
  256C3H7N   H1 3319  20.394   2.430  65.873  1.5286 -0.1165 -0.3469
  256C3H7N   H2 3320  20.336   2.268  65.874  0.6355 -1.7082  1.0187
  256C3H7N   H3 3321  20.459   2.322  65.767 -1.1734  0.3077  0.1434
  256C3H7N  HC1 3322   0.030   2.177  65.937 -0.0865 -0.5554  4.0790
  256C3H7N  HC2 3323   0.162   2.347  65.811 -0.1209  1.5686 -0.4821
  256C3H7N  HC3 3324   0.220   2.343  65.981  0.5326  1.2888 -1.0053
  256C3H7N  HC4 3325   0.109   2.470  65.919 -3.6343 -0.4469  1.0962
  256C3H7N  N41 3326  20.418   2.330  65.862 -0.2023 -0.6571  0.6592
  256C3H7N   O1 3327  20.393   2.369  66.135  0.0536 -0.3465 -0.0061
  256C3H7N   O2 3328   0.049   2.259  66.194 -0.2106  0.7560 -0.2009
  257C3H7N   C1 3329   0.320   1.411  66.397  1.0394  0.0102 -0.3527
  257C3H7N  CT1 3330   0.282   1.425  66.243 -0.3180  0.3282 -0.4322
  257C3H7N  CT2 3331   0.178   1.320  66.196 -1.1776 -0.0937  0.3683
  257C3H7N   H1 3332   0.453   1.324  66.160 -0.0719  0.0544 -0.6395
  257C3H7N   H2 3333   0.468   1.491  66.176  0.7657 -1.0414  3.2729
  257C3H7N   H3 3334   0.371   1.421  66.055 -0.3165  1.2443 -0.2837
  257C3H7N  HC1 3335   0.234   1.521  66.225 -1.6595 -0.0902  0.8170
  257C3H7N  HC2 3336   0.175   1.309  66.087 -0.0692  0.6190  0.2512
  257C3H7N  HC3 3337   0.082   1.335  66.244 -1.1519  1.5935 -0.0839
  257C3H7N  HC4 3338   0.224   1.229  66.235  3.1017  0.5883 -2.6959
  257C3H7N  N41 3339   0.403   1.413  66.153  0.3625  0.3060 -0.5637
  257C3H7N   O1 3340   0.424   1.367  66.428  0.1687 -1.0859 -0.0643
  257C3H7N   O2 3341   0.254   1.467  66.477  0.3426  0.5897  0.0389
  258C3H7N   C1 3342   0.650   1.673  66.327 -0.7231  0.3137  0.3475
  258C3H7N  CT1 3343   0.610   1.644  66.473  0.0420 -0.2436 -0.2008
  258C3H7N  CT2 3344   0.483   1.720  66.499 -0.1469  0.6699  0.8059
  258C3H7N   H1 3345   0.714   1.793  66.565 -2.8557 -0.3121 -1.6461
  258C3H7N   H2 3346   0.793   1.640  66.545  0.4951  1.0767  0.1268
  258C3H7N   H3 3347   0.668   1.675  66.670 -0.7803 -1.0455 -0.3894
  258C3H7N  HC1 3348   0.588   1.538  66.484 -1.5015  0.0983  0.1651
  258C3H7N  HC2 3349   0.449   1.699  66.600 -0.6470 -0.1896  0.4692
  258C3H7N  HC3 3350   0.408   1.690  66.426 -0.2896 -1.5186  1.8008
  258C3H7N  HC4 3351   0.496   1.826  66.481 -0.0430  0.1821 -2.2002
  258C3H7N  N41 3352   0.708   1.690  66.576 -0.4454 -0.3420 -0.1323
  258C3H7N   O1 3353   0.734   1.755  66.309 -0.2013 -1.1490  0.4933
  258C3H7N   O2 3354   0.588   1.630  66.231 -0.4068 -0.6113 -0.2702
  259C3H7N   C1 3355   0.281   2.039  66.021 -0.3754  0.4291 -0.0206
  259C3H7N  CT1 3356   0.316   2.057  66.168 -0.0997 -0.4265  1.1456
  259C3H7N  CT2 3357   0.429   1.958  66.204  0.1383 -0.1645  0.1083
  259C3H7N   H1 3358   0.164   1.942  66.272 -1.2419  0.5567  1.7765
  259C3H7N   H2 3359   0.143   2.115  66.251  2.0157  1.1897 -0.2429
  259C3H7N   H3 3360   0.248   2.059  66.364 -0.1549 -0.1423  1.0276
  259C3H7N  HC1 3361   0.360   2.155  66.186  0.1131 -0.6927  2.0977
  259C3H7N  HC2 3362   0.464   1.984  66.304  0.1245 -1.4677  0.4647
  259C3H7N  HC3 3363   0.514   1.978  66.139 -0.4087 -0.5650 -0.7294
  259C3H7N  HC4 3364   0.391   1.856  66.211 -1.1767  0.2618 -0.6305
  259C3H7N  N41 3365   0.206   2.036  66.272  0.1516 -0.0417  0.8494
  259C3H7N   O1 3366   0.195   1.955  66.000  0.0710 -0.5584  0.2338
  259C3H7N   O2 3367   0.366   2.070  65.942 -0.5990 -0.6697  0.6158
  260C3H7N   C1 3368  20.477   2.311  66.674  0.4563 -0.3656 -0.9134
  260C3H7N  CT1 3369   0.001   2.295  66.527 -0.3423 -0.4467 -0.2484
  260C3H7N  CT2 3370   0.120   2.381  66.481  0.1622 -0.4375  0.3877
  260C3H7N   H1 3371  20.379   2.430  66.453  1.0608  1.2789 -3.4704
  260C3H7N   H2 3372  20.316   2.268  66.444 -0.1302  1.3772  0.3315
  260C3H7N   H3 3373  20.430   2.319  66.336  2.8760  0.8107  0.0711
  260C3H7N  HC1 3374   0.035   2.193  66.509  0.4735  0.0255 -1.5073
  260C3H7N  HC2 3375   0.152   2.369  66.377 -1.9273 -0.3541 -0.2997
  260C3H7N  HC3 3376   0.209   2.364  66.541 -0.2337 -0.2493  1.0304
  260C3H7N  HC4 3377   0.090   2.486  66.492 -1.5816 -0.7225 -1.4101
  260C3H7N  N41 3378  20.398   2.330  66.434  0.3617  0.5667 -0.7267
  260C3H7N   O1 3379  20.404   2.405  66.708  0.4375  0.8082  0.1013
  260C3H7N   O2 3380   0.026   2.244  66.759  0.0873  0.3513 -0.2456
  261C3H7N   C1 3381   0.327   1.420  66.988  0.2274  0.6092 -0.3773
  261C3H7N  CT1 3382   0.283   1.455  66.842 -0.1231 -0.2945  0.7814
  261C3H7N  CT2 3383   0.163   1.369  66.812  0.0578 -0.0660  0.3111
  261C3H7N   H1 3384   0.420   1.340  66.717  2.5145  1.5588 -1.6228
  261C3H7N   H2 3385   0.475   1.491  66.752  1.5264 -2.4171 -0.9943
  261C3H7N   H3 3386   0.347   1.472  66.644 -0.8216 -1.0738  0.2979
  261C3H7N  HC1 3387   0.256   1.560  66.837  0.3842 -0.2185 -0.9454
  261C3H7N  HC2 3388   0.129   1.385  66.709  1.3397  0.0135 -0.1128
  261C3H7N  HC3 3389   0.088   1.378  66.891 -0.7807 -1.1334 -0.3497
  261C3H7N  HC4 3390   0.189   1.263  66.816 -1.8311 -0.4899  1.8533
  261C3H7N  N41 3391   0.389   1.438  66.732 -0.6428  0.2669  0.7557
  261C3H7N   O1 3392   0.379   1.316  67.029  0.4017 -1.0181 -0.1707
  261C3H7N   O2 3393   0.284   1.506  67.068 -0.1955 -0.7265  0.0273
  262C3H7N   C1 3394   0.643   1.669  66.907 -0.0326  0.0562 -0.0047
  262C3H7N  CT1 3395   0.583   1.652  67.049  0.4051 -0.4971  0.2481
  262C3H7N  CT2 3396   0.466   1.750  67.077 -0.0161 -1.0648  0.4784
  262C3H7N   H1 3397   0.731   1.781  67.147  0.9678 -0.6578 -3.4427
  262C3H7N   H2 3398   0.768   1.620  67.161  0.6692  0.7866  1.7841
  262C3H7N   H3 3399   0.650   1.697  67.256  0.7036 -1.5172 -0.2324
  262C3H7N  HC1 3400   0.538   1.553  67.058 -0.4815 -0.1985 -0.7668
  262C3H7N  HC2 3401   0.426   1.730  67.177  0.2213  1.6940  1.1618
  262C3H7N  HC3 3402   0.392   1.734  66.998  0.4026  2.7554 -0.7903
  262C3H7N  HC4 3403   0.489   1.856  67.065  0.0781 -1.1474 -0.0995
  262C3H7N  N41 3404   0.689   1.687  67.161  0.0444  0.1075 -0.6792
  262C3H7N   O1 3405   0.691   1.775  66.879 -0.3197  0.6688 -0.4231
  262C3H7N   O2 3406   0.599   1.593  66.824  0.1620 -0.0199 -0.1282
  263C3H7N   C1 3407   0.294   2.072  66.597 -0.3784 -0.2024  0.2546
  263C3H7N  CT1 3408   0.316   2.076  66.753  0.1338  0.1362 -0.7136
  263C3H7N  CT2 3409   0.426   1.974  66.784 -0.0879 -0.6588 -0.6092
  263C3H7N   H1 3410   0.152   1.947  66.809 -2.8622  0.8489  4.3695
  263C3H7N   H2 3411   0.120   2.106  66.803 -1.6627 -0.8093 -0.2312
  263C3H7N   H3 3412   0.210   2.047  66.935  0.9054  1.3891 -0.1810
  263C3H7N  HC1 3413   0.346   2.178  66.777  1.3742 -0.2363 -0.6505
  263C3H7N  HC2 3414   0.442   1.977  66.891 -2.9529 -1.4333 -0.1241
  263C3H7N  HC3 3415   0.518   2.009  66.737 -0.8067  0.9070 -0.8914
  263C3H7N  HC4 3416   0.390   1.876  66.751  4.4811 -2.6725 -0.0520
  263C3H7N  N41 3417   0.192   2.038  66.833 -0.1011  0.9364  0.0257
  263C3H7N   O1 3418   0.215   1.984  66.560  0.0982 -0.3378 -0.1031
  263C3H7N   O2 3419   0.341   2.151  66.515  0.0587  0.1512 -0.4406
  264C3H7N   C1 3420  20.466   2.275  67.254  0.2283 -0.0469  0.0841
  264C3H7N  CT1 3421   0.003   2.265  67.108 -0.4312  0.9487  0.5689
  264C3H7N  CT2 3422   0.109   2.370  67.076  0.8300 -0.3249 -0.2618
  264C3H7N   H1 3423  20.361   2.385  67.007  4.2119  1.4371  0.4084
  264C3H7N   H2 3424  20.319   2.223  67.032 -2.4811  0.9045 -1.7342
  264C3H7N   H3 3425  20.434   2.279  66.910 -2.9576  0.0692 -0.8489
  264C3H7N  HC1 3426   0.042   2.164  67.098 -1.6652  0.3056  2.1117
  264C3H7N  HC2 3427   0.156   2.358  66.979  0.5985 -1.4777 -0.2270
  264C3H7N  HC3 3428   0.179   2.361  67.160 -1.4220 -3.6579  1.4002
  264C3H7N  HC4 3429   0.075   2.473  67.082 -1.7875 -0.9925 -2.5771
  264C3H7N  N41 3430  20.396   2.288  67.005 -0.6559 -0.4268  0.1436
  264C3H7N   O1 3431  20.376   2.353  67.283 -0.1471 -0.2659  0.3586
  264C3H7N   O2 3432   0.022   2.219  67.337  0.7432 -0.7938 -0.3512
  265C3H7N   C1 3433   0.325   1.401  67.556  0.3071  0.2826  0.4755
  265C3H7N  CT1 3434   0.300   1.420  67.407  0.2395  1.0879 -0.1686
  265C3H7N  CT2 3435   0.196   1.329  67.350 -0.7635 -0.1727  0.8369
  265C3H7N   H1 3436   0.455   1.309  67.334  0.1530  0.2205  1.2690
  265C3H7N   H2 3437   0.485   1.470  67.331  1.1730 -1.2411 -1.2649
  265C3H7N   H3 3438   0.373   1.410  67.219 -1.6977 -0.4066  0.7062
  265C3H7N  HC1 3439   0.275   1.525  67.398 -1.7003  0.6077 -0.5507
  265C3H7N  HC2 3440   0.174   1.349  67.245  4.8404  2.7847  0.0270
  265C3H7N  HC3 3441   0.102   1.333  67.405 -1.7050 -2.9941 -0.4599
  265C3H7N  HC4 3442   0.235   1.229  67.367  1.1155  0.6703  1.6080
  265C3H7N  N41 3443   0.411   1.400  67.314 -0.1787 -0.1802  0.1183
  265C3H7N   O1 3444   0.415   1.329  67.589  0.5553 -0.4038 -0.1209
  265C3H7N   O2 3445   0.278   1.477  67.643  0.2855 -0.4103  0.5079
  266C3H7N   C1 3446   0.622   1.676  67.482  0.6855 -0.9155 -0.4965
  266C3H7N  CT1 3447   0.585   1.663  67.632  0.2294 -0.5118  0.4346
  266C3H7N  CT2 3448   0.470   1.751  67.671  0.0790  0.3748 -0.0061
  266C3H7N   H1 3449   0.716   1.782  67.744  1.2095 -0.5138  1.2726
  266C3H7N   H2 3450   0.770   1.628  67.719  0.6445 -0.2171  2.7125
  266C3H7N   H3 3451   0.657   1.663  67.840  1.5181 -1.8058 -0.0771
  266C3H7N  HC1 3452   0.567   1.558  67.652  0.8629 -0.3420  2.0323
  266C3H7N  HC2 3453   0.428   1.722  67.767 -0.1052  0.1511 -0.1491
  266C3H7N  HC3 3454   0.388   1.747  67.599  0.7903  2.1911 -0.9442
  266C3H7N  HC4 3455   0.498   1.856  67.676  1.0110  0.1188  0.2240
  266C3H7N  N41 3456   0.685   1.683  67.743 -0.1379 -0.0969 -0.2256
  266C3H7N   O1 3457   0.702   1.759  67.447  0.1170 -0.4061  0.4849
  266C3H7N   O2 3458   0.554   1.610  67.401  0.6852  0.0841 -0.0904
  267C3H7N   C1 3459   0.272   2.036  67.180  0.5580 -0.0859 -0.8551
  267C3H7N  CT1 3460   0.308   2.057  67.332  0.5563  0.0771  0.2425
  267C3H7N  CT2 3461   0.424   1.963  67.364  0.4368  0.5061 -0.4532
  267C3H7N   H1 3462   0.155   1.934  67.405 -2.5304  1.2967 -1.2841
  267C3H7N   H2 3463   0.121   2.103  67.389 -0.9575 -1.7233 -2.3483
  267C3H7N   H3 3464   0.199   2.049  67.525  1.2837 -0.5017  1.0373
  267C3H7N  HC1 3465   0.336   2.161  67.345 -0.9577  0.4477  0.6504
  267C3H7N  HC2 3466   0.463   1.994  67.460  0.7126 -0.4650 -0.2543
  267C3H7N  HC3 3467   0.509   1.959  67.296  0.7094 -3.2707 -0.0514
  267C3H7N  HC4 3468   0.378   1.864  67.371 -2.9384  2.1714  2.3334
  267C3H7N  N41 3469   0.186   2.031  67.424 -0.5615  0.2354  1.1200
  267C3H7N   O1 3470   0.217   1.937  67.153  0.1184 -0.2061 -0.1065
  267C3H7N   O2 3471   0.298   2.116  67.092  0.0905  0.2192 -0.2165
  268C3H7N   C1 3472  20.481   2.299  67.855  1.0561 -0.4035  0.4259
  268C3H7N  CT1 3473   0.006   2.273  67.718  0.3629 -0.0372  1.3454
  268C3H7N  CT2 3474   0.138   2.347  67.684  0.1991 -0.0503 -0.8489
  268C3H7N   H1 3475  20.375   2.407  67.622 -1.3919  0.5460 -0.3265
  268C3H7N   H2 3476  20.312   2.260  67.623 -0.8830  1.1225 -0.0464
  268C3H7N   H3 3477  20.435   2.297  67.519  1.2286 -0.9792  0.5328
  268C3H7N  HC1 3478   0.038   2.173  67.691 -0.5858 -0.4792  1.8480
  268C3H7N  HC2 3479   0.173   2.320  67.584  0.3707  0.4127 -0.9070
  268C3H7N  HC3 3480   0.217   2.313  67.752 -0.4633 -0.9921 -0.5442
  268C3H7N  HC4 3481   0.133   2.456  67.692  0.7671  0.2094 -3.5310
  268C3H7N  N41 3482  20.404   2.308  67.616 -0.6969  0.7397 -0.2498
  268C3H7N   O1 3483  20.410   2.392  67.888 -0.4699  0.4161 -0.2546
  268C3H7N   O2 3484   0.018   2.221  67.934  0.2027 -0.1816 -0.5139
  269C3H7N   C1 3485   0.313   1.416  68.151 -0.2394 -0.3109 -0.2899
  269C3H7N  CT1 3486   0.293   1.416  67.995  0.0512  0.8628  0.5767
  269C3H7N  CT2 3487   0.171   1.327  67.956 -0.2110 -0.2120 -0.0967
  269C3H7N   H1 3488   0.441   1.286  67.934  1.3574  0.6718  0.9238
  269C3H7N   H2 3489   0.494   1.449  67.925 -0.2387  0.1630 -1.4052
  269C3H7N   H3 3490   0.392   1.380  67.811  1.1530 -0.2509 -0.5170
  269C3H7N  HC1 3491   0.266   1.519  67.974  3.7937  1.8447  0.1836
  269C3H7N  HC2 3492   0.160   1.329  67.847 -2.6384  0.9989  0.1241
  269C3H7N  HC3 3493   0.091   1.367  68.019  1.3923  3.7405 -0.4471
  269C3H7N  HC4 3494   0.199   1.226  67.986  0.0937  0.7152  2.8146
  269C3H7N  N41 3495   0.415   1.384  67.912 -0.3094  0.0092 -0.1910
  269C3H7N   O1 3496   0.380   1.322  68.195  0.8312 -0.4319  0.0035
  269C3H7N   O2 3497   0.291   1.515  68.221  0.4214 -0.5702 -0.0308
  270C3H7N   C1 3498   0.589   1.695  68.101 -0.6948  0.0340  0.0062
  270C3H7N  CT1 3499   0.587   1.671  68.255 -1.1900  0.0839  0.4062
  270C3H7N  CT2 3500   0.475   1.762  68.319 -0.1879  0.2303  0.5625
  270C3H7N   H1 3501   0.743   1.806  68.309 -1.8860  0.5787 -1.1638
  270C3H7N   H2 3502   0.781   1.647  68.272 -1.5024 -1.5824  0.4418
  270C3H7N   H3 3503   0.708   1.686  68.427  1.6246 -1.2937 -0.2499
  270C3H7N  HC1 3504   0.565   1.565  68.263  2.8225 -1.1945 -3.3478
  270C3H7N  HC2 3505   0.489   1.742  68.426  1.1265 -1.6751  0.0795
  270C3H7N  HC3 3506   0.371   1.741  68.295 -0.2528 -0.5912  1.5186
  270C3H7N  HC4 3507   0.498   1.866  68.296 -0.6098  0.2570  0.2709
  270C3H7N  N41 3508   0.718   1.707  68.327 -0.1909  0.3277 -0.1114
  270C3H7N   O1 3509   0.667   1.776  68.065  0.0355  0.5849 -0.7757
  270C3H7N   O2 3510   0.578   1.605  68.025  0.3798 -0.3944 -0.5003
  271C3H7N   C1 3511   0.291   2.046  67.767 -0.2632  0.5898 -0.5599
  271C3H7N  CT1 3512   0.314   2.060  67.919 -0.5631  0.1862 -0.2648
  271C3H7N  CT2 3513   0.429   1.970  67.961  0.3300  0.2745 -0.5707
  271C3H7N   H1 3514   0.170   1.933  67.990 -2.4573  0.4610 -1.2196
  271C3H7N   H2 3515   0.129   2.104  67.991  1.1346  0.3497 -0.9837
  271C3H7N   H3 3516   0.215   2.038  68.111  0.5918  2.5509  0.1385
  271C3H7N  HC1 3517   0.350   2.159  67.944 -1.1953  0.4844 -0.5280
  271C3H7N  HC2 3518   0.450   2.000  68.063  0.7131 -3.8354  0.6467
  271C3H7N  HC3 3519   0.519   1.997  67.907 -0.4736  1.3659 -1.3820
  271C3H7N  HC4 3520   0.398   1.867  67.944  0.0309  0.2453  0.1280
  271C3H7N  N41 3521   0.199   2.030  68.010 -0.1346 -0.5272  0.4309
  271C3H7N   O1 3522   0.226   1.951  67.719  0.2471 -0.4851  0.0686
  271C3H7N   O2 3523   0.334   2.128  67.690  0.1967 -0.3476 -0.4596
  272C3H7N   C1 3524  20.500   2.117  68.292 -0.2200 -0.0575 -0.3861
  272C3H7N  CT1 3525   0.024   2.270  68.248  0.7123  0.1254 -0.2983
  272C3H7N  CT2 3526   0.026   2.354  68.377  0.0707 -0.0846 -0.1908
  272C3H7N   H1 3527  20.337   2.316  68.223  0.1033  1.6380  0.2286
  272C3H7N   H2 3528  20.419   2.284  68.078 -0.2776  0.7153  0.0628
  272C3H7N   H3 3529  20.430   2.436  68.147  1.8215  0.4731 -0.7205
  272C3H7N  HC1 3530   0.120   2.279  68.198 -0.4008 -1.1766 -2.7416
  272C3H7N  HC2 3531   0.040   2.459  68.352 -3.1743  0.7924  1.3755
  272C3H7N  HC3 3532   0.098   2.326  68.454  0.5661  1.3124 -0.1238
  272C3H7N  HC4 3533  20.436   2.350  68.425  1.1869 -0.1370  2.1906
  272C3H7N  N41 3534  20.423   2.335  68.168  0.1871  0.7326  0.0286
  272C3H7N   O1 3535  20.383   2.096  68.303 -0.2796 -0.0269  0.3732
  272C3H7N   O2 3536   0.079   2.034  68.272  0.1536 -1.3815  0.0444
  273C3H7N   C1 3537   0.327   2.636  49.035 -0.1903 -0.2245 -0.1954
  273C3H7N  CT1 3538   0.290   2.642  48.888  0.0734  0.5876  0.3198
  273C3H7N  CT2 3539   0.156   2.572  48.860  0.3939 -1.2119 -0.3729
  273C3H7N   H1 3540   0.385   2.479  48.812 -0.1414  0.4971  0.6836
  273C3H7N   H2 3541   0.482   2.613  48.798 -0.0868 -0.4704 -2.3743
  273C3H7N   H3 3542   0.360   2.597  48.694 -1.2285 -2.2712 -0.4485
  273C3H7N  HC1 3543   0.275   2.747  48.861  0.5012  0.1880 -1.5650
  273C3H7N  HC2 3544   0.130   2.593  48.756 -0.2784 -0.1898 -0.0042
  273C3H7N  HC3 3545   0.076   2.606  48.925  0.6021 -1.6244  0.1045
  273C3H7N  HC4 3546   0.167   2.465  48.878 -1.5218 -0.7226  4.3308
  273C3H7N  N41 3547   0.384   2.580  48.793 -0.5134  0.3397 -0.1385
  273C3H7N   O1 3548   0.417   2.571  49.077 -0.0018 -0.4669 -0.3448
  273C3H7N   O2 3549   0.257   2.702  49.107  0.1005 -0.2963 -0.5785
  274C3H7N   C1 3550   0.602   2.875  48.952  0.7811  0.0330  0.0817
  274C3H7N  CT1 3551   0.589   2.872  49.105  0.3223  0.1538  0.4132
  274C3H7N  CT2 3552   0.478   2.963  49.153  0.1994 -0.2370  0.4726
  274C3H7N   H1 3553   0.735   3.012  49.149 -0.1628 -0.2845 -0.8731
  274C3H7N   H2 3554   0.795   2.859  49.163 -1.0040 -1.4984 -0.5553
  274C3H7N   H3 3555   0.688   2.911  49.277 -1.3196 -1.6062 -0.2157
  274C3H7N  HC1 3556   0.566   2.770  49.133 -2.1470  1.0269  1.7565
  274C3H7N  HC2 3557   0.469   2.961  49.262 -0.5813  0.6226  0.4307
  274C3H7N  HC3 3558   0.382   2.928  49.115 -1.0551  1.5572  1.8996
  274C3H7N  HC4 3559   0.495   3.066  49.121  0.4007 -0.1203  0.9527
  274C3H7N  N41 3560   0.710   2.915  49.176  0.0306 -0.0609  0.1295
  274C3H7N   O1 3561   0.677   2.965  48.912 -0.2208 -0.2714  0.7335
  274C3H7N   O2 3562   0.559   2.783  48.887 -0.1707  0.1583 -0.2551
  275C3H7N   C1 3563   0.310   3.441  48.820 -0.0385  0.1975  0.4826
  275C3H7N  CT1 3564   0.380   3.307  48.860 -0.0237  0.1721  0.0338
  275C3H7N  CT2 3565   0.426   3.239  48.729  0.0815 -0.4690 -0.1832
  275C3H7N   H1 3566   0.202   3.202  48.899  0.2150 -1.1440  0.0025
  275C3H7N   H2 3567   0.278   3.268  49.028  1.0356  0.3715 -0.4349
  275C3H7N   H3 3568   0.339   3.123  48.963  0.3525 -0.1728  0.7196
  275C3H7N  HC1 3569   0.469   3.331  48.919 -1.8183  0.8151  2.5491
  275C3H7N  HC2 3570   0.489   3.152  48.744 -0.6753 -1.2999 -1.6516
  275C3H7N  HC3 3571   0.483   3.317  48.679  0.3964 -1.0842 -0.7868
  275C3H7N  HC4 3572   0.345   3.207  48.663 -1.4413  0.1121  1.3774
  275C3H7N  N41 3573   0.295   3.214  48.942  0.1701 -0.4450 -0.0903
  275C3H7N   O1 3574   0.189   3.442  48.807 -0.1240 -0.0467  0.0106
  275C3H7N   O2 3575   0.372   3.540  48.842  1.0088 -0.2391  0.0308
  276C3H7N   C1 3576  20.465   3.497  49.346  0.0858  0.0132 -0.0865
  276C3H7N  CT1 3577  20.509   3.482  49.203 -0.5484 -0.0344  0.3871
  276C3H7N  CT2 3578   0.131   3.562  49.173  0.4992  0.3215 -0.2653
  276C3H7N   H1 3579  20.389   3.629  49.125  1.9885 -0.5596  0.1006
  276C3H7N   H2 3580  20.315   3.482  49.125  0.0282 -1.7788 -2.0536
  276C3H7N   H3 3581  20.433   3.521  49.005  0.7423 -0.7653  0.6241
  276C3H7N  HC1 3582   0.017   3.376  49.183  0.2323  0.1678 -0.0456
  276C3H7N  HC2 3583   0.162   3.545  49.070 -1.1496  0.1833 -0.7507
  276C3H7N  HC3 3584   0.199   3.524  49.250 -0.3992  0.6259  0.6877
  276C3H7N  HC4 3585   0.131   3.668  49.196 -1.5298  0.0300  1.2165
  276C3H7N  N41 3586  20.405   3.529  49.105  0.2153 -0.9326  0.4865
  276C3H7N   O1 3587  20.393   3.588  49.376 -0.5643  0.1045  0.7492
  276C3H7N   O2 3588   0.022   3.438  49.434 -0.1241  0.2506 -0.0124
  277C3H7N   C1 3589   0.345   2.642  49.617  0.3447 -0.1400 -0.2868
  277C3H7N  CT1 3590   0.307   2.668  49.469 -0.3772 -0.3347 -0.4597
  277C3H7N  CT2 3591   0.183   2.591  49.431  0.1074 -0.1330 -0.6317
  277C3H7N   H1 3592   0.433   2.532  49.377  0.9608  0.4950  0.3831
  277C3H7N   H2 3593   0.491   2.691  49.374  0.6125  0.1186  0.5458
  277C3H7N   H3 3594   0.369   2.635  49.267 -0.7560 -0.4513 -0.1165
  277C3H7N  HC1 3595   0.284   2.774  49.455 -2.2180 -0.7656 -0.8833
  277C3H7N  HC2 3596   0.135   2.615  49.336 -0.2905  1.0141 -0.1450
  277C3H7N  HC3 3597   0.109   2.602  49.511  1.0510 -1.3771  0.4331
  277C3H7N  HC4 3598   0.209   2.485  49.431  0.4148 -0.0582 -1.5573
  277C3H7N  N41 3599   0.407   2.631  49.363  0.6472  0.2818 -0.6344
  277C3H7N   O1 3600   0.416   2.548  49.642  0.2189 -0.0493 -0.5078
  277C3H7N   O2 3601   0.293   2.708  49.706  0.1025  0.3673  0.2808
  278C3H7N   C1 3602   0.645   2.895  49.536  0.1554  0.8616 -0.2362
  278C3H7N  CT1 3603   0.605   2.877  49.683 -0.3659  0.2537  0.0651
  278C3H7N  CT2 3604   0.471   2.954  49.709  0.1610  0.3960  0.0835
  278C3H7N   H1 3605   0.748   3.011  49.777  0.6338 -0.6615 -3.2096
  278C3H7N   H2 3606   0.798   2.858  49.789  0.5476  2.0183  2.1485
  278C3H7N   H3 3607   0.673   2.910  49.881 -1.3905  0.4067 -0.0768
  278C3H7N  HC1 3608   0.598   2.772  49.709  1.8977 -0.0300 -0.4165
  278C3H7N  HC2 3609   0.435   2.935  49.810 -2.1207  1.3893 -0.5108
  278C3H7N  HC3 3610   0.401   2.920  49.632 -0.0128 -2.5661  1.4643
  278C3H7N  HC4 3611   0.482   3.062  49.699 -2.5445  0.6973  0.1138
  278C3H7N  N41 3612   0.712   2.915  49.785 -0.7165  0.0470  0.1758
  278C3H7N   O1 3613   0.725   2.977  49.497 -0.4658 -0.0661 -0.3189
  278C3H7N   O2 3614   0.579   2.834  49.452  0.2429 -0.6727  0.3606
  279C3H7N   C1 3615   0.302   3.254  49.269  0.2080 -0.4262 -0.1241
  279C3H7N  CT1 3616   0.329   3.266  49.416 -0.1199 -0.0588 -0.0832
  279C3H7N  CT2 3617   0.453   3.185  49.448  0.1625  0.4945  0.2978
  279C3H7N   H1 3618   0.165   3.143  49.498 -1.1358 -0.5226  2.1335
  279C3H7N   H2 3619   0.135   3.308  49.497 -1.6704 -2.2178  1.5766
  279C3H7N   H3 3620   0.245   3.239  49.600  1.0894  0.5260 -0.1639
  279C3H7N  HC1 3621   0.352   3.371  49.434  0.5177  0.0487 -1.4871
  279C3H7N  HC2 3622   0.479   3.203  49.552 -1.7196  1.2888  0.6489
  279C3H7N  HC3 3623   0.533   3.210  49.378 -0.5371  0.1829 -0.6195
  279C3H7N  HC4 3624   0.423   3.082  49.426 -2.6094  1.3569 -0.1030
  279C3H7N  N41 3625   0.209   3.236  49.503 -0.2169 -0.8314  0.3345
  279C3H7N   O1 3626   0.239   3.165  49.220  0.6504  0.0632 -0.0629
  279C3H7N   O2 3627   0.376   3.321  49.191 -0.2632  0.3556  0.6788
  280C3H7N   C1 3628  20.486   3.514  49.919 -0.2087 -0.4974  0.2394
  280C3H7N  CT1 3629   0.017   3.503  49.771  0.4494  0.5508  0.2020
  280C3H7N  CT2 3630   0.142   3.585  49.752 -0.0480  0.7926 -0.4119
  280C3H7N   H1 3631  20.392   3.637  49.672  1.1752 -0.8170 -0.5664
  280C3H7N   H2 3632  20.336   3.481  49.675 -0.9305 -0.4164 -1.6838
  280C3H7N   H3 3633  20.457   3.528  49.572  0.3110  0.0313  0.0090
  280C3H7N  HC1 3634   0.046   3.400  49.749  0.1650  0.5210 -0.0273
  280C3H7N  HC2 3635   0.180   3.570  49.652 -1.6919  1.1123 -1.1008
  280C3H7N  HC3 3636   0.217   3.564  49.828 -0.9698  1.3216  0.6794
  280C3H7N  HC4 3637   0.114   3.689  49.771 -1.6347  0.9058 -3.0803
  280C3H7N  N41 3638  20.422   3.538  49.668 -0.2119 -1.2722 -0.0472
  280C3H7N   O1 3639  20.394   3.589  49.948  0.3050  0.1632 -0.2126
  280C3H7N   O2 3640   0.048   3.464  50.001  0.5072  0.1615 -0.0463
  281C3H7N   C1 3641   0.357   2.660  50.171 -0.1007 -0.3810  0.2211
  281C3H7N  CT1 3642   0.311   2.660  50.021  0.7367  0.0794  0.0614
  281C3H7N  CT2 3643   0.181   2.580  49.995  0.3819 -0.1796  0.3604
  281C3H7N   H1 3644   0.434   2.509  49.961 -1.3221 -0.3650  0.0728
  281C3H7N   H2 3645   0.496   2.661  49.952 -1.0419  1.1250  1.3332
  281C3H7N   H3 3646   0.389   2.604  49.829  1.3308 -0.7845 -0.3603
  281C3H7N  HC1 3647   0.300   2.765  49.991 -3.7502 -0.3593 -0.1191
  281C3H7N  HC2 3648   0.154   2.590  49.890  0.9166  0.0684  0.2409
  281C3H7N  HC3 3649   0.099   2.623  50.054  0.0412 -0.4542  0.0810
  281C3H7N  HC4 3650   0.199   2.476  50.020  0.1805 -0.4537 -0.6537
  281C3H7N  N41 3651   0.412   2.605  49.930  0.0918 -0.0736 -0.0696
  281C3H7N   O1 3652   0.426   2.568  50.219  0.1168  0.3736  0.2224
  281C3H7N   O2 3653   0.296   2.726  50.250  0.5744  0.0654  0.0016
  282C3H7N   C1 3654   0.634   2.884  50.099 -0.4423  0.6004 -0.5454
  282C3H7N  CT1 3655   0.595   2.878  50.246  0.2760 -0.2845  0.1856
  282C3H7N  CT2 3656   0.480   2.967  50.278 -0.1613 -0.3133 -0.0738
  282C3H7N   H1 3657   0.745   3.006  50.340  1.1345 -1.4746 -0.6160
  282C3H7N   H2 3658   0.782   2.843  50.344  3.3754  2.6080 -0.7484
  282C3H7N   H3 3659   0.664   2.900  50.446 -0.8027 -2.7320 -0.5547
  282C3H7N  HC1 3660   0.569   2.773  50.260  0.0930 -0.3888 -0.8849
  282C3H7N  HC2 3661   0.444   2.943  50.378  0.3785 -0.7578  0.0216
  282C3H7N  HC3 3662   0.398   2.941  50.211 -0.1629  1.1453 -0.6468
  282C3H7N  HC4 3663   0.502   3.074  50.275 -0.0443 -0.2998  1.1040
  282C3H7N  N41 3664   0.705   2.911  50.352  0.1158 -0.9708  0.0423
  282C3H7N   O1 3665   0.708   2.974  50.062  0.1081 -0.4019 -0.0858
  282C3H7N   O2 3666   0.587   2.803  50.022  0.2515 -0.2902  0.3198
  283C3H7N   C1 3667   0.300   3.240  49.814 -0.7473 -0.0803  0.5252
  283C3H7N  CT1 3668   0.324   3.274  49.960 -0.2625 -0.5902  0.3259
  283C3H7N  CT2 3669   0.439   3.193  50.016 -0.2032 -0.0859  0.0389
  283C3H7N   H1 3670   0.168   3.157  50.047 -2.0209  0.5681 -0.3691
  283C3H7N   H2 3671   0.132   3.316  50.027 -1.0584 -0.5220  1.5139
  283C3H7N   H3 3672   0.241   3.276  50.149 -1.6228  0.1728  0.1239
  283C3H7N  HC1 3673   0.356   3.378  49.968 -0.2466 -0.3854 -2.0582
  283C3H7N  HC2 3674   0.470   3.237  50.111 -0.8900 -0.4447  0.4318
  283C3H7N  HC3 3675   0.520   3.203  49.945 -2.0961  1.6103 -1.9397
  283C3H7N  HC4 3676   0.413   3.087  50.027  1.7298 -0.5978 -0.2255
  283C3H7N  N41 3677   0.208   3.252  50.054 -0.1018 -0.2202 -0.3217
  283C3H7N   O1 3678   0.203   3.170  49.778 -0.1133  0.0740  0.2817
  283C3H7N   O2 3679   0.356   3.314  49.734  0.0167  0.1330 -0.2669
  284C3H7N   C1 3680  20.483   3.515  50.488 -0.2376  0.0208  0.2564
  284C3H7N  CT1 3681   0.028   3.508  50.340  0.3551 -0.0479  0.5701
  284C3H7N  CT2 3682   0.138   3.598  50.293  0.0642 -0.5440 -0.3079
  284C3H7N   H1 3683  20.390   3.626  50.257  0.8243  0.6266 -0.4704
  284C3H7N   H2 3684  20.352   3.460  50.257 -0.0646  0.0258  1.0887
  284C3H7N   H3 3685  20.449   3.524  50.141  1.4696 -1.0983  0.1938
  284C3H7N  HC1 3686   0.058   3.405  50.319  1.0420  0.6503 -1.9434
  284C3H7N  HC2 3687   0.171   3.574  50.192 -1.7812 -0.2847 -0.9893
  284C3H7N  HC3 3688   0.218   3.589  50.366 -0.8652 -1.0302  0.6614
  284C3H7N  HC4 3689   0.114   3.704  50.296  0.2207 -0.5146 -0.0757
  284C3H7N  N41 3690  20.427   3.530  50.242 -0.4230  0.1172 -0.2654
  284C3H7N   O1 3691  20.426   3.616  50.525  0.6147 -0.1328  0.4125
  284C3H7N   O2 3692   0.018   3.437  50.572  0.1230  0.1272 -0.1577
  285C3H7N   C1 3693   0.346   2.657  50.743  0.1576  0.0457  0.1377
  285C3H7N  CT1 3694   0.314   2.664  50.590 -0.3017 -0.0741 -0.2435
  285C3H7N  CT2 3695   0.192   2.569  50.556  0.0949 -0.2478  1.0193
  285C3H7N   H1 3696   0.455   2.528  50.516  1.9852  0.4502 -1.8079
  285C3H7N   H2 3697   0.505   2.681  50.525 -0.6678  0.0499  1.2132
  285C3H7N   H3 3698   0.397   2.626  50.398 -0.6078  1.0920 -0.2322
  285C3H7N  HC1 3699   0.286   2.766  50.565  1.9449  0.1265 -2.1163
  285C3H7N  HC2 3700   0.176   2.581  50.449 -2.4858  0.9939  1.5004
  285C3H7N  HC3 3701   0.107   2.602  50.615  0.4315  1.6100  0.5003
  285C3H7N  HC4 3702   0.228   2.468  50.578 -0.8070 -1.1689 -1.5392
  285C3H7N  N41 3703   0.423   2.624  50.498 -0.1630  0.0382 -0.3539
  285C3H7N   O1 3704   0.428   2.571  50.775  0.1683 -0.1783 -0.2380
  285C3H7N   O2 3705   0.275   2.707  50.827  0.1077 -0.1712 -0.5162
  286C3H7N   C1 3706   0.621   2.903  50.679 -0.9375  0.1873 -0.5421
  286C3H7N  CT1 3707   0.587   2.883  50.829  0.7120 -0.5452  0.0631
  286C3H7N  CT2 3708   0.474   2.967  50.881 -0.6404 -0.1531 -0.2155
  286C3H7N   H1 3709   0.718   3.016  50.910 -1.6313  0.5820  0.0796
  286C3H7N   H2 3710   0.794   2.867  50.897  1.2537  2.7061 -1.3971
  286C3H7N   H3 3711   0.682   2.893  51.025 -1.7602 -2.1843 -0.9946
  286C3H7N  HC1 3712   0.568   2.778  50.852  1.1883 -0.7268 -0.3662
  286C3H7N  HC2 3713   0.438   2.936  50.980 -1.2543 -0.8850 -0.6547
  286C3H7N  HC3 3714   0.391   2.953  50.811  0.9738 -1.1155 -1.9731
  286C3H7N  HC4 3715   0.506   3.071  50.887 -1.3578 -0.0165  1.5157
  286C3H7N  N41 3716   0.707   2.915  50.927  0.3863  0.3386  0.0485
  286C3H7N   O1 3717   0.698   2.990  50.646  0.4617 -0.2472 -0.1152
  286C3H7N   O2 3718   0.588   2.825  50.593 -0.2739  0.5877 -0.4051
  287C3H7N   C1 3719   0.277   3.263  50.394 -0.0993 -0.3976  0.2360
  287C3H7N  CT1 3720   0.319   3.273  50.541 -0.1504 -0.0955  0.1617
  287C3H7N  CT2 3721   0.427   3.175  50.571 -0.3113 -0.5329 -0.1990
  287C3H7N   H1 3722   0.185   3.149  50.628  1.6855 -0.4462 -1.3167
  287C3H7N   H2 3723   0.133   3.308  50.641 -0.9380 -0.4496 -0.2775
  287C3H7N   H3 3724   0.256   3.252  50.742 -0.8190  2.9780 -0.2139
  287C3H7N  HC1 3725   0.347   3.376  50.563  0.0830  0.0073 -0.6036
  287C3H7N  HC2 3726   0.470   3.199  50.668 -0.2168 -1.1730 -0.0779
  287C3H7N  HC3 3727   0.510   3.193  50.502  0.9594  1.4835  1.7808
  287C3H7N  HC4 3728   0.398   3.070  50.562 -0.4172 -0.4208 -1.1977
  287C3H7N  N41 3729   0.215   3.246  50.648 -0.5604  0.0477 -0.1883
  287C3H7N   O1 3730   0.211   3.169  50.360  0.0622  0.4214  0.0367
  287C3H7N   O2 3731   0.327   3.338  50.308 -0.0785 -0.4663  0.1882
  288C3H7N   C1 3732  20.469   3.529  51.047 -0.3932  0.1499  0.2968
  288C3H7N  CT1 3733   0.008   3.515  50.904 -0.2838  0.0955 -0.3981
  288C3H7N  CT2 3734   0.124   3.614  50.871 -0.1943  0.0342  0.3226
  288C3H7N   H1 3735  20.376   3.636  50.817  0.2644 -0.0239 -0.7129
  288C3H7N   H2 3736  20.327   3.479  50.809 -1.7408  1.0821 -0.2903
  288C3H7N   H3 3737  20.451   3.530  50.707  0.7874 -2.1745  0.3539
  288C3H7N  HC1 3738   0.041   3.412  50.889 -1.2049 -0.3334  0.4769
  288C3H7N  HC2 3739   0.146   3.601  50.765 -0.1539  0.0316  0.3274
  288C3H7N  HC3 3740   0.216   3.602  50.927  0.7794 -0.2910 -1.3054
  288C3H7N  HC4 3741   0.087   3.717  50.879 -1.0478  0.0251 -2.7870
  288C3H7N  N41 3742  20.410   3.540  50.801 -0.6377 -0.3992 -0.4255
  288C3H7N   O1 3743  20.378   3.604  51.076 -0.6581 -0.3499 -0.2729
  288C3H7N   O2 3744   0.025   3.474  51.138  0.4678  0.0601  0.1105
  289C3H7N   C1 3745   0.335   2.645  51.335 -0.0299 -0.0248  0.2242
  289C3H7N  CT1 3746   0.283   2.661  51.189 -0.5015  0.1281 -0.4121
  289C3H7N  CT2 3747   0.161   2.571  51.163 -0.4348 -1.2012 -0.3092
  289C3H7N   H1 3748   0.421   2.534  51.088  0.9897  0.5500 -0.0818
  289C3H7N   H2 3749   0.470   2.692  51.108  0.3299 -0.7576 -0.0586
  289C3H7N   H3 3750   0.353   2.652  50.991 -3.0691  0.4252  1.1054
  289C3H7N  HC1 3751   0.252   2.764  51.173 -1.2001  0.0398  0.3480
  289C3H7N  HC2 3752   0.116   2.600  51.068 -2.1184 -1.9841  0.2207
  289C3H7N  HC3 3753   0.085   2.585  51.240 -0.6145  0.9032 -0.8449
  289C3H7N  HC4 3754   0.192   2.466  51.170  0.3937 -0.8221  2.5888
  289C3H7N  N41 3755   0.389   2.632  51.086 -0.3622  0.1195  0.0705
  289C3H7N   O1 3756   0.412   2.553  51.366  0.1293  0.4823 -0.6492
  289C3H7N   O2 3757   0.261   2.690  51.422 -0.3087  0.0825  0.2122
  290C3H7N   C1 3758   0.626   2.891  51.268  0.3109 -0.3807 -0.0916
  290C3H7N  CT1 3759   0.580   2.890  51.417 -0.3963  0.2409 -0.1730
  290C3H7N  CT2 3760   0.471   2.993  51.443 -0.6159 -0.9103 -0.2210
  290C3H7N   H1 3761   0.739   2.994  51.506 -0.6598  0.3483  1.0855
  290C3H7N   H2 3762   0.762   2.824  51.501  1.7360  0.7624  0.0890
  290C3H7N   H3 3763   0.652   2.900  51.609 -1.3362 -0.2813 -1.1703
  290C3H7N  HC1 3764   0.540   2.790  51.434 -1.2059  0.8493  1.5229
  290C3H7N  HC2 3765   0.426   2.968  51.539  0.7141  0.2873  0.7306
  290C3H7N  HC3 3766   0.391   2.994  51.369 -0.4861  0.0547 -0.3567
  290C3H7N  HC4 3767   0.515   3.093  51.436 -0.5419 -0.7842  1.7625
  290C3H7N  N41 3768   0.694   2.901  51.514  0.3851 -0.3175 -0.4114
  290C3H7N   O1 3769   0.677   2.994  51.226  0.1274  0.9725 -0.7461
  290C3H7N   O2 3770   0.567   2.823  51.187 -0.1284  0.0558  0.2254
  291C3H7N   C1 3771   0.268   3.279  50.970 -0.0671  0.2744 -0.0950
  291C3H7N  CT1 3772   0.310   3.303  51.118  0.5127  0.0055 -0.3817
  291C3H7N  CT2 3773   0.432   3.220  51.152  0.3067  0.7179  0.2140
  291C3H7N   H1 3774   0.165   3.170  51.207  0.9860 -0.3089  0.0499
  291C3H7N   H2 3775   0.110   3.322  51.191 -0.7995 -0.8565  2.1197
  291C3H7N   H3 3776   0.219   3.289  51.315  0.5940 -2.9146  0.6352
  291C3H7N  HC1 3777   0.334   3.407  51.137 -1.4276  0.1939  1.1862
  291C3H7N  HC2 3778   0.476   3.226  51.251  2.9866 -0.8569 -0.8087
  291C3H7N  HC3 3779   0.509   3.229  51.075  0.8994 -1.8955  0.4486
  291C3H7N  HC4 3780   0.385   3.122  51.144 -0.6171  1.1419  0.4399
  291C3H7N  N41 3781   0.194   3.269  51.217  0.3301 -0.1186  0.0902
  291C3H7N   O1 3782   0.216   3.181  50.935 -0.2935  0.1695 -0.2177
  291C3H7N   O2 3783   0.308   3.353  50.884 -0.0182 -0.1893  0.7590
  292C3H7N   C1 3784  20.479   3.525  51.639 -0.4089 -0.0643  0.0042
  292C3H7N  CT1 3785   0.015   3.502  51.498  0.2933 -0.6589  0.2593
  292C3H7N  CT2 3786   0.134   3.592  51.464 -0.6141 -0.7310  0.2120
  292C3H7N   H1 3787  20.398   3.635  51.399  0.9347  0.9941  1.0251
  292C3H7N   H2 3788  20.338   3.469  51.404  0.4616 -0.1078  0.6424
  292C3H7N   H3 3789  20.453   3.522  51.294  1.7209  1.1428  1.0363
  292C3H7N  HC1 3790   0.046   3.399  51.482  2.8619  0.3388 -1.8033
  292C3H7N  HC2 3791   0.168   3.567  51.364  1.7994  0.4219  0.7110
  292C3H7N  HC3 3792   0.220   3.571  51.528 -0.3999 -1.6589 -0.3816
  292C3H7N  HC4 3793   0.110   3.699  51.466  1.4867 -0.2042 -1.8053
  292C3H7N  N41 3794  20.417   3.534  51.390 -0.3230  0.7996  0.3351
  292C3H7N   O1 3795  20.391   3.603  51.669 -0.0609 -0.1978  0.4200
  292C3H7N   O2 3796   0.020   3.463  51.733  0.5334 -0.3437  0.3377
  293C3H7N   C1 3797   0.319   2.654  51.940 -0.0207 -0.4401  0.2138
  293C3H7N  CT1 3798   0.282   2.662  51.788  0.1758 -0.1419  0.1457
  293C3H7N  CT2 3799   0.166   2.559  51.758  0.3907 -0.2787  0.2315
  293C3H7N   H1 3800   0.430   2.544  51.703  0.3467  0.2897 -1.3873
  293C3H7N   H2 3801   0.469   2.704  51.712  0.7067  0.0201 -0.9536
  293C3H7N   H3 3802   0.361   2.647  51.594  1.0936 -2.1296 -0.4978
  293C3H7N  HC1 3803   0.246   2.762  51.762 -0.0053 -0.1849  0.2317
  293C3H7N  HC2 3804   0.128   2.570  51.656  0.3407 -0.1705  0.2618
  293C3H7N  HC3 3805   0.088   2.570  51.833  0.8666 -0.2993  0.7288
  293C3H7N  HC4 3806   0.210   2.459  51.767  0.5461 -0.5327 -2.7660
  293C3H7N  N41 3807   0.391   2.638  51.692  0.1353  0.3853  0.0645
  293C3H7N   O1 3808   0.403   2.566  51.976  0.4738  0.2024 -0.4281
  293C3H7N   O2 3809   0.254   2.709  52.026 -0.5342  0.1657 -0.0811
  294C3H7N   C1 3810   0.628   2.902  51.860 -0.5279 -0.7145  0.0142
  294C3H7N  CT1 3811   0.587   2.880  52.005  0.0949 -0.0774 -0.2566
  294C3H7N  CT2 3812   0.454   2.955  52.044  0.2703  0.0221  0.2890
  294C3H7N   H1 3813   0.721   3.013  52.089  1.9609 -0.4522 -1.3726
  294C3H7N   H2 3814   0.785   2.862  52.079  0.1253 -0.1444  0.2126
  294C3H7N   H3 3815   0.681   2.895  52.201 -0.8119 -0.0712 -0.1524
  294C3H7N  HC1 3816   0.570   2.774  52.026  0.5886 -0.0220  0.4460
  294C3H7N  HC2 3817   0.426   2.941  52.148 -1.3656 -0.7822 -0.2317
  294C3H7N  HC3 3818   0.374   2.925  51.976 -0.8507  0.2482  1.4803
  294C3H7N  HC4 3819   0.468   3.062  52.030  0.0742 -0.0794 -0.7276
  294C3H7N  N41 3820   0.698   2.913  52.101  0.2283  0.1034  0.0420
  294C3H7N   O1 3821   0.712   2.983  51.835 -0.0116 -0.0888  0.0947
  294C3H7N   O2 3822   0.565   2.851  51.770 -0.2031  0.3604 -0.1954
  295C3H7N   C1 3823   0.279   3.270  51.557 -0.6865 -0.2915 -0.5067
  295C3H7N  CT1 3824   0.316   3.280  51.706 -0.8887 -0.1489  0.4055
  295C3H7N  CT2 3825   0.418   3.169  51.743  1.1188  0.0049  0.1581
  295C3H7N   H1 3826   0.169   3.158  51.799  2.1200 -0.6176  0.4690
  295C3H7N   H2 3827   0.118   3.315  51.783 -0.2369  0.9603  0.2314
  295C3H7N   H3 3828   0.238   3.274  51.896 -1.8866  1.3638 -0.0500
  295C3H7N  HC1 3829   0.353   3.378  51.734  1.0864 -0.3539 -1.3550
  295C3H7N  HC2 3830   0.446   3.176  51.848 -0.3803  1.0666  0.4977
  295C3H7N  HC3 3831   0.509   3.174  51.684  1.5937  0.3585  0.9096
  295C3H7N  HC4 3832   0.371   3.072  51.729  0.1306  0.7525 -1.9640
  295C3H7N  N41 3833   0.201   3.256  51.801 -0.5583  0.3134 -0.3791
  295C3H7N   O1 3834   0.183   3.197  51.523  0.3845  0.6541  0.0007
  295C3H7N   O2 3835   0.329   3.344  51.470  0.0758  0.0175 -0.5630
  296C3H7N   C1 3836  20.488   3.530  52.219 -0.2964 -0.1272  0.2906
  296C3H7N  CT1 3837   0.004   3.496  52.073  0.7995  0.0839  0.1300
  296C3H7N  CT2 3838   0.131   3.572  52.030  0.5711  0.2079 -0.4845
  296C3H7N   H1 3839  20.380   3.631  51.976 -0.3687  0.1592 -1.3223
  296C3H7N   H2 3840  20.326   3.468  51.992  1.0095 -1.6220 -1.3142
  296C3H7N   H3 3841  20.447   3.515  51.879  0.5462 -1.0455  0.7316
  296C3H7N  HC1 3842   0.031   3.392  52.055  1.3809 -0.1506  2.3117
  296C3H7N  HC2 3843   0.160   3.543  51.929 -0.7317  0.6769 -1.0189
  296C3H7N  HC3 3844   0.218   3.555  52.093  0.4840 -1.8200 -0.8848
  296C3H7N  HC4 3845   0.101   3.677  52.033  1.4787  0.4668 -0.3140
  296C3H7N  N41 3846  20.405   3.531  51.972  0.0366  0.1777  0.2956
  296C3H7N   O1 3847  20.388   3.594  52.256 -0.4358 -0.0975  0.2556
  296C3H7N   O2 3848   0.055   3.485  52.302 -0.1264  0.1125 -0.3496
  297C3H7N   C1 3849   0.334   2.640  52.502  0.2554  0.0476  0.6573
  297C3H7N  CT1 3850   0.296   2.658  52.354  0.1956  0.1997 -0.0621
  297C3H7N  CT2 3851   0.174   2.569  52.319 -0.6796 -0.3872 -0.0157
  297C3H7N   H1 3852   0.435   2.519  52.270  1.8796  0.3181 -0.9201
  297C3H7N   H2 3853   0.491   2.679  52.275 -1.0424  0.9076  1.1250
  297C3H7N   H3 3854   0.383   2.628  52.161  0.4764 -0.6180 -0.1596
  297C3H7N  HC1 3855   0.274   2.764  52.337  1.3470  0.2409 -1.3590
  297C3H7N  HC2 3856   0.136   2.585  52.218 -2.0779  0.7470  0.6852
  297C3H7N  HC3 3857   0.095   2.591  52.391 -0.2761  0.9647  0.0214
  297C3H7N  HC4 3858   0.204   2.465  52.337 -0.6922 -0.2037  1.0986
  297C3H7N  N41 3859   0.408   2.618  52.261 -0.1481 -0.1062  0.0475
  297C3H7N   O1 3860   0.398   2.548  52.534 -0.2266  0.1416 -0.0597
  297C3H7N   O2 3861   0.280   2.710  52.581  0.5145 -0.0509 -0.0507
  298C3H7N   C1 3862   0.639   2.903  52.422  0.6242  0.0051 -0.2682
  298C3H7N  CT1 3863   0.597   2.883  52.571  0.1177 -0.0213  0.0340
  298C3H7N  CT2 3864   0.482   2.973  52.608 -0.6666  0.8191  0.2266
  298C3H7N   H1 3865   0.740   2.999  52.663  1.4659 -0.9808  0.2375
  298C3H7N   H2 3866   0.781   2.838  52.667  0.3028  0.6010  2.8799
  298C3H7N   H3 3867   0.667   2.895  52.769  0.5781 -0.8556  0.8005
  298C3H7N  HC1 3868   0.566   2.779  52.581  2.0946 -0.4833  1.7360
  298C3H7N  HC2 3869   0.440   2.952  52.707  0.0850  1.6944  0.7385
  298C3H7N  HC3 3870   0.400   2.958  52.538 -1.0492  0.3411  0.7729
  298C3H7N  HC4 3871   0.511   3.078  52.617 -0.1042  0.7574 -0.8277
  298C3H7N  N41 3872   0.701   2.903  52.672 -0.5032 -0.1691  0.4654
  298C3H7N   O1 3873   0.710   2.994  52.379  0.0314  0.0337  0.2081
  298C3H7N   O2 3874   0.593   2.824  52.342  0.3452  0.0452 -0.0702
  299C3H7N   C1 3875   0.276   3.267  52.125 -0.5911  0.5800  0.2463
  299C3H7N  CT1 3876   0.311   3.283  52.278 -0.2575 -0.2110 -0.3133
  299C3H7N  CT2 3877   0.434   3.191  52.303 -0.4123 -0.2631  0.0824
  299C3H7N   H1 3878   0.196   3.151  52.383 -0.9647 -0.1681  0.1314
  299C3H7N   H2 3879   0.129   3.303  52.361 -0.4760 -0.4702  0.3554
  299C3H7N   H3 3880   0.256   3.275  52.473  0.7231  0.1255 -0.2722
  299C3H7N  HC1 3881   0.341   3.387  52.288 -1.9093  0.1051  1.6817
  299C3H7N  HC2 3882   0.479   3.205  52.401  2.0267  1.4094 -1.2217
  299C3H7N  HC3 3883   0.513   3.214  52.232  0.8290 -0.8637  1.2250
  299C3H7N  HC4 3884   0.413   3.084  52.301 -2.3099  0.1131 -0.5542
  299C3H7N  N41 3885   0.217   3.252  52.380 -0.3486 -0.2839  0.2684
  299C3H7N   O1 3886   0.212   3.172  52.084  0.1362  0.1459 -0.3375
  299C3H7N   O2 3887   0.331   3.335  52.041  0.2982  0.3448 -0.2540
  300C3H7N   C1 3888  20.497   3.533  52.793  0.3044  0.5001 -0.0098
  300C3H7N  CT1 3889   0.025   3.516  52.648 -0.3834  0.5058 -0.0704
  300C3H7N  CT2 3890   0.137   3.614  52.608  0.2908  0.4635 -0.5422
  300C3H7N   H1 3891  20.390   3.640  52.572  0.9607  0.7140 -1.4578
  300C3H7N   H2 3892  20.341   3.482  52.583 -0.1423  0.3176  0.7635
  300C3H7N   H3 3893  20.444   3.532  52.459 -0.0211  2.2390  0.0131
  300C3H7N  HC1 3894   0.059   3.413  52.635 -0.3363  0.6997 -1.5767
  300C3H7N  HC2 3895   0.175   3.596  52.508  2.0334 -2.1429  0.5470
  300C3H7N  HC3 3896   0.212   3.615  52.687  0.5409  1.9619 -0.7800
  300C3H7N  HC4 3897   0.102   3.718  52.603  1.9819  1.1057  0.3640
  300C3H7N  N41 3898  20.421   3.542  52.559 -0.1430  0.1055  0.2433
  300C3H7N   O1 3899  20.418   3.621  52.825  0.5739 -0.3484  0.5867
  300C3H7N   O2 3900   0.041   3.465  52.886  0.0915  0.0928 -0.4123
  301C3H7N   C1 3901   0.345   2.651  53.077 -0.4689  0.1840 -0.1989
  301C3H7N  CT1 3902   0.293   2.663  52.934  0.4914 -0.4221 -0.0589
  301C3H7N  CT2 3903   0.174   2.573  52.905  0.2593  0.1567 -0.1862
  301C3H7N   H1 3904   0.422   2.536  52.852 -0.7041 -0.1540 -0.0141
  301C3H7N   H2 3905   0.480   2.689  52.853  1.6015 -3.2538  3.1634
  301C3H7N   H3 3906   0.359   2.647  52.738 -0.5804  0.9013  0.5910
  301C3H7N  HC1 3907   0.265   2.767  52.921  0.7461  0.1119  3.1754
  301C3H7N  HC2 3908   0.135   2.592  52.806 -2.5689  0.2306  0.8985
  301C3H7N  HC3 3909   0.104   2.592  52.987  0.8287  3.0701 -0.3200
  301C3H7N  HC4 3910   0.207   2.470  52.915  1.5411  0.6225  0.5097
  301C3H7N  N41 3911   0.394   2.634  52.834 -0.0714  0.0832  0.2936
  301C3H7N   O1 3912   0.403   2.550  53.113  0.4443 -0.2872  0.3769
  301C3H7N   O2 3913   0.308   2.735  53.158  0.5966  0.0230 -0.4444
  302C3H7N   C1 3914   0.648   2.889  53.017  0.6905 -0.5552  0.0293
  302C3H7N  CT1 3915   0.592   2.887  53.167  0.4721 -0.3928  0.4040
  302C3H7N  CT2 3916   0.477   2.992  53.184 -0.0884 -0.5809  0.4800
  302C3H7N   H1 3917   0.728   3.013  53.259 -1.4012  0.4188 -0.8190
  302C3H7N   H2 3918   0.772   2.856  53.266 -0.4518  0.0447 -2.1155
  302C3H7N   H3 3919   0.656   2.913  53.370 -0.7688  0.6638 -0.1710
  302C3H7N  HC1 3920   0.558   2.787  53.191  1.0475 -0.6515  0.1446
  302C3H7N  HC2 3921   0.425   2.975  53.278 -1.3381 -0.1489 -0.1278
  302C3H7N  HC3 3922   0.400   2.976  53.109 -1.6282  1.1724  1.6699
  302C3H7N  HC4 3923   0.500   3.098  53.173 -2.3903  0.0135  1.1045
  302C3H7N  N41 3924   0.690   2.918  53.272 -0.2986  0.0743 -0.0465
  302C3H7N   O1 3925   0.743   2.950  52.985  0.6174 -0.2904  0.7935
  302C3H7N   O2 3926   0.570   2.840  52.933  0.4590 -0.3844  0.4283
  303C3H7N   C1 3927   0.262   3.271  52.716  0.2513  0.3753 -0.5152
  303C3H7N  CT1 3928   0.303   3.289  52.868  0.3260 -0.1252 -0.4160
  303C3H7N  CT2 3929   0.419   3.193  52.899 -0.6504  0.3456 -0.4729
  303C3H7N   H1 3930   0.178   3.155  52.941 -1.4418 -0.0338  1.5263
  303C3H7N   H2 3931   0.115   3.317  52.934  0.8766  1.6568  0.2737
  303C3H7N   H3 3932   0.217   3.273  53.059 -0.3034 -0.0231  0.2537
  303C3H7N  HC1 3933   0.328   3.394  52.882 -1.6487  0.1737  1.0645
  303C3H7N  HC2 3934   0.463   3.209  52.998 -1.2132  0.1985 -0.1923
  303C3H7N  HC3 3935   0.500   3.205  52.828  0.2522 -1.8445  0.1665
  303C3H7N  HC4 3936   0.378   3.092  52.899  1.2321 -0.4214 -1.3360
  303C3H7N  N41 3937   0.194   3.256  52.960 -0.3488  0.0508  0.2487
  303C3H7N   O1 3938   0.179   3.186  52.682  0.0970  0.2529 -0.4267
  303C3H7N   O2 3939   0.320   3.336  52.629 -0.1224  0.1697 -0.2151
  304C3H7N   C1 3940  20.492   3.532  53.364  0.0658  0.2740  0.2528
  304C3H7N  CT1 3941   0.027   3.513  53.216 -0.2519 -0.4821 -0.2978
  304C3H7N  CT2 3942   0.150   3.600  53.177 -0.0974 -0.5750 -0.1939
  304C3H7N   H1 3943  20.383   3.642  53.123  2.9660  1.0140  0.3493
  304C3H7N   H2 3944  20.353   3.476  53.143 -1.2382  1.3566  0.0022
  304C3H7N   H3 3945  20.453   3.533  53.023  1.8159 -2.0122  0.9960
  304C3H7N  HC1 3946   0.052   3.409  53.197  1.0663 -0.1630 -0.3601
  304C3H7N  HC2 3947   0.184   3.583  53.075 -0.6173  0.5878 -0.5630
  304C3H7N  HC3 3948   0.236   3.567  53.236  0.2885 -0.7639 -0.8610
  304C3H7N  HC4 3949   0.130   3.706  53.193 -0.2384 -0.4231 -1.3479
  304C3H7N  N41 3950  20.425   3.548  53.121  0.4094 -0.1590  0.3454
  304C3H7N   O1 3951  20.421   3.631  53.386 -0.1169  0.3569  0.2311
  304C3H7N   O2 3952   0.013   3.455  53.453  0.7491  0.1710  0.0102
  305C3H7N   C1 3953   0.353   2.651  53.655 -0.5916  0.1993 -0.0790
  305C3H7N  CT1 3954   0.304   2.655  53.507  0.7573  0.0079  0.2474
  305C3H7N  CT2 3955   0.186   2.563  53.467  0.4578  0.0606 -0.2576
  305C3H7N   H1 3956   0.462   2.539  53.421  0.5561  0.8417 -1.1901
  305C3H7N   H2 3957   0.487   2.704  53.430 -0.2156  0.2428  2.3919
  305C3H7N   H3 3958   0.391   2.639  53.308  2.4781 -1.5095 -0.8872
  305C3H7N  HC1 3959   0.274   2.757  53.481  0.1649 -0.4007 -0.7019
  305C3H7N  HC2 3960   0.163   2.596  53.366 -0.4712  1.0399  0.2674
  305C3H7N  HC3 3961   0.101   2.583  53.532  0.8567  1.3634 -0.1200
  305C3H7N  HC4 3962   0.215   2.458  53.478 -2.3298 -0.8155 -0.8726
  305C3H7N  N41 3963   0.417   2.632  53.408 -0.0015  0.7422 -0.0266
  305C3H7N   O1 3964   0.432   2.568  53.692  0.2938  0.4319 -0.4000
  305C3H7N   O2 3965   0.287   2.703  53.739 -0.3701  0.5163  0.1377
  306C3H7N   C1 3966   0.635   2.906  53.598  0.4721  0.1181 -0.2563
  306C3H7N  CT1 3967   0.609   2.888  53.746  0.0625 -0.3771 -0.3143
  306C3H7N  CT2 3968   0.494   2.976  53.791 -0.1176 -0.1691  0.0812
  306C3H7N   H1 3969   0.757   3.010  53.815  1.4768 -1.0951 -1.1602
  306C3H7N   H2 3970   0.802   2.853  53.822 -1.8179 -1.9939 -0.5818
  306C3H7N   H3 3971   0.694   2.908  53.937  1.2571 -1.1099  0.6044
  306C3H7N  HC1 3972   0.579   2.786  53.769  0.1867 -0.3678 -0.1085
  306C3H7N  HC2 3973   0.467   2.951  53.893  0.6386 -0.4896  0.2060
  306C3H7N  HC3 3974   0.409   2.966  53.723 -0.4749 -2.6601  0.8198
  306C3H7N  HC4 3975   0.531   3.078  53.800 -0.6017  0.2268 -1.9960
  306C3H7N  N41 3976   0.721   2.916  53.838 -0.2562 -0.1341  0.2515
  306C3H7N   O1 3977   0.724   2.985  53.564  0.4108  0.5164  0.3768
  306C3H7N   O2 3978   0.567   2.846  53.516  0.0701  0.1932  0.3130
  307C3H7N   C1 3979   0.285   3.267  53.289  0.6280  0.1674 -0.1380
  307C3H7N  CT1 3980   0.321   3.287  53.437  0.0195  0.2709  0.6575
  307C3H7N  CT2 3981   0.430   3.190  53.486 -0.1665 -0.6337  0.1011
  307C3H7N   H1 3982   0.158   3.179  53.528 -2.4884  0.7057 -0.5053
  307C3H7N   H2 3983   0.133   3.342  53.499 -0.6260  0.4324  1.6551
  307C3H7N   H3 3984   0.226   3.280  53.630 -0.8653  1.0394  0.0249
  307C3H7N  HC1 3985   0.351   3.391  53.446  0.2038  0.5137 -2.1723
  307C3H7N  HC2 3986   0.457   3.202  53.591 -0.3081 -1.1092  0.1952
  307C3H7N  HC3 3987   0.513   3.204  53.417 -0.9766  3.1690 -0.2295
  307C3H7N  HC4 3988   0.384   3.091  53.483 -0.7340 -0.5138  3.2690
  307C3H7N  N41 3989   0.203   3.272  53.530 -0.5362 -0.2127  0.0457
  307C3H7N   O1 3990   0.197   3.191  53.257 -0.0817 -0.1222  0.0072
  307C3H7N   O2 3991   0.335   3.337  53.204 -0.1988 -0.1144  0.4423
  308C3H7N   C1 3992  20.499   3.523  53.943 -0.2196  0.2143 -0.1399
  308C3H7N  CT1 3993   0.018   3.509  53.791 -0.9006  0.0161  0.2754
  308C3H7N  CT2 3994   0.141   3.593  53.759 -1.1316  0.1405 -0.4309
  308C3H7N   H1 3995  20.403   3.646  53.699 -0.3469  0.1131 -1.9712
  308C3H7N   H2 3996  20.338   3.490  53.736 -0.2743 -0.7020 -0.9960
  308C3H7N   H3 3997  20.443   3.516  53.602  2.7386 -0.3855  0.7003
  308C3H7N  HC1 3998   0.044   3.405  53.769 -2.1534  0.0912 -1.6676
  308C3H7N  HC2 3999   0.179   3.567  53.660 -0.8039  0.5623 -0.4141
  308C3H7N  HC3 4000   0.216   3.566  53.833 -3.1665 -0.6241  1.4072
  308C3H7N  HC4 4001   0.111   3.698  53.768  0.1957  0.5523 -0.7153
  308C3H7N  N41 4002  20.418   3.544  53.699 -0.4218  0.0766 -0.1852
  308C3H7N   O1 4003  20.408   3.597  53.981 -0.1939  0.4722  0.4466
  308C3H7N   O2 4004   0.050   3.459  54.029 -0.4517 -0.3956 -0.5227
  309C3H7N   C1 4005   0.336   2.643  54.221  0.5490 -0.3038 -0.2225
  309C3H7N  CT1 4006   0.299   2.661  54.076  1.0005  0.2032 -0.4194
  309C3H7N  CT2 4007   0.172   2.576  54.052  0.2477  0.4921 -0.7931
  309C3H7N   H1 4008   0.449   2.525  54.016  0.1488  0.8506  1.0649
  309C3H7N   H2 4009   0.496   2.684  53.998 -1.3693  0.8341  0.2259
  309C3H7N   H3 4010   0.396   2.625  53.884 -1.1526  0.6937  0.5547
  309C3H7N  HC1 4011   0.279   2.766  54.059 -0.4447 -0.0198 -0.2139
  309C3H7N  HC2 4012   0.140   2.584  53.947 -1.4708  1.1514 -0.2475
  309C3H7N  HC3 4013   0.096   2.611  54.122 -1.2945 -0.3708 -1.9854
  309C3H7N  HC4 4014   0.204   2.474  54.076  0.1057  0.3383 -1.2375
  309C3H7N  N41 4015   0.418   2.619  53.985 -0.9670  0.2970  0.4900
  309C3H7N   O1 4016   0.400   2.545  54.255  0.0306  0.3690 -0.5923
  309C3H7N   O2 4017   0.276   2.704  54.305  0.1695  0.1786 -0.0884
  310C3H7N   C1 4018   0.626   2.900  54.168  0.4848  0.1803 -0.3557
  310C3H7N  CT1 4019   0.582   2.880  54.319  0.3327 -0.1596 -0.3713
  310C3H7N  CT2 4020   0.456   2.966  54.345  0.2788  0.5241 -0.3457
  310C3H7N   H1 4021   0.720   3.009  54.405 -1.2080 -0.0936  0.5036
  310C3H7N   H2 4022   0.774   2.854  54.399 -0.6087 -0.1769 -4.2825
  310C3H7N   H3 4023   0.661   2.910  54.514  0.7620  0.3333  0.6863
  310C3H7N  HC1 4024   0.549   2.777  54.332  0.0660  0.0280  0.4678
  310C3H7N  HC2 4025   0.421   2.938  54.444 -0.1229 -0.7780 -0.8430
  310C3H7N  HC3 4026   0.376   2.944  54.274  1.1573  1.0407 -1.5125
  310C3H7N  HC4 4027   0.480   3.072  54.335 -2.0200  1.0467 -0.5655
  310C3H7N  N41 4028   0.689   2.911  54.415 -0.0705 -0.4624  0.4263
  310C3H7N   O1 4029   0.705   2.985  54.136  0.1843  0.1026 -0.3942
  310C3H7N   O2 4030   0.575   2.832  54.082  0.0529 -0.1968 -0.0808
  311C3H7N   C1 4031   0.285   3.267  53.871 -0.2068 -0.5248 -0.6775
  311C3H7N  CT1 4032   0.323   3.285  54.020  0.3871 -0.3873  0.3170
  311C3H7N  CT2 4033   0.446   3.202  54.051 -0.0770 -0.1072  0.0435
  311C3H7N   H1 4034   0.193   3.152  54.101 -0.4154  0.9128 -3.1055
  311C3H7N   H2 4035   0.128   3.300  54.094 -0.8429 -1.1863 -1.5160
  311C3H7N   H3 4036   0.242   3.267  54.220  0.8360  0.5757 -0.1578
  311C3H7N  HC1 4037   0.342   3.390  54.041 -0.1119 -0.4175  0.9448
  311C3H7N  HC2 4038   0.481   3.217  54.153  1.6671 -0.5042 -0.4875
  311C3H7N  HC3 4039   0.525   3.218  53.978 -0.1798  1.9269  0.3612
  311C3H7N  HC4 4040   0.416   3.097  54.045 -1.5628  0.3759 -1.4639
  311C3H7N  N41 4041   0.215   3.251  54.122 -0.5198  0.3097  0.2516
  311C3H7N   O1 4042   0.212   3.177  53.833  0.1895 -0.1063  0.7425
  311C3H7N   O2 4043   0.327   3.344  53.787 -0.4423 -0.1175  0.6000
  312C3H7N   C1 4044  20.482   3.525  54.522 -0.2644  0.3424  0.7936
  312C3H7N  CT1 4045   0.016   3.509  54.371 -0.3244  0.4176 -0.1521
  312C3H7N  CT2 4046   0.140   3.598  54.337 -1.2289  0.5973  0.0629
  312C3H7N   H1 4047  20.389   3.636  54.281  1.3894  0.8523 -1.2378
  312C3H7N   H2 4048  20.332   3.482  54.297 -0.7785  1.1356 -0.8708
  312C3H7N   H3 4049  20.439   3.517  54.177 -1.2300  1.1307 -0.6035
  312C3H7N  HC1 4050   0.040   3.404  54.354 -0.3551  0.3320  0.3454
  312C3H7N  HC2 4051   0.178   3.588  54.235 -1.1168 -1.3111  0.2743
  312C3H7N  HC3 4052   0.221   3.589  54.409 -0.8780  0.4529 -0.3495
  312C3H7N  HC4 4053   0.108   3.702  54.343  1.6531  1.4983  0.7828
  312C3H7N  N41 4054  20.417   3.537  54.276 -0.0955  0.3602 -0.1741
  312C3H7N   O1 4055  20.391   3.601  54.550 -0.6897 -0.0943  0.1126
  312C3H7N   O2 4056   0.021   3.465  54.612 -0.2630  0.0691 -0.4089
  313C3H7N   C1 4057   0.318   2.655  54.821 -0.1393 -0.0034 -0.0819
  313C3H7N  CT1 4058   0.283   2.671  54.675 -0.4588  0.0606  0.8838
  313C3H7N  CT2 4059   0.164   2.575  54.643  0.3403 -0.3679  0.0331
  313C3H7N   H1 4060   0.414   2.537  54.579 -3.1899 -0.3882  2.1399
  313C3H7N   H2 4061   0.466   2.696  54.597 -0.3812 -0.3582  1.9003
  313C3H7N   H3 4062   0.352   2.645  54.478  0.0329 -0.9071 -0.1557
  313C3H7N  HC1 4063   0.252   2.775  54.661  1.7898  0.8754  1.6257
  313C3H7N  HC2 4064   0.134   2.595  54.540 -0.1164  0.5852  0.3431
  313C3H7N  HC3 4065   0.079   2.589  54.709  0.5083  1.2245 -0.0461
  313C3H7N  HC4 4066   0.193   2.472  54.662  1.9224  0.0584  0.0005
  313C3H7N  N41 4067   0.385   2.636  54.576 -0.5057  0.4031  0.1602
  313C3H7N   O1 4068   0.402   2.572  54.852 -0.1390  0.3348  0.2113
  313C3H7N   O2 4069   0.283   2.744  54.899 -0.0384  0.1828  0.1279
  314C3H7N   C1 4070   0.605   2.900  54.750  0.4231  0.3476 -0.0142
  314C3H7N  CT1 4071   0.585   2.895  54.901 -0.5221 -0.2481 -0.3574
  314C3H7N  CT2 4072   0.466   2.986  54.933  0.3177 -0.2419 -0.1048
  314C3H7N   H1 4073   0.739   3.021  54.974  1.4638 -0.2706  1.2625
  314C3H7N   H2 4074   0.787   2.858  54.957  1.0047  1.2682 -0.3040
  314C3H7N   H3 4075   0.683   2.916  55.082  2.4341 -0.2543  0.2381
  314C3H7N  HC1 4076   0.559   2.792  54.926  0.7455  0.1721  2.8540
  314C3H7N  HC2 4077   0.430   2.971  55.035 -0.7012  0.0310 -0.4162
  314C3H7N  HC3 4078   0.385   2.958  54.866 -0.3603  1.0549  0.1439
  314C3H7N  HC4 4079   0.492   3.091  54.917 -0.9166  0.0599 -0.1981
  314C3H7N  N41 4080   0.710   2.922  54.983 -0.1262  0.0117 -0.4894
  314C3H7N   O1 4081   0.675   2.986  54.701 -0.3683  0.7192  0.2210
  314C3H7N   O2 4082   0.565   2.811  54.674 -0.4588 -0.2521 -0.2286
  315C3H7N   C1 4083   0.280   3.269  54.435 -0.0100  0.5889  0.1303
  315C3H7N  CT1 4084   0.307   3.265  54.584 -0.4650 -0.0764  0.0516
  315C3H7N  CT2 4085   0.412   3.158  54.620  0.5656  0.8131 -0.0007
  315C3H7N   H1 4086   0.145   3.155  54.657  0.2341 -0.6910  1.6269
  315C3H7N   H2 4087   0.123   3.327  54.664  1.5743  0.5575 -0.1574
  315C3H7N   H3 4088   0.208   3.252  54.776  0.2097 -0.8307  0.1057
  315C3H7N  HC1 4089   0.345   3.361  54.620 -0.1612  0.0243 -0.5236
  315C3H7N  HC2 4090   0.435   3.170  54.726 -2.0474 -1.8964  0.9681
  315C3H7N  HC3 4091   0.500   3.166  54.557  1.0631  2.4332  0.8652
  315C3H7N  HC4 4092   0.363   3.061  54.607  0.9075  0.5873  0.3829
  315C3H7N  N41 4093   0.188   3.247  54.675  0.3437 -0.4321  0.0525
  315C3H7N   O1 4094   0.194   3.190  54.397  0.0921 -0.0624  0.1452
  315C3H7N   O2 4095   0.339   3.335  54.346 -0.1082 -0.2418 -0.1865
  316C3H7N   C1 4096  20.480   3.513  55.108 -0.2448  0.5835  0.1832
  316C3H7N  CT1 4097   0.007   3.497  54.959 -0.7340 -0.1082  0.0816
  316C3H7N  CT2 4098   0.116   3.596  54.915  0.3868  0.5534 -0.2041
  316C3H7N   H1 4099  20.376   3.623  54.872 -1.3024 -0.0803 -0.1976
  316C3H7N   H2 4100  20.331   3.454  54.864  0.1448 -0.4225 -1.0833
  316C3H7N   H3 4101  20.444   3.514  54.765 -1.7016 -1.9766  0.3714
  316C3H7N  HC1 4102   0.041   3.395  54.941  0.4522  0.3489 -0.2832
  316C3H7N  HC2 4103   0.161   3.578  54.818  1.6319 -2.4534  0.8817
  316C3H7N  HC3 4104   0.204   3.590  54.979  1.1247  3.8921 -0.7984
  316C3H7N  HC4 4105   0.082   3.700  54.917 -0.1328  0.3728  1.2596
  316C3H7N  N41 4106  20.406   3.525  54.861 -0.2667  0.1204  0.7381
  316C3H7N   O1 4107  20.412   3.610  55.145  0.2828  0.3805  0.3021
  316C3H7N   O2 4108  20.502   3.429  55.187 -0.1156 -0.9019 -0.1241
  317C3H7N   C1 4109   0.309   2.654  55.374  0.5577 -0.1843 -0.2309
  317C3H7N  CT1 4110   0.282   2.668  55.220  0.7913  0.1901  0.1130
  317C3H7N  CT2 4111   0.160   2.585  55.176 -0.1303  0.0839 -0.3644
  317C3H7N   H1 4112   0.413   2.516  55.155 -1.0998  0.3848 -0.2661
  317C3H7N   H2 4113   0.478   2.673  55.165 -0.3327  1.0659  0.0678
  317C3H7N   H3 4114   0.370   2.634  55.039 -0.7559  1.2443  0.5285
  317C3H7N  HC1 4115   0.265   2.773  55.196 -0.2033 -0.4290 -1.9966
  317C3H7N  HC2 4116   0.146   2.602  55.069  0.8757 -1.1736 -0.7105
  317C3H7N  HC3 4117   0.068   2.607  55.230  0.5488  0.7185  0.5403
  317C3H7N  HC4 4118   0.182   2.478  55.183  0.4351  0.2628  0.5535
  317C3H7N  N41 4119   0.395   2.617  55.138 -0.1172  0.6556  0.2662
  317C3H7N   O1 4120   0.380   2.562  55.412  0.1185  1.0409 -0.0337
  317C3H7N   O2 4121   0.260   2.727  55.457 -0.5274  0.3504 -0.2740
  318C3H7N   C1 4122   0.616   2.909  55.314  0.0751  0.2131 -0.0802
  318C3H7N  CT1 4123   0.570   2.890  55.461 -0.4655  0.0546  0.5286
  318C3H7N  CT2 4124   0.451   2.985  55.493  0.0739  0.2973  0.1084
  318C3H7N   H1 4125   0.708   3.015  55.549 -0.9229  0.7343  2.8861
  318C3H7N   H2 4126   0.753   2.847  55.548 -0.4967  0.5019 -0.8108
  318C3H7N   H3 4127   0.638   2.909  55.653 -0.2218  0.0434  0.2594
  318C3H7N  HC1 4128   0.533   2.789  55.477 -0.3378  0.0887  1.0388
  318C3H7N  HC2 4129   0.404   2.969  55.590  0.2411 -1.6518 -0.1271
  318C3H7N  HC3 4130   0.380   2.965  55.412 -0.1424  3.2316 -0.5075
  318C3H7N  HC4 4131   0.482   3.090  55.488  1.1442 -0.0431 -0.6915
  318C3H7N  N41 4132   0.678   2.917  55.558 -0.5499  0.3138  0.1435
  318C3H7N   O1 4133   0.719   2.979  55.288  0.2811  0.6917 -0.1973
  318C3H7N   O2 4134   0.574   2.832  55.229 -0.2048 -0.0049 -0.0562
  319C3H7N   C1 4135   0.256   3.261  55.026  0.7099 -0.1200  0.1207
  319C3H7N  CT1 4136   0.293   3.285  55.172 -0.2756 -0.3674  0.5586
  319C3H7N  CT2 4137   0.415   3.201  55.213  0.3392 -0.8649 -0.5018
  319C3H7N   H1 4138   0.156   3.147  55.259  0.2324  0.1067 -2.7003
  319C3H7N   H2 4139   0.098   3.305  55.247 -1.8007 -2.3490 -0.7566
  319C3H7N   H3 4140   0.209   3.257  55.365  2.1230 -0.1399 -0.8249
  319C3H7N  HC1 4141   0.324   3.388  55.185  0.5635 -0.7217  1.4362
  319C3H7N  HC2 4142   0.438   3.234  55.315  0.0734 -1.0075 -0.3910
  319C3H7N  HC3 4143   0.503   3.222  55.152 -1.5380  0.8891 -2.6892
  319C3H7N  HC4 4144   0.383   3.097  55.214 -0.1154 -0.7250  1.7419
  319C3H7N  N41 4145   0.181   3.247  55.266 -0.1926  0.0748 -0.2237
  319C3H7N   O1 4146   0.165   3.182  54.994  0.1118  0.4090  0.0427
  319C3H7N   O2 4147   0.316   3.323  54.937  0.1592  0.1286 -0.0290
  320C3H7N   C1 4148  20.467   3.515  55.678  0.3331  0.7513 -0.3911
  320C3H7N  CT1 4149  20.504   3.503  55.527  0.0571  0.0874 -0.0000
  320C3H7N  CT2 4150   0.114   3.596  55.493  0.1369 -0.4833  0.3377
  320C3H7N   H1 4151  20.369   3.634  55.440  0.8713  0.4278  0.1951
  320C3H7N   H2 4152  20.312   3.482  55.452 -0.0874  0.2750 -1.0535
  320C3H7N   H3 4153  20.430   3.514  55.335 -1.3884 -1.2810 -0.0187
  320C3H7N  HC1 4154   0.017   3.399  55.504  0.4726 -0.0336  0.8820
  320C3H7N  HC2 4155   0.153   3.575  55.393  1.2613 -2.0086  1.0801
  320C3H7N  HC3 4156   0.197   3.584  55.563  1.0893 -0.4282 -0.7630
  320C3H7N  HC4 4157   0.078   3.699  55.500  0.2628 -0.4742  0.8441
  320C3H7N  N41 4158  20.398   3.535  55.431  0.2590  0.2472  0.2396
  320C3H7N   O1 4159  20.382   3.592  55.712  0.4848  0.2068 -0.2340
  320C3H7N   O2 4160   0.028   3.465  55.767 -0.0850  0.7494  0.3266
  321C3H7N   C1 4161   0.330   2.642  55.971 -0.0133 -0.5491 -0.0355
  321C3H7N  CT1 4162   0.299   2.679  55.824  0.0510  0.3062  0.1576
  321C3H7N  CT2 4163   0.177   2.597  55.786  0.1430 -0.1472 -0.3313
  321C3H7N   H1 4164   0.441   2.553  55.730  0.2535  0.0310 -0.4868
  321C3H7N   H2 4165   0.501   2.703  55.761 -0.4084  0.1378  0.5860
  321C3H7N   H3 4166   0.388   2.691  55.639 -0.0149  0.9697 -0.1599
  321C3H7N  HC1 4167   0.276   2.786  55.823 -1.1120  0.0645  0.2933
  321C3H7N  HC2 4168   0.153   2.626  55.684  2.2268 -0.5294 -0.9467
  321C3H7N  HC3 4169   0.094   2.632  55.848  2.1219  1.7856  1.3158
  321C3H7N  HC4 4170   0.191   2.489  55.789  2.8928  0.2004  1.0595
  321C3H7N  N41 4171   0.416   2.653  55.731  0.0836 -0.0110 -0.5831
  321C3H7N   O1 4172   0.395   2.542  55.997 -0.5175 -0.3172 -0.0328
  321C3H7N   O2 4173   0.273   2.709  56.057  1.1059 -0.2067 -0.1177
  322C3H7N   C1 4174   0.645   2.906  55.899  0.0349  0.5429  0.0714
  322C3H7N  CT1 4175   0.613   2.892  56.049 -0.5767 -0.6726  0.1132
  322C3H7N  CT2 4176   0.486   2.963  56.089 -0.3153  0.4293  0.6163
  322C3H7N   H1 4177   0.756   3.029  56.135 -0.8737 -0.0719  0.1839
  322C3H7N   H2 4178   0.806   2.861  56.129  1.4819  1.1173  1.5360
  322C3H7N   H3 4179   0.702   2.915  56.241 -0.7799 -2.0916 -0.7211
  322C3H7N  HC1 4180   0.599   2.788  56.078  0.7796 -1.1426 -0.8345
  322C3H7N  HC2 4181   0.448   2.940  56.189  1.4222  1.2391  1.4892
  322C3H7N  HC3 4182   0.405   2.929  56.024 -0.3009 -0.8490  1.2663
  322C3H7N  HC4 4183   0.498   3.069  56.066  0.7409  0.2449  0.3081
  322C3H7N  N41 4184   0.730   2.930  56.143 -0.1663 -0.2931 -0.2979
  322C3H7N   O1 4185   0.721   2.990  55.855 -0.0465 -0.2745  0.2208
  322C3H7N   O2 4186   0.579   2.842  55.818  0.6595  0.3644  0.6184
  323C3H7N   C1 4187   0.295   3.277  55.604 -0.7240  0.9007  0.0559
  323C3H7N  CT1 4188   0.329   3.288  55.754 -0.9308 -0.4216  0.1898
  323C3H7N  CT2 4189   0.451   3.201  55.795 -0.6001 -0.7541  0.3170
  323C3H7N   H1 4190   0.165   3.170  55.828  2.4249  0.0922 -5.1449
  323C3H7N   H2 4191   0.138   3.328  55.819  0.0225 -0.2077 -0.1754
  323C3H7N   H3 4192   0.243   3.271  55.944 -1.0336  1.9390 -0.1446
  323C3H7N  HC1 4193   0.358   3.391  55.777 -0.1495 -0.1967 -1.7440
  323C3H7N  HC2 4194   0.475   3.213  55.901 -1.2802 -1.6333  0.5777
  323C3H7N  HC3 4195   0.537   3.217  55.731  0.1599 -0.3890  1.4154
  323C3H7N  HC4 4196   0.423   3.096  55.781 -0.3037 -0.6965 -0.7828
  323C3H7N  N41 4197   0.211   3.260  55.847  0.5547  0.2180 -0.5089
  323C3H7N   O1 4198   0.216   3.196  55.558 -0.0859 -0.0988 -0.2787
  323C3H7N   O2 4199   0.358   3.340  55.525 -0.7131  0.3735 -0.0077
  324C3H7N   C1 4200  20.496   3.533  56.260 -0.6239  0.3199  0.6623
  324C3H7N  CT1 4201   0.017   3.514  56.109 -0.4840 -0.5612 -0.1080
  324C3H7N  CT2 4202   0.127   3.616  56.073  0.2345 -0.0144 -0.7666
  324C3H7N   H1 4203  20.383   3.640  56.022  0.3899  0.8140 -2.8302
  324C3H7N   H2 4204  20.348   3.473  56.025  2.2220 -1.7619 -1.4180
  324C3H7N   H3 4205  20.455   3.529  55.914  0.2464  0.3259  0.3189
  324C3H7N  HC1 4206   0.050   3.413  56.087 -0.2163 -1.0064  2.1770
  324C3H7N  HC2 4207   0.157   3.588  55.972  2.5178  1.0185 -0.3944
  324C3H7N  HC3 4208   0.214   3.588  56.133  0.0281  0.7415 -0.0996
  324C3H7N  HC4 4209   0.091   3.717  56.091  2.4028  0.2698  2.4964
  324C3H7N  N41 4210  20.421   3.544  56.011  0.5209  0.4349  0.4017
  324C3H7N   O1 4211  20.399   3.603  56.288 -0.7533  0.1909  0.3998
  324C3H7N   O2 4212   0.039   3.471  56.347 -0.2713  0.2302 -0.4574
  325C3H7N   C1 4213   0.346   2.658  56.547 -0.3408  0.3026  0.2347
  325C3H7N  CT1 4214   0.296   2.674  56.396 -0.0105 -0.5205  0.0403
  325C3H7N  CT2 4215   0.180   2.587  56.366 -0.2701  0.4276 -0.1983
  325C3H7N   H1 4216   0.423   2.536  56.327  0.3614  0.1330 -0.0777
  325C3H7N   H2 4217   0.494   2.683  56.299 -0.2358  0.0069 -0.5535
  325C3H7N   H3 4218   0.373   2.626  56.200  0.8552  0.3455 -0.1820
  325C3H7N  HC1 4219   0.263   2.774  56.371 -2.3287 -1.1729  0.3963
  325C3H7N  HC2 4220   0.151   2.592  56.261  0.4834 -1.2808 -0.5169
  325C3H7N  HC3 4221   0.098   2.607  56.434  1.1300 -0.7381  1.8790
  325C3H7N  HC4 4222   0.208   2.482  56.383  1.8740  1.1514  0.9871
  325C3H7N  N41 4223   0.403   2.633  56.299 -0.2861  0.0817  0.1891
  325C3H7N   O1 4224   0.423   2.568  56.573  0.1949 -0.3835  0.1184
  325C3H7N   O2 4225   0.286   2.716  56.634  0.1492 -0.5694 -0.1902
  326C3H7N   C1 4226   0.654   2.882  56.470 -0.2202 -0.2947 -0.4837
  326C3H7N  CT1 4227   0.616   2.865  56.617 -0.4208 -0.0944  0.3382
  326C3H7N  CT2 4228   0.507   2.960  56.653  0.7579 -0.1654 -0.4465
  326C3H7N   H1 4229   0.758   2.985  56.697 -1.6861  0.7823 -0.5022
  326C3H7N   H2 4230   0.806   2.821  56.710  0.2236  1.1429 -0.8479
  326C3H7N   H3 4231   0.687   2.884  56.813  0.8027  0.8723  0.2589
  326C3H7N  HC1 4232   0.585   2.762  56.630  1.8275 -0.7593  0.6564
  326C3H7N  HC2 4233   0.463   2.926  56.747  0.0373  0.9656 -0.3657
  326C3H7N  HC3 4234   0.425   2.956  56.581  0.3770  1.1743 -0.0978
  326C3H7N  HC4 4235   0.542   3.061  56.671  2.2002 -0.7082 -0.1196
  326C3H7N  N41 4236   0.728   2.889  56.718 -0.3642  0.4051 -0.2864
  326C3H7N   O1 4237   0.730   2.967  56.428  0.4302  0.1431 -0.2850
  326C3H7N   O2 4238   0.616   2.803  56.383 -0.1401 -0.1429 -0.4362
  327C3H7N   C1 4239   0.281   3.272  56.174 -0.4164  0.1165  0.2605
  327C3H7N  CT1 4240   0.320   3.282  56.325 -0.0049  0.8235  0.7509
  327C3H7N  CT2 4241   0.439   3.192  56.359 -0.3560 -0.0858 -0.2910
  327C3H7N   H1 4242   0.175   3.156  56.383 -0.0240 -0.1073  0.0334
  327C3H7N   H2 4243   0.126   3.321  56.389 -1.2685 -0.4346  1.1142
  327C3H7N   H3 4244   0.230   3.258  56.505  2.0902  2.0131 -0.6159
  327C3H7N  HC1 4245   0.353   3.385  56.342  0.3197  0.9533 -0.5895
  327C3H7N  HC2 4246   0.453   3.201  56.467 -1.5463 -1.4346 -0.0058
  327C3H7N  HC3 4247   0.523   3.220  56.296 -1.6257  1.3832 -1.3844
  327C3H7N  HC4 4248   0.412   3.089  56.339  1.5020 -0.8700  1.1591
  327C3H7N  N41 4249   0.203   3.253  56.406 -0.6328  0.0417  0.1655
  327C3H7N   O1 4250   0.202   3.191  56.133 -0.3210  0.5361  0.4650
  327C3H7N   O2 4251   0.338   3.345  56.095  0.0853  0.3115  0.6115
  328C3H7N   C1 4252  20.474   3.521  56.847 -0.0556  0.4820  0.0233
  328C3H7N  CT1 4253   0.005   3.509  56.696  0.8307 -0.4227 -0.6410
  328C3H7N  CT2 4254   0.120   3.601  56.654 -0.0527 -0.9155  0.1436
  328C3H7N   H1 4255  20.354   3.618  56.591 -1.4190 -0.8264 -0.0995
  328C3H7N   H2 4256  20.322   3.459  56.599  0.5472 -0.9766  0.9426
  328C3H7N   H3 4257  20.442   3.518  56.495  1.0194 -0.6207  0.2574
  328C3H7N  HC1 4258   0.033   3.404  56.692  0.2621 -0.7716  3.0022
  328C3H7N  HC2 4259   0.155   3.557  56.561  0.1892  1.3419 -0.8513
  328C3H7N  HC3 4260   0.196   3.599  56.732 -0.5062 -1.2939  0.5871
  328C3H7N  HC4 4261   0.089   3.705  56.647  0.0142 -0.6886  2.7000
  328C3H7N  N41 4262  20.400   3.525  56.589 -0.2302 -0.2327 -0.3061
  328C3H7N   O1 4263  20.389   3.598  56.885 -0.2343 -0.2143 -0.1040
  328C3H7N   O2 4264   0.018   3.450  56.928 -0.3263 -0.2459  0.2884
  329C3H7N   C1 4265   0.348   2.648  57.124 -0.1695  0.3358 -0.5278
  329C3H7N  CT1 4266   0.300   2.669  56.975 -0.0421 -0.4946 -0.0247
  329C3H7N  CT2 4267   0.169   2.594  56.950  0.8359 -0.0096 -0.6496
  329C3H7N   H1 4268   0.406   2.516  56.886 -2.2202 -0.0243  1.5752
  329C3H7N   H2 4269   0.488   2.654  56.868  0.9631 -2.3031  0.0411
  329C3H7N   H3 4270   0.355   2.635  56.777  1.2447  2.1844 -0.1975
  329C3H7N  HC1 4271   0.291   2.775  56.953 -0.2871 -0.6567 -0.7374
  329C3H7N  HC2 4272   0.142   2.618  56.847  1.7531  1.4849 -0.5584
  329C3H7N  HC3 4273   0.083   2.604  57.018 -0.0194 -0.7555 -1.6154
  329C3H7N  HC4 4274   0.187   2.487  56.948 -2.0843 -0.6009  1.0446
  329C3H7N  N41 4275   0.391   2.618  56.872 -0.0007  0.1304 -0.0556
  329C3H7N   O1 4276   0.418   2.554  57.157 -0.1832 -0.2206 -0.0812
  329C3H7N   O2 4277   0.286   2.704  57.211 -0.1380  0.6014  0.4168
  330C3H7N   C1 4278   0.634   2.897  57.056  0.1945 -0.5738  0.7279
  330C3H7N  CT1 4279   0.593   2.888  57.201  0.1273 -0.0042  0.0674
  330C3H7N  CT2 4280   0.475   2.977  57.238  0.6162  0.0356  0.5269
  330C3H7N   H1 4281   0.733   3.022  57.284  1.0966 -1.0934 -0.9603
  330C3H7N   H2 4282   0.781   2.859  57.282 -0.4605 -1.1605  3.5943
  330C3H7N   H3 4283   0.669   2.917  57.392 -1.4717  0.0223 -0.6151
  330C3H7N  HC1 4284   0.568   2.783  57.221 -3.5901  0.5736 -1.2007
  330C3H7N  HC2 4285   0.455   2.969  57.345  2.8392 -0.0084  0.9583
  330C3H7N  HC3 4286   0.389   2.932  57.187  0.2007  0.4742  0.8321
  330C3H7N  HC4 4287   0.489   3.080  57.204 -1.4534  0.0265 -0.4620
  330C3H7N  N41 4288   0.702   2.924  57.294 -0.6124 -0.4974 -0.3659
  330C3H7N   O1 4289   0.717   2.979  57.017 -0.7935 -0.3208  0.4707
  330C3H7N   O2 4290   0.571   2.827  56.979  0.1469  0.4453  0.3384
  331C3H7N   C1 4291   0.276   3.250  56.743  0.7813  0.5797  0.6097
  331C3H7N  CT1 4292   0.307   3.279  56.887 -0.3250  0.5278  0.0549
  331C3H7N  CT2 4293   0.440   3.205  56.920  0.0657 -0.2608  1.0214
  331C3H7N   H1 4294   0.168   3.143  56.994  2.6220 -0.3676  1.2911
  331C3H7N   H2 4295   0.107   3.288  56.965  0.1266  0.3790  1.5131
  331C3H7N   H3 4296   0.222   3.264  57.088 -1.1705 -0.4284  0.4572
  331C3H7N  HC1 4297   0.318   3.387  56.884 -2.0015  0.7849  2.2833
  331C3H7N  HC2 4298   0.473   3.225  57.022  1.4047  0.3368  0.4779
  331C3H7N  HC3 4299   0.522   3.233  56.853  0.8562 -0.5044  1.8856
  331C3H7N  HC4 4300   0.424   3.098  56.914 -0.9928 -0.0580 -0.0466
  331C3H7N  N41 4301   0.196   3.242  56.991  0.5314  0.2018 -0.1665
  331C3H7N   O1 4302   0.177   3.186  56.715  0.6578 -0.2370  0.4232
  331C3H7N   O2 4303   0.321   3.328  56.664  0.5287 -0.4809 -0.6118
  332C3H7N   C1 4304  20.478   3.513  57.420  0.2428  0.0923  0.1248
  332C3H7N  CT1 4305   0.013   3.494  57.269 -0.6962  0.7042 -0.9919
  332C3H7N  CT2 4306   0.139   3.568  57.228 -0.0918  0.0314  0.2488
  332C3H7N   H1 4307  20.375   3.621  57.182 -1.1874 -0.3236 -1.2132
  332C3H7N   H2 4308  20.336   3.459  57.189  1.4654 -1.5761 -0.8845
  332C3H7N   H3 4309  20.440   3.511  57.072 -1.4734  0.6359 -1.0220
  332C3H7N  HC1 4310   0.036   3.388  57.261 -0.5150  0.6026  0.5612
  332C3H7N  HC2 4311   0.179   3.546  57.129  0.8259 -2.7167  1.1760
  332C3H7N  HC3 4312   0.221   3.548  57.297  0.0178  0.4839  0.2542
  332C3H7N  HC4 4313   0.132   3.677  57.230 -1.4026 -0.0061 -1.6078
  332C3H7N  N41 4314  20.413   3.526  57.171  0.1386  0.1055 -0.4835
  332C3H7N   O1 4315  20.383   3.585  57.455  0.3085 -0.2392 -0.5386
  332C3H7N   O2 4316   0.043   3.473  57.508 -0.1860 -0.0407  0.2701
  333C3H7N   C1 4317   0.333   2.652  57.719  0.0433  0.1547  0.5794
  333C3H7N  CT1 4318   0.296   2.669  57.567 -0.0338 -0.0513 -0.1899
  333C3H7N  CT2 4319   0.177   2.575  57.532 -0.0020  0.2267  0.9697
  333C3H7N   H1 4320   0.423   2.535  57.473  0.4173 -0.3393 -0.6315
  333C3H7N   H2 4321   0.482   2.690  57.491 -0.4912  0.2030  1.9178
  333C3H7N   H3 4322   0.372   2.648  57.364 -1.6028 -1.1515  0.8685
  333C3H7N  HC1 4323   0.279   2.776  57.557 -0.6792  0.0854  1.9567
  333C3H7N  HC2 4324   0.148   2.589  57.428 -1.7109 -0.3228  1.3605
  333C3H7N  HC3 4325   0.085   2.587  57.590 -0.9600 -1.3710 -0.2013
  333C3H7N  HC4 4326   0.207   2.471  57.543 -2.3861 -0.8463 -2.0292
  333C3H7N  N41 4327   0.399   2.636  57.463  0.2839 -0.2541  0.4894
  333C3H7N   O1 4328   0.422   2.582  57.754 -0.2882 -0.2173  0.7007
  333C3H7N   O2 4329   0.279   2.714  57.802 -0.4730  0.3151  0.5953
  334C3H7N   C1 4330   0.626   2.912  57.616 -0.0014 -0.7940 -0.4535
  334C3H7N  CT1 4331   0.595   2.890  57.767 -0.3983  0.4526  0.9165
  334C3H7N  CT2 4332   0.478   2.976  57.814 -0.6215  0.0441 -1.0387
  334C3H7N   H1 4333   0.747   3.005  57.880  0.8660 -0.0007  1.8180
  334C3H7N   H2 4334   0.784   2.849  57.839 -1.0825 -0.4106 -0.6810
  334C3H7N   H3 4335   0.677   2.885  57.965 -0.0343  0.3347 -0.0373
  334C3H7N  HC1 4336   0.567   2.786  57.780 -3.4469  1.0373 -0.5999
  334C3H7N  HC2 4337   0.466   2.962  57.921  0.8561 -1.4103 -1.0340
  334C3H7N  HC3 4338   0.391   2.940  57.759 -0.5574 -0.8683 -0.5656
  334C3H7N  HC4 4339   0.500   3.082  57.803  0.0193  0.3648  2.5767
  334C3H7N  N41 4340   0.707   2.910  57.870 -0.0345  0.5583  0.0213
  334C3H7N   O1 4341   0.736   2.970  57.588  0.3502 -0.1998  0.1553
  334C3H7N   O2 4342   0.560   2.851  57.533 -0.4888 -0.1213 -0.1350
  335C3H7N   C1 4343   0.282   3.249  57.338  0.2116  0.0574  0.2446
  335C3H7N  CT1 4344   0.309   3.269  57.486 -0.2503  0.2443 -0.2404
  335C3H7N  CT2 4345   0.413   3.162  57.534  0.0903  0.7619  0.0796
  335C3H7N   H1 4346   0.144   3.170  57.563  2.7605 -1.6004  0.0063
  335C3H7N   H2 4347   0.128   3.343  57.553 -0.2322  0.8494  2.4165
  335C3H7N   H3 4348   0.222   3.279  57.667  0.8262 -2.1570  0.0131
  335C3H7N  HC1 4349   0.352   3.367  57.504 -3.6880  1.5630  1.0444
  335C3H7N  HC2 4350   0.440   3.184  57.637 -1.9646 -0.5541  0.9431
  335C3H7N  HC3 4351   0.507   3.166  57.479 -0.4447  0.4081 -0.8789
  335C3H7N  HC4 4352   0.376   3.060  57.529  2.4898 -0.1780  0.7536
  335C3H7N  N41 4353   0.190   3.262  57.570 -0.4706  0.1038  0.0223
  335C3H7N   O1 4354   0.199   3.164  57.307  0.9341  0.3967  0.4414
  335C3H7N   O2 4355   0.340   3.315  57.256  0.2731 -0.1046  0.2914
  336C3H7N   C1 4356  20.467   3.515  57.991 -0.3074 -0.4731 -0.4841
  336C3H7N  CT1 4357  20.506   3.500  57.841  0.6012 -0.2745 -0.4517
  336C3H7N  CT2 4358   0.116   3.590  57.815  0.0414  0.7587  0.3865
  336C3H7N   H1 4359  20.379   3.635  57.732  0.2384 -0.0341 -1.7281
  336C3H7N   H2 4360  20.318   3.480  57.772  1.3441 -1.3865  1.7351
  336C3H7N   H3 4361  20.428   3.510  57.646 -1.0081  1.7306 -0.9573
  336C3H7N  HC1 4362   0.015   3.395  57.819  2.1789 -0.3662  1.1402
  336C3H7N  HC2 4363   0.151   3.571  57.714 -1.6049  0.5706 -0.1677
  336C3H7N  HC3 4364   0.191   3.575  57.892  1.5896  3.0512 -0.6260
  336C3H7N  HC4 4365   0.079   3.692  57.824  1.4220  1.1522  1.7685
  336C3H7N  N41 4366  20.400   3.534  57.743 -0.2329  0.0100 -0.2794
  336C3H7N   O1 4367  20.396   3.602  58.030  0.2095  0.0234 -0.5491
  336C3H7N   O2 4368   0.025   3.467  58.077 -0.0162  0.3031 -0.4318
  337C3H7N   C1 4369   0.336   2.633  58.288  0.0942 -0.3948  1.1002
  337C3H7N  CT1 4370   0.298   2.654  58.136 -0.3294  0.1865 -0.1206
  337C3H7N  CT2 4371   0.170   2.574  58.101 -0.1644 -0.7521 -0.0208
  337C3H7N   H1 4372   0.431   2.520  58.036  0.7853 -0.1781  0.3379
  337C3H7N   H2 4373   0.489   2.678  58.055 -1.7084  0.7203  0.7704
  337C3H7N   H3 4374   0.379   2.643  57.936  0.5371 -0.1548 -0.3924
  337C3H7N  HC1 4375   0.281   2.762  58.124 -2.5954  0.0743  1.6622
  337C3H7N  HC2 4376   0.136   2.597  58.000 -2.1429  0.4154  0.8788
  337C3H7N  HC3 4377   0.088   2.605  58.166  0.8007 -1.8388  1.7429
  337C3H7N  HC4 4378   0.189   2.467  58.112 -0.6092 -0.7490  0.8169
  337C3H7N  N41 4379   0.406   2.620  58.033 -0.6134 -0.5210 -0.1421
  337C3H7N   O1 4380   0.428   2.558  58.314  0.2511  0.3341 -0.1093
  337C3H7N   O2 4381   0.290   2.708  58.373  0.3615 -0.8097  0.1111
  338C3H7N   C1 4382   0.640   2.899  58.203 -0.0150  0.0813  0.3475
  338C3H7N  CT1 4383   0.587   2.882  58.350 -0.1015  0.5894  0.1410
  338C3H7N  CT2 4384   0.456   2.966  58.370 -0.8426  0.0407 -0.2984
  338C3H7N   H1 4385   0.731   3.001  58.448  1.2455 -0.1975  0.5765
  338C3H7N   H2 4386   0.781   2.848  58.455  1.1265  0.4641 -2.2963
  338C3H7N   H3 4387   0.665   2.910  58.556  2.0261 -2.0375 -0.1664
  338C3H7N  HC1 4388   0.543   2.783  58.361 -0.5630  0.9459  1.7008
  338C3H7N  HC2 4389   0.423   2.950  58.472  1.1671 -1.9487  0.0887
  338C3H7N  HC3 4390   0.377   2.935  58.302  0.7608 -3.7735 -0.5755
  338C3H7N  HC4 4391   0.482   3.071  58.356 -1.4645  0.6165  2.6241
  338C3H7N  N41 4392   0.695   2.904  58.458  0.7564 -0.1503 -0.6908
  338C3H7N   O1 4393   0.721   2.984  58.167 -0.1939  0.5089  0.5512
  338C3H7N   O2 4394   0.589   2.841  58.110 -0.0598  0.2701  0.3433
  339C3H7N   C1 4395   0.264   3.268  57.914 -0.1307 -0.0414 -0.3278
  339C3H7N  CT1 4396   0.309   3.291  58.060 -0.0723  0.2349 -0.1016
  339C3H7N  CT2 4397   0.431   3.214  58.096 -0.5733 -0.0065 -0.2161
  339C3H7N   H1 4398   0.182   3.160  58.148  3.7728 -0.5523 -2.4016
  339C3H7N   H2 4399   0.110   3.315  58.132  0.8230  0.4959 -1.4241
  339C3H7N   H3 4400   0.224   3.290  58.250 -0.5905  1.0702 -0.2956
  339C3H7N  HC1 4401   0.326   3.397  58.076  0.3953  0.2508 -0.7011
  339C3H7N  HC2 4402   0.463   3.232  58.199 -1.0033 -1.6712  0.2359
  339C3H7N  HC3 4403   0.520   3.226  58.035 -1.1589 -0.7009 -1.2175
  339C3H7N  HC4 4404   0.403   3.109  58.085  0.4694 -0.3362  0.2403
  339C3H7N  N41 4405   0.196   3.262  58.155  0.1416 -0.1073 -0.1725
  339C3H7N   O1 4406   0.188   3.182  57.884 -0.0433  0.1480  0.1682
  339C3H7N   O2 4407   0.329   3.324  57.828  0.0430 -0.3246 -0.0704
  340C3H7N   C1 4408  20.481   3.517  58.581 -0.1128 -0.3100 -0.0064
  340C3H7N  CT1 4409   0.005   3.506  58.430 -1.0448 -0.0912  0.3785
  340C3H7N  CT2 4410   0.131   3.591  58.405  0.1718 -0.1284  0.4181
  340C3H7N   H1 4411  20.373   3.633  58.353 -0.7327  0.0474  1.7176
  340C3H7N   H2 4412  20.322   3.476  58.349 -1.8701  0.9511 -3.6667
  340C3H7N   H3 4413  20.432   3.529  58.233 -1.5961 -0.2385 -0.0929
  340C3H7N  HC1 4414   0.033   3.402  58.417 -0.0377  0.3761 -1.3727
  340C3H7N  HC2 4415   0.170   3.583  58.304  0.1060  0.2696  0.3639
  340C3H7N  HC3 4416   0.207   3.558  58.476 -1.4583  0.3524  2.4607
  340C3H7N  HC4 4417   0.109   3.697  58.421 -0.2641 -0.0258 -0.7963
  340C3H7N  N41 4418  20.404   3.537  58.331 -0.5549  0.4418  0.1537
  340C3H7N   O1 4419  20.417   3.616  58.617 -0.3858 -0.0611  0.1338
  340C3H7N   O2 4420   0.022   3.442  58.663  0.5183 -0.1955 -0.0376
  341C3H7N   C1 4421   0.342   2.641  58.852  0.1382 -0.6033 -0.4665
  341C3H7N  CT1 4422   0.299   2.646  58.700  0.1475  0.4015 -0.4529
  341C3H7N  CT2 4423   0.196   2.540  58.666 -0.0399 -0.5591 -0.3759
  341C3H7N   H1 4424   0.462   2.541  58.627 -0.0392 -0.9722 -0.7279
  341C3H7N   H2 4425   0.490   2.701  58.629  0.0628  0.1417 -1.2443
  341C3H7N   H3 4426   0.384   2.634  58.513 -2.7760  4.3126  1.4755
  341C3H7N  HC1 4427   0.260   2.745  58.676 -0.6965  0.4829  1.1789
  341C3H7N  HC2 4428   0.154   2.544  58.565 -0.6863  0.6815 -0.0642
  341C3H7N  HC3 4429   0.108   2.543  58.731 -0.4165 -0.1987 -0.9019
  341C3H7N  HC4 4430   0.236   2.442  58.690 -1.2830 -1.0026 -0.0252
  341C3H7N  N41 4431   0.415   2.632  58.611  0.2803 -0.5694  0.5717
  341C3H7N   O1 4432   0.435   2.573  58.886 -0.3881  0.2765 -0.3478
  341C3H7N   O2 4433   0.268   2.690  58.933  0.7564  0.1290 -0.4070
  342C3H7N   C1 4434   0.645   2.899  58.796  0.2683  0.2543 -0.4222
  342C3H7N  CT1 4435   0.611   2.885  58.945 -0.6627 -0.1606  0.6718
  342C3H7N  CT2 4436   0.478   2.954  58.978 -0.4823  0.0752 -0.8187
  342C3H7N   H1 4437   0.738   3.021  59.041 -1.5271 -0.7509  1.5235
  342C3H7N   H2 4438   0.812   2.877  59.009 -0.2479 -0.8330 -3.5831
  342C3H7N   H3 4439   0.696   2.906  59.137  0.3366 -2.0794 -0.5221
  342C3H7N  HC1 4440   0.596   2.778  58.960 -1.1508 -0.0764  0.7982
  342C3H7N  HC2 4441   0.452   2.940  59.083 -0.7591 -3.5568 -1.2996
  342C3H7N  HC3 4442   0.397   2.934  58.908 -1.9446  0.5800  0.6992
  342C3H7N  HC4 4443   0.491   3.062  58.971  0.7467 -0.0893 -1.2970
  342C3H7N  N41 4444   0.722   2.919  59.038  0.6177 -1.0558 -0.3206
  342C3H7N   O1 4445   0.747   2.958  58.769  0.5077  0.9970  0.2183
  342C3H7N   O2 4446   0.590   2.833  58.712  0.5699  0.9187 -0.0474
  343C3H7N   C1 4447   0.264   3.258  58.487 -0.1261  0.4464  0.0364
  343C3H7N  CT1 4448   0.308   3.267  58.631 -0.4179  0.4857 -0.2845
  343C3H7N  CT2 4449   0.425   3.164  58.659  0.1430 -0.1295  0.2616
  343C3H7N   H1 4450   0.173   3.132  58.712 -1.2466 -0.9924  0.7311
  343C3H7N   H2 4451   0.116   3.297  58.704  2.3569  2.0213  1.9251
  343C3H7N   H3 4452   0.207   3.248  58.825 -0.2966 -2.2075  0.4617
  343C3H7N  HC1 4453   0.344   3.367  58.655  3.4810 -0.8701 -0.1482
  343C3H7N  HC2 4454   0.446   3.172  58.766 -1.6916 -2.8645  0.8918
  343C3H7N  HC3 4455   0.512   3.180  58.597  1.4420  1.0037  2.3172
  343C3H7N  HC4 4456   0.379   3.066  58.644 -0.2944  0.0325  0.5206
  343C3H7N  N41 4457   0.194   3.232  58.724  0.1723 -1.2161  0.2418
  343C3H7N   O1 4458   0.186   3.168  58.455  0.0549 -0.2335  0.6755
  343C3H7N   O2 4459   0.318   3.323  58.396  0.0465 -0.2891 -0.6469
  344C3H7N   C1 4460  20.481   3.517  59.146  0.1812  0.0802  0.4076
  344C3H7N  CT1 4461   0.003   3.487  58.995  0.1711  0.0264  0.0965
  344C3H7N  CT2 4462   0.130   3.560  58.947 -0.6141 -0.1393 -0.0963
  344C3H7N   H1 4463  20.369   3.613  58.894 -0.6879  0.7395  1.1217
  344C3H7N   H2 4464  20.315   3.458  58.915  0.6472 -0.2575  0.1010
  344C3H7N   H3 4465  20.440   3.495  58.802 -0.4440  0.1199  0.2785
  344C3H7N  HC1 4466   0.023   3.380  58.987 -2.9999 -0.6597  0.5799
  344C3H7N  HC2 4467   0.161   3.527  58.848 -1.0283  0.9054 -0.5794
  344C3H7N  HC3 4468   0.207   3.544  59.022 -1.0499 -0.6126  0.2514
  344C3H7N  HC4 4469   0.120   3.668  58.938  1.6746 -0.1579 -3.7340
  344C3H7N  N41 4470  20.400   3.515  58.895 -0.0839  0.9073  0.2774
  344C3H7N   O1 4471  20.409   3.611  59.171  0.1574 -0.4576 -0.2086
  344C3H7N   O2 4472   0.014   3.446  59.237  0.4966  0.3354 -0.5208
  345C3H7N   C1 4473   0.344   2.655  59.427 -0.1322 -1.0464  0.4787
  345C3H7N  CT1 4474   0.297   2.664  59.278 -0.4930 -0.1257 -0.5188
  345C3H7N  CT2 4475   0.183   2.557  59.257  0.2526 -0.1098  1.1593
  345C3H7N   H1 4476   0.454   2.560  59.163 -0.2299  0.5942 -1.7052
  345C3H7N   H2 4477   0.465   2.726  59.189 -0.7704  1.3117 -0.2468
  345C3H7N   H3 4478   0.357   2.663  59.083 -0.2081 -0.7905 -0.1476
  345C3H7N  HC1 4479   0.247   2.760  59.269 -0.2696  0.1867  1.4730
  345C3H7N  HC2 4480   0.141   2.563  59.157 -0.8506 -0.6533  1.5775
  345C3H7N  HC3 4481   0.095   2.571  59.320 -0.6366  0.3110 -0.1629
  345C3H7N  HC4 4482   0.224   2.457  59.271 -0.3360 -0.3687  1.0666
  345C3H7N  N41 4483   0.400   2.647  59.175  0.0861  0.5635 -0.0353
  345C3H7N   O1 4484   0.432   2.571  59.456 -0.1264 -0.1495 -0.0157
  345C3H7N   O2 4485   0.288   2.713  59.519 -0.0680  0.3122 -0.2989
  346C3H7N   C1 4486   0.626   2.915  59.368 -0.5374  0.0941 -0.9913
  346C3H7N  CT1 4487   0.589   2.898  59.518 -0.5162 -0.4006  0.1897
  346C3H7N  CT2 4488   0.474   2.995  59.547 -0.4973 -0.5238 -0.4327
  346C3H7N   H1 4489   0.754   2.998  59.591 -0.4502  0.8006  0.8081
  346C3H7N   H2 4490   0.761   2.837  59.599 -0.3076  0.1717  2.2151
  346C3H7N   H3 4491   0.662   2.909  59.711  0.1860 -2.4278  0.0109
  346C3H7N  HC1 4492   0.547   2.799  59.534  0.7944 -0.6612  2.1897
  346C3H7N  HC2 4493   0.431   2.979  59.645  0.4665  2.2117  0.4715
  346C3H7N  HC3 4494   0.397   2.967  59.475  0.1657 -2.0170 -0.5732
  346C3H7N  HC4 4495   0.510   3.097  59.537 -1.1347 -0.2160  0.3794
  346C3H7N  N41 4496   0.696   2.916  59.614 -0.4241  0.5381 -0.0543
  346C3H7N   O1 4497   0.721   2.987  59.336  0.1381  0.0861 -0.1269
  346C3H7N   O2 4498   0.583   2.842  59.282  0.5984 -0.4837 -0.0589
  347C3H7N   C1 4499   0.261   3.258  59.073  0.1706  1.2363  0.5973
  347C3H7N  CT1 4500   0.307   3.278  59.215 -0.0538  0.5517  0.0238
  347C3H7N  CT2 4501   0.427   3.193  59.250  0.9029  0.5045 -0.1976
  347C3H7N   H1 4502   0.162   3.153  59.303 -1.2134  0.2907  3.1825
  347C3H7N   H2 4503   0.115   3.311  59.298 -0.2396  0.3297  0.5436
  347C3H7N   H3 4504   0.221   3.261  59.412  0.2988  1.0666 -0.7978
  347C3H7N  HC1 4505   0.333   3.382  59.235 -0.6617  0.6794  0.1400
  347C3H7N  HC2 4506   0.474   3.209  59.348  0.3745  2.0881 -0.1964
  347C3H7N  HC3 4507   0.506   3.223  59.181 -0.1684 -0.4681 -1.8638
  347C3H7N  HC4 4508   0.405   3.088  59.228  1.1558  0.0481  1.5918
  347C3H7N  N41 4509   0.197   3.249  59.312 -0.0577  0.3019 -0.6310
  347C3H7N   O1 4510   0.175   3.173  59.041 -0.0674  0.5045  0.1954
  347C3H7N   O2 4511   0.305   3.322  58.976 -0.5423 -0.1559  0.5507
  348C3H7N   C1 4512  20.472   3.541  59.728  0.0258 -0.6919 -0.0815
  348C3H7N  CT1 4513   0.011   3.522  59.580  0.7722  0.2533 -0.8407
  348C3H7N  CT2 4514   0.129   3.621  59.553 -0.2510 -0.8698 -0.1759
  348C3H7N   H1 4515  20.365   3.638  59.488 -1.3596  0.2193 -1.5178
  348C3H7N   H2 4516  20.341   3.469  59.480  0.9609 -0.5418  1.0907
  348C3H7N   H3 4517  20.444   3.551  59.381  2.9797 -1.7627  1.4338
  348C3H7N  HC1 4518   0.048   3.420  59.569  2.1210  0.5275  0.8502
  348C3H7N  HC2 4519   0.155   3.607  59.448 -0.7757  0.1348 -0.4427
  348C3H7N  HC3 4520   0.218   3.601  59.613  0.5924  2.9365 -0.0366
  348C3H7N  HC4 4521   0.097   3.724  59.567  0.8830 -0.5177 -0.1188
  348C3H7N  N41 4522  20.411   3.545  59.478 -0.2090  0.5253  0.5509
  348C3H7N   O1 4523  20.382   3.610  59.756  0.1389 -0.4778 -0.3829
  348C3H7N   O2 4524   0.012   3.474  59.817 -0.0588  0.1589  0.2469
  349C3H7N   C1 4525   0.318   2.633  60.019  0.1599  0.1265 -0.3771
  349C3H7N  CT1 4526   0.284   2.659  59.870 -0.7028 -0.2900  0.1302
  349C3H7N  CT2 4527   0.158   2.587  59.814 -0.8004  0.1740 -0.0022
  349C3H7N   H1 4528   0.439   2.542  59.771  1.4419  0.8306 -0.3646
  349C3H7N   H2 4529   0.477   2.703  59.803 -0.0593  0.3690 -2.2916
  349C3H7N   H3 4530   0.379   2.660  59.675  1.4690 -0.7280 -1.4447
  349C3H7N  HC1 4531   0.265   2.766  59.869  2.0698  0.2365 -0.1382
  349C3H7N  HC2 4532   0.140   2.620  59.712  2.1328  1.1109 -0.2630
  349C3H7N  HC3 4533   0.071   2.610  59.876 -1.8984 -1.0319 -1.0686
  349C3H7N  HC4 4534   0.185   2.481  59.817 -0.3034  0.2787 -0.8493
  349C3H7N  N41 4535   0.402   2.639  59.774 -0.4775  0.1418 -0.7679
  349C3H7N   O1 4536   0.427   2.583  60.051  0.2034  0.0671  0.2282
  349C3H7N   O2 4537   0.259   2.704  60.098  0.1347 -0.3369  0.4062
  350C3H7N   C1 4538   0.627   2.919  59.937  0.1498 -0.6336  0.6947
  350C3H7N  CT1 4539   0.595   2.899  60.086  0.8860 -0.4653  0.2496
  350C3H7N  CT2 4540   0.479   2.996  60.118 -0.7407 -0.0137 -0.3557
  350C3H7N   H1 4541   0.744   3.025  60.171  2.5986 -1.1842 -0.0852
  350C3H7N   H2 4542   0.784   2.865  60.169 -0.5071 -0.5799  1.0844
  350C3H7N   H3 4543   0.667   2.922  60.277 -1.5681 -2.1400 -0.6919
  350C3H7N  HC1 4544   0.559   2.797  60.102 -0.3087 -0.1193 -0.1436
  350C3H7N  HC2 4545   0.458   2.982  60.225  1.7602  1.5279  0.3638
  350C3H7N  HC3 4546   0.391   2.970  60.060 -0.1325 -0.2628 -1.1747
  350C3H7N  HC4 4547   0.507   3.101  60.114  0.3399 -0.1897  1.5483
  350C3H7N  N41 4548   0.705   2.930  60.182 -0.2677 -0.0525 -0.0275
  350C3H7N   O1 4549   0.720   2.995  59.902  0.7587 -0.2399 -0.5408
  350C3H7N   O2 4550   0.560   2.856  59.854 -0.3260  0.1354 -0.3694
  351C3H7N   C1 4551   0.258   3.284  59.650  0.3106 -0.2105  0.5119
  351C3H7N  CT1 4552   0.316   3.296  59.795 -0.2417 -0.2825  0.3465
  351C3H7N  CT2 4553   0.436   3.206  59.817 -0.9264  0.2555  1.1060
  351C3H7N   H1 4554   0.179   3.171  59.882 -0.5882  0.5059 -0.3226
  351C3H7N   H2 4555   0.139   3.337  59.876  0.0628  0.9593  1.5127
  351C3H7N   H3 4556   0.253   3.268  59.990 -0.4301  1.4522  0.5498
  351C3H7N  HC1 4557   0.354   3.395  59.819  1.2974  0.0059 -3.1098
  351C3H7N  HC2 4558   0.475   3.202  59.919 -2.0071 -2.7421  1.4776
  351C3H7N  HC3 4559   0.507   3.232  59.739 -1.5731  1.2295  0.8390
  351C3H7N  HC4 4560   0.407   3.100  59.811  2.1694 -0.6368  1.1867
  351C3H7N  N41 4561   0.213   3.268  59.895 -0.2877  0.2953  0.4825
  351C3H7N   O1 4562   0.165   3.207  59.635 -0.2567 -0.7273 -0.1605
  351C3H7N   O2 4563   0.315   3.340  59.554 -0.0684 -0.1224 -0.0563
  352C3H7N   C1 4564  20.479   3.549  60.286  0.7011 -0.5187 -0.5657
  352C3H7N  CT1 4565  20.501   3.534  60.136 -0.7096  0.2388 -0.2515
  352C3H7N  CT2 4566   0.103   3.633  60.092 -0.8008 -0.3605 -0.4028
  352C3H7N   H1 4567  20.351   3.659  60.058  2.7092  1.0869  0.0755
  352C3H7N   H2 4568  20.301   3.493  60.075  0.0413 -0.2741 -0.4514
  352C3H7N   H3 4569  20.395   3.540  59.951  0.1801  0.9340  0.0727
  352C3H7N  HC1 4570   0.023   3.432  60.113  1.8754  0.9105  0.1276
  352C3H7N  HC2 4571   0.126   3.616  59.987  3.5249  1.2268  0.1715
  352C3H7N  HC3 4572   0.195   3.629  60.151  0.4311 -0.7546 -2.3135
  352C3H7N  HC4 4573   0.080   3.739  60.100  1.2843  0.3069 -2.5986
  352C3H7N  N41 4574  20.377   3.560  60.051 -0.2541  0.2800  0.1255
  352C3H7N   O1 4575  20.388   3.614  60.338 -0.0189  0.4065  0.6390
  352C3H7N   O2 4576   0.034   3.475  60.360  0.1020 -0.3641  0.3337
  353C3H7N   C1 4577   0.303   2.624  60.607 -0.2133 -0.5907 -0.5653
  353C3H7N  CT1 4578   0.269   2.664  60.464 -0.8840 -0.0122 -0.3052
  353C3H7N  CT2 4579   0.146   2.582  60.416  0.1301  0.0336  0.3694
  353C3H7N   H1 4580   0.403   2.537  60.363 -2.5352 -1.7443  0.5014
  353C3H7N   H2 4581   0.457   2.696  60.366 -0.7134  0.4981 -1.2098
  353C3H7N   H3 4582   0.331   2.655  60.265 -0.2977 -0.8912  0.5463
  353C3H7N  HC1 4583   0.249   2.770  60.448 -2.3351 -0.2029  0.1734
  353C3H7N  HC2 4584   0.112   2.612  60.316 -0.3641 -0.5807  0.3463
  353C3H7N  HC3 4585   0.059   2.587  60.481 -0.7208  1.4270 -0.8419
  353C3H7N  HC4 4586   0.172   2.476  60.407  3.4392  0.8573 -0.3662
  353C3H7N  N41 4587   0.373   2.636  60.357  0.0988 -0.9216  0.3644
  353C3H7N   O1 4588   0.409   2.563  60.634  0.6328  0.2231 -0.1611
  353C3H7N   O2 4589   0.266   2.698  60.694  0.3506  0.9157 -0.8944
  354C3H7N   C1 4590   0.635   2.922  60.516  0.7435 -0.5854  0.2913
  354C3H7N  CT1 4591   0.580   2.900  60.655  0.0732  0.9550 -0.0201
  354C3H7N  CT2 4592   0.443   2.966  60.667 -0.3522  0.4019 -0.2253
  354C3H7N   H1 4593   0.708   3.033  60.763  0.7968 -0.1990 -0.8927
  354C3H7N   H2 4594   0.768   2.891  60.731  1.2490  0.5683  0.7870
  354C3H7N   H3 4595   0.647   2.908  60.855 -0.8841  1.8585 -0.2030
  354C3H7N  HC1 4596   0.574   2.794  60.678 -0.5014  0.5398 -2.0315
  354C3H7N  HC2 4597   0.397   2.962  60.767 -2.9326 -2.5311 -1.4331
  354C3H7N  HC3 4598   0.368   2.929  60.596  2.0113 -4.7005 -0.3122
  354C3H7N  HC4 4599   0.449   3.073  60.649  0.6494  0.2999 -0.4936
  354C3H7N  N41 4600   0.679   2.934  60.761  0.5256 -0.1344 -0.3021
  354C3H7N   O1 4601   0.704   3.020  60.497 -0.2301  1.1356 -0.1249
  354C3H7N   O2 4602   0.589   2.856  60.424 -0.3204 -0.3902 -0.0175
  355C3H7N   C1 4603   0.273   3.287  60.216 -0.1743 -0.2861 -0.7534
  355C3H7N  CT1 4604   0.311   3.317  60.362  0.2009 -0.2732 -0.0339
  355C3H7N  CT2 4605   0.433   3.229  60.405  0.1110 -0.5813 -0.8590
  355C3H7N   H1 4606   0.191   3.175  60.449  1.6601 -0.4427 -1.0135
  355C3H7N   H2 4607   0.109   3.325  60.446 -0.8881 -0.6607  2.6437
  355C3H7N   H3 4608   0.230   3.292  60.553  1.3789  1.9554 -0.7505
  355C3H7N  HC1 4609   0.328   3.423  60.380  4.1253 -0.9169  0.5009
  355C3H7N  HC2 4610   0.474   3.271  60.497 -1.8911 -0.3014 -0.0846
  355C3H7N  HC3 4611   0.513   3.255  60.335  0.0714  1.2810 -0.2482
  355C3H7N  HC4 4612   0.412   3.122  60.411 -0.9600 -0.4009 -1.3878
  355C3H7N  N41 4613   0.200   3.278  60.455 -0.4069 -0.2805  0.0682
  355C3H7N   O1 4614   0.203   3.196  60.181  0.3483  0.0846 -0.0925
  355C3H7N   O2 4615   0.333   3.350  60.126 -0.0328  0.6425 -0.0006
  356C3H7N   C1 4616  20.477   3.521  60.892  0.7383 -1.4201  0.3396
  356C3H7N  CT1 4617   0.016   3.513  60.740  0.5607  0.2690  0.3019
  356C3H7N  CT2 4618   0.134   3.611  60.719  0.1244 -0.2534  0.2266
  356C3H7N   H1 4619  20.358   3.625  60.667  0.9102 -1.0874  2.9398
  356C3H7N   H2 4620  20.341   3.463  60.651  0.4160  0.0072 -0.2965
  356C3H7N   H3 4621  20.447   3.538  60.549  1.9855 -0.6738  0.2058
  356C3H7N  HC1 4622   0.057   3.417  60.709 -1.0090 -0.3537  0.0793
  356C3H7N  HC2 4623   0.175   3.599  60.619 -1.9793  0.6137 -0.7573
  356C3H7N  HC3 4624   0.218   3.588  60.784 -0.8066 -3.9011  0.2802
  356C3H7N  HC4 4625   0.096   3.711  60.740 -0.8973 -0.5408 -0.2304
  356C3H7N  N41 4626  20.411   3.539  60.646  0.8709 -0.4016 -0.1996
  356C3H7N   O1 4627  20.394   3.608  60.911 -0.5110  0.0153 -0.4651
  356C3H7N   O2 4628   0.019   3.458  60.987  0.2841 -0.2056  0.2814
  357C3H7N   C1 4629   0.351   2.648  61.169  0.0923 -0.3878 -0.0903
  357C3H7N  CT1 4630   0.301   2.673  61.018 -0.9487 -0.1273  0.4266
  357C3H7N  CT2 4631   0.176   2.578  60.995  0.0572 -0.3824 -0.4361
  357C3H7N   H1 4632   0.442   2.547  60.937 -3.2092 -1.1206 -0.7968
  357C3H7N   H2 4633   0.486   2.714  60.940  0.2242 -0.2895 -0.3235
  357C3H7N   H3 4634   0.379   2.652  60.825 -1.9685  0.8791  0.3557
  357C3H7N  HC1 4635   0.269   2.777  61.011  1.5139  0.6250 -0.1196
  357C3H7N  HC2 4636   0.121   2.609  60.906 -1.6902 -2.1812 -0.0242
  357C3H7N  HC3 4637   0.104   2.593  61.075  0.0005 -1.2332 -0.3161
  357C3H7N  HC4 4638   0.193   2.471  60.984 -2.5692 -1.0268  1.2011
  357C3H7N  N41 4639   0.412   2.645  60.923 -0.0304 -0.0163 -0.3382
  357C3H7N   O1 4640   0.433   2.560  61.193  0.7683 -0.4615  0.0335
  357C3H7N   O2 4641   0.305   2.710  61.265  0.0639 -0.3048  0.2316
  358C3H7N   C1 4642   0.622   2.929  61.094 -0.9233 -0.0729  0.4464
  358C3H7N  CT1 4643   0.591   2.902  61.240  0.3000  0.4404 -0.3130
  358C3H7N  CT2 4644   0.470   2.988  61.274  0.4143  0.3713  0.2109
  358C3H7N   H1 4645   0.730   3.026  61.319  0.8684  0.4991  1.3090
  358C3H7N   H2 4646   0.769   2.866  61.322 -0.9306 -1.1517 -0.3177
  358C3H7N   H3 4647   0.658   2.924  61.437  0.2984  0.2379 -0.1522
  358C3H7N  HC1 4648   0.555   2.800  61.254  0.6131  0.4897  0.9094
  358C3H7N  HC2 4649   0.438   2.952  61.372  1.7679  0.9489  0.8852
  358C3H7N  HC3 4650   0.381   2.977  61.212  0.0086  4.0898  0.0053
  358C3H7N  HC4 4651   0.493   3.093  61.292 -0.2582  0.0407  3.4839
  358C3H7N  N41 4652   0.692   2.932  61.340  0.3929  0.3757 -0.1082
  358C3H7N   O1 4653   0.710   3.005  61.067 -0.6138  0.2252 -0.3822
  358C3H7N   O2 4654   0.593   2.843  61.015 -0.1897 -0.6943  0.6993
  359C3H7N   C1 4655   0.257   3.262  60.815 -0.0491  0.7933 -0.3679
  359C3H7N  CT1 4656   0.296   3.294  60.963 -0.2943 -0.5727  0.2272
  359C3H7N  CT2 4657   0.416   3.203  61.009  0.1804 -0.3260 -0.8526
  359C3H7N   H1 4658   0.165   3.158  61.055  0.8030 -0.4175 -0.5662
  359C3H7N   H2 4659   0.107   3.318  61.038 -0.3683 -0.8827 -0.5734
  359C3H7N   H3 4660   0.208   3.278  61.160 -0.3591  2.3114 -0.8477
  359C3H7N  HC1 4661   0.332   3.396  60.970  1.4777 -0.9283 -3.0968
  359C3H7N  HC2 4662   0.452   3.229  61.109  0.4005 -1.6763 -0.5752
  359C3H7N  HC3 4663   0.495   3.226  60.939  1.6359 -2.2913  0.0812
  359C3H7N  HC4 4664   0.393   3.096  61.009  0.5418 -0.4136 -2.6705
  359C3H7N  N41 4665   0.189   3.259  61.060  0.0727 -0.2458 -0.4768
  359C3H7N   O1 4666   0.147   3.211  60.794  0.3703  0.4292 -0.6186
  359C3H7N   O2 4667   0.320   3.320  60.725  0.2282  0.0037  0.3040
  360C3H7N   C1 4668  20.474   3.533  61.462 -0.4487 -0.1870 -0.1044
  360C3H7N  CT1 4669   0.004   3.515  61.309 -0.0398  0.0558  0.7558
  360C3H7N  CT2 4670   0.126   3.601  61.265  0.1251 -0.2217  0.3635
  360C3H7N   H1 4671  20.376   3.646  61.209 -1.0163 -0.2477 -0.4539
  360C3H7N   H2 4672  20.321   3.492  61.217 -1.1751  3.1048 -1.0617
  360C3H7N   H3 4673  20.448   3.534  61.118  1.6570  1.5536  0.2674
  360C3H7N  HC1 4674   0.026   3.408  61.300 -0.2155  0.1183 -0.5260
  360C3H7N  HC2 4675   0.159   3.569  61.166 -0.1008 -1.2294  0.6038
  360C3H7N  HC3 4676   0.212   3.587  61.329  0.2118 -0.5911  0.1702
  360C3H7N  HC4 4677   0.098   3.706  61.257 -2.8113 -1.0868 -1.5996
  360C3H7N  N41 4678  20.408   3.548  61.212  0.7350  0.3378  0.0668
  360C3H7N   O1 4679  20.386   3.611  61.490 -0.4122  0.6722 -0.1483
  360C3H7N   O2 4680   0.030   3.483  61.553  1.0494  0.6665  0.0401
  361C3H7N   C1 4681   0.345   2.645  61.745  0.0949  0.0898  0.1729
  361C3H7N  CT1 4682   0.294   2.658  61.600 -0.3173  0.4856 -0.2912
  361C3H7N  CT2 4683   0.178   2.567  61.576  0.0360 -0.1347 -0.5879
  361C3H7N   H1 4684   0.428   2.523  61.520 -2.1370 -0.7358 -0.2618
  361C3H7N   H2 4685   0.490   2.679  61.517 -0.4846  0.7461 -0.4063
  361C3H7N   H3 4686   0.372   2.633  61.410  3.4329  2.8698 -0.9435
  361C3H7N  HC1 4687   0.265   2.758  61.569 -0.5136 -0.0601 -1.9221
  361C3H7N  HC2 4688   0.145   2.589  61.475  1.1135  1.4140 -0.6262
  361C3H7N  HC3 4689   0.093   2.584  61.642  0.2126  0.8782 -0.6049
  361C3H7N  HC4 4690   0.205   2.462  61.590  3.8227  0.6395 -1.5920
  361C3H7N  N41 4691   0.404   2.623  61.507  0.0467 -0.1484 -0.0168
  361C3H7N   O1 4692   0.388   2.533  61.778 -0.1022  0.2419 -0.0828
  361C3H7N   O2 4693   0.283   2.711  61.828 -0.1138  0.3245 -0.0486
  362C3H7N   C1 4694   0.623   2.899  61.678 -0.6713  0.0966  0.0509
  362C3H7N  CT1 4695   0.593   2.879  61.832 -0.4143  0.0179  0.3488
  362C3H7N  CT2 4696   0.468   2.963  61.871 -0.0151  0.6702  0.4104
  362C3H7N   H1 4697   0.733   3.017  61.909 -0.4351  0.9397  1.8472
  362C3H7N   H2 4698   0.786   2.860  61.892 -1.7202 -2.9843 -0.5039
  362C3H7N   H3 4699   0.683   2.906  62.018 -3.2315 -2.2166 -1.3094
  362C3H7N  HC1 4700   0.574   2.772  61.842 -0.2106  0.1471  2.1552
  362C3H7N  HC2 4701   0.437   2.950  61.975 -3.8827  0.6138 -0.6580
  362C3H7N  HC3 4702   0.386   2.932  61.807  3.5563 -0.7954 -3.6965
  362C3H7N  HC4 4703   0.493   3.069  61.858  1.4094  0.2120 -0.6508
  362C3H7N  N41 4704   0.705   2.918  61.918  0.7096  0.4063 -0.2366
  362C3H7N   O1 4705   0.706   2.984  61.650  0.3996  0.5440  0.4917
  362C3H7N   O2 4706   0.580   2.824  61.588 -0.3876  0.4609 -0.0760
  363C3H7N   C1 4707   0.283   3.253  61.388  0.2515 -0.0120 -0.2049
  363C3H7N  CT1 4708   0.311   3.268  61.539  0.0281 -0.7882  0.3623
  363C3H7N  CT2 4709   0.423   3.187  61.590  0.5415  0.2270  0.0377
  363C3H7N   H1 4710   0.151   3.147  61.611 -1.3834  0.7689 -0.2376
  363C3H7N   H2 4711   0.116   3.315  61.606  0.9150  0.1444 -0.4249
  363C3H7N   H3 4712   0.203   3.249  61.729  0.0236  0.3458  0.4185
  363C3H7N  HC1 4713   0.348   3.368  61.562  1.4379 -1.7829  2.5177
  363C3H7N  HC2 4714   0.436   3.218  61.693 -2.3863  0.1104  0.4719
  363C3H7N  HC3 4715   0.519   3.194  61.537 -0.3877  1.3471 -1.5273
  363C3H7N  HC4 4716   0.387   3.084  61.579  1.0905 -0.4077  3.5586
  363C3H7N  N41 4717   0.187   3.243  61.628  0.5242 -0.0128  0.3580
  363C3H7N   O1 4718   0.197   3.176  61.351 -0.1865 -0.3342 -0.0935
  363C3H7N   O2 4719   0.311   3.340  61.311  0.0235 -0.0845 -0.1813
  364C3H7N   C1 4720  20.470   3.526  62.027  0.1298  0.1740  1.3202
  364C3H7N  CT1 4721   0.002   3.502  61.882  0.4423 -0.8076 -0.4911
  364C3H7N  CT2 4722   0.131   3.590  61.863  0.7725  0.7745 -0.3163
  364C3H7N   H1 4723  20.371   3.641  61.805 -0.5923 -0.3574  3.0661
  364C3H7N   H2 4724  20.318   3.490  61.827  1.1237 -0.6923  2.3923
  364C3H7N   H3 4725  20.427   3.525  61.692 -1.4053  0.9270 -0.5944
  364C3H7N  HC1 4726   0.024   3.399  61.852  1.1716 -0.9345  0.4735
  364C3H7N  HC2 4727   0.171   3.575  61.762  0.0268 -2.2155 -0.2064
  364C3H7N  HC3 4728   0.193   3.562  61.948 -1.2135 -0.4447  0.7448
  364C3H7N  HC4 4729   0.102   3.695  61.874 -1.3107  0.0914  0.8825
  364C3H7N  N41 4730  20.399   3.543  61.790 -0.5478  0.1179 -0.1913
  364C3H7N   O1 4731  20.390   3.619  62.059 -0.0155 -0.5456  0.4128
  364C3H7N   O2 4732   0.003   3.451  62.107  0.2140  0.7599 -0.8611
  365C3H7N   C1 4733   0.322   2.650  62.329  0.7986  0.4587  0.1100
  365C3H7N  CT1 4734   0.285   2.664  62.181  0.4181  0.0373 -0.0739
  365C3H7N  CT2 4735   0.156   2.592  62.143  0.5086  0.1870 -0.2336
  365C3H7N   H1 4736   0.421   2.524  62.085  1.1383  0.6854  1.3754
  365C3H7N   H2 4737   0.482   2.685  62.083 -0.2137  0.8724 -0.5880
  365C3H7N   H3 4738   0.355   2.650  61.988  0.5625 -0.1254 -0.5336
  365C3H7N  HC1 4739   0.272   2.771  62.160  0.5062  0.2576  0.9709
  365C3H7N  HC2 4740   0.116   2.617  62.044  3.1071 -0.2137 -1.4426
  365C3H7N  HC3 4741   0.085   2.615  62.222 -0.5097 -0.8439 -0.8265
  365C3H7N  HC4 4742   0.177   2.485  62.147  0.5554  0.2348  0.7578
  365C3H7N  N41 4743   0.398   2.624  62.079  0.1234  0.3758 -0.1751
  365C3H7N   O1 4744   0.406   2.563  62.361 -0.2885 -0.2016  0.2313
  365C3H7N   O2 4745   0.268   2.723  62.414  0.3048  0.3817 -0.5049
  366C3H7N   C1 4746   0.635   2.908  62.264 -0.2220  0.7302 -0.4852
  366C3H7N  CT1 4747   0.577   2.882  62.402 -0.1693 -0.6250 -0.1230
  366C3H7N  CT2 4748   0.445   2.961  62.419  1.0627 -0.2214  1.3388
  366C3H7N   H1 4749   0.699   3.019  62.512  0.0213 -0.5692 -3.6827
  366C3H7N   H2 4750   0.755   2.861  62.512  0.5304  0.5747 -0.4749
  366C3H7N   H3 4751   0.619   2.902  62.605  1.4922 -2.7183  1.0345
  366C3H7N  HC1 4752   0.559   2.775  62.405 -3.3701 -0.1043  1.3556
  366C3H7N  HC2 4753   0.404   2.943  62.519  0.9331 -0.9168  1.1697
  366C3H7N  HC3 4754   0.376   2.936  62.339  3.8373  1.8195 -1.8351
  366C3H7N  HC4 4755   0.467   3.068  62.410 -0.0366 -0.1794 -1.1007
  366C3H7N  N41 4756   0.670   2.920  62.517 -0.1133 -0.4288  0.5403
  366C3H7N   O1 4757   0.738   2.969  62.249 -0.4852  0.1175 -0.1337
  366C3H7N   O2 4758   0.571   2.851  62.175 -0.5167  0.7751  0.4535
  367C3H7N   C1 4759   0.263   3.265  61.963 -0.3318  0.3265 -0.3134
  367C3H7N  CT1 4760   0.304   3.281  62.117  0.1264  0.0509  0.3787
  367C3H7N  CT2 4761   0.414   3.184  62.147 -0.0674 -0.1065 -0.7508
  367C3H7N   H1 4762   0.146   3.175  62.213 -0.8867 -0.5003  1.3094
  367C3H7N   H2 4763   0.111   3.332  62.184  0.6066  0.5408  0.1311
  367C3H7N   H3 4764   0.222   3.292  62.308  0.2321  1.7504 -1.3222
  367C3H7N  HC1 4765   0.328   3.385  62.136 -1.0467  0.0975  1.7174
  367C3H7N  HC2 4766   0.453   3.207  62.246 -0.1904  0.4654 -0.8308
  367C3H7N  HC3 4767   0.494   3.205  62.075 -0.6477  1.5380 -0.9573
  367C3H7N  HC4 4768   0.380   3.081  62.138 -0.0601 -0.1318 -0.4642
  367C3H7N  N41 4769   0.188   3.270  62.213 -0.1752 -0.8026 -0.6068
  367C3H7N   O1 4770   0.197   3.170  61.929 -0.5833 -0.6198 -0.3712
  367C3H7N   O2 4771   0.302   3.343  61.885 -0.5250  0.1520 -0.6182
  368C3H7N   C1 4772  20.501   3.560  62.611  0.1329  0.3747 -0.0933
  368C3H7N  CT1 4773   0.027   3.524  62.465  0.4365  0.3459  0.3547
  368C3H7N  CT2 4774   0.148   3.602  62.424  0.1973 -0.4120  0.0887
  368C3H7N   H1 4775  20.416   3.643  62.363 -0.4045  0.3689  5.3675
  368C3H7N   H2 4776  20.337   3.490  62.377  0.6854 -1.0306 -1.0365
  368C3H7N   H3 4777  20.470   3.514  62.274  0.4415  1.6217  0.0228
  368C3H7N  HC1 4778   0.040   3.416  62.471 -4.0181 -0.3307 -0.3836
  368C3H7N  HC2 4779   0.180   3.585  62.321  2.6202 -0.0421  0.7522
  368C3H7N  HC3 4780   0.227   3.569  62.491  0.9629  0.7737 -0.2122
  368C3H7N  HC4 4781   0.135   3.710  62.433  1.9628 -0.4009  3.3527
  368C3H7N  N41 4782  20.426   3.541  62.364  0.1946  0.2412  0.3102
  368C3H7N   O1 4783  20.393   3.609  62.630 -0.7851 -0.1711 -0.4418
  368C3H7N   O2 4784   0.046   3.493  62.706  0.0969 -0.0419 -0.3160
  369C3H7N   C1 4785   0.343   2.650  62.919 -1.0275  0.2170  0.0547
  369C3H7N  CT1 4786   0.290   2.663  62.776  0.6103 -0.2013 -0.0029
  369C3H7N  CT2 4787   0.164   2.572  62.752 -0.1391 -0.2632  0.4943
  369C3H7N   H1 4788   0.423   2.533  62.676 -1.7660 -0.4240 -0.4605
  369C3H7N   H2 4789   0.472   2.692  62.693  0.5412 -0.8322  0.2774
  369C3H7N   H3 4790   0.360   2.642  62.575 -0.1842  0.3192 -0.1662
  369C3H7N  HC1 4791   0.280   2.768  62.751 -0.8693 -0.6800 -1.5179
  369C3H7N  HC2 4792   0.122   2.597  62.654 -0.0239 -3.5737 -0.4491
  369C3H7N  HC3 4793   0.081   2.576  62.824 -0.4347 -1.1588  0.2018
  369C3H7N  HC4 4794   0.190   2.467  62.754  2.8761  0.3640 -2.4889
  369C3H7N  N41 4795   0.391   2.631  62.673 -0.0782  0.1432 -0.2231
  369C3H7N   O1 4796   0.420   2.562  62.958 -0.4880  0.0962  0.5242
  369C3H7N   O2 4797   0.289   2.709  63.008 -0.0409  0.0832  0.0600
  370C3H7N   C1 4798   0.620   2.900  62.840  1.5824 -0.1745 -0.7833
  370C3H7N  CT1 4799   0.602   2.880  62.990  0.1872  0.2759  0.3271
  370C3H7N  CT2 4800   0.469   2.954  63.037  0.2202 -0.6189 -0.4502
  370C3H7N   H1 4801   0.709   3.036  63.068 -1.0402 -0.4337 -0.3243
  370C3H7N   H2 4802   0.802   2.895  63.060  1.6202  1.5327  0.7342
  370C3H7N   H3 4803   0.677   2.902  63.174  1.9564 -0.5674 -0.2965
  370C3H7N  HC1 4804   0.592   2.773  63.005  1.5978  0.0909  0.0826
  370C3H7N  HC2 4805   0.437   2.920  63.136 -2.6366  2.5053 -0.1939
  370C3H7N  HC3 4806   0.385   2.935  62.970  0.0825 -1.3556 -0.0716
  370C3H7N  HC4 4807   0.490   3.061  63.044 -2.1416 -0.2284  1.5660
  370C3H7N  N41 4808   0.709   2.933  63.081  0.3852 -0.5085 -0.8383
  370C3H7N   O1 4809   0.696   2.987  62.795 -0.4705 -0.4329  0.0703
  370C3H7N   O2 4810   0.570   2.826  62.758 -0.0563  0.4725 -0.5866
  371C3H7N   C1 4811   0.284   3.264  62.529  0.6798 -0.4670 -0.0673
  371C3H7N  CT1 4812   0.329   3.269  62.678 -0.8602 -0.8106  0.4190
  371C3H7N  CT2 4813   0.445   3.166  62.714 -0.0359 -0.1917 -0.1891
  371C3H7N   H1 4814   0.196   3.125  62.757 -1.2225  0.6132 -0.3727
  371C3H7N   H2 4815   0.136   3.281  62.753  0.5139 -0.1232 -4.9243
  371C3H7N   H3 4816   0.244   3.233  62.873  2.4462 -0.4855  0.4023
  371C3H7N  HC1 4817   0.351   3.370  62.712  2.9511 -0.6128 -2.2338
  371C3H7N  HC2 4818   0.469   3.182  62.819  2.4873  0.6822 -0.8555
  371C3H7N  HC3 4819   0.533   3.188  62.653  0.6769 -1.6199  0.2988
  371C3H7N  HC4 4820   0.409   3.067  62.689  0.1828 -0.2403 -0.3164
  371C3H7N  N41 4821   0.221   3.224  62.772 -0.3673  0.2124  0.9549
  371C3H7N   O1 4822   0.214   3.177  62.487 -0.1454 -0.4103 -0.5132
  371C3H7N   O2 4823   0.336   3.339  62.451  0.0687 -0.1391 -0.1120
  372C3H7N   C1 4824  20.472   3.530  63.199 -0.6173 -0.2168  0.5423
  372C3H7N  CT1 4825   0.011   3.522  63.047 -0.1985  0.5253  0.4088
  372C3H7N  CT2 4826   0.117   3.624  63.017  0.6672  0.4313 -0.0384
  372C3H7N   H1 4827  20.372   3.638  62.964 -1.1202 -0.2584 -0.5570
  372C3H7N   H2 4828  20.335   3.481  62.958 -1.0930  0.5514  0.5122
  372C3H7N   H3 4829  20.452   3.536  62.854  1.3541  1.8574  0.8117
  372C3H7N  HC1 4830   0.040   3.418  63.034 -0.2085  0.2808  2.1327
  372C3H7N  HC2 4831   0.155   3.605  62.917 -2.7891 -1.1857 -1.1101
  372C3H7N  HC3 4832   0.193   3.618  63.095 -0.0904 -0.8294  0.6215
  372C3H7N  HC4 4833   0.063   3.719  63.016  0.9338  0.5748 -0.7993
  372C3H7N  N41 4834  20.415   3.545  62.950 -0.5602 -0.1420  0.3171
  372C3H7N   O1 4835  20.382   3.605  63.229 -0.0916 -0.4281  0.4056
  372C3H7N   O2 4836   0.011   3.459  63.279  0.6528  0.5295 -0.4117
  373C3H7N   C1 4837   0.318   2.641  63.501 -0.9044  0.1125  0.0139
  373C3H7N  CT1 4838   0.273   2.667  63.353 -0.1630  0.2838 -0.1907
  373C3H7N  CT2 4839   0.147   2.586  63.311 -0.9590  0.6826 -0.2439
  373C3H7N   H1 4840   0.418   2.539  63.270 -1.6633 -0.8120 -3.9590
  373C3H7N   H2 4841   0.469   2.700  63.262 -0.6161  1.0230 -1.0476
  373C3H7N   H3 4842   0.346   2.648  63.162 -2.0044  0.6975  1.2153
  373C3H7N  HC1 4843   0.247   2.773  63.350 -2.6384 -0.2987 -5.2390
  373C3H7N  HC2 4844   0.110   2.634  63.221  0.2352  2.1199 -0.0196
  373C3H7N  HC3 4845   0.068   2.595  63.386 -3.4396 -1.6915 -2.4731
  373C3H7N  HC4 4846   0.166   2.479  63.310 -2.1927  0.4677 -0.8350
  373C3H7N  N41 4847   0.388   2.637  63.255 -0.2647  0.4010  0.4281
  373C3H7N   O1 4848   0.379   2.539  63.533  0.2087  0.0959 -1.0253
  373C3H7N   O2 4849   0.302   2.721  63.589  0.3884 -0.2104 -0.6468
  374C3H7N   C1 4850   0.634   2.891  63.416  0.4429  0.1457 -0.4976
  374C3H7N  CT1 4851   0.587   2.883  63.558 -0.2371  0.3831 -1.0889
  374C3H7N  CT2 4852   0.470   2.978  63.597  0.4592 -0.0969  0.1444
  374C3H7N   H1 4853   0.712   3.008  63.648 -0.8382 -0.5813 -2.4598
  374C3H7N   H2 4854   0.780   2.854  63.633  0.3185 -0.0093  0.0446
  374C3H7N   H3 4855   0.674   2.896  63.761 -0.2065  3.0666  1.0508
  374C3H7N  HC1 4856   0.556   2.779  63.574 -1.8524  0.6592 -2.2678
  374C3H7N  HC2 4857   0.426   2.942  63.690  1.3143 -1.7167 -0.0722
  374C3H7N  HC3 4858   0.391   2.971  63.521 -0.5990  0.7404  1.1470
  374C3H7N  HC4 4859   0.510   3.077  63.615  1.3144 -0.5227  0.5864
  374C3H7N  N41 4860   0.696   2.906  63.661  0.2785 -0.4245  0.7305
  374C3H7N   O1 4861   0.724   2.966  63.393 -0.5487 -0.5921 -0.2993
  374C3H7N   O2 4862   0.589   2.830  63.320 -0.2287  0.1963 -0.3321
  375C3H7N   C1 4863   0.267   3.271  63.131 -0.2592 -0.3821  0.1775
  375C3H7N  CT1 4864   0.310   3.277  63.276 -0.7325  0.9947 -0.4299
  375C3H7N  CT2 4865   0.428   3.181  63.311 -0.5416 -0.0570  0.7027
  375C3H7N   H1 4866   0.167   3.158  63.332  1.4990  0.1620 -1.4095
  375C3H7N   H2 4867   0.121   3.315  63.323  0.8339  1.7762 -1.6949
  375C3H7N   H3 4868   0.216   3.268  63.459  0.5031  1.1945 -0.6493
  375C3H7N  HC1 4869   0.341   3.380  63.297 -2.3225  1.1608  1.3143
  375C3H7N  HC2 4870   0.458   3.194  63.415  2.1466 -1.9271  0.2334
  375C3H7N  HC3 4871   0.512   3.196  63.244 -1.8577 -1.7366 -1.3919
  375C3H7N  HC4 4872   0.392   3.079  63.298 -0.1322 -0.0352 -0.6734
  375C3H7N  N41 4873   0.196   3.254  63.359 -0.7348  0.5849 -0.3222
  375C3H7N   O1 4874   0.185   3.188  63.090 -0.1780  0.0182 -0.7378
  375C3H7N   O2 4875   0.321   3.351  63.047 -0.0170  0.1096  0.4749
  376C3H7N   C1 4876  20.475   3.516  63.762  0.5423 -0.3731  0.6950
  376C3H7N  CT1 4877   0.012   3.496  63.621 -0.9268  0.1486  0.8850
  376C3H7N  CT2 4878   0.128   3.587  63.578  0.6871 -0.3709  0.1004
  376C3H7N   H1 4879  20.404   3.632  63.510  1.2831 -0.0096 -1.4190
  376C3H7N   H2 4880  20.327   3.477  63.528 -1.3553  2.1196 -2.5428
  376C3H7N   H3 4881  20.458   3.508  63.426  1.3919  2.8819  0.1446
  376C3H7N  HC1 4882   0.031   3.390  63.605 -0.5393 -0.0455  2.5550
  376C3H7N  HC2 4883   0.152   3.565  63.475  4.0855  0.7912  0.5752
  376C3H7N  HC3 4884   0.214   3.578  63.644  1.5537  0.1768 -0.9416
  376C3H7N  HC4 4885   0.088   3.689  63.588 -0.0066 -0.4902 -1.3818
  376C3H7N  N41 4886  20.416   3.529  63.518  0.2971  0.0024  0.3689
  376C3H7N   O1 4887  20.403   3.612  63.787 -0.2403 -0.2780 -0.2040
  376C3H7N   O2 4888   0.015   3.455  63.857 -0.5284  0.1074  0.1695
  377C3H7N   C1 4889   0.357   2.657  64.063  0.4408  0.8940  0.7868
  377C3H7N  CT1 4890   0.321   2.651  63.912  0.1323  0.8568 -0.0808
  377C3H7N  CT2 4891   0.205   2.562  63.872  0.4106  0.1194  0.1714
  377C3H7N   H1 4892   0.448   2.511  63.852 -0.1997 -0.3936 -0.3596
  377C3H7N   H2 4893   0.513   2.669  63.855  1.1439 -1.7308 -1.2407
  377C3H7N   H3 4894   0.410   2.612  63.727 -0.4281 -1.4261  0.1524
  377C3H7N  HC1 4895   0.293   2.751  63.879  0.0890  0.1784 -2.1995
  377C3H7N  HC2 4896   0.168   2.561  63.769  1.8347 -2.8141 -0.3597
  377C3H7N  HC3 4897   0.119   2.584  63.936 -0.3654 -1.9970 -0.0940
  377C3H7N  HC4 4898   0.245   2.463  63.894  0.8678  0.2426 -0.1217
  377C3H7N  N41 4899   0.432   2.611  63.829 -0.3872 -0.2987  0.1616
  377C3H7N   O1 4900   0.421   2.562  64.105 -0.7343 -0.4218 -0.8474
  377C3H7N   O2 4901   0.305   2.735  64.141  0.6736 -0.0012 -0.1385
  378C3H7N   C1 4902   0.638   2.906  63.989 -0.3584 -0.0002  0.0854
  378C3H7N  CT1 4903   0.607   2.879  64.137 -0.1629  0.2347 -0.4028
  378C3H7N  CT2 4904   0.490   2.972  64.169 -0.2657  0.1093 -0.2163
  378C3H7N   H1 4905   0.748   3.009  64.217 -0.8011 -0.5305 -1.3472
  378C3H7N   H2 4906   0.803   2.858  64.218  0.6674  0.8988 -1.4173
  378C3H7N   H3 4907   0.686   2.897  64.329 -1.1166 -0.4643 -0.9069
  378C3H7N  HC1 4908   0.582   2.773  64.141  2.7293 -0.4707  0.6017
  378C3H7N  HC2 4909   0.470   2.960  64.276 -1.1400 -3.8662 -0.7772
  378C3H7N  HC3 4910   0.405   2.933  64.114 -2.5778  1.3902  2.3630
  378C3H7N  HC4 4911   0.523   3.075  64.149  2.1419 -0.2625  1.5189
  378C3H7N  N41 4912   0.716   2.913  64.231 -0.1960 -0.6336 -0.6652
  378C3H7N   O1 4913   0.719   2.992  63.953  0.3771 -0.2179 -0.7957
  378C3H7N   O2 4914   0.583   2.845  63.903 -0.6844  0.1998  0.6473
  379C3H7N   C1 4915   0.268   3.258  63.703  0.6209 -0.2887 -0.4541
  379C3H7N  CT1 4916   0.308   3.275  63.851  0.0996  0.0720  0.5637
  379C3H7N  CT2 4917   0.434   3.192  63.885 -0.1075 -0.5483  0.1575
  379C3H7N   H1 4918   0.163   3.152  63.939  3.4891 -2.0797  2.9635
  379C3H7N   H2 4919   0.119   3.317  63.943 -0.2742 -1.2843 -1.2183
  379C3H7N   H3 4920   0.237   3.257  64.043 -0.2483 -1.9619  0.6673
  379C3H7N  HC1 4921   0.340   3.379  63.855  3.5273 -0.8960 -0.2598
  379C3H7N  HC2 4922   0.475   3.235  63.977 -0.6880  2.0879 -0.7688
  379C3H7N  HC3 4923   0.518   3.191  63.816 -0.0614 -0.4222  0.2114
  379C3H7N  HC4 4924   0.419   3.084  63.897  0.0384 -0.5308  0.5152
  379C3H7N  N41 4925   0.197   3.249  63.948  0.2390 -0.6159  0.3483
  379C3H7N   O1 4926   0.179   3.180  63.683  0.1028  0.4473  0.0244
  379C3H7N   O2 4927   0.317   3.324  63.614 -0.1962  0.2475  0.1125
  380C3H7N   C1 4928  20.490   3.553  64.351 -0.6493 -0.4337 -0.6010
  380C3H7N  CT1 4929   0.016   3.526  64.207  0.0962  0.4086  0.0537
  380C3H7N  CT2 4930   0.138   3.604  64.159 -0.5129 -0.2768  0.3483
  380C3H7N   H1 4931  20.377   3.654  64.101  1.4310  0.2591 -1.2585
  380C3H7N   H2 4932  20.336   3.500  64.135  0.9488 -0.7136 -0.6466
  380C3H7N   H3 4933  20.435   3.528  64.006 -1.9524 -1.9531 -0.4363
  380C3H7N  HC1 4934   0.037   3.419  64.207  0.4822  0.4473  2.7863
  380C3H7N  HC2 4935   0.156   3.586  64.054 -0.3240 -2.0894  0.6761
  380C3H7N  HC3 4936   0.219   3.580  64.228 -0.3048  2.4028  1.1167
  380C3H7N  HC4 4937   0.122   3.712  64.159  1.2994  0.0319 -3.0545
  380C3H7N  N41 4938  20.415   3.559  64.102  0.5681 -0.0835 -0.4441
  380C3H7N   O1 4939  20.400   3.625  64.375 -0.6339 -0.4074 -0.3538
  380C3H7N   O2 4940   0.042   3.502  64.441  0.8701 -0.5818 -0.0581
  381C3H7N   C1 4941   0.315   2.663  64.632  0.6053 -0.1737  0.8545
  381C3H7N  CT1 4942   0.295   2.688  64.479 -0.7780 -0.7617  0.0809
  381C3H7N  CT2 4943   0.186   2.598  64.424 -0.2508 -0.0720  0.3816
  381C3H7N   H1 4944   0.467   2.571  64.408 -1.5825 -0.9988  0.4862
  381C3H7N   H2 4945   0.486   2.737  64.413 -0.7451  1.0950 -1.3831
  381C3H7N   H3 4946   0.394   2.668  64.299  3.4147 -0.0533 -1.2372
  381C3H7N  HC1 4947   0.273   2.792  64.457 -1.1300 -0.6077  1.1275
  381C3H7N  HC2 4948   0.162   2.616  64.320 -0.2787  0.1099  0.4211
  381C3H7N  HC3 4949   0.093   2.604  64.481 -0.5797  0.6270 -0.2179
  381C3H7N  HC4 4950   0.232   2.501  64.442 -0.3238 -0.0299  0.8079
  381C3H7N  N41 4951   0.417   2.661  64.399  0.2990 -0.0269 -0.4652
  381C3H7N   O1 4952   0.373   2.562  64.668  0.2675  0.1131 -0.0561
  381C3H7N   O2 4953   0.273   2.737  64.716 -0.3299 -0.1580 -0.0409
  382C3H7N   C1 4954   0.655   2.909  64.589  0.0904 -0.6761  0.1934
  382C3H7N  CT1 4955   0.586   2.898  64.727 -0.9445  0.1281 -1.5358
  382C3H7N  CT2 4956   0.469   2.990  64.738  0.2091 -0.2539 -0.1871
  382C3H7N   H1 4957   0.720   3.032  64.824  2.4436 -1.1383  0.4579
  382C3H7N   H2 4958   0.776   2.882  64.839 -0.6113 -0.1210 -2.7407
  382C3H7N   H3 4959   0.655   2.928  64.937 -1.1376 -1.5281 -0.1872
  382C3H7N  HC1 4960   0.549   2.797  64.746 -0.3459 -0.4493 -3.3909
  382C3H7N  HC2 4961   0.419   2.968  64.832  2.2511  1.7375  1.4281
  382C3H7N  HC3 4962   0.392   2.987  64.661 -0.4724  1.1551  0.4178
  382C3H7N  HC4 4963   0.518   3.087  64.740  1.2556 -0.7983  1.0630
  382C3H7N  N41 4964   0.688   2.935  64.839 -0.6963 -0.2075  0.0500
  382C3H7N   O1 4965   0.746   2.988  64.560  0.5030  0.0373 -0.2884
  382C3H7N   O2 4966   0.599   2.843  64.502  0.1974 -0.0969  0.7199
  383C3H7N   C1 4967   0.246   3.263  64.290  0.0068  0.2817  0.4334
  383C3H7N  CT1 4968   0.294   3.287  64.439 -0.4581  0.3138  0.0996
  383C3H7N  CT2 4969   0.416   3.199  64.469 -0.2793  0.2855 -1.0969
  383C3H7N   H1 4970   0.145   3.176  64.534 -2.3697  0.4861  1.3192
  383C3H7N   H2 4971   0.109   3.344  64.510  0.5323  1.2915 -0.8008
  383C3H7N   H3 4972   0.214   3.289  64.633  2.5691  0.1957 -1.1075
  383C3H7N  HC1 4973   0.325   3.388  64.463 -2.4307  1.4177 -1.7305
  383C3H7N  HC2 4974   0.460   3.221  64.567 -1.8407  0.0984 -0.3352
  383C3H7N  HC3 4975   0.501   3.207  64.401 -0.0400  1.8166 -0.6478
  383C3H7N  HC4 4976   0.395   3.093  64.458  3.3914 -0.3904 -2.1908
  383C3H7N  N41 4977   0.180   3.274  64.537 -1.0331  0.0610  0.1342
  383C3H7N   O1 4978   0.144   3.195  64.277  0.4691 -0.5557  0.0188
  383C3H7N   O2 4979   0.309   3.302  64.190  0.2727 -0.9623 -0.0835
  384C3H7N   C1 4980  20.492   3.529  64.940  0.6417  0.5035  0.1007
  384C3H7N  CT1 4981   0.026   3.504  64.791  0.7126  0.2242  0.4064
  384C3H7N  CT2 4982   0.152   3.598  64.772 -0.2356 -0.7147  0.1567
  384C3H7N   H1 4983  20.410   3.647  64.723 -1.6677 -0.2146 -0.3396
  384C3H7N   H2 4984  20.346   3.496  64.715 -0.0995  1.4946  0.5437
  384C3H7N   H3 4985  20.466   3.540  64.598  2.1467  1.2055  0.0512
  384C3H7N  HC1 4986   0.049   3.399  64.771  0.1087  0.1158  0.2728
  384C3H7N  HC2 4987   0.213   3.577  64.684  0.4711 -2.2882  0.9983
  384C3H7N  HC3 4988   0.211   3.579  64.862 -2.3871  0.0399  1.7537
  384C3H7N  HC4 4989   0.114   3.700  64.773  0.4629 -0.4148 -1.4655
  384C3H7N  N41 4990  20.432   3.550  64.695  0.4804  0.2496 -0.4042
  384C3H7N   O1 4991  20.405   3.614  64.965  0.6431 -0.1222  0.0183
  384C3H7N   O2 4992   0.046   3.469  65.026  0.0448 -0.8240  0.0599
  385C3H7N   C1 4993   0.332   2.681  65.250  0.2262 -0.0996  0.0181
  385C3H7N  CT1 4994   0.272   2.696  65.107  0.6652  0.3100 -0.8445
  385C3H7N  CT2 4995   0.148   2.611  65.083 -0.5308  0.0637  0.0087
  385C3H7N   H1 4996   0.433   2.565  65.021 -0.9717  0.3840  2.7279
  385C3H7N   H2 4997   0.446   2.724  65.010 -0.9189  2.0250 -3.1621
  385C3H7N   H3 4998   0.343   2.652  64.904 -1.3929 -0.6752  0.3671
  385C3H7N  HC1 4999   0.243   2.800  65.092  0.5716  0.6195  1.4046
  385C3H7N  HC2 5000   0.117   2.635  64.981 -1.1364 -0.6079  0.0292
  385C3H7N  HC3 5001   0.079   2.615  65.167 -0.4571 -2.6948  0.2549
  385C3H7N  HC4 5002   0.184   2.508  65.086  2.7622  1.1505  0.7217
  385C3H7N  N41 5003   0.376   2.649  65.002  0.1756  0.5699 -0.1077
  385C3H7N   O1 5004   0.389   2.574  65.280  0.0067  0.2888  0.4243
  385C3H7N   O2 5005   0.273   2.747  65.333  0.6046  0.6719 -0.1033
  386C3H7N   C1 5006   0.615   2.917  65.172  0.2718  0.2350  0.2583
  386C3H7N  CT1 5007   0.581   2.902  65.322 -0.1397  0.8240 -0.0464
  386C3H7N  CT2 5008   0.463   2.992  65.351  0.4237 -0.7372 -0.9673
  386C3H7N   H1 5009   0.712   3.041  65.415  0.4846 -0.2589 -1.5965
  386C3H7N   H2 5010   0.772   2.879  65.407  0.0767 -0.9817  2.6853
  386C3H7N   H3 5011   0.661   2.900  65.514 -1.8524  1.6838  0.2563
  386C3H7N  HC1 5012   0.572   2.795  65.341 -0.9039  0.4958 -2.0502
  386C3H7N  HC2 5013   0.446   2.981  65.458  4.4437  0.7847 -0.0776
  386C3H7N  HC3 5014   0.367   2.970  65.306  0.1086  0.6294 -0.9775
  386C3H7N  HC4 5015   0.475   3.100  65.343 -2.4200 -0.3692 -0.5604
  386C3H7N  N41 5016   0.691   2.941  65.424  0.1954 -0.0637  0.1210
  386C3H7N   O1 5017   0.700   2.993  65.128  1.0896  0.2633 -0.6607
  386C3H7N   O2 5018   0.545   2.847  65.096  0.0822  0.3252 -0.2695
  387C3H7N   C1 5019   0.283   3.258  64.864  0.1160 -0.1879  0.4889
  387C3H7N  CT1 5020   0.329   3.296  65.007  0.7405  1.1884 -0.2355
  387C3H7N  CT2 5021   0.447   3.204  65.036 -0.1093  0.5350 -0.8258
  387C3H7N   H1 5022   0.198   3.162  65.090  2.5045 -0.1087 -0.5304
  387C3H7N   H2 5023   0.142   3.314  65.062 -1.6079 -3.1550 -2.0598
  387C3H7N   H3 5024   0.243   3.288  65.196 -2.1685  0.5791  0.5170
  387C3H7N  HC1 5025   0.346   3.402  65.026 -2.9761  1.3377  2.6929
  387C3H7N  HC2 5026   0.492   3.219  65.134 -0.4181 -3.3388 -0.0009
  387C3H7N  HC3 5027   0.515   3.208  64.952 -0.7667  0.6925 -1.3475
  387C3H7N  HC4 5028   0.416   3.100  65.033  0.8196  0.1429  1.6891
  387C3H7N  N41 5029   0.223   3.261  65.098 -0.0846  0.5283  0.0880
  387C3H7N   O1 5030   0.203   3.169  64.845  0.5690  0.0770  0.3222
  387C3H7N   O2 5031   0.320   3.323  64.768  0.1455  0.5027 -0.3526
  388C3H7N   C1 5032  20.486   3.521  65.532  0.1733  0.2701  0.3273
  388C3H7N  CT1 5033   0.021   3.519  65.383  0.1595 -0.4808  0.1119
  388C3H7N  CT2 5034   0.149   3.604  65.358 -0.2409 -0.1978 -0.3250
  388C3H7N   H1 5035  20.386   3.639  65.278 -0.0198 -0.7019 -1.9854
  388C3H7N   H2 5036  20.356   3.467  65.294 -0.3054 -0.2885 -0.4845
  388C3H7N   H3 5037  20.461   3.525  65.186 -1.4505 -3.0281 -0.0697
  388C3H7N  HC1 5038   0.054   3.416  65.372 -0.2793 -1.0747  3.6227
  388C3H7N  HC2 5039   0.193   3.593  65.259  0.5976 -2.2096  0.2256
  388C3H7N  HC3 5040   0.227   3.585  65.432  0.6461 -0.7202 -1.3784
  388C3H7N  HC4 5041   0.121   3.709  65.350  1.6399  0.3216 -0.3839
  388C3H7N  N41 5042  20.424   3.543  65.281  0.1571 -0.5991  0.1266
  388C3H7N   O1 5043  20.400   3.593  65.577  0.1249 -0.0555 -0.6113
  388C3H7N   O2 5044   0.037   3.443  65.607  0.6915 -1.1199 -0.2919
  389C3H7N   C1 5045   0.329   2.651  65.825 -0.4885 -0.0282 -0.6240
  389C3H7N  CT1 5046   0.299   2.681  65.673  0.0366 -0.0410 -0.6423
  389C3H7N  CT2 5047   0.192   2.578  65.629 -0.4170 -0.1714 -0.5254
  389C3H7N   H1 5048   0.457   2.565  65.581  0.3750 -0.3550 -0.2762
  389C3H7N   H2 5049   0.482   2.739  65.598 -4.2648  3.6684  3.6096
  389C3H7N   H3 5050   0.391   2.677  65.481 -0.9681  2.0091  1.4600
  389C3H7N  HC1 5051   0.263   2.783  65.660  0.4732  0.1094 -0.6796
  389C3H7N  HC2 5052   0.145   2.602  65.533 -0.6360  1.1832 -0.0873
  389C3H7N  HC3 5053   0.115   2.579  65.706  1.1757 -1.7210  1.1363
  389C3H7N  HC4 5054   0.235   2.479  65.620 -0.1984  0.1327 -3.4905
  389C3H7N  N41 5055   0.418   2.660  65.579  0.8596 -0.1305  0.6328
  389C3H7N   O1 5056   0.426   2.576  65.849  0.3241 -0.7740 -0.7603
  389C3H7N   O2 5057   0.279   2.707  65.920 -0.1605 -0.2213  0.0439
  390C3H7N   C1 5058   0.647   2.901  65.747  0.0316 -0.3496  0.0355
  390C3H7N  CT1 5059   0.607   2.890  65.890  0.9133 -0.6350 -0.2298
  390C3H7N  CT2 5060   0.477   2.968  65.926 -0.0581 -0.9576  1.0012
  390C3H7N   H1 5061   0.715   3.036  65.986 -0.8830  1.1793  5.1201
  390C3H7N   H2 5062   0.796   2.881  65.971  0.9632 -0.1872  1.2945
  390C3H7N   H3 5063   0.685   2.911  66.089  1.8200 -0.0315 -0.0707
  390C3H7N  HC1 5064   0.584   2.785  65.907  0.8573 -0.3711  1.3878
  390C3H7N  HC2 5065   0.445   2.944  66.028  1.8413 -2.2452  1.3147
  390C3H7N  HC3 5066   0.408   2.952  65.843 -0.9774  2.4565  1.0193
  390C3H7N  HC4 5067   0.491   3.076  65.922  0.1084 -1.0175 -0.0874
  390C3H7N  N41 5068   0.709   2.933  65.990  1.1672  0.6831 -0.0910
  390C3H7N   O1 5069   0.738   2.972  65.717  0.5641 -0.1773 -0.6149
  390C3H7N   O2 5070   0.570   2.851  65.665 -0.2660 -0.6793 -0.3522
  391C3H7N   C1 5071   0.291   3.280  65.462  0.3097  0.6925  1.0231
  391C3H7N  CT1 5072   0.334   3.294  65.609 -0.4114  0.6036 -0.3604
  391C3H7N  CT2 5073   0.458   3.208  65.635  0.2008 -0.4870  0.3075
  391C3H7N   H1 5074   0.205   3.153  65.697  3.2633  0.1315 -0.6365
  391C3H7N   H2 5075   0.142   3.306  65.684 -0.0172 -2.7675 -5.9012
  391C3H7N   H3 5076   0.255   3.261  65.809 -0.6610  0.4027  0.5006
  391C3H7N  HC1 5077   0.352   3.401  65.620 -3.6565  0.9851  1.9852
  391C3H7N  HC2 5078   0.503   3.240  65.729 -2.1762 -0.5994  1.5523
  391C3H7N  HC3 5079   0.519   3.236  65.550  0.5688 -1.9733  0.0805
  391C3H7N  HC4 5080   0.424   3.105  65.625 -2.2879  0.2978  0.2998
  391C3H7N  N41 5081   0.227   3.253  65.710  0.5611  0.6606  0.1168
  391C3H7N   O1 5082   0.196   3.205  65.428  0.3136 -0.0748 -0.1618
  391C3H7N   O2 5083   0.331   3.353  65.371 -0.1142  0.8747  0.1341
  392C3H7N   C1 5084  20.465   3.512  66.101 -0.1001  0.1832  0.0503
  392C3H7N  CT1 5085  20.502   3.496  65.955  0.2073 -0.2023  0.9053
  392C3H7N  CT2 5086   0.116   3.585  65.911 -0.3707 -0.4845 -0.6194
  392C3H7N   H1 5087  20.394   3.641  65.865 -0.6463  0.0004  1.3818
  392C3H7N   H2 5088  20.309   3.499  65.902  0.0648 -0.9498 -1.8280
  392C3H7N   H3 5089  20.411   3.494  65.766  1.2871 -1.5698  1.1983
  392C3H7N  HC1 5090   0.019   3.392  65.936  0.4643  0.0352 -0.0473
  392C3H7N  HC2 5091   0.153   3.556  65.813 -1.5145 -2.7555 -0.3902
  392C3H7N  HC3 5092   0.201   3.573  65.979 -0.4003 -1.8009 -0.7958
  392C3H7N  HC4 5093   0.086   3.690  65.910  0.7291 -0.1552 -0.0341
  392C3H7N  N41 5094  20.394   3.538  65.859  0.7513  0.0495  0.3542
  392C3H7N   O1 5095  20.386   3.605  66.136  0.4236  0.6712  0.0578
  392C3H7N   O2 5096   0.022   3.458  66.186  0.3428 -0.0686  0.0018
  393C3H7N   C1 5097   0.379   2.687  66.401  0.4195 -0.0100 -0.2963
  393C3H7N  CT1 5098   0.333   2.693  66.250  0.3893 -0.1968  0.9144
  393C3H7N  CT2 5099   0.226   2.591  66.211 -0.1238 -0.6459  0.0277
  393C3H7N   H1 5100   0.492   2.567  66.176  2.0338 -0.5479 -1.4413
  393C3H7N   H2 5101   0.507   2.741  66.156  1.8867 -1.1382  1.1187
  393C3H7N   H3 5102   0.405   2.645  66.059  0.3509 -1.4913  1.6176
  393C3H7N  HC1 5103   0.293   2.792  66.228  0.9220 -0.1122  0.2946
  393C3H7N  HC2 5104   0.188   2.583  66.109 -0.3858  0.9016 -0.0155
  393C3H7N  HC3 5105   0.130   2.609  66.260 -1.6708 -2.1577 -2.3360
  393C3H7N  HC4 5106   0.255   2.489  66.233 -0.9943  0.1894  5.7289
  393C3H7N  N41 5107   0.447   2.657  66.153  0.8293 -0.3964  1.2663
  393C3H7N   O1 5108   0.464   2.610  66.429 -0.0634  0.4488 -0.0361
  393C3H7N   O2 5109   0.305   2.740  66.490 -0.0011  0.4190 -0.2382
  394C3H7N   C1 5110   0.653   2.935  66.339  0.0488  0.0844  0.0843
  394C3H7N  CT1 5111   0.623   2.908  66.493  0.5183 -0.8432 -0.2748
  394C3H7N  CT2 5112   0.505   3.000  66.521  0.1600 -0.1611 -0.1213
  394C3H7N   H1 5113   0.765   3.030  66.596 -0.8083  1.4583 -2.7220
  394C3H7N   H2 5114   0.805   2.870  66.582 -0.3486  0.6881 -1.7404
  394C3H7N   H3 5115   0.689   2.923  66.691 -2.8616  0.4186 -2.0729
  394C3H7N  HC1 5116   0.584   2.809  66.515 -1.4917 -0.1634 -0.6543
  394C3H7N  HC2 5117   0.470   2.967  66.619 -0.7719  3.4334  0.7997
  394C3H7N  HC3 5118   0.425   3.000  66.447  1.6104  1.1179 -1.7679
  394C3H7N  HC4 5119   0.536   3.104  66.516 -0.2414  0.0210  1.1636
  394C3H7N  N41 5120   0.725   2.935  66.595  0.0595  1.0435 -0.9479
  394C3H7N   O1 5121   0.744   3.003  66.310 -0.3735  0.7665 -0.9788
  394C3H7N   O2 5122   0.608   2.857  66.256 -0.3377 -0.0305 -0.1224
  395C3H7N   C1 5123   0.283   3.296  66.034 -0.1804 -0.5428 -0.2656
  395C3H7N  CT1 5124   0.326   3.297  66.182  0.5221  0.4041 -0.3434
  395C3H7N  CT2 5125   0.448   3.214  66.219  0.9711  0.5881  0.5140
  395C3H7N   H1 5126   0.192   3.148  66.243  1.1781 -1.3585  1.1523
  395C3H7N   H2 5127   0.147   3.305  66.270  1.2576  0.9539 -3.8904
  395C3H7N   H3 5128   0.237   3.244  66.385 -1.4360 -0.9270 -0.5694
  395C3H7N  HC1 5129   0.335   3.399  66.217  3.1770 -0.0975  0.4956
  395C3H7N  HC2 5130   0.454   3.228  66.327 -0.6181  0.0296  0.6929
  395C3H7N  HC3 5131   0.534   3.247  66.161 -0.8630  0.8459 -2.1648
  395C3H7N  HC4 5132   0.432   3.117  66.172  2.6121  0.3377  0.4227
  395C3H7N  N41 5133   0.224   3.238  66.283  0.0106 -0.0034 -0.8173
  395C3H7N   O1 5134   0.202   3.216  65.993 -0.1223 -0.0870 -0.2999
  395C3H7N   O2 5135   0.356   3.340  65.948 -0.2721 -0.4133 -0.3677
  396C3H7N   C1 5136  20.478   3.516  66.673 -0.0654 -0.6551  0.2884
  396C3H7N  CT1 5137   0.008   3.501  66.522 -0.1506 -0.5296  0.2404
  396C3H7N  CT2 5138   0.133   3.573  66.490  0.2637  0.2743 -0.2496
  396C3H7N   H1 5139  20.401   3.638  66.423  1.4807 -0.4079 -0.7741
  396C3H7N   H2 5140  20.323   3.491  66.431 -0.5930  0.2176  0.7701
  396C3H7N   H3 5141  20.457   3.515  66.330 -1.1249 -0.2011  0.2566
  396C3H7N  HC1 5142   0.032   3.395  66.514 -0.1285 -0.5021 -0.0453
  396C3H7N  HC2 5143   0.176   3.554  66.392  1.9560 -0.6040  0.6322
  396C3H7N  HC3 5144   0.218   3.555  66.557 -0.4970 -0.8570  0.4214
  396C3H7N  HC4 5145   0.118   3.681  66.501 -0.6801 -0.0336  1.6482
  396C3H7N  N41 5146  20.416   3.536  66.423 -0.1522 -0.6848  0.8111
  396C3H7N   O1 5147  20.395   3.597  66.717 -0.7087 -0.2777 -0.1355
  396C3H7N   O2 5148   0.034   3.450  66.756  0.8954  0.0931 -0.4126
  397C3H7N   C1 5149   0.305   2.644  66.959 -0.5910  0.0912 -0.1406
  397C3H7N  CT1 5150   0.282   2.668  66.809  0.0651 -0.2655 -0.3425
  397C3H7N  CT2 5151   0.188   2.569  66.756  0.6072  0.0514  0.1390
  397C3H7N   H1 5152   0.466   2.584  66.741 -1.4657 -0.2786 -0.2962
  397C3H7N   H2 5153   0.484   2.742  66.775  1.0976 -0.3941 -0.5056
  397C3H7N   H3 5154   0.389   2.698  66.642 -1.4632 -0.0968 -0.0472
  397C3H7N  HC1 5155   0.237   2.765  66.788 -0.9796 -0.5065  0.7018
  397C3H7N  HC2 5156   0.169   2.592  66.651 -0.9994 -0.2975  0.3470
  397C3H7N  HC3 5157   0.098   2.562  66.817  0.8317  0.0778  0.4834
  397C3H7N  HC4 5158   0.246   2.477  66.762  0.9725  0.1205 -1.9912
  397C3H7N  N41 5159   0.415   2.674  66.739 -0.0029  0.5726 -0.2632
  397C3H7N   O1 5160   0.376   2.554  66.993  0.1260  0.6575 -0.0236
  397C3H7N   O2 5161   0.260   2.726  67.037 -0.1525 -0.0906  0.3306
  398C3H7N   C1 5162   0.661   2.926  66.911 -0.1890 -0.1787 -0.0773
  398C3H7N  CT1 5163   0.615   2.896  67.049  0.2688 -0.6617 -0.3912
  398C3H7N  CT2 5164   0.498   2.992  67.085  0.0415 -0.1071 -0.9488
  398C3H7N   H1 5165   0.744   3.020  67.138  1.4288  0.0561  1.6765
  398C3H7N   H2 5166   0.792   2.857  67.147 -0.5552 -0.6438  2.9710
  398C3H7N   H3 5167   0.666   2.907  67.244 -1.1244  0.0482 -0.0324
  398C3H7N  HC1 5168   0.597   2.789  67.058  1.2777 -0.7579  0.5882
  398C3H7N  HC2 5169   0.465   2.983  67.189 -0.2382 -1.2467 -1.1314
  398C3H7N  HC3 5170   0.420   2.979  67.010 -1.5467  2.1402  0.2314
  398C3H7N  HC4 5171   0.533   3.095  67.082 -3.5098  1.1714 -1.6438
  398C3H7N  N41 5172   0.712   2.923  67.153  0.0302  0.3347  0.5814
  398C3H7N   O1 5173   0.748   3.005  66.890 -0.0181  0.5120 -0.0838
  398C3H7N   O2 5174   0.610   2.857  66.824  0.3084  0.2034 -0.0965
  399C3H7N   C1 5175   0.278   3.283  66.633 -0.7865  0.1636 -0.0368
  399C3H7N  CT1 5176   0.310   3.294  66.781 -0.2058 -0.0627  0.7205
  399C3H7N  CT2 5177   0.434   3.209  66.807  0.0951  0.3102 -0.1191
  399C3H7N   H1 5178   0.171   3.140  66.833 -0.3062  0.2786  0.5718
  399C3H7N   H2 5179   0.105   3.294  66.862  0.4391  0.0135 -0.2118
  399C3H7N   H3 5180   0.234   3.227  66.956  0.9925  2.8602  0.8191
  399C3H7N  HC1 5181   0.324   3.400  66.800  3.9744 -0.3685 -0.0364
  399C3H7N  HC2 5182   0.452   3.215  66.914  2.9015  0.5205 -0.5407
  399C3H7N  HC3 5183   0.517   3.247  66.746  0.8205 -0.4197  0.4110
  399C3H7N  HC4 5184   0.410   3.106  66.783 -0.7177  0.7335 -1.1705
  399C3H7N  N41 5185   0.191   3.237  66.863  0.4790  0.0751  0.7270
  399C3H7N   O1 5186   0.218   3.179  66.596  0.5195 -0.1461  0.9557
  399C3H7N   O2 5187   0.343   3.344  66.558 -0.3938  0.0375 -0.3103
  400C3H7N   C1 5188  20.456   3.524  67.255 -0.3554 -0.2392  0.3264
  400C3H7N  CT1 5189  20.493   3.522  67.102  0.3666  0.8632  0.2081
  400C3H7N  CT2 5190   0.091   3.627  67.084 -0.2199  0.5556 -0.0773
  400C3H7N   H1 5191  20.349   3.637  67.025 -3.4972  0.3519 -4.2439
  400C3H7N   H2 5192  20.314   3.471  67.017 -0.6465  0.6473 -2.7003
  400C3H7N   H3 5193  20.422   3.547  66.906 -2.8866 -0.2353 -1.6189
  400C3H7N  HC1 5194   0.029   3.425  67.077  2.4758  2.2293 -1.4801
  400C3H7N  HC2 5195   0.123   3.627  66.979 -2.3823  3.8982 -0.7885
  400C3H7N  HC3 5196   0.167   3.601  67.157  0.0176  1.8225  0.1391
  400C3H7N  HC4 5197   0.053   3.728  67.097  1.9789  1.3756  0.2425
  400C3H7N  N41 5198  20.387   3.543  67.003 -0.1813  0.6517 -0.5335
  400C3H7N   O1 5199  20.382   3.610  67.299 -0.3096  0.7857 -0.0639
  400C3H7N   O2 5200   0.029   3.476  67.334  0.0671 -0.1828  0.1265
  401C3H7N   C1 5201   0.339   2.648  67.552 -0.2959  0.6548 -0.1561
  401C3H7N  CT1 5202   0.290   2.666  67.409 -0.1685  0.6273 -0.9029
  401C3H7N  CT2 5203   0.191   2.560  67.384  0.4318  0.3142  0.4430
  401C3H7N   H1 5204   0.434   2.564  67.298 -3.6859 -1.9765  1.6330
  401C3H7N   H2 5205   0.463   2.729  67.290  1.2901 -0.8463  1.3324
  401C3H7N   H3 5206   0.341   2.662  67.203  1.5337  0.2230 -0.0888
  401C3H7N  HC1 5207   0.245   2.765  67.400  1.0877  1.4345  1.3806
  401C3H7N  HC2 5208   0.151   2.580  67.285  2.4929  1.7927 -0.1381
  401C3H7N  HC3 5209   0.103   2.555  67.449 -0.8073 -1.7227 -1.3315
  401C3H7N  HC4 5210   0.234   2.460  67.387 -0.6267 -0.1632 -0.1232
  401C3H7N  N41 5211   0.389   2.657  67.294  0.3473  0.0675  0.5316
  401C3H7N   O1 5212   0.441   2.582  67.569 -0.0582 -0.2057  0.2432
  401C3H7N   O2 5213   0.289   2.715  67.644 -0.2215  0.3472  0.5539
  402C3H7N   C1 5214   0.654   2.884  67.491 -0.0043 -0.2915 -0.0444
  402C3H7N  CT1 5215   0.605   2.880  67.644 -0.6378  0.5359  0.4581
  402C3H7N  CT2 5216   0.504   2.992  67.666 -0.1632 -0.2769 -0.4328
  402C3H7N   H1 5217   0.748   3.003  67.721 -1.3341 -0.0537  0.5698
  402C3H7N   H2 5218   0.797   2.842  67.714  0.0321  0.0090 -2.2067
  402C3H7N   H3 5219   0.676   2.908  67.830  0.3114  2.4596  0.3019
  402C3H7N  HC1 5220   0.561   2.782  67.664 -0.6558  0.4113 -0.2068
  402C3H7N  HC2 5221   0.459   2.991  67.765  3.3727 -0.6241  1.2702
  402C3H7N  HC3 5222   0.411   2.975  67.612 -0.6205  0.1400  0.2208
  402C3H7N  HC4 5223   0.541   3.093  67.652 -4.0700  1.9062  3.5961
  402C3H7N  N41 5224   0.718   2.905  67.735  0.2122 -0.5750  0.3131
  402C3H7N   O1 5225   0.747   2.962  67.458  0.7271 -0.1348  0.0747
  402C3H7N   O2 5226   0.582   2.862  67.401 -0.8548  0.7879 -0.2028
  403C3H7N   C1 5227   0.252   3.276  67.196 -1.0490  0.9701  0.6530
  403C3H7N  CT1 5228   0.300   3.303  67.339  0.8720  0.1445 -0.3160
  403C3H7N  CT2 5229   0.424   3.216  67.355 -0.2465  0.2989  0.5452
  403C3H7N   H1 5230   0.168   3.163  67.424  2.5427 -1.2529  1.5867
  403C3H7N   H2 5231   0.120   3.330  67.449  0.7346  0.3639 -2.3317
  403C3H7N   H3 5232   0.233   3.253  67.539  0.0485 -3.0317 -0.4030
  403C3H7N  HC1 5233   0.318   3.410  67.345  2.7451 -0.1177 -0.9314
  403C3H7N  HC2 5234   0.460   3.228  67.457  1.7942 -0.3814 -0.0692
  403C3H7N  HC3 5235   0.511   3.237  67.292 -0.1328 -0.8138  0.3093
  403C3H7N  HC4 5236   0.399   3.113  67.328 -1.1006  0.7967 -0.6023
  403C3H7N  N41 5237   0.196   3.260  67.443  0.3963 -0.2093 -0.3533
  403C3H7N   O1 5238   0.168   3.188  67.173 -0.3704 -0.4545  0.3720
  403C3H7N   O2 5239   0.316   3.328  67.112  0.6449 -0.2631  0.6664
  404C3H7N   C1 5240  20.488   3.539  67.830 -0.5527 -0.6350  0.3120
  404C3H7N  CT1 5241   0.028   3.522  67.685  0.0949  0.1540  0.4882
  404C3H7N  CT2 5242   0.142   3.620  67.660 -0.0819  0.7131  0.4724
  404C3H7N   H1 5243  20.386   3.653  67.588  0.5146  0.5943 -1.0172
  404C3H7N   H2 5244  20.365   3.488  67.566  2.0279 -0.2386 -3.0934
  404C3H7N   H3 5245  20.482   3.556  67.487  1.2375 -2.4491  1.1215
  404C3H7N  HC1 5246   0.062   3.420  67.669  0.1721  0.2838 -0.1685
  404C3H7N  HC2 5247   0.175   3.601  67.558  1.9651  0.0820  1.2102
  404C3H7N  HC3 5248   0.229   3.596  67.722 -0.1718 -1.8515 -0.3900
  404C3H7N  HC4 5249   0.116   3.726  67.667  3.0856  1.6943 -1.4034
  404C3H7N  N41 5250  20.435   3.562  67.578  0.6809  0.4807  0.6965
  404C3H7N   O1 5251  20.420   3.629  67.872 -0.1328  1.4316  0.5647
  404C3H7N   O2 5252   0.046   3.476  67.913  0.7990 -0.0281 -0.0592
  405C3H7N   C1 5253   0.302   2.655  68.129 -0.3313 -1.0293 -0.5191
  405C3H7N  CT1 5254   0.274   2.682  67.984  0.7061  0.1560 -0.6285
  405C3H7N  CT2 5255   0.138   2.612  67.941 -0.4675  0.0477  0.0958
  405C3H7N   H1 5256   0.407   2.533  67.896 -0.5241  0.3069  0.6235
  405C3H7N   H2 5257   0.469   2.686  67.901  0.3053  0.8091 -1.6092
  405C3H7N   H3 5258   0.359   2.657  67.791  0.0718 -0.4497 -0.2588
  405C3H7N  HC1 5259   0.285   2.789  67.964 -0.2917  0.0786 -1.6792
  405C3H7N  HC2 5260   0.130   2.635  67.835  2.6161  1.2211  0.0457
  405C3H7N  HC3 5261   0.054   2.654  67.997  1.1008  2.5775  0.6726
  405C3H7N  HC4 5262   0.146   2.504  67.944 -2.3566 -0.0837  1.6494
  405C3H7N  N41 5263   0.382   2.633  67.889  0.2923  0.4738 -0.0816
  405C3H7N   O1 5264   0.361   2.556  68.165 -0.3585 -0.1384  0.8299
  405C3H7N   O2 5265   0.257   2.729  68.212  0.1739 -0.5773 -0.4274
  406C3H7N   C1 5266   0.629   2.900  68.070  0.0405 -0.5912  0.9168
  406C3H7N  CT1 5267   0.592   2.869  68.222 -0.7499  0.6285 -0.3748
  406C3H7N  CT2 5268   0.478   2.952  68.271  0.0699  0.1448  0.1062
  406C3H7N   H1 5269   0.763   2.967  68.309  1.3139 -0.5290  0.0257
  406C3H7N   H2 5270   0.788   2.817  68.298  2.4914  1.9121  0.4358
  406C3H7N   H3 5271   0.700   2.856  68.423 -1.7922  1.9552  0.6618
  406C3H7N  HC1 5272   0.562   2.764  68.229  2.9142 -0.2297  4.1454
  406C3H7N  HC2 5273   0.443   2.924  68.370 -0.2258 -1.0725 -0.3366
  406C3H7N  HC3 5274   0.387   2.952  68.211 -0.3380 -3.2010  0.6447
  406C3H7N  HC4 5275   0.512   3.055  68.265 -0.9870  0.4283 -1.3576
  406C3H7N  N41 5276   0.709   2.880  68.323  0.7855 -0.1518  0.3600
  406C3H7N   O1 5277   0.720   2.980  68.067 -0.2403 -0.1601  0.2837
  406C3H7N   O2 5278   0.613   2.819  67.982 -0.4760 -0.1419  0.3810
  407C3H7N   C1 5279   0.281   3.265  67.760  0.5002 -0.8649  0.0948
  407C3H7N  CT1 5280   0.306   3.281  67.913  0.0624 -0.1161  0.2245
  407C3H7N  CT2 5281   0.411   3.185  67.965 -0.0091 -1.0284  0.1331
  407C3H7N   H1 5282   0.147   3.162  67.985 -0.8583  1.0419 -2.9507
  407C3H7N   H2 5283   0.108   3.329  67.967 -0.8925 -0.0347  2.3482
  407C3H7N   H3 5284   0.194   3.285  68.091  5.9110 -2.5341  1.0248
  407C3H7N  HC1 5285   0.341   3.384  67.925  0.1118 -0.2217  0.9930
  407C3H7N  HC2 5286   0.406   3.180  68.073 -0.3115 -0.8776  0.1327
  407C3H7N  HC3 5287   0.507   3.220  67.925 -0.2858 -0.6865 -0.2381
  407C3H7N  HC4 5288   0.385   3.083  67.935  0.6454 -0.1187 -3.9255
  407C3H7N  N41 5289   0.180   3.260  67.992  0.1858  0.5147  0.8348
  407C3H7N   O1 5290   0.196   3.192  67.723  0.3431  0.1961  0.4846
  407C3H7N   O2 5291   0.337   3.334  67.680 -0.9294 -0.2501  0.7016
  408C3H7N   C1 5292  20.502   3.433  68.378  0.2830  0.2872 -1.0673
  408C3H7N  CT1 5293   0.066   3.543  68.306 -0.7360  0.5394 -0.9063
  408C3H7N  CT2 5294   0.109   3.660  68.400  0.0616  0.3360 -0.6551
  408C3H7N   H1 5295  20.414   3.651  68.221  0.2234  2.0695  0.7862
  408C3H7N   H2 5296  20.485   3.546  68.109  4.3838  0.0431 -0.3387
  408C3H7N   H3 5297   0.054   3.685  68.149 -2.2596  1.8868  0.0025
  408C3H7N  HC1 5298   0.158   3.500  68.265 -1.2961  0.6392 -2.2786
  408C3H7N  HC2 5299   0.152   3.743  68.343 -0.6538  0.3384 -1.2109
  408C3H7N  HC3 5300   0.179   3.632  68.478 -0.9281  2.4192  1.0272
  408C3H7N  HC4 5301   0.017   3.695  68.448 -2.3655 -1.8870 -3.4742
  408C3H7N  N41 5302  20.503   3.610  68.188 -0.5401  0.6974  0.4028
  408C3H7N   O1 5303  20.377   3.448  68.387 -0.6776 -0.1058  0.1535
  408C3H7N   O2 5304   0.035   3.323  68.398  0.2952 -0.7178  0.4811
  409C3H7N   C1 5305   0.316   3.878  49.052 -0.4430  0.4927  0.3181
  409C3H7N  CT1 5306   0.275   3.877  48.908 -0.0056  0.1656  0.0865
  409C3H7N  CT2 5307   0.146   3.801  48.884  0.2369 -0.1560  0.2320
  409C3H7N   H1 5308   0.395   3.723  48.838 -1.0621 -0.5748 -0.1075
  409C3H7N   H2 5309   0.456   3.883  48.831 -0.1332 -0.6747 -0.0416
  409C3H7N   H3 5310   0.335   3.830  48.719  0.3444 -0.6351 -0.4689
  409C3H7N  HC1 5311   0.268   3.983  48.882 -0.9497  0.4826  1.5738
  409C3H7N  HC2 5312   0.110   3.799  48.782 -3.3022 -1.5277  1.4335
  409C3H7N  HC3 5313   0.069   3.850  48.945  1.6916  1.1628  1.0593
  409C3H7N  HC4 5314   0.154   3.701  48.925 -0.7599 -0.3054  0.0791
  409C3H7N  N41 5315   0.374   3.821  48.814 -0.2960 -0.4232 -0.1801
  409C3H7N   O1 5316   0.408   3.805  49.088  0.1355 -0.5302  0.3681
  409C3H7N   O2 5317   0.248   3.941  49.133 -0.0318  0.2093 -0.5830
  410C3H7N   C1 5318   0.617   4.122  48.954 -0.0857 -0.3075  0.0288
  410C3H7N  CT1 5319   0.583   4.118  49.101  0.9699  0.0647  0.3284
  410C3H7N  CT2 5320   0.456   4.204  49.121 -0.5910 -0.4210  1.2126
  410C3H7N   H1 5321   0.723   4.247  49.188  0.1044 -0.3976 -1.8493
  410C3H7N   H2 5322   0.764   4.084  49.191 -0.7683 -1.2641 -1.1106
  410C3H7N   H3 5323   0.640   4.147  49.297 -1.6147  0.9087 -0.4720
  410C3H7N  HC1 5324   0.555   4.015  49.125 -0.4055  0.1164 -0.9961
  410C3H7N  HC2 5325   0.412   4.194  49.220 -0.9386  0.4957  1.1633
  410C3H7N  HC3 5326   0.380   4.168  49.052  0.0864 -1.9118  1.2394
  410C3H7N  HC4 5327   0.474   4.309  49.095  1.5283 -0.4221  2.5130
  410C3H7N  N41 5328   0.686   4.152  49.205  0.4551 -0.1464  0.4815
  410C3H7N   O1 5329   0.724   4.173  48.918 -0.5091  0.1069  0.0350
  410C3H7N   O2 5330   0.549   4.053  48.882 -0.5135 -0.3772  0.2276
  411C3H7N   C1 5331   0.360   4.677  48.760  0.1623 -0.5246 -0.0812
  411C3H7N  CT1 5332   0.364   4.528  48.807  0.0312  0.1542 -0.3914
  411C3H7N  CT2 5333   0.370   4.441  48.681  0.3311 -0.9056 -0.5284
  411C3H7N   H1 5334   0.150   4.507  48.832  0.5799 -0.2729 -1.4308
  411C3H7N   H2 5335   0.235   4.528  48.971 -0.2126 -0.9442  0.5429
  411C3H7N   H3 5336   0.240   4.380  48.901  0.3052 -1.0694 -2.0806
  411C3H7N  HC1 5337   0.457   4.507  48.860 -0.1126  1.3856  0.3943
  411C3H7N  HC2 5338   0.371   4.335  48.708 -0.1827 -0.7018  0.3184
  411C3H7N  HC3 5339   0.465   4.457  48.631  0.8051  1.0154  0.9242
  411C3H7N  HC4 5340   0.289   4.465  48.613 -0.3615 -1.5767  0.0496
  411C3H7N  N41 5341   0.238   4.481  48.879 -0.4166 -0.5426  0.3336
  411C3H7N   O1 5342   0.251   4.722  48.733 -0.1668  0.1457  0.3891
  411C3H7N   O2 5343   0.450   4.748  48.802 -0.5000 -0.1264 -0.6584
  412C3H7N   C1 5344  20.464   4.749  49.323  0.1775 -0.1643  0.2693
  412C3H7N  CT1 5345  20.486   4.727  49.173 -0.0494  0.3043  0.2174
  412C3H7N  CT2 5346   0.102   4.804  49.129 -0.1662  0.4455 -0.0958
  412C3H7N   H1 5347  20.342   4.859  49.088  1.8286  0.4137  1.0898
  412C3H7N   H2 5348  20.288   4.703  49.102 -0.6019 -0.1996 -1.2804
  412C3H7N   H3 5349  20.386   4.729  48.983 -0.8298 -1.0464  0.7265
  412C3H7N  HC1 5350  20.505   4.621  49.157  0.4083  0.4694 -0.3647
  412C3H7N  HC2 5351   0.124   4.774  49.027 -0.6633  1.4442 -0.4952
  412C3H7N  HC3 5352   0.187   4.776  49.192 -0.2438  1.4103  0.4485
  412C3H7N  HC4 5353   0.088   4.910  49.148 -0.8293  0.2277  0.7056
  412C3H7N  N41 5354  20.371   4.760  49.080 -0.1213 -0.1448  0.5443
  412C3H7N   O1 5355  20.379   4.824  49.359  0.4390  0.8791  0.1238
  412C3H7N   O2 5356   0.020   4.684  49.402  0.2631 -0.2128 -0.0374
  413C3H7N   C1 5357   0.321   3.868  49.610 -0.3678 -0.1735  0.6196
  413C3H7N  CT1 5358   0.284   3.884  49.465 -0.3154  0.0722 -0.3236
  413C3H7N  CT2 5359   0.159   3.806  49.435  0.4616  0.2513  0.3038
  413C3H7N   H1 5360   0.423   3.747  49.381 -0.4122  0.1014 -1.3404
  413C3H7N   H2 5361   0.477   3.902  49.381 -1.7837  1.1825  1.8512
  413C3H7N   H3 5362   0.355   3.855  49.273 -1.2925  1.2423 -0.5658
  413C3H7N  HC1 5363   0.272   3.990  49.441 -0.4493 -0.0747 -0.9114
  413C3H7N  HC2 5364   0.130   3.836  49.335 -0.6866  1.3014  0.9327
  413C3H7N  HC3 5365   0.080   3.837  49.504 -0.7106 -0.2645 -0.7925
  413C3H7N  HC4 5366   0.185   3.700  49.440  1.3292  0.4075 -0.7969
  413C3H7N  N41 5367   0.392   3.845  49.369 -0.6896  0.0699 -0.9143
  413C3H7N   O1 5368   0.395   3.777  49.642 -0.5046  0.0539 -0.3672
  413C3H7N   O2 5369   0.269   3.937  49.694  0.0125  0.0701  0.0453
  414C3H7N   C1 5370   0.626   4.136  49.532 -0.7925 -0.2246 -0.0656
  414C3H7N  CT1 5371   0.579   4.121  49.679  0.3371  0.3889  0.5249
  414C3H7N  CT2 5372   0.462   4.217  49.705 -0.1273 -0.1695 -0.3073
  414C3H7N   H1 5373   0.713   4.257  49.772  1.6440 -0.9299 -1.9264
  414C3H7N   H2 5374   0.762   4.098  49.773 -1.6220 -2.2688 -1.2319
  414C3H7N   H3 5375   0.638   4.153  49.877 -1.8829 -1.3645 -0.5774
  414C3H7N  HC1 5376   0.555   4.017  49.705 -1.7717  0.9173  0.8155
  414C3H7N  HC2 5377   0.424   4.196  49.805  0.4185 -1.2628 -0.3330
  414C3H7N  HC3 5378   0.380   4.202  49.634 -0.3878 -0.6727  0.0928
  414C3H7N  HC4 5379   0.497   4.321  49.706  1.2487 -0.6183  2.0358
  414C3H7N  N41 5380   0.680   4.160  49.783  0.1005 -0.1730  0.3632
  414C3H7N   O1 5381   0.694   4.232  49.502  0.4644 -0.2289 -0.4472
  414C3H7N   O2 5382   0.553   4.072  49.453  0.4754  0.6423  0.2659
  415C3H7N   C1 5383   0.248   4.488  49.234 -0.2161 -0.4125 -0.1546
  415C3H7N  CT1 5384   0.299   4.515  49.378 -0.2900  0.1456  0.0871
  415C3H7N  CT2 5385   0.417   4.419  49.401 -1.0941 -0.2468  0.5000
  415C3H7N   H1 5386   0.164   4.391  49.493 -1.9061  0.7897 -0.2921
  415C3H7N   H2 5387   0.123   4.557  49.480 -0.6661 -0.3657  0.2088
  415C3H7N   H3 5388   0.246   4.505  49.583  1.9294 -1.4120  0.0171
  415C3H7N  HC1 5389   0.333   4.618  49.386  0.3156 -0.0976  0.6149
  415C3H7N  HC2 5390   0.440   4.446  49.504 -0.6210  0.5004  0.2092
  415C3H7N  HC3 5391   0.489   4.442  49.323 -2.6193 -0.3377 -0.9599
  415C3H7N  HC4 5392   0.397   4.312  49.406  0.5389 -0.5208  1.4263
  415C3H7N  N41 5393   0.199   4.489  49.492 -0.2311  0.2146  0.7778
  415C3H7N   O1 5394   0.144   4.429  49.212  0.0604 -0.0034 -0.4225
  415C3H7N   O2 5395   0.318   4.527  49.142  0.0552  0.4030  0.0159
  416C3H7N   C1 5396  20.475   4.747  49.879  0.3612  0.0921  0.3468
  416C3H7N  CT1 5397  20.505   4.744  49.726 -0.4415  0.6349  0.2169
  416C3H7N  CT2 5398   0.110   4.848  49.684  0.0910 -0.2726 -0.2257
  416C3H7N   H1 5399  20.369   4.863  49.641  1.8438  0.6155 -2.2752
  416C3H7N   H2 5400  20.303   4.712  49.658 -1.3195  1.0216 -1.0150
  416C3H7N   H3 5401  20.414   4.749  49.535  0.3116 -1.6047  0.9983
  416C3H7N  HC1 5402   0.018   4.642  49.694 -2.2537 -0.0145  0.9295
  416C3H7N  HC2 5403   0.140   4.832  49.581  0.0662 -0.7997 -0.1536
  416C3H7N  HC3 5404   0.190   4.832  49.756 -0.1473 -0.4634  0.0062
  416C3H7N  HC4 5405   0.069   4.948  49.694  0.8551 -0.0571  0.7489
  416C3H7N  N41 5406  20.390   4.762  49.635 -0.2172 -0.0672  0.6827
  416C3H7N   O1 5407  20.386   4.819  49.920  0.1521 -0.1659  0.0574
  416C3H7N   O2 5408   0.045   4.692  49.956  0.4234 -0.0153  0.4826
  417C3H7N   C1 5409   0.347   3.896  50.192  0.4722 -0.6813 -0.9549
  417C3H7N  CT1 5410   0.303   3.907  50.042 -0.3811  0.2045 -0.4670
  417C3H7N  CT2 5411   0.185   3.817  50.022 -0.6076 -0.0739 -0.7584
  417C3H7N   H1 5412   0.434   3.769  49.958  1.2849 -0.2596 -1.1356
  417C3H7N   H2 5413   0.489   3.923  49.948  1.0056 -1.5154  0.6046
  417C3H7N   H3 5414   0.362   3.876  49.848  0.4953 -0.3081  0.2879
  417C3H7N  HC1 5415   0.268   4.009  50.029 -0.3684  0.6669  2.7245
  417C3H7N  HC2 5416   0.148   3.838  49.922 -0.0369  0.3916 -0.8725
  417C3H7N  HC3 5417   0.107   3.827  50.097  1.5947 -0.6214  1.6938
  417C3H7N  HC4 5418   0.207   3.710  50.021  1.5024  0.2814  1.6051
  417C3H7N  N41 5419   0.403   3.867  49.942  0.2355 -0.3293  0.3954
  417C3H7N   O1 5420   0.418   3.804  50.221  0.0695 -0.2675  0.1817
  417C3H7N   O2 5421   0.287   3.952  50.280 -0.1680 -0.1174 -0.0740
  418C3H7N   C1 5422   0.633   4.127  50.116 -0.1128  0.0184 -0.0286
  418C3H7N  CT1 5423   0.587   4.124  50.264 -0.7014 -0.6542 -0.1092
  418C3H7N  CT2 5424   0.474   4.226  50.291  0.5730 -0.2847 -0.2004
  418C3H7N   H1 5425   0.740   4.240  50.354  0.9799 -0.3820  0.8708
  418C3H7N   H2 5426   0.760   4.073  50.362  0.5429 -0.4002  2.1308
  418C3H7N   H3 5427   0.637   4.146  50.451  0.4974  0.7473 -0.5991
  418C3H7N  HC1 5428   0.544   4.026  50.280  0.9455 -1.5736 -1.1162
  418C3H7N  HC2 5429   0.429   4.217  50.390  2.7366  0.0152  0.8473
  418C3H7N  HC3 5430   0.397   4.213  50.215 -0.3400  0.0754  0.6561
  418C3H7N  HC4 5431   0.520   4.324  50.282 -1.3763  0.5532 -1.4976
  418C3H7N  N41 5432   0.690   4.150  50.362  0.5826 -0.3042 -0.6051
  418C3H7N   O1 5433   0.715   4.208  50.074  0.0258  0.0063 -0.0900
  418C3H7N   O2 5434   0.566   4.071  50.028 -0.1373  0.6780  0.1081
  419C3H7N   C1 5435   0.245   4.509  49.824 -0.0515  0.3355  0.1647
  419C3H7N  CT1 5436   0.292   4.515  49.972  0.1212 -0.7451 -0.3916
  419C3H7N  CT2 5437   0.420   4.429  49.997 -0.5622 -0.1379  0.4901
  419C3H7N   H1 5438   0.153   4.388  50.073  0.1383 -0.0721  1.0298
  419C3H7N   H2 5439   0.106   4.553  50.067  0.7136  0.3945 -0.5929
  419C3H7N   H3 5440   0.227   4.486  50.172 -0.8450 -1.5431  1.1026
  419C3H7N  HC1 5441   0.323   4.617  49.994 -2.5084  0.5045 -2.2599
  419C3H7N  HC2 5442   0.469   4.442  50.093 -0.1798  2.4105 -0.0048
  419C3H7N  HC3 5443   0.493   4.447  49.918 -0.5242  0.2565  0.6171
  419C3H7N  HC4 5444   0.394   4.324  49.986  1.7586 -0.5468 -1.4403
  419C3H7N  N41 5445   0.184   4.486  50.077  0.1726 -0.0625  0.6301
  419C3H7N   O1 5446   0.183   4.409  49.787 -0.4137  0.0375  0.1940
  419C3H7N   O2 5447   0.307   4.568  49.744 -0.1494 -0.0804  0.5941
  420C3H7N   C1 5448  20.498   4.743  50.479 -0.4337 -0.1938 -0.2351
  420C3H7N  CT1 5449   0.027   4.732  50.328 -0.1571  0.0540 -0.4062
  420C3H7N  CT2 5450   0.143   4.824  50.287 -0.1097 -0.0408  0.0948
  420C3H7N   H1 5451  20.388   4.862  50.250  0.9858 -0.2434  1.8791
  420C3H7N   H2 5452  20.343   4.704  50.249 -0.4839  0.2555  0.7109
  420C3H7N   H3 5453  20.457   4.760  50.134  0.1403 -0.1084 -0.1857
  420C3H7N  HC1 5454   0.046   4.629  50.300 -1.4201  0.1919 -1.8855
  420C3H7N  HC2 5455   0.170   4.800  50.184 -0.9807 -0.7029  0.0159
  420C3H7N  HC3 5456   0.220   4.809  50.362  0.9983  1.7728 -0.6413
  420C3H7N  HC4 5457   0.115   4.929  50.291  2.9133  0.7619  1.1732
  420C3H7N  N41 5458  20.424   4.767  50.232 -0.2359 -0.3211 -0.2935
  420C3H7N   O1 5459  20.413   4.827  50.515 -0.0697  0.4994 -0.1352
  420C3H7N   O2 5460   0.016   4.656  50.553  0.4569  0.2125 -0.4953
  421C3H7N   C1 5461   0.319   3.879  50.772 -0.4568 -0.1297 -0.2784
  421C3H7N  CT1 5462   0.283   3.904  50.623  0.1747 -0.2905  0.2324
  421C3H7N  CT2 5463   0.168   3.809  50.588  0.6357 -0.4607 -0.3671
  421C3H7N   H1 5464   0.435   3.776  50.528 -0.7257 -1.2159  1.5596
  421C3H7N   H2 5465   0.476   3.935  50.523 -1.5476  1.2709  0.9745
  421C3H7N   H3 5466   0.348   3.884  50.431 -2.2104  2.8253  1.4190
  421C3H7N  HC1 5467   0.251   4.005  50.597 -1.5606 -0.8320  0.2022
  421C3H7N  HC2 5468   0.123   3.822  50.489 -1.7762  1.1466  0.8810
  421C3H7N  HC3 5469   0.087   3.826  50.659  0.2067 -0.1523 -0.9349
  421C3H7N  HC4 5470   0.206   3.707  50.593  0.5995 -0.5272 -1.3164
  421C3H7N  N41 5471   0.396   3.871  50.522  0.1768 -0.9313 -0.2344
  421C3H7N   O1 5472   0.427   3.826  50.802  0.0361 -0.3878  0.1248
  421C3H7N   O2 5473   0.259   3.940  50.859  0.5882 -0.2433 -0.3058
  422C3H7N   C1 5474   0.646   4.137  50.706 -0.2758 -0.4282  0.3090
  422C3H7N  CT1 5475   0.603   4.125  50.853  0.3673 -0.7598  0.0587
  422C3H7N  CT2 5476   0.476   4.211  50.871  0.0209 -0.2573 -0.2799
  422C3H7N   H1 5477   0.726   4.275  50.936 -2.1919  0.5898  3.3074
  422C3H7N   H2 5478   0.787   4.119  50.951  0.0735  0.1547 -0.4458
  422C3H7N   H3 5479   0.665   4.165  51.047  0.9511  0.4039  0.4336
  422C3H7N  HC1 5480   0.581   4.021  50.878 -1.9741 -0.5501 -0.8995
  422C3H7N  HC2 5481   0.442   4.184  50.971 -0.7802 -0.3836 -0.5870
  422C3H7N  HC3 5482   0.398   4.186  50.800  0.8322 -0.7280 -1.0045
  422C3H7N  HC4 5483   0.492   4.318  50.860 -0.5816 -0.3709 -2.2854
  422C3H7N  N41 5484   0.701   4.176  50.951 -0.3378 -0.4642 -0.1653
  422C3H7N   O1 5485   0.721   4.228  50.671 -0.4897 -0.0079  0.1315
  422C3H7N   O2 5486   0.600   4.058  50.620 -0.2426 -0.7103  0.0583
  423C3H7N   C1 5487   0.295   4.494  50.403 -0.0851 -0.9186 -0.3237
  423C3H7N  CT1 5488   0.323   4.508  50.555 -0.5399 -0.2083 -0.0893
  423C3H7N  CT2 5489   0.446   4.424  50.585 -0.0641 -0.1024 -0.0417
  423C3H7N   H1 5490   0.177   4.372  50.627 -1.0156  0.6290 -1.4505
  423C3H7N   H2 5491   0.126   4.528  50.627 -0.8719 -1.5609  1.7234
  423C3H7N   H3 5492   0.227   4.469  50.747 -2.1017 -0.7430  0.8414
  423C3H7N  HC1 5493   0.343   4.611  50.586 -0.3706 -0.1145 -0.5085
  423C3H7N  HC2 5494   0.477   4.440  50.688 -0.6072 -0.6059  0.2069
  423C3H7N  HC3 5495   0.523   4.458  50.515 -1.0484  0.5950 -0.8006
  423C3H7N  HC4 5496   0.422   4.319  50.566  0.9909 -0.5418  1.0002
  423C3H7N  N41 5497   0.208   4.469  50.646  0.4850 -0.1654  0.3294
  423C3H7N   O1 5498   0.205   4.421  50.373 -0.4592 -0.4956 -0.3731
  423C3H7N   O2 5499   0.341   4.563  50.320 -0.6463 -0.3374  0.2463
  424C3H7N   C1 5500  20.497   4.746  51.061  0.7576 -0.8362  0.0293
  424C3H7N  CT1 5501   0.014   4.727  50.907 -0.2096 -0.1998 -0.4166
  424C3H7N  CT2 5502   0.142   4.808  50.878  0.1828  0.2455  0.2698
  424C3H7N   H1 5503  20.410   4.869  50.814  1.7073  0.3845 -1.4392
  424C3H7N   H2 5504  20.334   4.718  50.834 -1.2575  2.5982 -0.0654
  424C3H7N   H3 5505  20.450   4.741  50.713  1.2725 -0.8869  1.0973
  424C3H7N  HC1 5506   0.028   4.622  50.882 -0.8695 -0.4712  0.3364
  424C3H7N  HC2 5507   0.177   4.788  50.776  0.3706 -1.0715  0.5878
  424C3H7N  HC3 5508   0.220   4.781  50.949 -1.6653  0.0564  2.2678
  424C3H7N  HC4 5509   0.124   4.915  50.894  1.6133  0.5953 -0.3936
  424C3H7N  N41 5510  20.421   4.767  50.809  0.3655  0.1149  0.5761
  424C3H7N   O1 5511  20.430   4.838  51.098 -0.1671  0.1800 -0.4967
  424C3H7N   O2 5512   0.013   4.653  51.138 -0.3883  0.2369 -0.3903
  425C3H7N   C1 5513   0.336   3.887  51.348 -0.4722  0.1564  0.1160
  425C3H7N  CT1 5514   0.290   3.900  51.197 -0.2444 -0.2522  0.3765
  425C3H7N  CT2 5515   0.174   3.801  51.172 -0.4968 -0.5881  0.3854
  425C3H7N   H1 5516   0.437   3.773  51.105  1.9508  0.2941 -0.0018
  425C3H7N   H2 5517   0.482   3.928  51.107  0.0899  0.3219 -0.3087
  425C3H7N   H3 5518   0.358   3.883  51.001  0.0482  1.5567  0.8737
  425C3H7N  HC1 5519   0.273   4.006  51.181 -0.0944 -0.3589 -0.5483
  425C3H7N  HC2 5520   0.137   3.816  51.071  0.5682  0.2048  0.1078
  425C3H7N  HC3 5521   0.093   3.819  51.243 -2.0851  0.3160 -1.6036
  425C3H7N  HC4 5522   0.212   3.699  51.178 -1.0218 -0.7654  0.7395
  425C3H7N  N41 5523   0.398   3.869  51.095  0.3951 -0.2668  0.4552
  425C3H7N   O1 5524   0.423   3.809  51.386  0.3556 -0.3138 -0.4048
  425C3H7N   O2 5525   0.275   3.945  51.435  0.1704 -0.0103 -0.3709
  426C3H7N   C1 5526   0.628   4.139  51.264 -0.0814 -0.1012  0.2104
  426C3H7N  CT1 5527   0.584   4.130  51.409 -0.6639 -0.2813 -0.6449
  426C3H7N  CT2 5528   0.457   4.217  51.437 -0.4820  0.9302 -0.0355
  426C3H7N   H1 5529   0.723   4.254  51.498 -0.1749 -0.4118 -2.1015
  426C3H7N   H2 5530   0.775   4.102  51.495  0.6361  1.2075  0.8532
  426C3H7N   H3 5531   0.653   4.144  51.605  2.9117  1.2215  1.4941
  426C3H7N  HC1 5532   0.557   4.025  51.428  0.7451 -0.5330 -0.0318
  426C3H7N  HC2 5533   0.405   4.186  51.528  0.3329 -2.3629 -0.6323
  426C3H7N  HC3 5534   0.385   4.194  51.358  0.5456 -2.0399 -0.1843
  426C3H7N  HC4 5535   0.472   4.325  51.432 -0.5304  0.9344 -0.1069
  426C3H7N  N41 5536   0.689   4.157  51.510 -0.3803 -0.1062 -0.0215
  426C3H7N   O1 5537   0.708   4.224  51.226 -0.2069 -0.0311 -0.3421
  426C3H7N   O2 5538   0.564   4.090  51.176 -0.1075  0.2688 -0.3155
  427C3H7N   C1 5539   0.276   4.497  50.961 -0.0687  0.2863  0.4400
  427C3H7N  CT1 5540   0.325   4.514  51.106 -0.3681 -0.0859  0.4402
  427C3H7N  CT2 5541   0.441   4.421  51.137 -0.3365  0.3356  0.1412
  427C3H7N   H1 5542   0.198   4.379  51.201 -0.6439  0.3202 -1.2775
  427C3H7N   H2 5543   0.138   4.535  51.195  0.4815  0.7469  0.2840
  427C3H7N   H3 5544   0.258   4.506  51.301 -0.5497  0.1152  0.2455
  427C3H7N  HC1 5545   0.350   4.619  51.122 -1.1735  0.2984 -0.7297
  427C3H7N  HC2 5546   0.478   4.442  51.237 -1.1076 -0.8486  0.6796
  427C3H7N  HC3 5547   0.521   4.434  51.064 -1.4427 -1.2213 -1.3856
  427C3H7N  HC4 5548   0.408   4.318  51.130 -0.1699  0.2669  0.3634
  427C3H7N  N41 5549   0.224   4.479  51.207  0.0814  0.0674  0.0222
  427C3H7N   O1 5550   0.189   4.420  50.935  0.1698 -0.2848 -0.3307
  427C3H7N   O2 5551   0.321   4.565  50.876 -0.1773 -0.7100 -0.0451
  428C3H7N   C1 5552  20.488   4.762  51.631  0.0096  0.4372 -0.3369
  428C3H7N  CT1 5553   0.023   4.736  51.482 -0.0078  0.7838 -0.8312
  428C3H7N  CT2 5554   0.146   4.812  51.451 -0.2029  0.0998  0.1803
  428C3H7N   H1 5555  20.412   4.868  51.387  1.5263 -0.4540  1.4013
  428C3H7N   H2 5556  20.344   4.717  51.399 -0.1105  0.6791 -0.2382
  428C3H7N   H3 5557  20.455   4.742  51.282 -2.8612 -1.1996 -1.0255
  428C3H7N  HC1 5558   0.043   4.630  51.468 -1.8533 -0.1369  2.9167
  428C3H7N  HC2 5559   0.180   4.784  51.350 -1.4589 -1.1327  0.0876
  428C3H7N  HC3 5560   0.219   4.787  51.528 -2.0629 -0.4771  1.7944
  428C3H7N  HC4 5561   0.126   4.919  51.444 -3.0162 -0.5489 -3.3806
  428C3H7N  N41 5562  20.432   4.767  51.380  0.5656 -0.5522 -0.3242
  428C3H7N   O1 5563  20.404   4.848  51.656 -0.1165 -0.5868 -0.1137
  428C3H7N   O2 5564   0.047   4.714  51.722  0.4295 -0.4241 -0.1449
  429C3H7N   C1 5565   0.330   3.882  51.935  0.0125  1.1396 -0.1212
  429C3H7N  CT1 5566   0.281   3.888  51.789 -0.4034 -0.4318  0.1481
  429C3H7N  CT2 5567   0.159   3.798  51.766 -0.3253 -0.5988 -0.4941
  429C3H7N   H1 5568   0.420   3.754  51.692  1.0269 -0.6671  1.3482
  429C3H7N   H2 5569   0.468   3.915  51.691 -0.9197  0.1350  0.5716
  429C3H7N   H3 5570   0.347   3.863  51.589  0.2926  1.7216 -0.3289
  429C3H7N  HC1 5571   0.245   3.989  51.769  2.9218  0.7380 -0.1410
  429C3H7N  HC2 5572   0.118   3.821  51.667  1.3720  0.2321 -1.0230
  429C3H7N  HC3 5573   0.076   3.812  51.835 -2.0289  0.5318 -2.7017
  429C3H7N  HC4 5574   0.188   3.693  51.761  1.8550 -0.1658  1.9849
  429C3H7N  N41 5575   0.387   3.851  51.683  0.1386 -1.1031 -0.5676
  429C3H7N   O1 5576   0.407   3.795  51.968 -0.2374  0.6090 -0.0225
  429C3H7N   O2 5577   0.286   3.962  52.015 -0.0221 -0.3527  0.6031
  430C3H7N   C1 5578   0.627   4.138  51.835  0.2801  0.2015 -0.0315
  430C3H7N  CT1 5579   0.586   4.125  51.985  0.4754  0.6583 -0.1055
  430C3H7N  CT2 5580   0.456   4.209  52.012 -0.0600 -0.6322 -0.3500
  430C3H7N   H1 5581   0.734   4.249  52.067  0.0513 -0.0309  0.0558
  430C3H7N   H2 5582   0.769   4.086  52.084 -1.0408 -0.4590  0.7776
  430C3H7N   H3 5583   0.645   4.151  52.174 -1.6203  0.0403 -0.5760
  430C3H7N  HC1 5584   0.567   4.021  52.012  0.9526  0.3216 -1.0478
  430C3H7N  HC2 5585   0.413   4.186  52.109 -0.3489  1.0188 -0.0625
  430C3H7N  HC3 5586   0.372   4.185  51.948  0.8444  0.5906 -2.0557
  430C3H7N  HC4 5587   0.478   4.316  52.010  0.3455 -0.6874  0.5661
  430C3H7N  N41 5588   0.693   4.155  52.083 -0.4448  0.1829  0.0414
  430C3H7N   O1 5589   0.712   4.218  51.807  0.0089  0.5321  0.1186
  430C3H7N   O2 5590   0.565   4.073  51.757 -0.1797 -0.3451  0.1145
  431C3H7N   C1 5591   0.275   4.496  51.563  0.5682  0.0237  0.5362
  431C3H7N  CT1 5592   0.326   4.502  51.708  0.2882  0.4514 -0.3511
  431C3H7N  CT2 5593   0.430   4.396  51.732 -0.0963  0.0926  0.0458
  431C3H7N   H1 5594   0.161   4.411  51.807 -0.4567  0.5813  1.5834
  431C3H7N   H2 5595   0.160   4.583  51.792 -1.0339 -0.9359 -0.3267
  431C3H7N   H3 5596   0.258   4.510  51.905  0.5487  2.5705  0.0003
  431C3H7N  HC1 5597   0.371   4.599  51.726 -1.9057  1.6275 -1.0545
  431C3H7N  HC2 5598   0.472   4.412  51.832 -1.1862  2.9267  0.0647
  431C3H7N  HC3 5599   0.511   4.405  51.660  0.3107  2.8539  0.8238
  431C3H7N  HC4 5600   0.381   4.298  51.731  0.6174 -0.2699 -0.3398
  431C3H7N  N41 5601   0.216   4.498  51.811  0.3717  0.1375  0.3394
  431C3H7N   O1 5602   0.186   4.412  51.537  0.1427  0.4932 -0.5126
  431C3H7N   O2 5603   0.330   4.558  51.475  0.3521 -0.5018 -0.0286
  432C3H7N   C1 5604  20.479   4.780  52.215 -0.6755 -0.1706 -0.2623
  432C3H7N  CT1 5605   0.012   4.768  52.064 -1.0073 -0.0517  0.0507
  432C3H7N  CT2 5606   0.111   4.881  52.028  0.7935 -0.7331 -0.8201
  432C3H7N   H1 5607  20.363   4.871  51.974  0.6820  0.7612 -2.3577
  432C3H7N   H2 5608  20.346   4.704  51.984  0.4554 -0.3560 -2.3498
  432C3H7N   H3 5609  20.449   4.777  51.869 -0.1875  0.2335 -0.7198
  432C3H7N  HC1 5610   0.064   4.673  52.050  0.1183  0.5143  0.3720
  432C3H7N  HC2 5611   0.134   4.881  51.922  0.6940  0.9008 -0.8674
  432C3H7N  HC3 5612   0.202   4.865  52.085 -0.3264  0.8829  1.5390
  432C3H7N  HC4 5613   0.063   4.978  52.043  0.7934 -1.1162  1.9168
  432C3H7N  N41 5614  20.412   4.781  51.965  0.2131  0.3142 -0.5586
  432C3H7N   O1 5615  20.399   4.865  52.250 -0.2624 -0.1818 -0.1559
  432C3H7N   O2 5616   0.025   4.712  52.303 -0.1796 -0.4751 -0.1794
  433C3H7N   C1 5617   0.332   3.889  52.500 -0.2916 -0.2283 -0.1769
  433C3H7N  CT1 5618   0.289   3.901  52.350 -0.5766  0.0530 -0.0402
  433C3H7N  CT2 5619   0.178   3.801  52.315 -0.1955 -0.1640 -0.5811
  433C3H7N   H1 5620   0.453   3.801  52.260 -0.9317 -0.2056 -0.4529
  433C3H7N   H2 5621   0.465   3.970  52.276 -0.8284  0.7424  2.4640
  433C3H7N   H3 5622   0.374   3.895  52.152  0.8038  2.1155 -0.2100
  433C3H7N  HC1 5623   0.253   4.003  52.339 -0.6511 -0.1049 -1.3754
  433C3H7N  HC2 5624   0.147   3.822  52.212 -1.1307 -0.0613 -0.2873
  433C3H7N  HC3 5625   0.087   3.810  52.375 -0.4572 -1.4322 -0.7729
  433C3H7N  HC4 5626   0.218   3.700  52.305  0.5376  0.2092 -1.5050
  433C3H7N  N41 5627   0.403   3.891  52.251  0.3772  0.5640 -0.1329
  433C3H7N   O1 5628   0.419   3.819  52.531  0.3350  0.2131  0.4907
  433C3H7N   O2 5629   0.287   3.959  52.588  0.2304  0.3245 -0.3126
  434C3H7N   C1 5630   0.646   4.137  52.416  0.2271  0.0998 -1.1789
  434C3H7N  CT1 5631   0.607   4.129  52.563  0.2267 -0.4561  0.2311
  434C3H7N  CT2 5632   0.487   4.214  52.602 -0.2871 -0.7154  0.2803
  434C3H7N   H1 5633   0.734   4.263  52.646 -0.4369  0.6177  0.4648
  434C3H7N   H2 5634   0.797   4.107  52.631 -0.0536 -0.6307  0.4320
  434C3H7N   H3 5635   0.686   4.152  52.758  2.0028 -1.2647 -0.0495
  434C3H7N  HC1 5636   0.587   4.024  52.582 -0.9201 -0.3964 -0.5527
  434C3H7N  HC2 5637   0.448   4.190  52.701 -1.0722  1.9281  0.6650
  434C3H7N  HC3 5638   0.405   4.202  52.532 -0.0853  2.0728 -0.5016
  434C3H7N  HC4 5639   0.508   4.320  52.587 -0.7713 -0.6110  0.3527
  434C3H7N  N41 5640   0.715   4.163  52.659  0.3267  0.3541 -0.3945
  434C3H7N   O1 5641   0.719   4.226  52.387 -0.2382  0.0800 -0.2603
  434C3H7N   O2 5642   0.566   4.105  52.332  0.3154  0.0205  0.4971
  435C3H7N   C1 5643   0.280   4.510  52.130 -0.0939 -0.1579 -0.1105
  435C3H7N  CT1 5644   0.329   4.521  52.275  0.7318 -0.3312 -0.0979
  435C3H7N  CT2 5645   0.447   4.424  52.314 -0.0073 -0.1569  0.3876
  435C3H7N   H1 5646   0.173   4.400  52.363  1.0217  0.3997  0.1623
  435C3H7N   H2 5647   0.133   4.561  52.352 -0.6477  0.1505 -0.4719
  435C3H7N   H3 5648   0.236   4.514  52.470  2.2662  0.2650 -0.9817
  435C3H7N  HC1 5649   0.361   4.624  52.289  1.4808 -0.1413 -2.9541
  435C3H7N  HC2 5650   0.489   4.458  52.408  1.4244 -0.6153 -0.0787
  435C3H7N  HC3 5651   0.524   4.434  52.238 -0.6226  0.5582 -0.1461
  435C3H7N  HC4 5652   0.413   4.320  52.310 -1.5822  0.3860 -1.1826
  435C3H7N  N41 5653   0.211   4.496  52.372 -0.0112  0.8797 -0.5526
  435C3H7N   O1 5654   0.176   4.451  52.098  0.1364  0.3286 -0.3396
  435C3H7N   O2 5655   0.342   4.571  52.044  0.3684  0.2464  0.6504
  436C3H7N   C1 5656  20.496   4.775  52.794 -0.4790 -0.3344 -0.0834
  436C3H7N  CT1 5657   0.032   4.764  52.641  0.4285  0.0320 -0.2046
  436C3H7N  CT2 5658   0.137   4.863  52.609 -0.1790 -0.5271  0.0694
  436C3H7N   H1 5659  20.382   4.871  52.554 -0.6974  0.0276 -0.3802
  436C3H7N   H2 5660  20.358   4.702  52.568  0.2286 -0.5698 -2.2340
  436C3H7N   H3 5661  20.449   4.774  52.446  0.6413 -0.4133  0.0204
  436C3H7N  HC1 5662   0.074   4.664  52.628 -1.5785 -0.9204  0.4835
  436C3H7N  HC2 5663   0.184   4.852  52.511  1.8283  1.1490  0.7985
  436C3H7N  HC3 5664   0.217   4.851  52.682 -0.0049 -2.5487 -0.4286
  436C3H7N  HC4 5665   0.088   4.961  52.611 -2.0357 -1.4551  1.5227
  436C3H7N  N41 5666  20.425   4.778  52.546 -0.0449  0.3027 -0.1655
  436C3H7N   O1 5667  20.390   4.828  52.823 -0.1862  0.3388 -0.3193
  436C3H7N   O2 5668   0.042   4.706  52.876  0.0563  0.1335  0.1193
  437C3H7N   C1 5669   0.320   3.869  53.076 -0.3474  0.0518  0.1117
  437C3H7N  CT1 5670   0.286   3.896  52.927 -0.1948  0.1612 -0.4332
  437C3H7N  CT2 5671   0.162   3.814  52.899  0.2008 -0.0519 -0.1766
  437C3H7N   H1 5672   0.438   3.780  52.842  2.7081  1.3814  0.6413
  437C3H7N   H2 5673   0.475   3.941  52.860 -2.2680  2.6138 -0.1450
  437C3H7N   H3 5674   0.379   3.893  52.734  1.0783  1.0838 -0.1911
  437C3H7N  HC1 5675   0.264   4.003  52.921 -2.8587 -0.3738 -0.7100
  437C3H7N  HC2 5676   0.124   3.842  52.800  1.6800  1.3827 -0.3693
  437C3H7N  HC3 5677   0.093   3.832  52.982  0.0773  0.7416 -0.4371
  437C3H7N  HC4 5678   0.197   3.711  52.896  1.4844  0.3214  1.3682
  437C3H7N  N41 5679   0.400   3.876  52.834 -0.2500  0.1800 -0.0593
  437C3H7N   O1 5680   0.396   3.781  53.107  0.6730 -0.5329 -0.6622
  437C3H7N   O2 5681   0.295   3.959  53.155  0.1617 -0.5449 -0.2536
  438C3H7N   C1 5682   0.636   4.144  52.998  0.9622  0.1710  0.4755
  438C3H7N  CT1 5683   0.586   4.144  53.138 -0.3566 -0.3703 -0.0680
  438C3H7N  CT2 5684   0.477   4.251  53.163 -0.2077 -0.4204  0.0951
  438C3H7N   H1 5685   0.742   4.258  53.220  0.4053  0.1554 -0.9383
  438C3H7N   H2 5686   0.779   4.097  53.232  1.6121  1.0468  2.4056
  438C3H7N   H3 5687   0.662   4.156  53.334 -0.5062  1.3902 -0.5047
  438C3H7N  HC1 5688   0.552   4.043  53.158 -0.7588 -0.4041 -0.8899
  438C3H7N  HC2 5689   0.445   4.253  53.268 -2.0404  2.5684 -0.4759
  438C3H7N  HC3 5690   0.394   4.244  53.093  0.3097 -0.3894 -0.5207
  438C3H7N  HC4 5691   0.519   4.350  53.148 -3.0665  0.8547  0.1662
  438C3H7N  N41 5692   0.701   4.165  53.239  0.6107  0.2226 -0.1640
  438C3H7N   O1 5693   0.709   4.234  52.959 -0.1375 -0.7941 -0.0936
  438C3H7N   O2 5694   0.587   4.070  52.915  0.0502  0.0934 -0.0256
  439C3H7N   C1 5695   0.285   4.497  52.702  0.2772  0.6058  0.8569
  439C3H7N  CT1 5696   0.317   4.526  52.846  0.4877  0.4433 -0.1655
  439C3H7N  CT2 5697   0.436   4.441  52.891 -0.2520 -0.5093  0.3035
  439C3H7N   H1 5698   0.174   4.399  52.932 -1.5496  0.0470  0.3635
  439C3H7N   H2 5699   0.123   4.554  52.926  0.5339  0.9796  2.8446
  439C3H7N   H3 5700   0.239   4.507  53.039 -1.1935 -2.2165  1.0729
  439C3H7N  HC1 5701   0.344   4.630  52.866  0.3976 -0.2284  3.7100
  439C3H7N  HC2 5702   0.479   4.473  52.985  3.2025 -2.5707 -0.4639
  439C3H7N  HC3 5703   0.516   4.446  52.817 -0.5172  1.4895  0.1465
  439C3H7N  HC4 5704   0.404   4.336  52.892 -3.2138  0.3699  1.8694
  439C3H7N  N41 5705   0.207   4.496  52.941  0.0209 -0.4743  0.4566
  439C3H7N   O1 5706   0.193   4.422  52.667 -0.0957 -0.3448 -0.3385
  439C3H7N   O2 5707   0.337   4.565  52.619 -0.0938 -0.6834 -0.0776
  440C3H7N   C1 5708  20.475   4.753  53.354  0.9089 -0.3028  0.2093
  440C3H7N  CT1 5709   0.010   4.743  53.210 -0.3232  0.1270 -0.1658
  440C3H7N  CT2 5710   0.139   4.835  53.192 -0.3354  0.5237  0.0970
  440C3H7N   H1 5711  20.366   4.864  53.135  2.2501  1.6549 -1.6614
  440C3H7N   H2 5712  20.329   4.710  53.118 -0.5041  0.8309  2.2841
  440C3H7N   H3 5713  20.433   4.779  53.007  0.4903 -2.0834  0.2271
  440C3H7N  HC1 5714   0.042   4.641  53.194 -1.1250 -0.0341 -0.7873
  440C3H7N  HC2 5715   0.179   4.822  53.091  0.1388  0.0580  0.3407
  440C3H7N  HC3 5716   0.219   4.808  53.261 -0.1564  1.9710  0.4603
  440C3H7N  HC4 5717   0.115   4.940  53.207 -0.7136  0.5134 -0.4234
  440C3H7N  N41 5718  20.409   4.775  53.108 -0.0333 -0.0670  0.2031
  440C3H7N   O1 5719  20.383   4.831  53.384  0.0463  0.5787  0.2701
  440C3H7N   O2 5720   0.003   4.680  53.443  0.0881 -0.3568 -0.3387
  441C3H7N   C1 5721   0.338   3.891  53.664  0.2030  0.8206  0.6937
  441C3H7N  CT1 5722   0.290   3.903  53.519  0.1373 -0.0478 -0.0052
  441C3H7N  CT2 5723   0.157   3.820  53.495 -0.0885 -0.0654 -0.5194
  441C3H7N   H1 5724   0.416   3.752  53.433 -0.8837 -0.0068 -1.8902
  441C3H7N   H2 5725   0.482   3.908  53.431  0.4849  1.0230 -1.4489
  441C3H7N   H3 5726   0.363   3.863  53.323  2.3181 -0.5840 -0.4972
  441C3H7N  HC1 5727   0.265   4.008  53.501 -0.4650 -0.1013  0.5097
  441C3H7N  HC2 5728   0.133   3.837  53.390  0.2214 -2.5323 -1.0142
  441C3H7N  HC3 5729   0.076   3.853  53.560  0.7047  1.6130 -0.3484
  441C3H7N  HC4 5730   0.169   3.712  53.504  1.1395  0.1851  1.1422
  441C3H7N  N41 5731   0.396   3.852  53.420  0.5231  0.5997  0.2523
  441C3H7N   O1 5732   0.426   3.813  53.694 -0.4554  0.3767  0.4481
  441C3H7N   O2 5733   0.292   3.958  53.752 -0.1712  0.0736  0.4630
  442C3H7N   C1 5734   0.632   4.137  53.562 -0.2801 -0.2459  0.0184
  442C3H7N  CT1 5735   0.593   4.129  53.709 -0.7386  0.2074  0.5525
  442C3H7N  CT2 5736   0.475   4.224  53.740  0.0781 -0.3929  0.3496
  442C3H7N   H1 5737   0.730   4.263  53.794  1.6905 -0.0575  0.5535
  442C3H7N   H2 5738   0.791   4.109  53.777  1.7293  3.7417 -1.9514
  442C3H7N   H3 5739   0.683   4.143  53.899  1.7236 -1.3955 -0.5291
  442C3H7N  HC1 5740   0.574   4.024  53.728 -1.5585  0.4306  0.9553
  442C3H7N  HC2 5741   0.446   4.203  53.843 -1.7732 -1.5392 -0.3738
  442C3H7N  HC3 5742   0.390   4.197  53.677  0.6643  1.1224 -1.1410
  442C3H7N  HC4 5743   0.510   4.326  53.722  0.2647 -0.1829  1.8431
  442C3H7N  N41 5744   0.705   4.163  53.800 -0.1733  0.3010 -0.6480
  442C3H7N   O1 5745   0.718   4.215  53.516  0.3155 -0.0552 -0.5336
  442C3H7N   O2 5746   0.578   4.063  53.481 -0.2903 -0.4681  0.2615
  443C3H7N   C1 5747   0.263   4.487  53.285  0.4014  0.1681  0.6938
  443C3H7N  CT1 5748   0.301   4.519  53.429  0.0106 -0.2201 -0.0179
  443C3H7N  CT2 5749   0.420   4.433  53.468  0.4146  0.0725  0.2169
  443C3H7N   H1 5750   0.169   4.403  53.526 -0.6520  0.0748 -1.0923
  443C3H7N   H2 5751   0.112   4.553  53.507 -0.6151 -0.9731 -2.6232
  443C3H7N   H3 5752   0.232   4.529  53.626  2.6427  1.6045 -1.3515
  443C3H7N  HC1 5753   0.319   4.626  53.437 -1.6698  0.0514  0.2713
  443C3H7N  HC2 5754   0.455   4.463  53.567  0.0064  2.0019 -0.2142
  443C3H7N  HC3 5755   0.494   4.460  53.392 -1.2988  0.9081 -1.1749
  443C3H7N  HC4 5756   0.402   4.326  53.469 -1.9017  0.4519  0.4525
  443C3H7N  N41 5757   0.198   4.502  53.532 -0.7953  0.0414  0.2699
  443C3H7N   O1 5758   0.163   4.427  53.253 -0.4058 -0.3933  0.2760
  443C3H7N   O2 5759   0.320   4.552  53.204 -0.1399  0.6978  0.1529
  444C3H7N   C1 5760  20.489   4.769  53.940 -0.4405  0.4140  0.2614
  444C3H7N  CT1 5761   0.015   4.744  53.789 -0.1787  0.0355 -0.2501
  444C3H7N  CT2 5762   0.136   4.825  53.761  0.1271 -0.2308 -0.1889
  444C3H7N   H1 5763  20.383   4.874  53.707  2.3105  1.1857 -0.7173
  444C3H7N   H2 5764  20.337   4.709  53.720 -0.1712  0.4858  0.1130
  444C3H7N   H3 5765  20.435   4.755  53.599 -2.0894 -1.6679  0.1128
  444C3H7N  HC1 5766   0.039   4.639  53.772 -1.9626 -0.4450  0.1497
  444C3H7N  HC2 5767   0.173   4.805  53.660  3.4811  0.2845  0.8483
  444C3H7N  HC3 5768   0.214   4.802  53.834 -1.2518 -1.5549  0.8922
  444C3H7N  HC4 5769   0.111   4.930  53.755  2.1152  0.2692 -0.1709
  444C3H7N  N41 5770  20.413   4.775  53.697 -0.0321  0.3577  0.1960
  444C3H7N   O1 5771  20.416   4.859  53.973 -0.2997  0.1996 -0.0241
  444C3H7N   O2 5772   0.037   4.707  54.029 -0.2263  0.3131  0.6319
  445C3H7N   C1 5773   0.339   3.873  54.241 -0.5167  0.6339 -0.3528
  445C3H7N  CT1 5774   0.301   3.896  54.094  0.0946  0.2871 -0.1135
  445C3H7N  CT2 5775   0.175   3.809  54.061 -0.5807 -0.6459  0.3320
  445C3H7N   H1 5776   0.451   3.774  53.990 -1.9670 -1.2825  1.0246
  445C3H7N   H2 5777   0.492   3.934  54.021  0.1642 -0.3700 -0.3377
  445C3H7N   H3 5778   0.384   3.900  53.902 -0.2591  0.4689  0.4969
  445C3H7N  HC1 5779   0.271   4.001  54.087 -0.6308  0.1716  0.9617
  445C3H7N  HC2 5780   0.139   3.840  53.963 -2.1038 -2.4675  0.2960
  445C3H7N  HC3 5781   0.093   3.841  54.125 -0.1458  1.1909  0.0007
  445C3H7N  HC4 5782   0.186   3.701  54.056  0.1157 -0.6240  1.2052
  445C3H7N  N41 5783   0.414   3.871  53.996  0.0502 -0.4138  0.1239
  445C3H7N   O1 5784   0.436   3.808  54.274  0.4111 -0.2019 -0.1310
  445C3H7N   O2 5785   0.286   3.947  54.325 -0.1271 -0.6100  0.3463
  446C3H7N   C1 5786   0.644   4.161  54.157 -0.3460 -0.1468 -0.3397
  446C3H7N  CT1 5787   0.590   4.139  54.297  0.2459 -0.4374 -0.0879
  446C3H7N  CT2 5788   0.474   4.234  54.327  0.6172 -0.0791 -0.5481
  446C3H7N   H1 5789   0.735   4.256  54.389 -0.0278 -0.3425  0.1480
  446C3H7N   H2 5790   0.773   4.094  54.382  2.3964  2.8354 -1.1701
  446C3H7N   H3 5791   0.662   4.156  54.494 -0.5406 -1.8355 -0.1828
  446C3H7N  HC1 5792   0.544   4.041  54.306 -2.1544  0.4962 -1.5779
  446C3H7N  HC2 5793   0.417   4.196  54.412 -0.4129 -0.5000 -1.4161
  446C3H7N  HC3 5794   0.405   4.234  54.243 -1.4916  1.0619  1.1319
  446C3H7N  HC4 5795   0.499   4.340  54.332  0.5964  0.0029 -1.8683
  446C3H7N  N41 5796   0.696   4.161  54.397 -0.1732 -0.2937  0.0065
[truncated: 69,343,100 more chars]
