# Supplementary material for: Accurate Prediction of Mechanical Property of Organic Crystals Using Molecular Dynamics-Based Nanoindentation Simulations
Source: J Am Chem Soc. 2025 Oct 3;147(41):37186–95. doi: 10.1021/jacs.5c09944 (PMC12532296; doi:10.1021/jacs.5c09944)
Supplement: Supplementary file 2 [file ja5c09944_si_002.zip › Supporting-files/MD-nanoindentation/l-alanine/l-alanine_final.gro]

LALNIN
1010768
    1C3H7N   C1    1   0.160   0.164  49.486 -0.6188  0.1058  0.5127
    1C3H7N  CT1    2   0.136   0.159  49.336  0.6159  0.5147 -0.1856
    1C3H7N  CT2    3   0.235   0.066  49.267 -0.1307  0.9444  0.3522
    1C3H7N   H1    4   0.243   0.329  49.295  1.3984 -2.0383 -0.3923
    1C3H7N   H2    5   0.075   0.354  49.321 -1.2320 -1.1054 -0.4118
    1C3H7N   H3    6   0.121   0.295  49.180  1.4224  0.8545  0.2340
    1C3H7N  HC1    7   0.034   0.125  49.325  0.3208  0.7005  1.7684
    1C3H7N  HC2    8   0.211   0.065  49.161  0.0120 -0.7514  0.3291
    1C3H7N  HC3    9   0.224  19.718  49.316 -0.3197  0.3762 -0.7977
    1C3H7N  HC4   10   0.337   0.101  49.280  0.6261 -1.3823  0.8938
    1C3H7N  N41   11   0.148   0.293  49.279  0.3893  0.1500  0.5001
    1C3H7N   O1   12   0.252   0.096  49.533 -0.2296 -0.1607  0.1908
    1C3H7N   O2   13   0.102   0.242  49.562  0.1233 -0.1338  0.5766
    2C3H7N   C1   14   0.462   0.449  49.424 -0.5557 -0.2591 -0.0187
    2C3H7N  CT1   15   0.420   0.435  49.569  0.2345  0.0757  0.3775
    2C3H7N  CT2   16   0.298   0.516  49.597  0.0038 -0.2210  0.0797
    2C3H7N   H1   17   0.573   0.557  49.657 -0.4198  0.2798 -2.2444
    2C3H7N   H2   18   0.614   0.393  49.663 -0.7273 -0.9206  1.0884
    2C3H7N   H3   19   0.505   0.459  49.768  0.3318 -1.2361  0.2682
    2C3H7N  HC1   20   0.394   0.331  49.590  1.6284 -0.0490  1.5260
    2C3H7N  HC2   21   0.268   0.501  49.701  1.1927  0.3453  0.5174
    2C3H7N  HC3   22   0.217   0.484  49.532  2.0696 -0.7521 -2.3081
    2C3H7N  HC4   23   0.321   0.622  49.584  0.0129 -0.1013  1.0518
    2C3H7N  N41   24   0.537   0.461  49.670  0.2929  0.3249  0.2771
    2C3H7N   O1   25   0.576   0.484  49.403  0.0343  0.0366  0.1060
    2C3H7N   O2   26   0.386   0.414  49.336  0.2211 -0.3731  0.3090
    3C3H7N   C1   27   0.252   0.819  49.320 -0.1331  0.2843  0.3213
    3C3H7N  CT1   28   0.162   0.703  49.316 -0.2639  0.0921 -0.2675
    3C3H7N  CT2   29   0.131   0.675  49.169 -0.0085 -0.4969 -0.4194
    3C3H7N   H1   30  20.498   0.803  49.363 -1.7354 -0.2940  1.3722
    3C3H7N   H2   31   0.069   0.739  49.505 -1.2824 -1.0810  0.0392
    3C3H7N   H3   32  20.493   0.639  49.407 -0.1857  0.7916 -1.6933
    3C3H7N  HC1   33   0.212   0.618  49.364  0.0140  1.3891  1.7967
    3C3H7N  HC2   34   0.069   0.585  49.162 -1.5600  0.5444 -0.3073
    3C3H7N  HC3   35   0.222   0.655  49.113  0.5239 -0.9502  0.6077
    3C3H7N  HC4   36   0.092   0.765  49.122  3.2399  1.0730 -0.2323
    3C3H7N  N41   37   0.042   0.725  49.406  0.7497  0.1781 -0.7192
    3C3H7N   O1   38   0.208   0.932  49.331  0.1359 -0.0114 -0.3820
    3C3H7N   O2   39   0.376   0.801  49.334 -0.3231  0.6333 -0.9977
    4C3H7N   C1   40  20.362   1.043  49.798  0.0237  0.7764 -0.0336
    4C3H7N  CT1   41  20.377   1.017  49.652  0.0087 -0.0058 -0.1377
    4C3H7N  CT2   42  20.479   1.118  49.596  0.1879  0.4959  0.5134
    4C3H7N   H1   43  20.227   1.135  49.600 -1.3889  0.1671 -0.0983
    4C3H7N   H2   44  20.183   0.970  49.607  1.5620 -2.1096 -2.2548
    4C3H7N   H3   45  20.263   1.026  49.472 -0.1932  0.5235 -0.6452
    4C3H7N  HC1   46  20.404   0.914  49.628 -0.9620 -0.3197  0.0712
    4C3H7N  HC2   47  20.489   1.103  49.488 -1.0403 -0.5507  0.5204
    4C3H7N  HC3   48   0.064   1.103  49.649  0.9593 -1.1726 -1.2523
    4C3H7N  HC4   49  20.423   1.209  49.617 -1.0224  0.3044 -1.6914
    4C3H7N  N41   50  20.253   1.039  49.574 -0.2744  0.6160 -0.6681
    4C3H7N   O1   51  20.266   1.109  49.836 -0.0426 -0.1451 -0.1775
    4C3H7N   O2   52  20.423   0.978  49.882  0.0359 -0.3146 -0.5058
    5C3H7N   C1   53   0.196   0.171  50.063 -0.1648 -0.7184  0.8141
    5C3H7N  CT1   54   0.153   0.176  49.914 -0.2738  0.1515  0.4451
    5C3H7N  CT2   55   0.032   0.091  49.884 -0.2666 -0.1351 -0.1013
    5C3H7N   H1   56   0.296   0.044  49.828  0.9318  0.5326  2.1346
    5C3H7N   H2   57   0.334   0.201  49.829 -2.8246  1.9655  2.2855
    5C3H7N   H3   58   0.217   0.155  49.718  0.9145  0.3420 -0.3457
    5C3H7N  HC1   59   0.146   0.282  49.892 -2.3405 -0.4407 -1.9319
    5C3H7N  HC2   60  20.505   0.117  49.784 -1.2362  1.0790  0.5354
    5C3H7N  HC3   61  20.468   0.120  49.960  0.0777  1.6946 -0.4474
    5C3H7N  HC4   62   0.077  19.741  49.888  0.9860  0.4394  0.3448
    5C3H7N  N41   63   0.254   0.138  49.813 -0.6086 -0.4337  0.1146
    5C3H7N   O1   64   0.285   0.096  50.090  0.0752  0.3789  0.4920
    5C3H7N   O2   65   0.127   0.227  50.145 -0.2147  0.0548  0.0997
    6C3H7N   C1   66   0.472   0.440  49.994  0.7438 -0.2835  0.0512
    6C3H7N  CT1   67   0.424   0.423  50.137 -0.3591  0.3486 -0.0428
    6C3H7N  CT2   68   0.295   0.499  50.170  0.2684  0.0458  0.0712
    6C3H7N   H1   69   0.558   0.546  50.255 -2.5619  0.7721  0.2115
    6C3H7N   H2   70   0.612   0.392  50.235  1.9431  2.4185  2.5651
    6C3H7N   H3   71   0.491   0.423  50.343  0.6037  0.0824  0.4760
    6C3H7N  HC1   72   0.407   0.316  50.152  0.8052  0.3393  1.4004
    6C3H7N  HC2   73   0.260   0.473  50.270 -0.0070 -0.5839 -0.1787
    6C3H7N  HC3   74   0.219   0.463  50.100  1.7737  1.1662 -2.1847
    6C3H7N  HC4   75   0.325   0.603  50.169  1.5019 -0.3007  0.3247
    6C3H7N  N41   76   0.526   0.448  50.249 -0.1635 -0.0274  0.1483
    6C3H7N   O1   77   0.563   0.518  49.972  0.4192  0.4055 -0.0788
    6C3H7N   O2   78   0.427   0.369  49.907  0.4370 -0.6473 -0.2951
    7C3H7N   C1   79   0.112   0.760  49.718  0.3934  0.1938 -0.2802
    7C3H7N  CT1   80   0.152   0.782  49.864  0.2155  0.0682 -0.0588
    7C3H7N  CT2   81   0.287   0.724  49.894  0.0522  0.3747 -0.4485
    7C3H7N   H1   82   0.045   0.637  49.951 -1.3460  0.2414 -1.6255
    7C3H7N   H2   83  20.458   0.777  49.933  0.2072  1.4169  0.1361
    7C3H7N   H3   84   0.069   0.767  50.059  1.4228  1.6712 -1.3891
    7C3H7N  HC1   85   0.149   0.891  49.876 -0.2529 -0.0649  1.0919
    7C3H7N  HC2   86   0.322   0.749  49.994  0.2505  0.5064 -0.5498
    7C3H7N  HC3   87   0.365   0.750  49.822 -0.7140  1.2900 -0.9581
    7C3H7N  HC4   88   0.282   0.616  49.900 -0.2557  0.5406  2.6273
    7C3H7N  N41   89   0.041   0.740  49.963 -0.0562  0.1707 -0.5716
    7C3H7N   O1   90   0.043   0.664  49.685 -0.8426 -0.3781  0.3802
    7C3H7N   O2   91   0.131   0.846  49.629 -0.5311 -0.2737 -0.0542
    8C3H7N   C1   92  20.349   1.028  50.382  0.7930 -0.3359  0.0681
    8C3H7N  CT1   93  20.409   1.009  50.235  0.3607  0.2218 -0.1444
    8C3H7N  CT2   94   0.015   1.099  50.199 -0.3672 -0.0788 -0.0811
    8C3H7N   H1   95  20.260   1.121  50.131  0.8373  0.9118 -0.3043
    8C3H7N   H2   96  20.218   0.960  50.153 -1.6894  1.3122 -0.2086
    8C3H7N   H3   97  20.327   1.007  50.036 -0.8866 -1.4028  0.1932
    8C3H7N  HC1   98  20.443   0.905  50.233  0.0128  0.1228 -1.1103
    8C3H7N  HC2   99   0.043   1.066  50.099  0.3894 -2.0209  0.7539
    8C3H7N  HC3  100   0.107   1.079  50.255 -0.4885 -1.0895 -0.2335
    8C3H7N  HC4  101  20.504   1.205  50.186 -0.2162 -0.1506 -0.8992
    8C3H7N  N41  102  20.297   1.024  50.133 -0.8010  0.2750 -0.0580
    8C3H7N   O1  103  20.256   1.106  50.398 -0.3106  0.8354  0.1695
    8C3H7N   O2  104  20.396   0.963  50.468  0.3912 -0.3229 -0.0769
    9C3H7N   C1  105   0.168   0.173  50.638 -0.2035  0.1086  0.9373
    9C3H7N  CT1  106   0.123   0.196  50.493 -0.2128  0.0819  0.2569
    9C3H7N  CT2  107   0.006   0.109  50.461 -0.1629  0.1259 -0.3000
    9C3H7N   H1  108   0.260   0.059  50.413 -1.4288  0.2119  1.1926
    9C3H7N   H2  109   0.322   0.212  50.431 -0.2756  2.1168 -0.9864
    9C3H7N   H3  110   0.214   0.173  50.304 -1.5176 -0.5358  0.4099
    9C3H7N  HC1  111   0.105   0.302  50.475 -1.7299 -0.3942 -1.0611
    9C3H7N  HC2  112  20.484   0.135  50.360  1.0283  1.6941 -0.2810
    9C3H7N  HC3  113  20.440   0.126  50.538 -1.0599  0.8483 -1.3352
    9C3H7N  HC4  114   0.036   0.004  50.468  0.8920  0.2849 -2.1094
    9C3H7N  N41  115   0.237   0.159  50.403  0.3185  0.5267  0.1547
    9C3H7N   O1  116   0.259   0.098  50.671 -0.0760 -0.3211 -0.3775
    9C3H7N   O2  117   0.113   0.240  50.722  0.5377 -0.4025 -0.2196
   10C3H7N   C1  118   0.470   0.419  50.578 -0.6156  0.0086 -0.0752
   10C3H7N  CT1  119   0.436   0.399  50.728  0.3483 -0.0885 -0.2029
   10C3H7N  CT2  120   0.316   0.491  50.770 -0.2886  0.5876  0.5589
   10C3H7N   H1  121   0.589   0.522  50.809  0.5776 -0.6483 -1.1174
   10C3H7N   H2  122   0.633   0.364  50.798  1.2923  1.4764 -0.1916
   10C3H7N   H3  123   0.539   0.406  50.920 -0.5160  2.2497  0.2925
   10C3H7N  HC1  124   0.410   0.295  50.747 -2.0907  0.3855 -0.7842
   10C3H7N  HC2  125   0.287   0.461  50.870 -0.4474  1.5787  0.8144
   10C3H7N  HC3  126   0.229   0.465  50.709  1.1788 -1.8623 -0.5566
   10C3H7N  HC4  127   0.353   0.594  50.762  1.9483 -0.1518  1.1068
   10C3H7N  N41  128   0.553   0.426  50.820 -0.0980 -0.2924 -0.1809
   10C3H7N   O1  129   0.551   0.505  50.543  0.0071 -0.6374 -0.7213
   10C3H7N   O2  130   0.415   0.355  50.492 -0.1881  0.0547  0.0892
   11C3H7N   C1  131   0.148   0.761  50.287 -0.7362  0.3426 -0.1898
   11C3H7N  CT1  132   0.185   0.785  50.437 -0.7788  0.3108 -0.1894
   11C3H7N  CT2  133   0.306   0.705  50.475 -0.0692  0.2442  0.2505
   11C3H7N   H1  134   0.037   0.662  50.530 -1.0721 -0.0208  1.2742
   11C3H7N   H2  135  20.501   0.818  50.514 -1.2655 -1.0717 -0.0307
   11C3H7N   H3  136   0.095   0.776  50.635 -0.6151 -1.2891  0.2301
   11C3H7N  HC1  137   0.202   0.891  50.456 -1.3885  0.0552  1.8755
   11C3H7N  HC2  138   0.339   0.715  50.579 -0.4713  0.1564  0.3948
   11C3H7N  HC3  139   0.391   0.730  50.412  1.4419  0.5900  2.3603
   11C3H7N  HC4  140   0.286   0.601  50.450  0.9694 -0.2708  1.4838
   11C3H7N  N41  141   0.073   0.759  50.536 -0.5829 -0.1261  0.0121
   11C3H7N   O1  142   0.072   0.673  50.263 -0.4125  0.7034  0.3785
   11C3H7N   O2  143   0.186   0.846  50.205  0.1949 -0.6792  0.4689
   12C3H7N   C1  144  20.344   1.046  50.939  0.3486  0.2298 -0.2625
   12C3H7N  CT1  145  20.385   1.039  50.792  0.1684 -0.0016 -0.1013
   12C3H7N  CT2  146   0.007   1.118  50.774  0.3731 -0.0163  0.2905
   12C3H7N   H1  147  20.271   1.187  50.701  2.8774  0.4591  1.8472
   12C3H7N   H2  148  20.200   1.030  50.717  0.0351 -0.4108 -0.5021
   12C3H7N   H3  149  20.315   1.060  50.597 -1.0481 -0.1013  0.4327
   12C3H7N  HC1  150  20.413   0.937  50.767  1.8451  0.5703 -0.6475
   12C3H7N  HC2  151   0.046   1.081  50.679 -0.3192 -0.6162  0.2325
   12C3H7N  HC3  152   0.078   1.100  50.855 -0.2402 -0.8694  0.6529
   12C3H7N  HC4  153  20.494   1.225  50.771 -0.0039 -0.1062 -0.1950
   12C3H7N  N41  154  20.284   1.085  50.693  0.0313  0.1593  0.7248
   12C3H7N   O1  155  20.258   1.122  50.973  0.3932  0.1087 -0.1166
   12C3H7N   O2  156  20.402   0.972  51.018  0.0850  0.4473  0.2057
   13C3H7N   C1  157   0.202   0.178  51.216  0.0607  0.3991 -0.4446
   13C3H7N  CT1  158   0.150   0.193  51.070 -0.8664 -0.4341  0.1843
   13C3H7N  CT2  159   0.025   0.102  51.045 -0.4302 -0.4888 -0.2680
   13C3H7N   H1  160   0.283   0.060  50.976 -1.4796 -0.5574  1.3143
   13C3H7N   H2  161   0.333   0.216  50.968 -0.7564  0.8404 -0.1240
   13C3H7N   H3  162   0.206   0.153  50.866 -0.7070 -0.3387  0.2254
   13C3H7N  HC1  163   0.125   0.298  51.056 -0.8028 -0.6473 -1.6467
   13C3H7N  HC2  164  20.496   0.119  50.945  1.4630  0.0863 -0.9044
   13C3H7N  HC3  165  20.456   0.119  51.120 -1.3084  1.1983 -1.5317
   13C3H7N  HC4  166   0.055  19.746  51.048 -0.8636 -0.6330 -1.0693
   13C3H7N  N41  167   0.249   0.156  50.960 -0.0058 -0.2338 -0.0879
   13C3H7N   O1  168   0.243   0.068  51.249  0.0763 -0.1069  0.0308
   13C3H7N   O2  169   0.150   0.251  51.296  0.4824  0.2162  0.3835
   14C3H7N   C1  170   0.484   0.413  51.168  0.2717  0.0218  0.0148
   14C3H7N  CT1  171   0.438   0.410  51.311 -0.2818 -0.1042 -0.1579
   14C3H7N  CT2  172   0.327   0.507  51.341  0.0804 -0.0403  0.6362
   14C3H7N   H1  173   0.591   0.541  51.394 -1.4242  0.4189 -1.7146
   14C3H7N   H2  174   0.632   0.377  51.392 -0.3496 -0.0372 -0.7384
   14C3H7N   H3  175   0.519   0.434  51.499 -0.2173 -2.8734  0.2673
   14C3H7N  HC1  176   0.399   0.313  51.342 -0.7773  0.4970  1.1684
   14C3H7N  HC2  177   0.279   0.486  51.437  2.5897  1.7814  2.3601
   14C3H7N  HC3  178   0.252   0.507  51.262 -0.4228 -1.1332  1.1085
   14C3H7N  HC4  179   0.368   0.608  51.340 -1.4901  0.6444  2.6655
   14C3H7N  N41  180   0.554   0.445  51.403 -0.0841  0.0715  0.5946
   14C3H7N   O1  181   0.574   0.486  51.125  0.1436  0.0626  0.2627
   14C3H7N   O2  182   0.430   0.345  51.083  0.1202 -0.0543  0.1252
   15C3H7N   C1  183   0.153   0.788  50.864 -0.0308 -0.0659 -0.5066
   15C3H7N  CT1  184   0.188   0.794  51.007  0.0873  0.8160 -0.0401
   15C3H7N  CT2  185   0.306   0.698  51.043  0.9586 -0.1272  0.2563
   15C3H7N   H1  186   0.044   0.670  51.083  0.2688 -0.0935  0.9654
   15C3H7N   H2  187  20.503   0.831  51.084 -0.0317 -0.6858 -2.6028
   15C3H7N   H3  188   0.103   0.772  51.200  1.1943 -1.1485 -0.0447
   15C3H7N  HC1  189   0.210   0.898  51.028 -0.9456  0.9711  0.2925
   15C3H7N  HC2  190   0.341   0.730  51.142 -2.1826  1.8829  0.8085
   15C3H7N  HC3  191   0.389   0.723  50.978  0.1077  1.0252 -0.4040
   15C3H7N  HC4  192   0.287   0.591  51.036 -0.9251  0.1203  1.1073
   15C3H7N  N41  193   0.074   0.767  51.101  0.0862  0.1022  0.2081
   15C3H7N   O1  194   0.063   0.716  50.823 -0.2956 -0.3106  0.1535
   15C3H7N   O2  195   0.217   0.848  50.778 -0.4116  0.5700 -0.4994
   16C3H7N   C1  196  20.344   1.028  51.507 -0.3047  0.3997 -0.8314
   16C3H7N  CT1  197  20.373   1.008  51.357  0.3381 -0.0710 -0.3610
   16C3H7N  CT2  198  20.488   1.102  51.318 -0.5621  0.4836  0.3665
   16C3H7N   H1  199  20.223   1.125  51.288 -0.4981 -0.9098  0.1714
   16C3H7N   H2  200  20.187   0.956  51.276 -0.5975 -0.2672 -1.0019
   16C3H7N   H3  201  20.295   1.034  51.169 -0.5457 -0.6311 -0.2475
   16C3H7N  HC1  202  20.395   0.903  51.337 -0.0531 -0.2126 -0.0351
   16C3H7N  HC2  203   0.014   1.084  51.217  1.4773  1.2450  0.8981
   16C3H7N  HC3  204   0.061   1.079  51.386 -0.0147 -2.7607 -1.2953
   16C3H7N  HC4  205  20.456   1.206  51.330 -1.2790  0.6754 -2.9345
   16C3H7N  N41  206  20.258   1.031  51.266 -0.0182 -0.6864 -0.0400
   16C3H7N   O1  207  20.268   1.106  51.555 -0.2560  0.2440  0.1192
   16C3H7N   O2  208  20.404   0.950  51.586  0.0416 -0.3030 -0.5542
   17C3H7N   C1  209   0.160   0.164  51.767 -0.0850  0.8952 -0.6583
   17C3H7N  CT1  210   0.133   0.171  51.615  1.0937 -0.4049 -0.7605
   17C3H7N  CT2  211   0.016   0.086  51.579  0.1653  0.0538 -0.0956
   17C3H7N   H1  212   0.256   0.030  51.563  0.7240  0.0452 -1.0910
   17C3H7N   H2  213   0.340   0.172  51.549  0.4282 -0.8703 -0.4047
   17C3H7N   H3  214   0.218   0.131  51.434 -0.4315  1.7381 -0.0851
   17C3H7N  HC1  215   0.117   0.275  51.586 -1.6575 -0.7827 -0.6869
   17C3H7N  HC2  216   0.002   0.106  51.473 -0.5071 -0.0859 -0.0277
   17C3H7N  HC3  217  20.433   0.106  51.634  2.4600  0.5913  3.7325
   17C3H7N  HC4  218   0.048  19.731  51.585  0.3186 -0.0477 -2.3695
   17C3H7N  N41  219   0.247   0.129  51.533 -0.1508  0.2559 -0.1930
   17C3H7N   O1  220   0.238   0.080  51.798 -0.2805 -0.2432 -0.3039
   17C3H7N   O2  221   0.091   0.217  51.850  0.0415  1.3793 -0.3224
   18C3H7N   C1  222   0.452   0.418  51.713  0.9414 -0.1499  0.1561
   18C3H7N  CT1  223   0.428   0.398  51.862 -0.0589  0.8319  0.1590
   18C3H7N  CT2  224   0.318   0.497  51.913  0.1517 -0.5194 -0.1426
   18C3H7N   H1  225   0.588   0.506  51.934  0.5041 -1.2536 -1.9537
   18C3H7N   H2  226   0.620   0.355  51.932  0.2956 -0.2317  1.1905
   18C3H7N   H3  227   0.510   0.416  52.055  0.3861  2.6842  0.4049
   18C3H7N  HC1  228   0.389   0.298  51.878 -0.3126  1.1021  1.2949
   18C3H7N  HC2  229   0.286   0.464  52.012 -1.1410  1.4648  0.1264
   18C3H7N  HC3  230   0.236   0.480  51.844  1.0308 -0.6930 -1.1696
   18C3H7N  HC4  231   0.353   0.601  51.919 -0.4512 -0.3086 -0.2444
   18C3H7N  N41  232   0.540   0.417  51.956 -0.1674 -0.4049  0.1619
   18C3H7N   O1  233   0.531   0.502  51.679  0.0607 -0.0827 -0.6171
   18C3H7N   O2  234   0.410   0.343  51.631 -0.2219 -0.2033  0.1121
   19C3H7N   C1  235   0.146   0.784  51.438 -0.5237  0.5224 -0.0576
   19C3H7N  CT1  236   0.180   0.803  51.587 -0.3899  0.0135  0.0048
   19C3H7N  CT2  237   0.299   0.726  51.628 -0.6142 -0.5037 -0.2855
   19C3H7N   H1  238   0.043   0.671  51.662  0.1654 -0.0690  1.1047
   19C3H7N   H2  239  20.494   0.824  51.654  0.1650  0.8196 -1.6275
   19C3H7N   H3  240   0.089   0.785  51.779  1.3321  0.1663 -0.2613
   19C3H7N  HC1  241   0.204   0.909  51.600  1.8769 -0.4617 -0.1295
   19C3H7N  HC2  242   0.332   0.749  51.730  2.3166 -1.4283 -1.0024
   19C3H7N  HC3  243   0.387   0.748  51.567 -0.6205 -1.5771 -0.6859
   19C3H7N  HC4  244   0.265   0.623  51.618 -1.1687 -0.5697  1.9531
   19C3H7N  N41  245   0.069   0.770  51.679 -0.6362  0.3276  0.0713
   19C3H7N   O1  246   0.051   0.713  51.413  0.2698 -0.1728  0.4884
   19C3H7N   O2  247   0.211   0.841  51.357 -0.1821  0.0579 -0.0410
   20C3H7N   C1  248  20.329   1.022  52.072 -0.1841  0.1087 -0.0327
   20C3H7N  CT1  249  20.385   1.015  51.922  0.4189  0.3877 -0.9180
   20C3H7N  CT2  250  20.493   1.115  51.896  0.4941 -0.4204  0.7144
   20C3H7N   H1  251  20.221   1.111  51.840  0.1930 -0.6557 -0.7390
   20C3H7N   H2  252  20.215   0.951  51.837 -0.0038  0.2803 -0.1808
   20C3H7N   H3  253  20.308   1.033  51.721  1.5484  0.4138  0.1360
   20C3H7N  HC1  254  20.431   0.917  51.907  0.6990  0.4288 -0.3318
   20C3H7N  HC2  255   0.005   1.107  51.789 -0.6499 -1.5837  0.5748
   20C3H7N  HC3  256   0.075   1.103  51.956  0.4926 -0.4909  0.7042
   20C3H7N  HC4  257  20.458   1.218  51.908  1.1939  0.4592 -3.9203
   20C3H7N  N41  258  20.281   1.029  51.820  0.8075 -0.3685 -0.0877
   20C3H7N   O1  259  20.247   1.105  52.110 -0.0003  0.3404 -0.1316
   20C3H7N   O2  260  20.398   0.970  52.157 -0.1153 -0.5667 -0.3777
   21C3H7N   C1  261   0.177   0.176  52.339  0.4487  0.0791 -0.4025
   21C3H7N  CT1  262   0.145   0.192  52.188  0.0183  0.5131 -0.9409
   21C3H7N  CT2  263   0.013   0.120  52.158 -0.1805  0.0074  0.6950
   21C3H7N   H1  264   0.254   0.034  52.106 -2.3194 -0.4629 -0.4882
   21C3H7N   H2  265   0.337   0.186  52.105 -0.4252  0.6900 -1.8176
   21C3H7N   H3  266   0.212   0.148  51.997 -0.5173  0.9215  0.3109
   21C3H7N  HC1  267   0.141   0.298  52.165  1.3325  0.8967  0.4568
   21C3H7N  HC2  268  20.493   0.140  52.055 -0.7716  0.5431  0.9654
   21C3H7N  HC3  269  20.442   0.156  52.223 -2.7375  0.5341 -2.5816
   21C3H7N  HC4  270   0.021   0.011  52.168  1.8707 -0.3870 -3.7855
   21C3H7N  N41  271   0.247   0.136  52.093 -0.1855 -0.2195  0.0661
   21C3H7N   O1  272   0.210   0.063  52.387 -0.4591  0.5806  0.2222
   21C3H7N   O2  273   0.157   0.264  52.417 -0.2889 -0.1230  0.3657
   22C3H7N   C1  274   0.482   0.417  52.280 -0.0432 -0.1642  0.5042
   22C3H7N  CT1  275   0.435   0.404  52.427 -0.2363  0.3934  0.2393
   22C3H7N  CT2  276   0.324   0.498  52.463 -0.0067  0.1895 -0.3292
   22C3H7N   H1  277   0.567   0.529  52.522  1.3890  0.1797  2.9467
   22C3H7N   H2  278   0.624   0.365  52.498 -0.8825 -0.7929  0.2161
   22C3H7N   H3  279   0.523   0.406  52.626 -0.1848 -0.7634 -0.1647
   22C3H7N  HC1  280   0.402   0.302  52.448  0.3247  0.0376 -0.5742
   22C3H7N  HC2  281   0.282   0.471  52.560  0.7317 -1.4973 -0.4612
   22C3H7N  HC3  282   0.239   0.481  52.396 -0.2763  0.4129 -0.0441
   22C3H7N  HC4  283   0.359   0.601  52.460 -0.4757  0.3319 -1.3148
   22C3H7N  N41  284   0.548   0.428  52.528 -0.1061  0.2358  0.0691
   22C3H7N   O1  285   0.572   0.489  52.239  0.2325 -0.2653 -0.0691
   22C3H7N   O2  286   0.413   0.349  52.203 -0.2173  0.2977  0.4378
   23C3H7N   C1  287   0.133   0.801  52.009  0.1752  0.4949  0.5373
   23C3H7N  CT1  288   0.179   0.818  52.155 -0.6088 -0.1089  0.2182
   23C3H7N  CT2  289   0.307   0.732  52.187  0.0651 -0.6806  0.4482
   23C3H7N   H1  290   0.038   0.689  52.244  2.2826 -0.3353 -0.8911
   23C3H7N   H2  291  20.501   0.846  52.251 -0.6755  0.3076 -0.0566
   23C3H7N   H3  292   0.114   0.793  52.351  0.7472 -1.2580  0.0908
   23C3H7N  HC1  293   0.196   0.924  52.167  2.8093 -0.3449 -1.8783
   23C3H7N  HC2  294   0.343   0.746  52.288  2.0161  1.4196 -0.5055
   23C3H7N  HC3  295   0.384   0.750  52.111 -1.2093  0.7603 -0.5489
   23C3H7N  HC4  296   0.294   0.625  52.174  0.3645 -0.5232 -1.2692
   23C3H7N  N41  297   0.075   0.785  52.255 -0.4538  0.6432  0.3863
   23C3H7N   O1  298   0.069   0.703  51.978  0.2600 -0.6250 -0.1094
   23C3H7N   O2  299   0.189   0.865  51.918  0.1356  0.4441 -0.1925
   24C3H7N   C1  300  20.364   1.026  52.635 -0.0367 -0.2685 -0.4267
   24C3H7N  CT1  301  20.390   1.013  52.489 -0.6217 -0.2802  0.1658
   24C3H7N  CT2  302  20.501   1.112  52.445 -0.0778 -0.0464  0.1867
   24C3H7N   H1  303  20.233   1.129  52.411  2.3413  1.4432 -0.2054
   24C3H7N   H2  304  20.197   0.962  52.429 -0.0458  0.1896  0.3617
   24C3H7N   H3  305  20.294   1.028  52.308 -0.1389  3.6506  0.3697
   24C3H7N  HC1  306  20.435   0.915  52.475  1.5087  0.7695 -0.6937
   24C3H7N  HC2  307   0.012   1.080  52.343  1.2899 -0.6714  0.6368
   24C3H7N  HC3  308   0.083   1.096  52.504  0.4055  0.1345 -0.4969
   24C3H7N  HC4  309  20.464   1.214  52.441  1.4416  0.4694 -1.7766
   24C3H7N  N41  310  20.270   1.032  52.409 -0.1898  0.3925  0.5453
   24C3H7N   O1  311  20.269   1.089  52.670 -0.0618 -0.2213  0.7996
   24C3H7N   O2  312  20.411   0.946  52.714 -0.3903  0.0156 -0.2614
   25C3H7N   C1  313   0.165   0.184  52.918 -0.4379  0.0824 -0.3201
   25C3H7N  CT1  314   0.138   0.196  52.762  0.4547  0.4643 -0.4205
   25C3H7N  CT2  315   0.019   0.109  52.716 -0.3026  0.0859  0.0787
   25C3H7N   H1  316   0.263   0.044  52.700 -0.9595 -0.2459 -0.1260
   25C3H7N   H2  317   0.332   0.199  52.713  0.2557  1.8699 -2.0972
   25C3H7N   H3  318   0.238   0.164  52.580  0.4600 -0.5620  0.0447
   25C3H7N  HC1  319   0.124   0.300  52.733  1.0343  0.8693  0.7653
   25C3H7N  HC2  320  20.506   0.132  52.612  2.7232 -1.1017 -0.8879
   25C3H7N  HC3  321  20.435   0.140  52.765 -1.5819 -0.4565 -1.9664
   25C3H7N  HC4  322   0.039   0.003  52.730 -1.3426 -0.2913 -1.1743
   25C3H7N  N41  323   0.250   0.145  52.681  0.5676  0.0122  0.1435
   25C3H7N   O1  324   0.246   0.100  52.960  0.0691  0.4241  0.0167
   25C3H7N   O2  325   0.091   0.233  53.003 -0.2696 -0.2275 -0.0037
   26C3H7N   C1  326   0.488   0.421  52.864  0.4167  0.6177 -0.4901
   26C3H7N  CT1  327   0.465   0.407  53.016  0.3243 -0.4207 -0.0740
   26C3H7N  CT2  328   0.356   0.501  53.053  0.0617  0.1134 -0.2327
   26C3H7N   H1  329   0.615   0.534  53.099 -0.5496  0.7134 -0.5308
   26C3H7N   H2  330   0.650   0.370  53.067 -0.9675 -0.6410 -0.3056
   26C3H7N   H3  331   0.554   0.424  53.202 -2.2094 -1.0327 -0.6979
   26C3H7N  HC1  332   0.432   0.305  53.035  0.4572  0.0989  3.1367
   26C3H7N  HC2  333   0.342   0.487  53.161 -0.7936  0.5155 -0.2899
   26C3H7N  HC3  334   0.266   0.482  52.994  0.6269 -1.4064 -0.6475
   26C3H7N  HC4  335   0.382   0.606  53.043 -2.0356  1.0698  3.0787
   26C3H7N  N41  336   0.580   0.436  53.103  0.2516  0.4447  0.0937
   26C3H7N   O1  337   0.565   0.507  52.818 -0.0872  0.2989 -0.0486
   26C3H7N   O2  338   0.431   0.353  52.784 -0.3391  0.2738 -0.0900
   27C3H7N   C1  339   0.147   0.776  52.586  0.5634 -1.0120  0.4875
   27C3H7N  CT1  340   0.193   0.784  52.733 -1.0659 -0.0026 -0.2894
   27C3H7N  CT2  341   0.312   0.695  52.769 -0.0083  0.5079 -0.4395
   27C3H7N   H1  342   0.052   0.655  52.805  0.4743 -1.0734  0.9348
   27C3H7N   H2  343   0.014   0.818  52.832  0.2057  0.3429 -0.7233
   27C3H7N   H3  344   0.127   0.735  52.926 -0.4190  0.1956 -0.5810
   27C3H7N  HC1  345   0.233   0.882  52.759  2.3112 -1.1907 -0.7759
   27C3H7N  HC2  346   0.357   0.718  52.866  0.7237 -0.2457 -0.5878
   27C3H7N  HC3  347   0.391   0.712  52.695  1.6017 -3.0803  0.3318
   27C3H7N  HC4  348   0.280   0.591  52.764  0.6489  0.2570  0.3644
   27C3H7N  N41  349   0.090   0.748  52.830 -0.3621 -0.2813 -0.6671
   27C3H7N   O1  350   0.070   0.688  52.537  0.6115 -0.4785 -0.4359
   27C3H7N   O2  351   0.214   0.845  52.510  0.0815  0.6848 -0.1812
   28C3H7N   C1  352  20.346   1.026  53.192 -0.1264  0.1847  1.0568
   28C3H7N  CT1  353  20.379   1.003  53.042  0.6556  0.5074  0.2376
   28C3H7N  CT2  354  20.504   1.089  53.014  0.2467  0.4565 -0.4057
   28C3H7N   H1  355  20.234   1.129  52.946  0.3320  0.0062  2.4156
   28C3H7N   H2  356  20.185   0.973  52.968 -1.3727  1.2608 -2.3907
   28C3H7N   H3  357  20.294   1.019  52.847 -1.1990  0.7383 -0.4516
   28C3H7N  HC1  358  20.405   0.897  53.032 -1.0499  0.1517 -0.5938
   28C3H7N  HC2  359   0.037   1.065  52.917  1.9482  1.1563  0.1431
   28C3H7N  HC3  360   0.067   1.068  53.093  0.2052  3.2664  0.4124
   28C3H7N  HC4  361  20.489   1.197  53.017 -1.9262  0.1467  1.6121
   28C3H7N  N41  362  20.267   1.031  52.946  0.2458 -0.0417  0.0442
   28C3H7N   O1  363  20.291   1.127  53.231 -0.0735  0.7177  0.0327
   28C3H7N   O2  364  20.391   0.945  53.270  0.4685  0.1451 -0.4186
   29C3H7N   C1  365   0.189   0.175  53.488  0.7181 -0.3966 -0.1176
   29C3H7N  CT1  366   0.142   0.178  53.341 -0.5114  0.5461 -0.6743
   29C3H7N  CT2  367   0.039   0.076  53.315  0.3664 -0.0042 -0.2892
   29C3H7N   H1  368   0.273   0.061  53.248 -0.4864  0.2052  2.7732
   29C3H7N   H2  369   0.331   0.214  53.271  0.7494 -1.0065 -0.1530
   29C3H7N   H3  370   0.213   0.181  53.150  1.4634  0.5035 -0.3279
   29C3H7N  HC1  371   0.108   0.281  53.324  0.2061  0.8188 -0.4609
   29C3H7N  HC2  372   0.005   0.079  53.211  1.3118  0.8876 -0.5896
   29C3H7N  HC3  373  20.461   0.105  53.374  0.6987 -0.8304  0.6178
   29C3H7N  HC4  374   0.073  19.724  53.337  0.4441  0.4593  1.7870
   29C3H7N  N41  375   0.246   0.161  53.246 -0.1724  0.2743  0.1976
   29C3H7N   O1  376   0.270   0.090  53.524 -0.6734 -0.2381  0.7703
   29C3H7N   O2  377   0.142   0.246  53.573  0.2512  0.0972  0.1142
   30C3H7N   C1  378   0.497   0.428  53.438  0.1222  0.6837 -0.1590
   30C3H7N  CT1  379   0.460   0.416  53.590 -0.3129  0.2475 -0.4180
   30C3H7N  CT2  380   0.335   0.499  53.617 -0.0058 -0.7139  0.0514
   30C3H7N   H1  381   0.600   0.551  53.659 -0.9313  0.7492  0.7508
   30C3H7N   H2  382   0.653   0.391  53.660 -0.0953 -0.5813  1.2734
   30C3H7N   H3  383   0.541   0.450  53.777 -1.9455  0.6656 -1.0974
   30C3H7N  HC1  384   0.434   0.313  53.613  1.4130 -0.0153  0.4581
   30C3H7N  HC2  385   0.300   0.468  53.715 -1.6630  0.8325 -0.0188
   30C3H7N  HC3  386   0.261   0.475  53.539  0.5471  0.3414 -0.8142
   30C3H7N  HC4  387   0.363   0.604  53.612 -2.0609 -0.1138  0.3838
   30C3H7N  N41  388   0.573   0.453  53.679  0.0921  0.2159 -0.4766
   30C3H7N   O1  389   0.567   0.512  53.396 -0.6485 -0.0612  0.1516
   30C3H7N   O2  390   0.451   0.345  53.362 -0.2424 -0.5840  0.6443
   31C3H7N   C1  391   0.151   0.790  53.153 -0.1181 -0.0209  0.2039
   31C3H7N  CT1  392   0.177   0.809  53.304 -0.2959 -0.1995 -0.0429
   31C3H7N  CT2  393   0.297   0.728  53.346 -0.3882 -0.3573 -0.0085
   31C3H7N   H1  394   0.040   0.664  53.383  2.0458 -0.6144  0.0727
   31C3H7N   H2  395  20.483   0.812  53.353 -0.9524 -2.7690 -0.7101
   31C3H7N   H3  396   0.079   0.781  53.490 -0.2882 -2.0014  0.8856
   31C3H7N  HC1  397   0.205   0.914  53.318  1.1123 -0.5094 -0.4839
   31C3H7N  HC2  398   0.336   0.751  53.445 -0.0198 -1.2585  0.0611
   31C3H7N  HC3  399   0.381   0.747  53.279 -0.0291 -0.3619  0.4377
   31C3H7N  HC4  400   0.274   0.624  53.321 -0.4588 -0.5190  0.7305
   31C3H7N  N41  401   0.059   0.765  53.389 -0.0373 -0.2256  0.5419
   31C3H7N   O1  402   0.088   0.698  53.111  0.3385 -0.4507  0.4524
   31C3H7N   O2  403   0.206   0.862  53.073 -0.2207  0.0245 -0.1443
   32C3H7N   C1  404  20.342   1.041  53.782 -0.5514 -0.3250 -0.2054
   32C3H7N  CT1  405  20.387   1.026  53.636  0.7731 -0.0428 -0.6323
   32C3H7N  CT2  406  20.502   1.118  53.597 -0.4037 -0.0980  0.0254
   32C3H7N   H1  407  20.252   1.146  53.525  1.4978  1.3754 -2.4407
   32C3H7N   H2  408  20.201   0.984  53.539 -1.4164  1.6990  2.1267
   32C3H7N   H3  409  20.322   1.024  53.436 -0.6764 -1.4553  0.5479
   32C3H7N  HC1  410  20.419   0.925  53.613  1.4082  0.3143 -1.3364
   32C3H7N  HC2  411   0.032   1.097  53.498  0.5264 -1.5052  0.6695
   32C3H7N  HC3  412   0.075   1.092  53.664 -0.4658  0.3553  0.2771
   32C3H7N  HC4  413  20.466   1.221  53.608 -0.3641 -0.0668 -0.1473
   32C3H7N  N41  414  20.282   1.047  53.528 -0.8673  0.6678 -0.0394
   32C3H7N   O1  415  20.271   1.133  53.812 -0.0147 -0.7023 -0.8560
   32C3H7N   O2  416  20.381   0.958  53.863 -0.0229 -0.1752 -0.0519
   33C3H7N   C1  417   0.206   0.191  54.069  0.0722 -0.2586  0.2251
   33C3H7N  CT1  418   0.157   0.214  53.926  0.5113  0.0585 -0.3135
   33C3H7N  CT2  419   0.038   0.124  53.901 -0.6606 -0.3019  0.1609
   33C3H7N   H1  420   0.286   0.073  53.838  0.8199  0.3498  1.1655
   33C3H7N   H2  421   0.348   0.228  53.836 -0.3194 -0.4708  0.5147
   33C3H7N   H3  422   0.224   0.190  53.727 -4.8227  0.2909  2.2389
   33C3H7N  HC1  423   0.129   0.317  53.906 -0.0945  0.1035  0.7387
   33C3H7N  HC2  424  20.503   0.142  53.803  0.7215 -0.8719 -0.5663
   33C3H7N  HC3  425  20.473   0.137  53.981  0.9317 -1.2590  1.8332
   33C3H7N  HC4  426   0.069   0.020  53.912  2.0055  0.6241  2.1108
   33C3H7N  N41  427   0.262   0.173  53.821 -0.5924 -0.0742  0.5999
   33C3H7N   O1  428   0.260   0.094  54.109  0.5699 -0.3556  0.2692
   33C3H7N   O2  429   0.149   0.258  54.157 -0.0477 -0.1737  0.1844
   34C3H7N   C1  430   0.514   0.415  53.997  0.0280  0.8584  0.4381
   34C3H7N  CT1  431   0.480   0.418  54.152  0.3091 -0.8903  0.6317
   34C3H7N  CT2  432   0.358   0.515  54.191  0.3763  0.0514 -0.4035
   34C3H7N   H1  433   0.617   0.550  54.220 -1.1800  0.8661  2.5711
   34C3H7N   H2  434   0.671   0.384  54.238 -0.2150 -0.1253 -1.4095
   34C3H7N   H3  435   0.560   0.463  54.341 -1.4255 -0.1771 -0.6139
   34C3H7N  HC1  436   0.446   0.320  54.187 -2.8946 -0.7280 -1.8081
   34C3H7N  HC2  437   0.329   0.487  54.292 -0.6412  1.2172 -0.3601
   34C3H7N  HC3  438   0.280   0.483  54.122  1.5095 -2.5477 -0.5468
   34C3H7N  HC4  439   0.376   0.622  54.175 -2.1617  0.2677 -2.1821
   34C3H7N  N41  440   0.594   0.452  54.244 -0.1035 -0.0881 -0.1698
   34C3H7N   O1  441   0.588   0.505  53.967  0.4284 -0.5125  0.5340
   34C3H7N   O2  442   0.439   0.366  53.913 -0.0384 -0.0280 -0.0813
   35C3H7N   C1  443   0.136   0.794  53.722  0.2803  0.4586 -0.1513
   35C3H7N  CT1  444   0.183   0.799  53.868 -0.1795 -0.3789  0.0979
   35C3H7N  CT2  445   0.296   0.706  53.904  0.1084  0.2533 -0.2523
   35C3H7N   H1  446   0.020   0.673  53.945  0.9654 -1.3058 -0.0502
   35C3H7N   H2  447  20.494   0.837  53.936 -0.1756 -0.9157 -2.3435
   35C3H7N   H3  448   0.078   0.775  54.057  2.0457 -0.0045 -0.7487
   35C3H7N  HC1  449   0.193   0.904  53.893  0.6355 -0.6293  0.8464
   35C3H7N  HC2  450   0.335   0.723  54.004  1.2050  0.0520 -0.6448
   35C3H7N  HC3  451   0.380   0.721  53.836  1.0569  0.9793  1.0835
   35C3H7N  HC4  452   0.255   0.605  53.892 -0.1551  0.4674 -1.1984
   35C3H7N  N41  453   0.060   0.768  53.955 -0.4560 -0.6727 -0.2737
   35C3H7N   O1  454   0.053   0.711  53.683  0.1603  0.2095 -0.3343
   35C3H7N   O2  455   0.194   0.856  53.636  0.6094 -0.0711 -0.1189
   36C3H7N   C1  456  20.353   1.076  54.352 -0.1272 -0.3955 -0.2283
   36C3H7N  CT1  457  20.370   1.042  54.200 -1.2507 -0.3303  0.3153
   36C3H7N  CT2  458  20.492   1.116  54.149 -0.0859  0.1292  0.2377
   36C3H7N   H1  459  20.225   1.165  54.100 -0.8188 -0.6988  0.7306
   36C3H7N   H2  460  20.170   1.015  54.135 -0.9782  1.9302  0.4445
   36C3H7N   H3  461  20.274   1.042  54.006 -0.2044 -3.2759  1.2544
   36C3H7N  HC1  462  20.389   0.935  54.192  0.3699 -0.0342  0.1203
   36C3H7N  HC2  463   0.019   1.083  54.052  0.0552  0.4408  0.1861
   36C3H7N  HC3  464   0.070   1.101  54.214  0.1241 -0.3952 -0.1646
   36C3H7N  HC4  465  20.470   1.222  54.150 -0.5777  0.0266  0.3900
   36C3H7N  N41  466  20.255   1.066  54.104  0.5033 -0.3087  0.7011
   36C3H7N   O1  467  20.255   1.142  54.386  0.2568  0.6710  0.6634
   36C3H7N   O2  468  20.413   1.002  54.434  0.1730  0.2978 -0.0811
   37C3H7N   C1  469   0.187   0.168  54.639 -0.0093  0.0948 -0.2687
   37C3H7N  CT1  470   0.152   0.185  54.484  0.3309 -0.8250 -0.1085
   37C3H7N  CT2  471   0.035   0.097  54.450  0.1269 -0.3129  0.2886
   37C3H7N   H1  472   0.297   0.068  54.401  0.0637  0.3704 -1.4085
   37C3H7N   H2  473   0.338   0.236  54.417  0.0981  1.5457 -2.1677
   37C3H7N   H3  474   0.229   0.186  54.297  1.9478  2.3705  0.1793
   37C3H7N  HC1  475   0.117   0.288  54.475  0.5935 -0.6431  0.9296
   37C3H7N  HC2  476   0.008   0.118  54.346  0.1286  0.6332  0.4759
   37C3H7N  HC3  477  20.460   0.108  54.518  1.8496  0.9303  2.2889
   37C3H7N  HC4  478   0.050  19.737  54.446 -0.1524 -0.2918 -2.1153
   37C3H7N  N41  479   0.267   0.166  54.391 -0.0547  0.5695  0.6710
   37C3H7N   O1  480   0.282   0.095  54.672  0.2238  0.0025 -0.1959
   37C3H7N   O2  481   0.118   0.217  54.725  0.3104 -0.1687 -0.0115
   38C3H7N   C1  482   0.500   0.430  54.572 -0.4744  0.0774 -0.4567
   38C3H7N  CT1  483   0.460   0.415  54.718  0.0661  0.0096 -0.2138
   38C3H7N  CT2  484   0.346   0.510  54.754  0.1634  0.0858  0.0094
   38C3H7N   H1  485   0.604   0.536  54.801 -3.2641  0.8160  0.7112
   38C3H7N   H2  486   0.648   0.369  54.801 -2.3251 -1.6897  0.5792
   38C3H7N   H3  487   0.549   0.426  54.916 -0.9531 -0.4641 -0.1333
   38C3H7N  HC1  488   0.418   0.316  54.736 -0.7374  0.4240  0.1836
   38C3H7N  HC2  489   0.314   0.493  54.857 -0.4745 -2.0324 -0.5351
   38C3H7N  HC3  490   0.268   0.503  54.678  0.0808 -1.9343  0.2542
   38C3H7N  HC4  491   0.384   0.613  54.751 -0.6765  0.4444  1.1562
   38C3H7N  N41  492   0.572   0.439  54.816 -1.0140 -0.0803 -0.0996
   38C3H7N   O1  493   0.583   0.512  54.546  0.2263 -0.1569  0.1044
   38C3H7N   O2  494   0.437   0.379  54.485 -0.2943  0.0403  0.5782
   39C3H7N   C1  495   0.092   0.796  54.299 -0.0351  0.2838  0.3686
   39C3H7N  CT1  496   0.141   0.804  54.445  0.0411 -0.5246 -0.1580
   39C3H7N  CT2  497   0.255   0.702  54.480  0.7315 -0.7540 -0.0908
   39C3H7N   H1  498  20.505   0.692  54.539  0.1717 -0.3018 -0.6928
   39C3H7N   H2  499  20.467   0.853  54.541  1.7692  1.1106  0.4849
   39C3H7N   H3  500   0.079   0.789  54.640  0.1424 -0.2254 -0.2725
   39C3H7N  HC1  501   0.175   0.905  54.468 -1.5671  0.0266 -0.1483
   39C3H7N  HC2  502   0.295   0.721  54.580 -1.0271  0.4832  0.3880
   39C3H7N  HC3  503   0.342   0.707  54.414 -0.7060 -0.5749 -1.9844
   39C3H7N  HC4  504   0.213   0.602  54.473  0.4432 -0.5679 -1.0345
   39C3H7N  N41  505   0.036   0.786  54.546  0.5054 -0.4622 -0.4306
   39C3H7N   O1  506   0.004   0.719  54.276  0.0410 -0.8467  0.0547
   39C3H7N   O2  507   0.168   0.824  54.207  0.5643 -0.2800  0.6083
   40C3H7N   C1  508  20.367   1.052  54.922  0.2175 -0.2607  0.1519
   40C3H7N  CT1  509  20.395   1.040  54.768  0.8412 -0.1874  0.1957
   40C3H7N  CT2  510  20.504   1.131  54.720 -0.7910  0.4343 -0.3224
   40C3H7N   H1  511  20.254   1.175  54.700  1.9276  0.3810  0.7068
   40C3H7N   H2  512  20.192   1.018  54.700  0.5609 -1.3656  0.0019
   40C3H7N   H3  513  20.310   1.067  54.581  1.9747  2.6128  0.3104
   40C3H7N  HC1  514  20.413   0.935  54.744 -0.6904 -0.3250 -0.3805
   40C3H7N  HC2  515   0.004   1.111  54.613 -0.0556  2.2932 -0.6266
   40C3H7N  HC3  516   0.089   1.121  54.775  0.2089  0.9804 -1.9029
   40C3H7N  HC4  517  20.468   1.234  54.725 -1.7230  0.1108 -0.2329
   40C3H7N  N41  518  20.275   1.076  54.678 -0.4867  0.0452 -0.2768
   40C3H7N   O1  519  20.276   1.123  54.962 -0.1043 -0.0762  0.2310
   40C3H7N   O2  520  20.414   0.973  54.998 -0.6658  0.0033  0.2266
   41C3H7N   C1  521   0.191   0.164  55.220  0.8439  0.1108  0.5745
   41C3H7N  CT1  522   0.161   0.192  55.072 -0.3371  0.4660 -0.0156
   41C3H7N  CT2  523   0.049   0.103  55.022  0.6006  0.0680  0.5326
   41C3H7N   H1  524   0.309   0.067  54.972  2.5482  0.2912 -1.6519
   41C3H7N   H2  525   0.351   0.224  55.003 -1.3814  1.3638  0.5170
   41C3H7N   H3  526   0.234   0.193  54.888 -1.6789  1.2403  1.5569
   41C3H7N  HC1  527   0.148   0.300  55.060 -1.2018  0.6024  1.8748
   41C3H7N  HC2  528   0.019   0.144  54.925  0.4738 -0.7154  0.2341
   41C3H7N  HC3  529  20.466   0.092  55.080  0.3001  1.1138  0.2709
   41C3H7N  HC4  530   0.082   0.002  54.998 -0.3956  0.4284 -2.5739
   41C3H7N  N41  531   0.271   0.162  54.980  0.2731 -0.7267  0.1798
   41C3H7N   O1  532   0.273   0.078  55.250  0.2025  0.2221  0.3393
   41C3H7N   O2  533   0.157   0.242  55.311 -0.4937 -0.3625 -0.7007
   42C3H7N   C1  534   0.505   0.425  55.136 -0.5911  0.6335  0.5639
   42C3H7N  CT1  535   0.485   0.410  55.289 -0.2155 -0.1933  0.0225
   42C3H7N  CT2  536   0.351   0.475  55.327  0.4042 -0.1693 -0.0403
   42C3H7N   H1  537   0.606   0.557  55.334 -0.3425 -0.5976 -2.3518
   42C3H7N   H2  538   0.687   0.414  55.354 -0.2460  0.0645  1.0814
   42C3H7N   H3  539   0.578   0.455  55.472 -1.8974 -1.1943 -0.6199
   42C3H7N  HC1  540   0.474   0.304  55.313  0.6576  0.2034  2.2716
   42C3H7N  HC2  541   0.321   0.451  55.429  1.6700 -1.0490  0.1334
   42C3H7N  HC3  542   0.272   0.441  55.259  1.7311 -1.3261 -1.0374
   42C3H7N  HC4  543   0.361   0.584  55.322 -3.4941  0.3652  1.9316
   42C3H7N  N41  544   0.596   0.460  55.370 -0.4654  0.1462 -0.3161
   42C3H7N   O1  545   0.592   0.502  55.093 -0.2670  0.0430  0.6934
   42C3H7N   O2  546   0.432   0.363  55.063 -0.3206  0.0872  0.6033
   43C3H7N   C1  547   0.146   0.768  54.861  0.0097 -0.3213  0.4153
   43C3H7N  CT1  548   0.189   0.789  55.004  0.3528  0.7140  0.5223
   43C3H7N  CT2  549   0.313   0.706  55.045 -0.0448  0.5258  0.4041
   43C3H7N   H1  550   0.055   0.669  55.087 -0.2016 -0.5166 -0.5160
   43C3H7N   H2  551   0.001   0.827  55.067 -0.7597 -0.3528  2.0702
   43C3H7N   H3  552   0.107   0.790  55.199 -0.4181 -1.8449  0.5267
   43C3H7N  HC1  553   0.219   0.893  55.019 -0.5629  0.9582  0.6399
   43C3H7N  HC2  554   0.356   0.732  55.142 -0.0642  1.1472  0.2568
   43C3H7N  HC3  555   0.389   0.742  54.976 -0.9783 -1.2777 -1.5932
   43C3H7N  HC4  556   0.286   0.602  55.032 -0.3837  0.3780  2.1156
   43C3H7N  N41  557   0.078   0.768  55.102 -0.0621 -0.6484  0.1408
   43C3H7N   O1  558   0.059   0.687  54.840 -0.5347 -0.0434  0.3339
   43C3H7N   O2  559   0.169   0.860  54.784 -0.1044  0.5031  0.0657
   44C3H7N   C1  560  20.369   1.017  55.486  0.0998  0.0199 -0.5628
   44C3H7N  CT1  561  20.411   1.006  55.338  0.0638 -0.0178  0.5943
   44C3H7N  CT2  562   0.020   1.100  55.309 -0.5309  0.1603  0.0698
   44C3H7N   H1  563  20.273   1.133  55.244  1.8239  0.8720  1.8185
   44C3H7N   H2  564  20.222   0.969  55.251 -0.8225  0.4771 -2.8104
   44C3H7N   H3  565  20.330   1.028  55.142 -1.3235 -1.2748 -0.1401
   44C3H7N  HC1  566  20.446   0.904  55.320  4.9904  1.7408 -0.6429
   44C3H7N  HC2  567   0.053   1.075  55.208 -0.4558  1.1631 -0.1650
   44C3H7N  HC3  568   0.109   1.088  55.371  0.6050  0.4632 -1.4777
   44C3H7N  HC4  569  20.478   1.196  55.312 -0.2152  0.3783 -1.2642
   44C3H7N  N41  570  20.302   1.034  55.241 -0.2628  0.3022  0.0932
   44C3H7N   O1  571  20.293   1.104  55.522  0.5780  0.0133  0.5979
   44C3H7N   O2  572  20.430   0.954  55.572 -0.1248 -0.3523  0.2223
   45C3H7N   C1  573   0.202   0.172  55.765 -0.3951  0.3485  0.2120
   45C3H7N  CT1  574   0.170   0.181  55.612 -0.4214  0.2127 -0.0980
   45C3H7N  CT2  575   0.049   0.088  55.578 -0.0317  0.2157  0.1394
   45C3H7N   H1  576   0.302   0.036  55.553  0.4935 -0.2079 -1.8600
   45C3H7N   H2  577   0.372   0.190  55.551 -1.4487  1.2050  4.9353
   45C3H7N   H3  578   0.265   0.135  55.430  0.5006 -1.8419 -0.1008
   45C3H7N  HC1  579   0.150   0.285  55.584 -0.6675  0.1258 -0.2391
   45C3H7N  HC2  580   0.022   0.084  55.472  1.4404 -1.7435 -0.1948
   45C3H7N  HC3  581  20.474   0.117  55.641 -1.5038 -1.2292 -1.1035
   45C3H7N  HC4  582   0.069  19.734  55.608 -0.6856  0.0001 -0.1575
   45C3H7N  N41  583   0.286   0.136  55.532  0.1612  0.1536 -0.0305
   45C3H7N   O1  584   0.279   0.088  55.811 -0.2340  0.2947 -0.2754
   45C3H7N   O2  585   0.147   0.253  55.839  0.4797 -0.3720 -0.4030
   46C3H7N   C1  586   0.478   0.417  55.682 -0.7177 -0.0624  0.3090
   46C3H7N  CT1  587   0.446   0.411  55.830  0.0368 -0.3736  0.6743
   46C3H7N  CT2  588   0.320   0.486  55.871  0.1143 -0.1930  0.1834
   46C3H7N   H1  589   0.579   0.554  55.915 -0.1763 -0.9131 -2.5937
   46C3H7N   H2  590   0.640   0.399  55.923  0.4361 -0.7422  1.0393
   46C3H7N   H3  591   0.519   0.449  56.026 -0.5904 -0.6786  0.0773
   46C3H7N  HC1  592   0.432   0.306  55.855 -1.3707 -0.2735  0.3079
   46C3H7N  HC2  593   0.290   0.467  55.974 -2.2544  0.9519 -0.2759
   46C3H7N  HC3  594   0.245   0.462  55.796  0.8383  0.2227 -0.6881
   46C3H7N  HC4  595   0.338   0.593  55.858 -1.7580  0.1134  0.0763
   46C3H7N  N41  596   0.553   0.455  55.929  0.4300 -0.6855  0.4323
   46C3H7N   O1  597   0.558   0.501  55.641 -0.7320  0.1570  0.3156
   46C3H7N   O2  598   0.428   0.340  55.599  0.0976  0.1133 -0.4551
   47C3H7N   C1  599   0.160   0.781  55.430 -0.5303  0.8577 -0.0977
   47C3H7N  CT1  600   0.192   0.802  55.572 -0.7400  0.1516  0.1634
   47C3H7N  CT2  601   0.315   0.718  55.612 -0.1272 -0.2201  0.4069
   47C3H7N   H1  602   0.065   0.656  55.646 -1.5090  0.1579  4.2710
   47C3H7N   H2  603  20.503   0.806  55.651 -0.0110  0.2837  0.1581
   47C3H7N   H3  604   0.114   0.769  55.759  1.6241  0.5986 -0.4419
   47C3H7N  HC1  605   0.218   0.906  55.592  1.6824 -0.7270  1.9781
   47C3H7N  HC2  606   0.343   0.742  55.714  0.9482 -2.4508  0.6702
   47C3H7N  HC3  607   0.405   0.724  55.551  0.9715 -0.9711  1.9216
   47C3H7N  HC4  608   0.286   0.613  55.615  0.3486 -0.3920 -0.6026
   47C3H7N  N41  609   0.084   0.757  55.661  0.1751  0.5891 -0.0107
   47C3H7N   O1  610   0.065   0.708  55.394 -0.3742  0.1346  0.2810
   47C3H7N   O2  611   0.217   0.843  55.344  0.1238  0.4978 -1.0242
   48C3H7N   C1  612  20.393   1.046  56.041 -0.2616  0.1368  0.8140
   48C3H7N  CT1  613  20.422   1.027  55.885  0.4110 -1.1555  0.4770
   48C3H7N  CT2  614   0.031   1.120  55.846  0.2006  0.2926 -0.3927
   48C3H7N   H1  615  20.264   1.150  55.815  0.7785  0.7874 -3.9636
   48C3H7N   H2  616  20.228   0.979  55.818  1.1791 -1.4521  0.0684
   48C3H7N   H3  617  20.310   1.038  55.700 -1.6572  1.0140 -0.2968
   48C3H7N  HC1  618  20.452   0.923  55.871 -1.5242 -1.4174 -2.0636
   48C3H7N  HC2  619   0.066   1.087  55.748 -0.0176 -0.1308 -0.3240
   48C3H7N  HC3  620   0.117   1.099  55.910 -0.5381  0.8229  0.7977
   48C3H7N  HC4  621  20.494   1.219  55.848 -1.7485 -0.5678 -1.6549
   48C3H7N  N41  622  20.297   1.054  55.801 -0.1342 -0.1889  0.0953
   48C3H7N   O1  623  20.303   1.125  56.077  0.0072 -0.7349 -0.3489
   48C3H7N   O2  624  20.433   0.962  56.116  0.2665 -0.2681  0.2181
   49C3H7N   C1  625   0.189   0.153  56.332 -0.3918 -0.2907 -0.4288
   49C3H7N  CT1  626   0.163   0.172  56.185  0.0319 -0.2153 -0.2923
   49C3H7N  CT2  627   0.046   0.085  56.137  0.2457 -0.7030 -0.1840
   49C3H7N   H1  628   0.313   0.055  56.092 -0.1393  0.1143 -0.7863
   49C3H7N   H2  629   0.348   0.226  56.092  0.1831 -0.7367  0.1567
   49C3H7N   H3  630   0.244   0.161  55.995  0.4002  0.0206 -0.1477
   49C3H7N  HC1  631   0.132   0.273  56.157 -2.9086 -0.9279  0.2610
   49C3H7N  HC2  632   0.004   0.112  56.040  0.6692 -0.5647 -0.3373
   49C3H7N  HC3  633  20.467   0.088  56.201 -0.5228  1.4544 -1.3028
   49C3H7N  HC4  634   0.082  19.731  56.143 -1.8514 -1.4310  0.0428
   49C3H7N  N41  635   0.277   0.151  56.092 -0.5544 -0.0383  0.1756
   49C3H7N   O1  636   0.278   0.080  56.365  0.3093 -0.2336  0.0461
   49C3H7N   O2  637   0.131   0.214  56.417 -0.0994  0.4621 -0.1950
   50C3H7N   C1  638   0.484   0.421  56.252  0.5117 -0.5534  0.1540
   50C3H7N  CT1  639   0.439   0.397  56.401  0.4700  0.4052  0.0552
   50C3H7N  CT2  640   0.303   0.475  56.435  0.4747 -0.4693  0.2727
   50C3H7N   H1  641   0.564   0.535  56.483 -2.3787 -0.1122 -0.5203
   50C3H7N   H2  642   0.625   0.375  56.469  1.8316  1.6482  1.2386
   50C3H7N   H3  643   0.522   0.409  56.596  0.3081 -2.6620 -0.5115
   50C3H7N  HC1  644   0.432   0.289  56.413  0.7333  0.4540  0.6452
   50C3H7N  HC2  645   0.260   0.474  56.535 -1.9421  0.3632 -0.7288
   50C3H7N  HC3  646   0.225   0.431  56.374 -0.1986 -0.3888  1.0619
   50C3H7N  HC4  647   0.319   0.580  56.412 -0.4921 -0.8717 -2.3787
   50C3H7N  N41  648   0.546   0.435  56.499 -0.3057 -0.4280 -0.0879
   50C3H7N   O1  649   0.565   0.511  56.231  0.0301  0.0269 -0.2713
   50C3H7N   O2  650   0.445   0.350  56.160 -0.1786  0.2709  0.3556
   51C3H7N   C1  651   0.152   0.789  55.979  0.3704  0.7800  0.1058
   51C3H7N  CT1  652   0.198   0.795  56.133 -0.2339  0.3304 -0.1560
   51C3H7N  CT2  653   0.316   0.697  56.155  0.2424  0.0308  0.1025
   51C3H7N   H1  654   0.070   0.652  56.212 -1.7113  0.9961  0.5700
   51C3H7N   H2  655   0.009   0.814  56.222 -1.3167  0.1033  1.0071
   51C3H7N   H3  656   0.124   0.758  56.325  1.0178  0.5759 -0.7493
   51C3H7N  HC1  657   0.231   0.895  56.161  1.0280 -0.3146  0.7245
   51C3H7N  HC2  658   0.356   0.699  56.257 -1.0920  1.2389  0.6120
   51C3H7N  HC3  659   0.398   0.731  56.091 -1.3297  2.1801 -0.8039
   51C3H7N  HC4  660   0.292   0.594  56.132 -2.4004  0.1035  2.3356
   51C3H7N  N41  661   0.091   0.752  56.227 -0.6192  0.8978 -0.2434
   51C3H7N   O1  662   0.077   0.697  55.950 -0.2992  0.5709 -0.2813
   51C3H7N   O2  663   0.220   0.848  55.893  0.1018 -0.6140 -0.1173
   52C3H7N   C1  664  20.353   1.016  56.609  0.3410 -0.0509 -0.3293
   52C3H7N  CT1  665  20.402   0.991  56.464  0.6955 -0.1294  0.4022
   52C3H7N  CT2  666   0.024   1.062  56.434  0.0386  0.1709 -0.7901
   52C3H7N   H1  667  20.287   1.131  56.361 -0.1449 -0.0388  2.1718
   52C3H7N   H2  668  20.216   0.973  56.370  0.9995 -2.4885 -1.3877
   52C3H7N   H3  669  20.329   1.005  56.263 -0.5799 -1.3413  0.7227
   52C3H7N  HC1  670  20.415   0.883  56.462 -0.4817 -0.3472  3.0119
   52C3H7N  HC2  671   0.066   1.026  56.340 -0.4694  0.6101 -1.1852
   52C3H7N  HC3  672   0.093   1.046  56.516  0.6276  0.8721 -1.1396
   52C3H7N  HC4  673   0.014   1.170  56.447  0.7756  0.0460  0.9889
   52C3H7N  N41  674  20.302   1.029  56.360 -0.2777 -0.0526  0.5030
   52C3H7N   O1  675  20.252   1.081  56.640 -0.5174  0.3629  0.4325
   52C3H7N   O2  676  20.422   0.976  56.699  0.4757  0.4678 -0.8936
   53C3H7N   C1  677   0.186   0.153  56.899 -0.7765  0.1726 -0.5254
   53C3H7N  CT1  678   0.153   0.173  56.748 -0.5015 -0.0910 -0.0255
   53C3H7N  CT2  679   0.037   0.083  56.715 -0.3005  0.2913 -0.4863
   53C3H7N   H1  680   0.322   0.058  56.665 -1.5580 -0.6528  2.7701
   53C3H7N   H2  681   0.337   0.225  56.678  4.5088 -1.5694 -3.8293
   53C3H7N   H3  682   0.254   0.166  56.554 -0.7720  0.2046  0.6706
   53C3H7N  HC1  683   0.114   0.272  56.726 -1.0329 -0.0293  1.1593
   53C3H7N  HC2  684   0.006   0.093  56.611  1.0563 -1.1607 -1.0623
   53C3H7N  HC3  685  20.469   0.094  56.791  0.7829  0.9656  0.5138
   53C3H7N  HC4  686   0.065  19.727  56.726  0.5330  0.4001 -1.4699
   53C3H7N  N41  687   0.273   0.148  56.653  0.4890  0.2091  0.4305
   53C3H7N   O1  688   0.264   0.065  56.936  0.0926 -0.1252 -0.4685
   53C3H7N   O2  689   0.146   0.231  56.981  0.4714  0.3608  0.2608
   54C3H7N   C1  690   0.487   0.426  56.842 -0.0927 -0.0597 -0.4020
   54C3H7N  CT1  691   0.460   0.403  56.987 -0.4359 -0.4421 -0.4731
   54C3H7N  CT2  692   0.338   0.489  57.022  0.0315  0.6381  0.2544
   54C3H7N   H1  693   0.594   0.545  57.062  1.2894 -0.5712 -1.1539
   54C3H7N   H2  694   0.666   0.394  57.061  1.0236  1.3209  2.8043
   54C3H7N   H3  695   0.553   0.428  57.177  1.9991 -2.1096  0.3736
   54C3H7N  HC1  696   0.439   0.300  57.016 -0.8916  0.0367  0.9408
   54C3H7N  HC2  697   0.304   0.465  57.122  1.0996  2.3097  1.0440
   54C3H7N  HC3  698   0.255   0.470  56.954  0.9549 -1.4892 -0.3475
   54C3H7N  HC4  699   0.367   0.593  57.013 -1.4825  0.9295 -1.5199
   54C3H7N  N41  700   0.577   0.444  57.078 -0.3790 -0.1178  0.0407
   54C3H7N   O1  701   0.582   0.501  56.814  1.1573 -0.5826 -0.4007
   54C3H7N   O2  702   0.421   0.371  56.758  0.1952  0.6451  0.4627
   55C3H7N   C1  703   0.157   0.774  56.545  0.1330  0.4643  0.1375
   55C3H7N  CT1  704   0.178   0.788  56.694  0.2064 -0.1749 -0.3316
   55C3H7N  CT2  705   0.282   0.687  56.735 -0.1042 -0.4922 -0.0848
   55C3H7N   H1  706   0.022   0.672  56.769  0.2386 -0.3546  0.9029
   55C3H7N   H2  707  20.503   0.835  56.758 -0.0471 -0.7918 -0.9080
   55C3H7N   H3  708   0.093   0.774  56.885 -0.2454  0.3278  0.2333
   55C3H7N  HC1  709   0.213   0.889  56.712 -1.2297 -0.0485  1.8530
   55C3H7N  HC2  710   0.331   0.703  56.831  0.7228  1.8629 -0.8425
   55C3H7N  HC3  711   0.371   0.701  56.672  1.2663 -1.0832  1.6984
   55C3H7N  HC4  712   0.241   0.587  56.723  0.6415 -0.8596  0.3892
   55C3H7N  N41  713   0.064   0.764  56.786  0.1533 -0.1734  0.1678
   55C3H7N   O1  714   0.072   0.697  56.509  0.0756 -0.4359  0.1542
   55C3H7N   O2  715   0.228   0.830  56.462  0.0179  0.1879 -0.0603
   56C3H7N   C1  716  20.341   1.021  57.165  0.3471 -0.2959  0.0669
   56C3H7N  CT1  717  20.375   1.021  57.017 -0.7563  0.1790 -0.8525
   56C3H7N  CT2  718  20.471   1.138  56.983 -0.5040  0.2960 -0.0976
   56C3H7N   H1  719  20.211   1.136  56.937 -0.4008 -0.7350  1.4902
   56C3H7N   H2  720  20.195   0.965  56.928  1.5355 -1.2327 -0.0964
   56C3H7N   H3  721  20.298   1.042  56.827  0.4523 -0.6337 -0.1651
   56C3H7N  HC1  722  20.420   0.924  56.996 -1.7618 -0.2099 -1.2174
   56C3H7N  HC2  723  20.506   1.140  56.879  0.8117  0.7656  0.3393
   56C3H7N  HC3  724   0.052   1.125  57.043 -1.1870  0.4347  0.9592
   56C3H7N  HC4  725  20.422   1.233  57.005 -1.0737 -0.0644  0.1748
   56C3H7N  N41  726  20.260   1.046  56.923  0.2049 -0.1560 -0.2790
   56C3H7N   O1  727  20.296   1.123  57.211  0.4962 -0.2792 -0.2645
   56C3H7N   O2  728  20.383   0.933  57.236 -0.3955  0.1311 -0.3759
   57C3H7N   C1  729   0.184   0.173  57.464  0.3712  0.7989  0.3999
   57C3H7N  CT1  730   0.154   0.184  57.316 -0.5695  0.3666 -0.7042
   57C3H7N  CT2  731   0.042   0.090  57.278 -0.1789 -0.4670 -0.6109
   57C3H7N   H1  732   0.310   0.051  57.254  0.8162  0.4980  0.4237
   57C3H7N   H2  733   0.352   0.203  57.254  0.2488 -1.4610  0.3682
   57C3H7N   H3  734   0.258   0.140  57.127  0.7775 -0.1301 -0.3122
   57C3H7N  HC1  735   0.133   0.289  57.296  0.2679  0.5890 -0.4466
   57C3H7N  HC2  736   0.013   0.119  57.177  2.2570  2.2084 -0.6206
   57C3H7N  HC3  737  20.463   0.119  57.336  0.4829  1.2578 -0.4317
   57C3H7N  HC4  738   0.073  19.734  57.277  2.1555  0.1969 -1.0177
   57C3H7N  N41  739   0.271   0.143  57.229 -0.5558 -0.2018 -0.1277
   57C3H7N   O1  740   0.283   0.105  57.498  0.4466  0.5512 -0.4412
   57C3H7N   O2  741   0.122   0.234  57.549 -0.3031 -0.1572  0.6798
   58C3H7N   C1  742   0.517   0.418  57.403 -0.2679  0.2698  0.1122
   58C3H7N  CT1  743   0.478   0.405  57.548 -0.3053  0.0142 -0.3909
   58C3H7N  CT2  744   0.369   0.496  57.586 -0.3211  0.5374 -0.3650
   58C3H7N   H1  745   0.612   0.528  57.628  0.0632  1.0003  2.5050
   58C3H7N   H2  746   0.663   0.361  57.638 -0.1887  0.0515  1.0717
   58C3H7N   H3  747   0.547   0.428  57.741 -0.0813 -2.4423  0.3930
   58C3H7N  HC1  748   0.449   0.301  57.562 -0.7711  0.4326  1.8143
   58C3H7N  HC2  749   0.338   0.471  57.687 -1.7987 -0.4403 -1.0388
   58C3H7N  HC3  750   0.285   0.489  57.516 -0.3974 -1.0941 -0.1267
   58C3H7N  HC4  751   0.397   0.602  57.590  0.5681  0.2843  0.2287
   58C3H7N  N41  752   0.586   0.430  57.646  0.2258  0.5855  0.5339
   58C3H7N   O1  753   0.599   0.502  57.373 -0.0827  0.2173 -0.3935
   58C3H7N   O2  754   0.439   0.380  57.313  0.4973 -0.3903 -0.3049
   59C3H7N   C1  755   0.122   0.789  57.117  0.0394  0.1850 -0.6503
   59C3H7N  CT1  756   0.154   0.807  57.265 -0.0018  0.4138 -0.3766
   59C3H7N  CT2  757   0.277   0.738  57.313 -0.7290  0.3256 -0.0983
   59C3H7N   H1  758   0.023   0.668  57.342  2.8196  0.9665 -3.9993
   59C3H7N   H2  759  20.471   0.820  57.330 -1.3083 -0.5231 -1.5610
   59C3H7N   H3  760   0.064   0.782  57.461 -0.7649  1.7192 -0.6911
   59C3H7N  HC1  761   0.164   0.913  57.287 -0.7773  0.4290 -0.0747
   59C3H7N  HC2  762   0.297   0.772  57.414  0.5349 -0.0454 -0.2164
   59C3H7N  HC3  763   0.363   0.765  57.252  0.8834 -1.1961  1.4455
   59C3H7N  HC4  764   0.259   0.631  57.301 -4.7936  0.8250  0.7081
   59C3H7N  N41  765   0.046   0.767  57.361 -0.5225  1.1951 -0.6598
   59C3H7N   O1  766   0.071   0.690  57.071 -0.0827 -0.2605  0.0761
   59C3H7N   O2  767   0.175   0.868  57.041 -0.5052 -0.0050  0.5114
   60C3H7N   C1  768  20.309   1.022  57.724 -0.2103 -0.7979  0.8432
   60C3H7N  CT1  769  20.358   1.016  57.579 -0.2596 -0.1880 -0.1905
   60C3H7N  CT2  770  20.465   1.116  57.537  0.0249 -0.8350 -0.6083
   60C3H7N   H1  771  20.222   1.142  57.504 -0.8745 -0.7043  4.1370
   60C3H7N   H2  772  20.165   0.983  57.503 -0.0498 -0.0227 -1.8809
   60C3H7N   H3  773  20.272   1.041  57.384 -1.3737  2.3104 -0.1138
   60C3H7N  HC1  774  20.391   0.915  57.554  0.1744  0.1662 -1.0669
   60C3H7N  HC2  775  20.496   1.094  57.435 -0.3187  0.9567 -1.1172
   60C3H7N  HC3  776   0.047   1.107  57.597 -0.0883 -2.0867 -0.6176
   60C3H7N  HC4  777  20.436   1.221  57.543  2.4082 -0.1657 -0.4069
   60C3H7N  N41  778  20.247   1.044  57.484  0.3015  0.2555  0.3882
   60C3H7N   O1  779  20.260   1.120  57.767 -0.1065 -0.0542  0.3427
   60C3H7N   O2  780  20.373   0.959  57.805 -0.0966  0.7780 -0.0951
   61C3H7N   C1  781   0.212   0.168  58.040  1.0707  0.0574 -0.3816
   61C3H7N  CT1  782   0.171   0.175  57.888 -0.3263  0.2757 -0.4288
   61C3H7N  CT2  783   0.057   0.079  57.866  0.2280  0.0203 -0.6673
   61C3H7N   H1  784   0.318   0.042  57.811 -2.3543 -1.6067 -1.5848
   61C3H7N   H2  785   0.363   0.198  57.804 -1.7067  0.8124  0.6172
   61C3H7N   H3  786   0.252   0.134  57.690 -2.3501 -2.9030  0.6611
   61C3H7N  HC1  787   0.140   0.272  57.851 -2.2516 -0.1160  0.1068
   61C3H7N  HC2  788   0.014   0.085  57.766 -1.6659  2.1665  0.2209
   61C3H7N  HC3  789  20.489   0.103  57.940 -1.2513 -0.6137 -1.9680
   61C3H7N  HC4  790   0.094  19.727  57.882  1.5919  0.6571  0.2548
   61C3H7N  N41  791   0.281   0.137  57.789 -0.6342 -0.5153  0.1301
   61C3H7N   O1  792   0.280   0.075  58.085 -0.6342 -0.7025 -0.3133
   61C3H7N   O2  793   0.149   0.243  58.112  0.0701 -0.4900 -0.6215
   62C3H7N   C1  794   0.512   0.422  57.963  0.6539 -0.0295  0.3941
   62C3H7N  CT1  795   0.463   0.422  58.110  0.3761 -0.2360 -0.2217
   62C3H7N  CT2  796   0.349   0.521  58.131 -0.6394 -0.4495 -0.2094
   62C3H7N   H1  797   0.605   0.552  58.188 -2.4375  0.9189  1.0724
   62C3H7N   H2  798   0.648   0.391  58.204 -0.6236 -1.3483  2.1998
   62C3H7N   H3  799   0.530   0.451  58.305 -0.7953 -0.8935 -0.3736
   62C3H7N  HC1  800   0.428   0.322  58.137 -0.8041  0.4486  0.8318
   62C3H7N  HC2  801   0.309   0.509  58.232 -0.3013 -1.7939 -0.2178
   62C3H7N  HC3  802   0.268   0.508  58.059 -1.8403  2.3864  0.5868
   62C3H7N  HC4  803   0.398   0.618  58.120 -2.1851  0.3544 -0.1946
   62C3H7N  N41  804   0.569   0.458  58.209  0.0586 -0.3199 -0.0005
   62C3H7N   O1  805   0.597   0.503  57.930 -0.4827  0.5403  0.5775
   62C3H7N   O2  806   0.477   0.331  57.886  0.1693 -0.2243 -0.0591
   63C3H7N   C1  807   0.100   0.815  57.684  0.1107 -0.2178 -0.0881
   63C3H7N  CT1  808   0.150   0.821  57.834  0.4059  0.4271 -0.2428
   63C3H7N  CT2  809   0.279   0.730  57.855 -0.3214  0.0834 -0.3656
   63C3H7N   H1  810   0.021   0.672  57.904  2.2020 -1.1662  0.2444
   63C3H7N   H2  811  20.471   0.828  57.904 -0.3279 -2.0765 -0.9241
   63C3H7N   H3  812   0.073   0.774  58.023  0.1717  0.0187  0.4959
   63C3H7N  HC1  813   0.169   0.923  57.866  0.9713  0.0492  0.6495
   63C3H7N  HC2  814   0.302   0.736  57.961 -2.0304  2.0289 -0.0806
   63C3H7N  HC3  815   0.364   0.768  57.799 -0.6441 -0.8511 -1.5232
   63C3H7N  HC4  816   0.254   0.633  57.812  1.0238 -0.1588 -0.6194
   63C3H7N  N41  817   0.045   0.770  57.923  0.3171 -0.7163  0.4781
   63C3H7N   O1  818   0.029   0.721  57.647  0.6718  0.1539  0.1912
   63C3H7N   O2  819   0.157   0.882  57.597 -0.1820  0.6146 -0.1151
   64C3H7N   C1  820  20.335   1.036  58.302 -0.3213  0.0466  0.0122
   64C3H7N  CT1  821  20.386   1.023  58.154  0.3457  0.3937  0.6299
   64C3H7N  CT2  822  20.503   1.121  58.123 -0.3705 -0.3136 -0.2032
   64C3H7N   H1  823  20.228   1.126  58.066  0.1981 -0.8352 -1.4508
   64C3H7N   H2  824  20.207   0.957  58.081  1.2399 -0.9696  1.3849
   64C3H7N   H3  825  20.306   1.029  57.960 -0.0830 -1.4718 -0.1475
   64C3H7N  HC1  826  20.420   0.921  58.137 -0.5943 -0.1883  2.1006
   64C3H7N  HC2  827   0.030   1.113  58.020  0.5302 -0.9947  0.1496
   64C3H7N  HC3  828   0.077   1.105  58.192 -0.7126 -1.5553 -0.0770
   64C3H7N  HC4  829  20.476   1.225  58.139 -0.4469 -0.4105  0.2843
   64C3H7N  N41  830  20.272   1.033  58.058  0.5868 -0.8006  0.0593
   64C3H7N   O1  831  20.262   1.128  58.336 -1.0416 -0.2831  0.3658
   64C3H7N   O2  832  20.385   0.967  58.390  0.1328  0.0543 -0.3878
   65C3H7N   C1  833   0.222   0.163  58.605  0.2025  0.2936  0.4443
   65C3H7N  CT1  834   0.165   0.179  58.463  0.1373 -0.4202  0.5257
   65C3H7N  CT2  835   0.032   0.104  58.439 -0.2586 -0.0730 -0.0999
   65C3H7N   H1  836   0.293   0.051  58.349  0.5011 -0.1808 -0.7653
   65C3H7N   H2  837   0.345   0.203  58.344 -0.3655  0.8028  0.8203
   65C3H7N   H3  838   0.219   0.158  58.250 -2.9636 -2.3646  1.1426
   65C3H7N  HC1  839   0.144   0.286  58.458  0.9394 -0.2858  0.0448
   65C3H7N  HC2  840  20.491   0.131  58.347 -0.6018 -1.5072 -0.3418
   65C3H7N  HC3  841  20.472   0.129  58.519 -2.8530 -0.9646 -2.0017
   65C3H7N  HC4  842   0.045  19.745  58.448 -1.6852 -0.0648  2.7892
   65C3H7N  N41  843   0.257   0.148  58.345  0.2595 -0.2290  0.1588
   65C3H7N   O1  844   0.281   0.067  58.637 -0.0203  0.3519  0.3092
   65C3H7N   O2  845   0.169   0.234  58.693  0.1524  0.4306  0.2341
   66C3H7N   C1  846   0.517   0.432  58.534 -0.3489  0.6613  0.1567
   66C3H7N  CT1  847   0.471   0.416  58.687 -1.5306 -0.0558 -0.1214
   66C3H7N  CT2  848   0.343   0.482  58.723  0.4342  0.6898  0.1187
   66C3H7N   H1  849   0.584   0.568  58.781  2.4427 -0.0801  2.3314
   66C3H7N   H2  850   0.665   0.416  58.763  1.7426  2.6645  0.9147
   66C3H7N   H3  851   0.553   0.434  58.879  0.1253  0.6554  0.6483
   66C3H7N  HC1  852   0.465   0.309  58.709  1.2671 -0.8083 -2.5859
   66C3H7N  HC2  853   0.319   0.456  58.826  2.1832 -2.1502 -0.1685
   66C3H7N  HC3  854   0.260   0.456  58.657  0.7160 -2.0760  0.8340
   66C3H7N  HC4  855   0.357   0.590  58.708 -0.6262  0.6884 -0.9775
   66C3H7N  N41  856   0.577   0.465  58.783  0.0655 -0.0189  0.4094
   66C3H7N   O1  857   0.600   0.520  58.509  0.3296 -0.3223 -0.2931
   66C3H7N   O2  858   0.452   0.383  58.445 -0.0885  0.0613  0.0418
   67C3H7N   C1  859   0.141   0.776  58.243 -0.7181 -0.4739  0.0938
   67C3H7N  CT1  860   0.176   0.805  58.392  0.4143  0.6308 -0.0196
   67C3H7N  CT2  861   0.291   0.718  58.449 -0.1065  0.2813  0.1631
   67C3H7N   H1  862   0.055   0.667  58.482 -2.6910  0.3682  1.3537
   67C3H7N   H2  863  20.495   0.828  58.460 -1.0009 -1.3503  0.8819
   67C3H7N   H3  864   0.096   0.797  58.580  0.0908 -2.3767  0.5153
   67C3H7N  HC1  865   0.196   0.910  58.412  2.0097  0.6548 -1.6254
   67C3H7N  HC2  866   0.315   0.755  58.549 -1.5831  2.4235 -0.2347
   67C3H7N  HC3  867   0.374   0.728  58.379 -0.1650  1.8900  0.2941
   67C3H7N  HC4  868   0.260   0.614  58.454 -1.8998  0.7208 -1.1684
   67C3H7N  N41  869   0.068   0.769  58.484  0.4130  0.0788 -0.3174
   67C3H7N   O1  870   0.081   0.676  58.210 -0.2010  0.0382 -0.1282
   67C3H7N   O2  871   0.182   0.857  58.157 -0.2006  0.2651  0.4762
   68C3H7N   C1  872  20.361   1.045  58.884  0.7452  0.0908 -0.0343
   68C3H7N  CT1  873  20.396   1.033  58.732  0.8822  0.0390 -0.2625
   68C3H7N  CT2  874   0.002   1.119  58.687  0.2210  0.0748 -0.4615
   68C3H7N   H1  875  20.233   1.136  58.630 -1.4952 -0.2559 -0.5667
   68C3H7N   H2  876  20.205   0.979  58.674  1.2527 -1.1736  0.2133
   68C3H7N   H3  877  20.300   1.014  58.539  1.5456  1.9868  0.2580
   68C3H7N  HC1  878  20.436   0.932  58.721  2.5278  0.7031 -0.5527
   68C3H7N  HC2  879   0.044   1.076  58.596  0.8754  0.0964 -0.1704
   68C3H7N  HC3  880   0.084   1.101  58.757 -0.7912  1.8011  1.2191
   68C3H7N  HC4  881  20.482   1.224  58.681  0.0655  0.0847  0.3767
   68C3H7N  N41  882  20.278   1.043  58.636 -0.0807  0.4717  0.3561
   68C3H7N   O1  883  20.278   1.119  58.932  0.3782  0.1714 -0.9095
   68C3H7N   O2  884  20.429   0.991  58.962 -0.0721 -0.2919  0.3190
   69C3H7N   C1  885   0.216   0.156  59.173  0.7422  0.2378  0.3429
   69C3H7N  CT1  886   0.190   0.172  59.023  0.0212 -0.0052 -0.4386
   69C3H7N  CT2  887   0.071   0.083  58.990 -0.0174  1.0558  0.0454
   69C3H7N   H1  888   0.341   0.047  58.953 -0.6968 -0.8503 -2.6302
   69C3H7N   H2  889   0.381   0.211  58.963  0.8866 -0.1627 -1.7711
   69C3H7N   H3  890   0.290   0.147  58.834 -0.6481 -1.0527 -0.3639
   69C3H7N  HC1  891   0.163   0.274  58.997 -3.0471 -0.2031  1.6890
   69C3H7N  HC2  892   0.044   0.089  58.884  2.3230  1.7895 -0.5282
   69C3H7N  HC3  893  20.488   0.110  59.043 -0.9243  0.9332 -1.4068
   69C3H7N  HC4  894   0.094  19.726  59.003 -1.5472  0.3572 -2.5229
   69C3H7N  N41  895   0.308   0.143  58.936  0.3284 -0.0896 -0.4952
   69C3H7N   O1  896   0.307   0.088  59.213  0.3713 -0.0275  0.4619
   69C3H7N   O2  897   0.148   0.220  59.251  0.0871  0.2994 -0.0677
   70C3H7N   C1  898   0.499   0.451  59.105 -0.3479 -0.6498 -0.4165
   70C3H7N  CT1  899   0.459   0.426  59.250 -0.6520 -0.1770 -0.4282
   70C3H7N  CT2  900   0.339   0.512  59.290 -0.5618 -0.5443 -0.1502
   70C3H7N   H1  901   0.587   0.558  59.331  1.0658  0.0167 -1.3443
   70C3H7N   H2  902   0.654   0.402  59.315 -0.6959 -0.8713 -1.3821
   70C3H7N   H3  903   0.539   0.438  59.440  1.7355  0.8737 -0.2765
   70C3H7N  HC1  904   0.434   0.320  59.258 -2.5925  0.1257 -2.2195
   70C3H7N  HC2  905   0.300   0.475  59.384  0.3096 -0.8965  0.0741
   70C3H7N  HC3  906   0.264   0.510  59.210 -1.1132  4.1282  0.1404
   70C3H7N  HC4  907   0.370   0.615  59.303 -0.1615 -0.7149  0.2702
   70C3H7N  N41  908   0.571   0.456  59.344  0.1494  0.2072 -0.9497
   70C3H7N   O1  909   0.571   0.545  59.075 -0.1509 -0.7534  0.2008
   70C3H7N   O2  910   0.462   0.372  59.019 -0.3983 -0.1964 -0.0068
   71C3H7N   C1  911   0.136   0.780  58.816 -0.1642  0.5866 -0.0033
   71C3H7N  CT1  912   0.169   0.798  58.966 -0.1706  0.2591 -0.7507
   71C3H7N  CT2  913   0.293   0.724  59.004 -0.1576  0.0465  0.4131
   71C3H7N   H1  914   0.028   0.669  59.061 -0.2798  0.4697 -0.2558
   71C3H7N   H2  915  20.493   0.828  59.034 -0.7818 -0.0284  3.0507
   71C3H7N   H3  916   0.085   0.784  59.158  1.1119 -0.1012 -0.4558
   71C3H7N  HC1  917   0.186   0.905  58.978 -1.4304  0.6519 -2.3185
   71C3H7N  HC2  918   0.325   0.740  59.108 -0.2245 -1.1583  0.6246
   71C3H7N  HC3  919   0.370   0.771  58.943 -2.1650  2.4262 -0.3971
   71C3H7N  HC4  920   0.271   0.621  58.978 -1.1430  0.7504 -1.6403
   71C3H7N  N41  921   0.063   0.766  59.058  0.5217  0.1777 -0.3778
   71C3H7N   O1  922   0.050   0.695  58.789 -0.2529 -0.2253 -0.6934
   71C3H7N   O2  923   0.188   0.840  58.725 -0.0674 -0.5317  0.3152
   72C3H7N   C1  924  20.350   1.043  59.456 -0.3602  0.2647 -0.9075
   72C3H7N  CT1  925  20.392   1.031  59.307 -0.1062 -0.4471  0.0060
   72C3H7N  CT2  926   0.014   1.110  59.280  0.9845 -0.6676 -0.0117
   72C3H7N   H1  927  20.261   1.175  59.220  0.3175  0.6899 -0.4727
   72C3H7N   H2  928  20.215   1.017  59.219  1.6420 -1.9286 -0.0478
   72C3H7N   H3  929  20.333   1.064  59.110 -0.1916  0.7144  0.1561
   72C3H7N  HC1  930  20.418   0.927  59.289  0.5376 -0.4748  1.0741
   72C3H7N  HC2  931   0.055   1.095  59.181 -0.2632  0.2107 -0.6835
   72C3H7N  HC3  932   0.092   1.082  59.351  0.9348 -2.0766 -0.5008
   72C3H7N  HC4  933  20.493   1.212  59.305 -1.8564 -1.6234  0.7854
   72C3H7N  N41  934  20.296   1.079  59.206 -0.0720  0.4348  0.2470
   72C3H7N   O1  935  20.264   1.118  59.496  0.0803  0.3288 -0.0406
   72C3H7N   O2  936  20.414   0.982  59.537 -0.0400 -0.0383 -0.4631
   73C3H7N   C1  937   0.190   0.206  59.722  0.5982  0.3981  0.1698
   73C3H7N  CT1  938   0.157   0.215  59.571 -0.3055  0.5477  0.5191
   73C3H7N  CT2  939   0.031   0.132  59.541 -0.0339 -0.5386  0.1656
   73C3H7N   H1  940   0.291   0.064  59.505 -1.2404 -0.5511 -1.0532
   73C3H7N   H2  941   0.358   0.217  59.507  0.5107 -0.4718  0.0232
   73C3H7N   H3  942   0.252   0.183  59.388  1.5257  0.0572 -0.3269
   73C3H7N  HC1  943   0.148   0.320  59.543  2.1146  1.2789  2.2801
   73C3H7N  HC2  944   0.007   0.151  59.437  4.4455  2.9244 -0.4375
   73C3H7N  HC3  945  20.455   0.172  59.597  1.3108 -0.9617  2.6105
   73C3H7N  HC4  946   0.039   0.024  59.553  1.8446 -0.6829 -2.0945
   73C3H7N  N41  947   0.272   0.164  59.487  0.2852 -0.0673 -0.1024
   73C3H7N   O1  948   0.247   0.103  59.764 -0.0113 -0.6741 -0.4415
   73C3H7N   O2  949   0.157   0.286  59.808  0.5517  0.1522 -0.2781
   74C3H7N   C1  950   0.484   0.448  59.673 -0.4261  0.1453  0.0071
   74C3H7N  CT1  951   0.453   0.432  59.823 -0.3289  0.0076 -0.4506
   74C3H7N  CT2  952   0.349   0.536  59.863 -0.2681 -0.0838  0.2558
   74C3H7N   H1  953   0.601   0.561  59.893  0.4428  0.0925 -1.3825
   74C3H7N   H2  954   0.659   0.400  59.890 -0.3434  0.0029 -1.6696
   74C3H7N   H3  955   0.556   0.458  60.009 -2.2269  1.2904 -0.9489
   74C3H7N  HC1  956   0.423   0.328  59.841 -1.7778  0.8220  2.0721
   74C3H7N  HC2  957   0.310   0.522  59.963 -3.5046 -2.9042 -1.3020
   74C3H7N  HC3  958   0.256   0.526  59.806 -0.7836 -0.0649  1.0846
   74C3H7N  HC4  959   0.383   0.640  59.860  0.8869 -0.4620  0.3130
   74C3H7N  N41  960   0.578   0.462  59.908  0.1325  0.2968 -0.5054
   74C3H7N   O1  961   0.547   0.549  59.637 -0.0544  0.6448  0.3150
   74C3H7N   O2  962   0.426   0.373  59.593  0.0255 -0.6635 -0.1079
   75C3H7N   C1  963   0.118   0.795  59.389 -0.3449  0.3910  0.6904
   75C3H7N  CT1  964   0.164   0.818  59.540 -0.1070  0.3718  0.1015
   75C3H7N  CT2  965   0.285   0.737  59.580  0.0596 -0.2424 -0.0321
   75C3H7N   H1  966   0.041   0.668  59.611 -0.6283 -0.2677 -0.2105
   75C3H7N   H2  967  20.478   0.817  59.627 -1.2945 -1.4095  0.2052
   75C3H7N   H3  968   0.079   0.767  59.736  0.1914  1.3755 -0.4668
   75C3H7N  HC1  969   0.168   0.924  59.565 -1.2842  0.9318 -2.0071
   75C3H7N  HC2  970   0.322   0.765  59.679 -0.9936  3.8962 -0.6955
   75C3H7N  HC3  971   0.370   0.745  59.512  0.5631 -1.5456  0.4388
   75C3H7N  HC4  972   0.265   0.630  59.575 -0.6292 -0.1315  0.3854
   75C3H7N  N41  973   0.059   0.767  59.635 -0.5909 -0.2452 -0.3319
   75C3H7N   O1  974   0.061   0.689  59.362  0.0554  0.2990  0.3194
   75C3H7N   O2  975   0.170   0.852  59.300 -0.2843  0.2245  0.6167
   76C3H7N   C1  976  20.308   1.081  60.027  0.4272 -0.9787 -0.0895
   76C3H7N  CT1  977  20.350   1.048  59.879 -0.0223  0.2493 -0.8701
   76C3H7N  CT2  978  20.471   1.130  59.842 -0.4215 -0.2335  0.5362
   76C3H7N   H1  979  20.208   1.164  59.771 -1.3684 -0.9865 -0.7127
   76C3H7N   H2  980  20.152   1.013  59.789 -0.0285  0.7329 -1.1599
   76C3H7N   H3  981  20.285   1.039  59.685  0.7212  1.3885 -0.3016
   76C3H7N  HC1  982  20.366   0.940  59.878 -1.9998 -0.1120  1.0125
   76C3H7N  HC2  983  20.498   1.094  59.743  0.3107  1.3434  0.1327
   76C3H7N  HC3  984   0.055   1.111  59.897 -0.2727 -0.4973  0.1897
   76C3H7N  HC4  985  20.453   1.238  59.835  1.6736 -0.0616 -3.3577
   76C3H7N  N41  986  20.239   1.066  59.774  0.8546 -0.2877  0.2855
   76C3H7N   O1  987  20.208   1.146  60.056  0.2803 -0.3699 -0.1559
   76C3H7N   O2  988  20.364   1.022  60.116  0.4002 -0.2392 -0.0935
   77C3H7N   C1  989   0.184   0.185  60.302  0.4421 -0.0598  0.0804
   77C3H7N  CT1  990   0.161   0.202  60.151 -0.6137 -0.0390  0.6989
   77C3H7N  CT2  991   0.048   0.105  60.110 -0.3201 -0.8162 -0.0029
   77C3H7N   H1  992   0.305   0.070  60.062 -1.4335 -0.5289 -0.6058
   77C3H7N   H2  993   0.355   0.232  60.066 -0.1426 -0.1237 -0.8550
   77C3H7N   H3  994   0.234   0.179  59.960 -0.7312 -2.8983 -0.5705
   77C3H7N  HC1  995   0.130   0.306  60.139 -1.2085 -0.3509 -0.6624
   77C3H7N  HC2  996   0.019   0.118  60.005 -0.8789 -1.6003  0.0457
   77C3H7N  HC3  997  20.468   0.116  60.172 -0.2765 -0.3052 -0.0307
   77C3H7N  HC4  998   0.077  19.749  60.116 -2.0074 -1.3176 -0.3372
   77C3H7N  N41  999   0.275   0.169  60.055 -0.1940 -0.1322 -0.4596
   77C3H7N   O1 1000   0.267   0.105  60.344  0.7892  0.2624 -0.0338
   77C3H7N   O2 1001   0.110   0.252  60.376 -0.4308  0.8579 -0.1316
   78C3H7N   C1 1002   0.488   0.447  60.234  0.3276 -0.7229 -0.1539
   78C3H7N  CT1 1003   0.453   0.421  60.381  0.0052  0.5435  0.2244
   78C3H7N  CT2 1004   0.324   0.494  60.418  0.2346  0.1829  0.4278
   78C3H7N   H1 1005   0.570   0.573  60.472  1.0628 -0.5320 -0.5090
   78C3H7N   H2 1006   0.653   0.437  60.445  2.3338  1.0038  3.4439
   78C3H7N   H3 1007   0.538   0.444  60.574 -1.9818 -1.3229 -1.0960
   78C3H7N  HC1 1008   0.450   0.315  60.407  0.8650  0.4716  0.0427
   78C3H7N  HC2 1009   0.301   0.480  60.523  1.0996 -0.8914  0.4831
   78C3H7N  HC3 1010   0.251   0.452  60.349  0.2829 -0.3252  0.6863
   78C3H7N  HC4 1011   0.329   0.602  60.400  0.7506 -0.3204 -2.7562
   78C3H7N  N41 1012   0.561   0.470  60.477  0.3645 -0.4617 -0.3392
   78C3H7N   O1 1013   0.576   0.518  60.201 -0.2838 -0.1204  0.5908
   78C3H7N   O2 1014   0.436   0.369  60.151 -0.1911  0.0289 -0.2326
   79C3H7N   C1 1015   0.116   0.801  59.981 -0.0950 -0.1210 -0.2560
   79C3H7N  CT1 1016   0.148   0.826  60.125  0.1215 -0.3617 -0.7033
   79C3H7N  CT2 1017   0.260   0.737  60.172 -0.3012  0.4090 -0.2863
   79C3H7N   H1 1018  20.500   0.730  60.210 -1.0498  0.3344  0.8593
   79C3H7N   H2 1019  20.458   0.887  60.174  1.6324  2.0145 -0.2001
   79C3H7N   H3 1020   0.049   0.848  60.313 -0.6789 -1.8113  0.9347
   79C3H7N  HC1 1021   0.178   0.931  60.133 -0.9587 -0.2368  2.3371
   79C3H7N  HC2 1022   0.297   0.763  60.271 -1.6282  1.2760 -0.0193
   79C3H7N  HC3 1023   0.346   0.742  60.104  0.0839 -0.6479  0.0959
   79C3H7N  HC4 1024   0.223   0.634  60.181  1.6299 -0.2744  0.1497
   79C3H7N  N41 1025   0.024   0.828  60.214 -0.1701  0.0639  0.4077
   79C3H7N   O1 1026   0.030   0.730  59.945  0.4112 -0.6956  0.2180
   79C3H7N   O2 1027   0.177   0.865  59.896 -0.1762 -0.3970 -0.0734
   80C3H7N   C1 1028  20.303   1.050  60.597  0.4202  0.3763 -0.1932
   80C3H7N  CT1 1029  20.335   1.046  60.448 -0.1923 -0.5690 -0.4228
   80C3H7N  CT2 1030  20.432   1.160  60.401  0.2507 -0.9599 -0.0834
   80C3H7N   H1 1031  20.173   1.163  60.404  1.6269  0.5889 -0.1492
   80C3H7N   H2 1032  20.150   0.998  60.401  0.2261  0.5100  0.5719
   80C3H7N   H3 1033  20.227   1.070  60.268  0.8647 -1.2971 -0.4260
   80C3H7N  HC1 1034  20.381   0.951  60.421 -0.5463 -1.2624  1.2876
   80C3H7N  HC2 1035  20.455   1.143  60.296  0.0985 -2.5078  0.1228
   80C3H7N  HC3 1036   0.022   1.148  60.446 -0.3689  0.2740  1.6570
   80C3H7N  HC4 1037  20.389   1.258  60.421  2.2351  0.2124 -1.3685
   80C3H7N  N41 1038  20.213   1.074  60.371  0.2006  0.0924 -0.5495
   80C3H7N   O1 1039  20.239   1.153  60.634  0.2142 -0.0556 -0.3218
   80C3H7N   O2 1040  20.353   0.975  60.673 -0.1623 -0.4655  0.4476
   81C3H7N   C1 1041   0.185   0.201  60.852 -0.3405 -0.1800 -0.2019
   81C3H7N  CT1 1042   0.151   0.218  60.708  1.1214  0.9406  0.9925
   81C3H7N  CT2 1043   0.017   0.144  60.699 -0.1892  0.1664 -0.3547
   81C3H7N   H1 1044   0.264   0.064  60.635  3.9114  0.0997  1.6022
   81C3H7N   H2 1045   0.338   0.215  60.626 -0.4099  0.0531  0.3513
   81C3H7N   H3 1046   0.218   0.169  60.512 -0.6622  2.3894  1.1499
   81C3H7N  HC1 1047   0.124   0.322  60.692 -0.1639  0.3321 -0.9715
   81C3H7N  HC2 1048  20.498   0.159  60.595  1.4935  3.8798 -0.3455
   81C3H7N  HC3 1049  20.454   0.177  60.774  0.3741  0.8644 -0.1301
   81C3H7N  HC4 1050   0.032   0.037  60.711  3.4498  0.6259 -0.3371
   81C3H7N  N41 1051   0.250   0.164  60.610 -0.1265 -0.5883  0.8578
   81C3H7N   O1 1052   0.252   0.107  60.882 -0.4823  0.1481 -0.0899
   81C3H7N   O2 1053   0.131   0.272  60.939 -0.6097 -0.0093  0.6359
   82C3H7N   C1 1054   0.488   0.437  60.794 -0.2819  0.8703 -0.3748
   82C3H7N  CT1 1055   0.448   0.429  60.943 -0.6940 -0.2023  0.0476
   82C3H7N  CT2 1056   0.329   0.518  60.972  0.3119 -0.6162  0.0976
   82C3H7N   H1 1057   0.585   0.577  61.026 -1.2752  0.4217 -0.2284
   82C3H7N   H2 1058   0.644   0.424  61.010  1.5559  3.1214 -1.8486
   82C3H7N   H3 1059   0.533   0.459  61.133 -1.4432  0.6817 -0.5705
   82C3H7N  HC1 1060   0.422   0.327  60.971 -4.0463  0.0264 -1.9711
   82C3H7N  HC2 1061   0.285   0.492  61.069 -0.8943 -0.8742 -0.5095
   82C3H7N  HC3 1062   0.252   0.490  60.900  0.0785  0.4504 -0.0782
   82C3H7N  HC4 1063   0.371   0.618  60.965  0.1457 -0.4503  1.3938
   82C3H7N  N41 1064   0.559   0.478  61.035 -0.0288  0.0762 -0.3344
   82C3H7N   O1 1065   0.560   0.522  60.752  0.0558  0.4795 -0.1172
   82C3H7N   O2 1066   0.426   0.362  60.719 -0.4023  0.2808 -0.0827
   83C3H7N   C1 1067   0.126   0.833  60.522  0.7691  0.3063 -0.4884
   83C3H7N  CT1 1068   0.167   0.834  60.669 -0.4318  0.0471  0.1086
   83C3H7N  CT2 1069   0.283   0.732  60.686 -0.5328 -0.1264  0.0267
   83C3H7N   H1 1070   0.010   0.719  60.749  0.7728  0.4452 -2.3609
   83C3H7N   H2 1071  20.482   0.884  60.747 -1.5353 -2.0762 -2.3011
   83C3H7N   H3 1072   0.071   0.818  60.864  0.4387 -0.5775  0.0023
   83C3H7N  HC1 1073   0.201   0.936  60.687 -2.3206  1.3891 -3.3727
   83C3H7N  HC2 1074   0.345   0.736  60.775  2.9295 -2.8332 -2.1222
   83C3H7N  HC3 1075   0.357   0.758  60.610 -0.0248 -0.7118  0.3187
   83C3H7N  HC4 1076   0.248   0.630  60.668  2.3826 -1.0820 -0.3901
   83C3H7N  N41 1077   0.047   0.814  60.763  0.2860  0.2951  0.0009
   83C3H7N   O1 1078   0.027   0.770  60.482 -0.3564 -0.3576  0.1835
   83C3H7N   O2 1079   0.182   0.906  60.448  0.4513  0.8612  0.3175
   84C3H7N   C1 1080  20.312   1.059  61.154  0.0186  0.1419 -0.5387
   84C3H7N  CT1 1081  20.333   1.037  61.006  0.3051  0.3059  0.0573
   84C3H7N  CT2 1082  20.447   1.124  60.963 -0.7018 -0.2454  0.9924
   84C3H7N   H1 1083  20.188   1.176  60.953 -1.2208 -0.0116 -0.6325
   84C3H7N   H2 1084  20.148   1.014  60.941 -1.6890  1.8030  0.4365
   84C3H7N   H3 1085  20.240   1.080  60.821  2.0508 -1.0063  0.3384
   84C3H7N  HC1 1086  20.355   0.934  60.978  0.6581  0.3461  0.1929
   84C3H7N  HC2 1087  20.469   1.093  60.861  0.3603 -0.4004  1.2664
   84C3H7N  HC3 1088   0.023   1.102  61.028  1.3262 -1.9415 -2.1185
   84C3H7N  HC4 1089  20.424   1.230  60.969  1.1102  0.3267 -1.3318
   84C3H7N  N41 1090  20.222   1.084  60.923 -0.2425  0.1579 -0.0734
   84C3H7N   O1 1091  20.221   1.129  61.186 -0.2456 -0.4671  0.2589
   84C3H7N   O2 1092  20.372   0.987  61.233  0.0502  0.3377  0.1006
   85C3H7N   C1 1093   0.163   0.185  61.430 -0.2495 -0.2803  0.0109
   85C3H7N  CT1 1094   0.136   0.204  61.282 -0.2433  0.0852 -0.1495
   85C3H7N  CT2 1095   0.019   0.118  61.234  0.5824  0.3148 -0.3607
   85C3H7N   H1 1096   0.281   0.075  61.224 -1.5814 -0.1849  2.0151
   85C3H7N   H2 1097   0.334   0.233  61.218  0.7338 -0.9246  0.3499
   85C3H7N   H3 1098   0.234   0.179  61.100  2.2652 -1.1677 -0.4469
   85C3H7N  HC1 1099   0.116   0.307  61.256 -1.1140  0.2177  1.0435
   85C3H7N  HC2 1100  20.483   0.134  61.136 -3.3311  0.5541  1.3758
   85C3H7N  HC3 1101  20.440   0.146  61.291  0.0347  0.3879 -1.2282
   85C3H7N  HC4 1102   0.046   0.014  61.255  0.8802  0.2440 -1.0818
   85C3H7N  N41 1103   0.253   0.172  61.201  0.1770 -0.1040  0.0298
   85C3H7N   O1 1104   0.239   0.103  61.473 -0.5692  0.5375 -0.2320
   85C3H7N   O2 1105   0.109   0.261  61.509  0.4204  0.1350  0.0096
   86C3H7N   C1 1106   0.498   0.429  61.349  0.1023  0.2303  0.5653
   86C3H7N  CT1 1107   0.450   0.408  61.497  0.4000  0.1126  0.3227
   86C3H7N  CT2 1108   0.330   0.497  61.526  0.3733 -0.3181 -0.2093
   86C3H7N   H1 1109   0.573   0.540  61.602  2.1095 -0.3769 -1.5554
   86C3H7N   H2 1110   0.632   0.377  61.580  0.5122  0.2280  0.0150
   86C3H7N   H3 1111   0.521   0.427  61.700 -0.2032 -0.7364 -0.1407
   86C3H7N  HC1 1112   0.430   0.304  61.522 -2.4574  0.6574  0.3705
   86C3H7N  HC2 1113   0.291   0.474  61.625  0.9144  1.9984  0.5805
   86C3H7N  HC3 1114   0.250   0.491  61.452 -0.1930  3.4632 -0.0337
   86C3H7N  HC4 1115   0.363   0.601  61.521 -0.6030  0.0564  1.0321
   86C3H7N  N41 1116   0.552   0.439  61.602  0.3284 -0.0446  0.1138
   86C3H7N   O1 1117   0.586   0.511  61.334 -0.4132 -0.3668 -0.2072
   86C3H7N   O2 1118   0.439   0.365  61.262  0.8576 -0.4951 -0.0478
   87C3H7N   C1 1119   0.136   0.816  61.091 -0.3277  0.5592  0.1419
   87C3H7N  CT1 1120   0.159   0.835  61.240  0.1595  0.6928 -0.1700
   87C3H7N  CT2 1121   0.276   0.748  61.275  0.1997 -0.0153  0.1612
   87C3H7N   H1 1122   0.006   0.710  61.326  1.0432 -1.0642  3.4452
   87C3H7N   H2 1123  20.485   0.871  61.300 -0.8746 -1.4738 -2.0738
   87C3H7N   H3 1124   0.071   0.811  61.429 -3.4524 -1.4799  0.1252
   87C3H7N  HC1 1125   0.186   0.938  61.264  0.0808  0.7536 -0.3413
   87C3H7N  HC2 1126   0.307   0.768  61.377  2.4670 -1.2950 -0.2379
   87C3H7N  HC3 1127   0.358   0.772  61.207  0.0653 -0.9244 -0.3281
   87C3H7N  HC4 1128   0.242   0.647  61.251 -0.3444  0.2389 -0.1485
   87C3H7N  N41 1129   0.049   0.804  61.328 -0.2657 -0.2794 -0.7250
   87C3H7N   O1 1130   0.044   0.753  61.052 -0.4678  0.2627  0.5572
   87C3H7N   O2 1131   0.203   0.874  61.008  0.0417  0.3198  0.0479
   88C3H7N   C1 1132  20.307   1.050  61.706 -0.2801 -0.2547  0.0826
   88C3H7N  CT1 1133  20.352   1.043  61.560  0.3637  0.2567 -0.3266
   88C3H7N  CT2 1134  20.459   1.147  61.534  0.2031  0.5906 -0.6081
   88C3H7N   H1 1135  20.192   1.161  61.479 -2.4353 -0.9423 -1.0798
   88C3H7N   H2 1136  20.157   0.996  61.480 -0.5855  0.3895  0.5784
   88C3H7N   H3 1137  20.255   1.071  61.369 -1.2730  4.0355  0.4746
   88C3H7N  HC1 1138  20.383   0.943  61.531 -0.3766 -0.8879  2.6981
   88C3H7N  HC2 1139  20.505   1.147  61.436  0.9455 -0.9779 -0.2800
   88C3H7N  HC3 1140   0.032   1.119  61.601 -0.2654  1.3947  0.3143
   88C3H7N  HC4 1141  20.425   1.248  61.556 -1.8658 -0.1827 -0.0803
   88C3H7N  N41 1142  20.232   1.066  61.470 -0.0752 -0.1390  0.6485
   88C3H7N   O1 1143  20.214   1.131  61.732 -0.6549 -0.0301 -0.6101
   88C3H7N   O2 1144  20.379   1.012  61.794  0.1818  0.5292  0.5246
   89C3H7N   C1 1145   0.172   0.190  61.988  0.2097  0.4491  0.0475
   89C3H7N  CT1 1146   0.130   0.194  61.841 -0.3813  1.0938  0.1404
   89C3H7N  CT2 1147   0.008   0.106  61.821 -0.3405  0.7193 -0.5901
   89C3H7N   H1 1148   0.283   0.078  61.786 -0.3013  0.8790  2.3803
   89C3H7N   H2 1149   0.328   0.235  61.777  1.0374 -3.0128  2.6733
   89C3H7N   H3 1150   0.232   0.172  61.652 -1.0798  0.0856 -0.1859
   89C3H7N  HC1 1151   0.097   0.293  61.807 -0.9494  0.6183 -0.7168
   89C3H7N  HC2 1152  20.478   0.122  61.720  0.3713 -1.1733 -1.1922
   89C3H7N  HC3 1153  20.438   0.141  61.888 -1.3239 -2.0367 -0.2527
   89C3H7N  HC4 1154   0.029   0.000  61.836 -0.8032  1.0935  2.9626
   89C3H7N  N41 1155   0.251   0.171  61.754 -0.5945 -0.1161 -0.2750
   89C3H7N   O1 1156   0.247   0.102  62.025  0.1326  0.0507 -0.5529
   89C3H7N   O2 1157   0.112   0.264  62.066  0.8637 -0.1695 -0.8779
   90C3H7N   C1 1158   0.474   0.431  61.920 -0.2704  0.3953  0.3151
   90C3H7N  CT1 1159   0.433   0.421  62.070 -0.2436  0.4727  0.6184
   90C3H7N  CT2 1160   0.309   0.505  62.097 -0.5001 -0.2312 -0.3112
   90C3H7N   H1 1161   0.570   0.555  62.180 -0.8287  0.5435 -0.3802
   90C3H7N   H2 1162   0.616   0.387  62.167  0.0396 -0.6893  1.8195
   90C3H7N   H3 1163   0.503   0.452  62.271 -0.6426 -0.4157 -0.4366
   90C3H7N  HC1 1164   0.413   0.314  62.078 -2.0689  0.6742 -0.9873
   90C3H7N  HC2 1165   0.273   0.490  62.198 -2.1797 -2.1602 -1.1530
   90C3H7N  HC3 1166   0.227   0.484  62.028 -3.4210  1.0589  2.6755
   90C3H7N  HC4 1167   0.346   0.606  62.079  0.8613 -0.7224 -0.3679
   90C3H7N  N41 1168   0.539   0.456  62.175  0.5377  0.0927  0.0120
   90C3H7N   O1 1169   0.540   0.526  61.881  0.5118 -0.1840 -0.1349
   90C3H7N   O2 1170   0.439   0.340  61.853  0.0715 -0.3179 -0.6624
   91C3H7N   C1 1171   0.097   0.841  61.651  0.2121  0.1949 -0.2014
   91C3H7N  CT1 1172   0.152   0.837  61.802  0.1898 -0.8674 -0.5217
   91C3H7N  CT2 1173   0.269   0.746  61.824  0.5588  0.0214 -0.1262
   91C3H7N   H1 1174   0.018   0.698  61.879 -0.3244 -0.0253  0.6311
   91C3H7N   H2 1175  20.473   0.856  61.891 -0.9412 -0.3654  1.8906
   91C3H7N   H3 1176   0.086   0.786  61.995  1.0382  0.5602 -0.6125
   91C3H7N  HC1 1177   0.192   0.935  61.824  0.5001 -0.5396 -2.4443
   91C3H7N  HC2 1178   0.307   0.772  61.922 -0.8706 -1.4958  0.8710
   91C3H7N  HC3 1179   0.339   0.762  61.743  1.8906 -3.2911  0.2904
   91C3H7N  HC4 1180   0.232   0.643  61.822  0.5113  0.0315  0.2242
   91C3H7N  N41 1181   0.047   0.794  61.900 -0.3176  0.1378 -0.0892
   91C3H7N   O1 1182   0.020   0.758  61.608  0.0231 -0.5390 -0.3106
   91C3H7N   O2 1183   0.171   0.885  61.571 -0.7667 -0.7642  0.2436
   92C3H7N   C1 1184  20.351   1.027  62.276  0.0026 -0.0667 -0.4302
   92C3H7N  CT1 1185  20.385   1.034  62.131 -0.2955  0.5994 -0.0356
   92C3H7N  CT2 1186  20.486   1.144  62.114 -0.2107  0.0836  0.3661
   92C3H7N   H1 1187  20.217   1.141  62.058 -2.0738 -0.2631 -2.2533
   92C3H7N   H2 1188  20.199   0.976  62.074 -0.4258  0.3607  0.2939
   92C3H7N   H3 1189  20.288   1.040  61.945 -1.7028 -1.8511 -0.1822
   92C3H7N  HC1 1190  20.437   0.942  62.104 -0.9088 -0.1099  1.1317
   92C3H7N  HC2 1191   0.004   1.162  62.010 -2.2876 -1.4662 -0.4651
   92C3H7N  HC3 1192   0.063   1.139  62.181 -0.3052  2.6543  0.7343
   92C3H7N  HC4 1193  20.445   1.241  62.142  1.0745  0.6177  0.4625
   92C3H7N  N41 1194  20.265   1.050  62.045 -0.4406  0.2299 -0.0793
   92C3H7N   O1 1195  20.251   1.090  62.315  0.0319  0.5244  0.1696
   92C3H7N   O2 1196  20.438   0.990  62.359  0.2769 -0.1646  0.4134
   93C3H7N   C1 1197   0.196   0.191  62.559 -0.0743 -0.3280 -0.0220
   93C3H7N  CT1 1198   0.135   0.209  62.410 -0.1252 -0.2917  0.4315
   93C3H7N  CT2 1199   0.018   0.108  62.394  1.0432  0.4609  0.3831
   93C3H7N   H1 1200   0.254   0.072  62.307 -1.0274  0.3608  1.4938
   93C3H7N   H2 1201   0.315   0.226  62.285 -0.5145  0.5689 -0.0209
   93C3H7N   H3 1202   0.187   0.175  62.198  0.7267 -1.6940 -1.0707
   93C3H7N  HC1 1203   0.109   0.312  62.388 -1.2740 -0.8415 -0.8408
   93C3H7N  HC2 1204  20.473   0.119  62.300  1.6457 -1.1485 -0.1788
   93C3H7N  HC3 1205  20.446   0.127  62.465  1.1308 -0.9020  0.8670
   93C3H7N  HC4 1206   0.063   0.008  62.391  1.5262  0.5183  3.9055
   93C3H7N  N41 1207   0.228   0.171  62.293 -0.3687  0.2724 -0.4636
   93C3H7N   O1 1208   0.261   0.094  62.594 -0.0009  0.2661  0.1446
   93C3H7N   O2 1209   0.139   0.250  62.646 -0.4163 -0.3007 -0.4717
   94C3H7N   C1 1210   0.470   0.425  62.479  0.2967 -0.4375 -0.0905
   94C3H7N  CT1 1211   0.438   0.410  62.629  0.1760  0.0686 -0.5536
   94C3H7N  CT2 1212   0.318   0.493  62.665 -0.4645 -0.2413 -0.3810
   94C3H7N   H1 1213   0.566   0.548  62.717  0.6151 -0.8068 -1.0551
   94C3H7N   H2 1214   0.639   0.397  62.712  0.8058  1.5064 -2.5560
   94C3H7N   H3 1215   0.521   0.428  62.826 -1.0663  2.8477  0.0712
   94C3H7N  HC1 1216   0.419   0.303  62.641  1.4458 -0.0020  0.9315
   94C3H7N  HC2 1217   0.291   0.460  62.765  0.2575 -1.5043 -0.5900
   94C3H7N  HC3 1218   0.236   0.486  62.594 -1.6665 -0.2930  1.0027
   94C3H7N  HC4 1219   0.342   0.598  62.683  2.4615 -0.9223 -0.0061
   94C3H7N  N41 1220   0.550   0.447  62.728 -0.0358 -0.6287 -0.3655
   94C3H7N   O1 1221   0.559   0.495  62.443  0.6789  0.3487 -0.1422
   94C3H7N   O2 1222   0.394   0.372  62.397 -0.6640 -0.0327 -0.7862
   95C3H7N   C1 1223   0.138   0.797  62.206  0.1999 -0.2058  0.3037
   95C3H7N  CT1 1224   0.184   0.808  62.354  0.4969  0.1074 -0.3250
   95C3H7N  CT2 1225   0.299   0.711  62.369  0.1574  0.4381  0.0146
   95C3H7N   H1 1226   0.035   0.690  62.431 -1.1475  0.9918 -3.8253
   95C3H7N   H2 1227  20.506   0.856  62.435 -1.4225 -1.3399 -2.0942
   95C3H7N   H3 1228   0.100   0.789  62.550  0.5938 -1.6623 -0.8678
   95C3H7N  HC1 1229   0.208   0.911  62.379 -1.6662  0.7475 -0.7334
   95C3H7N  HC2 1230   0.337   0.739  62.468  2.8354 -3.4441  0.2177
   95C3H7N  HC3 1231   0.368   0.741  62.291  0.1973 -2.6963 -1.2419
   95C3H7N  HC4 1232   0.274   0.605  62.366  1.5552  0.0691  0.6164
   95C3H7N  N41 1233   0.070   0.785  62.451 -0.3027  0.0873 -0.6945
   95C3H7N   O1 1234   0.037   0.727  62.181 -0.0647  0.7058  0.3511
   95C3H7N   O2 1235   0.196   0.876  62.129  0.4034  0.2793 -0.7907
   96C3H7N   C1 1236  20.331   1.025  62.840 -0.4106  0.6547  0.2351
   96C3H7N  CT1 1237  20.385   1.016  62.698  1.1235  0.5668 -0.0880
   96C3H7N  CT2 1238  20.500   1.110  62.673 -0.1641  0.0782  0.5177
   96C3H7N   H1 1239  20.225   1.131  62.608  0.7855  0.2518  0.3509
   96C3H7N   H2 1240  20.203   0.969  62.595 -0.2515  0.7530 -1.7342
   96C3H7N   H3 1241  20.319   1.040  62.506  1.1287 -1.1704  0.9024
   96C3H7N  HC1 1242  20.420   0.915  62.681  0.3448  0.3964 -0.6756
   96C3H7N  HC2 1243   0.031   1.098  62.573 -0.6609 -1.4127  0.4892
   96C3H7N  HC3 1244   0.076   1.110  62.741  0.1092  3.1456  0.2179
   96C3H7N  HC4 1245  20.466   1.213  62.684 -0.0556  0.3634 -1.6239
   96C3H7N  N41 1246  20.276   1.042  62.600  0.3810  0.0051  0.5414
   96C3H7N   O1 1247  20.260   1.123  62.878 -0.3525  0.4250 -0.1027
   96C3H7N   O2 1248  20.379   0.948  62.923 -0.1136 -0.1621 -0.3728
   97C3H7N   C1 1249   0.195   0.174  63.120 -0.3494 -0.1630  0.5106
   97C3H7N  CT1 1250   0.152   0.181  62.974  0.3784 -0.2065 -0.4574
   97C3H7N  CT2 1251   0.035   0.086  62.953 -0.9793 -0.4544 -0.3999
   97C3H7N   H1 1252   0.293   0.049  62.889  2.4946  0.6418  0.2794
   97C3H7N   H2 1253   0.341   0.214  62.880 -0.4263  0.3988 -0.3594
   97C3H7N   H3 1254   0.237   0.152  62.778 -0.9711  2.7156  0.2605
   97C3H7N  HC1 1255   0.113   0.281  62.953 -0.7453 -0.8409 -1.4391
   97C3H7N  HC2 1256  20.491   0.102  62.860  0.1067 -0.6222 -1.0484
   97C3H7N  HC3 1257  20.470   0.116  63.028 -0.1078 -2.7899  1.4595
   97C3H7N  HC4 1258   0.068  19.733  62.975 -0.3029  0.0720  1.1567
   97C3H7N  N41 1259   0.263   0.147  62.878  0.0064 -0.1210 -0.0890
   97C3H7N   O1 1260   0.301   0.111  63.150 -0.2436 -0.0478 -0.2132
   97C3H7N   O2 1261   0.136   0.239  63.202 -0.3048  0.1669 -0.0161
   98C3H7N   C1 1262   0.498   0.411  63.068 -0.7834  0.5655  0.3031
   98C3H7N  CT1 1263   0.467   0.401  63.222  0.4152 -0.6681  0.7895
   98C3H7N  CT2 1264   0.363   0.507  63.275 -0.2990 -0.1179  0.4663
   98C3H7N   H1 1265   0.630   0.522  63.295  0.2172  0.0954 -2.1097
   98C3H7N   H2 1266   0.661   0.359  63.273  1.2209  1.3228  0.0555
   98C3H7N   H3 1267   0.577   0.418  63.410  0.7730 -4.5148 -0.8904
   98C3H7N  HC1 1268   0.436   0.299  63.247 -0.1245 -0.8077 -0.3693
   98C3H7N  HC2 1269   0.356   0.497  63.383  2.4735  1.7672  0.8757
   98C3H7N  HC3 1270   0.269   0.486  63.224  1.0681  2.8187 -3.5425
   98C3H7N  HC4 1271   0.398   0.609  63.257 -0.2608 -0.1428  0.3912
   98C3H7N  N41 1272   0.592   0.427  63.308 -0.0984  0.4014 -0.7084
   98C3H7N   O1 1273   0.579   0.495  63.031 -0.3144 -0.2935  1.2735
   98C3H7N   O2 1274   0.429   0.366  62.977 -0.2177 -0.1909  0.1776
   99C3H7N   C1 1275   0.117   0.789  62.789 -0.1291  0.0584 -0.4186
   99C3H7N  CT1 1276   0.148   0.779  62.936  0.2745  0.7658  0.2854
   99C3H7N  CT2 1277   0.242   0.667  62.978 -0.1652 -0.9848  0.2914
   99C3H7N   H1 1278  20.493   0.680  63.025 -1.8026  1.3156  0.7122
   99C3H7N   H2 1279  20.478   0.850  63.009 -0.3094 -0.1088  0.5222
   99C3H7N   H3 1280   0.069   0.772  63.128 -1.3818  0.4744  0.6505
   99C3H7N  HC1 1281   0.190   0.875  62.964 -0.2724  0.7271  1.2724
   99C3H7N  HC2 1282   0.262   0.665  63.085 -0.5513  0.2167  0.3982
   99C3H7N  HC3 1283   0.342   0.679  62.935 -0.4255 -1.3764 -0.4367
   99C3H7N  HC4 1284   0.202   0.569  62.951  0.5121 -0.7782 -1.5759
   99C3H7N  N41 1285   0.032   0.771  63.031  0.3464  0.2621 -0.0244
   99C3H7N   O1 1286   0.039   0.715  62.735  0.3892  0.1913 -0.1580
   99C3H7N   O2 1287   0.188   0.858  62.722  0.3349 -0.1693  0.3766
  100C3H7N   C1 1288  20.340   1.055  63.422  1.4932  0.3905  0.9145
  100C3H7N  CT1 1289  20.372   1.026  63.273 -0.2008  0.0691 -0.4396
  100C3H7N  CT2 1290  20.479   1.121  63.219  0.3083  0.9057 -0.4290
  100C3H7N   H1 1291  20.212   1.140  63.181 -2.0755 -1.8986 -1.2514
  100C3H7N   H2 1292  20.177   0.991  63.225 -0.4180 -1.5649 -2.6067
  100C3H7N   H3 1293  20.279   1.006  63.093  0.5595  0.4511  0.3593
  100C3H7N  HC1 1294  20.400   0.921  63.260 -3.5970 -1.0401  0.7522
  100C3H7N  HC2 1295  20.486   1.108  63.111 -2.4420 -1.5058 -0.3980
  100C3H7N  HC3 1296   0.067   1.109  63.267  1.1338  2.5256 -1.6137
  100C3H7N  HC4 1297  20.451   1.222  63.247  0.0782  0.6190  0.3747
  100C3H7N  N41 1298  20.255   1.046  63.186  0.7493 -0.5733  0.8626
  100C3H7N   O1 1299  20.244   1.123  63.448 -0.6717  0.5027 -0.2742
  100C3H7N   O2 1300  20.365   0.963  63.505 -0.3442 -0.1238  0.0407
  101C3H7N   C1 1301   0.237   0.212  63.722  0.0052 -0.1488 -0.2894
  101C3H7N  CT1 1302   0.187   0.197  63.577 -0.5331  1.0057  0.8051
  101C3H7N  CT2 1303   0.084   0.092  63.551 -0.3537  1.7602  0.1041
  101C3H7N   H1 1304   0.352   0.109  63.474  0.6632 -0.1100 -2.3524
  101C3H7N   H2 1305   0.356   0.275  63.477  1.5050 -0.5815 -0.5233
  101C3H7N   H3 1306   0.252   0.193  63.374  0.2180  1.3270  0.3349
  101C3H7N  HC1 1307   0.133   0.290  63.559 -0.3027  0.5888 -2.2322
  101C3H7N  HC2 1308   0.033   0.113  63.457  0.2564 -0.4453 -0.7348
  101C3H7N  HC3 1309   0.007   0.103  63.627  1.9303  2.7052  2.3443
  101C3H7N  HC4 1310   0.124  19.740  63.563 -2.9738  0.5911 -0.4146
  101C3H7N  N41 1311   0.293   0.194  63.469  0.6166  0.0296  0.1882
  101C3H7N   O1 1312   0.305   0.120  63.764 -0.2279  0.2681 -0.0385
  101C3H7N   O2 1313   0.169   0.274  63.804  0.3356 -0.3886  0.0817
  102C3H7N   C1 1314   0.534   0.444  63.640 -0.4369 -0.4212 -0.3242
  102C3H7N  CT1 1315   0.497   0.434  63.788 -0.1913  0.4001 -0.7305
  102C3H7N  CT2 1316   0.383   0.533  63.817  0.1364 -0.0011 -0.4486
  102C3H7N   H1 1317   0.641   0.571  63.885 -3.4343  0.7735 -0.3865
  102C3H7N   H2 1318   0.689   0.406  63.883 -0.6513 -1.6804  0.5374
  102C3H7N   H3 1319   0.578   0.455  63.986 -0.1233 -1.0038  0.0810
  102C3H7N  HC1 1320   0.468   0.332  63.814 -1.4252  1.1870  1.1453
  102C3H7N  HC2 1321   0.354   0.535  63.922 -1.6633 -0.5975 -0.9257
  102C3H7N  HC3 1322   0.296   0.505  63.759  1.2625 -0.2416 -2.0507
  102C3H7N  HC4 1323   0.418   0.635  63.800  0.0159  0.4938  2.0399
  102C3H7N  N41 1324   0.610   0.472  63.889  0.3501 -0.4480  0.3398
  102C3H7N   O1 1325   0.613   0.526  63.593  0.3625 -0.3329  0.2244
  102C3H7N   O2 1326   0.480   0.377  63.558 -0.1641  0.3611  0.8056
  103C3H7N   C1 1327   0.130   0.789  63.356  0.3108  0.5471  0.1701
  103C3H7N  CT1 1328   0.181   0.810  63.506  0.9326 -0.2464  0.7695
  103C3H7N  CT2 1329   0.279   0.711  63.544  0.2274 -0.5866 -0.1293
  103C3H7N   H1 1330   0.017   0.698  63.590 -1.4036  0.5136 -0.0379
  103C3H7N   H2 1331  20.496   0.859  63.573  0.6052  1.2215  0.4198
  103C3H7N   H3 1332   0.090   0.791  63.699  0.4452  1.0298 -0.2789
  103C3H7N  HC1 1333   0.221   0.910  63.523  0.4648 -0.1759  1.5144
  103C3H7N  HC2 1334   0.310   0.732  63.646 -0.2741  0.5462 -0.2059
  103C3H7N  HC3 1335   0.361   0.712  63.472  0.2549  2.1866 -0.1401
  103C3H7N  HC4 1336   0.232   0.613  63.538 -2.8461  0.8200  0.3253
  103C3H7N  N41 1337   0.061   0.791  63.600 -0.3181  0.0133 -0.0492
  103C3H7N   O1 1338   0.047   0.704  63.339 -0.0702 -0.3192 -0.0939
  103C3H7N   O2 1339   0.169   0.869  63.268 -0.6406  0.4785 -0.4220
  104C3H7N   C1 1340  20.312   1.049  63.984 -0.0406  0.7203  0.2378
  104C3H7N  CT1 1341  20.362   1.029  63.837 -0.5029 -0.5320 -0.5123
  104C3H7N  CT2 1342  20.467   1.132  63.791 -0.4769  1.0569  0.4020
  104C3H7N   H1 1343  20.221   1.159  63.733  0.5704  0.4034  1.6090
  104C3H7N   H2 1344  20.166   1.001  63.756  2.2758 -2.5963  0.1081
  104C3H7N   H3 1345  20.282   1.047  63.639 -0.0523  0.4529 -0.2866
  104C3H7N  HC1 1346  20.393   0.925  63.824  2.1988 -0.1891  2.6577
  104C3H7N  HC2 1347  20.491   1.119  63.686 -1.5107  1.1121  0.1534
  104C3H7N  HC3 1348   0.042   1.132  63.860  0.0747  1.3171 -0.2632
  104C3H7N  HC4 1349  20.418   1.229  63.789  1.1718  1.8758 -0.7113
  104C3H7N  N41 1350  20.248   1.060  63.736  0.2288  0.2489 -0.1569
  104C3H7N   O1 1351  20.231   1.134  64.010  0.0612  0.2934  0.1799
  104C3H7N   O2 1352  20.382   1.008  64.074 -0.1493  0.1091  0.2953
  105C3H7N   C1 1353   0.196   0.187  64.271 -0.2754 -0.4704  0.8365
  105C3H7N  CT1 1354   0.169   0.201  64.122  0.2941 -0.0387  0.5036
  105C3H7N  CT2 1355   0.062   0.096  64.077 -0.8959 -0.0720 -0.3349
  105C3H7N   H1 1356   0.327   0.091  64.060 -0.6062 -0.3028  0.8381
  105C3H7N   H2 1357   0.360   0.256  64.070 -1.7552  2.6794 -3.1667
  105C3H7N   H3 1358   0.270   0.200  63.950  0.1137  1.8508  0.2513
  105C3H7N  HC1 1359   0.135   0.302  64.100 -2.1831 -1.0048 -0.2789
  105C3H7N  HC2 1360   0.022   0.122  63.979 -2.5127  1.5099  0.7096
  105C3H7N  HC3 1361  20.496   0.099  64.157 -0.4649 -1.1137  0.1115
  105C3H7N  HC4 1362   0.109  19.748  64.090 -0.8166 -0.2580 -1.8964
  105C3H7N  N41 1363   0.288   0.186  64.051 -0.0051 -0.1179  0.0130
  105C3H7N   O1 1364   0.270   0.100  64.312  0.4862  0.2583  0.1754
  105C3H7N   O2 1365   0.129   0.246  64.346 -0.3383 -1.1917  0.2649
  106C3H7N   C1 1366   0.524   0.441  64.207 -0.8394 -0.3521  0.1508
  106C3H7N  CT1 1367   0.474   0.435  64.355  0.8892  0.3411 -0.5951
  106C3H7N  CT2 1368   0.360   0.531  64.385 -0.0502  0.2611 -0.1253
  106C3H7N   H1 1369   0.624   0.551  64.443  1.0753 -0.4402 -0.7778
  106C3H7N   H2 1370   0.662   0.403  64.442  0.2277  0.5096  0.6913
  106C3H7N   H3 1371   0.547   0.449  64.556  0.6262 -0.0705 -0.4364
  106C3H7N  HC1 1372   0.435   0.334  64.368 -0.3828  1.1173  1.8421
  106C3H7N  HC2 1373   0.324   0.499  64.483  1.1863 -0.0651  0.2413
  106C3H7N  HC3 1374   0.284   0.511  64.308  1.1561 -0.0781 -1.2332
  106C3H7N  HC4 1375   0.387   0.636  64.375 -2.4865  0.8792 -0.7152
  106C3H7N  N41 1376   0.577   0.460  64.458 -0.2233  0.2386 -0.6643
  106C3H7N   O1 1377   0.614   0.515  64.174  0.0050 -0.4005  0.0319
  106C3H7N   O2 1378   0.472   0.365  64.124 -0.7621 -0.3786 -1.1061
  107C3H7N   C1 1379   0.115   0.806  63.921 -0.5434  0.1614 -0.1061
  107C3H7N  CT1 1380   0.145   0.821  64.074  0.0058  0.2146  0.0474
  107C3H7N  CT2 1381   0.251   0.719  64.117  0.1636  0.2033 -0.1300
  107C3H7N   H1 1382  20.504   0.706  64.170 -0.6223  0.4974  0.1574
  107C3H7N   H2 1383  20.465   0.866  64.140  2.2425  2.0581 -2.0696
  107C3H7N   H3 1384   0.068   0.828  64.261  1.1582  1.2398 -0.8157
  107C3H7N  HC1 1385   0.189   0.919  64.093  1.6583 -0.4331 -0.3544
  107C3H7N  HC2 1386   0.275   0.728  64.223  0.8909  2.0823 -0.4417
  107C3H7N  HC3 1387   0.343   0.724  64.059 -0.2995 -1.8341 -1.0995
  107C3H7N  HC4 1388   0.208   0.621  64.094  0.9644  0.2833 -2.0374
  107C3H7N  N41 1389   0.033   0.802  64.167  0.1150  0.2048 -0.1395
  107C3H7N   O1 1390   0.039   0.714  63.883 -0.0399  0.2668 -0.1508
  107C3H7N   O2 1391   0.183   0.864  63.839 -0.0824  0.3472 -0.2557
  108C3H7N   C1 1392  20.320   1.054  64.545 -0.6446  0.0624 -0.1024
  108C3H7N  CT1 1393  20.361   1.033  64.399 -0.9121  0.5351 -0.3558
  108C3H7N  CT2 1394  20.489   1.107  64.370  0.4779 -0.1685 -0.3179
  108C3H7N   H1 1395  20.223   1.162  64.315 -0.8544  0.0791 -0.7154
  108C3H7N   H2 1396  20.170   1.002  64.326  0.0459 -2.2300 -3.7046
  108C3H7N   H3 1397  20.274   1.045  64.206  0.6527 -0.5197  0.9282
  108C3H7N  HC1 1398  20.378   0.926  64.383  3.1462  1.2626 -1.4569
  108C3H7N  HC2 1399   0.025   1.093  64.271 -0.0077  2.0230 -0.8720
  108C3H7N  HC3 1400   0.058   1.071  64.437  1.1922  1.6128 -0.1674
  108C3H7N  HC4 1401  20.485   1.215  64.382  1.8252  0.3136 -3.5805
  108C3H7N  N41 1402  20.251   1.063  64.305 -0.4113  0.0534  0.5869
  108C3H7N   O1 1403  20.243   1.146  64.573 -0.3499 -0.4615 -0.1237
  108C3H7N   O2 1404  20.379   1.010  64.637 -0.6543 -0.5920  0.2011
  109C3H7N   C1 1405   0.177   0.188  64.852 -0.1023  0.4140 -0.3541
  109C3H7N  CT1 1406   0.144   0.204  64.694 -0.5651 -0.3893 -0.2216
  109C3H7N  CT2 1407   0.013   0.119  64.669 -0.3229  0.0222  0.1212
  109C3H7N   H1 1408   0.273   0.052  64.609 -1.0652 -0.3669  0.2413
  109C3H7N   H2 1409   0.335   0.217  64.604 -0.0695 -0.3238  1.0223
  109C3H7N   H3 1410   0.216   0.167  64.506  3.5477  2.7697 -1.5831
  109C3H7N  HC1 1411   0.110   0.304  64.664 -2.3893 -1.0795 -0.4837
  109C3H7N  HC2 1412  20.491   0.129  64.566 -1.5107  1.5307  0.6145
  109C3H7N  HC3 1413  20.449   0.142  64.747  1.2589  1.0330  1.3596
  109C3H7N  HC4 1414   0.036   0.013  64.685  0.6595 -0.0460 -1.5998
  109C3H7N  N41 1415   0.254   0.153  64.602 -0.1145 -0.2331 -0.4644
  109C3H7N   O1 1416   0.258   0.102  64.876 -0.1028  0.2404 -0.4508
  109C3H7N   O2 1417   0.109   0.248  64.936  0.3228 -0.0970 -0.2893
  110C3H7N   C1 1418   0.443   0.454  64.759 -0.0139  0.0298 -0.5385
  110C3H7N  CT1 1419   0.427   0.432  64.913  0.1368 -0.4170  0.2820
  110C3H7N  CT2 1420   0.334   0.537  64.971  0.1184  0.0703 -0.4707
  110C3H7N   H1 1421   0.597   0.525  64.997  1.1537 -1.1018  0.9065
  110C3H7N   H2 1422   0.606   0.361  64.972 -0.4333  0.3537 -1.6949
  110C3H7N   H3 1423   0.506   0.408  65.097  1.3876 -0.4128  0.4499
  110C3H7N  HC1 1424   0.389   0.334  64.942  1.1158  0.0417  3.2633
  110C3H7N  HC2 1425   0.307   0.508  65.072  0.4060 -2.4748 -1.0709
  110C3H7N  HC3 1426   0.245   0.536  64.907  0.2383  0.0917 -0.6402
  110C3H7N  HC4 1427   0.391   0.629  64.978  2.1672 -1.3416  3.1307
  110C3H7N  N41 1428   0.544   0.437  65.005 -0.4582 -0.2730 -0.2852
  110C3H7N   O1 1429   0.539   0.522  64.721  0.1071  0.1791 -0.0689
  110C3H7N   O2 1430   0.424   0.364  64.683 -0.3727 -0.1376 -0.1974
  111C3H7N   C1 1431   0.129   0.797  64.495 -0.0468 -0.7446  0.1701
  111C3H7N  CT1 1432   0.173   0.825  64.640  0.0006 -0.0754  0.3012
  111C3H7N  CT2 1433   0.284   0.723  64.677 -0.0810 -0.4138 -0.3532
  111C3H7N   H1 1434   0.027   0.717  64.745  1.7307 -0.8286 -1.2293
  111C3H7N   H2 1435  20.490   0.873  64.699 -0.8175 -1.3700 -0.0965
  111C3H7N   H3 1436   0.086   0.851  64.829  0.5263 -0.5686 -0.2590
  111C3H7N  HC1 1437   0.208   0.929  64.645 -0.6721  0.0341  4.3353
  111C3H7N  HC2 1438   0.326   0.733  64.777  0.2601 -1.7457 -0.3726
  111C3H7N  HC3 1439   0.363   0.737  64.603 -0.6645  0.8245 -0.7693
  111C3H7N  HC4 1440   0.236   0.626  64.667 -0.7408  0.0953 -2.5869
  111C3H7N  N41 1441   0.059   0.815  64.736  0.1609 -0.2042 -0.2965
  111C3H7N   O1 1442   0.030   0.731  64.471 -0.2346  0.5019  0.6145
  111C3H7N   O2 1443   0.180   0.859  64.405  0.0978  0.7472 -0.1998
  112C3H7N   C1 1444  20.321   1.053  65.105 -0.1192 -0.2434 -0.2766
  112C3H7N  CT1 1445  20.355   1.036  64.960 -0.1449  0.0442  0.1556
  112C3H7N  CT2 1446  20.470   1.128  64.913 -0.2482 -0.3469 -0.4067
  112C3H7N   H1 1447  20.194   1.157  64.920 -3.2648 -1.3613  1.0842
  112C3H7N   H2 1448  20.155   1.001  64.924  0.3851  0.3855 -0.1311
  112C3H7N   H3 1449  20.231   1.052  64.787  1.2410 -3.6440  0.5943
  112C3H7N  HC1 1450  20.389   0.935  64.942  1.5644  0.6917 -0.3506
  112C3H7N  HC2 1451  20.493   1.113  64.808  1.1759 -3.4916  0.2563
  112C3H7N  HC3 1452   0.038   1.084  64.978 -1.5553 -0.6247  0.9734
  112C3H7N  HC4 1453  20.441   1.229  64.941  3.1848  0.8329 -0.9125
  112C3H7N  N41 1454  20.228   1.065  64.890  0.5908  0.2933  0.1534
  112C3H7N   O1 1455  20.248   1.143  65.148 -0.1425  0.0409  0.0001
  112C3H7N   O2 1456  20.360   0.968  65.183 -0.6444 -0.5457  1.1935
  113C3H7N   C1 1457   0.208   0.209  65.397  0.2609  0.5878 -0.3130
  113C3H7N  CT1 1458   0.163   0.199  65.256 -0.3521 -0.8555 -0.5066
  113C3H7N  CT2 1459   0.032   0.130  65.249  0.8223 -0.2541  0.4693
  113C3H7N   H1 1460   0.272   0.036  65.166  1.0509 -0.1897  1.8333
  113C3H7N   H2 1461   0.343   0.189  65.158 -0.0720 -0.2947 -0.2151
  113C3H7N   H3 1462   0.214   0.147  65.061  1.0654  1.8844 -0.3857
  113C3H7N  HC1 1463   0.144   0.304  65.233  0.1608 -0.8566 -0.9522
  113C3H7N  HC2 1464  20.488   0.148  65.155  2.1053  1.9650  0.1285
  113C3H7N  HC3 1465  20.464   0.159  65.322  0.3732  1.2656 -0.5779
  113C3H7N  HC4 1466   0.042   0.023  65.268  0.6297 -0.2829  0.4067
  113C3H7N  N41 1467   0.254   0.137  65.155  0.0760 -0.5481 -0.1955
  113C3H7N   O1 1468   0.271   0.114  65.443  0.1758  0.2068 -0.5373
  113C3H7N   O2 1469   0.149   0.275  65.485 -0.6814 -0.2120  0.1587
  114C3H7N   C1 1470   0.518   0.410  65.338  0.5263 -0.1441  0.1238
  114C3H7N  CT1 1471   0.487   0.400  65.490  0.3472  0.4699 -0.0733
  114C3H7N  CT2 1472   0.383   0.501  65.525 -0.4037  0.5061  0.1085
  114C3H7N   H1 1473   0.630   0.528  65.574  1.4378 -0.4747 -2.2117
  114C3H7N   H2 1474   0.690   0.376  65.560 -0.5209 -1.6113 -1.2992
  114C3H7N   H3 1475   0.579   0.406  65.679 -1.9241  1.6413 -0.4676
  114C3H7N  HC1 1476   0.446   0.303  65.518  3.3103 -0.8213  0.0449
  114C3H7N  HC2 1477   0.347   0.499  65.627 -2.0699 -0.6031 -0.4750
  114C3H7N  HC3 1478   0.303   0.488  65.452  1.5091  0.0858 -1.9966
  114C3H7N  HC4 1479   0.424   0.600  65.503  1.6538 -1.0375 -3.6840
  114C3H7N  N41 1480   0.604   0.428  65.581  0.6022 -0.1397 -0.2651
  114C3H7N   O1 1481   0.568   0.512  65.295  0.3301  0.3729 -0.4272
  114C3H7N   O2 1482   0.455   0.342  65.262  0.2242  0.4865  0.5936
  115C3H7N   C1 1483   0.134   0.802  65.051 -0.1731 -0.4896 -0.1954
  115C3H7N  CT1 1484   0.155   0.823  65.203 -0.1719  0.9338  0.2655
  115C3H7N  CT2 1485   0.264   0.727  65.260 -0.4377  0.2150  0.0962
  115C3H7N   H1 1486  20.504   0.693  65.269 -0.3550 -0.2880 -1.3301
  115C3H7N   H2 1487  20.463   0.850  65.244 -0.8398 -1.9619 -1.4514
  115C3H7N   H3 1488   0.039   0.801  65.385  1.8174 -1.2572 -0.0504
  115C3H7N  HC1 1489   0.183   0.927  65.220  1.1909  0.6705 -0.2596
  115C3H7N  HC2 1490   0.284   0.742  65.366  0.7980 -0.5153 -0.0253
  115C3H7N  HC3 1491   0.363   0.746  65.221 -0.9097  0.8709 -0.7890
  115C3H7N  HC4 1492   0.238   0.622  65.246  1.1891 -0.2856  0.6807
  115C3H7N  N41 1493   0.029   0.790  65.282 -0.3654 -0.4594  0.0474
  115C3H7N   O1 1494   0.035   0.741  65.016 -0.3023 -0.8984  0.1253
  115C3H7N   O2 1495   0.203   0.866  64.971  0.1456  0.1611 -0.0589
  116C3H7N   C1 1496  20.298   1.023  65.678  0.7766  0.2366  0.7142
  116C3H7N  CT1 1497  20.333   1.029  65.530  0.1436 -0.2505  0.9815
  116C3H7N  CT2 1498  20.439   1.128  65.512  0.1530  0.4913  0.0203
  116C3H7N   H1 1499  20.175   1.140  65.430  0.7538  0.6250 -1.9996
  116C3H7N   H2 1500  20.155   0.979  65.423 -1.4677  1.6201  0.4894
  116C3H7N   H3 1501  20.284   1.052  65.341  0.1872  2.1441 -0.4183
  116C3H7N  HC1 1502  20.381   0.936  65.500 -1.8878 -0.7622 -0.8734
  116C3H7N  HC2 1503  20.471   1.109  65.409  2.0106 -1.7782  0.9759
  116C3H7N  HC3 1504   0.016   1.117  65.579 -0.2433 -0.8911  0.3257
  116C3H7N  HC4 1505  20.408   1.231  65.529  0.0568  0.5883 -0.6839
  116C3H7N  N41 1506  20.228   1.052  65.428  0.0860  0.1634 -0.4732
  116C3H7N   O1 1507  20.240   1.117  65.733  0.2864  0.0490  0.2971
  116C3H7N   O2 1508  20.351   0.940  65.744  0.5302  0.3371 -0.4192
  117C3H7N   C1 1509   0.232   0.179  65.963  0.8752 -0.1906 -0.3129
  117C3H7N  CT1 1510   0.203   0.203  65.812  0.4735 -0.0493  0.8273
  117C3H7N  CT2 1511   0.070   0.131  65.783 -0.1823 -0.2956 -0.5986
  117C3H7N   H1 1512   0.303   0.047  65.726 -0.5060 -0.7739 -0.4096
  117C3H7N   H2 1513   0.388   0.193  65.712 -1.8379  3.1815  0.7054
  117C3H7N   H3 1514   0.262   0.165  65.615 -3.3416 -3.2584  0.4284
  117C3H7N  HC1 1515   0.175   0.307  65.798  0.9115 -0.2216 -1.5533
  117C3H7N  HC2 1516   0.040   0.124  65.678  0.8659  0.6172 -0.9683
  117C3H7N  HC3 1517  20.494   0.177  65.832 -0.3567 -0.1761 -1.0187
  117C3H7N  HC4 1518   0.072   0.029  65.824  1.2178  0.6757  1.8647
  117C3H7N  N41 1519   0.295   0.149  65.712 -0.1213 -0.7049 -0.1436
  117C3H7N   O1 1520   0.298   0.087  66.004 -0.1262 -0.1428  0.6109
  117C3H7N   O2 1521   0.169   0.244  66.041  0.4786 -0.1552 -0.2136
  118C3H7N   C1 1522   0.538   0.418  65.908 -0.3797  0.3808  0.4631
  118C3H7N  CT1 1523   0.491   0.398  66.047  0.2239  0.4713  0.5613
  118C3H7N  CT2 1524   0.367   0.486  66.070 -0.4211 -0.1607 -0.5164
  118C3H7N   H1 1525   0.622   0.539  66.134  0.9278  0.1461 -0.3969
  118C3H7N   H2 1526   0.689   0.386  66.135 -0.5697 -1.8423  0.1929
  118C3H7N   H3 1527   0.579   0.444  66.246 -2.9768  1.0812 -0.5908
  118C3H7N  HC1 1528   0.472   0.292  66.065 -2.3360  0.4865 -1.6725
  118C3H7N  HC2 1529   0.336   0.462  66.172 -1.4567  1.7841 -0.3618
  118C3H7N  HC3 1530   0.278   0.461  66.013 -0.6662 -0.2981 -0.0756
  118C3H7N  HC4 1531   0.402   0.589  66.063  2.4025 -0.8238  2.5826
  118C3H7N  N41 1532   0.600   0.438  66.145  0.6361  0.2643  0.1446
  118C3H7N   O1 1533   0.604   0.512  65.872  0.1638 -0.6053 -0.3161
  118C3H7N   O2 1534   0.496   0.344  65.825 -0.4291 -0.3427 -0.2545
  119C3H7N   C1 1535   0.107   0.822  65.626  0.4671  0.6217 -0.2747
  119C3H7N  CT1 1536   0.152   0.828  65.776 -0.1638  0.2194  0.4052
  119C3H7N  CT2 1537   0.268   0.736  65.821  0.5579  0.2857  0.4087
  119C3H7N   H1 1538   0.006   0.693  65.868 -1.2502  0.6072 -1.2645
  119C3H7N   H2 1539  20.461   0.849  65.851  0.3477 -0.3592 -0.5454
  119C3H7N   H3 1540   0.065   0.808  65.970  0.7354 -2.8299 -0.0061
  119C3H7N  HC1 1541   0.177   0.931  65.799  3.2029 -0.2981 -0.7134
  119C3H7N  HC2 1542   0.292   0.779  65.918  1.3678 -0.0895  0.3868
  119C3H7N  HC3 1543   0.353   0.753  65.754  1.9401 -2.3491  1.4324
  119C3H7N  HC4 1544   0.224   0.637  65.820 -0.6682  0.8174  1.3349
  119C3H7N  N41 1545   0.035   0.792  65.872  0.6087  0.0410 -0.4920
  119C3H7N   O1 1546   0.052   0.720  65.583 -0.4803 -0.4264  0.0399
  119C3H7N   O2 1547   0.152   0.899  65.550 -0.2213  0.0222 -0.6731
  120C3H7N   C1 1548  20.326   1.029  66.245  0.4562 -0.7386 -0.0660
  120C3H7N  CT1 1549  20.349   1.012  66.092  0.3325  0.1668 -0.4681
  120C3H7N  CT2 1550  20.469   1.092  66.047  0.6165  0.5003 -0.0588
  120C3H7N   H1 1551  20.209   1.147  66.017 -3.6267 -0.4086  0.5043
  120C3H7N   H2 1552  20.161   0.980  66.033 -0.0151  0.1453  1.7214
  120C3H7N   H3 1553  20.259   1.038  65.907 -0.4543 -1.8187  0.1517
  120C3H7N  HC1 1554  20.365   0.905  66.079  3.4946  0.8803 -3.3487
  120C3H7N  HC2 1555  20.489   1.068  65.942 -2.6171  1.3970 -0.9364
  120C3H7N  HC3 1556   0.051   1.073  66.104  0.4768  2.3274  0.7720
  120C3H7N  HC4 1557  20.451   1.199  66.054  0.9556  0.5286  0.3472
  120C3H7N  N41 1558  20.234   1.047  66.007 -0.8250  0.3241 -0.1245
  120C3H7N   O1 1559  20.237   1.095  66.291 -0.1498 -0.4756  0.4568
  120C3H7N   O2 1560  20.422   1.013  66.323 -0.2023  0.4388 -0.1866
  121C3H7N   C1 1561   0.251   0.175  66.536  0.7795  0.3595  0.1082
  121C3H7N  CT1 1562   0.212   0.183  66.386 -0.1903  0.1683  0.0405
  121C3H7N  CT2 1563   0.106   0.076  66.351  0.1746  0.0682 -0.1247
  121C3H7N   H1 1564   0.376   0.071  66.296 -0.8853  0.1066  0.6526
  121C3H7N   H2 1565   0.389   0.243  66.287  2.7864 -1.9770  0.1555
  121C3H7N   H3 1566   0.286   0.153  66.188  1.0483 -0.7780 -1.5601
  121C3H7N  HC1 1567   0.172   0.282  66.367 -2.0947 -0.6404 -0.3828
  121C3H7N  HC2 1568   0.090   0.087  66.243  0.4743 -0.4053 -0.2131
  121C3H7N  HC3 1569   0.019   0.090  66.416  2.2763  1.2671  2.4818
  121C3H7N  HC4 1570   0.150  19.726  66.361 -1.2981 -0.5714  0.2770
  121C3H7N  N41 1571   0.327   0.160  66.283 -0.2054  0.2407 -1.0845
  121C3H7N   O1 1572   0.352   0.110  66.573  0.4140  0.1745  0.1154
  121C3H7N   O2 1573   0.190   0.238  66.613 -0.5738 -0.4374  0.2302
  122C3H7N   C1 1574   0.525   0.428  66.480  0.0526 -0.6938  0.1614
  122C3H7N  CT1 1575   0.476   0.425  66.623  0.0622  0.0373  0.2479
  122C3H7N  CT2 1576   0.367   0.530  66.649  0.7666 -0.5489 -0.0811
  122C3H7N   H1 1577   0.632   0.531  66.693 -1.8338  0.4983 -1.8887
  122C3H7N   H2 1578   0.657   0.371  66.703  1.9658  1.5722  1.2764
  122C3H7N   H3 1579   0.553   0.442  66.815  0.2764  0.6722 -0.0341
  122C3H7N  HC1 1580   0.425   0.330  66.638 -2.5752  0.9564 -2.2708
  122C3H7N  HC2 1581   0.320   0.525  66.747 -1.8957  0.6568 -1.2121
  122C3H7N  HC3 1582   0.289   0.511  66.575  1.2430 -1.6341 -0.2994
  122C3H7N  HC4 1583   0.413   0.627  66.629 -0.2037 -0.2933 -1.1550
  122C3H7N  N41 1584   0.584   0.442  66.717  0.0242 -0.0673 -0.1193
  122C3H7N   O1 1585   0.614   0.496  66.439 -0.2595 -0.4089 -0.0121
  122C3H7N   O2 1586   0.456   0.379  66.392  0.3303  0.2917  0.0731
  123C3H7N   C1 1587   0.109   0.790  66.213 -0.0104 -0.4328  0.3507
  123C3H7N  CT1 1588   0.161   0.798  66.356  0.2098 -0.7449  0.2101
  123C3H7N  CT2 1589   0.288   0.711  66.370 -0.5678  0.4148 -0.0578
  123C3H7N   H1 1590   0.027   0.670  66.432 -2.6196 -0.0853  0.8319
  123C3H7N   H2 1591  20.491   0.828  66.425  0.9318  0.3441 -1.5727
  123C3H7N   H3 1592   0.093   0.784  66.550 -1.6958 -4.4321  1.1452
  123C3H7N  HC1 1593   0.187   0.904  66.363  0.6972 -0.6185 -2.5644
  123C3H7N  HC2 1594   0.347   0.743  66.456  0.5012  2.7879 -1.6227
  123C3H7N  HC3 1595   0.362   0.727  66.291 -0.1785  2.1544  0.6302
  123C3H7N  HC4 1596   0.264   0.604  66.370 -0.0647  0.2957 -0.7033
  123C3H7N  N41 1597   0.059   0.765  66.454 -0.3190 -0.5900 -0.1813
  123C3H7N   O1 1598   0.012   0.717  66.190 -0.3256  0.1169  0.3404
  123C3H7N   O2 1599   0.166   0.840  66.114  0.0403  0.0240  0.2806
  124C3H7N   C1 1600  20.358   1.021  66.819  0.0423 -0.3669 -0.4330
  124C3H7N  CT1 1601  20.409   1.029  66.680  0.2853  0.3046 -0.1276
  124C3H7N  CT2 1602   0.003   1.146  66.679 -0.1525  0.2563  0.3993
  124C3H7N   H1 1603  20.242   1.134  66.601 -2.8731 -2.2495  2.1288
  124C3H7N   H2 1604  20.235   0.969  66.589  3.5164 -2.5836 -0.1618
  124C3H7N   H3 1605  20.331   1.069  66.484  0.0986 -2.1740 -0.7629
  124C3H7N  HC1 1606  20.454   0.932  66.656 -2.4109 -1.3498  1.1608
  124C3H7N  HC2 1607   0.057   1.154  66.584 -0.9614 -0.3688 -0.1133
  124C3H7N  HC3 1608   0.076   1.115  66.753  2.6204 -0.6359 -2.5690
  124C3H7N  HC4 1609  20.466   1.243  66.694 -0.0919  0.6806 -1.8749
  124C3H7N  N41 1610  20.299   1.050  66.581  0.1438  0.2261 -0.2392
  124C3H7N   O1 1611  20.288   1.107  66.874 -0.0322 -0.0397 -0.8558
  124C3H7N   O2 1612  20.424   0.957  66.903  0.9645 -0.1680 -0.1495
  125C3H7N   C1 1613   0.240   0.165  67.090  0.7048 -0.1798  0.1406
  125C3H7N  CT1 1614   0.220   0.192  66.938 -0.0566 -0.0572 -0.6406
  125C3H7N  CT2 1615   0.119   0.083  66.903  0.1341  0.4277 -0.5547
  125C3H7N   H1 1616   0.373   0.078  66.877 -1.5959  0.0330  0.7223
  125C3H7N   H2 1617   0.407   0.247  66.886 -0.2512  0.7781 -0.9637
  125C3H7N   H3 1618   0.310   0.182  66.754 -0.1815  1.1161 -0.1817
  125C3H7N  HC1 1619   0.175   0.291  66.927  1.0502  0.6351  0.9120
  125C3H7N  HC2 1620   0.097   0.086  66.796 -0.8640  3.1070 -0.2915
  125C3H7N  HC3 1621   0.028   0.086  66.963  1.1552  0.5195  0.9960
  125C3H7N  HC4 1622   0.163  19.733  66.921 -3.8051 -1.1580  0.9582
  125C3H7N  N41 1623   0.343   0.174  66.851 -0.0344  0.2644 -0.2944
  125C3H7N   O1 1624   0.344   0.118  67.130 -0.7434 -0.8370  0.2446
  125C3H7N   O2 1625   0.173   0.225  67.175 -0.1217  0.4014  0.2145
  126C3H7N   C1 1626   0.539   0.425  67.055  0.6678 -0.2623  0.0280
  126C3H7N  CT1 1627   0.496   0.408  67.201  0.7785 -0.4404 -0.6032
  126C3H7N  CT2 1628   0.396   0.511  67.235  0.0271 -0.2987 -0.3542
  126C3H7N   H1 1629   0.646   0.525  67.282 -0.2211  0.9875  3.9633
  126C3H7N   H2 1630   0.683   0.359  67.271  1.8770  2.2795 -2.8781
  126C3H7N   H3 1631   0.581   0.418  67.393  1.7871  0.3760  0.7662
  126C3H7N  HC1 1632   0.461   0.308  67.228  0.3653  0.3225  1.8335
  126C3H7N  HC2 1633   0.357   0.506  67.336 -1.8223  1.4379 -0.9441
  126C3H7N  HC3 1634   0.315   0.506  67.162 -0.3294  1.4135 -0.0828
  126C3H7N  HC4 1635   0.429   0.611  67.206  2.1191 -1.4369 -1.9931
  126C3H7N  N41 1636   0.609   0.429  67.294  0.7416  0.1163  0.4395
  126C3H7N   O1 1637   0.636   0.495  67.027  0.6270  0.0456  0.9925
  126C3H7N   O2 1638   0.471   0.382  66.965  0.1071  0.2120 -0.2783
  127C3H7N   C1 1639   0.150   0.785  66.775  0.0446  0.3667  0.2099
  127C3H7N  CT1 1640   0.191   0.801  66.922  1.0138  0.2326 -0.4804
  127C3H7N  CT2 1641   0.328   0.723  66.944  0.9423  0.1314  0.2983
  127C3H7N   H1 1642   0.071   0.658  66.989 -0.5025 -0.8495  2.7252
  127C3H7N   H2 1643   0.002   0.810  67.001 -0.0811 -0.5249 -0.2834
  127C3H7N   H3 1644   0.115   0.760  67.119  3.9770 -0.9659 -0.4657
  127C3H7N  HC1 1645   0.215   0.906  66.943 -1.6561  0.7462  0.1797
  127C3H7N  HC2 1646   0.365   0.743  67.044 -0.4816  2.5916  0.3557
  127C3H7N  HC3 1647   0.400   0.763  66.872  1.2212  3.2536  2.2107
  127C3H7N  HC4 1648   0.310   0.616  66.930 -2.1206  0.8689 -1.9539
  127C3H7N  N41 1649   0.088   0.755  67.019 -0.0507 -0.2154  0.5006
  127C3H7N   O1 1650   0.071   0.694  66.745  0.1742  0.0432  0.1259
  127C3H7N   O2 1651   0.203   0.858  66.693 -0.2440  0.7927  0.3611
  128C3H7N   C1 1652  20.350   1.028  67.402  0.8038  0.0962  0.4302
  128C3H7N  CT1 1653  20.394   1.028  67.250 -0.4766 -0.0310 -0.1701
  128C3H7N  CT2 1654  20.506   1.130  67.222  0.0484  0.1087 -0.0055
  128C3H7N   H1 1655  20.263   1.146  67.156 -0.1581 -0.0579  0.2890
  128C3H7N   H2 1656  20.216   0.978  67.158 -1.2404  1.0522 -0.4073
  128C3H7N   H3 1657  20.342   1.032  67.062 -1.5173 -2.1265  0.0288
  128C3H7N  HC1 1658  20.436   0.931  67.225 -1.7613 -0.7635  0.4405
  128C3H7N  HC2 1659   0.021   1.107  67.118  0.1088 -0.2574  0.0957
  128C3H7N  HC3 1660   0.078   1.100  67.289 -0.3556 -0.9908  0.0131
  128C3H7N  HC4 1661  20.474   1.231  67.247  1.1417  0.6589 -0.7895
  128C3H7N  N41 1662  20.292   1.047  67.151 -0.1298 -0.0591  0.4859
  128C3H7N   O1 1663  20.261   1.106  67.430  0.0626 -0.1885 -0.4932
  128C3H7N   O2 1664  20.422   0.982  67.482  0.4723  0.0229 -0.4817
  129C3H7N   C1 1665   0.232   0.166  67.662 -0.8988 -0.4232 -0.1532
  129C3H7N  CT1 1666   0.199   0.179  67.514 -0.4100  0.0313 -0.2437
  129C3H7N  CT2 1667   0.086   0.073  67.480  0.3174  0.0319  0.1042
  129C3H7N   H1 1668   0.324   0.044  67.427 -0.6944 -0.2109  4.7325
  129C3H7N   H2 1669   0.384   0.205  67.454 -2.1460  2.3763  0.9155
  129C3H7N   H3 1670   0.290   0.168  67.320  2.1979 -1.1628 -1.0056
  129C3H7N  HC1 1671   0.162   0.279  67.491  2.1160  0.4131 -2.8246
  129C3H7N  HC2 1672   0.050   0.078  67.378 -1.0491 -0.9118  0.5248
  129C3H7N  HC3 1673  20.504   0.101  67.534  0.3037  2.1960 -1.0082
  129C3H7N  HC4 1674   0.122  19.724  67.513  3.6983  1.6664  1.5182
  129C3H7N  N41 1675   0.307   0.146  67.420  0.3836 -0.2549 -0.4747
  129C3H7N   O1 1676   0.325   0.089  67.689 -0.1788 -0.1407 -0.1024
  129C3H7N   O2 1677   0.152   0.200  67.751 -0.2048  0.1220  0.3771
  130C3H7N   C1 1678   0.509   0.402  67.604  0.6537  0.2608  0.3125
  130C3H7N  CT1 1679   0.467   0.396  67.750 -0.3952  0.3442 -0.2808
  130C3H7N  CT2 1680   0.352   0.492  67.786  0.0801  0.3573 -0.6029
  130C3H7N   H1 1681   0.619   0.516  67.833  2.4815 -0.3182  0.6010
  130C3H7N   H2 1682   0.659   0.356  67.826  2.2380  1.6884  4.2007
  130C3H7N   H3 1683   0.556   0.403  67.945 -1.5117 -2.0720 -1.2138
  130C3H7N  HC1 1684   0.438   0.295  67.781  2.9537 -1.5572 -2.9450
  130C3H7N  HC2 1685   0.322   0.487  67.891  0.2139  0.0396 -0.5845
  130C3H7N  HC3 1686   0.272   0.484  67.713 -1.2397 -1.3852  0.9954
  130C3H7N  HC4 1687   0.400   0.588  67.764  0.4066 -0.2444 -2.5477
  130C3H7N  N41 1688   0.581   0.420  67.846 -0.1509  0.5145 -0.4564
  130C3H7N   O1 1689   0.585   0.494  67.571  0.1979  0.3978 -0.4173
  130C3H7N   O2 1690   0.444   0.342  67.519  0.0753 -0.1187  0.5396
  131C3H7N   C1 1691   0.142   0.799  67.343  0.2701 -0.5504 -0.3398
  131C3H7N  CT1 1692   0.194   0.811  67.486 -0.4500 -0.0377 -0.4060
  131C3H7N  CT2 1693   0.317   0.722  67.506  0.3268 -0.0354 -0.8746
  131C3H7N   H1 1694   0.047   0.685  67.562  0.3469 -0.8579  1.7684
  131C3H7N   H2 1695   0.008   0.846  67.572 -0.6629 -1.0963 -2.4020
  131C3H7N   H3 1696   0.107   0.780  67.690  0.7487  2.6492 -0.3973
  131C3H7N  HC1 1697   0.234   0.911  67.502 -0.5747 -0.3859  2.2085
  131C3H7N  HC2 1698   0.352   0.734  67.608  0.6122 -2.8674 -0.5645
  131C3H7N  HC3 1699   0.387   0.756  67.429  0.5380 -0.1560 -0.7354
  131C3H7N  HC4 1700   0.302   0.614  67.505  0.8203 -0.1175  0.4674
  131C3H7N  N41 1701   0.083   0.778  67.590 -0.2060 -0.0368 -0.1681
  131C3H7N   O1 1702   0.062   0.712  67.311  0.1957 -0.7022  0.2057
  131C3H7N   O2 1703   0.211   0.850  67.257  0.1114  0.5800 -0.5660
  132C3H7N   C1 1704  20.344   1.009  67.956 -0.1253 -0.2863 -0.0579
  132C3H7N  CT1 1705  20.391   1.020  67.808 -0.3779 -0.9054  0.2764
  132C3H7N  CT2 1706   0.016   1.095  67.787 -0.2884 -0.3886 -0.0569
  132C3H7N   H1 1707  20.258   1.173  67.747  0.2173 -0.2815  1.1611
  132C3H7N   H2 1708  20.209   1.014  67.720  0.6150 -0.9897 -1.3923
  132C3H7N   H3 1709  20.327   1.084  67.619 -0.3662 -1.8759 -0.1239
  132C3H7N  HC1 1710  20.418   0.925  67.762  1.2049  0.3545 -1.4627
  132C3H7N  HC2 1711   0.057   1.089  67.686 -1.7064 -1.4197 -0.5922
  132C3H7N  HC3 1712   0.082   1.062  67.868  0.6323  0.2830 -0.5322
  132C3H7N  HC4 1713  20.501   1.198  67.811 -0.7677 -0.1797 -1.3845
  132C3H7N  N41 1714  20.288   1.080  67.715 -0.0752 -0.0116  0.0889
  132C3H7N   O1 1715  20.277   1.098  67.999  0.0392 -0.7660  0.2652
  132C3H7N   O2 1716  20.369   0.911  68.017 -0.7740 -0.3353 -0.1351
  133C3H7N   C1 1717   0.230   0.118  68.248 -0.1585  0.7056 -0.6515
  133C3H7N  CT1 1718   0.184   0.127  68.093  0.2054 -0.0704  0.0350
  133C3H7N  CT2 1719   0.086   0.019  68.046 -0.4121  0.0080  0.4191
  133C3H7N   H1 1720   0.361   0.049  68.005  1.5860  0.7974  1.3260
  133C3H7N   H2 1721   0.368   0.213  68.020  0.7306 -1.5448  0.3541
  133C3H7N   H3 1722   0.265   0.148  67.906  0.9390  2.1518  0.1444
  133C3H7N  HC1 1723   0.134   0.222  68.079 -1.5697 -0.5600  2.6670
  133C3H7N  HC2 1724   0.068   0.032  67.939  0.1267  1.4797  0.4968
  133C3H7N  HC3 1725  20.506   0.022  68.108 -2.3266 -1.2632 -2.1900
  133C3H7N  HC4 1726   0.124  19.665  68.039 -2.4343 -0.6830 -0.6293
  133C3H7N  N41 1727   0.303   0.135  68.001 -0.4619 -0.5799  0.3869
  133C3H7N   O1 1728   0.312   0.034  68.293 -0.5082  0.1256  0.6714
  133C3H7N   O2 1729   0.166   0.181  68.332 -0.2058  0.0120  0.2890
  134C3H7N   C1 1730   0.496   0.409  68.185  0.3484 -0.1387  0.3670
  134C3H7N  CT1 1731   0.452   0.385  68.326 -0.7509  0.1999  0.7554
  134C3H7N  CT2 1732   0.316   0.443  68.350  0.3489  0.1160  0.0960
  134C3H7N   H1 1733   0.570   0.546  68.414 -0.8453  0.2548 -0.0881
  134C3H7N   H2 1734   0.628   0.395  68.406  0.8061  1.2593 -0.8446
  134C3H7N   H3 1735   0.508   0.443  68.520 -1.5691  0.0673 -0.1475
  134C3H7N  HC1 1736   0.449   0.278  68.342 -1.3611  0.1839  0.5354
  134C3H7N  HC2 1737   0.272   0.412  68.444  1.4425 -2.9103 -0.3572
  134C3H7N  HC3 1738   0.249   0.410  68.271  0.6011 -1.9063  0.6932
  134C3H7N  HC4 1739   0.324   0.552  68.344  2.9518 -0.0103  0.7426
  134C3H7N  N41 1740   0.540   0.447  68.422  0.2382 -0.0352  0.4320
  134C3H7N   O1 1741   0.584   0.490  68.157 -0.1480 -0.2623 -0.6583
  134C3H7N   O2 1742   0.451   0.347  68.089  0.5636  1.0286 -0.6336
  135C3H7N   C1 1743   0.168   0.759  67.902 -0.5153 -0.2951  0.2271
  135C3H7N  CT1 1744   0.154   0.767  68.053 -0.4103  0.6276 -0.1396
  135C3H7N  CT2 1745   0.263   0.684  68.126  0.0704  0.2979 -0.1825
  135C3H7N   H1 1746   0.008   0.619  68.084  0.9968 -1.0710  0.5093
  135C3H7N   H2 1747  20.463   0.779  68.086  0.7761 -0.2450 -1.9249
  135C3H7N   H3 1748   0.036   0.726  68.215 -1.6074  0.0704  0.0021
  135C3H7N  HC1 1749   0.173   0.871  68.079  0.0347  0.4398  0.2939
  135C3H7N  HC2 1750   0.263   0.725  68.228 -1.7937 -1.3137  0.5019
  135C3H7N  HC3 1751   0.364   0.701  68.089  0.3895 -2.1397 -0.5227
  135C3H7N  HC4 1752   0.247   0.577  68.120  2.1512 -0.0758  0.7305
  135C3H7N  N41 1753   0.031   0.716  68.112 -0.1663 -0.6331 -0.0058
  135C3H7N   O1 1754   0.128   0.662  67.848  0.4260 -0.1126  0.0688
  135C3H7N   O2 1755   0.207   0.853  67.838 -0.0833  0.0059  1.4155
  136C3H7N   C1 1756  20.495   0.884  68.366 -0.2151  0.4064 -0.1408
  136C3H7N  CT1 1757  20.440   1.015  68.300 -0.5264 -1.2733 -0.7648
  136C3H7N  CT2 1758  20.453   1.146  68.382  0.4457 -0.2746 -0.3646
  136C3H7N   H1 1759  20.228   0.995  68.344  0.9303 -1.6297  0.6338
  136C3H7N   H2 1760  20.271   0.939  68.201  0.5943 -1.2348  1.2903
  136C3H7N   H3 1761  20.267   1.104  68.221  0.1778  0.5402 -0.5554
  136C3H7N  HC1 1762  20.496   1.029  68.207 -3.2753  3.4346 -1.8564
  136C3H7N  HC2 1763  20.437   1.228  68.313  0.4384  0.6676  0.7320
  136C3H7N  HC3 1764   0.049   1.156  68.410  0.7384 -2.0150 -0.7466
  136C3H7N  HC4 1765  20.383   1.141  68.466 -2.5773  0.7937 -2.7355
  136C3H7N  N41 1766  20.293   1.016  68.267 -0.6848  0.4570 -0.2007
  136C3H7N   O1 1767  20.415   0.792  68.354  0.7661 -0.3037  0.2445
  136C3H7N   O2 1768   0.102   0.871  68.406  0.4584 -0.1973 -0.1088
  137C3H7N   C1 1769   0.175   1.362  49.508  0.1489  0.5262  0.2955
  137C3H7N  CT1 1770   0.148   1.341  49.360 -0.5152 -0.3177 -0.2533
  137C3H7N  CT2 1771   0.254   1.257  49.299 -0.1806 -0.4998 -0.1372
  137C3H7N   H1 1772   0.223   1.523  49.300  1.3744 -2.2943  1.2841
  137C3H7N   H2 1773   0.064   1.532  49.349  3.6546  2.7577  2.0096
  137C3H7N   H3 1774   0.108   1.459  49.196 -0.8143 -1.2296  0.0996
  137C3H7N  HC1 1775   0.053   1.288  49.352  0.7978 -2.9029  0.7608
  137C3H7N  HC2 1776   0.233   1.253  49.192 -0.1578 -0.3004 -0.1508
  137C3H7N  HC3 1777   0.254   1.158  49.345 -0.7144 -0.0645  0.8228
  137C3H7N  HC4 1778   0.352   1.303  49.307 -0.3727 -0.1520  0.2124
  137C3H7N  N41 1779   0.132   1.475  49.295 -0.0055  0.3376 -0.3333
  137C3H7N   O1 1780   0.270   1.309  49.563  0.1522 -0.2406  0.6498
  137C3H7N   O2 1781   0.103   1.432  49.573  0.2945 -0.3942 -0.1638
  138C3H7N   C1 1782   0.467   1.650  49.437 -0.2156 -0.3587 -0.0422
  138C3H7N  CT1 1783   0.428   1.627  49.586 -0.2161  0.7946 -1.0606
  138C3H7N  CT2 1784   0.298   1.702  49.625 -0.8756 -0.7861  0.2162
  138C3H7N   H1 1785   0.556   1.761  49.681 -0.7625 -1.0467 -1.4499
  138C3H7N   H2 1786   0.620   1.606  49.671  1.4435  0.6753  0.0970
  138C3H7N   H3 1787   0.504   1.641  49.786  2.4847  2.9553  1.5111
  138C3H7N  HC1 1788   0.418   1.520  49.603  1.3495  1.2106  2.8816
  138C3H7N  HC2 1789   0.271   1.671  49.725  0.3460 -1.2385  0.4184
  138C3H7N  HC3 1790   0.214   1.686  49.557 -0.4678 -1.2526 -0.1820
  138C3H7N  HC4 1791   0.316   1.810  49.627  0.3790 -1.0078  1.8446
  138C3H7N  N41 1792   0.534   1.660  49.689  0.2064 -1.1729 -0.1532
  138C3H7N   O1 1793   0.555   1.729  49.406  0.2129  0.0322  0.0936
  138C3H7N   O2 1794   0.405   1.588  49.354 -0.3091 -0.1971 -0.4384
  139C3H7N   C1 1795   0.278   2.086  49.329  0.0606 -0.4227 -0.0186
  139C3H7N  CT1 1796   0.217   1.951  49.345 -0.0947 -0.5954  0.5839
  139C3H7N  CT2 1797   0.214   1.878  49.213 -0.1433  0.0577  0.0952
  139C3H7N   H1 1798   0.006   2.001  49.355  0.1018  0.8100  0.2307
  139C3H7N   H2 1799   0.083   2.001  49.490  0.1281 -1.1162  0.8750
  139C3H7N   H3 1800   0.047   1.847  49.418 -1.2828  0.0556  0.4895
  139C3H7N  HC1 1801   0.278   1.893  49.414 -0.1409 -0.8032  0.4503
  139C3H7N  HC2 1802   0.173   1.778  49.228 -2.0119  0.8744  0.5494
  139C3H7N  HC3 1803   0.312   1.867  49.167 -0.5871 -0.2545 -0.7771
  139C3H7N  HC4 1804   0.146   1.926  49.143  1.6842  0.1471 -1.6475
  139C3H7N  N41 1805   0.077   1.945  49.404 -0.6859 -0.1554  0.2870
  139C3H7N   O1 1806   0.204   2.187  49.324  0.1424 -0.1040 -0.2658
  139C3H7N   O2 1807   0.396   2.091  49.346 -0.2415  0.1383  0.2029
  140C3H7N   C1 1808  20.357   2.244  49.797  0.6930 -0.0345  0.1406
  140C3H7N  CT1 1809  20.372   2.231  49.646 -0.0934 -0.1162  0.2078
  140C3H7N  CT2 1810  20.498   2.322  49.602 -0.4317 -0.4014 -0.3752
  140C3H7N   H1 1811  20.220   2.363  49.564 -2.6238 -0.3624 -3.2265
  140C3H7N   H2 1812  20.173   2.207  49.591  0.4755  0.6082  0.3702
  140C3H7N   H3 1813  20.266   2.246  49.457 -0.8724 -0.8911 -0.0324
  140C3H7N  HC1 1814  20.393   2.127  49.623  0.6009  0.3828 -1.4982
  140C3H7N  HC2 1815   0.026   2.298  49.502  1.2957 -0.5176  0.2805
  140C3H7N  HC3 1816   0.076   2.311  49.668  0.6209  2.1626 -1.2436
  140C3H7N  HC4 1817  20.464   2.425  49.615 -0.5307 -0.5188  0.3217
  140C3H7N  N41 1818  20.252   2.265  49.557  0.5268  0.2971 -0.0438
  140C3H7N   O1 1819  20.273   2.315  49.844  0.0377 -0.2006  0.1488
  140C3H7N   O2 1820  20.436   2.185  49.868 -0.2680 -0.3246  0.7675
  141C3H7N   C1 1821   0.193   1.395  50.078  0.1427  0.0156 -0.3432
  141C3H7N  CT1 1822   0.159   1.413  49.932 -0.4305 -0.0230 -0.0612
  141C3H7N  CT2 1823   0.041   1.325  49.889 -0.4088  0.6901 -0.2634
  141C3H7N   H1 1824   0.308   1.287  49.850 -1.1274 -0.3866  0.9303
  141C3H7N   H2 1825   0.363   1.447  49.862 -0.6935 -0.0036  1.4791
  141C3H7N   H3 1826   0.238   1.403  49.746 -0.8653  2.1935  0.3546
  141C3H7N  HC1 1827   0.136   1.517  49.909 -0.9950 -0.3711 -1.1302
  141C3H7N  HC2 1828   0.020   1.338  49.783  1.6570 -0.7216 -0.8669
  141C3H7N  HC3 1829  20.458   1.354  49.941  0.0127  0.1487  0.8024
  141C3H7N  HC4 1830   0.075   1.224  49.910  1.0543  0.9201 -1.4197
  141C3H7N  N41 1831   0.282   1.387  49.838  0.0258 -0.2331 -0.4658
  141C3H7N   O1 1832   0.285   1.326  50.114 -0.5987 -0.6919  0.0942
  141C3H7N   O2 1833   0.129   1.453  50.161  0.4069 -0.3389 -0.0283
  142C3H7N   C1 1834   0.497   1.656  50.031  0.9184  0.7056  0.2588
  142C3H7N  CT1 1835   0.457   1.640  50.177 -0.4373 -0.4943  0.0066
  142C3H7N  CT2 1836   0.337   1.723  50.208 -0.6428  0.5776  0.3741
  142C3H7N   H1 1837   0.597   1.774  50.267 -1.5703 -0.5613 -1.3068
  142C3H7N   H2 1838   0.642   1.611  50.251  1.3602  1.3440 -0.2249
  142C3H7N   H3 1839   0.540   1.658  50.375  0.3194 -0.1614  0.6356
  142C3H7N  HC1 1840   0.434   1.534  50.194  0.7654 -1.1649 -2.2680
  142C3H7N  HC2 1841   0.298   1.692  50.305 -0.1296 -0.6325  0.1917
  142C3H7N  HC3 1842   0.264   1.694  50.132 -1.3109 -1.6846  1.8367
  142C3H7N  HC4 1843   0.363   1.829  50.209  1.4562  0.1698 -3.2554
  142C3H7N  N41 1844   0.566   1.676  50.277 -0.3199 -0.8134  0.3438
  142C3H7N   O1 1845   0.584   1.731  49.990 -0.4443  0.2752  0.3306
  142C3H7N   O2 1846   0.421   1.612  49.946 -0.3206 -0.0370 -0.2449
  143C3H7N   C1 1847   0.126   2.000  49.736  0.4683  0.0834  0.1403
  143C3H7N  CT1 1848   0.191   2.015  49.870  0.3457  0.1642 -0.2681
  143C3H7N  CT2 1849   0.315   1.921  49.886 -0.7309 -0.1907  0.0756
  143C3H7N   H1 1850   0.055   1.895  49.967 -2.7748  1.3140 -0.0840
  143C3H7N   H2 1851   0.006   2.052  49.970 -0.7499 -0.2119 -0.0604
  143C3H7N   H3 1852   0.122   1.999  50.077  1.3560 -2.8805  0.0539
  143C3H7N  HC1 1853   0.229   2.116  49.886  0.8629 -0.1343  0.3930
  143C3H7N  HC2 1854   0.366   1.923  49.982 -1.3647  1.6752  0.3886
  143C3H7N  HC3 1855   0.391   1.945  49.812  0.5649  1.5586  1.9376
  143C3H7N  HC4 1856   0.281   1.818  49.873 -0.1364 -0.3467 -0.2471
  143C3H7N  N41 1857   0.089   1.991  49.979 -0.3039  0.4460  0.2813
  143C3H7N   O1 1858   0.068   1.895  49.718 -0.0083 -0.1601  0.1590
  143C3H7N   O2 1859   0.167   2.064  49.638  0.0597 -0.0507 -0.3626
  144C3H7N   C1 1860  20.343   2.255  50.375 -0.1640  0.6728 -0.5832
  144C3H7N  CT1 1861  20.391   2.229  50.231 -0.4301 -0.4787  0.3156
  144C3H7N  CT2 1862   0.007   2.321  50.202  0.4143  0.2278 -0.0652
  144C3H7N   H1 1863  20.240   2.345  50.117  1.0197  0.1592  0.3309
  144C3H7N   H2 1864  20.209   2.184  50.146 -0.2476 -1.0270 -0.2887
  144C3H7N   H3 1865  20.318   2.229  50.025  1.3564 -1.6765  0.9013
  144C3H7N  HC1 1866  20.421   2.126  50.215  2.0501  0.2803 -0.0830
  144C3H7N  HC2 1867   0.048   2.288  50.106 -0.2019  0.3183 -0.3576
  144C3H7N  HC3 1868   0.083   2.301  50.278  0.2835  0.1777  0.0538
  144C3H7N  HC4 1869  20.497   2.428  50.197  0.1280  0.2088  0.5444
  144C3H7N  N41 1870  20.283   2.251  50.119 -0.5487 -0.5942 -0.0394
  144C3H7N   O1 1871  20.283   2.360  50.400 -0.5331  0.5164  0.2607
  144C3H7N   O2 1872  20.372   2.178  50.467  0.1856  0.2856 -0.1291
  145C3H7N   C1 1873   0.214   1.426  50.639  0.5404  0.8478  0.3120
  145C3H7N  CT1 1874   0.175   1.432  50.486  0.5563 -0.5657 -0.3894
  145C3H7N  CT2 1875   0.059   1.339  50.460 -0.2729 -0.2628 -0.4030
  145C3H7N   H1 1876   0.295   1.286  50.430 -0.7044 -0.1656  0.8114
  145C3H7N   H2 1877   0.367   1.435  50.395 -0.8745  1.1444  0.8547
  145C3H7N   H3 1878   0.247   1.372  50.301 -2.8764 -0.6841  0.7720
  145C3H7N  HC1 1879   0.153   1.537  50.464 -1.9903 -1.0947 -0.5086
  145C3H7N  HC2 1880   0.028   1.347  50.356 -0.7157  1.4257 -0.1458
  145C3H7N  HC3 1881  20.482   1.374  50.518 -0.4882 -0.0075 -0.8733
  145C3H7N  HC4 1882   0.076   1.233  50.480 -1.6989 -0.2752  0.8810
  145C3H7N  N41 1883   0.278   1.383  50.399 -0.0809 -0.3268 -0.0785
  145C3H7N   O1 1884   0.282   1.331  50.678  0.6808  0.0046 -0.1912
  145C3H7N   O2 1885   0.159   1.490  50.725  0.3051  0.2607  0.2417
  146C3H7N   C1 1886   0.515   1.651  50.591  0.9178  0.7909  0.3759
  146C3H7N  CT1 1887   0.484   1.625  50.733  0.2826 -1.0476  0.1048
  146C3H7N  CT2 1888   0.361   1.708  50.779 -0.2957  0.2601  0.7933
  146C3H7N   H1 1889   0.619   1.763  50.823 -1.6816  0.2457  1.9495
  146C3H7N   H2 1890   0.688   1.612  50.802  0.1221 -0.4581 -1.0625
  146C3H7N   H3 1891   0.576   1.642  50.926 -0.3503  2.3277  0.0737
  146C3H7N  HC1 1892   0.457   1.521  50.752  0.0769 -0.9636  0.2786
  146C3H7N  HC2 1893   0.327   1.685  50.880 -0.7325  2.8557  1.2735
  146C3H7N  HC3 1894   0.279   1.699  50.708  1.3595  0.7260 -1.2234
  146C3H7N  HC4 1895   0.386   1.814  50.782 -0.3441  0.3361 -1.1048
  146C3H7N  N41 1896   0.601   1.661  50.828  0.4545 -0.2788 -0.2578
  146C3H7N   O1 1897   0.591   1.734  50.550  0.3249 -0.1090 -0.3001
  146C3H7N   O2 1898   0.446   1.594  50.507  0.2757  0.3176 -0.3619
  147C3H7N   C1 1899   0.144   2.003  50.305  1.0184 -0.5728  0.0467
  147C3H7N  CT1 1900   0.179   2.008  50.451  0.0308  0.0661 -0.0210
  147C3H7N  CT2 1901   0.295   1.916  50.494 -0.9593  0.4129 -0.0704
  147C3H7N   H1 1902   0.036   1.894  50.557  1.6005 -0.8933  1.4113
  147C3H7N   H2 1903  20.499   2.057  50.542  1.2986  1.8023 -0.6739
  147C3H7N   H3 1904   0.103   2.014  50.650 -2.5347 -0.9571  1.1477
  147C3H7N  HC1 1905   0.220   2.104  50.482  0.1474  0.1984 -0.5898
  147C3H7N  HC2 1906   0.338   1.954  50.586  1.1055  1.0766 -1.2991
  147C3H7N  HC3 1907   0.374   1.926  50.420 -0.5192  0.4291  0.4024
  147C3H7N  HC4 1908   0.272   1.810  50.500 -1.2132  0.4968  0.5012
  147C3H7N  N41 1909   0.069   1.991  50.555 -0.4500 -0.1731  0.1860
  147C3H7N   O1 1910   0.073   1.917  50.260 -0.4799 -0.2831  0.2331
  147C3H7N   O2 1911   0.197   2.080  50.226  0.1949 -0.4146 -0.2077
  148C3H7N   C1 1912  20.353   2.269  50.948  0.2100  0.3824 -0.2798
  148C3H7N  CT1 1913  20.376   2.250  50.795 -0.0636  0.3381 -0.7625
  148C3H7N  CT2 1914  20.495   2.323  50.741 -0.8672 -0.0010  0.4374
  148C3H7N   H1 1915  20.230   2.378  50.712  1.9552  0.5450  0.0367
  148C3H7N   H2 1916  20.183   2.228  50.728 -0.4276  0.7760  0.7996
  148C3H7N   H3 1917  20.292   2.252  50.605 -0.8959  1.6233 -0.9588
  148C3H7N  HC1 1918  20.396   2.144  50.776  0.7076  0.0976  1.3265
  148C3H7N  HC2 1919   0.009   2.291  50.639 -3.3052 -0.4075 -0.0102
  148C3H7N  HC3 1920   0.074   2.296  50.799 -0.9752  1.7633  1.4772
  148C3H7N  HC4 1921  20.475   2.431  50.740 -0.2093  0.1198  0.0924
  148C3H7N  N41 1922  20.267   2.282  50.700 -0.0704 -0.2345 -0.1242
  148C3H7N   O1 1923  20.276   2.355  50.977  0.4775 -1.2768 -0.6792
  148C3H7N   O2 1924  20.388   2.181  51.023  0.6922 -0.2446  0.8133
  149C3H7N   C1 1925   0.217   1.406  51.209 -0.5155  0.1612  0.1842
  149C3H7N  CT1 1926   0.189   1.431  51.058 -0.3693  0.5218  0.5689
  149C3H7N  CT2 1927   0.063   1.358  51.021  0.5980 -0.5999  0.1595
  149C3H7N   H1 1928   0.320   1.288  50.977  1.7062  0.2184 -0.0709
  149C3H7N   H2 1929   0.393   1.435  50.995 -0.6160 -0.4302  2.1724
  149C3H7N   H3 1930   0.281   1.404  50.866 -0.7818  0.8677 -0.1762
  149C3H7N  HC1 1931   0.180   1.539  51.044  0.2825  0.3154 -1.6188
  149C3H7N  HC2 1932   0.032   1.378  50.918 -1.8488  0.9871  1.1749
  149C3H7N  HC3 1933  20.496   1.397  51.088 -0.0293  1.5534 -1.7471
  149C3H7N  HC4 1934   0.075   1.250  51.035  1.6803 -0.6781 -1.2612
  149C3H7N  N41 1935   0.306   1.389  50.965  0.0786 -0.0592 -0.5260
  149C3H7N   O1 1936   0.292   1.314  51.244 -0.3280 -0.0287  0.6032
  149C3H7N   O2 1937   0.154   1.471  51.295 -0.1113 -0.4599 -0.1399
  150C3H7N   C1 1938   0.529   1.646  51.147  0.6507 -0.0491  0.1248
  150C3H7N  CT1 1939   0.482   1.640  51.294 -0.3753  0.1055 -0.1029
  150C3H7N  CT2 1940   0.361   1.730  51.317  0.5025  0.6060 -0.9690
  150C3H7N   H1 1941   0.611   1.776  51.378  2.7162 -0.8196 -1.0604
  150C3H7N   H2 1942   0.662   1.615  51.386  1.7392  0.8873  1.2894
  150C3H7N   H3 1943   0.543   1.668  51.487  1.1801 -1.4946  0.4223
  150C3H7N  HC1 1944   0.449   1.537  51.306 -3.8174  0.6162 -3.8504
  150C3H7N  HC2 1945   0.327   1.721  51.420 -0.9163 -0.2380 -1.5067
  150C3H7N  HC3 1946   0.276   1.706  51.254 -0.7704  0.8926  0.6278
  150C3H7N  HC4 1947   0.388   1.835  51.306 -0.2774  1.0024  0.8058
  150C3H7N  N41 1948   0.581   1.678  51.391  0.9080 -0.0892  0.4516
  150C3H7N   O1 1949   0.611   1.727  51.111  0.0080  0.2324  0.2920
  150C3H7N   O2 1950   0.465   1.581  51.065  0.2516 -0.1517 -0.2322
  151C3H7N   C1 1951   0.137   2.013  50.872 -0.4833 -0.1205 -0.3322
  151C3H7N  CT1 1952   0.180   2.030  51.016  0.2879 -0.0285  0.4881
  151C3H7N  CT2 1953   0.306   1.944  51.041  0.1463 -0.2807  0.1736
  151C3H7N   H1 1954   0.054   1.891  51.116  0.5096  0.2891  1.0234
  151C3H7N   H2 1955  20.495   2.047  51.100 -1.5176 -2.6532 -0.0101
  151C3H7N   H3 1956   0.110   2.002  51.211  0.3004 -0.5109 -0.1096
  151C3H7N  HC1 1957   0.201   2.135  51.032 -3.2580  0.7067  0.7820
  151C3H7N  HC2 1958   0.345   1.961  51.142 -0.3596 -0.5188  0.4092
  151C3H7N  HC3 1959   0.381   1.990  50.976  0.4334  1.7879  1.8938
  151C3H7N  HC4 1960   0.283   1.839  51.027 -1.8791  0.2447 -0.5729
  151C3H7N  N41 1961   0.072   1.992  51.115  0.4755  0.2914 -0.2670
  151C3H7N   O1 1962   0.045   1.937  50.841 -0.0660 -0.2586 -0.0397
  151C3H7N   O2 1963   0.199   2.078  50.785 -0.1961  0.1308  0.2205
  152C3H7N   C1 1964  20.386   2.270  51.509  0.0352 -0.2752 -0.2142
  152C3H7N  CT1 1965  20.402   2.255  51.357  0.3722  0.0724  0.2733
  152C3H7N  CT2 1966   0.016   2.332  51.301 -0.0686  0.1757  0.3514
  152C3H7N   H1 1967  20.269   2.400  51.280  1.3529  0.5562 -1.9771
  152C3H7N   H2 1968  20.201   2.257  51.324  0.2780 -1.7930 -0.3691
  152C3H7N   H3 1969  20.294   2.277  51.175 -2.7462 -0.1422  0.0779
  152C3H7N  HC1 1970  20.411   2.148  51.340  0.7612  0.0173  0.8169
  152C3H7N  HC2 1971   0.042   2.309  51.198 -0.3019  1.4077  0.0079
  152C3H7N  HC3 1972   0.103   2.311  51.362 -2.8221  1.1981  4.9286
  152C3H7N  HC4 1973  20.494   2.437  51.304  0.0154  0.2642 -1.5115
  152C3H7N  N41 1974  20.282   2.297  51.275 -0.2613  0.2044  0.3394
  152C3H7N   O1 1975  20.293   2.339  51.543  0.4250  0.0162  0.1966
  152C3H7N   O2 1976  20.453   2.200  51.584 -0.6359 -0.7638  0.4567
  153C3H7N   C1 1977   0.204   1.380  51.794  0.2846  0.4898 -0.2625
  153C3H7N  CT1 1978   0.178   1.398  51.641  0.3442  0.6275 -0.1223
  153C3H7N  CT2 1979   0.080   1.285  51.593  0.1053 -0.2329 -0.2752
  153C3H7N   H1 1980   0.341   1.298  51.546  0.1880 -0.5585  1.6613
  153C3H7N   H2 1981   0.367   1.460  51.580 -1.0498 -0.0063  0.5093
  153C3H7N   H3 1982   0.271   1.409  51.451 -0.1361 -1.6033 -0.7740
  153C3H7N  HC1 1983   0.142   1.499  51.622  1.6660  0.9561 -0.9737
  153C3H7N  HC2 1984   0.050   1.319  51.494 -2.4212 -1.0878  0.1783
  153C3H7N  HC3 1985  20.499   1.283  51.654  0.7238  1.5902  0.7628
  153C3H7N  HC4 1986   0.128   1.188  51.588 -0.3635 -0.3859 -2.0931
  153C3H7N  N41 1987   0.296   1.391  51.550 -0.0527 -0.5647 -0.6093
  153C3H7N   O1 1988   0.276   1.291  51.841  0.5652 -0.2815  0.5002
  153C3H7N   O2 1989   0.166   1.468  51.872 -0.2102 -0.0486  0.0248
  154C3H7N   C1 1990   0.505   1.656  51.714  0.0965 -0.0430 -0.3957
  154C3H7N  CT1 1991   0.469   1.632  51.866  0.7175  0.0304 -0.0649
  154C3H7N  CT2 1992   0.343   1.717  51.912 -0.5440  0.4728 -0.4436
  154C3H7N   H1 1993   0.597   1.767  51.949 -4.9573  0.9939 -0.3502
  154C3H7N   H2 1994   0.664   1.609  51.944 -0.4382 -0.6837 -1.7741
  154C3H7N   H3 1995   0.545   1.660  52.057  1.0953 -1.2199  0.0129
  154C3H7N  HC1 1996   0.440   1.528  51.880  1.4252 -0.4247 -1.8088
  154C3H7N  HC2 1997   0.313   1.688  52.013  0.5012  0.4184 -0.1445
  154C3H7N  HC3 1998   0.269   1.717  51.832 -0.2119  0.2353 -0.7552
  154C3H7N  HC4 1999   0.371   1.822  51.919  0.5014  0.1585  0.2373
  154C3H7N  N41 2000   0.580   1.666  51.960  0.2796 -0.0407 -0.2156
  154C3H7N   O1 2001   0.605   1.722  51.685  0.1563 -0.3315  0.4407
  154C3H7N   O2 2002   0.454   1.595  51.629 -0.2547 -0.1861  0.2927
  155C3H7N   C1 2003   0.168   2.005  51.437  0.3773 -0.3524 -0.1046
  155C3H7N  CT1 2004   0.207   2.018  51.583  0.1698 -0.8498  0.1023
  155C3H7N  CT2 2005   0.315   1.913  51.618  0.4117  0.3305 -0.1915
  155C3H7N   H1 2006   0.059   1.909  51.681  0.5109  0.7587  1.2422
  155C3H7N   H2 2007   0.015   2.069  51.668 -0.6494  0.2406  1.5565
  155C3H7N   H3 2008   0.131   2.021  51.779 -0.2932  0.4789 -0.3099
  155C3H7N  HC1 2009   0.242   2.120  51.603  2.1591 -1.0219 -2.2545
  155C3H7N  HC2 2010   0.352   1.932  51.720  1.4641 -2.0536 -0.0852
  155C3H7N  HC3 2011   0.405   1.926  51.558  0.2280  1.2305 -0.2782
  155C3H7N  HC4 2012   0.281   1.811  51.605  1.6172  0.1091 -1.6530
  155C3H7N  N41 2013   0.095   2.005  51.683  0.3323  0.8913 -0.6228
  155C3H7N   O1 2014   0.070   1.938  51.412  0.1914  0.4379  0.5171
  155C3H7N   O2 2015   0.221   2.074  51.355 -0.3593 -0.2863 -0.3087
  156C3H7N   C1 2016  20.359   2.249  52.079 -0.4222  0.4256  0.0187
  156C3H7N  CT1 2017  20.406   2.236  51.933 -0.8017  0.1839  0.2674
  156C3H7N  CT2 2018   0.029   2.311  51.917 -0.0502  0.7958 -0.4628
  156C3H7N   H1 2019  20.297   2.393  51.850 -1.2618  0.7031 -0.3644
  156C3H7N   H2 2020  20.223   2.238  51.839  0.5262 -0.0621 -0.4707
  156C3H7N   H3 2021  20.338   2.279  51.734  0.3978  0.4906  0.1465
  156C3H7N  HC1 2022  20.417   2.130  51.908  0.2923  0.2759  0.3323
  156C3H7N  HC2 2023   0.068   2.286  51.818  3.3783 -0.1646  1.0678
  156C3H7N  HC3 2024   0.102   2.280  51.992  0.9686  2.2368 -0.8405
  156C3H7N  HC4 2025   0.018   2.419  51.918 -0.0250  0.7847  0.9679
  156C3H7N  N41 2026  20.311   2.292  51.832  0.0366  0.8006  0.0050
  156C3H7N   O1 2027  20.274   2.329  52.103  0.2394  0.5312 -0.3080
  156C3H7N   O2 2028  20.432   2.189  52.160 -0.7347  0.0561  0.1033
  157C3H7N   C1 2029   0.214   1.412  52.354 -0.0484  0.4633 -0.6001
  157C3H7N  CT1 2030   0.166   1.413  52.207  0.0030  0.1114 -0.3090
  157C3H7N  CT2 2031   0.041   1.328  52.186  0.7157 -0.1263  0.0769
  157C3H7N   H1 2032   0.311   1.283  52.137 -0.9319 -0.3280 -0.0270
  157C3H7N   H2 2033   0.345   1.447  52.140  0.2022 -0.5174  0.4410
  157C3H7N   H3 2034   0.247   1.380  52.016  1.4143  2.1409 -0.5944
  157C3H7N  HC1 2035   0.136   1.514  52.181  2.2038  0.8739  0.0116
  157C3H7N  HC2 2036   0.004   1.340  52.085 -0.6963  0.0759  0.6089
  157C3H7N  HC3 2037  20.469   1.358  52.253  0.7575  0.5857 -0.1907
  157C3H7N  HC4 2038   0.071   1.224  52.202 -0.4317 -0.7579 -1.8023
  157C3H7N  N41 2039   0.273   1.377  52.116 -0.0608 -0.0208 -0.2436
  157C3H7N   O1 2040   0.267   1.311  52.394 -0.2822  0.2633  0.0165
  157C3H7N   O2 2041   0.155   1.480  52.436 -0.6086 -0.7502 -0.0418
  158C3H7N   C1 2042   0.495   1.658  52.297  0.7751  0.1250 -0.0578
  158C3H7N  CT1 2043   0.454   1.644  52.451 -0.3165 -0.2251 -0.2254
  158C3H7N  CT2 2044   0.334   1.737  52.484 -0.1345  0.2216  0.4752
  158C3H7N   H1 2045   0.607   1.759  52.531 -2.5284  1.0870  0.0786
  158C3H7N   H2 2046   0.655   1.606  52.515  0.1215 -0.2418 -0.5431
  158C3H7N   H3 2047   0.549   1.661  52.642  1.1762  0.2333  0.5652
  158C3H7N  HC1 2048   0.429   1.539  52.468  1.4025 -0.7095 -0.5641
  158C3H7N  HC2 2049   0.302   1.716  52.586 -0.9851  2.3338  0.6687
  158C3H7N  HC3 2050   0.252   1.717  52.415  0.0182  2.1880 -0.3197
  158C3H7N  HC4 2051   0.369   1.840  52.474  0.0361  0.0686 -0.5303
  158C3H7N  N41 2052   0.573   1.663  52.541  0.5539 -0.0417  0.4105
  158C3H7N   O1 2053   0.587   1.728  52.264 -0.3874  0.3348  0.4142
  158C3H7N   O2 2054   0.452   1.576  52.216  0.0810 -0.6171 -0.5160
  159C3H7N   C1 2055   0.166   1.994  52.006 -0.4275  0.0570  0.5798
  159C3H7N  CT1 2056   0.189   2.019  52.159  0.2045 -0.4357 -0.5332
  159C3H7N  CT2 2057   0.310   1.945  52.214  0.4707  0.0846  0.1569
  159C3H7N   H1 2058   0.054   1.877  52.249 -2.1072  0.8240  1.6014
  159C3H7N   H2 2059  20.497   2.031  52.219  1.8398  3.0568 -0.4467
  159C3H7N   H3 2060   0.094   2.002  52.345  1.0623  1.2798 -0.7930
  159C3H7N  HC1 2061   0.194   2.127  52.172 -1.8345 -0.3501 -0.2704
  159C3H7N  HC2 2062   0.322   1.970  52.320  1.3118  2.4192 -0.4456
  159C3H7N  HC3 2063   0.403   1.975  52.165  0.9747 -0.2278  0.9116
  159C3H7N  HC4 2064   0.307   1.839  52.189  1.6175  0.2742 -0.8210
  159C3H7N  N41 2065   0.073   1.979  52.247  0.2407  0.3773 -0.4114
  159C3H7N   O1 2066   0.069   1.924  51.974 -0.3243 -0.1924  0.0555
  159C3H7N   O2 2067   0.230   2.059  51.928 -0.5225 -0.4937  1.0262
  160C3H7N   C1 2068  20.348   2.282  52.643  0.4337 -0.4016  0.5867
  160C3H7N  CT1 2069  20.385   2.264  52.494  0.9646  0.1853 -0.3941
  160C3H7N  CT2 2070  20.500   2.357  52.448 -0.6252 -0.4208 -0.3112
  160C3H7N   H1 2071  20.234   2.366  52.391  1.2729  0.4078 -0.3135
  160C3H7N   H2 2072  20.200   2.204  52.422  1.0946 -1.0958  0.4718
  160C3H7N   H3 2073  20.309   2.241  52.303  0.7115  0.6844  0.0983
  160C3H7N  HC1 2074  20.417   2.160  52.490  0.4963  0.0808 -1.6360
  160C3H7N  HC2 2075   0.009   2.347  52.341 -0.0107 -1.9716 -0.0815
  160C3H7N  HC3 2076   0.080   2.329  52.504 -0.2760  0.8420 -0.2286
  160C3H7N  HC4 2077  20.482   2.463  52.466 -0.5577 -0.2718 -1.1063
  160C3H7N  N41 2078  20.275   2.271  52.396  0.0809 -0.0878  0.1215
  160C3H7N   O1 2079  20.246   2.344  52.673 -0.1376 -0.0858 -0.6820
  160C3H7N   O2 2080  20.403   2.213  52.722  0.0298  0.6544 -0.0822
  161C3H7N   C1 2081   0.161   1.396  52.917 -0.3433  0.2258  0.1409
  161C3H7N  CT1 2082   0.141   1.406  52.767  0.6675 -0.4201 -0.3687
  161C3H7N  CT2 2083   0.033   1.306  52.724  0.2324  0.2348 -0.2340
  161C3H7N   H1 2084   0.309   1.294  52.712 -2.3919 -1.7334 -1.3310
  161C3H7N   H2 2085   0.339   1.456  52.692  0.4345 -1.0115  3.8926
  161C3H7N   H3 2086   0.242   1.377  52.589 -0.0610  0.1647 -0.2925
  161C3H7N  HC1 2087   0.121   1.509  52.736  1.2011  0.6947  2.8498
  161C3H7N  HC2 2088   0.019   1.316  52.616 -1.1669  1.6248  0.0656
  161C3H7N  HC3 2089  20.446   1.325  52.771  0.3774  0.4119 -0.0156
  161C3H7N  HC4 2090   0.074   1.208  52.750  1.8754  1.3603  1.5305
  161C3H7N  N41 2091   0.265   1.384  52.689 -0.1894 -0.3393 -0.2275
  161C3H7N   O1 2092   0.230   1.306  52.964 -0.6042 -0.5520 -0.0234
  161C3H7N   O2 2093   0.119   1.484  52.987  0.5230  0.3154  0.3101
  162C3H7N   C1 2094   0.509   1.640  52.858 -0.0069  0.3472  0.4106
  162C3H7N  CT1 2095   0.462   1.630  53.003 -0.3773 -0.2507 -0.3639
  162C3H7N  CT2 2096   0.344   1.726  53.021 -0.4457 -0.6781 -0.0158
  162C3H7N   H1 2097   0.615   1.745  53.075  0.9586 -0.0882 -0.0010
  162C3H7N   H2 2098   0.642   1.580  53.085 -0.1851  0.9322 -0.8873
  162C3H7N   H3 2099   0.546   1.661  53.202  0.6826 -0.9088 -0.0765
  162C3H7N  HC1 2100   0.423   1.529  53.017  0.5750 -0.6920 -0.8590
  162C3H7N  HC2 2101   0.303   1.724  53.122  2.6512  1.9646  1.3886
  162C3H7N  HC3 2102   0.277   1.692  52.942  0.4560  0.5275 -1.3265
  162C3H7N  HC4 2103   0.381   1.827  53.004 -1.8195 -0.1675 -0.0677
  162C3H7N  N41 2104   0.572   1.655  53.102 -0.5835  0.4764 -0.5085
  162C3H7N   O1 2105   0.581   1.730  52.816  0.0504 -0.1397 -0.6707
  162C3H7N   O2 2106   0.478   1.551  52.781  0.2733  0.4165 -0.8479
  163C3H7N   C1 2107   0.137   2.023  52.573  0.7646  0.0706 -0.0893
  163C3H7N  CT1 2108   0.171   2.050  52.725  0.7441  0.0922  0.1138
  163C3H7N  CT2 2109   0.290   1.959  52.771 -0.5025  0.2711 -0.5355
  163C3H7N   H1 2110   0.040   1.919  52.806  1.1410 -0.8005 -1.4383
  163C3H7N   H2 2111  20.481   2.069  52.805 -0.4340 -1.0861 -0.3894
  163C3H7N   H3 2112   0.083   2.032  52.927 -0.6784 -0.4859  0.5041
  163C3H7N  HC1 2113   0.199   2.155  52.733 -0.3157  0.6033 -2.4829
  163C3H7N  HC2 2114   0.313   1.986  52.874  0.0050 -1.2930 -0.2330
  163C3H7N  HC3 2115   0.373   1.973  52.702 -0.0454  1.7979  0.2991
  163C3H7N  HC4 2116   0.252   1.857  52.765 -2.3446  0.8919  0.0700
  163C3H7N  N41 2117   0.060   2.018  52.827 -0.5132 -0.8411  0.5112
  163C3H7N   O1 2118   0.062   1.934  52.536  0.3179  0.2182 -0.1712
  163C3H7N   O2 2119   0.196   2.083  52.486  1.0475 -0.3854 -0.4380
  164C3H7N   C1 2120  20.332   2.279  53.207  0.8503 -0.4124  0.1138
  164C3H7N  CT1 2121  20.364   2.261  53.060 -0.6452  0.1884  0.0622
  164C3H7N  CT2 2122  20.478   2.355  53.020 -0.0100 -0.2977 -0.2792
  164C3H7N   H1 2123  20.208   2.377  52.988 -0.5216 -0.7998  2.8134
  164C3H7N   H2 2124  20.169   2.220  53.003 -1.5880  0.3756 -0.5588
  164C3H7N   H3 2125  20.265   2.260  52.874  1.8072  0.6289  0.7898
  164C3H7N  HC1 2126  20.392   2.156  53.049 -2.1903 -0.4388  1.6777
  164C3H7N  HC2 2127  20.494   2.333  52.914  1.8920 -0.2808 -0.0104
  164C3H7N  HC3 2128   0.053   2.339  53.088  0.5383 -0.8136 -1.0635
  164C3H7N  HC4 2129  20.443   2.458  53.028  0.8638 -0.0925  1.0568
  164C3H7N  N41 2130  20.246   2.281  52.973 -0.4530 -0.4481  0.6099
  164C3H7N   O1 2131  20.242   2.354  53.243 -0.3296 -0.2754 -0.6462
  164C3H7N   O2 2132  20.380   2.204  53.291 -0.3805  0.3003  0.2765
  165C3H7N   C1 2133   0.189   1.429  53.485  0.4044 -0.4705 -0.0018
  165C3H7N  CT1 2134   0.152   1.433  53.336 -0.1852  0.2249 -0.5374
  165C3H7N  CT2 2135   0.043   1.332  53.302  0.8017 -0.5133  0.0521
  165C3H7N   H1 2136   0.303   1.310  53.270  2.0726  1.3054  2.0390
  165C3H7N   H2 2137   0.340   1.472  53.272 -0.3988 -0.0925  2.6600
  165C3H7N   H3 2138   0.241   1.409  53.151  1.8990 -0.9519 -0.1693
  165C3H7N  HC1 2139   0.119   1.535  53.313  0.7730  0.6507 -0.0643
  165C3H7N  HC2 2140   0.017   1.337  53.196  1.3963 -1.0077 -0.1177
  165C3H7N  HC3 2141  20.460   1.352  53.358  1.0188 -0.5950  0.4294
  165C3H7N  HC4 2142   0.090   1.235  53.317  0.1136 -1.1460 -1.6945
  165C3H7N  N41 2143   0.265   1.404  53.251 -0.0546  0.1726  0.3863
  165C3H7N   O1 2144   0.251   1.334  53.522 -0.2457 -0.1132  0.3121
  165C3H7N   O2 2145   0.122   1.485  53.567 -0.1532  0.2617  0.9538
  166C3H7N   C1 2146   0.523   1.625  53.434 -0.0484 -0.0854  0.3409
  166C3H7N  CT1 2147   0.480   1.619  53.585 -0.2648 -0.4443  0.3235
  166C3H7N  CT2 2148   0.354   1.707  53.611  0.1399 -0.2494 -0.4072
  166C3H7N   H1 2149   0.595   1.769  53.668  1.2020 -0.5149 -0.8692
  166C3H7N   H2 2150   0.667   1.612  53.687  0.2069 -0.5274 -0.5906
  166C3H7N   H3 2151   0.533   1.664  53.774  0.6482  0.2213 -0.1576
  166C3H7N  HC1 2152   0.460   1.517  53.617 -1.9545  0.4065  2.0897
  166C3H7N  HC2 2153   0.320   1.703  53.715 -0.3489 -1.1280 -0.5951
  166C3H7N  HC3 2154   0.267   1.679  53.552 -0.6145 -0.3254  0.7374
  166C3H7N  HC4 2155   0.384   1.811  53.594 -0.2319 -0.1599 -0.5106
  166C3H7N  N41 2156   0.580   1.668  53.682  0.3267 -0.3178 -0.3493
  166C3H7N   O1 2157   0.612   1.707  53.400 -0.1173  0.1895  0.4244
  166C3H7N   O2 2158   0.438   1.591  53.352 -0.1088 -0.4680  0.4786
  167C3H7N   C1 2159   0.120   2.012  53.161  0.4054  0.2933 -0.3552
  167C3H7N  CT1 2160   0.144   2.013  53.313 -0.4971  0.0077 -0.0221
  167C3H7N  CT2 2161   0.254   1.919  53.354 -0.8137 -0.4206 -0.2992
  167C3H7N   H1 2162  20.491   1.902  53.401  0.2240  0.7040 -1.2195
  167C3H7N   H2 2163  20.466   2.069  53.389  0.3151  0.6430 -1.7893
  167C3H7N   H3 2164   0.063   2.009  53.504 -0.8384  0.1578  0.4681
  167C3H7N  HC1 2165   0.183   2.110  53.344  0.4979 -1.2118  2.7217
  167C3H7N  HC2 2166   0.295   1.950  53.450  1.4033 -0.1194 -1.2959
  167C3H7N  HC3 2167   0.340   1.918  53.288 -1.7400 -0.3488 -1.5232
  167C3H7N  HC4 2168   0.211   1.819  53.361 -0.1203 -0.6358  0.9163
  167C3H7N  N41 2169   0.027   1.995  53.409 -0.0594  0.7498  0.0798
  167C3H7N   O1 2170   0.067   1.919  53.107  0.0530  0.6527  0.0881
  167C3H7N   O2 2171   0.162   2.104  53.092  0.4942  0.3491  0.2338
  168C3H7N   C1 2172  20.320   2.274  53.786 -0.5547  0.2965 -0.3849
  168C3H7N  CT1 2173  20.357   2.259  53.636  0.0712 -0.3803 -0.3325
  168C3H7N  CT2 2174  20.479   2.339  53.598  0.4300 -0.1203 -0.5429
  168C3H7N   H1 2175  20.218   2.384  53.533  0.5934  0.5017  2.7161
  168C3H7N   H2 2176  20.166   2.228  53.569  0.2009 -0.8405 -1.8719
  168C3H7N   H3 2177  20.270   2.246  53.445 -2.3491 -1.4012  1.2015
  168C3H7N  HC1 2178  20.385   2.154  53.633  1.9741  0.1295 -1.8833
  168C3H7N  HC2 2179   0.016   2.312  53.503  0.5134  0.3502 -0.6336
  168C3H7N  HC3 2180   0.043   2.330  53.679 -0.3137 -1.7086 -0.0209
  168C3H7N  HC4 2181  20.447   2.442  53.591 -0.1486 -0.1749  1.0557
  168C3H7N  N41 2182  20.246   2.285  53.537  0.6120  0.4319  1.2391
  168C3H7N   O1 2183  20.225   2.339  53.822 -0.0450 -0.2480 -0.2596
  168C3H7N   O2 2184  20.367   2.195  53.861 -0.0395  0.3562 -0.7702
  169C3H7N   C1 2185   0.179   1.418  54.043 -0.3885 -0.5084  1.3740
  169C3H7N  CT1 2186   0.140   1.441  53.902 -0.0049 -0.3408  0.2349
  169C3H7N  CT2 2187   0.025   1.351  53.865 -0.0663 -0.3451 -0.3509
  169C3H7N   H1 2188   0.273   1.298  53.816  0.7872 -0.4862 -2.0786
  169C3H7N   H2 2189   0.336   1.455  53.829  0.6100 -2.0805 -0.1343
  169C3H7N   H3 2190   0.229   1.407  53.706  1.1666  0.8617 -0.5432
  169C3H7N  HC1 2191   0.117   1.544  53.875 -0.1068 -0.4595 -0.1347
  169C3H7N  HC2 2192  20.492   1.376  53.768 -0.9290 -1.0544 -0.1652
  169C3H7N  HC3 2193  20.456   1.353  53.942 -0.4975 -3.0890 -0.6714
  169C3H7N  HC4 2194   0.062   1.249  53.860 -0.6196 -0.4937 -1.4962
  169C3H7N  N41 2195   0.252   1.398  53.806 -0.4424 -0.5216 -0.2651
  169C3H7N   O1 2196   0.235   1.313  54.071 -0.4361 -0.2315  0.3775
  169C3H7N   O2 2197   0.141   1.486  54.132  0.0918  0.1995  0.4858
  170C3H7N   C1 2198   0.474   1.661  53.995  0.4974  0.2510 -0.1880
  170C3H7N  CT1 2199   0.463   1.648  54.149 -0.0203  0.6325  0.5068
  170C3H7N  CT2 2200   0.359   1.749  54.197  0.5735 -0.0238  0.2865
  170C3H7N   H1 2201   0.627   1.756  54.225  0.4304  0.4065  1.1207
  170C3H7N   H2 2202   0.651   1.592  54.213 -1.7512 -1.7315  0.4831
  170C3H7N   H3 2203   0.570   1.657  54.338  0.6939  0.4085 -0.0611
  170C3H7N  HC1 2204   0.421   1.549  54.170 -1.6305  0.6300 -2.4683
  170C3H7N  HC2 2205   0.344   1.727  54.303 -0.0243 -1.1530 -0.0254
  170C3H7N  HC3 2206   0.262   1.734  54.149  0.6246  0.7703 -0.0742
  170C3H7N  HC4 2207   0.391   1.851  54.178  1.2146 -0.4772 -1.1054
  170C3H7N  N41 2208   0.581   1.665  54.236  0.1621  0.3797 -0.1231
  170C3H7N   O1 2209   0.553   1.736  53.950 -0.0217  0.2610 -0.2032
  170C3H7N   O2 2210   0.428   1.576  53.923  1.0345 -0.3594  0.0825
  171C3H7N   C1 2211   0.131   2.021  53.713 -0.3919 -0.2822 -0.8434
  171C3H7N  CT1 2212   0.149   2.039  53.867  0.4181 -0.1024  0.3845
  171C3H7N  CT2 2213   0.268   1.956  53.914 -0.4820 -0.3785  0.1444
  171C3H7N   H1 2214   0.011   1.901  53.945  1.1436 -0.1965  1.4370
  171C3H7N   H2 2215  20.460   2.057  53.947 -0.3439 -1.0954  0.7875
  171C3H7N   H3 2216   0.063   2.010  54.059 -0.8070 -1.1301  0.1319
  171C3H7N  HC1 2217   0.160   2.145  53.891 -2.3800  0.3371 -0.0815
  171C3H7N  HC2 2218   0.291   1.967  54.020  0.8323  0.3931 -0.2011
  171C3H7N  HC3 2219   0.358   1.981  53.857  0.6304 -0.9897  1.5783
  171C3H7N  HC4 2220   0.235   1.853  53.903  2.0423 -1.1906 -0.0853
  171C3H7N  N41 2221   0.037   2.000  53.960  0.7203  0.2096 -0.4235
  171C3H7N   O1 2222   0.061   1.930  53.674  0.1440 -0.2587 -0.2230
  171C3H7N   O2 2223   0.172   2.106  53.638 -0.9185 -0.2028  0.1009
  172C3H7N   C1 2224  20.329   2.272  54.335 -0.0270  0.3760 -0.0451
  172C3H7N  CT1 2225  20.363   2.273  54.183  0.5166 -0.5258  1.0147
  172C3H7N  CT2 2226  20.478   2.369  54.152 -1.1084  1.1398  0.4607
  172C3H7N   H1 2227  20.222   2.407  54.125  0.0944  1.1803 -2.8291
  172C3H7N   H2 2228  20.165   2.249  54.119  0.3557  1.0407  2.9446
  172C3H7N   H3 2229  20.274   2.303  53.999  0.4904 -0.2653  0.1581
  172C3H7N  HC1 2230  20.390   2.173  54.151 -0.7216 -1.1372  1.8503
  172C3H7N  HC2 2231  20.488   2.366  54.043 -2.0934  1.1790  0.3707
  172C3H7N  HC3 2232   0.058   2.340  54.208 -0.4255  3.8001  0.8046
  172C3H7N  HC4 2233  20.446   2.470  54.177 -1.6026  1.1848 -0.3364
  172C3H7N  N41 2234  20.245   2.310  54.098  0.1739  0.3750  0.0313
  172C3H7N   O1 2235  20.246   2.353  54.374  0.0661 -0.2075 -0.2879
  172C3H7N   O2 2236  20.384   2.199  54.414 -0.2205  0.5345  0.4418
  173C3H7N   C1 2237   0.197   1.396  54.636  0.0457 -0.6255 -0.3891
  173C3H7N  CT1 2238   0.153   1.422  54.492  0.2232 -0.5611 -0.0915
  173C3H7N  CT2 2239   0.034   1.333  54.451  0.0346 -1.1904  0.1061
  173C3H7N   H1 2240   0.298   1.309  54.377  0.0968 -0.0906  1.1168
  173C3H7N   H2 2241   0.342   1.468  54.395  0.2401 -0.2503 -1.7524
  173C3H7N   H3 2242   0.218   1.420  54.295 -0.1054 -2.5420 -0.3620
  173C3H7N  HC1 2243   0.124   1.527  54.482  1.2774 -0.1139  1.3648
  173C3H7N  HC2 2244   0.006   1.356  54.348 -0.5290 -1.0786  0.2846
  173C3H7N  HC3 2245  20.457   1.361  54.512  0.8355  0.0413  0.6795
  173C3H7N  HC4 2246   0.055   1.226  54.455 -0.0640 -1.2505 -0.8303
  173C3H7N  N41 2247   0.261   1.405  54.388 -0.1077 -0.0465  0.0864
  173C3H7N   O1 2248   0.287   1.316  54.667 -0.2708 -0.5463 -0.0593
  173C3H7N   O2 2249   0.129   1.444  54.724 -0.0321 -0.1770 -0.2408
  174C3H7N   C1 2250   0.512   1.655  54.550  0.1308 -0.3680  0.3726
  174C3H7N  CT1 2251   0.481   1.638  54.697  1.1331 -0.0356  0.0676
  174C3H7N  CT2 2252   0.356   1.713  54.743  0.4696 -0.0467 -0.5745
  174C3H7N   H1 2253   0.621   1.779  54.768 -1.9838 -0.0677 -1.1460
  174C3H7N   H2 2254   0.671   1.618  54.768 -0.5934 -1.0481 -1.8977
  174C3H7N   H3 2255   0.576   1.663  54.886 -0.3136 -0.2599 -0.1743
  174C3H7N  HC1 2256   0.472   1.531  54.713  2.5188 -0.3426 -1.0792
  174C3H7N  HC2 2257   0.335   1.693  54.848 -1.4061 -1.8131 -1.2593
  174C3H7N  HC3 2258   0.274   1.683  54.678  0.8210 -0.2230 -0.9388
  174C3H7N  HC4 2259   0.366   1.821  54.733 -0.6832  0.1469  0.3055
  174C3H7N  N41 2260   0.592   1.681  54.785  0.1595 -0.5549 -0.1516
  174C3H7N   O1 2261   0.588   1.741  54.516 -0.3552 -0.1213  0.2157
  174C3H7N   O2 2262   0.464   1.575  54.476  0.4202 -0.0708  0.1942
  175C3H7N   C1 2263   0.113   2.014  54.277 -0.1082  0.4018  0.2009
  175C3H7N  CT1 2264   0.147   2.027  54.427  0.0360 -0.2611 -0.0661
  175C3H7N  CT2 2265   0.268   1.930  54.464  0.4538 -1.0540  0.6447
  175C3H7N   H1 2266   0.002   1.904  54.529  1.6842 -0.5433 -0.0491
  175C3H7N   H2 2267  20.464   2.062  54.500 -1.2669 -1.5492  0.5894
  175C3H7N   H3 2268   0.056   2.025  54.626  1.7938 -0.1740  0.6298
  175C3H7N  HC1 2269   0.176   2.130  54.446 -1.0316 -0.1073  0.7701
  175C3H7N  HC2 2270   0.304   1.951  54.564 -2.6366  0.1149  1.5788
  175C3H7N  HC3 2271   0.361   1.947  54.409 -0.1171  0.3662  0.0811
  175C3H7N  HC4 2272   0.229   1.829  54.452 -1.1150 -0.1126 -2.9369
  175C3H7N  N41 2273   0.035   2.002  54.527 -0.1055  0.0992  0.9505
  175C3H7N   O1 2274   0.027   1.931  54.242  0.3841  0.2331 -0.1538
  175C3H7N   O2 2275   0.173   2.077  54.195  0.1244  0.2633  0.2527
  176C3H7N   C1 2276  20.328   2.278  54.898 -0.3280  0.5147 -0.2170
  176C3H7N  CT1 2277  20.365   2.271  54.745 -0.5559  0.5424 -0.3016
  176C3H7N  CT2 2278  20.497   2.343  54.721 -0.6366 -0.2026  0.6498
  176C3H7N   H1 2279  20.243   2.421  54.690  0.6992 -0.2797  0.6215
  176C3H7N   H2 2280  20.175   2.271  54.672  0.6464 -0.6681  1.4354
  176C3H7N   H3 2281  20.284   2.316  54.556  1.5472 -0.8519  0.3216
  176C3H7N  HC1 2282  20.369   2.166  54.717  1.4332  0.4461  0.3035
  176C3H7N  HC2 2283   0.005   2.344  54.613 -0.5290  0.3342  0.6678
  176C3H7N  HC3 2284   0.068   2.301  54.781 -0.5467 -1.5901 -0.4217
  176C3H7N  HC4 2285  20.484   2.446  54.756  0.9145  0.9856 -2.0729
  176C3H7N  N41 2286  20.262   2.325  54.657  0.1083 -0.1745 -0.0417
  176C3H7N   O1 2287  20.285   2.380  54.943 -0.2717  0.2526  0.1116
  176C3H7N   O2 2288  20.396   2.219  54.982 -0.1866 -0.3225 -0.1396
  177C3H7N   C1 2289   0.211   1.404  55.199 -0.2880 -0.2989 -0.2354
  177C3H7N  CT1 2290   0.170   1.408  55.057 -0.5684  0.1109  0.8309
  177C3H7N  CT2 2291   0.041   1.320  55.024 -0.3194 -0.0472 -0.2131
  177C3H7N   H1 2292   0.311   1.274  54.994  0.1487  0.0551  0.4019
  177C3H7N   H2 2293   0.366   1.427  54.985  1.3155 -1.1968 -2.7291
  177C3H7N   H3 2294   0.266   1.361  54.862 -1.3439  1.3465 -0.0398
  177C3H7N  HC1 2295   0.150   1.508  55.018 -0.0436 -0.2318 -0.3496
  177C3H7N  HC2 2296   0.015   1.350  54.922 -2.1176 -1.4802 -0.2032
  177C3H7N  HC3 2297  20.471   1.351  55.092  0.1680  0.9949 -0.1270
  177C3H7N  HC4 2298   0.058   1.212  55.034 -0.8038 -0.0894  0.1821
  177C3H7N  N41 2299   0.283   1.369  54.964 -0.1165 -0.1804 -0.1232
  177C3H7N   O1 2300   0.278   1.314  55.243 -0.1729 -0.1780  0.2862
  177C3H7N   O2 2301   0.148   1.469  55.280 -0.1767 -0.4289  0.2175
  178C3H7N   C1 2302   0.513   1.663  55.125 -0.3150 -0.4524 -0.0537
  178C3H7N  CT1 2303   0.470   1.645  55.275 -0.1873 -0.1084  0.1953
  178C3H7N  CT2 2304   0.360   1.739  55.307 -0.3611  0.0610  0.2906
  178C3H7N   H1 2305   0.605   1.778  55.363  2.7191 -1.4456 -2.0889
  178C3H7N   H2 2306   0.662   1.621  55.371  1.3434  0.2344  2.5228
  178C3H7N   H3 2307   0.545   1.667  55.477  0.2364  2.6912  0.0357
  178C3H7N  HC1 2308   0.435   1.544  55.294  1.3136 -0.7016 -0.1213
  178C3H7N  HC2 2309   0.328   1.701  55.404 -1.3557  1.3263  0.4654
  178C3H7N  HC3 2310   0.285   1.732  55.229 -0.6233  1.3138  0.4184
  178C3H7N  HC4 2311   0.394   1.843  55.307  1.2163 -0.4347  1.2749
  178C3H7N  N41 2312   0.578   1.680  55.380  0.4456 -0.5748 -0.3712
  178C3H7N   O1 2313   0.601   1.741  55.086  0.2415  0.5437  0.1076
  178C3H7N   O2 2314   0.461   1.591  55.041 -0.0443 -0.5958 -0.1927
  179C3H7N   C1 2315   0.126   2.025  54.836  0.4166 -0.2461  0.0623
  179C3H7N  CT1 2316   0.161   2.035  54.988  0.5862  0.9706  0.4560
  179C3H7N  CT2 2317   0.270   1.934  55.019 -1.0619  0.0512  1.1676
  179C3H7N   H1 2318   0.012   1.916  55.065 -0.8054  0.5695  0.0058
  179C3H7N   H2 2319  20.471   2.075  55.049  0.1062  0.2915  0.5825
  179C3H7N   H3 2320   0.053   2.026  55.183 -1.5529 -0.4728  0.4037
  179C3H7N  HC1 2321   0.195   2.138  55.005  2.4751  0.0864  2.2011
  179C3H7N  HC2 2322   0.302   1.958  55.120 -0.7989  3.1145  0.3946
  179C3H7N  HC3 2323   0.356   1.931  54.951 -0.0800 -1.5319  2.4403
  179C3H7N  HC4 2324   0.230   1.832  55.014 -0.0772 -0.3219  0.6692
  179C3H7N  N41 2325   0.039   2.014  55.081  0.3103  0.2645  0.0491
  179C3H7N   O1 2326   0.043   1.943  54.802 -0.0270 -0.5170  0.0602
  179C3H7N   O2 2327   0.189   2.092  54.758  0.2400  0.1002 -0.1125
  180C3H7N   C1 2328  20.371   2.310  55.473  0.2374  0.8114 -0.1671
  180C3H7N  CT1 2329  20.405   2.284  55.325  0.2449  0.1179  0.2667
  180C3H7N  CT2 2330   0.017   2.367  55.283  0.4517  0.7698  0.0690
  180C3H7N   H1 2331  20.268   2.417  55.236 -0.7919 -0.5828  0.1692
  180C3H7N   H2 2332  20.199   2.279  55.266 -0.8447  1.4561 -1.3892
  180C3H7N   H3 2333  20.300   2.285  55.136 -0.5954 -0.1588 -0.6664
  180C3H7N  HC1 2334  20.428   2.178  55.310  0.9186  0.1600  0.9534
  180C3H7N  HC2 2335   0.050   2.327  55.188  2.5152  0.7159  0.7900
  180C3H7N  HC3 2336   0.099   2.354  55.354  0.1275 -1.4194  0.0724
  180C3H7N  HC4 2337  20.496   2.472  55.276  1.5689  1.1453  0.8192
  180C3H7N  N41 2338  20.290   2.316  55.234  0.2283 -0.3503 -0.5178
  180C3H7N   O1 2339  20.265   2.367  55.503  0.1088  0.1747  0.1082
  180C3H7N   O2 2340  20.428   2.243  55.555 -0.5681 -0.1328  0.2745
  181C3H7N   C1 2341   0.203   1.403  55.763 -0.9615 -0.3323  0.9098
  181C3H7N  CT1 2342   0.174   1.415  55.614  0.6354  0.0963  0.0747
  181C3H7N  CT2 2343   0.063   1.325  55.570 -0.2813 -0.0679  0.5985
  181C3H7N   H1 2344   0.323   1.290  55.532 -1.4838 -0.3105  0.3879
  181C3H7N   H2 2345   0.372   1.442  55.538 -0.5097 -0.0274  1.8665
  181C3H7N   H3 2346   0.257   1.398  55.423  0.0680 -1.5880  0.2024
  181C3H7N  HC1 2347   0.144   1.518  55.594  0.9444  0.7763  2.8949
  181C3H7N  HC2 2348   0.040   1.363  55.471  1.3619  1.5207  0.7977
  181C3H7N  HC3 2349  20.484   1.332  55.634  1.3486  1.1554  2.7918
  181C3H7N  HC4 2350   0.100   1.222  55.567  1.6616  0.5467  2.2439
  181C3H7N  N41 2351   0.287   1.386  55.521 -0.3666  0.1338  0.5621
  181C3H7N   O1 2352   0.287   1.319  55.790  0.0336  0.4138 -0.3312
  181C3H7N   O2 2353   0.157   1.479  55.843  0.0348  0.0329  0.2034
  182C3H7N   C1 2354   0.495   1.664  55.693 -0.0321  1.2481 -0.1841
  182C3H7N  CT1 2355   0.459   1.652  55.838 -0.7171 -0.1793 -0.2593
  182C3H7N  CT2 2356   0.343   1.737  55.881 -0.0269 -0.1499  0.7022
  182C3H7N   H1 2357   0.589   1.784  55.911  0.9229 -0.0304  0.6053
  182C3H7N   H2 2358   0.649   1.628  55.916 -2.0980 -1.0894 -1.3940
  182C3H7N   H3 2359   0.540   1.683  56.031  1.2616 -2.1376  1.1794
  182C3H7N  HC1 2360   0.434   1.548  55.859  0.1801 -0.3151  0.1274
  182C3H7N  HC2 2361   0.315   1.707  55.982  0.3482 -1.6070  0.3846
  182C3H7N  HC3 2362   0.255   1.719  55.819  0.2131  0.0722  0.2950
  182C3H7N  HC4 2363   0.378   1.840  55.891 -0.3079 -0.0797  0.9598
  182C3H7N  N41 2364   0.565   1.686  55.931 -0.7744  0.3925  0.6758
  182C3H7N   O1 2365   0.587   1.739  55.667 -0.5175 -0.1818  0.1367
  182C3H7N   O2 2366   0.454   1.587  55.608 -0.8012  0.3956  0.3383
  183C3H7N   C1 2367   0.128   2.034  55.398  0.1116 -0.1951 -0.4430
  183C3H7N  CT1 2368   0.168   2.039  55.550  0.2078  0.0859 -0.0664
  183C3H7N  CT2 2369   0.276   1.930  55.575 -0.2379 -0.2106  0.5339
  183C3H7N   H1 2370  20.507   1.928  55.638  0.3228 -0.0196  0.1218
  183C3H7N   H2 2371  20.501   2.101  55.638 -0.2998 -1.1894  1.4174
  183C3H7N   H3 2372   0.075   2.013  55.751  0.1761 -2.4174  0.1631
  183C3H7N  HC1 2373   0.213   2.137  55.569  0.1251  0.5486 -2.1508
  183C3H7N  HC2 2374   0.318   1.930  55.676  0.6189  0.4270  0.1775
  183C3H7N  HC3 2375   0.355   1.935  55.500  0.3394  0.7215  1.1976
  183C3H7N  HC4 2376   0.230   1.832  55.561 -0.3528  0.1417 -1.6190
  183C3H7N  N41 2377   0.050   2.016  55.651  1.1301 -0.4675 -0.0387
  183C3H7N   O1 2378   0.049   1.958  55.351  0.4271 -0.0338  0.3236
  183C3H7N   O2 2379   0.186   2.107  55.321  0.0102 -0.6490 -0.2685
  184C3H7N   C1 2380  20.324   2.245  56.044  0.6750 -0.2854  0.2584
  184C3H7N  CT1 2381  20.364   2.249  55.898  0.1084 -0.1150 -0.3582
  184C3H7N  CT2 2382  20.482   2.344  55.871 -0.3970  0.4659  0.8331
  184C3H7N   H1 2383  20.227   2.389  55.811  2.5443  1.1939 -0.7009
  184C3H7N   H2 2384  20.177   2.231  55.809 -0.2449  0.5098  2.7244
  184C3H7N   H3 2385  20.300   2.280  55.707 -1.5467 -1.1638 -0.2539
  184C3H7N  HC1 2386  20.402   2.150  55.871 -0.1963 -0.1145 -0.7852
  184C3H7N  HC2 2387   0.005   2.320  55.769 -0.2241  0.3264  0.9190
  184C3H7N  HC3 2388   0.054   2.320  55.940 -0.8396 -0.6793  0.9687
  184C3H7N  HC4 2389  20.449   2.448  55.876 -0.9394  0.4566 -1.6750
  184C3H7N  N41 2390  20.260   2.292  55.801 -0.1842  0.1359  0.1857
  184C3H7N   O1 2391  20.254   2.334  56.087  0.8933 -0.1935 -0.5452
  184C3H7N   O2 2392  20.388   2.182  56.124  0.3989  0.0031 -0.3692
  185C3H7N   C1 2393   0.205   1.415  56.311  0.7073 -0.3644  0.0546
  185C3H7N  CT1 2394   0.166   1.413  56.166 -0.0094  0.1049  0.4092
  185C3H7N  CT2 2395   0.047   1.320  56.143 -0.2796 -0.5670  0.0846
  185C3H7N   H1 2396   0.309   1.275  56.084  0.7716 -0.1933 -1.3912
  185C3H7N   H2 2397   0.354   1.436  56.096  1.3978 -1.0438  0.7542
  185C3H7N   H3 2398   0.250   1.394  55.974 -0.3765 -1.0132  0.1855
  185C3H7N  HC1 2399   0.138   1.516  56.140  0.6576  0.3848  0.7873
  185C3H7N  HC2 2400   0.027   1.311  56.037  1.5528  0.8682 -0.4194
  185C3H7N  HC3 2401  20.470   1.350  56.203  0.6081 -1.5466  1.8734
  185C3H7N  HC4 2402   0.076   1.224  56.186  2.2560  0.6439  1.2141
  185C3H7N  N41 2403   0.276   1.372  56.072  0.7305 -0.0024  0.1248
  185C3H7N   O1 2404   0.293   1.339  56.351 -0.0106 -0.3319 -0.2945
  185C3H7N   O2 2405   0.135   1.472  56.392 -0.5781 -0.7883  0.3106
  186C3H7N   C1 2406   0.502   1.639  56.259  0.0463 -0.3462 -0.4001
  186C3H7N  CT1 2407   0.468   1.648  56.403  0.3543 -0.1141 -0.6741
  186C3H7N  CT2 2408   0.355   1.753  56.421 -0.0506  0.4654  0.4350
  186C3H7N   H1 2409   0.622   1.767  56.468  0.6176 -1.3899 -1.5152
  186C3H7N   H2 2410   0.657   1.600  56.472  0.4316 -1.2708  1.0970
  186C3H7N   H3 2411   0.558   1.669  56.590  0.2648 -0.8724  0.0726
  186C3H7N  HC1 2412   0.430   1.547  56.421  0.9419 -0.3697 -0.8503
  186C3H7N  HC2 2413   0.327   1.746  56.526  3.7778 -1.2230  1.4127
  186C3H7N  HC3 2414   0.267   1.744  56.357  0.4093  1.0644 -0.2928
  186C3H7N  HC4 2415   0.410   1.842  56.390  1.6692 -0.9485 -0.6550
  186C3H7N  N41 2416   0.586   1.673  56.491  0.5002 -0.9590  0.1335
  186C3H7N   O1 2417   0.578   1.720  56.208 -0.1808  0.1718 -0.3806
  186C3H7N   O2 2418   0.430   1.580  56.180 -0.0556  0.3122  0.4835
  187C3H7N   C1 2419   0.124   2.041  55.972  0.2951  0.1185  0.9815
  187C3H7N  CT1 2420   0.158   2.040  56.124  0.1002 -0.2652  0.1440
  187C3H7N  CT2 2421   0.285   1.955  56.149 -0.0075 -0.5336 -0.0783
  187C3H7N   H1 2422   0.042   1.892  56.203 -0.6669 -0.9050  0.3892
  187C3H7N   H2 2423  20.476   2.035  56.199  0.1441 -0.6651  0.7422
  187C3H7N   H3 2424   0.076   2.009  56.319 -2.2155 -0.4667  0.2534
  187C3H7N  HC1 2425   0.179   2.144  56.147  0.5795 -0.2269 -0.4867
  187C3H7N  HC2 2426   0.328   1.982  56.246  0.8551  4.0952 -1.5911
  187C3H7N  HC3 2427   0.371   1.974  56.085 -0.0662  0.5099  0.1454
  187C3H7N  HC4 2428   0.257   1.850  56.144 -0.1645 -0.5283  0.6008
  187C3H7N  N41 2429   0.060   1.992  56.218  0.1720 -0.9794 -0.0873
  187C3H7N   O1 2430   0.057   1.947  55.930 -0.0207 -0.2189 -0.2988
  187C3H7N   O2 2431   0.189   2.110  55.893  0.7068  0.3968 -0.3354
  188C3H7N   C1 2432  20.348   2.264  56.603  0.1351 -0.2417 -0.4918
  188C3H7N  CT1 2433  20.372   2.249  56.451 -0.3953  0.9982 -0.0076
  188C3H7N  CT2 2434  20.494   2.325  56.411 -0.7093  0.8723 -0.6987
  188C3H7N   H1 2435  20.229   2.383  56.369 -0.6322 -0.2925  0.8814
  188C3H7N   H2 2436  20.171   2.232  56.382 -0.3140 -0.0150 -0.4446
  188C3H7N   H3 2437  20.285   2.259  56.264 -1.1475  0.9251 -0.1250
  188C3H7N  HC1 2438  20.398   2.145  56.432 -0.3685  1.2852 -1.6333
  188C3H7N  HC2 2439   0.024   2.319  56.309  0.5410 -1.5281 -0.1107
  188C3H7N  HC3 2440   0.066   2.300  56.480 -0.7790 -3.3983 -2.0706
  188C3H7N  HC4 2441  20.485   2.432  56.430  2.9693  0.6809  2.9101
  188C3H7N  N41 2442  20.258   2.284  56.361 -0.0470 -0.0883  0.4632
  188C3H7N   O1 2443  20.249   2.319  56.644 -0.2073 -0.2032  0.3842
  188C3H7N   O2 2444  20.427   2.217  56.682 -0.2164  0.0483  0.6100
  189C3H7N   C1 2445   0.189   1.408  56.886  0.1819 -0.0160 -0.5118
  189C3H7N  CT1 2446   0.155   1.417  56.737 -0.4892  0.0599 -0.1952
  189C3H7N  CT2 2447   0.049   1.318  56.694 -0.0344  0.1662  0.3193
  189C3H7N   H1 2448   0.326   1.289  56.663 -0.4611  0.3382 -0.4283
  189C3H7N   H2 2449   0.357   1.444  56.652  0.0552  0.0011  0.8045
  189C3H7N   H3 2450   0.255   1.374  56.547  1.2757  0.7506 -0.9763
  189C3H7N  HC1 2451   0.124   1.517  56.707 -1.5682 -0.9601 -2.6216
  189C3H7N  HC2 2452  20.506   1.342  56.602 -0.0802  0.9504  0.5497
  189C3H7N  HC3 2453  20.474   1.320  56.765  1.0515 -1.7509  1.7282
  189C3H7N  HC4 2454   0.079   1.213  56.699 -2.9341 -0.7621 -0.6290
  189C3H7N  N41 2455   0.277   1.379  56.648 -0.2311  0.4311 -0.6158
  189C3H7N   O1 2456   0.274   1.335  56.919  0.0451  0.3976  0.1273
  189C3H7N   O2 2457   0.129   1.470  56.974 -0.2771 -0.2876  0.1116
  190C3H7N   C1 2458   0.518   1.638  56.813  0.1078 -0.3517 -0.4823
  190C3H7N  CT1 2459   0.480   1.628  56.959  0.4278 -0.3061 -0.3270
  190C3H7N  CT2 2460   0.368   1.723  56.998 -0.3967  0.4749  0.0423
  190C3H7N   H1 2461   0.631   1.750  57.039  1.1359 -0.8104  0.0500
  190C3H7N   H2 2462   0.666   1.590  57.029 -0.0073 -0.6326 -0.0206
  190C3H7N   H3 2463   0.576   1.646  57.157 -0.9402 -0.9434 -0.5769
  190C3H7N  HC1 2464   0.455   1.524  56.977 -2.3573 -0.1045 -2.6414
  190C3H7N  HC2 2465   0.342   1.717  57.104 -1.2321  3.9462  0.0996
  190C3H7N  HC3 2466   0.279   1.694  56.941  0.6744 -0.2161 -1.2921
  190C3H7N  HC4 2467   0.397   1.827  56.984  1.8811 -0.0197  0.9825
  190C3H7N  N41 2468   0.591   1.656  57.056  0.0342 -0.4342 -0.3811
  190C3H7N   O1 2469   0.588   1.725  56.780 -0.3369 -0.2401 -0.2540
  190C3H7N   O2 2470   0.467   1.558  56.732 -0.2220 -0.2141 -0.3233
  191C3H7N   C1 2471   0.136   2.018  56.546 -0.0995  0.0593 -0.8176
  191C3H7N  CT1 2472   0.173   2.026  56.699  0.0319  0.6936  0.0387
  191C3H7N  CT2 2473   0.278   1.927  56.738  0.0650 -0.1064 -0.1039
  191C3H7N   H1 2474   0.016   1.912  56.758  0.0159  0.2313  0.0974
  191C3H7N   H2 2475  20.477   2.059  56.772 -0.8985 -0.9509  0.2804
  191C3H7N   H3 2476   0.086   2.001  56.882  0.0432  2.9391 -0.2463
  191C3H7N  HC1 2477   0.219   2.124  56.713  0.1082  0.9653 -1.9518
  191C3H7N  HC2 2478   0.300   1.945  56.843 -0.9652 -1.7320  0.4054
  191C3H7N  HC3 2479   0.370   1.928  56.679 -0.7345 -1.3047 -1.4049
  191C3H7N  HC4 2480   0.241   1.827  56.717 -1.3778  0.3671  0.1625
  191C3H7N  N41 2481   0.055   2.004  56.783  0.0412  0.3488 -0.3616
  191C3H7N   O1 2482   0.043   1.948  56.518  0.2517 -0.2647 -0.1429
  191C3H7N   O2 2483   0.194   2.085  56.460 -0.6508 -0.0253 -0.2177
  192C3H7N   C1 2484  20.329   2.273  57.177 -0.5081 -0.0588 -0.6234
  192C3H7N  CT1 2485  20.384   2.240  57.036  0.8847 -0.4087  1.4926
  192C3H7N  CT2 2486   0.016   2.302  57.005 -0.1010  0.5527  0.2695
  192C3H7N   H1 2487  20.256   2.376  56.937 -2.8391 -0.3887 -0.1694
  192C3H7N   H2 2488  20.192   2.228  56.952  0.2699 -0.2768 -0.3448
  192C3H7N   H3 2489  20.311   2.247  56.840  3.2996 -1.1500  1.1606
  192C3H7N  HC1 2490  20.393   2.132  57.033  2.5941 -0.2322  0.0770
  192C3H7N  HC2 2491   0.054   2.275  56.907  0.3191  0.1827  0.5430
  192C3H7N  HC3 2492   0.083   2.275  57.085 -1.4245 -2.1699  0.4996
  192C3H7N  HC4 2493   0.002   2.410  57.017 -1.8425  0.2826  0.8597
  192C3H7N  N41 2494  20.282   2.276  56.935 -0.0129  0.3064 -0.2031
  192C3H7N   O1 2495  20.232   2.342  57.195 -0.2712  0.0113  0.0035
  192C3H7N   O2 2496  20.365   2.209  57.272 -0.2675  0.5763  0.0518
  193C3H7N   C1 2497   0.188   1.423  57.457  0.9512  0.2176  0.0778
  193C3H7N  CT1 2498   0.151   1.430  57.311  1.0526 -0.7782  0.3664
  193C3H7N  CT2 2499   0.020   1.358  57.278  0.1951  0.2537  0.1852
  193C3H7N   H1 2500   0.296   1.300  57.222 -1.6934 -0.1570  2.1253
  193C3H7N   H2 2501   0.350   1.456  57.235  1.0448 -0.9436 -0.8769
  193C3H7N   H3 2502   0.247   1.415  57.117 -0.7427 -2.0596 -0.3029
  193C3H7N  HC1 2503   0.126   1.535  57.296  2.2665 -0.3986  0.8975
  193C3H7N  HC2 2504  20.504   1.360  57.172 -1.3294  1.6343  0.5494
  193C3H7N  HC3 2505  20.445   1.396  57.337  1.5313  0.4384  2.0002
  193C3H7N  HC4 2506   0.042   1.254  57.299 -0.9842 -0.1489 -0.5294
  193C3H7N  N41 2507   0.266   1.399  57.217  0.0126  0.2791 -0.0326
  193C3H7N   O1 2508   0.264   1.334  57.488  0.6384 -0.2552  0.2480
  193C3H7N   O2 2509   0.136   1.494  57.543 -0.0125 -0.2234 -0.4202
  194C3H7N   C1 2510   0.516   1.665  57.389  0.7731 -0.0031  0.6405
  194C3H7N  CT1 2511   0.486   1.645  57.540  0.1472 -0.1031 -0.5000
  194C3H7N  CT2 2512   0.365   1.730  57.571  0.1468  0.1646  0.1795
  194C3H7N   H1 2513   0.618   1.786  57.603 -1.9331  0.9290  0.0753
  194C3H7N   H2 2514   0.676   1.623  57.603 -0.0296  0.5919 -1.3630
  194C3H7N   H3 2515   0.570   1.685  57.724  0.3691  3.6894 -0.0766
  194C3H7N  HC1 2516   0.463   1.540  57.557 -0.3339  0.2163  0.8902
  194C3H7N  HC2 2517   0.336   1.698  57.671  0.1375 -0.5196 -0.0353
  194C3H7N  HC3 2518   0.283   1.701  57.505 -1.3938  2.3024  1.1131
  194C3H7N  HC4 2519   0.390   1.835  57.554 -0.1322 -0.1766 -2.6289
  194C3H7N  N41 2520   0.597   1.687  57.624  0.1098  0.4082 -0.2472
  194C3H7N   O1 2521   0.586   1.757  57.357 -0.0966 -0.0801 -0.0404
  194C3H7N   O2 2522   0.454   1.600  57.304  0.2791 -0.6304 -0.1417
  195C3H7N   C1 2523   0.134   1.987  57.109  0.2718  0.1524  0.8071
  195C3H7N  CT1 2524   0.171   2.017  57.252  0.1775  0.0597 -0.4785
  195C3H7N  CT2 2525   0.296   1.929  57.295 -0.0160  0.3436 -0.3449
  195C3H7N   H1 2526   0.031   1.898  57.342  0.6583 -0.1758 -0.4297
  195C3H7N   H2 2527  20.479   2.055  57.324  0.0534  0.8291  1.8584
  195C3H7N   H3 2528   0.083   2.022  57.442  0.8864  1.8116 -0.5387
  195C3H7N  HC1 2529   0.204   2.120  57.261  0.5935 -0.0988 -0.1696
  195C3H7N  HC2 2530   0.327   1.958  57.395 -2.6712  0.3947  0.4966
  195C3H7N  HC3 2531   0.383   1.952  57.233 -0.2072  1.1631 -0.3254
  195C3H7N  HC4 2532   0.256   1.828  57.293 -3.0932  1.4918  0.2326
  195C3H7N  N41 2533   0.054   1.999  57.346 -0.0766 -0.0261  0.1890
  195C3H7N   O1 2534   0.026   1.933  57.081  0.0254  0.3508 -0.0634
  195C3H7N   O2 2535   0.190   2.058  57.027 -0.6479 -0.7235 -0.4193
  196C3H7N   C1 2536  20.339   2.267  57.749 -0.4261 -0.0637  0.0302
  196C3H7N  CT1 2537  20.364   2.247  57.598 -0.0240  0.2638  0.0841
  196C3H7N  CT2 2538  20.491   2.320  57.551  0.0707  1.0088 -0.4441
  196C3H7N   H1 2539  20.242   2.385  57.528 -1.4803 -0.3900  0.2550
  196C3H7N   H2 2540  20.169   2.233  57.530 -0.2523 -0.2383 -1.2107
  196C3H7N   H3 2541  20.275   2.273  57.408 -1.4444 -1.5415 -0.0927
  196C3H7N  HC1 2542  20.374   2.139  57.593  0.0175  0.0994  2.8960
  196C3H7N  HC2 2543   0.008   2.273  57.456 -1.3704 -0.7318 -0.0008
  196C3H7N  HC3 2544   0.063   2.296  57.620  0.4267 -1.2242 -1.6040
  196C3H7N  HC4 2545  20.472   2.428  57.552  0.3771  1.0721 -1.1071
  196C3H7N  N41 2546  20.255   2.285  57.509  0.0249 -0.1660  0.0498
  196C3H7N   O1 2547  20.264   2.355  57.793  0.2403  0.5416 -0.0080
  196C3H7N   O2 2548  20.409   2.216  57.832  0.4104  0.4824 -0.0221
  197C3H7N   C1 2549   0.147   1.397  58.023  0.4354 -0.1403  0.1105
  197C3H7N  CT1 2550   0.133   1.413  57.869  0.4059  0.5032  0.4006
  197C3H7N  CT2 2551   0.009   1.331  57.814  0.4060 -0.1600  0.6088
  197C3H7N   H1 2552   0.280   1.279  57.793 -0.0195 -0.1552  0.9796
  197C3H7N   H2 2553   0.326   1.436  57.810 -2.1209  2.0638  0.1624
  197C3H7N   H3 2554   0.231   1.402  57.683  1.4329  2.3615 -0.2350
  197C3H7N  HC1 2555   0.116   1.518  57.843 -0.6646 -0.0591 -1.2342
  197C3H7N  HC2 2556  20.482   1.347  57.713  0.5818 -1.1632  0.3763
  197C3H7N  HC3 2557  20.432   1.359  57.875  1.8129  1.3699  1.9246
  197C3H7N  HC4 2558   0.021   1.224  57.827  1.5828 -0.2196 -0.8875
  197C3H7N  N41 2559   0.247   1.376  57.782 -0.0507 -0.3347 -0.6661
  197C3H7N   O1 2560   0.232   1.324  58.064 -0.2927 -0.0892  0.2080
  197C3H7N   O2 2561   0.083   1.470  58.095 -1.0039 -0.5054 -0.2986
  198C3H7N   C1 2562   0.468   1.660  57.951  0.8310  0.1088  0.0229
  198C3H7N  CT1 2563   0.429   1.630  58.098 -0.0022 -0.4708 -0.3551
  198C3H7N  CT2 2564   0.314   1.715  58.136  0.0402 -0.6773  0.4008
  198C3H7N   H1 2565   0.581   1.747  58.194  1.9965 -0.2409  0.5716
  198C3H7N   H2 2566   0.617   1.589  58.210  1.9773  1.8185  2.0437
  198C3H7N   H3 2567   0.500   1.649  58.305 -0.3351 -0.1553 -0.7385
  198C3H7N  HC1 2568   0.403   1.524  58.098 -0.2687 -0.4117 -1.1378
  198C3H7N  HC2 2569   0.296   1.686  58.240  0.0799  0.5059  0.7480
  198C3H7N  HC3 2570   0.228   1.694  58.073  1.6755 -0.6701 -1.8737
  198C3H7N  HC4 2571   0.355   1.816  58.135  0.6016 -0.8822  1.3515
  198C3H7N  N41 2572   0.537   1.655  58.208  0.6449  0.2422 -0.3379
  198C3H7N   O1 2573   0.556   1.740  57.919 -0.0344  0.3856  0.1474
  198C3H7N   O2 2574   0.428   1.574  57.874  0.0953 -0.8145 -0.1062
  199C3H7N   C1 2575   0.140   2.030  57.666 -0.2022  0.0992  0.7908
  199C3H7N  CT1 2576   0.181   2.029  57.812 -0.2070  0.1563 -0.1893
  199C3H7N  CT2 2577   0.279   1.921  57.843 -0.1169  0.4391 -0.0506
  199C3H7N   H1 2578   0.023   1.915  57.872  1.1040 -0.2715 -0.5864
  199C3H7N   H2 2579  20.504   2.076  57.907 -0.9143 -0.6720 -2.4572
  199C3H7N   H3 2580   0.095   1.989  58.002 -1.1390 -2.3185 -0.2787
  199C3H7N  HC1 2581   0.217   2.128  57.841  0.9025 -0.0566 -0.8419
  199C3H7N  HC2 2582   0.325   1.933  57.941 -0.5293  1.5243  0.0212
  199C3H7N  HC3 2583   0.363   1.930  57.774  0.3067 -0.5901  0.3385
  199C3H7N  HC4 2584   0.239   1.821  57.828 -0.5849  0.3782  1.5541
  199C3H7N  N41 2585   0.068   2.003  57.903  0.0820  0.1647 -0.3204
  199C3H7N   O1 2586   0.056   1.955  57.621  0.1430  0.3449 -0.5012
  199C3H7N   O2 2587   0.204   2.101  57.593  0.1363 -0.5346 -0.3528
  200C3H7N   C1 2588  20.337   2.272  58.326 -0.4935  0.1174  1.1252
  200C3H7N  CT1 2589  20.382   2.257  58.181  0.0715  0.0923  0.4553
  200C3H7N  CT2 2590  20.504   2.345  58.148 -0.0288 -0.0349  0.5077
  200C3H7N   H1 2591  20.240   2.375  58.079 -0.1126 -0.2963  4.4164
  200C3H7N   H2 2592  20.198   2.217  58.087  1.4204 -0.4321  0.6471
  200C3H7N   H3 2593  20.314   2.280  57.974 -0.7916  3.3636 -0.8858
  200C3H7N  HC1 2594  20.410   2.152  58.169 -0.5304  0.1391 -1.4255
  200C3H7N  HC2 2595   0.040   2.314  58.054 -1.4991 -0.0960 -0.1961
  200C3H7N  HC3 2596   0.070   2.341  58.227 -0.7989 -1.1683  1.2060
  200C3H7N  HC4 2597  20.464   2.446  58.134  0.9889  0.1768 -0.8799
  200C3H7N  N41 2598  20.278   2.280  58.070  0.6456  0.3183 -0.2923
  200C3H7N   O1 2599  20.249   2.350  58.357  0.3148 -0.4057  0.1225
  200C3H7N   O2 2600  20.396   2.202  58.406  0.0619 -0.1588 -0.0018
  201C3H7N   C1 2601   0.180   1.414  58.584  0.3529 -0.0465  0.0166
  201C3H7N  CT1 2602   0.138   1.427  58.437 -0.1171  0.2401  0.7941
  201C3H7N  CT2 2603   0.023   1.325  58.409  0.2394  0.3720 -0.0617
  201C3H7N   H1 2604   0.270   1.289  58.344  1.0804  0.6619  1.0639
  201C3H7N   H2 2605   0.319   1.447  58.357  2.5255 -1.8855 -3.1827
  201C3H7N   H3 2606   0.213   1.400  58.240 -3.6347 -3.1197 -0.0200
  201C3H7N  HC1 2607   0.107   1.527  58.408 -0.1990 -0.1858 -0.6307
  201C3H7N  HC2 2608  20.498   1.343  58.307  1.1625  0.7222 -0.3014
  201C3H7N  HC3 2609  20.451   1.354  58.477 -0.1608  1.2676 -0.9036
  201C3H7N  HC4 2610   0.049   1.221  58.427  0.1269  0.2992 -0.3160
  201C3H7N  N41 2611   0.237   1.387  58.339  0.2188  0.3181 -0.3621
  201C3H7N   O1 2612   0.262   1.332  58.626  0.3151  0.3382 -0.1511
  201C3H7N   O2 2613   0.127   1.491  58.661  0.1097  0.2009 -0.8427
  202C3H7N   C1 2614   0.461   1.658  58.533  0.1727  0.6042 -0.0639
  202C3H7N  CT1 2615   0.440   1.639  58.683 -0.4035 -0.3367  0.0258
  202C3H7N  CT2 2616   0.339   1.746  58.728  0.5417 -0.9358 -0.4912
  202C3H7N   H1 2617   0.592   1.757  58.759  0.6858  0.0282  0.4205
  202C3H7N   H2 2618   0.635   1.594  58.748 -0.6844 -1.1554  0.0233
  202C3H7N   H3 2619   0.538   1.645  58.871 -0.2428  1.3538  0.3259
  202C3H7N  HC1 2620   0.402   1.539  58.701  0.9909 -0.6975  1.0727
  202C3H7N  HC2 2621   0.319   1.735  58.834 -1.6140  1.2854 -0.6201
  202C3H7N  HC3 2622   0.237   1.751  58.690  0.3147 -1.3465  0.0693
  202C3H7N  HC4 2623   0.387   1.841  58.704 -0.7798 -0.3315 -0.7660
  202C3H7N  N41 2624   0.559   1.659  58.771  0.4473  0.0927  0.2809
  202C3H7N   O1 2625   0.543   1.731  58.491  0.1117  0.0733 -0.1098
  202C3H7N   O2 2626   0.407   1.587  58.451 -0.4343  0.1022  0.3504
  203C3H7N   C1 2627   0.126   2.033  58.236  0.1500  0.4894  0.3996
  203C3H7N  CT1 2628   0.162   2.040  58.385  0.1896  0.0861 -0.0792
  203C3H7N  CT2 2629   0.276   1.950  58.421 -0.1650  0.2695  0.1309
  203C3H7N   H1 2630   0.040   1.896  58.462 -1.5224  0.2044 -0.3276
  203C3H7N   H2 2631  20.485   2.053  58.468 -0.5729 -0.6892  1.3224
  203C3H7N   H3 2632   0.075   2.008  58.584  0.1766  0.9642 -0.4500
  203C3H7N  HC1 2633   0.189   2.142  58.414 -0.5353 -0.0457  1.0859
  203C3H7N  HC2 2634   0.308   1.972  58.523 -1.8807  3.0190  0.1326
  203C3H7N  HC3 2635   0.358   1.977  58.355 -1.0765 -0.7913 -1.4600
  203C3H7N  HC4 2636   0.254   1.845  58.402 -1.4504  0.6540 -0.6174
  203C3H7N  N41 2637   0.061   1.995  58.482  0.1071 -0.1327 -0.3121
  203C3H7N   O1 2638   0.075   1.935  58.190  0.2857 -0.0900 -0.1502
  203C3H7N   O2 2639   0.195   2.093  58.154 -0.8342 -0.0797  0.1354
  204C3H7N   C1 2640  20.330   2.247  58.897  0.2042  0.1754 -0.3065
  204C3H7N  CT1 2641  20.375   2.242  58.748 -0.0797 -0.5018 -0.5068
  204C3H7N  CT2 2642  20.486   2.345  58.722 -0.2371 -0.5496 -0.4478
  204C3H7N   H1 2643  20.239   2.374  58.677  0.0410  0.7654 -1.3580
  204C3H7N   H2 2644  20.196   2.214  58.664 -1.4983  1.3917  1.1065
  204C3H7N   H3 2645  20.307   2.272  58.556 -1.8930 -0.4365 -0.2476
  204C3H7N  HC1 2646  20.409   2.142  58.722  0.2670 -0.7389  0.8383
  204C3H7N  HC2 2647   0.008   2.332  58.618  1.3090 -0.1193 -0.0582
  204C3H7N  HC3 2648   0.068   2.343  58.783 -0.4984  0.4851 -0.0099
  204C3H7N  HC4 2649  20.440   2.444  58.728 -0.3863 -0.6590  0.2240
  204C3H7N  N41 2650  20.274   2.280  58.653 -0.5612  0.1477  0.1655
  204C3H7N   O1 2651  20.267   2.350  58.931 -0.0641  0.2820 -0.0773
  204C3H7N   O2 2652  20.380   2.170  58.974  0.2341 -0.0772 -0.4998
  205C3H7N   C1 2653   0.166   1.403  59.156  0.2315  0.0771 -0.5724
  205C3H7N  CT1 2654   0.132   1.434  59.012 -0.1156  0.1136  0.1606
  205C3H7N  CT2 2655   0.009   1.354  58.958  0.7976 -0.0170  0.1740
  205C3H7N   H1 2656   0.253   1.299  58.902 -3.7693 -1.0134  1.0374
  205C3H7N   H2 2657   0.328   1.453  58.936 -0.8444  1.2229  1.8551
  205C3H7N   H3 2658   0.215   1.436  58.821 -1.1530  0.5314  0.8437
  205C3H7N  HC1 2659   0.114   1.542  59.011  1.2935  0.3726  0.9187
  205C3H7N  HC2 2660  20.495   1.370  58.853 -3.0231 -2.1935  0.5518
  205C3H7N  HC3 2661  20.420   1.359  59.007  0.3797 -0.0036 -0.6534
  205C3H7N  HC4 2662   0.036   1.249  58.947 -2.4627 -0.8332 -0.6583
  205C3H7N  N41 2663   0.241   1.401  58.915  0.4887 -0.3234  0.0761
  205C3H7N   O1 2664   0.246   1.317  59.182 -0.0599 -0.4210 -0.1097
  205C3H7N   O2 2665   0.126   1.473  59.247 -0.2108 -0.5452 -0.4186
  206C3H7N   C1 2666   0.480   1.648  59.093  0.2892 -0.0954 -0.4811
  206C3H7N  CT1 2667   0.439   1.636  59.242  0.6576 -0.1863  0.3456
  206C3H7N  CT2 2668   0.316   1.727  59.261 -0.1155 -0.4281  0.7399
  206C3H7N   H1 2669   0.586   1.775  59.323 -0.7116  0.9206  1.2125
  206C3H7N   H2 2670   0.630   1.618  59.319  0.5216 -0.1716  2.8185
  206C3H7N   H3 2671   0.522   1.676  59.440 -1.4501 -2.8424 -0.6458
  206C3H7N  HC1 2672   0.412   1.535  59.274  2.1696 -0.2623  1.4300
  206C3H7N  HC2 2673   0.279   1.720  59.363 -0.3962  2.9252  0.9273
  206C3H7N  HC3 2674   0.243   1.694  59.187 -0.6534  0.5751  0.8163
  206C3H7N  HC4 2675   0.345   1.830  59.243 -2.4474  0.7568  3.4896
  206C3H7N  N41 2676   0.550   1.680  59.341  0.0673  0.3546 -0.1429
  206C3H7N   O1 2677   0.570   1.720  59.062  0.3968 -0.1015 -0.2283
  206C3H7N   O2 2678   0.417   1.589  59.009 -0.0237  0.3528  0.8075
  207C3H7N   C1 2679   0.130   2.033  58.810  0.1334 -0.1736 -0.2192
  207C3H7N  CT1 2680   0.176   2.048  58.954  0.2799 -0.1299 -0.7562
  207C3H7N  CT2 2681   0.312   1.978  58.977 -0.2102 -0.2220  0.0344
  207C3H7N   H1 2682   0.055   1.889  59.036 -0.0260 -0.0415  1.8628
  207C3H7N   H2 2683  20.498   2.039  59.021  1.6593 -0.0535 -2.3331
  207C3H7N   H3 2684   0.109   2.013  59.141  1.6693 -1.8738  0.6311
  207C3H7N  HC1 2685   0.178   2.153  58.984 -1.8113 -0.3192  0.1876
  207C3H7N  HC2 2686   0.352   2.006  59.074 -0.3374 -1.2172  0.3773
  207C3H7N  HC3 2687   0.392   2.005  58.908  2.1009 -1.4246  2.1602
  207C3H7N  HC4 2688   0.301   1.870  58.974 -1.2663 -0.1389  0.7370
  207C3H7N  N41 2689   0.077   1.990  59.046  0.9069 -0.0898  0.4420
  207C3H7N   O1 2690   0.057   1.939  58.776  0.2702  0.1795  0.0755
  207C3H7N   O2 2691   0.174   2.107  58.724 -0.0286  0.4581 -0.0263
  208C3H7N   C1 2692  20.332   2.288  59.460  1.0561 -0.7039 -0.6886
  208C3H7N  CT1 2693  20.361   2.253  59.310 -0.2674  0.2251  0.0607
  208C3H7N  CT2 2694  20.486   2.331  59.259 -0.0639 -0.5212  0.4797
  208C3H7N   H1 2695  20.251   2.392  59.221  1.4436 -0.4041 -0.5472
  208C3H7N   H2 2696  20.158   2.253  59.262  0.7685 -1.6462  0.7028
  208C3H7N   H3 2697  20.259   2.254  59.125  0.1824  0.0950 -0.5844
  208C3H7N  HC1 2698  20.377   2.146  59.301  1.5857  0.5879 -1.4962
  208C3H7N  HC2 2699   0.001   2.310  59.155  0.9602  1.5547  0.2757
  208C3H7N  HC3 2700   0.059   2.302  59.325  0.7462 -1.2082 -0.8094
  208C3H7N  HC4 2701  20.468   2.436  59.283  1.7560 -0.1447  0.2590
  208C3H7N  N41 2702  20.246   2.289  59.222 -0.2811 -0.3252 -0.4919
  208C3H7N   O1 2703  20.257   2.375  59.497 -0.1088  0.5849  0.9137
  208C3H7N   O2 2704  20.377   2.213  59.542  0.1087 -0.5328  0.4495
  209C3H7N   C1 2705   0.184   1.417  59.730  0.2643  0.1420  0.2685
  209C3H7N  CT1 2706   0.142   1.435  59.582 -0.0333  0.6793  0.6874
  209C3H7N  CT2 2707   0.014   1.354  59.563 -0.0269  0.0469 -0.6071
  209C3H7N   H1 2708   0.280   1.291  59.494 -0.9959  0.0598  0.5670
  209C3H7N   H2 2709   0.341   1.444  59.500  0.4004  0.2052  0.1425
  209C3H7N   H3 2710   0.221   1.411  59.392  0.3488  3.0662  0.7290
  209C3H7N  HC1 2711   0.113   1.540  59.567 -0.5865  0.3473 -0.7256
  209C3H7N  HC2 2712  20.483   1.372  59.464  0.4125  1.4697 -0.5401
  209C3H7N  HC3 2713  20.440   1.376  59.631  0.0537 -0.7954 -0.2340
  209C3H7N  HC4 2714   0.043   1.249  59.567 -1.8501 -0.4086  1.6492
  209C3H7N  N41 2715   0.254   1.391  59.488  0.2806  0.3826  0.2267
  209C3H7N   O1 2716   0.266   1.332  59.755 -0.5276 -0.3333 -0.1096
  209C3H7N   O2 2717   0.134   1.486  59.819 -0.0811 -0.2484 -0.5702
  210C3H7N   C1 2718   0.489   1.651  59.661 -0.1318  0.6492 -0.4305
  210C3H7N  CT1 2719   0.463   1.640  59.808  0.2477  0.4937 -0.6347
  210C3H7N  CT2 2720   0.354   1.733  59.854  0.1386 -0.6670 -0.4340
  210C3H7N   H1 2721   0.610   1.764  59.881  1.4757 -0.3910 -0.2188
  210C3H7N   H2 2722   0.654   1.602  59.889 -0.4087 -0.0968 -1.0350
  210C3H7N   H3 2723   0.540   1.665  59.996  0.1696 -2.1834  0.2891
  210C3H7N  HC1 2724   0.427   1.540  59.831  2.3954 -0.0414  0.5007
  210C3H7N  HC2 2725   0.341   1.711  59.960 -0.3030 -1.9483 -0.7393
  210C3H7N  HC3 2726   0.260   1.706  59.806 -0.8155 -0.2706  1.1680
  210C3H7N  HC4 2727   0.386   1.836  59.838  0.5895 -0.4830  1.4892
  210C3H7N  N41 2728   0.576   1.668  59.900  0.0205  0.2088  0.2903
  210C3H7N   O1 2729   0.568   1.731  59.616  0.5446  0.6585  0.0002
  210C3H7N   O2 2730   0.404   1.605  59.581 -0.2765 -0.3894 -0.1338
  211C3H7N   C1 2731   0.139   2.020  59.370 -0.2228  0.0237 -0.1488
  211C3H7N  CT1 2732   0.177   2.040  59.518  0.3792  0.1788 -0.3814
  211C3H7N  CT2 2733   0.285   1.944  59.558 -0.1648  0.1940 -0.2234
  211C3H7N   H1 2734   0.020   1.921  59.597 -2.0006  1.5008 -3.0910
  211C3H7N   H2 2735  20.491   2.079  59.593 -2.1839 -2.4170 -0.3537
  211C3H7N   H3 2736   0.080   2.026  59.711  1.3773 -0.3122  0.0307
  211C3H7N  HC1 2737   0.212   2.141  59.539 -1.7406  0.7628  0.4274
  211C3H7N  HC2 2738   0.325   1.961  59.658 -0.4635 -0.7968  0.0699
  211C3H7N  HC3 2739   0.373   1.944  59.493 -0.9701  0.7189 -1.3300
  211C3H7N  HC4 2740   0.244   1.843  59.558 -1.2604  0.6234 -1.1601
  211C3H7N  N41 2741   0.061   2.015  59.610 -0.0419  0.2661  0.2111
  211C3H7N   O1 2742   0.056   1.940  59.332  0.6014 -0.2062  0.4905
  211C3H7N   O2 2743   0.192   2.088  59.285 -0.1641  0.2061  0.1599
  212C3H7N   C1 2744  20.325   2.289  60.020  0.1169  0.8866  0.3801
  212C3H7N  CT1 2745  20.358   2.280  59.868 -0.2442  0.6609 -0.4820
  212C3H7N  CT2 2746  20.476   2.376  59.825  0.3279  0.5613 -0.7575
  212C3H7N   H1 2747  20.207   2.395  59.774  0.6603 -0.3821 -1.5786
  212C3H7N   H2 2748  20.170   2.238  59.797 -0.0731  0.1175  1.1178
  212C3H7N   H3 2749  20.283   2.292  59.674 -3.1201 -0.3248 -0.8823
  212C3H7N  HC1 2750  20.396   2.178  59.856  4.5883  2.0706  1.5608
  212C3H7N  HC2 2751   0.003   2.346  59.727  1.3403 -1.0675  0.0893
  212C3H7N  HC3 2752   0.050   2.363  59.895 -2.6561 -1.2180  2.6417
  212C3H7N  HC4 2753  20.434   2.476  59.832  0.7542  0.6526  0.7802
  212C3H7N  N41 2754  20.249   2.300  59.771  0.2798 -0.6315  0.3998
  212C3H7N   O1 2755  20.239   2.366  60.047 -0.1152  0.2689 -0.0982
  212C3H7N   O2 2756  20.371   2.210  60.104  0.5057 -0.3452 -0.1958
  213C3H7N   C1 2757   0.171   1.395  60.294 -1.0104  0.2380 -0.0145
  213C3H7N  CT1 2758   0.154   1.422  60.142  0.2183 -0.0680 -0.0643
  213C3H7N  CT2 2759   0.041   1.345  60.080 -0.5074  0.4971 -0.2367
  213C3H7N   H1 2760   0.297   1.295  60.058  0.9501 -0.0613 -2.0620
  213C3H7N   H2 2761   0.363   1.439  60.084  0.3237 -0.3275  0.7060
  213C3H7N   H3 2762   0.247   1.423  59.957 -0.6240  0.7789  0.5935
  213C3H7N  HC1 2763   0.129   1.527  60.123  0.2302 -0.2232 -0.9340
  213C3H7N  HC2 2764   0.023   1.370  59.976 -1.6676 -1.0877 -0.4243
  213C3H7N  HC3 2765  20.457   1.362  60.136 -1.3136  1.1345 -1.7353
  213C3H7N  HC4 2766   0.056   1.238  60.087  1.4197  0.7557 -0.3221
  213C3H7N  N41 2767   0.274   1.395  60.052  0.4010 -0.0374  0.0727
  213C3H7N   O1 2768   0.277   1.341  60.332 -0.0549 -0.8848 -0.0437
  213C3H7N   O2 2769   0.096   1.443  60.370  0.2385  0.1505  0.0841
  214C3H7N   C1 2770   0.480   1.669  60.231  0.0480  0.4949  0.8119
  214C3H7N  CT1 2771   0.449   1.641  60.376  0.1397  0.5542 -0.4249
  214C3H7N  CT2 2772   0.314   1.701  60.403  0.6354  0.3627  0.1669
  214C3H7N   H1 2773   0.559   1.788  60.458  0.6299 -0.2986  0.5853
  214C3H7N   H2 2774   0.647   1.640  60.444 -1.3102 -2.3177 -1.0257
  214C3H7N   H3 2775   0.541   1.683  60.569  2.4587 -0.2765  0.3441
  214C3H7N  HC1 2776   0.441   1.535  60.399  2.0982  0.4191 -0.2697
  214C3H7N  HC2 2777   0.279   1.686  60.505 -0.2181 -1.5439 -0.3840
  214C3H7N  HC3 2778   0.240   1.656  60.337  1.1712  0.4893 -0.5148
  214C3H7N  HC4 2779   0.309   1.810  60.396 -1.0989  0.7372  4.9727
  214C3H7N  N41 2780   0.557   1.685  60.467 -0.1244 -0.3512 -0.1044
  214C3H7N   O1 2781   0.545   1.771  60.207 -0.4881  0.1218  0.2687
  214C3H7N   O2 2782   0.457   1.583  60.143  0.2281  0.1860  0.4154
  215C3H7N   C1 2783   0.108   2.041  59.952 -0.5248 -0.2454 -0.5385
  215C3H7N  CT1 2784   0.154   2.048  60.094  0.0744 -0.4249  0.2211
  215C3H7N  CT2 2785   0.263   1.948  60.109  1.0606 -0.0868 -0.3840
  215C3H7N   H1 2786   0.012   1.926  60.185  1.8494 -0.1155 -1.7627
  215C3H7N   H2 2787  20.490   2.092  60.176 -0.2768  0.3616  0.5581
  215C3H7N   H3 2788   0.084   2.034  60.294 -0.8640  0.0934 -0.1888
  215C3H7N  HC1 2789   0.194   2.146  60.119  1.4019 -0.2638 -2.3524
  215C3H7N  HC2 2790   0.302   1.948  60.210  0.2296  0.6647 -0.0534
  215C3H7N  HC3 2791   0.350   1.974  60.048 -0.1573  2.5674 -1.0478
  215C3H7N  HC4 2792   0.228   1.847  60.088  2.2291 -0.3581 -1.0674
  215C3H7N  N41 2793   0.053   2.020  60.196  0.1810  0.4876 -0.5851
  215C3H7N   O1 2794   0.044   1.942  59.922  0.2167 -0.7868  0.2101
  215C3H7N   O2 2795   0.154   2.112  59.864  0.1925 -0.2888  0.3197
  216C3H7N   C1 2796  20.314   2.278  60.591 -0.5106  0.2157 -0.1363
  216C3H7N  CT1 2797  20.358   2.256  60.446 -0.2453  0.5663 -0.1112
  216C3H7N  CT2 2798  20.481   2.344  60.409 -0.1420 -0.2283  0.1850
  216C3H7N   H1 2799  20.228   2.376  60.330  2.2076 -0.0985  0.1515
  216C3H7N   H2 2800  20.179   2.212  60.361 -0.9229 -0.1823 -0.5940
  216C3H7N   H3 2801  20.288   2.252  60.244  1.4115 -2.4694  1.2972
  216C3H7N  HC1 2802  20.376   2.148  60.439 -1.4349  0.4478 -1.5750
  216C3H7N  HC2 2803   0.004   2.330  60.306 -1.1737  1.5116 -0.3742
  216C3H7N  HC3 2804   0.050   2.330  60.485 -0.5283 -1.0767  0.4325
  216C3H7N  HC4 2805  20.451   2.448  60.411  2.1839  0.4714  1.5433
  216C3H7N  N41 2806  20.256   2.277  60.339 -0.1190 -0.7790  0.3820
  216C3H7N   O1 2807  20.233   2.367  60.615 -0.1527  0.5996 -0.2815
  216C3H7N   O2 2808  20.357   2.208  60.679  0.2130 -0.1519 -0.6045
  217C3H7N   C1 2809   0.206   1.428  60.859 -1.0950 -0.3730  0.2207
  217C3H7N  CT1 2810   0.151   1.423  60.715 -0.0266  0.5140 -0.3385
  217C3H7N  CT2 2811   0.047   1.307  60.707 -0.1846 -0.0981 -1.3897
  217C3H7N   H1 2812   0.294   1.303  60.627  1.6156  0.2176 -1.2542
  217C3H7N   H2 2813   0.336   1.460  60.606  0.2523 -0.1282 -1.1258
  217C3H7N   H3 2814   0.214   1.394  60.514  0.2773  0.5436  0.5059
  217C3H7N  HC1 2815   0.108   1.520  60.692  0.1611  0.8287  0.6087
  217C3H7N  HC2 2816   0.004   1.296  60.607 -1.2663 -0.5836 -0.8836
  217C3H7N  HC3 2817  20.475   1.327  60.777  0.0648 -1.3650 -0.7177
  217C3H7N  HC4 2818   0.103   1.214  60.721  1.0328  0.7557 -0.4538
  217C3H7N  N41 2819   0.254   1.397  60.609  0.2075 -0.0062  0.5549
  217C3H7N   O1 2820   0.246   1.327  60.913  0.2128 -0.2201 -0.5659
  217C3H7N   O2 2821   0.171   1.524  60.929  0.2038  0.3309 -0.5057
  218C3H7N   C1 2822   0.515   1.658  60.803  0.3695 -0.1692  0.1224
  218C3H7N  CT1 2823   0.493   1.663  60.951  0.0839 -0.0026 -0.2941
  218C3H7N  CT2 2824   0.380   1.768  60.983 -0.4886  0.0886  0.0463
  218C3H7N   H1 2825   0.637   1.793  61.015 -1.8274  0.7126 -0.8318
  218C3H7N   H2 2826   0.688   1.632  61.019 -0.1471  0.6015 -0.1413
  218C3H7N   H3 2827   0.581   1.696  61.140  4.1585  2.8928  1.5675
  218C3H7N  HC1 2828   0.469   1.568  60.998  3.1643 -0.1086  1.2013
  218C3H7N  HC2 2829   0.357   1.750  61.088  0.7950 -0.5107  0.2439
  218C3H7N  HC3 2830   0.304   1.746  60.908 -0.9841  2.3967 -0.1718
  218C3H7N  HC4 2831   0.415   1.870  60.968  1.5343 -0.6046 -0.1637
  218C3H7N  N41 2832   0.610   1.696  61.040 -0.1635  0.4840  0.1493
  218C3H7N   O1 2833   0.580   1.737  60.742  0.1772  0.2669  1.0895
  218C3H7N   O2 2834   0.442   1.585  60.737 -0.0036  0.1168 -0.1260
  219C3H7N   C1 2835   0.141   2.014  60.517 -0.7045 -0.0847  0.6283
  219C3H7N  CT1 2836   0.164   2.037  60.662 -0.0792  0.1361  0.4573
  219C3H7N  CT2 2837   0.260   1.938  60.721  0.0369 -0.2003  0.1775
  219C3H7N   H1 2838  20.505   1.930  60.745 -3.5482  1.1667  1.6769
  219C3H7N   H2 2839  20.477   2.086  60.708 -0.7432 -1.4741 -0.4229
  219C3H7N   H3 2840   0.064   2.048  60.846  1.6721 -0.8851 -0.2796
  219C3H7N  HC1 2841   0.195   2.140  60.676 -1.2933  0.3096  1.9478
  219C3H7N  HC2 2842   0.272   1.959  60.827  0.0640 -0.1627  0.1686
  219C3H7N  HC3 2843   0.359   1.932  60.675 -0.1439  2.3766 -0.5915
  219C3H7N  HC4 2844   0.216   1.838  60.715 -0.6010  0.2598 -4.6546
  219C3H7N  N41 2845   0.040   2.024  60.748  0.0492 -0.3401 -0.0304
  219C3H7N   O1 2846   0.057   1.929  60.490  0.3288 -0.5604  0.7725
  219C3H7N   O2 2847   0.168   2.100  60.433 -0.3501  0.1022 -0.1225
  220C3H7N   C1 2848  20.271   2.279  61.140 -0.2725 -0.3706  0.3054
  220C3H7N  CT1 2849  20.321   2.272  60.994  0.1575  0.0366 -0.7410
  220C3H7N  CT2 2850  20.443   2.360  60.968 -0.0726  0.1180  0.8201
  220C3H7N   H1 2851  20.190   2.421  60.906  0.0658 -0.8153  3.1453
  220C3H7N   H2 2852  20.139   2.261  60.898 -1.8701  1.4108  1.7235
  220C3H7N   H3 2853  20.264   2.313  60.800  1.7754  0.7093  1.1175
  220C3H7N  HC1 2854  20.351   2.172  60.964  1.7583  0.5847 -0.9831
  220C3H7N  HC2 2855  20.475   2.342  60.866 -0.9216  1.7872  0.2480
  220C3H7N  HC3 2856   0.011   2.338  61.043  0.7667  0.1287 -0.0404
  220C3H7N  HC4 2857  20.415   2.465  60.967  0.4802  0.2617 -1.0208
  220C3H7N  N41 2858  20.221   2.323  60.893 -0.3708 -0.6197  0.3180
  220C3H7N   O1 2859  20.204   2.372  61.179  0.2736 -0.1345  0.2855
  220C3H7N   O2 2860  20.342   2.225  61.225  0.0499  0.0820  0.5350
  221C3H7N   C1 2861   0.205   1.447  61.420 -0.6240  0.4693  0.0549
  221C3H7N  CT1 2862   0.167   1.441  61.272  0.2848  0.5957  0.7702
  221C3H7N  CT2 2863   0.058   1.333  61.245  0.8364 -0.3758 -0.1853
  221C3H7N   H1 2864   0.343   1.324  61.211  1.0684 -0.5107 -2.9245
  221C3H7N   H2 2865   0.360   1.485  61.185 -0.5660  0.0617 -2.2247
  221C3H7N   H3 2866   0.265   1.397  61.082  2.3899 -0.6157 -0.7478
  221C3H7N  HC1 2867   0.120   1.536  61.247 -0.7095 -0.0559  0.1306
  221C3H7N  HC2 2868   0.030   1.333  61.140  2.0263  0.8858 -0.5163
  221C3H7N  HC3 2869  20.481   1.358  61.307  0.7289 -3.3177  0.9290
  221C3H7N  HC4 2870   0.091   1.231  61.261  1.9121 -0.1370 -0.8387
  221C3H7N  N41 2871   0.291   1.408  61.182 -0.3171 -0.2956 -0.0353
  221C3H7N   O1 2872   0.254   1.344  61.467 -0.3582 -0.0449 -0.0343
  221C3H7N   O2 2873   0.147   1.523  61.500  0.5146  0.8709  0.6648
  222C3H7N   C1 2874   0.524   1.681  61.365 -0.1582 -0.4083 -0.3280
  222C3H7N  CT1 2875   0.473   1.677  61.514  0.0733 -0.3215 -0.1295
  222C3H7N  CT2 2876   0.347   1.773  61.533 -0.1106 -0.1582 -0.0855
  222C3H7N   H1 2877   0.606   1.815  61.596 -1.3852  0.0903  1.1741
  222C3H7N   H2 2878   0.653   1.647  61.605  1.4799  1.6255 -1.3993
  222C3H7N   H3 2879   0.542   1.707  61.709 -0.2067  2.5503  0.8854
  222C3H7N  HC1 2880   0.447   1.574  61.538  0.6021 -0.6080 -0.7716
  222C3H7N  HC2 2881   0.306   1.754  61.632  0.9665 -1.1072  0.1948
  222C3H7N  HC3 2882   0.265   1.760  61.463 -1.5818  0.0133  1.5891
  222C3H7N  HC4 2883   0.381   1.876  61.521 -1.5641  0.1561 -1.7193
  222C3H7N  N41 2884   0.577   1.717  61.613 -0.2273 -0.3701  0.5369
  222C3H7N   O1 2885   0.616   1.752  61.334  0.0511 -0.6776 -0.0978
  222C3H7N   O2 2886   0.465   1.628  61.272 -0.3507  0.1560  0.0378
  223C3H7N   C1 2887   0.077   2.048  61.081 -0.3556  0.1241 -0.0170
  223C3H7N  CT1 2888   0.112   2.059  61.234  0.1900  0.9331  0.6773
  223C3H7N  CT2 2889   0.240   1.981  61.274  0.5103 -0.1846  0.1445
  223C3H7N   H1 2890  20.479   1.926  61.334 -2.5669  0.9612 -0.3706
  223C3H7N   H2 2891  20.432   2.089  61.300  1.8593  1.5871  0.8558
  223C3H7N   H3 2892   0.026   2.056  61.428 -1.3651 -0.7263  1.6861
  223C3H7N  HC1 2893   0.132   2.164  61.251  0.9235  0.8573  0.3109
  223C3H7N  HC2 2894   0.279   2.025  61.366  1.2008 -1.4199  0.4534
  223C3H7N  HC3 2895   0.310   1.992  61.192  2.4457 -1.7321  1.5458
  223C3H7N  HC4 2896   0.209   1.877  61.278  3.3052 -1.0158  0.7086
  223C3H7N  N41 2897  20.507   2.025  61.333  0.6742  0.1329  0.7973
  223C3H7N   O1 2898   0.000   1.967  61.034  0.9419  0.3690 -0.0324
  223C3H7N   O2 2899   0.147   2.114  61.005  0.0446 -0.1717 -0.6464
  224C3H7N   C1 2900  20.351   2.305  61.723 -0.2195  0.2204  0.0975
  224C3H7N  CT1 2901  20.366   2.278  61.569 -0.1227  0.8326  1.0791
  224C3H7N  CT2 2902  20.475   2.376  61.514  0.0632  0.0726 -0.2791
  224C3H7N   H1 2903  20.209   2.400  61.502 -0.9240 -0.3621 -0.2460
  224C3H7N   H2 2904  20.153   2.246  61.516 -0.5879  0.3066 -0.5464
  224C3H7N   H3 2905  20.249   2.282  61.387 -0.1732 -1.8893  0.1687
  224C3H7N  HC1 2906  20.402   2.178  61.546  2.7669  2.1920 -0.4510
  224C3H7N  HC2 2907  20.500   2.369  61.408  0.1000  1.8251 -0.3833
  224C3H7N  HC3 2908   0.055   2.362  61.577  0.1189 -0.0042 -0.3722
  224C3H7N  HC4 2909  20.449   2.479  61.538 -1.0611  0.2773 -2.3562
  224C3H7N  N41 2910  20.236   2.301  61.488 -0.1364 -0.1636 -0.1379
  224C3H7N   O1 2911  20.247   2.352  61.760  0.4223 -0.0122  0.1506
  224C3H7N   O2 2912  20.428   2.250  61.799 -0.1306 -0.4370  0.5556
  225C3H7N   C1 2913   0.213   1.411  61.993  0.7122 -0.1135  0.3008
  225C3H7N  CT1 2914   0.173   1.432  61.852 -0.4096 -0.8367  0.5509
  225C3H7N  CT2 2915   0.055   1.339  61.817 -0.5438 -0.4386  0.0768
  225C3H7N   H1 2916   0.319   1.304  61.770 -0.7771 -0.4438  0.8742
  225C3H7N   H2 2917   0.378   1.454  61.775 -0.6851  1.7739  0.6349
  225C3H7N   H3 2918   0.262   1.413  61.654 -0.9586  1.5864  0.7671
  225C3H7N  HC1 2919   0.143   1.535  61.831 -0.4004 -0.8194  0.6194
  225C3H7N  HC2 2920   0.035   1.347  61.710  2.0009  0.1652 -0.3917
  225C3H7N  HC3 2921  20.479   1.361  61.882 -0.4209  0.1395  0.0412
  225C3H7N  HC4 2922   0.088   1.237  61.832 -0.9349 -0.5525  0.1597
  225C3H7N  N41 2923   0.292   1.402  61.753  0.5764 -0.1820  0.1431
  225C3H7N   O1 2924   0.315   1.348  62.011 -0.0068 -0.7644  0.0947
  225C3H7N   O2 2925   0.153   1.476  62.081 -0.2374  0.5708  0.5320
  226C3H7N   C1 2926   0.490   1.687  61.922  0.1962  0.4160 -0.4355
  226C3H7N  CT1 2927   0.463   1.669  62.073 -0.0552 -0.0751  0.9442
  226C3H7N  CT2 2928   0.375   1.785  62.125 -0.0838  0.0543 -0.0090
  226C3H7N   H1 2929   0.636   1.767  62.144 -0.0868 -0.3328  1.6408
  226C3H7N   H2 2930   0.648   1.596  62.142  1.6593  0.7008  1.5429
  226C3H7N   H3 2931   0.555   1.664  62.257  1.1671  0.5787  0.4135
  226C3H7N  HC1 2932   0.429   1.568  62.098  0.8190 -0.5356  0.3062
  226C3H7N  HC2 2933   0.346   1.769  62.229 -2.1253  0.2967 -0.5167
  226C3H7N  HC3 2934   0.284   1.772  62.066 -0.4074 -0.6174  0.6388
  226C3H7N  HC4 2935   0.421   1.883  62.116  0.1106 -0.0341  0.0268
  226C3H7N  N41 2936   0.587   1.678  62.159 -0.4866 -0.4583 -0.2844
  226C3H7N   O1 2937   0.547   1.786  61.891 -0.4760  0.5051 -0.1865
  226C3H7N   O2 2938   0.447   1.610  61.841 -0.5497 -0.3228 -0.1747
  227C3H7N   C1 2939   0.127   2.027  61.654  0.7357  0.7671  0.4504
  227C3H7N  CT1 2940   0.173   2.031  61.796 -0.3512  0.6372 -0.5368
  227C3H7N  CT2 2941   0.283   1.931  61.826 -0.3427 -0.0990  0.0898
  227C3H7N   H1 2942   0.033   1.908  61.876 -0.8691 -0.2907  1.6814
  227C3H7N   H2 2943  20.495   2.074  61.864  0.0484 -0.3767  1.9351
  227C3H7N   H3 2944   0.083   2.020  61.988 -1.9201 -0.2600  0.5359
  227C3H7N  HC1 2945   0.213   2.128  61.826  1.9706  0.2359 -2.2282
  227C3H7N  HC2 2946   0.313   1.944  61.930  0.2396 -0.3197 -0.0554
  227C3H7N  HC3 2947   0.370   1.944  61.761  0.0138  0.6302  0.6970
  227C3H7N  HC4 2948   0.241   1.831  61.818  0.5924 -0.5636  0.8904
  227C3H7N  N41 2949   0.061   2.007  61.888  0.6028 -0.4758 -0.0374
  227C3H7N   O1 2950   0.028   1.963  61.621 -0.7783  0.4598  0.9189
  227C3H7N   O2 2951   0.172   2.112  61.575 -0.0008  0.0173 -0.0495
  228C3H7N   C1 2952  20.321   2.281  62.293  0.2792  0.9545  0.2815
  228C3H7N  CT1 2953  20.358   2.271  62.144  0.5723  0.1833 -0.1984
  228C3H7N  CT2 2954  20.462   2.377  62.114  0.3372  0.5511  0.6048
  228C3H7N   H1 2955  20.209   2.382  62.058  1.0971 -0.3304  2.1903
  228C3H7N   H2 2956  20.170   2.218  62.080  0.2394 -1.1828 -1.3343
  228C3H7N   H3 2957  20.272   2.280  61.949  2.5904  1.5531  0.5840
  228C3H7N  HC1 2958  20.395   2.170  62.131  3.4807  1.2568 -0.7792
  228C3H7N  HC2 2959  20.487   2.374  62.008  0.9500  1.2790  0.7222
  228C3H7N  HC3 2960   0.044   2.354  62.171 -0.2680 -1.1971  0.8739
  228C3H7N  HC4 2961  20.435   2.479  62.143 -0.4633 -0.1892  2.5372
  228C3H7N  N41 2962  20.242   2.284  62.048  0.1835 -0.4604  0.0261
  228C3H7N   O1 2963  20.231   2.354  62.333 -0.0409  0.2864 -0.5471
  228C3H7N   O2 2964  20.390   2.215  62.366 -0.3195  0.4563 -0.0591
  229C3H7N   C1 2965   0.220   1.429  62.570  0.0758  0.0371 -0.7685
  229C3H7N  CT1 2966   0.181   1.437  62.424 -0.1775 -0.9246  0.5205
  229C3H7N  CT2 2967   0.063   1.342  62.391  0.3391  0.0071 -0.0018
  229C3H7N   H1 2968   0.334   1.321  62.321 -1.8725 -0.7604 -1.9085
  229C3H7N   H2 2969   0.376   1.482  62.332  0.8712 -0.7850 -1.9578
  229C3H7N   H3 2970   0.264   1.432  62.224 -0.9350  0.2125 -0.0693
  229C3H7N  HC1 2971   0.140   1.537  62.416 -2.3606 -1.7088  1.5179
  229C3H7N  HC2 2972   0.041   1.355  62.285  2.4517 -0.3899 -0.5200
  229C3H7N  HC3 2973  20.492   1.375  62.457  1.2407  0.8370  0.6809
  229C3H7N  HC4 2974   0.096   1.242  62.419  0.1214  0.1438  0.7481
  229C3H7N  N41 2975   0.296   1.417  62.321 -0.0197  0.0213 -0.3881
  229C3H7N   O1 2976   0.306   1.359  62.605  0.4431  0.0513 -0.0256
  229C3H7N   O2 2977   0.147   1.479  62.649  0.0607  0.1921  0.0264
  230C3H7N   C1 2978   0.518   1.686  62.524  0.1294  0.2055  0.2437
  230C3H7N  CT1 2979   0.461   1.663  62.664  0.2154 -0.1020 -0.7370
  230C3H7N  CT2 2980   0.331   1.740  62.696 -1.0141  0.7098 -0.7026
  230C3H7N   H1 2981   0.598   1.784  62.769  2.0722  0.4138 -2.8163
  230C3H7N   H2 2982   0.642   1.622  62.758 -0.0161  0.6218  0.7047
  230C3H7N   H3 2983   0.526   1.676  62.866  1.9473 -1.1334  0.0500
  230C3H7N  HC1 2984   0.422   1.561  62.668 -1.4787  0.3422 -4.2387
  230C3H7N  HC2 2985   0.297   1.705  62.793  0.9938 -1.4202 -0.7111
  230C3H7N  HC3 2986   0.252   1.721  62.623 -1.8848  1.3247  0.0608
  230C3H7N  HC4 2987   0.349   1.848  62.696  1.7679  0.2719 -0.9396
  230C3H7N  N41 2988   0.562   1.687  62.770  0.1936  1.0993 -0.4090
  230C3H7N   O1 2989   0.622   1.749  62.514  1.3085  0.3692 -0.3486
  230C3H7N   O2 2990   0.478   1.625  62.421  0.2380 -0.1341 -0.2132
  231C3H7N   C1 2991   0.122   2.035  62.219  0.1637 -0.1672  0.3379
  231C3H7N  CT1 2992   0.154   2.038  62.372  0.3855  0.1065 -0.6111
  231C3H7N  CT2 2993   0.269   1.945  62.414  0.2214 -0.4781 -0.1275
  231C3H7N   H1 2994   0.007   1.915  62.452  1.5025 -0.5070  0.8541
  231C3H7N   H2 2995  20.474   2.077  62.445 -0.8731 -1.1079 -0.4741
  231C3H7N   H3 2996   0.065   2.035  62.566 -1.6512 -0.7914 -0.0633
  231C3H7N  HC1 2997   0.171   2.142  62.399  1.6178 -0.5723  1.2819
  231C3H7N  HC2 2998   0.295   1.969  62.517  0.4591  1.1594 -0.5624
  231C3H7N  HC3 2999   0.354   1.960  62.348  1.0010 -1.0579  0.7347
  231C3H7N  HC4 3000   0.247   1.839  62.398 -0.8027 -0.7235  2.5710
  231C3H7N  N41 3001   0.042   2.011  62.468  0.3785  0.2029 -0.8124
  231C3H7N   O1 3002   0.074   1.931  62.169  0.4333 -0.0143 -0.5103
  231C3H7N   O2 3003   0.180   2.111  62.146 -0.5426  0.1522 -0.5188
  232C3H7N   C1 3004  20.329   2.285  62.858  0.4571  0.0878  0.2320
  232C3H7N  CT1 3005  20.360   2.273  62.709 -0.3110 -0.3897  0.8843
  232C3H7N  CT2 3006  20.477   2.368  62.686 -0.0831 -0.8519 -0.1452
  232C3H7N   H1 3007  20.224   2.401  62.613  0.5356 -0.2346 -1.3580
  232C3H7N   H2 3008  20.172   2.238  62.610 -1.9854  0.8949  0.0724
  232C3H7N   H3 3009  20.295   2.297  62.512  0.2264 -0.2651  1.2148
  232C3H7N  HC1 3010  20.378   2.168  62.689 -0.1929  0.0095 -1.1712
  232C3H7N  HC2 3011   0.007   2.351  62.586  1.5293  0.4622  0.2258
  232C3H7N  HC3 3012   0.049   2.352  62.757  0.1719  0.2980 -0.1754
  232C3H7N  HC4 3013  20.446   2.473  62.692  1.2087 -0.3559 -1.6847
  232C3H7N  N41 3014  20.253   2.302  62.606 -0.6016 -0.7528  0.8682
  232C3H7N   O1 3015  20.240   2.356  62.895  0.3473 -0.3690  0.2430
  232C3H7N   O2 3016  20.380   2.214  62.941  0.1345 -0.4502 -0.3639
  233C3H7N   C1 3017   0.193   1.402  63.132  0.3706  0.1006  0.8241
  233C3H7N  CT1 3018   0.159   1.410  62.978 -0.6034  0.4176  0.0956
  233C3H7N  CT2 3019   0.050   1.307  62.924 -0.7022  0.2856 -0.2564
  233C3H7N   H1 3020   0.322   1.313  62.916 -0.6338 -0.9405 -1.6628
  233C3H7N   H2 3021   0.341   1.473  62.935  1.4179 -1.6734  2.0337
  233C3H7N   H3 3022   0.267   1.419  62.794  2.5592 -1.1243 -0.2220
  233C3H7N  HC1 3023   0.118   1.508  62.955 -1.1419  0.0377 -0.5720
  233C3H7N  HC2 3024   0.025   1.337  62.823  0.0583  0.5095 -0.3848
  233C3H7N  HC3 3025  20.474   1.314  62.992 -0.1973  2.1849  0.2394
  233C3H7N  HC4 3026   0.090   1.206  62.934 -2.7942 -0.3339  2.3469
  233C3H7N  N41 3027   0.276   1.404  62.895  0.5628  0.1240  0.1843
  233C3H7N   O1 3028   0.283   1.323  63.168 -0.2918  0.0665 -0.3530
  233C3H7N   O2 3029   0.151   1.487  63.211  0.6820 -0.0025 -0.0961
  234C3H7N   C1 3030   0.507   1.646  63.081 -0.7480 -0.4394 -0.7532
  234C3H7N  CT1 3031   0.464   1.648  63.232  0.0077  0.6310  0.0270
  234C3H7N  CT2 3032   0.339   1.737  63.257  0.0548 -0.6079  0.2672
  234C3H7N   H1 3033   0.604   1.778  63.330  1.2822  0.1452 -0.4856
  234C3H7N   H2 3034   0.656   1.626  63.317  0.3449  1.5591  0.9974
  234C3H7N   H3 3035   0.529   1.663  63.425  2.9224 -1.8694  0.8610
  234C3H7N  HC1 3036   0.443   1.544  63.253  1.3204  0.5538  0.9748
  234C3H7N  HC2 3037   0.304   1.723  63.359 -0.8230  0.4438  0.1128
  234C3H7N  HC3 3038   0.264   1.706  63.185  0.7087 -1.2489 -0.1502
  234C3H7N  HC4 3039   0.370   1.842  63.252 -0.5564 -0.2976  2.6421
  234C3H7N  N41 3040   0.570   1.681  63.332 -0.4057  0.7365 -0.2138
  234C3H7N   O1 3041   0.594   1.726  63.043 -0.1391 -0.0368  0.4622
  234C3H7N   O2 3042   0.450   1.578  63.001 -0.6411  0.8003  0.1792
  235C3H7N   C1 3043   0.098   2.037  62.790 -0.6988  0.1055  0.2297
  235C3H7N  CT1 3044   0.146   2.040  62.939  0.1015  0.1915 -0.0768
  235C3H7N  CT2 3045   0.249   1.932  62.971  0.4720 -0.2291  0.1501
  235C3H7N   H1 3046  20.503   1.929  63.010  2.1426 -0.3933 -1.6094
  235C3H7N   H2 3047  20.478   2.097  63.018  0.9316  0.0274  0.6146
  235C3H7N   H3 3048   0.055   2.023  63.138 -0.0109 -1.9073  0.1892
  235C3H7N  HC1 3049   0.188   2.139  62.952  0.3661  0.0299  0.2963
  235C3H7N  HC2 3050   0.266   1.946  63.078  2.4346 -0.0680 -0.1700
  235C3H7N  HC3 3051   0.334   1.960  62.908 -0.0554 -0.8393 -0.8437
  235C3H7N  HC4 3052   0.213   1.831  62.952 -0.3705 -0.0493  0.7470
  235C3H7N  N41 3053   0.035   2.020  63.037  0.8216 -0.2316 -0.0456
  235C3H7N   O1 3054   0.025   1.953  62.746  0.0237  0.0689 -0.1466
  235C3H7N   O2 3055   0.141   2.122  62.713 -0.3226 -0.5360 -0.2898
  236C3H7N   C1 3056  20.312   2.272  63.409  0.1464  0.2265  0.3305
  236C3H7N  CT1 3057  20.352   2.272  63.267  0.3100 -0.1045 -0.1279
  236C3H7N  CT2 3058  20.457   2.373  63.230 -0.2362  0.5545  0.2167
  236C3H7N   H1 3059  20.207   2.395  63.187  1.2485  0.3764  0.6709
  236C3H7N   H2 3060  20.158   2.226  63.198  1.2518  0.2284  1.8770
  236C3H7N   H3 3061  20.258   2.281  63.079 -5.9564  0.7682 -1.6952
  236C3H7N  HC1 3062  20.383   2.169  63.252 -1.3506 -0.2287 -3.1366
  236C3H7N  HC2 3063  20.478   2.347  63.127 -2.2868  0.1342 -0.1193
  236C3H7N  HC3 3064   0.040   2.362  63.287  0.8067  1.5198 -1.2537
  236C3H7N  HC4 3065  20.418   2.475  63.233  0.3330  0.8378 -1.6952
  236C3H7N  N41 3066  20.232   2.295  63.178  0.8108  0.2883  0.3892
  236C3H7N   O1 3067  20.254   2.371  63.445 -0.2125  0.3078 -0.5833
  236C3H7N   O2 3068  20.386   2.211  63.487  0.2472  0.1327  0.2936
  237C3H7N   C1 3069   0.174   1.445  63.706  0.5537  0.1229  0.2218
  237C3H7N  CT1 3070   0.153   1.449  63.552  0.6622  0.3239 -0.0303
  237C3H7N  CT2 3071   0.044   1.348  63.512 -0.0386 -0.0259 -0.5125
  237C3H7N   H1 3072   0.290   1.306  63.479 -0.8084 -0.3799  0.5917
  237C3H7N   H2 3073   0.349   1.468  63.488 -0.8972  0.6512  1.9772
  237C3H7N   H3 3074   0.240   1.431  63.372 -0.6023 -1.1809  0.4851
  237C3H7N  HC1 3075   0.123   1.547  63.514  1.6389  0.9371  0.7586
  237C3H7N  HC2 3076   0.032   1.369  63.406  0.4218 -1.0487 -0.7686
  237C3H7N  HC3 3077  20.466   1.373  63.573  1.4729  1.1868  1.2151
  237C3H7N  HC4 3078   0.084   1.252  63.544  1.1489  0.9539  1.0109
  237C3H7N  N41 3079   0.268   1.407  63.468  0.0662 -0.1904  0.5520
  237C3H7N   O1 3080   0.262   1.373  63.753  0.9186  0.1109 -0.1754
  237C3H7N   O2 3081   0.091   1.495  63.778  0.5682  0.3950  0.4396
  238C3H7N   C1 3082   0.491   1.676  63.641 -0.4068  0.0562  1.9691
  238C3H7N  CT1 3083   0.454   1.652  63.788 -0.0903 -0.6151  0.3227
  238C3H7N  CT2 3084   0.328   1.734  63.800 -0.0817 -0.3154 -0.3362
  238C3H7N   H1 3085   0.590   1.783  63.879  0.4439  0.2479  1.5646
  238C3H7N   H2 3086   0.657   1.630  63.876  0.2637 -0.1450  3.5875
  238C3H7N   H3 3087   0.534   1.674  63.984 -0.3263  0.6297 -0.2601
  238C3H7N  HC1 3088   0.434   1.546  63.802  0.2285 -0.7270 -0.0488
  238C3H7N  HC2 3089   0.288   1.729  63.901  1.7577  1.9019  0.5697
  238C3H7N  HC3 3090   0.245   1.698  63.740  0.1830  2.0559 -2.1971
  238C3H7N  HC4 3091   0.352   1.839  63.779 -0.2629 -0.2228 -0.0920
  238C3H7N  N41 3092   0.569   1.682  63.887 -0.1157  0.2073 -0.2200
  238C3H7N   O1 3093   0.583   1.749  63.607 -0.1850 -0.3819 -0.0991
  238C3H7N   O2 3094   0.436   1.614  63.550  0.2867 -0.6781 -0.5551
  239C3H7N   C1 3095   0.110   2.038  63.346  0.8915  0.9197  0.5869
  239C3H7N  CT1 3096   0.158   2.057  63.492 -0.5765 -0.2263 -0.4426
  239C3H7N  CT2 3097   0.260   1.947  63.531 -0.0178  0.0026  0.2315
  239C3H7N   H1 3098   0.023   1.930  63.597  1.8716 -0.6096  0.6700
  239C3H7N   H2 3099  20.482   2.096  63.578  0.2909 -0.1846 -0.2707
  239C3H7N   H3 3100   0.099   2.051  63.684 -0.5741 -0.1566  0.9048
  239C3H7N  HC1 3101   0.201   2.154  63.519 -1.3412 -0.0428  0.1497
  239C3H7N  HC2 3102   0.292   1.981  63.630 -1.4463 -1.1320  1.1230
  239C3H7N  HC3 3103   0.350   1.952  63.470  1.1982  0.0884  1.9812
  239C3H7N  HC4 3104   0.218   1.847  63.534 -1.2558  0.4955 -0.4163
  239C3H7N  N41 3105   0.050   2.030  63.595  0.1667 -0.1338  0.4770
  239C3H7N   O1 3106   0.043   1.938  63.320  0.0822 -0.6425 -0.1588
  239C3H7N   O2 3107   0.138   2.117  63.260  0.0981 -0.3454  0.4779
  240C3H7N   C1 3108  20.312   2.269  63.967 -0.4668  0.7606 -0.7010
  240C3H7N  CT1 3109  20.353   2.257  63.822 -0.0866 -0.7843  0.1120
  240C3H7N  CT2 3110  20.472   2.350  63.784  0.6064  0.0986  0.0929
  240C3H7N   H1 3111  20.216   2.384  63.732 -1.2486 -0.5505 -0.0516
  240C3H7N   H2 3112  20.167   2.224  63.737  0.5022  0.1989  1.0805
  240C3H7N   H3 3113  20.282   2.269  63.628  0.8102 -1.9780  0.2764
  240C3H7N  HC1 3114  20.383   2.154  63.801  0.0897 -0.5883 -0.6255
  240C3H7N  HC2 3115  20.508   2.328  63.683  1.9302 -1.1058  0.8127
  240C3H7N  HC3 3116   0.048   2.333  63.849  2.9952  0.6475 -2.7863
  240C3H7N  HC4 3117  20.441   2.454  63.797  2.0336  0.4333  0.8277
  240C3H7N  N41 3118  20.248   2.287  63.724  0.4506  0.0121 -0.1858
  240C3H7N   O1 3119  20.256   2.368  64.005  0.3270 -0.1386  0.0033
  240C3H7N   O2 3120  20.354   2.190  64.053 -0.3639  0.2474  0.2037
  241C3H7N   C1 3121   0.147   1.430  64.268  0.5070 -0.1007 -0.2542
  241C3H7N  CT1 3122   0.109   1.458  64.121  0.2466 -0.1108  0.1347
  241C3H7N  CT2 3123  20.506   1.365  64.075  0.1000 -0.6303  0.1717
  241C3H7N   H1 3124   0.248   1.337  64.041 -2.3677 -0.1481 -1.1521
  241C3H7N   H2 3125   0.303   1.495  64.049  1.1164 -0.7868  0.8472
  241C3H7N   H3 3126   0.202   1.448  63.929  0.5945 -1.9960 -0.5555
  241C3H7N  HC1 3127   0.077   1.560  64.102 -1.1654 -0.3544  1.1440
  241C3H7N  HC2 3128  20.486   1.390  63.971  1.9033  1.5635  0.3243
  241C3H7N  HC3 3129  20.413   1.376  64.130 -0.0735 -1.0151 -0.0446
  241C3H7N  HC4 3130   0.023   1.260  64.081  0.8645 -0.3537  1.9587
  241C3H7N  N41 3131   0.220   1.436  64.030  0.2201  0.7453 -0.1184
  241C3H7N   O1 3132   0.242   1.364  64.299  0.2255 -0.7052 -0.7698
  241C3H7N   O2 3133   0.097   1.492  64.361 -0.4952 -0.0845  0.4522
  242C3H7N   C1 3134   0.471   1.650  64.215  0.2334 -0.0403 -0.2105
  242C3H7N  CT1 3135   0.437   1.638  64.368 -0.2753 -0.2253  0.3729
  242C3H7N  CT2 3136   0.321   1.734  64.403 -0.0515  0.3111 -0.2684
  242C3H7N   H1 3137   0.603   1.766  64.446 -3.2584  1.1768 -0.9411
  242C3H7N   H2 3138   0.635   1.609  64.418  0.6226  4.0343 -4.2857
  242C3H7N   H3 3139   0.546   1.671  64.552  0.5185 -2.0270 -0.1542
  242C3H7N  HC1 3140   0.402   1.537  64.390 -1.1931 -0.0702 -0.3524
  242C3H7N  HC2 3141   0.305   1.718  64.510  0.8851  0.5428 -0.0845
  242C3H7N  HC3 3142   0.235   1.708  64.342 -0.1070  0.0579 -0.0756
  242C3H7N  HC4 3143   0.351   1.836  64.382 -1.3726  0.8145  0.2880
  242C3H7N  N41 3144   0.560   1.672  64.450 -1.1662  0.2101 -0.4077
  242C3H7N   O1 3145   0.562   1.718  64.172  0.2607  0.0014 -0.1065
  242C3H7N   O2 3146   0.393   1.618  64.132  0.5260  0.2010  0.3679
  243C3H7N   C1 3147   0.132   2.011  63.941 -0.1875  0.0703  0.5653
  243C3H7N  CT1 3148   0.166   2.014  64.090  0.6542 -0.5796  0.6228
  243C3H7N  CT2 3149   0.282   1.915  64.119 -0.2149 -0.3425 -0.0084
  243C3H7N   H1 3150  20.509   1.910  64.173  1.2351 -0.1878 -0.0097
  243C3H7N   H2 3151  20.489   2.077  64.150  2.2743  2.6484  0.7422
  243C3H7N   H3 3152   0.061   2.021  64.277  0.7977  0.4469 -0.6607
  243C3H7N  HC1 3153   0.203   2.113  64.117  1.7745 -0.5740 -0.8720
  243C3H7N  HC2 3154   0.313   1.938  64.221  0.8755 -0.7467 -0.2356
  243C3H7N  HC3 3155   0.371   1.926  64.058  0.0581 -3.7591 -0.3432
  243C3H7N  HC4 3156   0.245   1.814  64.100  1.7112 -0.8576 -1.2356
  243C3H7N  N41 3157   0.046   2.002  64.176  0.2339  0.3390 -0.5709
  243C3H7N   O1 3158   0.037   1.948  63.898 -0.9357  0.2120 -0.4688
  243C3H7N   O2 3159   0.178   2.102  63.869 -0.3523  0.1213  0.4431
  244C3H7N   C1 3160  20.344   2.256  64.556  1.5051  0.0097  0.1929
  244C3H7N  CT1 3161  20.385   2.243  64.404 -0.2118 -1.0710  0.1704
  244C3H7N  CT2 3162  20.506   2.325  64.370 -0.9195 -0.4801 -0.2386
  244C3H7N   H1 3163  20.243   2.383  64.319 -0.2766 -0.0423  0.7010
  244C3H7N   H2 3164  20.190   2.229  64.331  0.2011  0.1809  3.2097
  244C3H7N   H3 3165  20.302   2.266  64.215 -0.5898 -0.7105 -0.2052
  244C3H7N  HC1 3166  20.406   2.138  64.382 -1.0651 -0.4431 -4.0902
  244C3H7N  HC2 3167   0.037   2.309  64.270 -2.0497 -1.0732 -0.6041
  244C3H7N  HC3 3168   0.074   2.297  64.441  0.8945  0.8471 -1.6173
  244C3H7N  HC4 3169  20.485   2.432  64.373  1.8535  0.2230 -2.8467
  244C3H7N  N41 3170  20.275   2.285  64.313 -0.3450 -0.0153 -0.2705
  244C3H7N   O1 3171  20.269   2.347  64.598 -0.0721 -0.6406 -0.4670
  244C3H7N   O2 3172  20.401   2.180  64.630  0.0026 -0.1682  0.0295
  245C3H7N   C1 3173   0.147   1.392  64.827  0.7117  0.2440  0.8092
  245C3H7N  CT1 3174   0.117   1.434  64.677 -0.6558  0.1221 -0.2825
  245C3H7N  CT2 3175  20.508   1.351  64.628 -0.0571 -0.5691 -0.0041
  245C3H7N   H1 3176   0.267   1.316  64.599 -0.5699  0.1530  2.6142
  245C3H7N   H2 3177   0.316   1.468  64.629 -1.0952  2.6216 -1.3661
  245C3H7N   H3 3178   0.233   1.434  64.490 -3.1375  1.6947  0.6702
  245C3H7N  HC1 3179   0.090   1.540  64.670 -0.1306  0.2403 -0.6032
  245C3H7N  HC2 3180  20.468   1.373  64.529  1.6535  0.1801 -0.5549
  245C3H7N  HC3 3181  20.423   1.352  64.696  0.2577  0.8745  0.3892
  245C3H7N  HC4 3182   0.036   1.249  64.624 -1.1223 -0.9907  0.7073
  245C3H7N  N41 3183   0.236   1.414  64.592 -0.2544  0.1033  0.3063
  245C3H7N   O1 3184   0.222   1.309  64.844 -0.0001  0.6771 -0.2960
  245C3H7N   O2 3185   0.101   1.455  64.919  0.6735 -1.2901 -0.6493
  246C3H7N   C1 3186   0.487   1.651  64.781 -0.5149 -0.5088 -0.9000
  246C3H7N  CT1 3187   0.438   1.635  64.925 -0.3446 -0.0309  0.1191
  246C3H7N  CT2 3188   0.322   1.722  64.957 -0.1048 -0.3606 -0.7492
  246C3H7N   H1 3189   0.589   1.759  64.992 -0.1374 -1.0828 -1.3873
  246C3H7N   H2 3190   0.627   1.602  65.015 -0.2484 -1.5068  0.7731
  246C3H7N   H3 3191   0.517   1.669  65.120 -0.9980  0.9738 -0.4579
  246C3H7N  HC1 3192   0.401   1.533  64.937 -0.6633  0.4085  3.2505
  246C3H7N  HC2 3193   0.287   1.717  65.060  1.1714 -1.5013 -0.3500
  246C3H7N  HC3 3194   0.234   1.702  64.895  0.0248 -1.4985 -0.5816
  246C3H7N  HC4 3195   0.347   1.826  64.936 -0.9171  0.0917  0.5143
  246C3H7N  N41 3196   0.549   1.669  65.022  0.2478 -0.8264 -0.0761
  246C3H7N   O1 3197   0.569   1.737  64.763  0.1052 -0.0925 -0.4088
  246C3H7N   O2 3198   0.422   1.611  64.688 -0.2247 -0.3835  0.4573
  247C3H7N   C1 3199   0.131   2.027  64.496  0.4892  0.6406  0.0923
  247C3H7N  CT1 3200   0.170   2.032  64.647  0.3186  0.1926 -0.3263
  247C3H7N  CT2 3201   0.289   1.945  64.684 -0.0428 -0.3173  0.2558
  247C3H7N   H1 3202   0.026   1.914  64.728 -2.6124  1.7798  1.2204
  247C3H7N   H2 3203  20.487   2.076  64.725 -2.0953 -2.0839  0.4476
  247C3H7N   H3 3204   0.070   2.022  64.845 -2.6175  3.1031  0.5221
  247C3H7N  HC1 3205   0.205   2.134  64.661  1.0450 -0.2348  1.0991
  247C3H7N  HC2 3206   0.325   1.962  64.785  1.0448  2.4458 -0.5545
  247C3H7N  HC3 3207   0.376   1.969  64.624  0.7516 -0.2420  1.4207
  247C3H7N  HC4 3208   0.261   1.840  64.671 -0.4072  0.0131 -1.9014
  247C3H7N  N41 3209   0.056   2.011  64.743  0.6083  0.9883  0.2316
  247C3H7N   O1 3210   0.032   1.955  64.469 -0.2350 -1.2270  0.3140
  247C3H7N   O2 3211   0.207   2.069  64.414  0.1385  0.2250 -0.4755
  248C3H7N   C1 3212  20.343   2.263  65.129 -1.1082  0.1082 -0.1617
  248C3H7N  CT1 3213  20.392   2.241  64.978 -0.3926  0.3178  0.2684
  248C3H7N  CT2 3214   0.006   2.323  64.940 -0.2556  0.3226  0.1799
  248C3H7N   H1 3215  20.248   2.358  64.885  0.1929 -1.3620  2.6545
  248C3H7N   H2 3216  20.207   2.195  64.901 -0.1392 -1.2683 -2.3944
  248C3H7N   H3 3217  20.312   2.239  64.779 -1.3547 -1.6795 -0.7030
  248C3H7N  HC1 3218  20.420   2.136  64.984  0.9852  0.6614 -0.0967
  248C3H7N  HC2 3219   0.030   2.278  64.844 -0.4840 -0.7169  0.6114
  248C3H7N  HC3 3220   0.079   2.297  65.017 -0.1923 -0.4967 -0.1496
  248C3H7N  HC4 3221  20.494   2.428  64.920  0.0083  0.4729  0.6794
  248C3H7N  N41 3222  20.282   2.261  64.875  0.4350 -1.0250 -0.2547
  248C3H7N   O1 3223  20.252   2.334  65.167  0.4143 -0.2124 -0.1167
  248C3H7N   O2 3224  20.386   2.184  65.212  0.4387 -0.0407  0.4578
  249C3H7N   C1 3225   0.184   1.417  65.398  1.8262  0.4969  0.5416
  249C3H7N  CT1 3226   0.136   1.429  65.251 -0.2943 -0.2519  0.4479
  249C3H7N  CT2 3227   0.025   1.321  65.226 -0.0832 -0.3820 -0.5343
  249C3H7N   H1 3228   0.280   1.296  65.161  0.5690  0.2318  0.4283
  249C3H7N   H2 3229   0.320   1.459  65.158  0.2034 -0.5736 -0.1265
  249C3H7N   H3 3230   0.204   1.399  65.056  0.1064  0.9177  0.5766
  249C3H7N  HC1 3231   0.098   1.527  65.222 -1.1848 -1.0834 -1.3093
  249C3H7N  HC2 3232  20.504   1.323  65.121  2.0272  0.5552 -1.1397
  249C3H7N  HC3 3233  20.445   1.346  65.283 -0.7224  1.4403 -2.2766
  249C3H7N  HC4 3234   0.070   1.228  65.261  1.8904 -0.0731 -2.1631
  249C3H7N  N41 3235   0.242   1.392  65.152 -0.2899 -0.0825  0.6744
  249C3H7N   O1 3236   0.277   1.348  65.433 -0.3124 -0.2112 -0.3359
  249C3H7N   O2 3237   0.107   1.454  65.491  0.4673 -0.3535 -0.2193
  250C3H7N   C1 3238   0.469   1.663  65.343  0.0099 -0.0405 -0.2365
  250C3H7N  CT1 3239   0.440   1.631  65.493 -0.2044  0.3736 -0.9707
  250C3H7N  CT2 3240   0.325   1.712  65.532  1.0463 -0.7268 -0.7639
  250C3H7N   H1 3241   0.586   1.762  65.564  4.1916 -0.8058 -0.5380
  250C3H7N   H2 3242   0.628   1.601  65.554 -1.0209 -0.1798 -1.9548
  250C3H7N   H3 3243   0.539   1.650  65.685  1.5828  1.0282  0.5890
  250C3H7N  HC1 3244   0.419   1.525  65.506  4.0892 -0.2786  1.8293
  250C3H7N  HC2 3245   0.297   1.677  65.631 -3.6002  1.9990 -0.9395
  250C3H7N  HC3 3246   0.241   1.697  65.464 -1.4085  3.2242  1.1937
  250C3H7N  HC4 3247   0.346   1.819  65.532 -1.1463 -0.2392  1.5801
  250C3H7N  N41 3248   0.554   1.666  65.584  0.4909  0.5391  0.3473
  250C3H7N   O1 3249   0.548   1.753  65.314 -0.2357 -0.4085  0.0239
  250C3H7N   O2 3250   0.424   1.588  65.255 -0.1630  0.0059  0.0795
  251C3H7N   C1 3251   0.155   1.998  65.058 -0.4140  0.5916  0.4569
  251C3H7N  CT1 3252   0.178   2.020  65.204  0.6163 -0.1351 -0.7492
  251C3H7N  CT2 3253   0.288   1.918  65.255 -0.3196  1.2050 -0.6261
  251C3H7N   H1 3254   0.027   1.890  65.268  1.7003 -0.1792 -0.2778
  251C3H7N   H2 3255  20.494   2.044  65.263 -0.7244 -1.2746 -1.8424
  251C3H7N   H3 3256   0.083   1.995  65.391  0.9552 -1.3308 -0.0091
  251C3H7N  HC1 3257   0.215   2.116  65.241  0.7705 -1.7072  3.4917
  251C3H7N  HC2 3258   0.310   1.942  65.359 -0.3362  2.9542 -1.0133
  251C3H7N  HC3 3259   0.375   1.929  65.190  0.4429  0.0549  0.1822
  251C3H7N  HC4 3260   0.240   1.821  65.250  0.2269  0.8598  0.6694
  251C3H7N  N41 3261   0.064   1.983  65.290  0.0250  0.4600 -0.0573
  251C3H7N   O1 3262   0.061   1.923  65.022  0.5602  0.0465  0.2937
  251C3H7N   O2 3263   0.218   2.070  64.982  0.5605  1.1431 -0.1737
  252C3H7N   C1 3264  20.339   2.281  65.697  0.2261 -0.0281  0.6049
  252C3H7N  CT1 3265  20.371   2.256  65.547  0.4094 -0.4732  0.6743
  252C3H7N  CT2 3266  20.468   2.367  65.506  0.2726 -1.2548 -0.4151
  252C3H7N   H1 3267  20.207   2.353  65.452  0.5584  0.2078 -1.6570
  252C3H7N   H2 3268  20.173   2.192  65.476 -1.2205  1.8057  0.8601
  252C3H7N   H3 3269  20.282   2.244  65.363 -3.4619 -0.7164 -0.8559
  252C3H7N  HC1 3270  20.415   2.156  65.542  0.0880 -0.5859  0.1434
  252C3H7N  HC2 3271  20.495   2.356  65.401  4.3571 -0.5482  0.4972
  252C3H7N  HC3 3272   0.051   2.371  65.564 -1.4576  3.4898  2.3007
  252C3H7N  HC4 3273  20.426   2.467  65.512  0.8373 -0.8554 -2.7111
  252C3H7N  N41 3274  20.250   2.260  65.460  0.1297  0.1548  0.2492
  252C3H7N   O1 3275  20.250   2.358  65.726 -0.1404  0.5018  0.5329
  252C3H7N   O2 3276  20.397   2.214  65.780  0.5331 -0.0826  0.1289
  253C3H7N   C1 3277   0.197   1.398  65.978  0.8758  0.9161  0.4092
  253C3H7N  CT1 3278   0.146   1.411  65.835  0.2225 -0.1503 -0.3646
  253C3H7N  CT2 3279   0.008   1.351  65.811 -0.0770 -0.3785 -0.3291
  253C3H7N   H1 3280   0.266   1.265  65.736  0.6876  0.0997 -1.6448
  253C3H7N   H2 3281   0.329   1.416  65.753 -0.1988  2.9379 -2.9712
  253C3H7N   H3 3282   0.219   1.381  65.628  1.1533  0.2552  0.4214
  253C3H7N  HC1 3283   0.135   1.516  65.808 -1.2577 -0.1789  0.1039
  253C3H7N  HC2 3284  20.483   1.361  65.708 -0.8977 -1.1617 -0.1429
  253C3H7N  HC3 3285  20.434   1.376  65.877 -0.8641  1.1361 -1.8428
  253C3H7N  HC4 3286   0.024   1.243  65.806 -2.8293 -0.8443 -0.0870
  253C3H7N  N41 3287   0.242   1.365  65.728  0.2277  0.2016  0.6269
  253C3H7N   O1 3288   0.261   1.298  66.006  1.2161 -0.0969  0.3513
  253C3H7N   O2 3289   0.163   1.478  66.064 -0.6320  0.5175  0.5036
  254C3H7N   C1 3290   0.467   1.657  65.900  0.4000 -0.0350  0.2618
  254C3H7N  CT1 3291   0.441   1.668  66.049  0.1997 -0.4529  0.6601
  254C3H7N  CT2 3292   0.334   1.767  66.087 -0.7886 -0.2383  0.3102
  254C3H7N   H1 3293   0.602   1.781  66.120 -0.3904  0.6164  1.2591
  254C3H7N   H2 3294   0.638   1.620  66.106  0.2180  1.0768 -2.7372
  254C3H7N   H3 3295   0.536   1.667  66.232 -2.4986  2.1567 -0.3013
  254C3H7N  HC1 3296   0.408   1.570  66.084 -0.7186 -0.8837 -1.3840
  254C3H7N  HC2 3297   0.311   1.760  66.193 -4.4464  1.4010 -0.2864
  254C3H7N  HC3 3298   0.247   1.756  66.022  1.6591  0.0556 -3.1888
  254C3H7N  HC4 3299   0.375   1.867  66.071 -0.9224 -0.3460 -0.7635
  254C3H7N  N41 3300   0.564   1.686  66.134  0.3805  0.1243  0.0871
  254C3H7N   O1 3301   0.547   1.735  65.856  0.3045  0.1165  0.5153
  254C3H7N   O2 3302   0.423   1.559  65.840 -0.5838  0.4078  0.5437
  255C3H7N   C1 3303   0.125   2.017  65.608 -0.2093  0.5480  0.8200
  255C3H7N  CT1 3304   0.155   2.038  65.758 -0.6416 -0.1795  0.5933
  255C3H7N  CT2 3305   0.272   1.953  65.800  0.8188  0.6572  0.1707
  255C3H7N   H1 3306   0.012   1.901  65.828  0.5994 -0.1834 -0.4348
  255C3H7N   H2 3307  20.469   2.065  65.828  0.0119 -0.0287  0.3547
  255C3H7N   H3 3308   0.060   2.018  65.946 -1.9072 -0.9238  1.5629
  255C3H7N  HC1 3309   0.188   2.139  65.781  2.0784 -0.9686  0.3457
  255C3H7N  HC2 3310   0.302   1.986  65.900  1.6873 -0.9894  0.4796
  255C3H7N  HC3 3311   0.354   1.974  65.732  0.5961  1.2487  0.0772
  255C3H7N  HC4 3312   0.252   1.846  65.805 -1.5970  1.1423  2.6177
  255C3H7N  N41 3313   0.038   1.999  65.847 -0.3158 -0.2186  1.0615
  255C3H7N   O1 3314   0.059   1.918  65.584  0.1059  0.1614 -0.2156
  255C3H7N   O2 3315   0.188   2.083  65.527  0.3045  0.4548 -0.3529
  256C3H7N   C1 3316  20.334   2.275  66.261  0.1990 -0.9759 -0.7861
  256C3H7N  CT1 3317  20.384   2.260  66.113 -0.8399 -0.0424 -0.7168
  256C3H7N  CT2 3318  20.506   2.352  66.087  0.2738 -0.5360 -0.2290
  256C3H7N   H1 3319  20.236   2.378  66.032 -0.9248 -1.0857  0.1276
  256C3H7N   H2 3320  20.200   2.216  66.022 -0.6731  0.1771  2.3177
  256C3H7N   H3 3321  20.308   2.288  65.915 -1.5240  1.0017 -0.7185
  256C3H7N  HC1 3322  20.409   2.157  66.090  0.7645 -0.4425  2.4746
  256C3H7N  HC2 3323   0.037   2.334  65.987  1.7825  3.0736 -0.3555
  256C3H7N  HC3 3324   0.074   2.329  66.162 -0.0734  0.1839  0.3474
  256C3H7N  HC4 3325  20.472   2.455  66.096  3.0332  0.5635 -1.8269
  256C3H7N  N41 3326  20.277   2.285  66.014 -0.1506 -0.6590 -0.3336
  256C3H7N   O1 3327  20.244   2.351  66.279  0.0458 -0.2339  0.3939
  256C3H7N   O2 3328  20.383   2.219  66.362 -0.6534 -0.5011  0.2165
  257C3H7N   C1 3329   0.224   1.399  66.525  0.4184 -0.6277  0.3459
  257C3H7N  CT1 3330   0.188   1.411  66.376 -0.0835  0.6039 -0.0276
  257C3H7N  CT2 3331   0.073   1.317  66.346 -0.4114 -0.2339 -0.0488
  257C3H7N   H1 3332   0.339   1.288  66.326 -0.0072  0.5642  0.5232
  257C3H7N   H2 3333   0.382   1.438  66.313  0.7210 -0.9830  0.1651
  257C3H7N   H3 3334   0.286   1.367  66.190 -0.6117  0.8015  0.2370
  257C3H7N  HC1 3335   0.156   1.515  66.366 -1.8656 -0.0153 -1.0551
  257C3H7N  HC2 3336   0.069   1.300  66.238  0.7394  1.4060 -0.3636
  257C3H7N  HC3 3337  20.487   1.335  66.396 -0.2484  1.3083 -0.2784
  257C3H7N  HC4 3338   0.107   1.220  66.382 -1.1053  0.0392  1.3415
  257C3H7N  N41 3339   0.301   1.378  66.291 -0.2967  0.3319  0.2504
  257C3H7N   O1 3340   0.304   1.318  66.567 -0.3096  0.8383  0.2248
  257C3H7N   O2 3341   0.146   1.454  66.603  0.4488 -0.3986 -0.4860
  258C3H7N   C1 3342   0.480   1.676  66.498  0.5670 -0.3376  1.1719
  258C3H7N  CT1 3343   0.449   1.649  66.644 -0.5365  0.0025 -0.4498
  258C3H7N  CT2 3344   0.335   1.743  66.698  0.1849  0.1707 -0.3731
  258C3H7N   H1 3345   0.600   1.778  66.709 -0.3170 -0.7690 -2.8560
  258C3H7N   H2 3346   0.641   1.614  66.692 -1.1276 -0.0619 -1.3428
  258C3H7N   H3 3347   0.560   1.681  66.831 -0.5903  1.7240 -0.2361
  258C3H7N  HC1 3348   0.427   1.543  66.661  1.6157 -0.5908 -1.1722
  258C3H7N  HC2 3349   0.314   1.712  66.800 -1.3353 -1.5136 -1.1555
  258C3H7N  HC3 3350   0.247   1.726  66.636 -0.9368 -0.2585  1.2870
  258C3H7N  HC4 3351   0.355   1.849  66.693  3.3733 -0.4561 -2.0532
  258C3H7N  N41 3352   0.571   1.680  66.728 -0.6991 -0.1913 -0.2461
  258C3H7N   O1 3353   0.562   1.761  66.464 -0.4433 -0.4862 -0.5974
  258C3H7N   O2 3354   0.425   1.617  66.406 -0.0714  0.1577 -0.0375
  259C3H7N   C1 3355   0.129   2.019  66.193 -0.5132  0.2748  0.6847
  259C3H7N  CT1 3356   0.154   2.019  66.345 -0.4512  0.2817 -0.0718
  259C3H7N  CT2 3357   0.256   1.916  66.391  0.1935  0.5169  0.1232
  259C3H7N   H1 3358  20.492   1.912  66.414 -0.6147  0.2536  1.4257
  259C3H7N   H2 3359  20.471   2.074  66.396  0.3692  1.6256  1.4846
  259C3H7N   H3 3360   0.055   2.008  66.529  0.7353 -3.7661 -0.3340
  259C3H7N  HC1 3361   0.201   2.114  66.375  0.2992  0.5825 -2.0964
  259C3H7N  HC2 3362   0.277   1.933  66.496  1.4868  0.4991 -0.1182
  259C3H7N  HC3 3363   0.352   1.924  66.340  0.8884  0.4256  1.3967
  259C3H7N  HC4 3364   0.212   1.817  66.379  0.0060  0.4269  1.5403
  259C3H7N  N41 3365   0.030   2.003  66.429 -0.0644  0.2902 -0.4717
  259C3H7N   O1 3366   0.030   1.961  66.151  0.0367  0.8178 -0.3744
  259C3H7N   O2 3367   0.212   2.059  66.114 -0.1639  0.5102 -0.6786
  260C3H7N   C1 3368  20.361   2.317  66.857 -0.1496 -0.9231 -0.1239
  260C3H7N  CT1 3369  20.399   2.292  66.714  0.1981 -0.3591  0.0102
  260C3H7N  CT2 3370   0.000   2.376  66.675 -0.1510 -0.5334  0.4215
  260C3H7N   H1 3371  20.244   2.393  66.601  2.9167  1.7233 -1.1338
  260C3H7N   H2 3372  20.212   2.234  66.642  1.3477 -1.1312  0.3411
  260C3H7N   H3 3373  20.316   2.281  66.512  2.0209  2.6744  0.6077
  260C3H7N  HC1 3374  20.441   2.192  66.724  2.9745  1.0281  3.0790
  260C3H7N  HC2 3375   0.033   2.350  66.574 -0.8167  0.8182 -0.1404
  260C3H7N  HC3 3376   0.080   2.352  66.746 -0.0108 -0.2328  0.3732
  260C3H7N  HC4 3377  20.481   2.481  66.683  0.2592 -0.5207  1.9110
  260C3H7N  N41 3378  20.286   2.298  66.610 -0.0147  0.5054  0.3826
  260C3H7N   O1 3379  20.272   2.394  66.886  0.4052  0.5040 -0.3309
  260C3H7N   O2 3380  20.394   2.237  66.939  0.0159  0.3652 -0.0518
  261C3H7N   C1 3381   0.214   1.416  67.121 -0.0590  0.2076 -0.2697
  261C3H7N  CT1 3382   0.166   1.425  66.974  0.4075  0.0672 -0.1392
  261C3H7N  CT2 3383   0.041   1.341  66.938  0.6449 -0.3646  0.1053
  261C3H7N   H1 3384   0.281   1.282  66.892  2.7168  0.8292  2.1084
  261C3H7N   H2 3385   0.360   1.438  66.920  0.5603 -1.6400  1.6330
  261C3H7N   H3 3386   0.245   1.405  66.786 -1.3347  0.9963  0.6019
  261C3H7N  HC1 3387   0.153   1.530  66.949 -0.7344 -0.0821 -0.2004
  261C3H7N  HC2 3388   0.014   1.377  66.838  1.3313 -5.3233 -2.0212
  261C3H7N  HC3 3389  20.470   1.365  67.007  1.4066  1.6219  0.3410
  261C3H7N  HC4 3390   0.053   1.234  66.948 -0.9968 -0.5943 -0.2872
  261C3H7N  N41 3391   0.280   1.385  66.881 -0.2817  0.6401  0.1470
  261C3H7N   O1 3392   0.296   1.331  67.156  0.2281  0.5297 -0.2041
  261C3H7N   O2 3393   0.155   1.470  67.214 -0.9309 -0.0550 -0.2313
  262C3H7N   C1 3394   0.497   1.660  67.064 -0.2214  0.3334  0.0701
  262C3H7N  CT1 3395   0.469   1.644  67.216  0.4003 -0.4877 -0.0781
  262C3H7N  CT2 3396   0.352   1.728  67.262  0.0459  0.5482  0.4643
  262C3H7N   H1 3397   0.634   1.757  67.270 -1.3537 -1.0893 -2.7524
  262C3H7N   H2 3398   0.666   1.600  67.267  3.5249  1.8432  2.2196
  262C3H7N   H3 3399   0.577   1.645  67.397  0.0483 -3.8661 -0.6779
  262C3H7N  HC1 3400   0.437   1.542  67.238 -0.7364  0.1970  1.5965
  262C3H7N  HC2 3401   0.321   1.711  67.365  0.6475  0.2716  0.6124
  262C3H7N  HC3 3402   0.271   1.709  67.191 -1.4909 -2.0540  2.7698
  262C3H7N  HC4 3403   0.370   1.835  67.258 -1.0967  0.7202 -0.4366
  262C3H7N  N41 3404   0.593   1.666  67.297 -0.1193 -0.9251 -0.1070
  262C3H7N   O1 3405   0.538   1.763  67.019 -0.8771 -0.2329 -0.6225
  262C3H7N   O2 3406   0.467   1.572  66.984  0.3828  0.3420  0.4757
  263C3H7N   C1 3407   0.149   2.009  66.752 -0.4515  0.0706  0.8650
  263C3H7N  CT1 3408   0.175   2.022  66.897 -0.5418 -0.2417 -0.1762
  263C3H7N  CT2 3409   0.285   1.936  66.960 -0.8219 -0.4902  0.0784
  263C3H7N   H1 3410   0.012   1.920  66.989 -1.8843  0.9559 -2.1520
  263C3H7N   H2 3411  20.497   2.088  66.967  0.5460 -0.1259 -1.5131
  263C3H7N   H3 3412   0.088   2.036  67.089  0.9991  3.0897 -0.1526
  263C3H7N  HC1 3413   0.215   2.121  66.912 -0.8973 -0.4495  2.2770
  263C3H7N  HC2 3414   0.313   1.972  67.059  1.3590  0.1055 -0.7188
  263C3H7N  HC3 3415   0.372   1.946  66.895  0.6065  1.0525  2.1383
  263C3H7N  HC4 3416   0.252   1.832  66.973 -1.0134 -0.3167  1.0243
  263C3H7N  N41 3417   0.055   2.014  66.994 -0.1417  0.0746  0.8829
  263C3H7N   O1 3418   0.062   1.935  66.708  0.6206 -0.4475  0.3905
  263C3H7N   O2 3419   0.190   2.097  66.678  0.1814 -0.2231  0.4206
  264C3H7N   C1 3420  20.373   2.311  67.410  0.1180  0.8798  0.4563
  264C3H7N  CT1 3421  20.393   2.279  67.262 -0.0104  0.0936 -0.2132
  264C3H7N  CT2 3422  20.509   2.362  67.210  0.2115  0.4085 -0.6099
  264C3H7N   H1 3423  20.239   2.417  67.185  1.1472  0.2819  0.5193
  264C3H7N   H2 3424  20.185   2.264  67.198 -0.9793  2.4903  1.4227
  264C3H7N   H3 3425  20.282   2.305  67.073 -0.3624  1.3762  0.2642
  264C3H7N  HC1 3426  20.421   2.174  67.250  1.3948  0.3455  0.8402
  264C3H7N  HC2 3427   0.027   2.358  67.105  0.9446  0.3432 -0.4207
  264C3H7N  HC3 3428   0.087   2.347  67.274 -0.2648  0.7710  0.1382
  264C3H7N  HC4 3429  20.489   2.469  67.219  2.0960  0.6092  1.8067
  264C3H7N  N41 3430  20.269   2.319  67.174  0.4262  0.0565  0.5614
  264C3H7N   O1 3431  20.279   2.380  67.436 -0.6976  0.2151  0.1828
  264C3H7N   O2 3432  20.419   2.233  67.492 -0.2580  0.1939  0.5435
  265C3H7N   C1 3433   0.203   1.389  67.702 -0.8460  0.4907  0.1308
  265C3H7N  CT1 3434   0.170   1.407  67.553 -0.6375 -0.7829  0.1438
  265C3H7N  CT2 3435   0.065   1.307  67.509 -0.0962  0.8487 -0.6409
  265C3H7N   H1 3436   0.336   1.307  67.462  1.1261  0.1227 -2.5583
  265C3H7N   H2 3437   0.354   1.474  67.462 -1.4269  0.5739 -0.7533
  265C3H7N   H3 3438   0.245   1.399  67.359  0.4236  0.8747 -0.2319
  265C3H7N  HC1 3439   0.136   1.510  67.539  0.0281 -0.4197  1.0960
  265C3H7N  HC2 3440   0.031   1.337  67.410  2.0582 -0.4157 -1.8072
  265C3H7N  HC3 3441  20.490   1.298  67.577 -0.0870 -1.0480 -0.8568
  265C3H7N  HC4 3442   0.103   1.205  67.507 -1.9689  0.0889  1.0336
  265C3H7N  N41 3443   0.286   1.397  67.453 -0.4284 -0.4180  0.1250
  265C3H7N   O1 3444   0.288   1.307  67.736  0.0549 -0.0528 -0.7753
  265C3H7N   O2 3445   0.177   1.478  67.780 -0.0863 -0.9515  0.7901
  266C3H7N   C1 3446   0.527   1.642  67.631  0.4894 -0.3755 -0.3619
  266C3H7N  CT1 3447   0.474   1.635  67.768 -0.4511 -0.1078 -0.4873
  266C3H7N  CT2 3448   0.382   1.760  67.799 -0.5323 -0.4060 -0.2671
  266C3H7N   H1 3449   0.647   1.710  67.861  1.5679 -1.9103  3.6803
  266C3H7N   H2 3450   0.636   1.542  67.855 -0.6874 -1.2127  0.1596
  266C3H7N   H3 3451   0.541   1.627  67.961 -2.9659  0.4775 -1.0967
  266C3H7N  HC1 3452   0.423   1.540  67.780  0.2190 -0.1736  2.1679
  266C3H7N  HC2 3453   0.336   1.746  67.897 -1.4442 -1.3570 -0.8226
  266C3H7N  HC3 3454   0.299   1.755  67.729  0.1535 -1.2919 -1.0217
  266C3H7N  HC4 3455   0.437   1.854  67.791 -1.8309  0.4665  0.9222
  266C3H7N  N41 3456   0.582   1.630  67.866 -0.1568 -0.8675  0.0388
  266C3H7N   O1 3457   0.625   1.700  67.597 -0.7930 -0.3187  0.2868
  266C3H7N   O2 3458   0.457   1.604  67.542 -0.2106 -0.7629 -0.3682
  267C3H7N   C1 3459   0.132   2.013  67.351  0.3528  1.0750  0.4956
  267C3H7N  CT1 3460   0.174   2.034  67.489  0.1687 -0.2814  0.0038
  267C3H7N  CT2 3461   0.278   1.933  67.524 -0.2352 -0.8138  0.3539
  267C3H7N   H1 3462   0.033   1.912  67.581 -0.0202  0.6423  2.4245
  267C3H7N   H2 3463  20.502   2.073  67.603 -0.4895 -0.5784  0.4297
  267C3H7N   H3 3464   0.121   2.006  67.682  2.3571 -0.3375 -1.2839
  267C3H7N  HC1 3465   0.212   2.135  67.508 -0.0401 -0.6195  2.3449
  267C3H7N  HC2 3466   0.308   1.947  67.628  3.1775  1.0291 -0.8126
  267C3H7N  HC3 3467   0.367   1.937  67.462  0.0192 -1.6538  0.6590
  267C3H7N  HC4 3468   0.231   1.834  67.527  4.0958 -2.9790  1.2481
  267C3H7N  N41 3469   0.072   2.007  67.591  0.5285  0.7479 -0.3163
  267C3H7N   O1 3470   0.040   1.937  67.327 -0.1189  0.0264 -0.4361
  267C3H7N   O2 3471   0.186   2.068  67.257 -0.0296  0.3145  0.1586
  268C3H7N   C1 3472  20.373   2.293  67.967  0.4719  0.5483  0.5180
  268C3H7N  CT1 3473  20.406   2.270  67.815  0.1548  0.0667 -0.6487
  268C3H7N  CT2 3474  20.507   2.383  67.783  0.8194 -0.4356  0.6151
  268C3H7N   H1 3475  20.257   2.397  67.756  2.1049  0.1314  0.4245
  268C3H7N   H2 3476  20.208   2.238  67.733  0.7401 -1.7938  2.2287
  268C3H7N   H3 3477  20.317   2.316  67.628  1.8902  2.5670  0.7228
  268C3H7N  HC1 3478  20.430   2.166  67.792 -1.3395 -0.2968 -0.6302
  268C3H7N  HC2 3479   0.026   2.382  67.678 -1.4868  3.1895 -0.1245
  268C3H7N  HC3 3480   0.092   2.373  67.838  0.9945  1.5674  0.6990
  268C3H7N  HC4 3481  20.462   2.479  67.811  0.4218 -1.0837  2.2513
  268C3H7N  N41 3482  20.288   2.304  67.726 -0.4502 -0.5122 -0.3009
  268C3H7N   O1 3483  20.304   2.388  67.996 -0.3907  0.0312 -0.1228
  268C3H7N   O2 3484  20.412   2.225  68.060  0.2475 -0.4895 -0.1752
  269C3H7N   C1 3485   0.212   1.325  68.292 -0.2720  0.1648  0.8176
  269C3H7N  CT1 3486   0.202   1.373  68.142 -0.4003 -0.1751 -0.5141
  269C3H7N  CT2 3487   0.113   1.273  68.073 -0.6000  0.2726  0.4559
  269C3H7N   H1 3488   0.359   1.282  68.039 -0.4244 -0.2156  1.3459
  269C3H7N   H2 3489   0.390   1.448  68.092 -0.1612 -0.3191 -0.2318
  269C3H7N   H3 3490   0.313   1.402  67.954  0.0951  0.1740 -0.3577
  269C3H7N  HC1 3491   0.161   1.474  68.142 -0.1296 -0.0657 -0.8272
  269C3H7N  HC2 3492   0.103   1.311  67.971 -4.4135 -3.4220 -0.6701
  269C3H7N  HC3 3493   0.012   1.268  68.113 -0.4716 -1.4518  0.6308
  269C3H7N  HC4 3494   0.155   1.172  68.072 -2.7424 -0.6531 -1.4981
  269C3H7N  N41 3495   0.324   1.378  68.054 -0.4891  0.0351 -0.3203
  269C3H7N   O1 3496   0.254   1.218  68.312  0.2681  0.5290 -0.1042
  269C3H7N   O2 3497   0.147   1.385  68.384 -0.2209  0.6006  0.0242
  270C3H7N   C1 3498   0.570   1.641  68.197 -0.0892  0.6674  0.5265
  270C3H7N  CT1 3499   0.543   1.657  68.349  0.5134 -0.1275 -0.1794
  270C3H7N  CT2 3500   0.388   1.660  68.372 -0.0250  0.4072 -0.6207
  270C3H7N   H1 3501   0.550   1.886  68.364 -2.3707 -1.2370  0.3723
  270C3H7N   H2 3502   0.693   1.812  68.399 -0.3336 -1.4258 -0.0086
  270C3H7N   H3 3503   0.569   1.812  68.507 -4.8616 -0.2677 -0.4355
  270C3H7N  HC1 3504   0.596   1.588  68.414  3.0669  2.5405  0.7192
  270C3H7N  HC2 3505   0.366   1.675  68.478 -1.8460  1.2253 -1.1150
  270C3H7N  HC3 3506   0.343   1.563  68.353  0.1349  0.2621 -0.2817
  270C3H7N  HC4 3507   0.341   1.731  68.304  0.1310  2.3515  1.2111
  270C3H7N  N41 3508   0.591   1.801  68.407 -0.4319 -0.2939  0.4454
  270C3H7N   O1 3509   0.639   1.733  68.157 -0.1973 -0.2553  0.2171
  270C3H7N   O2 3510   0.488   1.582  68.125 -0.5669  0.5189 -0.2221
  271C3H7N   C1 3511   0.149   2.020  67.913  0.0940 -0.0955 -0.4385
  271C3H7N  CT1 3512   0.169   2.034  68.066 -0.0850 -0.2380 -0.8739
  271C3H7N  CT2 3513   0.290   1.953  68.109  0.1277 -0.0248  0.5126
  271C3H7N   H1 3514   0.021   1.890  68.099  1.5738  0.2160 -2.6431
  271C3H7N   H2 3515  20.465   2.042  68.109 -2.7019 -3.8468 -0.9393
  271C3H7N   H3 3516   0.057   2.010  68.232 -0.5354  1.3297 -0.9844
  271C3H7N  HC1 3517   0.192   2.137  68.092  1.0184 -0.8850  0.7429
  271C3H7N  HC2 3518   0.290   1.968  68.217 -0.5858  0.7419  0.4163
  271C3H7N  HC3 3519   0.386   1.988  68.070 -1.2125  1.5624 -1.5029
  271C3H7N  HC4 3520   0.279   1.845  68.099  0.2283 -0.0060  0.1730
  271C3H7N  N41 3521   0.040   1.986  68.133 -0.1291 -0.1049 -0.7158
  271C3H7N   O1 3522   0.101   1.922  67.859 -0.2852 -0.9984  0.4990
  271C3H7N   O2 3523   0.181   2.112  67.839 -0.2747  0.0506  1.0231
  272C3H7N   C1 3524  20.365   2.157  68.391 -0.8091  0.1094 -0.7885
  272C3H7N  CT1 3525  20.308   2.291  68.343  0.6470 -0.1592 -0.0171
  272C3H7N  CT2 3526  20.419   2.391  68.357 -0.2302 -0.1472  1.3125
  272C3H7N   H1 3527  20.216   2.346  68.518  0.4784 -1.2774 -0.0486
  272C3H7N   H2 3528  20.117   2.274  68.407  0.5440 -0.4980 -1.9838
  272C3H7N   H3 3529  20.156   2.434  68.393  3.2977  1.0876  0.1724
  272C3H7N  HC1 3530  20.280   2.287  68.237 -0.1382  4.8949 -0.0848
  272C3H7N  HC2 3531  20.375   2.486  68.327  2.2055  0.6612  0.1980
  272C3H7N  HC3 3532  20.501   2.371  68.288 -1.2723  1.0117 -0.2978
  272C3H7N  HC4 3533  20.466   2.408  68.454  0.3027 -0.0818  1.0483
  272C3H7N  N41 3534  20.194   2.341  68.418  0.1443 -0.3120 -0.0302
  272C3H7N   O1 3535  20.285   2.069  68.427  0.4401  0.3269 -0.3462
  272C3H7N   O2 3536  20.487   2.137  68.373  0.3044  0.2988  0.5376
  273C3H7N   C1 3537   0.159   2.630  49.504  0.7132 -0.6979  0.2214
  273C3H7N  CT1 3538   0.159   2.647  49.347 -0.1808  1.0346  0.5867
  273C3H7N  CT2 3539   0.242   2.550  49.270 -0.1396  0.0297  0.5376
  273C3H7N   H1 3540   0.298   2.812  49.322 -0.5676  2.4258  0.6229
  273C3H7N   H2 3541   0.138   2.855  49.352 -0.9411  0.9534 -1.9277
  273C3H7N   H3 3542   0.183   2.795  49.202 -2.1476 -0.0376  0.5582
  273C3H7N  HC1 3543   0.057   2.635  49.311 -0.3075  1.9155  0.6311
  273C3H7N  HC2 3544   0.228   2.565  49.163  0.8573 -0.6088  0.3139
  273C3H7N  HC3 3545   0.220   2.446  49.295 -0.3526  0.2055  1.0878
  273C3H7N  HC4 3546   0.347   2.564  49.297 -0.1212  1.3597 -0.1815
  273C3H7N  N41 3547   0.200   2.787  49.304  0.0332  0.2451  0.2570
  273C3H7N   O1 3548   0.216   2.541  49.561  0.3862  0.3499 -0.2628
  273C3H7N   O2 3549   0.123   2.725  49.576  0.0267 -0.1949  0.1509
  274C3H7N   C1 3550   0.499   2.883  49.446 -0.2090  0.1290  0.0696
  274C3H7N  CT1 3551   0.454   2.888  49.589 -0.0167  0.5604 -0.6560
  274C3H7N  CT2 3552   0.356   2.998  49.627  0.0660  0.2563 -0.6444
  274C3H7N   H1 3553   0.619   2.983  49.675 -0.3668 -0.7125  0.5168
  274C3H7N   H2 3554   0.636   2.814  49.692 -0.7081 -0.4902  0.0684
  274C3H7N   H3 3555   0.541   2.902  49.790 -1.0570  4.0404 -0.2356
  274C3H7N  HC1 3556   0.414   2.787  49.601  2.4407 -0.2186  1.2846
  274C3H7N  HC2 3557   0.313   2.978  49.725 -1.3597 -2.3141 -1.7369
  274C3H7N  HC3 3558   0.269   2.999  49.561 -0.2199 -0.1540 -0.2740
  274C3H7N  HC4 3559   0.401   3.097  49.616 -1.4310  1.0758  0.4678
  274C3H7N  N41 3560   0.570   2.894  49.692 -0.7882 -0.5563  0.1329
  274C3H7N   O1 3561   0.578   2.967  49.404 -0.7196 -0.0569  0.5366
  274C3H7N   O2 3562   0.468   2.787  49.374  0.1663 -0.1565 -0.2470
  275C3H7N   C1 3563   0.261   3.324  49.330 -0.2836 -1.4994 -0.2173
  275C3H7N  CT1 3564   0.185   3.191  49.337 -0.6126  0.2688 -0.3919
  275C3H7N  CT2 3565   0.149   3.136  49.199 -0.0430 -0.5537 -1.1063
  275C3H7N   H1 3566  20.507   3.285  49.372 -4.0762 -1.7255  1.4011
  275C3H7N   H2 3567   0.078   3.234  49.508 -4.3561  0.8512  0.7812
  275C3H7N   H3 3568  20.503   3.124  49.416 -2.2467  1.6725 -1.4197
  275C3H7N  HC1 3569   0.247   3.116  49.387 -1.1270  0.3318  0.3611
  275C3H7N  HC2 3570   0.102   3.038  49.201  0.3671 -0.7634  2.5221
  275C3H7N  HC3 3571   0.236   3.121  49.135  0.5346 -0.6641 -0.3022
  275C3H7N  HC4 3572   0.078   3.202  49.149 -1.4946 -1.5147 -0.3571
  275C3H7N  N41 3573   0.055   3.208  49.411 -0.1072  0.2501 -0.1967
  275C3H7N   O1 3574   0.195   3.426  49.327  0.1480 -0.3378 -0.1237
  275C3H7N   O2 3575   0.379   3.333  49.361 -0.4795 -0.1132 -0.5502
  276C3H7N   C1 3576  20.343   3.482  49.800 -0.2624 -0.7368 -0.4461
  276C3H7N  CT1 3577  20.353   3.457  49.648  0.2144 -0.3043  0.0902
  276C3H7N  CT2 3578  20.470   3.538  49.595 -0.1410  0.4186 -0.0300
  276C3H7N   H1 3579  20.222   3.595  49.578  0.3959 -0.3677  0.8004
  276C3H7N   H2 3580  20.151   3.441  49.594 -0.0532 -0.2600 -1.0618
  276C3H7N   H3 3581  20.242   3.486  49.463  0.7320  1.6228 -0.1784
  276C3H7N  HC1 3582  20.354   3.350  49.626  0.0180 -0.5401  1.2128
  276C3H7N  HC2 3583  20.480   3.529  49.486  0.7651 -0.2130  0.0970
  276C3H7N  HC3 3584   0.054   3.512  49.647 -0.1878  0.3873  0.0397
  276C3H7N  HC4 3585  20.456   3.645  49.608  0.0281  0.4931 -0.4251
  276C3H7N  N41 3586  20.235   3.493  49.566  0.3080 -0.2792 -0.0502
  276C3H7N   O1 3587  20.261   3.564  49.840 -0.1562 -0.1689 -0.1872
  276C3H7N   O2 3588  20.395   3.405  49.879  0.2856 -0.5028 -0.1827
  277C3H7N   C1 3589   0.175   2.628  50.074 -0.2043 -0.9011  0.1891
  277C3H7N  CT1 3590   0.128   2.641  49.928  0.4057 -0.2638  0.0259
  277C3H7N  CT2 3591   0.026   2.521  49.897 -0.3218  0.1024 -0.2313
  277C3H7N   H1 3592   0.294   2.542  49.841 -0.6735  0.0620 -0.9827
  277C3H7N   H2 3593   0.312   2.704  49.850  0.7948 -0.2624 -2.9720
  277C3H7N   H3 3594   0.209   2.638  49.738  2.6425  0.9789 -1.0093
  277C3H7N  HC1 3595   0.077   2.737  49.914 -1.2051 -0.4270  4.0207
  277C3H7N  HC2 3596  20.499   2.539  49.795  3.1424  0.8816 -1.3892
  277C3H7N  HC3 3597  20.455   2.534  49.970 -0.5736  0.1193 -0.5063
  277C3H7N  HC4 3598   0.082   2.429  49.915  1.6997  1.6380  1.6945
  277C3H7N  N41 3599   0.241   2.630  49.836 -0.4236  0.2682 -0.0049
  277C3H7N   O1 3600   0.270   2.556  50.102  0.4704 -0.0179  0.4109
  277C3H7N   O2 3601   0.120   2.691  50.160 -0.0033  0.1219  0.0960
  278C3H7N   C1 3602   0.481   2.898  50.006 -0.8014  1.0018  0.0768
  278C3H7N  CT1 3603   0.455   2.868  50.154  0.1419  0.5770  0.3005
  278C3H7N  CT2 3604   0.320   2.933  50.196 -0.3312 -0.3202  0.5174
  278C3H7N   H1 3605   0.576   2.999  50.270  2.9552  0.1045 -0.7684
  278C3H7N   H2 3606   0.643   2.855  50.222 -2.1494 -3.0147 -1.4262
  278C3H7N   H3 3607   0.531   2.856  50.350  0.7960 -0.2162 -0.3948
  278C3H7N  HC1 3608   0.450   2.759  50.161  0.1574  0.5631  0.1127
  278C3H7N  HC2 3609   0.290   2.896  50.294 -0.7082  0.8212  0.8421
  278C3H7N  HC3 3610   0.245   2.905  50.122  0.2249  2.5085 -1.2112
  278C3H7N  HC4 3611   0.326   3.042  50.188 -4.4409 -0.0861 -0.4265
  278C3H7N  N41 3612   0.556   2.898  50.259  0.0386  0.5597 -0.2571
  278C3H7N   O1 3613   0.586   2.953  49.985 -0.0750  0.3904 -0.2018
  278C3H7N   O2 3614   0.428   2.826  49.919 -0.0731  0.5394 -0.0560
  279C3H7N   C1 3615   0.133   3.230  49.737 -0.5338  0.0980 -0.0500
  279C3H7N  CT1 3616   0.153   3.262  49.887 -0.5227 -0.1850 -0.3132
  279C3H7N  CT2 3617   0.291   3.204  49.932  0.0434 -0.3604 -0.0681
  279C3H7N   H1 3618   0.023   3.104  49.973  0.6972 -0.3293 -0.0879
  279C3H7N   H2 3619  20.468   3.251  49.958 -0.6787 -0.6950  0.1743
  279C3H7N   H3 3620   0.077   3.230  50.075 -1.8962  0.2905 -0.3983
  279C3H7N  HC1 3621   0.147   3.369  49.910  0.0957 -0.1440 -0.3369
  279C3H7N  HC2 3622   0.320   3.235  50.032 -0.4400 -0.2223  0.0290
  279C3H7N  HC3 3623   0.367   3.229  49.859  1.0728 -4.1979 -0.4161
  279C3H7N  HC4 3624   0.271   3.097  49.937 -1.1719 -0.1570 -0.3938
  279C3H7N  N41 3625   0.049   3.204  49.979 -0.0900 -0.0732 -0.8523
  279C3H7N   O1 3626   0.039   3.161  49.699  0.0595 -0.1253  0.0487
  279C3H7N   O2 3627   0.194   3.280  49.651 -0.0661 -0.1174  0.3131
  280C3H7N   C1 3628  20.340   3.498  50.370 -0.1222 -0.3980 -0.0510
  280C3H7N  CT1 3629  20.370   3.474  50.226  0.3774 -0.5800 -0.6213
  280C3H7N  CT2 3630  20.491   3.555  50.171  0.5362 -0.5324 -0.3286
  280C3H7N   H1 3631  20.225   3.579  50.109  0.5120  0.9336  0.2659
  280C3H7N   H2 3632  20.185   3.424  50.143 -0.1307  0.1487 -0.4967
  280C3H7N   H3 3633  20.291   3.450  50.025 -3.6274  2.2287 -1.5987
  280C3H7N  HC1 3634  20.391   3.368  50.213  0.5100 -0.4023 -1.9266
  280C3H7N  HC2 3635   0.012   3.508  50.078  0.9943  0.2038 -0.5545
  280C3H7N  HC3 3636   0.066   3.540  50.239  0.3271 -0.2562 -0.0100
  280C3H7N  HC4 3637  20.473   3.662  50.173  2.0836 -0.2725  0.9759
  280C3H7N  N41 3638  20.265   3.485  50.119 -0.2853  0.5661  0.0135
  280C3H7N   O1 3639  20.264   3.587  50.400  0.2503  0.2035  0.2775
  280C3H7N   O2 3640  20.399   3.432  50.455  0.3755 -0.2330 -0.2408
  281C3H7N   C1 3641   0.186   2.652  50.644 -0.3525  0.0099 -0.0911
  281C3H7N  CT1 3642   0.124   2.652  50.506 -0.2626 -0.4749 -0.3541
  281C3H7N  CT2 3643  20.504   2.568  50.488 -0.0893 -0.1339  0.0511
  281C3H7N   H1 3644   0.260   2.516  50.430  2.4618  1.0157  0.9216
  281C3H7N   H2 3645   0.321   2.672  50.409  0.8853 -0.7352  1.4945
  281C3H7N   H3 3646   0.200   2.624  50.311  0.0289 -0.5388 -0.0414
  281C3H7N  HC1 3647   0.102   2.756  50.480 -0.5267 -0.5297 -0.3484
  281C3H7N  HC2 3648  20.472   2.577  50.384 -0.8613  0.6114  0.3427
  281C3H7N  HC3 3649  20.436   2.605  50.565  1.0918  0.4152  0.8313
  281C3H7N  HC4 3650   0.015   2.462  50.504  1.8265 -0.0959 -1.8014
  281C3H7N  N41 3651   0.236   2.614  50.408  0.1946  0.2779 -0.0145
  281C3H7N   O1 3652   0.279   2.573  50.664  0.1976  0.7133  0.0468
  281C3H7N   O2 3653   0.125   2.685  50.741  0.2118  0.2647  0.5977
  282C3H7N   C1 3654   0.471   2.869  50.594 -0.1110 -0.5690 -0.3786
  282C3H7N  CT1 3655   0.432   2.862  50.744 -0.2461  0.4027 -0.3856
  282C3H7N  CT2 3656   0.315   2.944  50.786 -0.5001 -0.8700 -0.5513
  282C3H7N   H1 3657   0.591   2.976  50.821  0.7118 -0.3000  0.2720
  282C3H7N   H2 3658   0.633   2.819  50.817 -0.3420 -0.6483 -0.0232
  282C3H7N   H3 3659   0.522   2.874  50.933 -0.6567 -1.8063 -0.2594
  282C3H7N  HC1 3660   0.406   2.758  50.761  0.2296  0.6710  2.0605
  282C3H7N  HC2 3661   0.296   2.930  50.893  1.6212  1.3906  0.1794
  282C3H7N  HC3 3662   0.230   2.926  50.721 -1.1323 -0.7815  0.2366
  282C3H7N  HC4 3663   0.346   3.049  50.783 -1.6169 -0.4703  1.1027
  282C3H7N  N41 3664   0.552   2.881  50.835  0.1124 -0.0815  0.0927
  282C3H7N   O1 3665   0.560   2.943  50.557 -0.5414 -0.0439 -0.4906
  282C3H7N   O2 3666   0.394   2.825  50.514 -0.5749  0.0741  0.2549
  283C3H7N   C1 3667   0.117   3.252  50.304 -0.2202  0.1983  0.4403
  283C3H7N  CT1 3668   0.162   3.254  50.454 -0.2745 -0.0258 -0.7603
  283C3H7N  CT2 3669   0.268   3.151  50.476  0.0426  0.4634 -0.2626
  283C3H7N   H1 3670   0.005   3.133  50.533 -3.0631  1.0076 -0.2803
  283C3H7N   H2 3671  20.482   3.297  50.552 -0.2391  0.0983 -0.4863
  283C3H7N   H3 3672   0.083   3.228  50.645  2.7657  0.6425 -1.2146
  283C3H7N  HC1 3673   0.209   3.350  50.478  0.8617 -1.4564  2.9667
  283C3H7N  HC2 3674   0.300   3.157  50.580 -2.4003 -0.8292  0.6227
  283C3H7N  HC3 3675   0.353   3.177  50.413  1.3269  1.2879  1.7613
  283C3H7N  HC4 3676   0.233   3.050  50.454  1.7917 -0.5798  1.5592
  283C3H7N  N41 3677   0.048   3.225  50.548 -0.4757 -0.1726 -0.1118
  283C3H7N   O1 3678   0.034   3.168  50.267 -0.9122 -0.0281  0.3232
  283C3H7N   O2 3679   0.191   3.310  50.219 -0.2978 -0.3287  0.2988
  284C3H7N   C1 3680  20.309   3.492  50.938 -0.5516  0.1570 -0.0347
  284C3H7N  CT1 3681  20.349   3.472  50.790  0.2640 -0.9119  0.5609
  284C3H7N  CT2 3682  20.467   3.565  50.760 -0.8884  0.3516 -0.5342
  284C3H7N   H1 3683  20.211   3.612  50.712  1.0065  0.3903 -0.4623
  284C3H7N   H2 3684  20.162   3.452  50.705 -0.4873  0.5711  0.7890
  284C3H7N   H3 3685  20.278   3.509  50.598  0.0523  0.5778  0.3651
  284C3H7N  HC1 3686  20.386   3.373  50.763 -2.4304 -1.2868 -2.0469
  284C3H7N  HC2 3687   0.004   3.555  50.662 -1.6119  0.3833 -0.8852
  284C3H7N  HC3 3688   0.044   3.552  50.825 -0.2167 -0.6415 -1.6021
  284C3H7N  HC4 3689  20.433   3.668  50.777  1.0142  0.9678 -0.3713
  284C3H7N  N41 3690  20.243   3.515  50.695 -0.0090 -0.1117  0.3929
  284C3H7N   O1 3691  20.226   3.571  50.974 -0.4026 -0.0349  0.0092
  284C3H7N   O2 3692  20.369   3.429  51.024  0.3591  0.2728 -0.2718
  285C3H7N   C1 3693   0.209   2.613  51.200  0.2600 -0.5660 -0.1940
  285C3H7N  CT1 3694   0.165   2.634  51.053  0.0633  1.0752  0.7402
  285C3H7N  CT2 3695   0.040   2.545  51.023  0.6951  0.0744 -0.2322
  285C3H7N   H1 3696   0.302   2.502  50.965 -0.6889 -0.3187 -1.4646
  285C3H7N   H2 3697   0.362   2.652  50.971  1.1184 -0.6407 -1.3354
  285C3H7N   H3 3698   0.239   2.610  50.855 -0.0916  0.8590  0.5434
  285C3H7N  HC1 3699   0.133   2.737  51.042  0.0013  0.9213 -0.5894
  285C3H7N  HC2 3700  20.502   2.567  50.926 -0.5746  0.0089  0.3586
  285C3H7N  HC3 3701  20.471   2.556  51.098  1.0045 -0.3803  0.1558
  285C3H7N  HC4 3702   0.082   2.445  51.016  2.2069  0.7123 -0.3698
  285C3H7N  N41 3703   0.275   2.600  50.951  0.1961  0.2104  0.3756
  285C3H7N   O1 3704   0.308   2.549  51.231  0.3177 -0.1157 -0.1156
  285C3H7N   O2 3705   0.145   2.662  51.292  0.1800  0.0071 -0.1773
  286C3H7N   C1 3706   0.488   2.868  51.152 -0.2708  0.0409  0.0646
  286C3H7N  CT1 3707   0.455   2.856  51.305  0.0293 -0.3848 -0.4646
  286C3H7N  CT2 3708   0.332   2.942  51.334 -0.6382 -0.7481 -0.0104
  286C3H7N   H1 3709   0.594   2.996  51.381  2.5228 -0.3659  0.4092
  286C3H7N   H2 3710   0.644   2.839  51.379 -1.0673 -1.1310  1.5377
  286C3H7N   H3 3711   0.548   2.882  51.500  0.9212  0.3449 -0.0847
  286C3H7N  HC1 3712   0.435   2.753  51.335  1.1690 -0.4837 -0.0221
  286C3H7N  HC2 3713   0.297   2.937  51.437 -0.0011 -0.2920  0.2298
  286C3H7N  HC3 3714   0.260   2.909  51.259  0.0838  0.5610 -1.3029
  286C3H7N  HC4 3715   0.351   3.047  51.315  0.4568 -1.0443 -0.5812
  286C3H7N  N41 3716   0.563   2.899  51.399 -0.4020  0.4136 -0.2674
  286C3H7N   O1 3717   0.567   2.953  51.113  0.3437  0.0327 -0.1322
  286C3H7N   O2 3718   0.425   2.804  51.071  0.3424  0.7064 -0.0495
  287C3H7N   C1 3719   0.104   3.264  50.876  0.8478 -0.1295 -0.3722
  287C3H7N  CT1 3720   0.128   3.262  51.027 -0.2800 -0.2012 -0.2517
  287C3H7N  CT2 3721   0.229   3.153  51.062  0.0802 -0.3035  0.4548
  287C3H7N   H1 3722  20.490   3.125  51.077 -0.1547  0.4555 -1.3218
  287C3H7N   H2 3723  20.433   3.278  51.094  0.4044 -0.5668 -0.5126
  287C3H7N   H3 3724   0.029   3.200  51.208 -2.8094 -2.0479  0.5738
  287C3H7N  HC1 3725   0.177   3.353  51.064  1.7075 -1.3526  0.0451
  287C3H7N  HC2 3726   0.241   3.166  51.170 -1.1807  0.1611  0.5435
  287C3H7N  HC3 3727   0.328   3.170  51.021  0.0445 -1.5822 -0.1598
  287C3H7N  HC4 3728   0.194   3.058  51.023  1.2904 -0.0117 -1.3834
  287C3H7N  N41 3729   0.008   3.220  51.109  0.5328 -0.2236  0.1399
  287C3H7N   O1 3730   0.025   3.182  50.834  0.1360 -0.6291 -0.1842
  287C3H7N   O2 3731   0.182   3.319  50.799  0.3684 -0.0986 -0.4536
  288C3H7N   C1 3732  20.357   3.536  51.504 -0.1864  0.2298 -0.6027
  288C3H7N  CT1 3733  20.386   3.505  51.358 -0.8954 -0.7278  0.6707
  288C3H7N  CT2 3734  20.493   3.594  51.305  0.2599  0.2000 -0.3598
  288C3H7N   H1 3735  20.233   3.611  51.275  0.4068  0.0903 -0.9726
  288C3H7N   H2 3736  20.189   3.446  51.303  1.4842 -0.8490  1.7169
  288C3H7N   H3 3737  20.277   3.496  51.169  0.8928 -0.1602 -0.3877
  288C3H7N  HC1 3738  20.413   3.400  51.347  1.1862  0.0349 -2.1440
  288C3H7N  HC2 3739   0.017   3.561  51.207 -0.2141 -1.3308 -0.0206
  288C3H7N  HC3 3740   0.071   3.579  51.369  0.6156 -2.1827 -1.3658
  288C3H7N  HC4 3741  20.470   3.700  51.314  0.1048  0.2117 -0.8940
  288C3H7N  N41 3742  20.261   3.512  51.270 -0.2121 -0.1071 -0.5625
  288C3H7N   O1 3743  20.269   3.614  51.543  0.1503  0.1705 -0.2291
  288C3H7N   O2 3744  20.384   3.443  51.582  0.1490 -0.6380  0.1521
  289C3H7N   C1 3745   0.209   2.626  51.784  0.9472  0.2650 -0.2532
  289C3H7N  CT1 3746   0.171   2.634  51.632 -0.2276 -0.0202 -0.4242
  289C3H7N  CT2 3747   0.058   2.528  51.605 -0.1715 -0.0320 -0.0957
  289C3H7N   H1 3748   0.329   2.531  51.552 -0.4586 -0.5368  0.4161
  289C3H7N   H2 3749   0.357   2.690  51.549 -0.9770  0.3825 -0.9042
  289C3H7N   H3 3750   0.251   2.628  51.436  0.1215  1.3505  0.1427
  289C3H7N  HC1 3751   0.128   2.731  51.607  0.6932  0.8314  1.2096
  289C3H7N  HC2 3752   0.042   2.519  51.498  0.3142  1.3883 -0.3040
  289C3H7N  HC3 3753  20.473   2.541  51.657 -1.0158 -0.1219 -1.5766
  289C3H7N  HC4 3754   0.095   2.426  51.620 -1.3797 -0.5400 -0.4858
  289C3H7N  N41 3755   0.282   2.621  51.534 -0.3680 -0.5370  0.1747
  289C3H7N   O1 3756   0.295   2.554  51.824  0.3891  0.3969  0.3718
  289C3H7N   O2 3757   0.142   2.679  51.867  0.5360 -0.2482 -0.3159
  290C3H7N   C1 3758   0.498   2.883  51.723  0.2331  0.1232  0.3842
  290C3H7N  CT1 3759   0.460   2.868  51.871  0.1886 -0.6108  0.2812
  290C3H7N  CT2 3760   0.336   2.952  51.898 -0.4853  0.2656 -0.0195
  290C3H7N   H1 3761   0.596   3.005  51.959  3.0697 -0.4812  0.0746
  290C3H7N   H2 3762   0.651   2.850  51.947 -0.5070 -1.3104 -0.6581
  290C3H7N   H3 3763   0.537   2.899  52.069 -0.9892  0.6600 -0.2236
  290C3H7N  HC1 3764   0.434   2.762  51.883  0.0459 -0.5279  0.7266
  290C3H7N  HC2 3765   0.311   2.951  52.004 -0.7600 -0.3319 -0.0883
  290C3H7N  HC3 3766   0.259   2.910  51.833 -0.9004  0.1783  0.5229
  290C3H7N  HC4 3767   0.357   3.058  51.881  0.6813 -0.3362 -2.6895
  290C3H7N  N41 3768   0.567   2.907  51.971  0.7485  0.1942  0.2596
  290C3H7N   O1 3769   0.579   2.965  51.687 -0.3164 -0.3299 -0.0078
  290C3H7N   O2 3770   0.439   2.823  51.634 -0.0893  0.1476 -0.5475
  291C3H7N   C1 3771   0.127   3.243  51.424  0.6216  0.4218  0.1618
  291C3H7N  CT1 3772   0.152   3.260  51.574 -0.0894 -0.0212  0.1215
  291C3H7N  CT2 3773   0.268   3.171  51.616 -0.2066 -0.3570 -0.1734
  291C3H7N   H1 3774   0.008   3.139  51.668  2.8683 -1.0292 -0.8530
  291C3H7N   H2 3775  20.470   3.301  51.641 -0.1900 -0.6774  1.6302
  291C3H7N   H3 3776   0.066   3.258  51.764  2.0846  0.9602 -0.4680
  291C3H7N  HC1 3777   0.174   3.366  51.588  0.7665 -0.0629 -0.8336
  291C3H7N  HC2 3778   0.289   3.206  51.718 -0.0343  0.0143 -0.3342
  291C3H7N  HC3 3779   0.356   3.194  51.557  0.2519  1.6285  1.2264
  291C3H7N  HC4 3780   0.244   3.065  51.609 -2.0844 -0.0621  1.1777
  291C3H7N  N41 3781   0.039   3.237  51.666  0.6278 -0.2914  0.1882
  291C3H7N   O1 3782   0.044   3.158  51.385 -0.3098 -0.2416 -0.5882
  291C3H7N   O2 3783   0.188   3.313  51.345  0.3278  0.1721  0.6427
  292C3H7N   C1 3784  20.329   3.498  52.068 -0.0591  0.4135  0.6728
  292C3H7N  CT1 3785  20.380   3.487  51.919 -0.6298 -0.1162 -0.2724
  292C3H7N  CT2 3786  20.494   3.581  51.892 -0.3211 -0.4347  0.2880
  292C3H7N   H1 3787  20.226   3.594  51.841  0.5288 -0.0347  2.3098
  292C3H7N   H2 3788  20.205   3.429  51.839  0.0414 -0.1351 -0.7276
  292C3H7N   H3 3789  20.296   3.493  51.718  1.7027 -0.2546  0.3947
  292C3H7N  HC1 3790  20.405   3.383  51.902 -1.2073 -0.1819 -0.7117
  292C3H7N  HC2 3791   0.025   3.558  51.794 -0.8641 -1.8047  0.3655
  292C3H7N  HC3 3792   0.062   3.575  51.969 -0.1093 -1.4836 -0.0001
  292C3H7N  HC4 3793  20.461   3.685  51.897  1.2830  0.0944 -0.1114
  292C3H7N  N41 3794  20.272   3.504  51.818 -0.1277  0.2000 -0.0720
  292C3H7N   O1 3795  20.245   3.580  52.098 -0.0727 -0.3624  0.0257
  292C3H7N   O2 3796  20.396   3.438  52.149 -1.1023  0.1357  0.0966
  293C3H7N   C1 3797   0.189   2.658  52.349  0.2773  0.1493  0.1061
  293C3H7N  CT1 3798   0.159   2.662  52.200 -0.2860  0.8688  0.5033
  293C3H7N  CT2 3799   0.042   2.563  52.175 -1.0962 -0.1378  0.1355
  293C3H7N   H1 3800   0.307   2.541  52.114 -1.4576 -0.9601  0.9753
  293C3H7N   H2 3801   0.349   2.700  52.123  0.9764 -0.5205 -2.1580
  293C3H7N   H3 3802   0.234   2.648  52.006  0.1717  0.3208  0.1278
  293C3H7N  HC1 3803   0.129   2.765  52.184  0.9016  1.0869 -0.3890
  293C3H7N  HC2 3804   0.005   2.585  52.075 -0.4689 -0.3968 -0.1579
  293C3H7N  HC3 3805  20.468   2.579  52.243 -2.0295 -1.3765 -0.6910
  293C3H7N  HC4 3806   0.074   2.458  52.176 -2.2621 -0.5351 -1.4953
  293C3H7N  N41 3807   0.271   2.637  52.102  0.2857 -0.3958  0.0027
  293C3H7N   O1 3808   0.276   2.582  52.386  0.0756  0.0968  0.6835
  293C3H7N   O2 3809   0.136   2.730  52.434  0.7033 -0.1019  0.1441
  294C3H7N   C1 3810   0.500   2.902  52.289 -0.6774  0.0748 -0.2868
  294C3H7N  CT1 3811   0.465   2.878  52.439 -0.6315  0.7454 -0.6283
  294C3H7N  CT2 3812   0.356   2.978  52.476  0.2105  0.0416 -0.1032
  294C3H7N   H1 3813   0.621   2.989  52.521 -0.8705  0.1907  0.6226
  294C3H7N   H2 3814   0.656   2.826  52.512 -0.1623 -1.6689  1.4200
  294C3H7N   H3 3815   0.559   2.885  52.631 -0.7597  0.9398 -0.7544
  294C3H7N  HC1 3816   0.430   2.775  52.448 -1.6157  0.9791 -1.5906
  294C3H7N  HC2 3817   0.313   2.947  52.571 -0.1103  3.0912  0.7911
  294C3H7N  HC3 3818   0.279   2.970  52.399  2.3165 -0.6488 -2.2081
  294C3H7N  HC4 3819   0.398   3.079  52.480 -1.9966  1.0087 -0.4119
  294C3H7N  N41 3820   0.581   2.895  52.531  0.3580 -0.4879 -0.6755
  294C3H7N   O1 3821   0.590   2.974  52.262 -0.6034  0.3038  0.0802
  294C3H7N   O2 3822   0.431   2.855  52.195  0.6191 -0.4528 -0.3512
  295C3H7N   C1 3823   0.119   3.264  52.005 -1.2235  0.1862 -1.0405
  295C3H7N  CT1 3824   0.166   3.275  52.156 -0.7222  0.4475 -0.6005
  295C3H7N  CT2 3825   0.281   3.183  52.186 -0.5506  0.3570  0.1038
  295C3H7N   H1 3826   0.018   3.145  52.221 -1.3613  0.1811  1.1420
  295C3H7N   H2 3827  20.482   3.299  52.233  2.0154  1.7242 -0.2856
  295C3H7N   H3 3828   0.086   3.237  52.348  2.6110 -1.5573 -0.4030
  295C3H7N  HC1 3829   0.187   3.380  52.175  1.2041  0.5520 -3.0449
  295C3H7N  HC2 3830   0.316   3.205  52.287 -0.0371  0.2054 -0.0393
  295C3H7N  HC3 3831   0.363   3.191  52.115 -1.2752 -2.2621 -1.0633
  295C3H7N  HC4 3832   0.248   3.079  52.187 -0.8141  0.4456  1.0684
  295C3H7N  N41 3833   0.054   3.237  52.250  0.4419 -0.2389  0.2775
  295C3H7N   O1 3834   0.068   3.161  51.967 -0.6915 -0.7159 -0.0827
  295C3H7N   O2 3835   0.163   3.347  51.930 -0.5613  0.3414 -0.7616
  296C3H7N   C1 3836  20.367   3.488  52.637  0.6233 -0.3028 -0.1726
  296C3H7N  CT1 3837  20.399   3.475  52.486 -0.3439 -0.9064 -0.0663
  296C3H7N  CT2 3838   0.009   3.569  52.455  0.5446  0.4932 -0.3784
  296C3H7N   H1 3839  20.253   3.595  52.413 -0.8628  0.0161 -0.2697
  296C3H7N   H2 3840  20.207   3.438  52.431 -1.3815  1.2859 -0.9214
  296C3H7N   H3 3841  20.297   3.480  52.298 -1.5309  0.1112 -0.2568
  296C3H7N  HC1 3842  20.427   3.373  52.463  0.6038 -0.9661  1.2965
  296C3H7N  HC2 3843   0.033   3.549  52.351  1.2683 -0.7779  0.0211
  296C3H7N  HC3 3844   0.092   3.537  52.519 -0.3569  0.7671  0.9479
  296C3H7N  HC4 3845  20.486   3.674  52.457  2.3700  1.0540  0.7294
  296C3H7N  N41 3846  20.285   3.498  52.399 -0.2029  0.2078 -0.1079
  296C3H7N   O1 3847  20.291   3.573  52.679 -0.1223 -0.0407 -0.0381
  296C3H7N   O2 3848  20.411   3.409  52.717 -0.4877 -0.4864  0.0125
  297C3H7N   C1 3849   0.184   2.628  52.925  0.5822  0.3534 -0.0542
  297C3H7N  CT1 3850   0.145   2.646  52.779  0.1463 -0.5702 -0.0807
  297C3H7N  CT2 3851   0.042   2.547  52.728  0.4693  0.2215  0.0259
  297C3H7N   H1 3852   0.303   2.546  52.678 -0.0065 -0.0459 -0.2305
  297C3H7N   H2 3853   0.324   2.711  52.686 -0.5516  0.5977  1.7354
  297C3H7N   H3 3854   0.219   2.641  52.579  0.3177  0.2977  0.4877
  297C3H7N  HC1 3855   0.113   2.749  52.766 -1.3317 -1.1527 -1.1044
  297C3H7N  HC2 3856   0.016   2.587  52.630 -0.3949  0.5125  0.3689
  297C3H7N  HC3 3857  20.460   2.550  52.788  0.8972 -0.2113  0.7046
  297C3H7N  HC4 3858   0.086   2.448  52.739 -1.5254 -0.4811  2.3209
  297C3H7N  N41 3859   0.253   2.636  52.677  0.1672  0.0640  0.5271
  297C3H7N   O1 3860   0.256   2.538  52.957  0.4154  0.4294 -0.1395
  297C3H7N   O2 3861   0.121   2.690  53.008 -0.9725  0.2896 -0.1282
  298C3H7N   C1 3862   0.490   2.883  52.865  0.5965  0.3249  0.2121
  298C3H7N  CT1 3863   0.454   2.863  53.017 -0.9024 -0.0453 -0.7786
  298C3H7N  CT2 3864   0.330   2.944  53.053 -0.0615 -0.2325  0.3796
  298C3H7N   H1 3865   0.574   3.007  53.089  2.4634 -0.8177 -0.2976
  298C3H7N   H2 3866   0.651   2.854  53.085 -0.4129 -1.5160 -0.5350
  298C3H7N   H3 3867   0.530   2.890  53.203  1.5394 -2.3740  0.7040
  298C3H7N  HC1 3868   0.432   2.757  53.034 -1.2805 -0.0599 -1.3622
  298C3H7N  HC2 3869   0.289   2.910  53.148 -1.9169  1.0455  0.0749
  298C3H7N  HC3 3870   0.259   2.932  52.972 -0.0472  1.2810  0.1324
  298C3H7N  HC4 3871   0.348   3.051  53.062  0.7212 -0.4280  1.2638
  298C3H7N  N41 3872   0.565   2.906  53.108  0.4720 -0.4971  0.6038
  298C3H7N   O1 3873   0.583   2.954  52.846  0.4436 -0.5395 -0.0621
  298C3H7N   O2 3874   0.426   2.831  52.776 -0.1455  0.0144 -0.8688
  299C3H7N   C1 3875   0.141   3.235  52.573 -0.0779 -0.8010 -0.3061
  299C3H7N  CT1 3876   0.173   3.251  52.730  0.8934  0.1193 -0.0897
  299C3H7N  CT2 3877   0.299   3.168  52.771  0.3910 -0.3689  0.6147
  299C3H7N   H1 3878   0.046   3.107  52.818  1.9474 -0.7557  1.8458
  299C3H7N   H2 3879  20.482   3.261  52.797 -0.0676 -0.1358  0.9252
  299C3H7N   H3 3880   0.096   3.234  52.913  0.2372  0.1791  0.0814
  299C3H7N  HC1 3881   0.190   3.353  52.763  0.5582 -0.7410  2.8513
  299C3H7N  HC2 3882   0.325   3.195  52.873  2.0325 -1.7794  0.5859
  299C3H7N  HC3 3883   0.377   3.204  52.704 -0.3833 -1.6708 -1.0440
  299C3H7N  HC4 3884   0.288   3.061  52.756  1.4802 -0.4382  0.2484
  299C3H7N  N41 3885   0.060   3.209  52.819 -0.0861 -0.4180  0.3613
  299C3H7N   O1 3886   0.064   3.151  52.535  0.1838 -0.6989 -0.2093
  299C3H7N   O2 3887   0.190   3.313  52.492 -0.0998  0.3664 -0.3549
  300C3H7N   C1 3888  20.347   3.490  53.215 -0.2058 -0.4692 -0.3301
  300C3H7N  CT1 3889  20.386   3.472  53.064 -0.6765 -0.2706 -0.2460
  300C3H7N  CT2 3890   0.002   3.563  53.041  0.6980  0.1969 -0.5527
  300C3H7N   H1 3891  20.251   3.603  52.958 -1.0406 -0.4258  1.7875
  300C3H7N   H2 3892  20.201   3.447  52.976  1.2468 -1.7264  0.2962
  300C3H7N   H3 3893  20.319   3.484  52.866 -0.2990  0.0980  0.7938
  300C3H7N  HC1 3894  20.418   3.370  53.047 -2.4135 -0.6041 -1.6188
  300C3H7N  HC2 3895   0.042   3.539  52.943 -2.3960  0.4458 -1.9273
  300C3H7N  HC3 3896   0.077   3.547  53.118  0.7618  3.1067  0.0551
  300C3H7N  HC4 3897  20.477   3.667  53.047  1.0152  0.2661  0.0612
  300C3H7N  N41 3898  20.285   3.505  52.961  0.2095 -0.0321  1.0051
  300C3H7N   O1 3899  20.292   3.589  53.256  0.1098  0.4583  0.1844
  300C3H7N   O2 3900  20.385   3.404  53.296 -0.1533  0.2963  0.7757
  301C3H7N   C1 3901   0.214   2.646  53.495 -0.0809 -0.5670  0.1809
  301C3H7N  CT1 3902   0.166   2.649  53.350 -0.6009  0.3847 -0.1499
  301C3H7N  CT2 3903   0.045   2.552  53.331  0.1898  0.0192  0.2057
  301C3H7N   H1 3904   0.283   2.506  53.277  1.0603  0.3584  0.9579
  301C3H7N   H2 3905   0.370   2.657  53.268  1.1312 -1.6467  0.3028
  301C3H7N   H3 3906   0.244   2.615  53.162 -0.5654  0.4526  0.3548
  301C3H7N  HC1 3907   0.139   2.753  53.333 -0.4105  0.3157 -0.8844
  301C3H7N  HC2 3908  20.508   2.573  53.235 -0.4528  0.9962  0.7009
  301C3H7N  HC3 3909  20.473   2.587  53.397  0.0836  0.9985 -0.4362
  301C3H7N  HC4 3910   0.071   2.447  53.344 -2.4776 -0.6306  0.7273
  301C3H7N  N41 3911   0.279   2.608  53.259  0.1389  0.1757  0.0823
  301C3H7N   O1 3912   0.285   2.561  53.536  0.2169  0.9362 -0.2391
  301C3H7N   O2 3913   0.148   2.714  53.568  0.0401  0.3980  0.0192
  302C3H7N   C1 3914   0.516   2.882  53.433 -0.3941 -0.4364  0.1512
  302C3H7N  CT1 3915   0.473   2.873  53.582  0.1876 -0.0169 -0.1832
  302C3H7N  CT2 3916   0.358   2.964  53.616 -0.5868 -0.3292 -0.0420
  302C3H7N   H1 3917   0.630   2.988  53.674  2.3581 -1.0535  0.4728
  302C3H7N   H2 3918   0.667   2.832  53.649 -1.3375 -2.3605 -0.3980
  302C3H7N   H3 3919   0.562   2.876  53.772 -1.1506 -2.0741 -0.7648
  302C3H7N  HC1 3920   0.447   2.768  53.597 -0.8144 -0.0895 -2.3194
  302C3H7N  HC2 3921   0.301   2.924  53.701 -0.7399 -2.9017 -1.2980
  302C3H7N  HC3 3922   0.288   2.949  53.534 -1.1019  3.9080 -0.4664
  302C3H7N  HC4 3923   0.384   3.069  53.627 -0.9672 -0.4083  1.7451
  302C3H7N  N41 3924   0.588   2.894  53.674  0.3953 -0.1978 -0.0434
  302C3H7N   O1 3925   0.581   2.981  53.396  0.3239  0.8218 -0.3477
  302C3H7N   O2 3926   0.468   2.810  53.351  0.7166  0.2246  0.0987
  303C3H7N   C1 3927   0.125   3.260  53.153 -0.1718 -0.0072 -0.2464
  303C3H7N  CT1 3928   0.174   3.267  53.300  0.5470  0.4979  0.2740
  303C3H7N  CT2 3929   0.285   3.159  53.332 -0.2323 -0.6651 -0.8729
  303C3H7N   H1 3930   0.036   3.134  53.360  1.4644 -0.2945 -1.0499
  303C3H7N   H2 3931  20.488   3.286  53.389  0.1021  1.0557  3.4188
  303C3H7N   H3 3932   0.100   3.216  53.491  1.8919 -0.9521 -1.2212
  303C3H7N  HC1 3933   0.196   3.369  53.331 -1.4130  1.0944 -0.2382
  303C3H7N  HC2 3934   0.331   3.170  53.430 -0.9149 -0.5078 -0.5674
  303C3H7N  HC3 3935   0.365   3.166  53.257 -0.4259  1.0152 -0.9490
  303C3H7N  HC4 3936   0.239   3.061  53.322 -1.4238 -0.1726 -0.2321
  303C3H7N  N41 3937   0.064   3.227  53.395 -0.3038 -0.0128 -0.3215
  303C3H7N   O1 3938   0.045   3.177  53.118  0.8575 -0.0014  0.2268
  303C3H7N   O2 3939   0.180   3.330  53.068 -0.0400  0.0866  0.2549
  304C3H7N   C1 3940  20.346   3.496  53.771  0.1932 -0.1791  0.2611
  304C3H7N  CT1 3941  20.395   3.497  53.623  0.0573 -0.5976  0.6760
  304C3H7N  CT2 3942   0.004   3.587  53.597 -0.2746 -0.4009  0.4099
  304C3H7N   H1 3943  20.242   3.628  53.555 -0.0194  0.8982 -0.5949
  304C3H7N   H2 3944  20.203   3.469  53.546  1.0905 -0.6013  1.2781
  304C3H7N   H3 3945  20.301   3.529  53.428 -1.5458 -1.2778  0.2375
  304C3H7N  HC1 3946  20.415   3.395  53.589 -1.1666 -0.6266  0.0012
  304C3H7N  HC2 3947   0.032   3.584  53.492  0.3936  1.8630  0.4928
  304C3H7N  HC3 3948   0.085   3.565  53.667 -0.4327  2.6951  1.6735
  304C3H7N  HC4 3949  20.482   3.690  53.614  1.7977  0.2759  0.2859
  304C3H7N  N41 3950  20.281   3.535  53.529 -0.0757  0.5793  0.4279
  304C3H7N   O1 3951  20.285   3.592  53.816 -0.6845  0.1325 -0.0065
  304C3H7N   O2 3952  20.387   3.410  53.852  0.3541 -0.3651  0.2243
  305C3H7N   C1 3953   0.186   2.629  54.058 -0.1617  0.0392 -0.4940
  305C3H7N  CT1 3954   0.155   2.644  53.908 -0.3257 -0.3646  0.3495
  305C3H7N  CT2 3955   0.038   2.563  53.865 -0.0631 -0.7248  0.3992
  305C3H7N   H1 3956   0.286   2.517  53.811 -0.7864 -0.5481 -0.7719
  305C3H7N   H2 3957   0.345   2.677  53.835 -0.6367  0.3378  0.2506
  305C3H7N   H3 3958   0.233   2.649  53.718  0.7914 -0.0985 -0.4239
  305C3H7N  HC1 3959   0.127   2.748  53.890 -1.4175 -0.8002 -0.5675
  305C3H7N  HC2 3960   0.028   2.585  53.759  0.3278 -2.4549 -0.0086
  305C3H7N  HC3 3961  20.455   2.578  53.921 -0.5077  2.6757 -1.1138
  305C3H7N  HC4 3962   0.064   2.457  53.865  1.9313 -0.2876 -2.1835
  305C3H7N  N41 3963   0.263   2.618  53.812  0.0106 -0.3745 -0.2574
  305C3H7N   O1 3964   0.280   2.560  54.092 -0.3139  0.6892  0.3807
  305C3H7N   O2 3965   0.122   2.699  54.138 -0.0873 -0.2477  0.2918
  306C3H7N   C1 3966   0.517   2.875  53.986 -0.0117 -0.2315 -0.4540
  306C3H7N  CT1 3967   0.476   2.855  54.133 -0.3960  0.2107  0.1882
  306C3H7N  CT2 3968   0.355   2.945  54.168  0.1919 -0.2812  0.0538
  306C3H7N   H1 3969   0.625   2.980  54.203 -0.6539  0.8371  0.6157
  306C3H7N   H2 3970   0.667   2.817  54.216 -1.1079 -0.7934 -0.6209
  306C3H7N   H3 3971   0.557   2.886  54.326  1.9081  0.8519  0.8347
  306C3H7N  HC1 3972   0.455   2.749  54.150 -2.7503  0.6876  0.4917
  306C3H7N  HC2 3973   0.333   2.928  54.273  1.3161 -0.7544  0.2216
  306C3H7N  HC3 3974   0.272   2.916  54.102 -0.7981  0.1343  1.1111
  306C3H7N  HC4 3975   0.377   3.051  54.154 -0.6193  0.0137  1.0142
  306C3H7N  N41 3976   0.591   2.886  54.228  0.1261  0.4358  0.2011
  306C3H7N   O1 3977   0.597   2.964  53.957 -0.3030 -0.1999 -0.1560
  306C3H7N   O2 3978   0.475   2.802  53.900  0.0148  0.2979 -0.4044
  307C3H7N   C1 3979   0.134   3.256  53.708  0.9117  0.0430  0.2248
  307C3H7N  CT1 3980   0.182   3.266  53.855  0.4804 -0.6915 -0.0248
  307C3H7N  CT2 3981   0.301   3.170  53.882  0.3231 -0.0573 -0.4720
  307C3H7N   H1 3982   0.029   3.134  53.927  1.1494  0.4652 -1.9834
  307C3H7N   H2 3983  20.496   3.290  53.936 -0.6835 -0.7240  0.2080
  307C3H7N   H3 3984   0.100   3.240  54.046  1.6181  1.5474 -0.4967
  307C3H7N  HC1 3985   0.208   3.368  53.885  0.2497 -1.0388  1.3875
  307C3H7N  HC2 3986   0.341   3.183  53.982 -0.5787  1.0888 -0.2515
  307C3H7N  HC3 3987   0.381   3.192  53.812 -0.0396 -1.2297 -1.2875
  307C3H7N  HC4 3988   0.269   3.066  53.872 -0.3132  0.0661  0.2415
  307C3H7N  N41 3989   0.068   3.227  53.948  0.2255  0.4079  0.0890
  307C3H7N   O1 3990   0.089   3.147  53.673  0.3709  0.2495 -0.1218
  307C3H7N   O2 3991   0.180   3.326  53.623 -0.3953 -0.2378  0.3047
  308C3H7N   C1 3992  20.343   3.498  54.340 -0.2608 -0.1481  0.1095
  308C3H7N  CT1 3993  20.393   3.497  54.193 -0.2762  0.7219 -0.4205
  308C3H7N  CT2 3994   0.004   3.587  54.163  0.1116  0.4339 -0.3796
  308C3H7N   H1 3995  20.247   3.630  54.122 -0.6299  0.4423 -1.7757
  308C3H7N   H2 3996  20.210   3.471  54.109 -0.8036  1.3362 -1.0830
  308C3H7N   H3 3997  20.317   3.531  54.003  0.4900  1.3610 -0.1620
  308C3H7N  HC1 3998  20.413   3.392  54.173  0.2786  0.5544  0.9637
  308C3H7N  HC2 3999   0.041   3.572  54.062  1.0913  0.0237  0.0293
  308C3H7N  HC3 4000   0.091   3.558  54.222 -0.8741  0.4298  1.0937
  308C3H7N  HC4 4001  20.490   3.693  54.169 -0.1717  0.3208  0.6419
  308C3H7N  N41 4002  20.288   3.538  54.102  0.1042  0.4130 -0.1973
  308C3H7N   O1 4003  20.255   3.574  54.383  0.0872 -0.3520  0.1257
  308C3H7N   O2 4004  20.412   3.446  54.426 -0.0054  0.0883  0.4811
  309C3H7N   C1 4005   0.226   2.646  54.632  0.0344  0.7366 -0.0195
  309C3H7N  CT1 4006   0.190   2.668  54.488 -0.3062  0.3494 -0.8060
  309C3H7N  CT2 4007   0.063   2.590  54.453  0.5403  0.0330 -0.2159
  309C3H7N   H1 4008   0.304   2.527  54.367 -2.1011 -0.9577  0.2262
  309C3H7N   H2 4009   0.376   2.676  54.390  1.8492 -0.6706 -1.8771
  309C3H7N   H3 4010   0.238   2.654  54.291  2.3630  0.2493  0.2024
  309C3H7N  HC1 4011   0.175   2.775  54.475  0.9699  0.7736  0.9238
  309C3H7N  HC2 4012   0.027   2.609  54.351 -2.6076 -0.1835  0.7969
  309C3H7N  HC3 4013  20.487   2.626  54.511 -2.0976 -1.7780 -2.7717
  309C3H7N  HC4 4014   0.076   2.482  54.457 -2.1804 -0.4324 -2.2209
  309C3H7N  N41 4015   0.285   2.628  54.379  1.3453 -0.3101  0.5922
  309C3H7N   O1 4016   0.300   2.551  54.662 -0.5411  0.3844  0.4279
  309C3H7N   O2 4017   0.147   2.684  54.713 -0.1736  0.5971 -0.0118
  310C3H7N   C1 4018   0.531   2.877  54.555  0.1712  0.8820 -0.4820
  310C3H7N  CT1 4019   0.496   2.870  54.702  0.6917  0.5819  0.0927
  310C3H7N  CT2 4020   0.371   2.954  54.736  0.0909  0.1145  0.3316
  310C3H7N   H1 4021   0.638   2.990  54.782  1.7649 -1.1692 -1.3438
  310C3H7N   H2 4022   0.687   2.832  54.780  3.1678  3.8011 -3.1306
  310C3H7N   H3 4023   0.573   2.877  54.894 -2.3979 -0.9182 -1.0664
  310C3H7N  HC1 4024   0.465   2.766  54.712  0.7346  0.4977 -0.6100
  310C3H7N  HC2 4025   0.338   2.939  54.839 -1.2037  1.3217  0.0969
  310C3H7N  HC3 4026   0.287   2.922  54.675 -0.2530  0.9742  0.3550
  310C3H7N  HC4 4027   0.391   3.060  54.726 -2.2660  0.6109  0.6962
  310C3H7N  N41 4028   0.606   2.893  54.798  0.3632 -0.5270 -0.0900
  310C3H7N   O1 4029   0.611   2.961  54.524  0.1416  0.1167 -0.2000
  310C3H7N   O2 4030   0.459   2.826  54.472  0.1349  0.4847  0.0456
  311C3H7N   C1 4031   0.147   3.251  54.272 -0.5435  0.4204 -0.1858
  311C3H7N  CT1 4032   0.184   3.258  54.422 -0.1772 -0.2643  0.3834
  311C3H7N  CT2 4033   0.302   3.167  54.459 -0.1206 -0.2459 -0.2152
  311C3H7N   H1 4034   0.032   3.150  54.503 -0.3703 -0.2890  1.2220
  311C3H7N   H2 4035  20.508   3.313  54.496  0.8536  0.4661 -0.4648
  311C3H7N   H3 4036   0.093   3.253  54.617  1.5185  3.1687 -0.0282
  311C3H7N  HC1 4037   0.221   3.358  54.444  1.7121 -0.4098 -1.8789
  311C3H7N  HC2 4038   0.340   3.200  54.556 -1.1839  0.6841 -0.1052
  311C3H7N  HC3 4039   0.380   3.174  54.383 -0.2033  0.5503 -0.2252
  311C3H7N  HC4 4040   0.262   3.065  54.464 -0.2215 -0.1631  0.7660
  311C3H7N  N41 4041   0.073   3.244  54.516 -0.1194 -0.3000  0.5185
  311C3H7N   O1 4042   0.078   3.153  54.237  0.0066 -0.7722  0.1260
  311C3H7N   O2 4043   0.221   3.308  54.192 -0.3488  0.3051 -0.3519
  312C3H7N   C1 4044  20.366   3.508  54.915  0.6800 -0.1964 -0.5947
  312C3H7N  CT1 4045  20.393   3.484  54.770  0.7036  0.8773  0.0870
  312C3H7N  CT2 4046  20.501   3.586  54.736 -0.3973 -0.1470  0.1209
  312C3H7N   H1 4047  20.245   3.613  54.686  1.4001  0.1510  1.5940
  312C3H7N   H2 4048  20.205   3.448  54.688  0.0557 -0.1365  0.1557
  312C3H7N   H3 4049  20.310   3.513  54.573 -0.4117  0.4829 -0.2104
  312C3H7N  HC1 4050  20.424   3.382  54.749 -0.5331  0.5530 -0.1847
  312C3H7N  HC2 4051   0.033   3.575  54.636  0.3327  1.0908  0.2663
  312C3H7N  HC3 4052   0.075   3.574  54.807  0.6962 -0.3125 -1.1789
  312C3H7N  HC4 4053  20.467   3.689  54.749  0.1592  0.3406 -2.0512
  312C3H7N  N41 4054  20.281   3.516  54.672  0.0161 -0.1459 -0.0607
  312C3H7N   O1 4055  20.290   3.598  54.953  0.3302  0.5109 -0.1185
  312C3H7N   O2 4056  20.415   3.444  55.004 -0.5217  0.3432 -0.0969
  313C3H7N   C1 4057   0.206   2.640  55.190  0.3420 -0.4056 -0.0360
  313C3H7N  CT1 4058   0.171   2.649  55.041  0.1391 -0.4121  0.2128
  313C3H7N  CT2 4059   0.044   2.573  55.009 -0.1211  0.3807 -0.7881
  313C3H7N   H1 4060   0.305   2.507  54.968  0.9051  0.3651  2.7245
  313C3H7N   H2 4061   0.362   2.669  54.973 -0.9763  1.1017  0.4814
  313C3H7N   H3 4062   0.261   2.622  54.855  1.9373 -0.0828  0.0847
  313C3H7N  HC1 4063   0.150   2.751  55.009  0.5188 -0.8095 -1.3192
  313C3H7N  HC2 4064   0.007   2.604  54.911 -0.8926  0.8352 -0.3574
  313C3H7N  HC3 4065  20.470   2.606  55.072  0.1847 -3.3049  1.6992
  313C3H7N  HC4 4066   0.065   2.466  55.010 -1.2358  0.1600 -0.6394
  313C3H7N  N41 4067   0.282   2.607  54.955 -0.0406 -0.1236  0.5072
  313C3H7N   O1 4068   0.253   2.536  55.238 -0.2111  0.0915 -0.4444
  313C3H7N   O2 4069   0.154   2.717  55.270  0.4723 -0.2569 -0.5976
  314C3H7N   C1 4070   0.501   2.864  55.126  0.0775  0.0295 -0.9163
  314C3H7N  CT1 4071   0.473   2.849  55.273 -0.2986 -0.1050  0.7259
  314C3H7N  CT2 4072   0.351   2.936  55.311 -0.2063  0.3339  0.0112
  314C3H7N   H1 4073   0.600   2.990  55.352  0.5955 -0.1562 -0.3230
  314C3H7N   H2 4074   0.661   2.829  55.349 -0.2559 -0.1993  0.3736
  314C3H7N   H3 4075   0.552   2.874  55.464 -0.5344  0.2576 -0.0870
  314C3H7N  HC1 4076   0.453   2.744  55.291 -0.0570 -0.2090  0.3808
  314C3H7N  HC2 4077   0.321   2.902  55.410  1.2908 -0.8229  0.0886
  314C3H7N  HC3 4078   0.274   2.910  55.238 -0.9973  0.0068  0.9477
  314C3H7N  HC4 4079   0.377   3.041  55.301  1.2017  0.1251  1.3100
  314C3H7N  N41 4080   0.579   2.890  55.365 -0.1623  0.0360 -0.0236
  314C3H7N   O1 4081   0.586   2.943  55.094 -0.3008  0.2408  0.2611
  314C3H7N   O2 4082   0.452   2.793  55.042  1.1331  0.4371  0.5914
  315C3H7N   C1 4083   0.145   3.260  54.846  1.1873 -0.5106  0.2721
  315C3H7N  CT1 4084   0.186   3.260  54.992  0.2490 -0.3684 -0.7203
  315C3H7N  CT2 4085   0.293   3.158  55.025 -0.4163 -0.0949  0.4732
  315C3H7N   H1 4086   0.028   3.138  55.071 -1.1975  0.3887  0.6916
  315C3H7N   H2 4087  20.504   3.304  55.065 -0.9678 -0.7116 -0.0388
  315C3H7N   H3 4088   0.100   3.255  55.183 -1.7418  1.8970  0.1958
  315C3H7N  HC1 4089   0.217   3.362  55.014 -1.6499  0.0239  0.3275
  315C3H7N  HC2 4090   0.309   3.159  55.133  0.9518  0.0440  0.2692
  315C3H7N  HC3 4091   0.381   3.168  54.961  1.1337 -2.3508  2.1419
  315C3H7N  HC4 4092   0.261   3.054  55.014  1.3020 -0.8763  2.3593
  315C3H7N  N41 4093   0.066   3.232  55.089 -0.1510  0.1035  0.0108
  315C3H7N   O1 4094   0.070   3.172  54.803  0.3156 -0.5154  0.3328
  315C3H7N   O2 4095   0.202   3.335  54.762 -0.0078  0.6108  0.3858
  316C3H7N   C1 4096  20.359   3.521  55.473  0.1228  0.1824  0.0114
  316C3H7N  CT1 4097  20.386   3.517  55.327  0.9241  0.5099 -0.3290
  316C3H7N  CT2 4098  20.489   3.622  55.298 -0.3169  0.0110 -0.7162
  316C3H7N   H1 4099  20.215   3.623  55.265  2.8384  1.6550  0.5742
  316C3H7N   H2 4100  20.203   3.457  55.259  2.1162 -2.2633 -0.5535
  316C3H7N   H3 4101  20.293   3.544  55.142 -0.1568 -1.4490 -0.0011
  316C3H7N  HC1 4102  20.436   3.424  55.303  3.1631  1.0840  1.9053
  316C3H7N  HC2 4103   0.009   3.619  55.193 -1.1306  0.9417 -0.9705
  316C3H7N  HC3 4104   0.070   3.600  55.357 -1.9581 -2.2897  0.9783
  316C3H7N  HC4 4105  20.460   3.720  55.336 -0.4025 -0.6041  0.8582
  316C3H7N  N41 4106  20.266   3.537  55.241 -0.2932 -0.1365  0.0643
  316C3H7N   O1 4107  20.275   3.599  55.515  0.0353  0.1664 -0.4265
  316C3H7N   O2 4108  20.414   3.443  55.548  0.2564  0.1235 -0.1875
  317C3H7N   C1 4109   0.242   2.674  55.763  0.6561 -0.7537 -0.2380
  317C3H7N  CT1 4110   0.190   2.670  55.617  0.8310 -0.5314 -0.3519
  317C3H7N  CT2 4111   0.074   2.569  55.598 -0.2577 -0.3454 -0.0082
  317C3H7N   H1 4112   0.326   2.541  55.522 -0.5969  0.0265  3.1497
  317C3H7N   H2 4113   0.377   2.700  55.522 -0.6796  0.8669  0.0947
  317C3H7N   H3 4114   0.250   2.651  55.417 -2.0649  1.0424  0.9279
  317C3H7N  HC1 4115   0.150   2.771  55.602  2.3586  0.0233 -0.7324
  317C3H7N  HC2 4116   0.032   2.581  55.498  0.4061  2.4570  0.0037
  317C3H7N  HC3 4117  20.503   2.584  55.670  0.0170  0.2095  0.1827
  317C3H7N  HC4 4118   0.117   2.470  55.615 -1.3574 -0.6542  1.0246
  317C3H7N  N41 4119   0.295   2.639  55.510  0.0813 -0.1126 -0.2128
  317C3H7N   O1 4120   0.312   2.581  55.800  0.4334  0.0671 -0.0896
  317C3H7N   O2 4121   0.174   2.727  55.854  0.5077  0.2724  0.1507
  318C3H7N   C1 4122   0.522   2.887  55.703  0.1508  0.0104  0.8543
  318C3H7N  CT1 4123   0.496   2.879  55.856 -0.6026 -0.0091  0.2531
  318C3H7N  CT2 4124   0.388   2.975  55.908  0.0738  0.2722 -0.3400
  318C3H7N   H1 4125   0.650   2.990  55.933 -3.1304  1.6256  0.1783
  318C3H7N   H2 4126   0.686   2.829  55.925 -0.1858 -0.9965  0.6958
  318C3H7N   H3 4127   0.574   2.893  56.045  0.7756  2.7070  0.3758
  318C3H7N  HC1 4128   0.455   2.779  55.873 -1.4414  0.5397  1.5847
  318C3H7N  HC2 4129   0.360   2.962  56.013 -0.4863 -0.3969 -0.5639
  318C3H7N  HC3 4130   0.298   2.968  55.848 -1.5150 -0.6444  2.1057
  318C3H7N  HC4 4131   0.431   3.075  55.899 -0.7804  0.6581 -0.1357
  318C3H7N  N41 4132   0.611   2.896  55.949  0.5518  0.0269  0.1740
  318C3H7N   O1 4133   0.608   2.963  55.656 -0.4039  0.3128  0.5598
  318C3H7N   O2 4134   0.462   2.814  55.625 -0.1401 -0.0049  0.6710
  319C3H7N   C1 4135   0.144   3.269  55.410 -0.0928 -0.8711  0.2279
  319C3H7N  CT1 4136   0.170   3.267  55.562  0.0261 -0.2957  0.9113
  319C3H7N  CT2 4137   0.281   3.164  55.591  0.6173 -0.0390  0.7420
  319C3H7N   H1 4138   0.001   3.150  55.633 -1.2117 -0.5485  1.6036
  319C3H7N   H2 4139  20.490   3.314  55.637 -0.0147  0.6123  0.4724
  319C3H7N   H3 4140   0.081   3.238  55.749  1.0047  1.7777 -0.9272
  319C3H7N  HC1 4141   0.206   3.364  55.597  1.5308 -0.7610  0.6560
  319C3H7N  HC2 4142   0.317   3.178  55.693  0.2948 -0.6985  0.9565
  319C3H7N  HC3 4143   0.369   3.192  55.534 -0.4617  2.5756  0.2878
  319C3H7N  HC4 4144   0.257   3.063  55.559  0.0845  0.3203 -0.0129
  319C3H7N  N41 4145   0.051   3.239  55.650 -0.8627 -0.3354 -0.4069
  319C3H7N   O1 4146   0.061   3.191  55.371 -0.1023 -0.0242  0.3993
  319C3H7N   O2 4147   0.206   3.341  55.332 -0.7605  0.0157  0.1034
  320C3H7N   C1 4148  20.353   3.503  56.031 -0.4214  0.5844  0.6309
  320C3H7N  CT1 4149  20.377   3.486  55.880  0.1251  0.6160 -0.2872
  320C3H7N  CT2 4150  20.496   3.575  55.842  0.0738 -0.1147 -0.7327
  320C3H7N   H1 4151  20.238   3.622  55.804 -1.1141 -0.0594  0.6825
  320C3H7N   H2 4152  20.179   3.473  55.798  1.2625 -1.5893  0.7050
  320C3H7N   H3 4153  20.295   3.513  55.687 -1.0667  2.3091 -0.9104
  320C3H7N  HC1 4154  20.403   3.381  55.868 -0.3668  0.1729  2.2226
  320C3H7N  HC2 4155   0.008   3.566  55.735  1.7276  0.3494 -0.4539
  320C3H7N  HC3 4156   0.077   3.538  55.891 -0.8518  1.7700  2.4914
  320C3H7N  HC4 4157  20.476   3.681  55.857  0.5829 -0.4614  2.7453
  320C3H7N  N41 4158  20.267   3.525  55.786 -0.0544  0.4520 -0.3842
  320C3H7N   O1 4159  20.266   3.579  56.065  0.5559  0.0837 -0.1215
  320C3H7N   O2 4160  20.422   3.444  56.118 -0.1498  0.2473 -0.5299
  321C3H7N   C1 4161   0.179   2.583  56.338  0.5288 -0.4799  0.0265
  321C3H7N  CT1 4162   0.163   2.617  56.189  0.3053 -0.2448  0.4182
  321C3H7N  CT2 4163   0.049   2.540  56.125  0.6028  0.4972  0.1587
  321C3H7N   H1 4164   0.302   2.491  56.104  3.4360  0.7546 -1.3616
  321C3H7N   H2 4165   0.364   2.642  56.143 -2.8569  2.1141  1.4369
  321C3H7N   H3 4166   0.271   2.624  56.006  0.8612 -0.2065 -0.6253
  321C3H7N  HC1 4167   0.135   2.721  56.173  0.3308 -0.6027 -2.0641
  321C3H7N  HC2 4168   0.040   2.566  56.019  0.2556  1.2225  0.3638
  321C3H7N  HC3 4169  20.464   2.564  56.176  0.7345  1.2421  0.0724
  321C3H7N  HC4 4170   0.076   2.435  56.132 -0.3458  0.2552  0.3209
  321C3H7N  N41 4171   0.282   2.592  56.104 -0.7831  0.0055 -0.3428
  321C3H7N   O1 4172   0.269   2.502  56.370 -0.2851  0.0856  0.1674
  321C3H7N   O2 4173   0.138   2.661  56.420  0.2498 -0.0175  0.2581
  322C3H7N   C1 4174   0.524   2.849  56.254 -0.0308  0.6962  0.2545
  322C3H7N  CT1 4175   0.483   2.830  56.403 -0.1354 -0.0037 -0.3121
  322C3H7N  CT2 4176   0.357   2.909  56.433  0.5524  0.0861 -0.1978
  322C3H7N   H1 4177   0.610   2.979  56.479 -1.5911  0.6493  0.1901
  322C3H7N   H2 4178   0.679   2.826  56.488  0.4093  0.2276  2.1831
  322C3H7N   H3 4179   0.559   2.861  56.592 -0.7422  1.2017 -0.4281
  322C3H7N  HC1 4180   0.465   2.726  56.431 -1.4453 -0.0334 -1.2270
  322C3H7N  HC2 4181   0.340   2.885  56.538  1.5742 -1.0589 -0.2884
  322C3H7N  HC3 4182   0.271   2.882  56.371  0.1691 -0.0612  0.3922
  322C3H7N  HC4 4183   0.384   3.014  56.417 -0.7808  0.2504 -1.5231
  322C3H7N  N41 4184   0.591   2.879  56.496  0.1329  0.2080 -0.3267
  322C3H7N   O1 4185   0.584   2.951  56.225 -0.8625 -0.3680 -0.6836
  322C3H7N   O2 4186   0.464   2.786  56.173 -0.0092  0.1171 -0.6492
  323C3H7N   C1 4187   0.120   3.254  55.984  0.2341 -0.5016 -0.2352
  323C3H7N  CT1 4188   0.164   3.265  56.131 -0.4424 -0.3101  0.1642
  323C3H7N  CT2 4189   0.277   3.160  56.170  0.0604  0.0927 -0.1960
  323C3H7N   H1 4190   0.028   3.135  56.204  2.2738  0.2287 -3.9759
  323C3H7N   H2 4191  20.482   3.300  56.201 -0.1802 -0.6916 -4.0189
  323C3H7N   H3 4192   0.089   3.242  56.319  2.0370  1.9671 -1.3487
  323C3H7N  HC1 4193   0.193   3.368  56.152  2.3132 -0.8494 -0.7182
  323C3H7N  HC2 4194   0.297   3.178  56.275  0.1154  0.1341 -0.2130
  323C3H7N  HC3 4195   0.366   3.171  56.109 -1.6241 -2.9452 -3.4620
  323C3H7N  HC4 4196   0.237   3.058  56.163 -2.2053  0.9625 -0.2742
  323C3H7N  N41 4197   0.050   3.234  56.224 -0.4571  0.1831 -0.2381
  323C3H7N   O1 4198   0.034   3.171  55.965  0.7356  0.1561  0.5398
  323C3H7N   O2 4199   0.183   3.304  55.892 -0.3701 -0.4272  0.1197
  324C3H7N   C1 4200  20.368   3.473  56.591 -0.7638  0.9616 -0.3734
  324C3H7N  CT1 4201  20.414   3.471  56.446  0.3905  0.2372  0.4133
  324C3H7N  CT2 4202   0.026   3.566  56.420 -0.2597  0.1174  0.4541
  324C3H7N   H1 4203  20.272   3.603  56.396  0.6489  1.1887 -1.1101
  324C3H7N   H2 4204  20.219   3.444  56.383  0.7843 -0.3811  0.0973
  324C3H7N   H3 4205  20.319   3.510  56.261 -0.9755  0.9972  0.2861
  324C3H7N  HC1 4206  20.440   3.369  56.418 -1.2217 -0.0126 -0.2264
  324C3H7N  HC2 4207   0.051   3.553  56.314  0.7905 -0.4235  0.7622
  324C3H7N  HC3 4208   0.113   3.543  56.482  0.3724 -2.9008 -1.4563
  324C3H7N  HC4 4209  20.507   3.670  56.440  0.9638  0.3031  1.3071
  324C3H7N  N41 4210  20.297   3.509  56.362  0.2207  0.4474  0.5448
  324C3H7N   O1 4211  20.278   3.540  56.624 -0.0288 -0.3048 -0.1729
  324C3H7N   O2 4212  20.437   3.426  56.678  0.1615 -0.5260 -0.9143
  325C3H7N   C1 4213   0.195   2.632  56.895  0.0233  0.1484 -0.3891
  325C3H7N  CT1 4214   0.157   2.619  56.750 -0.3141  0.0196 -0.3145
  325C3H7N  CT2 4215   0.053   2.511  56.726  0.9911  0.1653  1.0914
  325C3H7N   H1 4216   0.305   2.488  56.674 -2.0496 -0.9120 -0.8784
  325C3H7N   H2 4217   0.353   2.654  56.667  0.8677 -0.0668 -1.5122
  325C3H7N   H3 4218   0.246   2.581  56.559  0.9702  0.6165  0.4048
  325C3H7N  HC1 4219   0.116   2.710  56.707 -1.3930 -0.2275  0.1821
  325C3H7N  HC2 4220   0.027   2.524  56.621 -0.2561 -0.3287  1.3287
  325C3H7N  HC3 4221  20.474   2.535  56.786 -0.6079 -2.0879 -0.2562
  325C3H7N  HC4 4222   0.097   2.414  56.751  2.3045  0.9375  1.8401
  325C3H7N  N41 4223   0.276   2.586  56.658  0.4311  0.1043  0.5945
  325C3H7N   O1 4224   0.270   2.554  56.950 -0.1056  0.5678  0.4053
  325C3H7N   O2 4225   0.139   2.710  56.963  0.2625 -0.8735 -0.1907
  326C3H7N   C1 4226   0.498   2.875  56.834  0.6156  0.2763  0.5072
  326C3H7N  CT1 4227   0.460   2.864  56.981  0.5584 -0.3759 -0.0508
  326C3H7N  CT2 4228   0.340   2.949  57.019  0.3102 -0.1628 -0.0768
  326C3H7N   H1 4229   0.592   3.013  57.050  0.2812  0.6221  2.7063
  326C3H7N   H2 4230   0.656   2.858  57.052  0.2513  0.5195 -0.4255
  326C3H7N   H3 4231   0.548   2.913  57.169  1.4452  0.8028  0.2576
  326C3H7N  HC1 4232   0.445   2.761  57.013 -1.2936  0.2536  1.2117
  326C3H7N  HC2 4233   0.319   2.930  57.124 -1.4151  1.2022 -0.1470
  326C3H7N  HC3 4234   0.250   2.919  56.966  1.9975 -0.4241 -2.8833
  326C3H7N  HC4 4235   0.364   3.055  57.010  1.2058 -0.2944  0.7414
  326C3H7N  N41 4236   0.571   2.914  57.068  0.0553  0.1209 -0.0773
  326C3H7N   O1 4237   0.576   2.957  56.795 -0.7860  0.0558 -0.4365
  326C3H7N   O2 4238   0.447   2.802  56.752  1.1298 -0.1143  0.1535
  327C3H7N   C1 4239   0.150   3.252  56.537 -0.9548  0.4731  0.6586
  327C3H7N  CT1 4240   0.200   3.243  56.684 -0.0363 -0.4619  0.6784
  327C3H7N  CT2 4241   0.306   3.134  56.705  0.1881  0.1487 -1.4761
  327C3H7N   H1 4242   0.038   3.124  56.746  0.9760  0.1461 -0.6675
  327C3H7N   H2 4243   0.023   3.289  56.768  0.9358  0.7518  0.7875
  327C3H7N   H3 4244   0.114   3.202  56.875 -2.2765 -1.2342  0.5462
  327C3H7N  HC1 4245   0.232   3.340  56.721 -0.9257  0.1326 -0.1026
  327C3H7N  HC2 4246   0.346   3.146  56.806 -1.8733  1.5572 -0.8068
  327C3H7N  HC3 4247   0.397   3.144  56.645  0.5850  1.6097 -0.6684
  327C3H7N  HC4 4248   0.257   3.038  56.696  0.3143 -0.0614 -0.1293
  327C3H7N  N41 4249   0.088   3.209  56.775  0.4556  0.2655 -0.1172
  327C3H7N   O1 4250   0.075   3.168  56.495 -0.4749  0.1059  0.1725
  327C3H7N   O2 4251   0.211   3.323  56.463 -0.0319 -0.5277  0.1581
  328C3H7N   C1 4252  20.340   3.458  57.175 -0.1757  1.0424 -0.1069
  328C3H7N  CT1 4253  20.390   3.453  57.032 -0.0088  0.2588  1.0037
  328C3H7N  CT2 4254   0.009   3.536  57.006  0.2491  0.5076 -0.6082
  328C3H7N   H1 4255  20.254   3.583  56.940  0.2017  0.3036  0.6672
  328C3H7N   H2 4256  20.213   3.420  56.929 -0.5481  0.6635  0.1254
  328C3H7N   H3 4257  20.330   3.487  56.829  2.3627 -2.8468  0.5476
  328C3H7N  HC1 4258  20.414   3.349  57.010 -2.5159 -0.5021  1.7497
  328C3H7N  HC2 4259   0.060   3.514  56.912  0.8814 -0.0254 -0.1481
  328C3H7N  HC3 4260   0.080   3.520  57.087  0.8183  1.3070 -0.9496
  328C3H7N  HC4 4261  20.494   3.642  56.999 -0.6111  0.3878  0.2874
  328C3H7N  N41 4262  20.291   3.488  56.925 -0.2625  0.2978 -0.4727
  328C3H7N   O1 4263  20.249   3.539  57.207  0.2289  0.2962  0.6369
  328C3H7N   O2 4264  20.413   3.414  57.265  0.3091  0.4869 -0.2109
  329C3H7N   C1 4265   0.193   2.648  57.451 -0.3042 -0.1990 -0.0474
  329C3H7N  CT1 4266   0.162   2.656  57.306  0.1410  0.5271 -0.4734
  329C3H7N  CT2 4267   0.046   2.565  57.272 -0.0398  0.3544 -0.1147
  329C3H7N   H1 4268   0.301   2.515  57.241  1.8988  1.4386  0.5042
  329C3H7N   H2 4269   0.349   2.674  57.213  0.4509  0.2561 -0.6727
  329C3H7N   H3 4270   0.232   2.622  57.119 -0.7512 -0.6901 -0.1765
  329C3H7N  HC1 4271   0.138   2.759  57.278 -3.0299  0.2741  1.1558
  329C3H7N  HC2 4272   0.021   2.584  57.167 -3.0108  2.1953  0.8452
  329C3H7N  HC3 4273  20.473   2.604  57.333  0.3889 -0.7570  1.1791
  329C3H7N  HC4 4274   0.075   2.462  57.287  1.9462  0.6692 -1.6313
  329C3H7N  N41 4275   0.268   2.610  57.215  0.1719  0.6177 -0.3308
  329C3H7N   O1 4276   0.280   2.569  57.489  0.0837 -0.2405  0.0220
  329C3H7N   O2 4277   0.130   2.718  57.527  0.5718  0.4209 -0.5480
  330C3H7N   C1 4278   0.491   2.885  57.397 -0.1640  0.1297 -0.2768
  330C3H7N  CT1 4279   0.456   2.861  57.543  0.6624  0.1623 -0.2601
  330C3H7N  CT2 4280   0.346   2.966  57.585  0.8120  0.4129  0.1808
  330C3H7N   H1 4281   0.587   2.987  57.622  2.8143 -0.6304 -1.9763
  330C3H7N   H2 4282   0.640   2.828  57.614  1.3198  1.6471  0.4428
  330C3H7N   H3 4283   0.540   2.871  57.741 -0.0470  0.9060  0.6933
  330C3H7N  HC1 4284   0.427   2.757  57.560  0.9936  0.3191  1.3212
  330C3H7N  HC2 4285   0.299   2.956  57.683 -0.9249 -0.6120 -0.7347
  330C3H7N  HC3 4286   0.268   2.952  57.511  2.3022 -0.4001 -1.2604
  330C3H7N  HC4 4287   0.390   3.065  57.574 -0.5087  1.1287  1.2176
  330C3H7N  N41 4288   0.561   2.889  57.641  0.4835  0.4618  0.7231
  330C3H7N   O1 4289   0.580   2.959  57.362  0.4925  0.0809  0.4945
  330C3H7N   O2 4290   0.431   2.824  57.309 -0.2872  1.0062 -0.0912
  331C3H7N   C1 4291   0.137   3.242  57.121  0.8006 -0.2990  0.1194
  331C3H7N  CT1 4292   0.174   3.261  57.269  0.7708 -0.3493  0.4700
  331C3H7N  CT2 4293   0.303   3.184  57.296 -0.6415  0.0195  0.5030
  331C3H7N   H1 4294   0.048   3.120  57.346  1.0623 -0.4349  0.6251
  331C3H7N   H2 4295  20.499   3.276  57.344 -0.8194 -1.6049 -0.1322
  331C3H7N   H3 4296   0.101   3.235  57.467  0.3859 -1.1511  0.3300
  331C3H7N  HC1 4297   0.186   3.369  57.278  0.7367 -0.2014 -1.0820
  331C3H7N  HC2 4298   0.337   3.211  57.396  1.7321 -0.6159 -0.0958
  331C3H7N  HC3 4299   0.382   3.195  57.222 -2.8705 -2.4660 -2.3686
  331C3H7N  HC4 4300   0.285   3.077  57.300  1.8612 -0.4418  0.0768
  331C3H7N  N41 4301   0.071   3.218  57.370  0.1586 -0.1093  0.2078
  331C3H7N   O1 4302   0.068   3.146  57.092 -0.3952  0.4758 -0.8026
  331C3H7N   O2 4303   0.193   3.299  57.032 -0.0250  0.2292  0.0271
  332C3H7N   C1 4304  20.347   3.492  57.742  0.4245 -0.0081 -0.9040
  332C3H7N  CT1 4305  20.385   3.470  57.592  0.5989 -1.3300 -0.3751
  332C3H7N  CT2 4306   0.009   3.545  57.564  0.2954 -0.4409  0.2835
  332C3H7N   H1 4307  20.261   3.608  57.494 -0.2451 -0.0006 -2.1922
  332C3H7N   H2 4308  20.201   3.453  57.504  2.4190 -3.9670 -1.4309
  332C3H7N   H3 4309  20.316   3.487  57.389 -0.0371 -1.4351 -0.4625
  332C3H7N  HC1 4310  20.407   3.365  57.576 -2.0182 -2.0228  0.1992
  332C3H7N  HC2 4311   0.048   3.509  57.468  0.3123 -1.2567  0.6001
  332C3H7N  HC3 4312   0.090   3.525  57.634 -0.3009 -1.0418  0.7911
  332C3H7N  HC4 4313  20.500   3.653  57.555  0.6249 -0.5427 -1.9456
  332C3H7N  N41 4314  20.285   3.509  57.485  0.1272 -0.0539 -0.7060
  332C3H7N   O1 4315  20.283   3.584  57.789 -0.2311 -0.2004  0.1096
  332C3H7N   O2 4316  20.391   3.408  57.819  0.2323 -0.0715  0.3751
  333C3H7N   C1 4317   0.158   2.622  58.017 -0.1969  0.2367  0.0164
  333C3H7N  CT1 4318   0.110   2.633  57.875 -0.3098  0.0879  0.0730
  333C3H7N  CT2 4319   0.002   2.534  57.833 -0.2327  0.1012 -0.3294
  333C3H7N   H1 4320   0.264   2.528  57.792  2.1240  1.6628  0.3633
  333C3H7N   H2 4321   0.306   2.679  57.797  0.2696 -0.1967  2.3478
  333C3H7N   H3 4322   0.196   2.637  57.683  1.7625  1.8146 -0.2169
  333C3H7N  HC1 4323   0.072   2.731  57.846  1.8062  1.1141  0.7088
  333C3H7N  HC2 4324  20.488   2.547  57.727  0.5050  1.0278 -0.3719
  333C3H7N  HC3 4325  20.421   2.553  57.892  0.2085  2.1125 -0.2663
  333C3H7N  HC4 4326   0.034   2.431  57.849  0.4017  0.1372 -1.3519
  333C3H7N  N41 4327   0.222   2.622  57.781  0.0144  0.7204  0.0921
  333C3H7N   O1 4328   0.253   2.558  58.050  0.3152 -1.1040  0.4307
  333C3H7N   O2 4329   0.111   2.697  58.096  0.0853 -0.6820  0.0485
  334C3H7N   C1 4330   0.471   2.882  57.960 -0.1217 -0.0099  0.1384
  334C3H7N  CT1 4331   0.435   2.864  58.108  0.5719  0.1771 -0.0168
  334C3H7N  CT2 4332   0.308   2.939  58.134 -0.4093  0.7891 -0.9213
  334C3H7N   H1 4333   0.554   3.008  58.202 -1.2881  0.4292  0.0975
  334C3H7N   H2 4334   0.623   2.854  58.177 -0.9217  0.3921 -2.3816
  334C3H7N   H3 4335   0.518   2.887  58.304 -1.8414  1.9582 -0.3869
  334C3H7N  HC1 4336   0.416   2.760  58.137 -0.0734  0.0430 -0.9076
  334C3H7N  HC2 4337   0.276   2.916  58.235  1.6388 -1.4562 -0.7580
  334C3H7N  HC3 4338   0.223   2.907  58.073 -0.5616  1.8541 -1.2958
  334C3H7N  HC4 4339   0.331   3.045  58.123  0.4793  0.6983  0.0317
  334C3H7N  N41 4340   0.538   2.906  58.204 -0.4013  0.2762 -0.4193
  334C3H7N   O1 4341   0.560   2.961  57.925  0.2886 -0.3285  0.1953
  334C3H7N   O2 4342   0.422   2.806  57.878 -0.0885 -0.3828 -0.6624
  335C3H7N   C1 4343   0.147   3.232  57.696  0.9951  0.4221  0.6027
  335C3H7N  CT1 4344   0.183   3.266  57.844 -0.4045 -0.4268  0.1134
  335C3H7N  CT2 4345   0.288   3.175  57.892  0.2628  0.0894 -0.4925
  335C3H7N   H1 4346   0.034   3.129  57.918 -0.9672  0.3675  0.4507
  335C3H7N   H2 4347  20.487   3.282  57.914 -0.3315  0.5255  2.9361
  335C3H7N   H3 4348   0.086   3.231  58.028 -0.5274 -1.8868 -0.1105
  335C3H7N  HC1 4349   0.204   3.369  57.873  0.4154 -0.7628  0.7341
  335C3H7N  HC2 4350   0.321   3.206  57.991 -0.6976 -1.3405  0.2949
  335C3H7N  HC3 4351   0.374   3.182  57.825  0.8952  0.5515  0.3537
  335C3H7N  HC4 4352   0.252   3.073  57.902  0.2265  0.4733  4.4194
  335C3H7N  N41 4353   0.064   3.227  57.927  0.0189  0.1523 -0.3352
  335C3H7N   O1 4354   0.069   3.145  57.663 -0.1887  0.3690 -0.3701
  335C3H7N   O2 4355   0.192   3.301  57.610  0.0417 -0.3036 -0.5697
  336C3H7N   C1 4356  20.333   3.474  58.324 -0.3380 -0.2245  0.4099
  336C3H7N  CT1 4357  20.377   3.480  58.173  0.4385  0.1511  0.8401
  336C3H7N  CT2 4358  20.494   3.578  58.152 -0.3972 -0.2688  0.5882
  336C3H7N   H1 4359  20.232   3.619  58.112  2.2219  1.0335 -0.0738
  336C3H7N   H2 4360  20.180   3.459  58.097  1.3012 -2.2529  0.0192
  336C3H7N   H3 4361  20.288   3.517  57.989  1.6957  0.9184  0.8885
  336C3H7N  HC1 4362  20.402   3.380  58.138  1.8566  1.3059 -1.5571
  336C3H7N  HC2 4363   0.021   3.563  58.050 -0.4310 -2.5141  0.8701
  336C3H7N  HC3 4364   0.052   3.554  58.235 -0.1138  0.7998  0.6623
  336C3H7N  HC4 4365  20.465   3.683  58.159 -1.2033 -0.1902 -2.8981
  336C3H7N  N41 4366  20.261   3.523  58.088 -0.4126  0.0753  0.4068
  336C3H7N   O1 4367  20.283   3.577  58.364  0.7326 -0.5465 -0.2913
  336C3H7N   O2 4368  20.386   3.393  58.403  0.1119  0.3115 -0.1713
  337C3H7N   C1 4369   0.190   2.656  58.587 -0.4490 -0.6108 -0.5463
  337C3H7N  CT1 4370   0.142   2.657  58.446  0.0923 -0.0609  0.6101
  337C3H7N  CT2 4371   0.026   2.561  58.422 -0.0049  0.0259  0.4086
  337C3H7N   H1 4372   0.282   2.532  58.338  1.4055  0.1972 -1.3724
  337C3H7N   H2 4373   0.323   2.689  58.345 -2.4331  2.2603  1.8431
  337C3H7N   H3 4374   0.196   2.637  58.245  0.3404  0.5558 -0.0552
  337C3H7N  HC1 4375   0.106   2.757  58.420 -1.3376 -0.4793  0.9716
  337C3H7N  HC2 4376  20.493   2.584  58.324 -0.3946 -0.5882  0.4319
  337C3H7N  HC3 4377  20.453   2.575  58.492 -2.4618  1.4518 -2.6050
  337C3H7N  HC4 4378   0.056   2.456  58.421  0.2744  0.1054  0.4560
  337C3H7N  N41 4379   0.241   2.627  58.337 -0.2871 -0.4885  0.1460
  337C3H7N   O1 4380   0.274   2.570  58.615 -0.3663  0.0983  0.2731
  337C3H7N   O2 4381   0.141   2.723  58.677  0.0422 -0.7391  0.1883
  338C3H7N   C1 4382   0.468   2.899  58.529 -0.4218 -0.0251  0.0677
  338C3H7N  CT1 4383   0.443   2.882  58.675  0.2689 -0.3408 -1.0814
  338C3H7N  CT2 4384   0.334   2.977  58.720 -0.7878 -0.6061  0.5648
  338C3H7N   H1 4385   0.595   3.006  58.758 -2.0064  0.3888  0.4245
  338C3H7N   H2 4386   0.641   2.843  58.751 -1.3585 -1.7024  0.9183
  338C3H7N   H3 4387   0.536   2.894  58.867  1.8371 -3.1095  0.2135
  338C3H7N  HC1 4388   0.402   2.784  58.696  0.9405 -0.5437 -0.7112
  338C3H7N  HC2 4389   0.311   2.960  58.825  0.9583 -0.8063  0.9370
  338C3H7N  HC3 4390   0.247   2.958  58.657 -0.6335 -1.9813  0.7505
  338C3H7N  HC4 4391   0.378   3.075  58.702  0.1666 -1.2309 -0.5382
  338C3H7N  N41 4392   0.563   2.908  58.769 -0.3598 -0.2251 -0.0459
  338C3H7N   O1 4393   0.549   2.982  58.483 -0.8324 -0.1144 -0.4225
  338C3H7N   O2 4394   0.426   2.815  58.451 -0.4407 -0.2460 -0.4573
  339C3H7N   C1 4395   0.140   3.246  58.242 -0.0029 -0.5284 -0.5001
  339C3H7N  CT1 4396   0.180   3.268  58.387  0.0123 -0.0249  0.2849
  339C3H7N  CT2 4397   0.303   3.180  58.418  0.4066  0.8853  0.5036
  339C3H7N   H1 4398   0.049   3.126  58.478 -3.8756  2.2032 -0.0949
  339C3H7N   H2 4399  20.499   3.278  58.484 -1.7052 -1.8270  0.6558
  339C3H7N   H3 4400   0.116   3.239  58.585 -1.7270  0.0565  1.0038
  339C3H7N  HC1 4401   0.206   3.371  58.411  0.0082  0.6101 -2.2612
  339C3H7N  HC2 4402   0.340   3.200  58.519 -0.8009 -0.0167  1.1481
  339C3H7N  HC3 4403   0.382   3.217  58.354  0.9403  1.8110  1.6853
  339C3H7N  HC4 4404   0.269   3.078  58.397  0.7286  1.0233 -0.7099
  339C3H7N  N41 4405   0.078   3.224  58.490  0.1795  1.0869  0.0491
  339C3H7N   O1 4406   0.076   3.148  58.220  0.4193  0.0103  0.3678
  339C3H7N   O2 4407   0.172   3.326  58.163  0.3221  0.0121  0.1295
  340C3H7N   C1 4408  20.345   3.506  58.890 -0.3928 -0.0984  0.4989
  340C3H7N  CT1 4409  20.372   3.470  58.743  0.3697  0.8236 -0.3129
  340C3H7N  CT2 4410  20.496   3.546  58.702  0.0685  0.0512  0.1592
  340C3H7N   H1 4411  20.235   3.606  58.655  2.5000  0.6926  0.2143
  340C3H7N   H2 4412  20.178   3.452  58.677 -0.3648  1.5012  2.0062
  340C3H7N   H3 4413  20.283   3.494  58.551  0.5968  1.9122  0.1622
  340C3H7N  HC1 4414  20.385   3.362  58.732 -0.3402  0.3801  2.7589
  340C3H7N  HC2 4415  20.506   3.525  58.595  1.7766  1.1432  0.0915
  340C3H7N  HC3 4416   0.076   3.506  58.752  0.0296  0.2191  0.3586
  340C3H7N  HC4 4417  20.485   3.654  58.708 -0.7817 -0.0614  0.5919
  340C3H7N  N41 4418  20.263   3.506  58.652  0.1209 -0.0104  0.3149
  340C3H7N   O1 4419  20.240   3.563  58.920 -0.1719  0.2189  0.2284
  340C3H7N   O2 4420  20.430   3.480  58.974 -0.1457  0.1264 -0.2418
  341C3H7N   C1 4421   0.196   2.642  59.166  0.7592 -0.9656 -1.1955
  341C3H7N  CT1 4422   0.163   2.654  59.016 -0.3282 -0.5378 -0.3432
  341C3H7N  CT2 4423   0.052   2.557  58.988 -0.5370 -0.1753 -0.1248
  341C3H7N   H1 4424   0.318   2.528  58.937  1.6057  0.2906 -0.2608
  341C3H7N   H2 4425   0.352   2.689  58.954  0.1598 -0.8673  0.3808
  341C3H7N   H3 4426   0.256   2.639  58.825 -0.3972 -1.5772  0.5829
  341C3H7N  HC1 4427   0.135   2.756  58.993 -0.5860 -0.2580  1.1710
  341C3H7N  HC2 4428   0.028   2.571  58.883  0.1173  1.5231 -0.0658
  341C3H7N  HC3 4429  20.474   2.588  59.047 -2.8624 -1.7134 -2.6067
  341C3H7N  HC4 4430   0.084   2.455  59.009 -0.3752 -0.1286 -0.1416
  341C3H7N  N41 4431   0.279   2.623  58.924 -0.4653 -0.3774  0.8179
  341C3H7N   O1 4432   0.285   2.564  59.197 -0.0687  0.1807  0.0592
  341C3H7N   O2 4433   0.126   2.705  59.251 -0.4456 -0.2779  0.1569
  342C3H7N   C1 4434   0.497   2.891  59.099 -0.0571  0.0385 -0.0841
  342C3H7N  CT1 4435   0.462   2.868  59.243 -0.3801 -0.3429 -0.7874
  342C3H7N  CT2 4436   0.347   2.959  59.289  0.2586 -0.2873 -0.4834
  342C3H7N   H1 4437   0.598   3.003  59.343 -0.7020  0.2408  0.3069
  342C3H7N   H2 4438   0.650   2.842  59.330  0.7327  0.7460  2.0120
  342C3H7N   H3 4439   0.549   2.890  59.445 -0.8402  0.8093  0.7115
  342C3H7N  HC1 4440   0.441   2.766  59.276  1.0207  0.8685  4.2947
  342C3H7N  HC2 4441   0.308   2.927  59.386  0.5259 -0.2598 -0.3640
  342C3H7N  HC3 4442   0.263   2.943  59.222 -1.2676  1.2599  1.0093
  342C3H7N  HC4 4443   0.376   3.064  59.294  0.8074 -0.4109 -1.0595
  342C3H7N  N41 4444   0.569   2.904  59.345 -0.0416  0.0481  0.7612
  342C3H7N   O1 4445   0.582   2.974  59.065 -0.1223  0.0204  0.2017
  342C3H7N   O2 4446   0.434   2.828  59.019  0.1375 -0.2143  0.0486
  343C3H7N   C1 4447   0.157   3.243  58.813 -0.2492  0.6560 -0.8459
  343C3H7N  CT1 4448   0.193   3.263  58.960  0.4880  0.3706  0.0339
  343C3H7N  CT2 4449   0.307   3.167  59.004  0.6016  0.1152 -0.1687
  343C3H7N   H1 4450   0.040   3.145  59.061  0.9870 -0.2060  2.5213
  343C3H7N   H2 4451  20.500   3.295  59.033 -1.0336 -2.0298  0.0106
  343C3H7N   H3 4452   0.106   3.272  59.152 -0.2912  1.7545 -0.2226
  343C3H7N  HC1 4453   0.224   3.367  58.975 -1.4501  1.2117 -1.5307
  343C3H7N  HC2 4454   0.331   3.197  59.106  0.3180  0.2195 -0.1295
  343C3H7N  HC3 4455   0.391   3.186  58.938  0.9151  0.4585  0.3305
  343C3H7N  HC4 4456   0.270   3.064  59.006  1.4976 -0.1998  0.6207
  343C3H7N  N41 4457   0.076   3.242  59.058  0.2620  0.0223  0.1481
  343C3H7N   O1 4458   0.063   3.168  58.793 -0.5837  0.1785  0.0109
  343C3H7N   O2 4459   0.231   3.290  58.723  0.0394 -0.5408  0.1314
  344C3H7N   C1 4460  20.312   3.533  59.447  0.2566 -0.8245 -0.1334
  344C3H7N  CT1 4461  20.357   3.511  59.301 -0.0344  0.3267 -0.0565
  344C3H7N  CT2 4462  20.491   3.583  59.260  0.3731 -0.9804 -0.7967
  344C3H7N   H1 4463  20.232   3.646  59.202  1.4050  0.1754  0.5745
  344C3H7N   H2 4464  20.177   3.487  59.220  2.1140 -3.0047 -0.4656
  344C3H7N   H3 4465  20.292   3.526  59.101  0.7324 -1.6998  0.3905
  344C3H7N  HC1 4466  20.374   3.404  59.292  1.7682  0.4998  1.1733
  344C3H7N  HC2 4467   0.010   3.552  59.159 -0.5407  1.3195 -1.8017
  344C3H7N  HC3 4468   0.070   3.562  59.321  0.0029  3.1405  1.3652
  344C3H7N  HC4 4469  20.474   3.691  59.264 -3.3827 -1.5007 -0.8848
  344C3H7N  N41 4470  20.258   3.546  59.196  0.1802 -0.1120 -0.1264
  344C3H7N   O1 4471  20.230   3.623  59.481 -0.2760  0.1456  0.2901
  344C3H7N   O2 4472  20.376   3.473  59.532  0.4268  0.6468 -0.5169
  345C3H7N   C1 4473   0.195   2.652  59.739 -0.5706 -0.4614 -0.7254
  345C3H7N  CT1 4474   0.150   2.665  59.595 -0.1972 -0.1688  1.0395
  345C3H7N  CT2 4475   0.040   2.562  59.563 -0.5389  0.4203 -0.8282
  345C3H7N   H1 4476   0.300   2.559  59.515 -1.7585  0.1706  0.2399
  345C3H7N   H2 4477   0.340   2.718  59.522 -0.5159 -0.0066  0.7841
  345C3H7N   H3 4478   0.236   2.668  59.403 -1.1155 -1.0947  0.1850
  345C3H7N  HC1 4479   0.109   2.765  59.580 -1.0362 -1.0003 -2.8272
  345C3H7N  HC2 4480   0.000   2.572  59.462  0.4843  1.8116 -1.1099
  345C3H7N  HC3 4481  20.460   2.574  59.626  0.3850 -1.2500  0.8327
  345C3H7N  HC4 4482   0.083   2.462  59.568 -1.5235  0.0056 -0.3338
  345C3H7N  N41 4483   0.262   2.654  59.503 -0.8757  0.5451  0.3845
  345C3H7N   O1 4484   0.296   2.584  59.763  0.2674 -0.2224  0.0888
  345C3H7N   O2 4485   0.135   2.696  59.831 -0.0119  0.2809  0.1334
  346C3H7N   C1 4486   0.521   2.884  59.685 -0.2598 -0.3514  0.2744
  346C3H7N  CT1 4487   0.469   2.876  59.831  0.2955 -0.0544  0.3751
  346C3H7N  CT2 4488   0.352   2.968  59.858  0.0536  0.1854 -0.1526
  346C3H7N   H1 4489   0.609   3.006  59.918 -1.3869  0.1065 -0.8223
  346C3H7N   H2 4490   0.663   2.849  59.911 -0.0319  0.4056  0.8061
  346C3H7N   H3 4491   0.553   2.910  60.030 -0.8227 -0.1958 -0.1503
  346C3H7N  HC1 4492   0.450   2.772  59.858  0.7320 -1.1468 -3.2874
  346C3H7N  HC2 4493   0.313   2.945  59.957  0.1085 -0.0323 -0.1778
  346C3H7N  HC3 4494   0.275   2.944  59.784  0.2457 -1.4443  0.1515
  346C3H7N  HC4 4495   0.377   3.074  59.852 -0.9608  0.6834  3.1159
  346C3H7N  N41 4496   0.580   2.908  59.930 -0.5656 -0.0507 -0.0879
  346C3H7N   O1 4497   0.585   2.980  59.645  0.1117 -0.2355 -0.3172
  346C3H7N   O2 4498   0.451   2.835  59.602 -0.3401 -0.4339  0.2460
  347C3H7N   C1 4499   0.151   3.256  59.385 -0.4719  0.2677  0.0276
  347C3H7N  CT1 4500   0.175   3.279  59.538 -0.2944 -0.4142  0.7185
  347C3H7N  CT2 4501   0.283   3.190  59.583 -0.3151  0.6606  0.5522
  347C3H7N   H1 4502   0.002   3.181  59.604  1.1172 -1.0853  1.0819
  347C3H7N   H2 4503  20.492   3.343  59.587  0.0777 -1.4082 -2.6339
  347C3H7N   H3 4504   0.074   3.276  59.718 -0.0652  0.6562 -0.5752
  347C3H7N  HC1 4505   0.210   3.379  59.563 -1.3029  0.1186  0.0456
  347C3H7N  HC2 4506   0.307   3.211  59.687 -0.4402  0.8463  0.5408
  347C3H7N  HC3 4507   0.374   3.212  59.526 -0.5725  0.6686  0.1415
  347C3H7N  HC4 4508   0.260   3.084  59.580  0.5406  0.4930 -0.4040
  347C3H7N  N41 4509   0.051   3.271  59.617  0.3258 -0.3777 -0.6176
  347C3H7N   O1 4510   0.092   3.155  59.353  0.5376  0.5191  0.6471
  347C3H7N   O2 4511   0.199   3.331  59.304  0.4358  0.0310  0.4730
  348C3H7N   C1 4512  20.349   3.508  60.004 -0.8059 -0.2792 -0.3194
  348C3H7N  CT1 4513  20.385   3.505  59.855  0.0976 -0.1374 -0.6189
  348C3H7N  CT2 4514  20.501   3.596  59.829  0.2261 -0.0255  0.6868
  348C3H7N   H1 4515  20.227   3.643  59.797 -3.3166 -0.3769 -2.5882
  348C3H7N   H2 4516  20.187   3.480  59.784  1.2356 -1.2842  1.8435
  348C3H7N   H3 4517  20.290   3.548  59.672 -1.4551  0.4938 -0.2297
  348C3H7N  HC1 4518  20.411   3.401  59.833  0.2708 -0.5560  1.4724
  348C3H7N  HC2 4519   0.038   3.590  59.730 -1.3056 -1.3361  0.0200
  348C3H7N  HC3 4520   0.080   3.574  59.890  1.4551  2.8864  0.0413
  348C3H7N  HC4 4521  20.466   3.694  59.860 -1.1813 -0.9689  2.2350
  348C3H7N  N41 4522  20.263   3.550  59.772 -0.1646  0.0003  0.1399
  348C3H7N   O1 4523  20.273   3.600  60.041 -0.3918  0.2309 -0.0847
  348C3H7N   O2 4524  20.403   3.430  60.080 -0.7933 -0.2634  0.0724
  349C3H7N   C1 4525   0.192   2.650  60.302  0.8089  0.0422  1.2756
  349C3H7N  CT1 4526   0.159   2.664  60.159  0.0243  0.0091 -0.1267
  349C3H7N  CT2 4527   0.042   2.563  60.123 -0.4366  0.5363  0.1164
  349C3H7N   H1 4528   0.314   2.542  60.077  3.0464  0.2954 -2.3426
  349C3H7N   H2 4529   0.341   2.707  60.086 -1.6435  1.7751 -0.8203
  349C3H7N   H3 4530   0.241   2.638  59.966 -0.5637  2.7800  0.0036
  349C3H7N  HC1 4531   0.131   2.766  60.133 -1.1738  0.0745  1.3473
  349C3H7N  HC2 4532   0.020   2.585  60.019  0.6722 -0.1890 -0.2795
  349C3H7N  HC3 4533  20.464   2.591  60.183 -1.3164  0.3189 -1.0229
  349C3H7N  HC4 4534   0.079   2.463  60.145  2.6576  1.6252  0.0894
  349C3H7N  N41 4535   0.270   2.635  60.065  0.5192 -0.5776 -0.3241
  349C3H7N   O1 4536   0.294   2.599  60.341 -0.2984 -0.0153  0.7811
  349C3H7N   O2 4537   0.126   2.706  60.384  0.2421  0.7040 -0.2678
  350C3H7N   C1 4538   0.504   2.906  60.246  0.3009 -0.3323  0.1425
  350C3H7N  CT1 4539   0.463   2.889  60.391  0.1122 -1.0973 -0.0919
  350C3H7N  CT2 4540   0.333   2.967  60.426  0.0640  0.2627 -0.2466
  350C3H7N   H1 4541   0.576   3.047  60.466 -0.2088 -0.3786 -1.2086
  350C3H7N   H2 4542   0.652   2.897  60.468 -1.1171 -0.3168 -0.7095
  350C3H7N   H3 4543   0.536   2.937  60.587 -1.5336  0.3621  0.3769
  350C3H7N  HC1 4544   0.457   2.783  60.416  1.5984 -1.4632 -1.2100
  350C3H7N  HC2 4545   0.302   2.944  60.529  1.7786 -0.7459  0.0703
  350C3H7N  HC3 4546   0.252   2.938  60.360 -0.0028 -0.3247  0.0853
  350C3H7N  HC4 4547   0.356   3.073  60.429  2.3435 -0.2022 -0.9224
  350C3H7N  N41 4548   0.563   2.947  60.487 -0.6521  0.0485  0.5827
  350C3H7N   O1 4549   0.575   2.996  60.202  0.8270 -0.4713  0.2514
  350C3H7N   O2 4550   0.453   2.836  60.163 -0.0821 -0.6065 -0.2700
  351C3H7N   C1 4551   0.162   3.256  59.968 -0.1250 -0.2576  0.4925
  351C3H7N  CT1 4552   0.200   3.265  60.115  0.0070 -0.0898  0.5780
  351C3H7N  CT2 4553   0.327   3.177  60.143  0.2959 -0.0770  0.0551
  351C3H7N   H1 4554   0.058   3.133  60.187 -2.0679  0.4221  0.8940
  351C3H7N   H2 4555   0.009   3.294  60.177  0.3524 -0.0317 -1.3358
  351C3H7N   H3 4556   0.109   3.237  60.302 -2.4240  1.0861  0.1871
  351C3H7N  HC1 4557   0.217   3.370  60.139  0.0416  0.3706 -1.3318
  351C3H7N  HC2 4558   0.370   3.189  60.242  0.8236  2.5713 -0.4743
  351C3H7N  HC3 4559   0.406   3.192  60.070 -0.9158 -1.0497 -1.5106
  351C3H7N  HC4 4560   0.299   3.072  60.131 -0.0806 -0.1233  1.2657
  351C3H7N  N41 4561   0.088   3.231  60.201  0.0475 -0.0191 -0.3090
  351C3H7N   O1 4562   0.082   3.176  59.922 -0.0867 -0.1810  0.5237
  351C3H7N   O2 4563   0.212   3.335  59.886 -0.2648 -0.4107 -1.1743
  352C3H7N   C1 4564  20.346   3.508  60.577 -0.0339 -0.4833 -0.2452
  352C3H7N  CT1 4565  20.379   3.489  60.426  0.6151  0.3999  0.1228
  352C3H7N  CT2 4566  20.497   3.581  60.386 -0.0958  0.8868 -0.1305
  352C3H7N   H1 4567  20.235   3.602  60.334 -3.0041 -0.9477 -1.8623
  352C3H7N   H2 4568  20.190   3.441  60.330  2.0803 -1.9648  1.1855
  352C3H7N   H3 4569  20.311   3.489  60.229 -0.4099  2.8360 -0.8195
  352C3H7N  HC1 4570  20.408   3.384  60.423 -1.4349 -0.2238  1.0456
  352C3H7N  HC2 4571   0.028   3.547  60.290  0.9246 -1.1857  0.9861
  352C3H7N  HC3 4572   0.070   3.577  60.459  0.4321  2.8423 -0.5707
  352C3H7N  HC4 4573  20.470   3.686  60.401 -0.8840  0.3880  2.1324
  352C3H7N  N41 4574  20.270   3.506  60.322  0.4526 -0.0241  0.1495
  352C3H7N   O1 4575  20.252   3.585  60.609 -0.0346  0.0435  0.2645
  352C3H7N   O2 4576  20.416   3.454  60.661 -0.3928  0.0147  0.1094
  353C3H7N   C1 4577   0.188   2.679  60.866  0.1847 -0.0502  0.1611
  353C3H7N  CT1 4578   0.154   2.676  60.721 -0.5514  0.5101  0.2336
  353C3H7N  CT2 4579   0.032   2.588  60.692 -0.6124 -0.4053  0.2878
  353C3H7N   H1 4580   0.283   2.525  60.648 -1.4762 -0.5002 -2.1419
  353C3H7N   H2 4581   0.347   2.679  60.626  0.1483 -0.4741 -0.3874
  353C3H7N   H3 4582   0.221   2.622  60.533 -0.7971  0.5093 -0.4205
  353C3H7N  HC1 4583   0.128   2.779  60.697  1.4819  0.9349 -0.2110
  353C3H7N  HC2 4584   0.001   2.591  60.588  0.0820 -1.3459  0.0458
  353C3H7N  HC3 4585  20.457   2.619  60.755 -2.8157 -1.2736 -2.1648
  353C3H7N  HC4 4586   0.063   2.486  60.714  2.1630 -0.2564 -2.6691
  353C3H7N  N41 4587   0.260   2.624  60.629 -0.2292  0.1007 -0.6379
  353C3H7N   O1 4588   0.267   2.598  60.911 -0.1953  0.1119  0.0618
  353C3H7N   O2 4589   0.138   2.763  60.938  0.5917 -0.1344 -0.2318
  354C3H7N   C1 4590   0.498   2.888  60.811  0.0936 -0.2855  0.5493
  354C3H7N  CT1 4591   0.473   2.890  60.958 -0.1546 -0.0068 -0.4754
  354C3H7N  CT2 4592   0.367   2.996  60.988  0.2221  0.1596  0.3199
  354C3H7N   H1 4593   0.639   3.007  61.038  0.2035 -0.0045  1.2693
  354C3H7N   H2 4594   0.663   2.841  61.029  0.8695  1.4834 -1.8845
  354C3H7N   H3 4595   0.566   2.905  61.150  0.7392 -0.4128 -0.2438
  354C3H7N  HC1 4596   0.435   2.795  60.997  1.2629 -1.0309 -1.5133
  354C3H7N  HC2 4597   0.355   2.986  61.096  0.4015 -0.7097  0.2607
  354C3H7N  HC3 4598   0.277   2.991  60.927  0.2931  0.2280  0.2096
  354C3H7N  HC4 4599   0.406   3.095  60.967 -0.2414 -0.0220 -1.5007
  354C3H7N  N41 4600   0.594   2.915  61.051 -0.3321 -0.0162 -0.5179
  354C3H7N   O1 4601   0.578   2.968  60.766  0.5596  0.6654 -0.4455
  354C3H7N   O2 4602   0.421   2.833  60.730  0.6925 -0.7547 -0.1502
  355C3H7N   C1 4603   0.149   3.277  60.520  0.3777  0.0782  0.2873
  355C3H7N  CT1 4604   0.195   3.294  60.670 -0.1130 -0.2333  0.4022
  355C3H7N  CT2 4605   0.310   3.202  60.707 -0.1347 -0.2987  0.6956
  355C3H7N   H1 4606   0.056   3.174  60.772 -0.4309 -0.2816  2.2144
  355C3H7N   H2 4607   0.008   3.334  60.763  0.4317  0.8378  3.9396
  355C3H7N   H3 4608   0.123   3.290  60.870 -3.1351 -2.0241  0.6253
  355C3H7N  HC1 4609   0.226   3.398  60.684  0.4025 -0.2824 -0.3663
  355C3H7N  HC2 4610   0.340   3.223  60.810  0.2258  0.4359  0.4422
  355C3H7N  HC3 4611   0.396   3.218  60.642 -2.4295 -0.9375 -2.5808
  355C3H7N  HC4 4612   0.285   3.096  60.702 -0.1070 -0.2122 -1.7082
  355C3H7N  N41 4613   0.089   3.271  60.774  0.3349 -0.4103 -0.9985
  355C3H7N   O1 4614   0.059   3.199  60.497  0.8011  0.5575 -0.1044
  355C3H7N   O2 4615   0.216   3.324  60.432  0.0710  0.1949 -1.1838
  356C3H7N   C1 4616  20.327   3.525  61.170  0.3172  0.8348 -0.0055
  356C3H7N  CT1 4617  20.360   3.506  61.018  0.3071  0.4698 -0.2331
  356C3H7N  CT2 4618  20.486   3.578  60.978 -0.2179  0.6870  0.2066
  356C3H7N   H1 4619  20.222   3.635  60.933  2.9473  1.1264  2.8421
  356C3H7N   H2 4620  20.165   3.482  60.940 -0.6129  0.4787  2.3375
  356C3H7N   H3 4621  20.271   3.523  60.822  1.0695 -1.4967  0.7053
  356C3H7N  HC1 4622  20.389   3.403  61.001  1.0932  0.9577 -1.9667
  356C3H7N  HC2 4623   0.017   3.548  60.881  1.4314 -2.2854  1.7460
  356C3H7N  HC3 4624   0.054   3.566  61.055 -1.2127 -1.1802  0.9198
  356C3H7N  HC4 4625  20.474   3.687  60.976  4.8251  1.4003  0.3387
  356C3H7N  N41 4626  20.251   3.536  60.922 -0.8549  0.1925  0.1304
  356C3H7N   O1 4627  20.237   3.601  61.205 -0.1119  0.2707  0.7515
  356C3H7N   O2 4628  20.384   3.458  61.262 -0.3475 -0.1326  0.7430
  357C3H7N   C1 4629   0.186   2.655  61.422 -0.1127  0.7307 -0.2283
  357C3H7N  CT1 4630   0.150   2.686  61.272 -0.5306  0.0893 -0.2082
  357C3H7N  CT2 4631   0.030   2.607  61.217  0.5589  0.9039 -0.2451
  357C3H7N   H1 4632   0.302   2.569  61.187 -1.9097 -0.1963  1.6377
  357C3H7N   H2 4633   0.348   2.722  61.225  0.5587 -0.2203 -0.8557
  357C3H7N   H3 4634   0.250   2.694  61.086  0.5241 -0.5598 -0.3861
  357C3H7N  HC1 4635   0.132   2.793  61.268  1.0561  0.3474 -0.6429
  357C3H7N  HC2 4636   0.012   2.644  61.117  2.0435 -0.5756 -1.0825
  357C3H7N  HC3 4637  20.455   2.619  61.286  1.6909  1.5736  1.0353
  357C3H7N  HC4 4638   0.062   2.504  61.201  2.7808  1.3863  0.8572
  357C3H7N  N41 4639   0.270   2.668  61.183 -0.2736  0.2940  0.0144
  357C3H7N   O1 4640   0.271   2.574  61.450 -0.3290  0.3973 -0.0401
  357C3H7N   O2 4641   0.120   2.707  61.514 -0.5766 -0.0467  0.8637
  358C3H7N   C1 4642   0.510   2.909  61.362 -0.7459  0.7847  0.0381
  358C3H7N  CT1 4643   0.460   2.889  61.509 -0.3660  0.1412  0.0032
  358C3H7N  CT2 4644   0.334   2.970  61.541  0.2004  0.8698  0.1323
  358C3H7N   H1 4645   0.587   3.022  61.611 -0.1637 -0.2914  1.4084
  358C3H7N   H2 4646   0.653   2.873  61.621  1.3763  1.7095 -1.2838
  358C3H7N   H3 4647   0.518   2.905  61.710 -1.0091  0.2149 -0.0095
  358C3H7N  HC1 4648   0.435   2.783  61.517  1.4062 -0.4295 -1.6267
  358C3H7N  HC2 4649   0.291   2.948  61.639  0.9753  0.1179  0.3095
  358C3H7N  HC3 4650   0.263   2.942  61.464 -2.9958  1.6590  2.6581
  358C3H7N  HC4 4651   0.348   3.078  61.545 -0.8409  1.0719 -1.2773
  358C3H7N  N41 4652   0.562   2.922  61.618  0.1180 -0.4392  0.4024
  358C3H7N   O1 4653   0.600   2.988  61.333  0.1902 -0.0130  0.0307
  358C3H7N   O2 4654   0.449   2.853  61.273 -0.1092  0.3974 -0.3670
  359C3H7N   C1 4655   0.131   3.301  61.109  0.0838 -0.5516  0.9264
  359C3H7N  CT1 4656   0.172   3.306  61.258  0.5919 -0.2826 -0.1985
  359C3H7N  CT2 4657   0.286   3.201  61.284 -0.0085  0.2311 -0.2066
  359C3H7N   H1 4658   0.013   3.182  61.340 -1.9597  0.5752  0.3006
  359C3H7N   H2 4659  20.490   3.348  61.340  0.9680  0.9546  0.8597
  359C3H7N   H3 4660   0.088   3.284  61.445 -3.2675  0.3039  0.2495
  359C3H7N  HC1 4661   0.209   3.407  61.279 -2.9107  1.0889 -0.2812
  359C3H7N  HC2 4662   0.331   3.232  61.379 -1.4945  0.1726  0.5310
  359C3H7N  HC3 4663   0.366   3.211  61.211  0.0536 -1.0344 -0.3090
  359C3H7N  HC4 4664   0.253   3.098  61.289  0.1178  0.1774 -0.4551
  359C3H7N  N41 4665   0.055   3.276  61.347  0.0508 -0.2060 -0.9096
  359C3H7N   O1 4666   0.056   3.212  61.067 -0.0335 -0.3055  0.0136
  359C3H7N   O2 4667   0.192   3.362  61.029  0.4472 -0.4024 -0.1172
  360C3H7N   C1 4668  20.338   3.494  61.717  0.7213  0.3328 -0.2268
  360C3H7N  CT1 4669  20.363   3.493  61.564  0.3899 -0.3262 -0.5317
  360C3H7N  CT2 4670  20.473   3.594  61.527  0.0824 -0.5398 -0.9011
  360C3H7N   H1 4671  20.223   3.628  61.493  1.7444 -0.1789  1.2498
  360C3H7N   H2 4672  20.165   3.466  61.498  0.4580  0.1993  0.6421
  360C3H7N   H3 4673  20.275   3.512  61.380 -2.2421  2.6548 -2.0555
  360C3H7N  HC1 4674  20.383   3.388  61.540  2.4756  0.0572 -0.5664
  360C3H7N  HC2 4675  20.495   3.593  61.420  1.7470  0.4682 -0.5758
  360C3H7N  HC3 4676   0.058   3.571  61.577  0.2531 -0.3036 -1.1130
  360C3H7N  HC4 4677  20.444   3.698  61.543  1.9030 -0.5916  3.1054
  360C3H7N  N41 4678  20.245   3.529  61.477  0.4441 -0.1957 -0.6635
  360C3H7N   O1 4679  20.259   3.579  61.758 -0.3329 -0.1586 -0.2289
  360C3H7N   O2 4680  20.404   3.433  61.802  0.4259 -0.1912 -0.2152
  361C3H7N   C1 4681   0.177   2.641  61.986 -0.3882 -0.3602  0.1599
  361C3H7N  CT1 4682   0.134   2.671  61.839  0.8482  0.0951 -0.5639
  361C3H7N  CT2 4683   0.006   2.602  61.808 -0.3543 -0.6544 -0.1652
  361C3H7N   H1 4684   0.272   2.532  61.764 -1.0192 -1.4354  1.0136
  361C3H7N   H2 4685   0.325   2.687  61.785  0.7706 -0.4777 -1.6872
  361C3H7N   H3 4686   0.232   2.650  61.656 -1.5439 -1.9964  0.1425
  361C3H7N  HC1 4687   0.119   2.779  61.826  3.1684  0.5056 -0.0483
  361C3H7N  HC2 4688  20.480   2.632  61.709 -0.1240 -0.7700 -0.2851
  361C3H7N  HC3 4689  20.432   2.618  61.877  0.5168 -2.1492  1.2646
  361C3H7N  HC4 4690   0.033   2.497  61.817 -1.8588 -0.9067  1.7002
  361C3H7N  N41 4691   0.243   2.631  61.757  0.5251 -1.0330  0.1162
  361C3H7N   O1 4692   0.280   2.577  62.014  0.1206 -0.3381 -0.5585
  361C3H7N   O2 4693   0.131   2.717  62.065  0.0357 -0.4725 -0.0127
  362C3H7N   C1 4694   0.498   2.894  61.943  0.0065 -0.1037  0.1253
  362C3H7N  CT1 4695   0.457   2.882  62.088  0.4148 -0.3536 -0.6625
  362C3H7N  CT2 4696   0.336   2.969  62.125  0.3161 -0.3803 -0.1348
  362C3H7N   H1 4697   0.604   3.004  62.158  0.8063 -1.0019 -4.7922
  362C3H7N   H2 4698   0.648   2.843  62.166 -0.2041 -0.6565 -1.1721
  362C3H7N   H3 4699   0.537   2.894  62.277 -0.1150 -1.7783 -0.4961
  362C3H7N  HC1 4700   0.420   2.780  62.097  0.7270 -0.5919 -1.9929
  362C3H7N  HC2 4701   0.291   2.944  62.221 -2.2615 -0.7890 -1.4123
  362C3H7N  HC3 4702   0.250   2.963  62.058 -1.6919 -0.2479  2.3779
  362C3H7N  HC4 4703   0.373   3.072  62.122  0.2259 -0.3260  0.6417
  362C3H7N  N41 4704   0.570   2.909  62.180  0.5755  0.0355 -0.0028
  362C3H7N   O1 4705   0.598   2.954  61.905  0.3006  0.0561 -0.2935
  362C3H7N   O2 4706   0.440   2.834  61.850 -0.1675  0.0272 -0.2377
  363C3H7N   C1 4707   0.145   3.253  61.665 -0.7921 -1.0351 -0.2398
  363C3H7N  CT1 4708   0.176   3.256  61.810  0.3333 -0.1324  0.3506
  363C3H7N  CT2 4709   0.297   3.163  61.849  0.8083 -0.2485  0.0887
  363C3H7N   H1 4710   0.026   3.122  61.888 -0.6795  0.0286  0.6250
  363C3H7N   H2 4711  20.484   3.279  61.878  1.0250  0.9700 -0.8001
  363C3H7N   H3 4712   0.078   3.224  61.997 -0.6599  3.1056  0.8521
  363C3H7N  HC1 4713   0.206   3.359  61.828  2.0033 -0.8956  2.0723
  363C3H7N  HC2 4714   0.321   3.176  61.955 -1.1969 -0.0174  0.5279
  363C3H7N  HC3 4715   0.382   3.196  61.789  1.6465  0.6673  1.7295
  363C3H7N  HC4 4716   0.270   3.062  61.819  2.5224 -0.7289  0.1346
  363C3H7N  N41 4717   0.058   3.220  61.896 -0.1191 -0.1663  0.8312
  363C3H7N   O1 4718   0.086   3.160  61.612 -0.0429 -0.2252  0.0459
  363C3H7N   O2 4719   0.168   3.351  61.592  0.4706  0.2643  0.0920
  364C3H7N   C1 4720  20.329   3.502  62.285  0.3772  0.6047  0.4015
  364C3H7N  CT1 4721  20.379   3.488  62.141  0.1304  0.4712 -0.5931
  364C3H7N  CT2 4722  20.490   3.589  62.096 -0.0317  0.1368 -0.4505
  364C3H7N   H1 4723  20.241   3.604  62.062 -0.0054  0.5989 -0.1415
  364C3H7N   H2 4724  20.190   3.445  62.055 -0.5617  0.0299  0.2448
  364C3H7N   H3 4725  20.305   3.489  61.947  0.2313 -1.8160  1.2396
  364C3H7N  HC1 4726  20.414   3.384  62.140  0.2731  0.4916  1.0907
  364C3H7N  HC2 4727   0.012   3.568  61.994 -3.2520 -0.1892 -1.4036
  364C3H7N  HC3 4728   0.070   3.596  62.159 -0.1146 -1.9321 -0.0668
  364C3H7N  HC4 4729  20.452   3.691  62.094  0.8567  0.5064  0.8625
  364C3H7N  N41 4730  20.272   3.507  62.043 -0.6734  0.2392  0.5670
  364C3H7N   O1 4731  20.264   3.600  62.316  0.3291  0.0926  0.1052
  364C3H7N   O2 4732  20.353   3.422  62.372  0.2666 -0.8728 -0.2565
  365C3H7N   C1 4733   0.200   2.648  62.572 -0.4901  0.0408 -0.1492
  365C3H7N  CT1 4734   0.152   2.661  62.426  0.1484 -0.1643  0.1608
  365C3H7N  CT2 4735   0.030   2.577  62.401 -0.7591 -0.0860 -0.6109
  365C3H7N   H1 4736   0.294   2.532  62.332 -0.4153 -0.2142 -0.4615
  365C3H7N   H2 4737   0.342   2.680  62.334  0.5663 -0.5063 -0.3940
  365C3H7N   H3 4738   0.217   2.650  62.229 -0.3105  1.9840  0.3434
  365C3H7N  HC1 4739   0.130   2.766  62.409 -1.1646 -0.1828  1.6564
  365C3H7N  HC2 4740  20.486   2.609  62.311 -0.3714  0.1353 -0.7624
  365C3H7N  HC3 4741  20.473   2.600  62.485  2.2422  3.0355  0.9980
  365C3H7N  HC4 4742   0.039   2.468  62.397  3.0091  0.1363 -0.0341
  365C3H7N  N41 4743   0.254   2.627  62.323  0.2047  0.0666 -0.3056
  365C3H7N   O1 4744   0.276   2.560  62.605 -0.5585 -0.2062  0.3073
  365C3H7N   O2 4745   0.153   2.724  62.652 -0.4142  0.7132  0.3733
  366C3H7N   C1 4746   0.511   2.888  62.508 -0.0884 -0.0151 -0.1824
  366C3H7N  CT1 4747   0.466   2.879  62.653 -0.5263  0.5665  0.6979
  366C3H7N  CT2 4748   0.350   2.978  62.697  0.1041  0.1186  0.2664
  366C3H7N   H1 4749   0.621   3.005  62.715 -1.6615  0.9903  0.4154
  366C3H7N   H2 4750   0.661   2.847  62.724  0.2023 -0.1073  1.0433
  366C3H7N   H3 4751   0.554   2.911  62.837 -0.6529 -2.4763  0.2191
  366C3H7N  HC1 4752   0.444   2.776  62.682 -2.3386  0.7563  0.0702
  366C3H7N  HC2 4753   0.321   2.975  62.802 -0.2761  2.0042  0.2447
  366C3H7N  HC3 4754   0.263   2.958  62.634  0.9391 -2.0893 -0.2186
  366C3H7N  HC4 4755   0.380   3.081  62.678 -2.6157  0.7673 -0.6951
  366C3H7N  N41 4756   0.583   2.912  62.738  0.3309  0.1646  0.5019
  366C3H7N   O1 4757   0.593   2.973  62.468 -0.4449 -0.8293 -0.0148
  366C3H7N   O2 4758   0.454   2.813  62.426  0.4134 -0.0362 -0.1264
  367C3H7N   C1 4759   0.128   3.256  62.214  0.2177  0.0220 -0.0291
  367C3H7N  CT1 4760   0.172   3.272  62.357 -0.2417  0.2938  0.0394
  367C3H7N  CT2 4761   0.289   3.180  62.387 -0.1618 -0.0788 -0.1609
  367C3H7N   H1 4762   0.036   3.135  62.448 -2.3426 -0.1958 -1.7242
  367C3H7N   H2 4763  20.479   3.281  62.447  0.5094  0.4349  2.9450
  367C3H7N   H3 4764   0.091   3.244  62.554  1.3480  0.2143 -0.5522
  367C3H7N  HC1 4765   0.199   3.376  62.377  0.2964  0.1901 -0.1375
  367C3H7N  HC2 4766   0.312   3.209  62.489 -1.4806 -1.0940  0.4439
  367C3H7N  HC3 4767   0.365   3.196  62.310  0.1870 -3.1990 -0.5424
  367C3H7N  HC4 4768   0.245   3.080  62.391  2.4837 -1.2183  1.3196
  367C3H7N  N41 4769   0.062   3.234  62.455  0.1442 -0.9109 -0.1044
  367C3H7N   O1 4770   0.062   3.158  62.179 -1.2963 -0.4448 -0.3208
  367C3H7N   O2 4771   0.157   3.345  62.135  0.4126 -0.6465  0.6318
  368C3H7N   C1 4772  20.306   3.502  62.833 -0.1804  0.3720 -0.1228
  368C3H7N  CT1 4773  20.344   3.496  62.684 -0.3391 -0.0061 -0.0266
  368C3H7N  CT2 4774  20.447   3.603  62.658 -0.0861 -0.0538 -0.2985
  368C3H7N   H1 4775  20.183   3.613  62.627 -1.2697 -0.1587 -0.5482
  368C3H7N   H2 4776  20.154   3.448  62.617  0.6937  0.2288  1.5651
  368C3H7N   H3 4777  20.251   3.530  62.497  0.7454  2.0170  0.5040
  368C3H7N  HC1 4778  20.382   3.395  62.666 -1.8820 -0.5791 -0.1534
  368C3H7N  HC2 4779  20.473   3.596  62.553  0.4046  1.5322 -0.2932
  368C3H7N  HC3 4780   0.029   3.584  62.716 -0.6567 -0.0649  0.5967
  368C3H7N  HC4 4781  20.409   3.704  62.671 -0.7211 -0.1572 -1.3176
  368C3H7N  N41 4782  20.223   3.523  62.596  0.2943  0.2515  0.2700
  368C3H7N   O1 4783  20.235   3.592  62.866 -0.2344  0.7624 -0.1675
  368C3H7N   O2 4784  20.373   3.445  62.914  0.6749 -0.1479 -0.1813
  369C3H7N   C1 4785   0.213   2.652  63.123  0.1746  0.1645  0.4752
  369C3H7N  CT1 4786   0.161   2.664  62.979 -0.6329  0.4357  0.2265
  369C3H7N  CT2 4787   0.045   2.579  62.947 -0.1527  0.1571 -0.2138
  369C3H7N   H1 4788   0.286   2.527  62.906  0.2894  0.5391  1.4561
  369C3H7N   H2 4789   0.336   2.691  62.900  1.0185 -1.0207  1.9251
  369C3H7N   H3 4790   0.234   2.629  62.783 -0.9790 -0.4920  0.5264
  369C3H7N  HC1 4791   0.140   2.769  62.961 -0.0333  0.2196 -1.8122
  369C3H7N  HC2 4792   0.007   2.592  62.846  0.8890  0.2014 -0.5959
  369C3H7N  HC3 4793  20.472   2.609  63.013  1.2458  0.8502  1.2468
  369C3H7N  HC4 4794   0.081   2.477  62.956 -0.5734 -0.0402 -0.7561
  369C3H7N  N41 4795   0.259   2.624  62.883  0.2527  0.2528  0.2657
  369C3H7N   O1 4796   0.288   2.566  63.150  0.1538 -0.0592 -0.0812
  369C3H7N   O2 4797   0.155   2.707  63.214 -0.0238  0.5460 -0.5590
  370C3H7N   C1 4798   0.488   2.894  63.063  0.2103 -0.2996  0.4922
  370C3H7N  CT1 4799   0.451   2.887  63.208 -0.5998  0.0598 -0.8784
  370C3H7N  CT2 4800   0.333   2.977  63.241 -0.0952 -0.7058  0.4276
  370C3H7N   H1 4801   0.580   3.009  63.326 -0.6376  0.0616  2.5015
  370C3H7N   H2 4802   0.633   2.845  63.293  1.3065  0.9088  2.4717
  370C3H7N   H3 4803   0.520   2.892  63.408  1.4843  0.7673  0.4980
  370C3H7N  HC1 4804   0.427   2.784  63.233 -1.7981  0.3456 -0.8378
  370C3H7N  HC2 4805   0.303   2.956  63.344  2.3161 -2.0666  0.8834
  370C3H7N  HC3 4806   0.251   2.957  63.171  0.7746  1.5197 -1.2764
  370C3H7N  HC4 4807   0.369   3.079  63.231  2.0898 -1.3264  1.6641
  370C3H7N  N41 4808   0.555   2.910  63.312  0.0740  0.2267 -0.1143
  370C3H7N   O1 4809   0.546   2.991  63.024 -0.3828  0.2007  0.0966
  370C3H7N   O2 4810   0.431   2.826  62.976  0.6599  0.2457  1.3012
  371C3H7N   C1 4811   0.115   3.273  62.775  0.3435 -0.5168 -0.0626
  371C3H7N  CT1 4812   0.147   3.295  62.928 -0.3082 -0.4715 -0.3645
  371C3H7N  CT2 4813   0.277   3.215  62.958  0.0859 -0.1337 -0.6554
  371C3H7N   H1 4814   0.028   3.142  63.023 -1.4258  1.0725 -0.9505
  371C3H7N   H2 4815  20.463   3.295  63.024 -0.9881 -0.7373 -1.7455
  371C3H7N   H3 4816   0.088   3.259  63.123 -0.9893  0.5374  0.5144
  371C3H7N  HC1 4817   0.157   3.402  62.944 -3.2370  0.1658 -2.3380
  371C3H7N  HC2 4818   0.308   3.237  63.060  0.6630  0.8851 -1.0464
  371C3H7N  HC3 4819   0.361   3.241  62.894 -0.5760 -1.0452 -1.9039
  371C3H7N  HC4 4820   0.268   3.106  62.951 -0.3318 -0.1665  0.3086
  371C3H7N  N41 4821   0.044   3.244  63.031 -0.2250  0.8105  0.0945
  371C3H7N   O1 4822   0.059   3.171  62.742 -0.0868  0.2754 -0.2714
  371C3H7N   O2 4823   0.163   3.346  62.691 -0.0478 -0.6371 -0.3937
  372C3H7N   C1 4824  20.326   3.501  63.409  0.3544  0.2931  0.2899
  372C3H7N  CT1 4825  20.375   3.480  63.264 -0.3716  0.1594  0.0779
  372C3H7N  CT2 4826  20.504   3.555  63.237  0.2879  0.3875 -1.6378
  372C3H7N   H1 4827  20.254   3.627  63.170 -2.2316 -1.2221 -2.2305
  372C3H7N   H2 4828  20.184   3.477  63.161 -1.3891  0.5786 -0.2558
  372C3H7N   H3 4829  20.314   3.527  63.064  2.0688 -0.0683  0.4901
  372C3H7N  HC1 4830  20.390   3.372  63.253 -0.4501  0.2646 -1.0704
  372C3H7N  HC2 4831   0.044   3.529  63.143  1.6903  0.5082 -0.9469
  372C3H7N  HC3 4832   0.067   3.545  63.319 -0.2710 -2.1882 -1.4204
  372C3H7N  HC4 4833  20.482   3.662  63.234 -2.2768  0.0668  2.4152
  372C3H7N  N41 4834  20.275   3.526  63.159 -0.4881 -1.0637 -0.4949
  372C3H7N   O1 4835  20.267   3.605  63.433  0.0920  0.3750  0.0393
  372C3H7N   O2 4836  20.364   3.426  63.495  0.1617  0.2672  0.1793
  373C3H7N   C1 4837   0.176   2.639  63.717 -0.2839  0.0782 -0.4911
  373C3H7N  CT1 4838   0.138   2.653  63.571 -0.1239 -0.3869  0.8792
  373C3H7N  CT2 4839   0.022   2.563  63.521 -0.4019 -0.4216  0.2861
  373C3H7N   H1 4840   0.277   2.530  63.468 -0.0387 -0.0445  0.3460
  373C3H7N   H2 4841   0.324   2.698  63.485 -0.1617  0.0793 -1.9445
  373C3H7N   H3 4842   0.211   2.649  63.376 -1.6425  0.0855  0.9637
  373C3H7N  HC1 4843   0.116   2.759  63.560  0.2801 -0.1738  2.0389
  373C3H7N  HC2 4844  20.497   2.595  63.422 -1.5380 -1.6766  0.2527
  373C3H7N  HC3 4845  20.456   2.598  63.592 -0.1645  0.1283  0.2699
  373C3H7N  HC4 4846   0.044   2.456  63.514  0.7150 -0.0341 -3.6418
  373C3H7N  N41 4847   0.248   2.630  63.471 -0.4234 -0.1585  0.4536
  373C3H7N   O1 4848   0.258   2.552  63.752  0.0873  0.2784 -0.1412
  373C3H7N   O2 4849   0.122   2.701  63.809 -0.4444  0.4024 -0.4466
  374C3H7N   C1 4850   0.468   2.890  63.648  0.5047 -0.2219  0.4939
  374C3H7N  CT1 4851   0.435   2.873  63.793  0.1610 -0.4642 -1.2110
  374C3H7N  CT2 4852   0.327   2.973  63.841  0.3046 -0.2538  0.0066
  374C3H7N   H1 4853   0.581   2.992  63.873  2.0703 -0.4473  3.6319
  374C3H7N   H2 4854   0.629   2.834  63.837 -0.6991 -0.3838 -0.8154
  374C3H7N   H3 4855   0.539   2.865  63.980  2.8035  1.2031  1.0385
  374C3H7N  HC1 4856   0.410   2.768  63.805  0.2134 -0.3801 -0.3148
  374C3H7N  HC2 4857   0.287   2.941  63.938  1.5177 -3.5282 -0.5053
  374C3H7N  HC3 4858   0.242   2.958  63.776  0.7414 -1.8634 -0.2279
  374C3H7N  HC4 4859   0.358   3.077  63.832 -0.8190 -0.0051 -1.0250
  374C3H7N  N41 4860   0.556   2.892  63.881 -0.0561 -0.2660  0.1119
  374C3H7N   O1 4861   0.533   2.985  63.601  0.4511 -0.2631 -0.5616
  374C3H7N   O2 4862   0.427   2.809  63.571  0.3044 -0.1458  0.2219
  375C3H7N   C1 4863   0.122   3.241  63.361  0.4721 -0.0044  0.9431
  375C3H7N  CT1 4864   0.156   3.269  63.508  0.1159 -0.1511 -0.6131
  375C3H7N  CT2 4865   0.270   3.177  63.541  0.1329  0.0056 -0.0209
  375C3H7N   H1 4866   0.026   3.133  63.609 -1.1787  0.9086 -0.4602
  375C3H7N   H2 4867  20.478   3.288  63.600  0.7571  1.4793  1.5228
  375C3H7N   H3 4868   0.085   3.261  63.706 -0.5607  0.3831  0.6712
  375C3H7N  HC1 4869   0.188   3.372  63.524  3.3580 -1.4457  1.7463
  375C3H7N  HC2 4870   0.316   3.189  63.639 -0.6448 -2.3627  0.6676
  375C3H7N  HC3 4871   0.348   3.209  63.472 -0.2252  0.2656 -0.3017
  375C3H7N  HC4 4872   0.244   3.072  63.526  1.5368  0.0568 -3.1878
  375C3H7N  N41 4873   0.055   3.232  63.611  0.2668  0.4834  0.3811
  375C3H7N   O1 4874   0.079   3.131  63.320 -0.1192 -0.5795  0.2744
  375C3H7N   O2 4875   0.163   3.313  63.273 -0.0535  0.6535  0.0395
  376C3H7N   C1 4876  20.356   3.505  63.985  0.2911 -0.0868  0.3547
  376C3H7N  CT1 4877  20.377   3.501  63.839 -0.4250  0.8922  0.2887
  376C3H7N  CT2 4878  20.493   3.595  63.785  0.1301  0.4469 -0.6291
  376C3H7N   H1 4879  20.224   3.622  63.764 -1.2060 -0.6664  0.5426
  376C3H7N   H2 4880  20.181   3.470  63.788  2.6479 -0.0960  4.2854
  376C3H7N   H3 4881  20.284   3.506  63.648  0.1570  0.5848  0.0610
  376C3H7N  HC1 4882  20.393   3.393  63.829 -3.3489  0.2988  1.5487
  376C3H7N  HC2 4883  20.499   3.563  63.681  2.9206 -3.9817  0.7828
  376C3H7N  HC3 4884   0.080   3.587  63.835 -0.4274 -1.5924  0.1413
  376C3H7N  HC4 4885  20.449   3.694  63.793 -1.7682 -0.3319 -1.2194
  376C3H7N  N41 4886  20.257   3.526  63.746  0.5107 -0.0502  0.2933
  376C3H7N   O1 4887  20.296   3.601  64.028  0.6033  0.4884 -0.5221
  376C3H7N   O2 4888  20.376   3.412  64.058 -0.0559  0.2087 -0.0457
  377C3H7N   C1 4889   0.186   2.646  64.276 -0.0453 -0.2801 -0.1519
  377C3H7N  CT1 4890   0.144   2.653  64.136 -0.1456  0.8947 -0.3693
  377C3H7N  CT2 4891   0.017   2.570  64.119  0.1918  0.5729  0.6557
  377C3H7N   H1 4892   0.270   2.499  64.060  2.5941 -0.0285 -1.2093
  377C3H7N   H2 4893   0.336   2.642  64.058 -1.4471  1.2310  2.3202
  377C3H7N   H3 4894   0.208   2.610  63.945 -2.1404  0.6394  0.7583
  377C3H7N  HC1 4895   0.119   2.757  64.112  0.0215  1.1192  0.4025
  377C3H7N  HC2 4896  20.487   2.588  64.019  3.9386  1.9486 -0.6348
  377C3H7N  HC3 4897  20.451   2.598  64.193 -1.6881 -1.6381 -0.3333
  377C3H7N  HC4 4898   0.047   2.468  64.145  1.1527  0.6050 -0.2930
  377C3H7N  N41 4899   0.244   2.598  64.041 -0.2469 -0.5127 -0.0626
  377C3H7N   O1 4900   0.261   2.558  64.313  0.0088  0.5807  0.6056
  377C3H7N   O2 4901   0.123   2.698  64.365  0.1560 -0.1715  0.0914
  378C3H7N   C1 4902   0.493   2.911  64.222  0.0419  0.2260  0.6052
  378C3H7N  CT1 4903   0.463   2.883  64.371  0.4657 -0.5621 -0.2136
  378C3H7N  CT2 4904   0.351   2.978  64.404 -0.5357  0.2778 -0.1572
  378C3H7N   H1 4905   0.605   2.998  64.464 -0.1653 -0.3640 -3.6792
  378C3H7N   H2 4906   0.640   2.835  64.451 -0.3468 -0.7871  1.2933
  378C3H7N   H3 4907   0.532   2.878  64.570 -0.8638  0.0616 -1.2326
  378C3H7N  HC1 4908   0.435   2.778  64.384 -1.3453 -0.3552 -2.2449
  378C3H7N  HC2 4909   0.334   2.970  64.512 -0.2728 -2.0693 -0.2650
  378C3H7N  HC3 4910   0.255   2.957  64.357 -1.0719  0.2921  0.9016
  378C3H7N  HC4 4911   0.378   3.082  64.386  0.9043 -0.3846 -1.9623
  378C3H7N  N41 4912   0.566   2.903  64.475 -0.4330  0.0091 -1.0897
  378C3H7N   O1 4913   0.563   3.005  64.188  0.0084  0.4397  0.2264
  378C3H7N   O2 4914   0.453   2.834  64.139 -0.6039 -0.7494  0.4824
  379C3H7N   C1 4915   0.100   3.235  63.926  0.2909 -0.2233 -0.7577
  379C3H7N  CT1 4916   0.147   3.246  64.074 -0.2974  0.1043 -0.3430
  379C3H7N  CT2 4917   0.259   3.144  64.115 -0.1782  0.4268  0.1842
  379C3H7N   H1 4918  20.494   3.122  64.151  0.4887  0.2370 -0.1128
  379C3H7N   H2 4919  20.464   3.278  64.156  0.5239  1.0088 -0.7094
  379C3H7N   H3 4920   0.062   3.220  64.268 -0.9163  2.0954 -0.4416
  379C3H7N  HC1 4921   0.171   3.351  64.092 -3.6040  0.6400  1.1989
  379C3H7N  HC2 4922   0.281   3.172  64.218  0.6873 -0.9170  0.3766
  379C3H7N  HC3 4923   0.341   3.162  64.045 -1.3321 -0.0243 -1.2994
  379C3H7N  HC4 4924   0.223   3.042  64.111  2.2305 -0.4524  0.1405
  379C3H7N  N41 4925   0.032   3.211  64.170  0.1181  0.5483 -0.6347
  379C3H7N   O1 4926   0.020   3.152  63.886 -0.2636 -0.2770  0.4841
  379C3H7N   O2 4927   0.134   3.323  63.846 -0.1452  0.4307  0.1606
  380C3H7N   C1 4928  20.348   3.536  64.546 -0.1802  0.9919 -0.4888
  380C3H7N  CT1 4929  20.369   3.508  64.395 -0.0104 -0.2262 -0.6109
  380C3H7N  CT2 4930  20.480   3.596  64.336  0.7466  0.5713  0.4320
  380C3H7N   H1 4931  20.223   3.628  64.315 -2.7612 -0.3668 -2.0382
  380C3H7N   H2 4932  20.167   3.474  64.359 -0.9824  0.0587 -0.4700
  380C3H7N   H3 4933  20.258   3.505  64.216 -3.6886 -1.7463  0.1761
  380C3H7N  HC1 4934  20.386   3.401  64.382 -3.5037 -0.9910  0.6729
  380C3H7N  HC2 4935  20.506   3.556  64.237 -0.9697  0.0216  0.1733
  380C3H7N  HC3 4936   0.058   3.584  64.401  0.7183 -0.5957  0.2645
  380C3H7N  HC4 4937  20.441   3.697  64.339  1.2025  0.7231  1.2382
  380C3H7N  N41 4938  20.245   3.527  64.316 -0.5763  0.0753  0.2597
  380C3H7N   O1 4939  20.274   3.627  64.585 -0.6696 -0.0696 -0.1270
  380C3H7N   O2 4940  20.392   3.456  64.628  0.1994  0.1227  0.1504
  381C3H7N   C1 4941   0.196   2.636  64.845  1.1634  0.0704  0.9254
  381C3H7N  CT1 4942   0.157   2.638  64.697  0.5456  0.2239  1.4134
  381C3H7N  CT2 4943   0.043   2.546  64.663 -0.6898 -0.0279  0.3169
  381C3H7N   H1 4944   0.295   2.504  64.608 -0.5380 -0.0163 -0.1047
  381C3H7N   H2 4945   0.337   2.668  64.593  0.6387 -0.7382  2.2492
  381C3H7N   H3 4946   0.210   2.602  64.505 -0.2662  0.0301 -0.4768
  381C3H7N  HC1 4947   0.133   2.740  64.665 -0.4052 -0.4659 -0.1282
  381C3H7N  HC2 4948   0.008   2.558  64.560  0.0571  0.8346  0.1517
  381C3H7N  HC3 4949  20.463   2.566  64.724 -2.0534  1.1395 -1.9643
  381C3H7N  HC4 4950   0.079   2.443  64.664 -2.2152 -0.5644  1.2613
  381C3H7N  N41 4951   0.259   2.600  64.596 -0.1917  0.0620 -0.5179
  381C3H7N   O1 4952   0.287   2.568  64.890 -0.1028  0.2237  0.3190
  381C3H7N   O2 4953   0.118   2.696  64.919 -0.1848  0.0235  0.1471
  382C3H7N   C1 4954   0.450   2.894  64.787  1.6452 -0.0206 -1.0919
  382C3H7N  CT1 4955   0.429   2.871  64.940 -1.0122  0.1880 -0.8376
  382C3H7N  CT2 4956   0.320   2.962  64.988 -0.4193 -0.3085  0.3776
  382C3H7N   H1 4957   0.573   2.995  64.992  0.2879  0.8731  3.4602
  382C3H7N   H2 4958   0.621   2.826  64.992  0.1799 -1.1281 -1.0631
  382C3H7N   H3 4959   0.534   2.895  65.121  0.9500 -0.3849 -1.0990
  382C3H7N  HC1 4960   0.405   2.767  64.962  0.6299  0.0466  0.4138
  382C3H7N  HC2 4961   0.301   2.937  65.093 -0.2874 -1.8957  0.0366
  382C3H7N  HC3 4962   0.232   2.951  64.925  1.1245 -0.5900 -1.7702
  382C3H7N  HC4 4963   0.358   3.064  64.992  1.5241 -0.9980  0.2117
  382C3H7N  N41 4964   0.552   2.897  65.019  0.6872 -0.6046 -1.1542
  382C3H7N   O1 4965   0.539   2.967  64.753 -0.1511  0.1556 -0.1129
  382C3H7N   O2 4966   0.417   2.808  64.705  0.7511 -0.0833 -0.0872
  383C3H7N   C1 4967   0.151   3.253  64.499 -0.7191  0.1131  0.8719
  383C3H7N  CT1 4968   0.176   3.272  64.652  0.4061 -0.0969 -0.0893
  383C3H7N  CT2 4969   0.278   3.161  64.693  0.0684 -0.1038 -0.4167
  383C3H7N   H1 4970   0.007   3.168  64.740 -4.3805  1.6885  2.8758
  383C3H7N   H2 4971  20.491   3.322  64.723  0.1776  0.2125  0.1012
  383C3H7N   H3 4972   0.084   3.258  64.846  2.4953 -0.9991 -0.5729
  383C3H7N  HC1 4973   0.217   3.371  64.671  0.2744 -0.0530 -0.0251
  383C3H7N  HC2 4974   0.301   3.170  64.799 -0.7865  1.0533 -0.3190
  383C3H7N  HC3 4975   0.371   3.167  64.636  0.7176 -0.6032  0.5910
  383C3H7N  HC4 4976   0.235   3.063  64.674  2.1122 -1.2996  0.9293
  383C3H7N  N41 4977   0.059   3.257  64.746 -0.3128 -0.3704  0.0858
  383C3H7N   O1 4978   0.064   3.179  64.460 -0.6114 -0.8014  0.1456
  383C3H7N   O2 4979   0.206   3.331  64.418 -0.4511 -0.0463  0.0622
  384C3H7N   C1 4980  20.308   3.495  65.110  0.4083 -0.8297 -0.3161
  384C3H7N  CT1 4981  20.357   3.490  64.965  0.2568  0.4553 -0.0027
  384C3H7N  CT2 4982  20.482   3.589  64.935  0.1212  0.4546 -0.3311
  384C3H7N   H1 4983  20.216   3.618  64.879  0.3539  0.5222  2.1080
  384C3H7N   H2 4984  20.161   3.473  64.872  0.0355 -0.1685 -0.3226
  384C3H7N   H3 4985  20.285   3.515  64.770 -0.3825 -0.0631 -0.4458
  384C3H7N  HC1 4986  20.386   3.387  64.944  0.1385  0.4230 -0.0056
  384C3H7N  HC2 4987   0.005   3.573  64.832  1.5135 -2.7858  0.5705
  384C3H7N  HC3 4988   0.055   3.569  65.004  0.7052 -0.7514 -1.3596
  384C3H7N  HC4 4989  20.443   3.691  64.937 -0.3554  0.2602  0.3757
  384C3H7N  N41 4990  20.252   3.522  64.867 -0.3578  0.5515 -0.4771
  384C3H7N   O1 4991  20.223   3.580  65.146 -0.9871  0.4511 -0.0375
  384C3H7N   O2 4992  20.357   3.427  65.202  0.8544  0.1579  0.0357
  385C3H7N   C1 4993   0.203   2.635  65.393 -0.1626  0.9762  1.5497
  385C3H7N  CT1 4994   0.167   2.641  65.247  0.0375 -0.9021  0.2624
  385C3H7N  CT2 4995   0.046   2.557  65.213  0.0814 -0.3472  0.0558
  385C3H7N   H1 4996   0.318   2.513  65.165  1.4108 -0.4577 -3.4521
  385C3H7N   H2 4997   0.351   2.672  65.159 -0.7172 -0.1722  0.5789
  385C3H7N   H3 4998   0.241   2.604  65.055 -1.1336  0.6264  0.1164
  385C3H7N  HC1 4999   0.143   2.741  65.212  0.6300 -0.6300  0.6334
  385C3H7N  HC2 5000   0.009   2.584  65.114  0.5925 -2.6987 -0.7899
  385C3H7N  HC3 5001  20.467   2.564  65.277 -0.7197  0.2890 -1.0787
  385C3H7N  HC4 5002   0.069   2.451  65.208 -1.4454 -0.7286  0.9014
  385C3H7N  N41 5003   0.273   2.605  65.154 -0.1788 -0.7618 -0.1513
  385C3H7N   O1 5004   0.247   2.524  65.434 -0.3247  0.1895 -0.0676
  385C3H7N   O2 5005   0.147   2.710  65.471  0.2539  0.2795  0.3482
  386C3H7N   C1 5006   0.518   2.870  65.343  0.7017 -0.1978  0.0764
  386C3H7N  CT1 5007   0.480   2.851  65.496 -0.2653  0.2292 -0.1073
  386C3H7N  CT2 5008   0.361   2.947  65.521 -0.5541  0.1177  0.5380
  386C3H7N   H1 5009   0.629   2.979  65.584 -0.2083  0.2438 -1.9787
  386C3H7N   H2 5010   0.661   2.813  65.589 -0.9144 -0.5272  1.4873
  386C3H7N   H3 5011   0.554   2.886  65.692  1.2672 -1.9097  0.3573
  386C3H7N  HC1 5012   0.432   2.753  65.497 -0.5505  0.3050 -2.7290
  386C3H7N  HC2 5013   0.319   2.929  65.619  1.4905  1.2782  1.6627
  386C3H7N  HC3 5014   0.273   2.920  65.462  0.1453 -1.2152  0.0882
  386C3H7N  HC4 5015   0.377   3.055  65.512  2.4686 -0.4063 -1.1425
  386C3H7N  N41 5016   0.587   2.885  65.594 -0.1506  0.4019 -0.2038
  386C3H7N   O1 5017   0.587   2.962  65.300  0.7497 -0.8347  0.0815
  386C3H7N   O2 5018   0.447   2.816  65.263 -0.0242 -0.5397 -0.7559
  387C3H7N   C1 5019   0.140   3.269  65.065  0.4280  0.3999  0.4821
  387C3H7N  CT1 5020   0.166   3.272  65.214  0.1929 -0.2105 -0.1266
  387C3H7N  CT2 5021   0.281   3.181  65.250 -0.2553  0.1737  0.4232
  387C3H7N   H1 5022   0.000   3.145  65.268 -1.4007  0.8123 -0.0265
  387C3H7N   H2 5023  20.476   3.305  65.271  1.1254  1.1014  0.6386
  387C3H7N   H3 5024   0.059   3.235  65.394  1.0985 -0.0279  0.0228
  387C3H7N  HC1 5025   0.180   3.374  65.250 -2.3814  0.9217 -2.1726
  387C3H7N  HC2 5026   0.310   3.198  65.354  0.4347 -1.1709  0.4778
  387C3H7N  HC3 5027   0.364   3.211  65.186  0.9165  0.8927  2.2306
  387C3H7N  HC4 5028   0.247   3.077  65.250 -0.8132  0.3459  2.2095
  387C3H7N  N41 5029   0.042   3.236  65.292  0.2731  0.0158  0.1579
  387C3H7N   O1 5030   0.052   3.198  65.023  0.0369  0.1695 -0.4244
  387C3H7N   O2 5031   0.212   3.321  64.980  0.3099  0.2466  0.6674
  388C3H7N   C1 5032  20.314   3.485  65.670  0.1904 -0.9067  0.0685
  388C3H7N  CT1 5033  20.354   3.486  65.526  0.4876 -0.0121 -0.1579
  388C3H7N  CT2 5034  20.476   3.568  65.504  0.9119 -0.0383  0.1587
  388C3H7N   H1 5035  20.205   3.618  65.446 -1.9288 -1.7290  0.7475
  388C3H7N   H2 5036  20.181   3.444  65.442 -1.9930  0.4650  0.2745
  388C3H7N   H3 5037  20.269   3.518  65.332  1.2140 -0.1575 -0.0472
  388C3H7N  HC1 5038  20.378   3.384  65.495 -2.3967 -0.9446  0.5347
  388C3H7N  HC2 5039   0.016   3.555  65.407  0.1216 -2.7229  0.0621
  388C3H7N  HC3 5040   0.045   3.536  65.574  0.0345 -0.8337  0.7774
  388C3H7N  HC4 5041  20.460   3.674  65.522  1.5944  0.2557 -0.9413
  388C3H7N  N41 5042  20.246   3.524  65.432 -0.3627 -0.9064 -0.3474
  388C3H7N   O1 5043  20.241   3.576  65.708 -0.0276 -0.4500 -0.0889
  388C3H7N   O2 5044  20.372   3.424  65.755 -0.4446 -0.3015  0.2938
  389C3H7N   C1 5045   0.192   2.614  65.979  0.7804 -0.2006 -0.1793
  389C3H7N  CT1 5046   0.157   2.639  65.830  0.6050 -0.0456  0.1362
  389C3H7N  CT2 5047   0.031   2.551  65.784 -0.0240 -0.2289  0.2872
  389C3H7N   H1 5048   0.293   2.515  65.722  1.0266  0.4119 -0.0391
  389C3H7N   H2 5049   0.345   2.675  65.746  1.0824 -1.5739 -0.5845
  389C3H7N   H3 5050   0.227   2.631  65.630 -1.2581 -2.2690  0.0249
  389C3H7N  HC1 5051   0.133   2.744  65.819  4.2897  0.4797 -4.0662
  389C3H7N  HC2 5052   0.012   2.567  65.678 -0.2783  3.4017  0.7835
  389C3H7N  HC3 5053  20.456   2.590  65.842  0.7733  1.1251  0.5475
  389C3H7N  HC4 5054   0.049   2.445  65.798  0.2587 -0.4745 -1.7859
  389C3H7N  N41 5055   0.265   2.615  65.725 -0.3361  0.0239  0.0875
  389C3H7N   O1 5056   0.300   2.554  66.008  0.0726  0.3672 -0.6940
  389C3H7N   O2 5057   0.143   2.683  66.067  0.3835  0.2279 -0.1516
  390C3H7N   C1 5058   0.460   2.890  65.895 -0.9156 -0.0290 -0.4039
  390C3H7N  CT1 5059   0.441   2.862  66.053 -0.3009 -0.6239 -0.7935
  390C3H7N  CT2 5060   0.326   2.948  66.104  0.6752  0.1822  1.0684
  390C3H7N   H1 5061   0.594   2.987  66.154 -2.8639  0.5115 -1.5871
  390C3H7N   H2 5062   0.624   2.819  66.138 -0.8085 -2.1488  0.8557
  390C3H7N   H3 5063   0.519   2.883  66.254  0.6693  0.2663 -0.4990
  390C3H7N  HC1 5064   0.402   2.764  66.080 -2.3731  0.6025  0.9077
  390C3H7N  HC2 5065   0.293   2.910  66.200  2.5714 -4.0995  0.1355
  390C3H7N  HC3 5066   0.240   2.938  66.038 -0.8688  1.1860  2.8757
  390C3H7N  HC4 5067   0.348   3.053  66.125 -4.6174  1.5657  0.4871
  390C3H7N  N41 5068   0.553   2.892  66.157  0.0910 -0.7973 -0.8198
  390C3H7N   O1 5069   0.540   2.982  65.869  0.5599  0.0285  0.6310
  390C3H7N   O2 5070   0.434   2.798  65.820 -0.1504 -0.3401  0.3827
  391C3H7N   C1 5071   0.131   3.236  65.608 -0.7340  0.6864 -0.3186
  391C3H7N  CT1 5072   0.166   3.259  65.757 -0.1137 -0.1019 -0.3568
  391C3H7N  CT2 5073   0.279   3.160  65.793 -0.4134  0.5159  0.3967
  391C3H7N   H1 5074   0.010   3.149  65.836 -0.6538  1.5926 -4.3692
  391C3H7N   H2 5075  20.497   3.309  65.824  0.6750  1.6620  1.7339
  391C3H7N   H3 5076   0.085   3.252  65.951  0.5428 -1.4639 -0.3667
  391C3H7N  HC1 5077   0.189   3.365  65.759  1.4569 -0.4391  0.4500
  391C3H7N  HC2 5078   0.304   3.166  65.899 -3.0953  1.0225  1.0419
  391C3H7N  HC3 5079   0.370   3.169  65.734  0.6907 -1.7653  1.6656
  391C3H7N  HC4 5080   0.238   3.060  65.779 -1.1180  1.1196 -1.9710
  391C3H7N  N41 5081   0.059   3.238  65.852  0.4092  0.4270 -0.6031
  391C3H7N   O1 5082   0.057   3.151  65.567 -0.1619  0.3119 -0.6204
  391C3H7N   O2 5083   0.185   3.312  65.532 -0.8724 -0.0068  0.5395
  392C3H7N   C1 5084  20.330   3.492  66.241 -0.8876  0.1965  0.3912
  392C3H7N  CT1 5085  20.356   3.477  66.090  0.1690  0.3922  0.6074
  392C3H7N  CT2 5086  20.495   3.538  66.058 -0.1850  0.4163  0.3078
  392C3H7N   H1 5087  20.229   3.627  66.018 -0.4642  0.2749  0.3759
  392C3H7N   H2 5088  20.160   3.478  66.024 -0.7238  0.7000 -0.6169
  392C3H7N   H3 5089  20.278   3.510  65.903 -0.9854  3.6191 -0.7672
  392C3H7N  HC1 5090  20.348   3.370  66.071 -4.0991  0.6199  0.6756
  392C3H7N  HC2 5091   0.016   3.504  65.958 -0.4158  0.4888  0.2110
  392C3H7N  HC3 5092   0.052   3.498  66.135  2.2965  1.6407 -1.1173
  392C3H7N  HC4 5093  20.494   3.646  66.073 -2.7166  0.2023  1.9772
  392C3H7N  N41 5094  20.248   3.527  66.000 -0.3288  0.3519  0.0885
  392C3H7N   O1 5095  20.260   3.583  66.291  0.1947  0.7414  0.0998
  392C3H7N   O2 5096  20.391   3.418  66.318  0.8832  0.5164 -0.7312
  393C3H7N   C1 5097   0.204   2.643  66.559 -0.3155  0.2227  0.6125
  393C3H7N  CT1 5098   0.176   2.657  66.405  0.8760 -0.3112 -1.2152
  393C3H7N  CT2 5099   0.052   2.570  66.372 -0.3018  0.3074  1.0652
  393C3H7N   H1 5100   0.306   2.520  66.343  3.1544  0.2448 -1.5800
  393C3H7N   H2 5101   0.368   2.676  66.335  0.9625 -0.3421 -3.6078
  393C3H7N   H3 5102   0.257   2.621  66.219  0.7686 -0.0617 -0.0624
  393C3H7N  HC1 5103   0.152   2.761  66.384 -1.2060 -0.5968 -0.3245
  393C3H7N  HC2 5104   0.004   2.600  66.279 -1.6707 -1.2876  1.2117
  393C3H7N  HC3 5105  20.486   2.602  66.445  0.5932 -0.7273  2.4632
  393C3H7N  HC4 5106   0.066   2.462  66.381  1.7170  0.2132 -2.3839
  393C3H7N  N41 5107   0.285   2.618  66.319 -0.1032  0.0224  0.1881
  393C3H7N   O1 5108   0.291   2.561  66.594 -0.6205 -0.3915  0.5969
  393C3H7N   O2 5109   0.137   2.696  66.640 -0.1991  0.2354  0.3828
  394C3H7N   C1 5110   0.492   2.891  66.486  0.1768 -0.2228  0.2871
  394C3H7N  CT1 5111   0.446   2.890  66.634 -1.3688  0.2249 -0.2380
  394C3H7N  CT2 5112   0.328   2.991  66.642 -0.4998  0.0009  0.3824
  394C3H7N   H1 5113   0.589   3.010  66.710 -2.1840  0.4250  2.1774
  394C3H7N   H2 5114   0.632   2.843  66.725  1.0002  0.2164  1.0175
  394C3H7N   H3 5115   0.527   2.911  66.825 -1.9132 -0.5071  0.3327
  394C3H7N  HC1 5116   0.410   2.793  66.666  1.8476 -0.3003  1.9972
  394C3H7N  HC2 5117   0.277   2.969  66.735 -1.1204 -1.7673 -0.3421
  394C3H7N  HC3 5118   0.247   2.967  66.573 -0.9498  4.0395 -0.6024
  394C3H7N  HC4 5119   0.363   3.094  66.645 -0.7696  0.0916  0.3967
  394C3H7N  N41 5120   0.557   2.914  66.726  0.1986 -0.6208  0.9516
  394C3H7N   O1 5121   0.573   2.978  66.451 -0.2325 -0.1343  0.4092
  394C3H7N   O2 5122   0.438   2.809  66.412 -0.8987 -0.5962 -0.3965
  395C3H7N   C1 5123   0.129   3.252  66.183 -0.2025  0.4036 -0.0298
  395C3H7N  CT1 5124   0.169   3.284  66.321 -0.6863  0.1246 -0.3142
  395C3H7N  CT2 5125   0.302   3.218  66.343 -0.4224  0.6397  0.1953
  395C3H7N   H1 5126   0.060   3.136  66.426  1.2152 -0.1139  2.1755
  395C3H7N   H2 5127  20.488   3.284  66.414 -1.7857 -1.9302 -2.7516
  395C3H7N   H3 5128   0.108   3.266  66.519 -1.5224  3.7013 -0.7651
  395C3H7N  HC1 5129   0.169   3.393  66.323  1.1177  0.1474 -0.6281
  395C3H7N  HC2 5130   0.352   3.257  66.432 -1.8680  1.3295  0.7048
  395C3H7N  HC3 5131   0.379   3.251  66.273 -1.7490 -1.5697 -2.4088
  395C3H7N  HC4 5132   0.294   3.110  66.359  0.9328  0.1112 -2.4059
  395C3H7N  N41 5133   0.071   3.238  66.426 -1.0215  0.1875  0.0192
  395C3H7N   O1 5134   0.046   3.166  66.138 -0.2500  0.0155  0.7479
  395C3H7N   O2 5135   0.194   3.307  66.097 -0.1854  0.5664  0.3908
  396C3H7N   C1 5136  20.345   3.511  66.826 -0.0557 -0.1883  0.3129
  396C3H7N  CT1 5137  20.366   3.474  66.677 -0.1249 -0.9769  0.5861
  396C3H7N  CT2 5138  20.497   3.536  66.632  0.7526  0.5486 -0.0544
  396C3H7N   H1 5139  20.233   3.621  66.589  1.4018  0.2010  2.3202
  396C3H7N   H2 5140  20.163   3.486  66.602  0.0216 -1.9688 -0.7418
  396C3H7N   H3 5141  20.272   3.482  66.487  0.3976 -1.1212  1.3622
  396C3H7N  HC1 5142  20.374   3.366  66.667 -1.7333 -1.0667  0.1684
  396C3H7N  HC2 5143   0.027   3.495  66.538  0.6497 -0.2874  0.2646
  396C3H7N  HC3 5144   0.067   3.512  66.704  1.0346  3.0900  0.5247
  396C3H7N  HC4 5145  20.481   3.644  66.635 -1.7865  0.4030 -4.2687
  396C3H7N  N41 5146  20.258   3.521  66.581 -0.2857 -0.1244  0.8488
  396C3H7N   O1 5147  20.256   3.586  66.866  0.0251 -0.2005  0.2143
  396C3H7N   O2 5148  20.404   3.457  66.918  0.9424  0.0419 -0.7917
  397C3H7N   C1 5149   0.219   2.645  67.128 -0.3413  0.0944 -1.0033
  397C3H7N  CT1 5150   0.182   2.671  66.982  0.3615 -0.1426  0.4306
  397C3H7N  CT2 5151   0.039   2.625  66.949 -0.0221 -0.3202  0.3460
  397C3H7N   H1 5152   0.290   2.523  66.888 -1.7732  0.0990  0.8489
  397C3H7N   H2 5153   0.370   2.667  66.907 -0.8362  0.9508  0.6726
  397C3H7N   H3 5154   0.277   2.658  66.783  2.0709  0.2793  0.2598
  397C3H7N  HC1 5155   0.186   2.779  66.967  1.7354 -0.1165  0.8918
  397C3H7N  HC2 5156   0.017   2.655  66.846  1.7209  3.3064  0.9856
  397C3H7N  HC3 5157  20.475   2.676  67.012 -0.5674  0.8873 -1.2299
  397C3H7N  HC4 5158   0.022   2.517  66.948  0.1156 -0.3658 -1.9317
  397C3H7N  N41 5159   0.279   2.626  66.881 -0.4107  0.2178  0.3226
  397C3H7N   O1 5160   0.300   2.560  67.163 -0.3764 -0.0414  0.3839
  397C3H7N   O2 5161   0.162   2.715  67.209 -0.6160 -0.2125 -0.5492
  398C3H7N   C1 5162   0.530   2.884  67.049  0.0115  0.6314 -0.0189
  398C3H7N  CT1 5163   0.481   2.877  67.195 -0.2813 -0.0894 -0.5641
  398C3H7N  CT2 5164   0.355   2.965  67.214 -0.3656  0.2748 -0.0461
  398C3H7N   H1 5165   0.609   3.002  67.289  1.1994 -0.9371 -1.9013
  398C3H7N   H2 5166   0.660   2.836  67.294 -5.3144 -5.0604 -1.7484
  398C3H7N   H3 5167   0.542   2.893  67.397 -1.6594  0.4839  0.2186
  398C3H7N  HC1 5168   0.461   2.771  67.210 -0.0883 -0.2357 -1.3141
  398C3H7N  HC2 5169   0.334   2.953  67.320 -1.8630  2.1009 -0.1004
  398C3H7N  HC3 5170   0.266   2.937  67.158  0.2997 -2.1799  0.1018
  398C3H7N  HC4 5171   0.383   3.068  67.192 -1.2455  1.1557  2.7427
  398C3H7N  N41 5172   0.582   2.903  67.302 -1.0754 -0.0589  0.4020
  398C3H7N   O1 5173   0.594   2.980  67.013 -1.0568 -0.7627 -0.0482
  398C3H7N   O2 5174   0.461   2.829  66.966  0.1794 -0.2755  0.2406
  399C3H7N   C1 5175   0.139   3.268  66.744  0.0489 -0.2658  0.8029
  399C3H7N  CT1 5176   0.191   3.274  66.893 -0.9358  0.1413  0.4936
  399C3H7N  CT2 5177   0.321   3.191  66.917  0.2036 -0.5285 -0.7877
  399C3H7N   H1 5178   0.061   3.145  66.996 -0.5203 -0.0803 -0.8346
  399C3H7N   H2 5179  20.500   3.295  66.982 -0.9058 -2.1028 -1.0388
  399C3H7N   H3 5180   0.106   3.273  67.096 -1.0993 -0.2576 -0.0210
  399C3H7N  HC1 5181   0.217   3.377  66.918  0.4251 -0.7804  2.9763
  399C3H7N  HC2 5182   0.356   3.216  67.017  0.4142  1.0664 -1.2412
  399C3H7N  HC3 5183   0.401   3.232  66.855  1.0763  3.5160  2.7246
  399C3H7N  HC4 5184   0.311   3.083  66.908 -0.3655 -0.5144 -0.3423
  399C3H7N  N41 5185   0.081   3.246  67.000  0.0145 -0.1977 -0.3289
  399C3H7N   O1 5186   0.051   3.193  66.711 -0.4437 -0.4560  0.1839
  399C3H7N   O2 5187   0.211   3.314  66.663 -0.5994  0.3079  0.2307
  400C3H7N   C1 5188  20.341   3.507  67.392 -0.8320 -0.2143  0.7472
  400C3H7N  CT1 5189  20.389   3.502  67.244  0.0176 -0.2204  0.2318
  400C3H7N  CT2 5190   0.005   3.582  67.227 -0.1839 -0.5632  0.3777
  400C3H7N   H1 5191  20.250   3.637  67.169  0.6647  0.8927 -0.8316
  400C3H7N   H2 5192  20.192   3.482  67.168  0.5185  0.5152  2.9601
  400C3H7N   H3 5193  20.312   3.525  67.055  2.2004  0.5500  1.2244
  400C3H7N  HC1 5194  20.411   3.396  67.236 -1.3836 -0.5394  0.4756
  400C3H7N  HC2 5195   0.033   3.564  67.123  1.0001 -0.7712  0.7277
  400C3H7N  HC3 5196   0.080   3.552  67.300  0.7724  1.7272  0.3547
  400C3H7N  HC4 5197  20.492   3.686  67.248 -0.6440 -0.4726 -0.5116
  400C3H7N  N41 5198  20.277   3.539  67.151  0.0860  0.4892  0.4706
  400C3H7N   O1 5199  20.284   3.601  67.433  0.3271 -0.2946  0.3262
  400C3H7N   O2 5200  20.393   3.423  67.466 -0.5228 -0.1423  0.6015
  401C3H7N   C1 5201   0.202   2.638  67.688  0.1762 -0.0446 -0.0238
  401C3H7N  CT1 5202   0.192   2.658  67.533  0.6941 -0.4528 -0.2589
  401C3H7N  CT2 5203   0.070   2.575  67.485  0.8974  0.2436 -0.5765
  401C3H7N   H1 5204   0.318   2.518  67.468 -2.5322 -0.1175 -2.7083
  401C3H7N   H2 5205   0.398   2.662  67.483  0.3868 -1.6093  1.5924
  401C3H7N   H3 5206   0.287   2.622  67.352 -0.5891  2.3172 -0.0046
  401C3H7N  HC1 5207   0.174   2.764  67.519  3.2186  0.4394  2.6022
  401C3H7N  HC2 5208   0.046   2.593  67.381 -0.2087 -0.3540 -0.4334
  401C3H7N  HC3 5209  20.493   2.597  67.548 -1.3809 -3.3822 -2.2226
  401C3H7N  HC4 5210   0.081   2.467  67.499 -0.7258  0.2025  0.4825
  401C3H7N  N41 5211   0.309   2.620  67.453 -0.0962  0.5220 -0.1275
  401C3H7N   O1 5212   0.284   2.555  67.715  0.3495 -0.1144 -0.8028
  401C3H7N   O2 5213   0.146   2.708  67.772  0.6769  0.2272  0.1669
  402C3H7N   C1 5214   0.537   2.871  67.628  0.2766 -0.3048  0.0889
  402C3H7N  CT1 5215   0.488   2.863  67.773 -0.4998 -0.2600  0.8549
  402C3H7N  CT2 5216   0.360   2.941  67.801  0.6586  0.5011 -0.0902
  402C3H7N   H1 5217   0.612   3.006  67.863  0.5189 -0.8297 -0.0558
  402C3H7N   H2 5218   0.670   2.847  67.862  0.9570  1.5511 -1.7352
  402C3H7N   H3 5219   0.546   2.897  67.968 -1.1514 -0.9363 -0.3687
  402C3H7N  HC1 5220   0.452   2.760  67.785 -1.5739 -0.1563 -1.1990
  402C3H7N  HC2 5221   0.333   2.926  67.906 -0.7300  1.0321 -0.3506
  402C3H7N  HC3 5222   0.279   2.919  67.731  0.8590 -0.3351 -0.0632
  402C3H7N  HC4 5223   0.369   3.048  67.782 -0.1282  0.6685  0.4337
  402C3H7N  N41 5224   0.586   2.906  67.873 -0.3905 -0.5934 -0.0222
  402C3H7N   O1 5225   0.639   2.933  67.601 -0.3098  0.3738 -0.8057
  402C3H7N   O2 5226   0.463   2.836  67.541  0.1898  0.2808  0.5673
  403C3H7N   C1 5227   0.169   3.266  67.325 -0.2773 -0.1797  1.1094
  403C3H7N  CT1 5228   0.192   3.279  67.473  0.1783 -0.7915  0.5099
  403C3H7N  CT2 5229   0.297   3.181  67.518 -0.8214  0.5345  0.3147
  403C3H7N   H1 5230   0.049   3.145  67.535 -1.3481  0.8328  1.7243
  403C3H7N   H2 5231  20.497   3.297  67.527 -1.3569 -0.6343 -0.0064
  403C3H7N   H3 5232   0.096   3.258  67.653 -1.7677 -1.1929  0.6887
  403C3H7N  HC1 5233   0.221   3.383  67.491 -0.2897 -0.2885 -1.5325
  403C3H7N  HC2 5234   0.326   3.187  67.623 -0.4610  2.2559  0.1274
  403C3H7N  HC3 5235   0.388   3.192  67.459 -0.6765 -1.1736  0.1714
  403C3H7N  HC4 5236   0.252   3.083  67.501 -1.1202  0.8473 -0.7275
  403C3H7N  N41 5237   0.072   3.243  67.554 -0.3326  0.9399  0.0047
  403C3H7N   O1 5238   0.090   3.182  67.293  0.1216  0.3247  0.5713
  403C3H7N   O2 5239   0.222   3.344  67.245  0.3765 -0.4313 -0.2794
  404C3H7N   C1 5240  20.351   3.495  67.954 -0.5124  0.2452 -0.2379
  404C3H7N  CT1 5241  20.380   3.502  67.802 -0.1948 -0.5354  0.2079
  404C3H7N  CT2 5242  20.487   3.608  67.766  0.1420  0.1106 -0.9296
  404C3H7N   H1 5243  20.231   3.601  67.685 -1.0008 -0.0560  0.8742
  404C3H7N   H2 5244  20.197   3.441  67.708  1.1277 -2.1717 -1.1402
  404C3H7N   H3 5245  20.313   3.488  67.610 -0.2449 -0.4897  0.7001
  404C3H7N  HC1 5246  20.423   3.403  67.783 -1.2839 -1.4505  2.3292
  404C3H7N  HC2 5247   0.010   3.592  67.662 -3.0603  1.2145 -2.1402
  404C3H7N  HC3 5248   0.064   3.593  67.832  0.5926 -1.3981 -1.8225
  404C3H7N  HC4 5249  20.454   3.711  67.776 -0.1574 -0.1082  0.4424
  404C3H7N  N41 5250  20.275   3.509  67.703 -0.6511  0.0182  0.4212
  404C3H7N   O1 5251  20.268   3.570  68.003 -0.3962 -0.0029  0.2912
  404C3H7N   O2 5252  20.416   3.423  68.035 -0.6999  0.8845  1.0963
  405C3H7N   C1 5253   0.138   2.627  68.341  1.0050 -0.3371  0.3273
  405C3H7N  CT1 5254   0.151   2.655  68.191 -0.0335 -0.2707 -0.3829
  405C3H7N  CT2 5255   0.037   2.604  68.110 -0.5448 -0.3292 -0.0608
  405C3H7N   H1 5256   0.282   2.518  68.106  1.5271 -0.4089  0.1031
  405C3H7N   H2 5257   0.356   2.645  68.193 -0.6604 -0.5109  1.0142
  405C3H7N   H3 5258   0.305   2.655  68.038  1.3774 -0.5949 -0.0175
  405C3H7N  HC1 5259   0.150   2.764  68.185  2.4441 -0.3167 -2.5665
  405C3H7N  HC2 5260   0.053   2.633  68.006  1.4422  1.5871  0.7536
  405C3H7N  HC3 5261  20.444   2.624  68.141  0.2948  5.6207 -0.6445
  405C3H7N  HC4 5262   0.049   2.495  68.111  2.1501 -0.0617 -0.2981
  405C3H7N  N41 5263   0.278   2.618  68.131  0.2911 -0.3711 -0.2466
  405C3H7N   O1 5264   0.187   2.534  68.403  0.3130  0.2810 -0.9902
  405C3H7N   O2 5265   0.053   2.695  68.397 -0.3841  0.1555 -0.6206
  406C3H7N   C1 5266   0.526   2.856  68.248  0.2945  1.1593  0.0968
  406C3H7N  CT1 5267   0.529   2.930  68.374 -0.2053  0.5900 -0.0668
  406C3H7N  CT2 5268   0.389   3.000  68.381 -0.3206  0.2506 -0.0620
  406C3H7N   H1 5269   0.652   3.095  68.324 -3.8333 -0.9135 -0.1537
  406C3H7N   H2 5270   0.744   2.981  68.405  0.2865 -2.0093 -1.7984
  406C3H7N   H3 5271   0.631   3.079  68.481 -1.5232  0.7910 -0.2994
  406C3H7N  HC1 5272   0.534   2.855  68.453  1.1627 -1.5560 -2.1582
  406C3H7N  HC2 5273   0.415   3.066  68.464 -2.0423  2.7964 -1.4711
  406C3H7N  HC3 5274   0.315   2.923  68.403 -1.0829  0.4217 -1.9480
  406C3H7N  HC4 5275   0.352   3.071  68.307  1.0026  0.8943 -0.1090
  406C3H7N  N41 5276   0.649   3.022  68.397  0.7895 -0.2318  0.8551
  406C3H7N   O1 5277   0.544   2.914  68.145 -0.1761  0.1242  0.5612
  406C3H7N   O2 5278   0.495   2.740  68.240 -0.0728 -0.1972  0.6917
  407C3H7N   C1 5279   0.176   3.271  67.870  1.2819 -0.5065  0.4258
  407C3H7N  CT1 5280   0.212   3.279  68.022  0.1847  0.3300 -0.5023
  407C3H7N  CT2 5281   0.336   3.189  68.048 -0.2525  0.5676  0.0802
  407C3H7N   H1 5282   0.080   3.138  68.101  2.0125 -0.0795  0.9788
  407C3H7N   H2 5283   0.019   3.296  68.075  0.5619  0.2415  0.0311
  407C3H7N   H3 5284   0.105   3.255  68.209 -2.6380 -0.4030  0.4365
  407C3H7N  HC1 5285   0.235   3.382  68.047  1.3056 -0.4164  1.7207
  407C3H7N  HC2 5286   0.354   3.192  68.156 -3.5676 -1.6963  0.7786
  407C3H7N  HC3 5287   0.429   3.228  68.008  0.6954  1.4963  3.0407
  407C3H7N  HC4 5288   0.307   3.087  68.024  3.8871 -0.9829  1.1007
  407C3H7N  N41 5289   0.099   3.239  68.107  0.5500  0.2539  0.0620
  407C3H7N   O1 5290   0.099   3.182  67.833 -0.3902 -1.0114  0.2441
  407C3H7N   O2 5291   0.235   3.346  67.790 -0.0558 -0.1893  0.7552
  408C3H7N   C1 5292  20.475   3.402  68.378 -0.3127 -0.4358 -0.2727
  408C3H7N  CT1 5293  20.405   3.520  68.313 -0.0297  0.4328  0.9343
  408C3H7N  CT2 5294  20.403   3.649  68.389  0.4196 -0.0231 -0.1724
  408C3H7N   H1 5295  20.216   3.452  68.358 -0.8350  2.2807  1.4123
  408C3H7N   H2 5296  20.261   3.408  68.215  0.4472  0.1522  0.2593
  408C3H7N   H3 5297  20.226   3.574  68.235  1.5966 -0.1325 -1.7720
  408C3H7N  HC1 5298  20.459   3.551  68.224 -1.1714 -0.2035  0.0183
  408C3H7N  HC2 5299  20.351   3.720  68.325 -0.0656 -2.3808 -2.4449
  408C3H7N  HC3 5300  20.504   3.689  68.398  0.2021  0.5283 -0.2054
  408C3H7N  HC4 5301  20.350   3.629  68.483  3.2509 -0.4907  1.4006
  408C3H7N  N41 5302  20.269   3.490  68.277 -0.4043 -0.0208  0.5949
  408C3H7N   O1 5303  20.407   3.300  68.384  0.9149 -0.2499  0.6003
  408C3H7N   O2 5304   0.093   3.391  68.388  0.3781  0.1695  0.0471
  409C3H7N   C1 5305   0.184   3.841  49.514  0.6153 -0.2506 -0.4080
  409C3H7N  CT1 5306   0.156   3.862  49.363 -0.0650 -0.2732 -0.3873
  409C3H7N  CT2 5307   0.236   3.765  49.277  0.0708  0.3401  0.2167
  409C3H7N   H1 5308   0.286   4.016  49.319  0.0305 -0.6436 -0.8081
  409C3H7N   H2 5309   0.129   4.055  49.374 -0.6583 -2.2550  1.8032
  409C3H7N   H3 5310   0.158   4.004  49.213 -0.3740 -2.4683  0.0046
  409C3H7N  HC1 5311   0.049   3.846  49.344  0.1089 -0.6857 -1.0520
  409C3H7N  HC2 5312   0.213   3.777  49.171  2.7315 -1.8379 -0.6787
  409C3H7N  HC3 5313   0.218   3.660  49.302  3.3088 -0.5232 -0.7416
  409C3H7N  HC4 5314   0.344   3.781  49.288 -0.1581  2.0843  0.0844
  409C3H7N  N41 5315   0.185   3.994  49.312 -0.1413 -0.1853  0.1820
  409C3H7N   O1 5316   0.270   3.765  49.556  0.2367  0.1878 -0.0173
  409C3H7N   O2 5317   0.129   3.924  49.582  0.2768 -0.1306 -0.3961
  410C3H7N   C1 5318   0.503   4.127  49.442  0.4496  0.8188 -0.0910
  410C3H7N  CT1 5319   0.446   4.095  49.585 -0.2859  0.5352 -0.0946
  410C3H7N  CT2 5320   0.341   4.191  49.621 -0.1685 -0.1552  0.0520
  410C3H7N   H1 5321   0.598   4.175  49.702 -0.9190  0.3662  1.6553
  410C3H7N   H2 5322   0.615   4.013  49.675  0.4083  0.5607 -1.9380
  410C3H7N   H3 5323   0.510   4.076  49.797 -0.2219  0.8220 -0.1825
  410C3H7N  HC1 5324   0.395   3.999  49.576 -0.3184  0.5610 -0.1844
  410C3H7N  HC2 5325   0.296   4.166  49.717 -0.5597 -1.5595 -0.4923
  410C3H7N  HC3 5326   0.260   4.188  49.547 -0.7696 -1.4432  0.7524
  410C3H7N  HC4 5327   0.383   4.292  49.616 -0.6978 -0.0034 -1.9206
  410C3H7N  N41 5328   0.546   4.086  49.700  0.1638 -0.2620 -0.1598
  410C3H7N   O1 5329   0.618   4.169  49.433  0.7659  0.5831 -0.0349
  410C3H7N   O2 5330   0.441   4.092  49.345  0.1120  0.3443  0.3396
  411C3H7N   C1 5331   0.298   4.534  49.320 -0.3708  0.2650 -1.0140
  411C3H7N  CT1 5332   0.191   4.425  49.300 -0.3019  0.0938 -0.2120
  411C3H7N  CT2 5333   0.138   4.425  49.154 -0.5118  0.4598 -0.2506
  411C3H7N   H1 5334   0.030   4.536  49.388 -0.2436 -0.6051 -0.6592
  411C3H7N   H2 5335   0.103   4.431  49.494  0.3021  0.6603 -0.5729
  411C3H7N   H3 5336   0.011   4.363  49.381 -0.5843 -0.8677  2.5656
  411C3H7N  HC1 5337   0.236   4.330  49.326  0.1383  0.2105 -0.5432
  411C3H7N  HC2 5338   0.064   4.347  49.136  0.5739 -0.4283 -0.8965
  411C3H7N  HC3 5339   0.220   4.414  49.084 -0.4158 -2.2129  0.2119
  411C3H7N  HC4 5340   0.096   4.524  49.134 -0.2283  0.3881 -1.2069
  411C3H7N  N41 5341   0.075   4.443  49.396 -0.1652 -0.5621 -0.6008
  411C3H7N   O1 5342   0.268   4.651  49.311  0.2399 -0.0641  0.2170
  411C3H7N   O2 5343   0.414   4.500  49.342 -0.5779  0.5754 -0.5453
  412C3H7N   C1 5344  20.295   4.704  49.795  0.3369 -0.1538  0.1400
  412C3H7N  CT1 5345  20.338   4.693  49.650  0.7183 -0.4814  0.2859
  412C3H7N  CT2 5346  20.447   4.785  49.615  0.3313 -0.2756 -0.2209
  412C3H7N   H1 5347  20.195   4.819  49.575 -1.9342 -1.0944  1.4606
  412C3H7N   H2 5348  20.151   4.660  49.565 -1.5014  1.8921  0.4644
  412C3H7N   H3 5349  20.265   4.707  49.458  0.7794 -2.9680  0.3426
  412C3H7N  HC1 5350  20.372   4.590  49.636 -0.1864 -0.8356  0.6507
  412C3H7N  HC2 5351  20.482   4.766  49.514 -2.0277 -0.2011 -1.0608
  412C3H7N  HC3 5352   0.022   4.766  49.683  0.7815 -0.0826 -0.7238
  412C3H7N  HC4 5353  20.406   4.886  49.623 -1.7402 -1.0520 -0.8173
  412C3H7N  N41 5354  20.230   4.725  49.553 -0.0523  0.0003 -0.4387
  412C3H7N   O1 5355  20.209   4.782  49.840 -0.3754 -0.2449  0.2234
  412C3H7N   O2 5356  20.362   4.649  49.881 -0.0343  0.2221  0.5589
  413C3H7N   C1 5357   0.187   3.845  50.090 -0.4099 -0.3456  0.0632
  413C3H7N  CT1 5358   0.149   3.855  49.939  0.4363  0.2425  0.5576
  413C3H7N  CT2 5359   0.039   3.751  49.907 -0.0837  0.2987 -0.4920
  413C3H7N   H1 5360   0.310   3.741  49.843 -0.1296 -0.0306 -1.1501
  413C3H7N   H2 5361   0.331   3.903  49.850 -0.6964  0.9423 -0.5215
  413C3H7N   H3 5362   0.226   3.833  49.743 -0.1452  0.6298  0.5781
  413C3H7N  HC1 5363   0.113   3.956  49.920 -1.6596 -0.8112 -1.3830
  413C3H7N  HC2 5364   0.005   3.757  49.804  1.0562 -1.6255 -1.0089
  413C3H7N  HC3 5365  20.461   3.770  49.970  0.0523 -0.4376 -0.0648
  413C3H7N  HC4 5366   0.076   3.649  49.923 -0.0561  0.2941 -0.5786
  413C3H7N  N41 5367   0.258   3.830  49.841  0.0144  0.0968  0.5103
  413C3H7N   O1 5368   0.274   3.769  50.120 -0.2226  0.2323 -0.4133
  413C3H7N   O2 5369   0.124   3.902  50.178  0.1706  0.4811 -0.6377
  414C3H7N   C1 5370   0.496   4.086  50.033  0.2437 -0.4772  0.6047
  414C3H7N  CT1 5371   0.452   4.078  50.178  0.1704 -0.4398 -0.1504
  414C3H7N  CT2 5372   0.321   4.163  50.204 -0.2137  0.1849 -0.2697
  414C3H7N   H1 5373   0.588   4.222  50.256 -3.7271  0.9451  0.5099
  414C3H7N   H2 5374   0.641   4.060  50.246 -0.5449  0.2988 -0.0571
  414C3H7N   H3 5375   0.536   4.105  50.365 -2.5325  0.6492 -0.0788
  414C3H7N  HC1 5376   0.435   3.974  50.209  3.3745 -0.9161  0.2114
  414C3H7N  HC2 5377   0.292   4.138  50.306  0.5878  0.6439  0.0740
  414C3H7N  HC3 5378   0.244   4.136  50.132 -1.6742  0.3863  1.1647
  414C3H7N  HC4 5379   0.342   4.270  50.209 -0.7196  0.3436 -1.4094
  414C3H7N  N41 5380   0.561   4.123  50.267 -0.6433  0.0559  0.2918
  414C3H7N   O1 5381   0.579   4.165  49.996  0.3812 -0.1160  0.0539
  414C3H7N   O2 5382   0.430   4.028  49.950 -0.3548  0.7446 -0.0678
  415C3H7N   C1 5383   0.120   4.471  49.720 -0.2218 -0.2261  0.7886
  415C3H7N  CT1 5384   0.154   4.484  49.875  0.2175 -0.2701 -0.7375
  415C3H7N  CT2 5385   0.259   4.384  49.920 -0.4291 -0.5644 -0.7361
  415C3H7N   H1 5386   0.011   4.359  49.960  2.0280 -1.1707  1.6599
  415C3H7N   H2 5387  20.466   4.516  49.946 -0.5313 -0.7583  2.1454
  415C3H7N   H3 5388   0.062   4.473  50.068  0.8615 -2.0497  0.4179
  415C3H7N  HC1 5389   0.185   4.587  49.898  0.3921 -0.5431  0.2934
  415C3H7N  HC2 5390   0.290   4.390  50.024 -0.6898 -0.8499 -0.6423
  415C3H7N  HC3 5391   0.354   4.392  49.866 -0.3047  1.2589 -0.2826
  415C3H7N  HC4 5392   0.222   4.281  49.912 -2.4176  0.0220  0.6361
  415C3H7N  N41 5393   0.039   4.458  49.968  0.1878 -0.4868  0.3228
  415C3H7N   O1 5394   0.025   4.402  49.693  0.5559 -0.2034 -0.2894
  415C3H7N   O2 5395   0.187   4.530  49.641 -0.2424  0.0526  0.3254
  416C3H7N   C1 5396  20.350   4.743  50.365  0.2509  0.2159  0.5240
  416C3H7N  CT1 5397  20.367   4.716  50.213 -0.3220  0.2658 -0.0403
  416C3H7N  CT2 5398  20.496   4.793  50.164  0.6212  0.0476 -0.0278
  416C3H7N   H1 5399  20.216   4.840  50.139  1.0788  0.1713  0.0925
  416C3H7N   H2 5400  20.174   4.679  50.157  1.1661  0.0440  1.5628
  416C3H7N   H3 5401  20.275   4.731  50.026  0.4084  0.0985 -0.1741
  416C3H7N  HC1 5402  20.390   4.610  50.202  1.5172  0.6489 -0.1565
  416C3H7N  HC2 5403   0.019   4.768  50.063 -1.7919  0.0699 -0.8236
  416C3H7N  HC3 5404   0.068   4.765  50.231  0.1134 -2.0260 -0.2592
  416C3H7N  HC4 5405  20.471   4.899  50.177  2.7464  0.4906  0.6504
  416C3H7N  N41 5406  20.249   4.743  50.125  0.5169  0.0055 -0.1316
  416C3H7N   O1 5407  20.253   4.808  50.410  0.4754 -0.3006 -0.1960
  416C3H7N   O2 5408  20.398   4.669  50.450 -0.5073 -0.1213 -0.1975
  417C3H7N   C1 5409   0.196   3.851  50.661  0.1831 -0.2025 -0.0433
  417C3H7N  CT1 5410   0.153   3.871  50.515  0.0217  0.5518  0.1512
  417C3H7N  CT2 5411   0.038   3.774  50.475  0.3681 -0.5549 -0.1806
  417C3H7N   H1 5412   0.296   3.747  50.434 -1.3801 -0.7282  1.0776
  417C3H7N   H2 5413   0.337   3.911  50.443  0.2277 -1.3487  0.3067
  417C3H7N   H3 5414   0.230   3.858  50.322 -0.4395 -1.4440  0.1563
  417C3H7N  HC1 5415   0.123   3.973  50.494 -1.1599 -0.2806 -2.3838
  417C3H7N  HC2 5416   0.008   3.800  50.373 -0.1847 -0.9999 -0.1326
  417C3H7N  HC3 5417  20.460   3.794  50.537 -0.5131  2.4685 -2.2603
  417C3H7N  HC4 5418   0.069   3.670  50.486 -0.2235 -0.5597  1.5191
  417C3H7N  N41 5419   0.263   3.843  50.419 -0.5124 -0.5423  0.3196
  417C3H7N   O1 5420   0.279   3.768  50.684 -0.2875  0.2632 -0.0826
  417C3H7N   O2 5421   0.149   3.916  50.752  0.4806  0.2696  0.1904
  418C3H7N   C1 5422   0.500   4.100  50.609  0.0477 -0.4492 -0.5364
  418C3H7N  CT1 5423   0.463   4.088  50.755 -0.1537 -0.2993 -0.2589
  418C3H7N  CT2 5424   0.346   4.187  50.782  0.1656 -0.5163 -0.7143
  418C3H7N   H1 5425   0.621   4.216  50.829  0.6661 -0.4689  2.2992
  418C3H7N   H2 5426   0.661   4.066  50.824  1.6899  1.1222  3.3497
  418C3H7N   H3 5427   0.549   4.113  50.942 -1.7717 -1.6323 -0.1986
  418C3H7N  HC1 5428   0.438   3.985  50.782  0.3663 -1.0876 -2.6332
  418C3H7N  HC2 5429   0.311   4.179  50.885  0.3818 -1.5907 -0.7269
  418C3H7N  HC3 5430   0.267   4.163  50.712 -1.6028  0.5559  0.8800
  418C3H7N  HC4 5431   0.378   4.290  50.766  0.8742 -0.8218 -1.2962
  418C3H7N  N41 5432   0.578   4.124  50.843 -0.1639 -0.4102  0.3761
  418C3H7N   O1 5433   0.599   4.164  50.576  0.2049  0.0525  0.1536
  418C3H7N   O2 5434   0.429   4.045  50.524  0.4550  0.2313 -0.0217
  419C3H7N   C1 5435   0.106   4.480  50.302  0.0949  0.5773 -0.2541
  419C3H7N  CT1 5436   0.143   4.501  50.449  0.2397  0.1667  0.4083
  419C3H7N  CT2 5437   0.259   4.419  50.495 -0.2589 -0.1030  0.3102
  419C3H7N   H1 5438   0.010   4.377  50.539 -0.7735  0.0591 -1.4694
  419C3H7N   H2 5439  20.460   4.532  50.530  1.0067  0.9241  1.1412
  419C3H7N   H3 5440   0.060   4.496  50.647  2.9321 -1.4082 -0.5480
  419C3H7N  HC1 5441   0.163   4.608  50.453  0.3930  0.1484  0.1546
  419C3H7N  HC2 5442   0.296   4.438  50.596  1.5618 -3.0456  0.2606
  419C3H7N  HC3 5443   0.340   4.441  50.425  0.5199  2.1484  1.8730
  419C3H7N  HC4 5444   0.234   4.314  50.506  2.3022 -0.9558 -1.5087
  419C3H7N  N41 5445   0.036   4.476  50.548  0.4656 -0.3747 -0.2078
  419C3H7N   O1 5446   0.016   4.403  50.270  0.3695  0.4270  0.2446
  419C3H7N   O2 5447   0.176   4.524  50.214 -0.4626 -0.0429 -0.0351
  420C3H7N   C1 5448  20.335   4.745  50.936  0.1782  0.1422 -1.1213
  420C3H7N  CT1 5449  20.384   4.732  50.791 -0.1823 -0.1615 -0.1270
  420C3H7N  CT2 5450  20.505   4.818  50.755 -0.2377 -0.2224  0.3247
  420C3H7N   H1 5451  20.225   4.836  50.683  0.7637  0.1920 -1.6140
  420C3H7N   H2 5452  20.209   4.669  50.702 -1.3798  1.4646  3.6716
  420C3H7N   H3 5453  20.315   4.734  50.589  0.6696  0.4373  0.6977
  420C3H7N  HC1 5454  20.413   4.628  50.775 -1.4077 -0.2463 -1.9012
  420C3H7N  HC2 5455   0.028   4.799  50.652  1.2872 -0.4902  0.8368
  420C3H7N  HC3 5456   0.077   4.802  50.825 -0.2774 -0.3626  0.3370
  420C3H7N  HC4 5457  20.476   4.923  50.758 -0.6910 -0.2209 -2.5141
  420C3H7N  N41 5458  20.276   4.746  50.684 -0.0978 -0.3047  0.4813
  420C3H7N   O1 5459  20.247   4.822  50.976 -0.2995  0.1122 -0.3420
  420C3H7N   O2 5460  20.398   4.683  51.017 -0.4209 -0.8059 -0.3279
  421C3H7N   C1 5461   0.175   3.840  51.218 -0.1799 -0.0625  0.5983
  421C3H7N  CT1 5462   0.143   3.859  51.072 -0.5532  0.0931 -0.0723
  421C3H7N  CT2 5463   0.022   3.781  51.032  0.3478 -0.0448  0.5426
  421C3H7N   H1 5464   0.284   3.729  50.999 -0.0747 -0.9388 -0.9914
  421C3H7N   H2 5465   0.336   3.887  51.009 -0.6026  0.1156 -0.3413
  421C3H7N   H3 5466   0.233   3.847  50.889  0.2052  0.2111 -0.1671
  421C3H7N  HC1 5467   0.123   3.965  51.057 -1.3206 -0.1219 -0.5924
  421C3H7N  HC2 5468  20.493   3.799  50.932  0.8322  1.1951  0.5831
  421C3H7N  HC3 5469  20.452   3.809  51.103  0.0231  1.4912 -0.4102
  421C3H7N  HC4 5470   0.044   3.674  51.030  0.8734  0.0781 -0.3376
  421C3H7N  N41 5471   0.254   3.827  50.988  0.0812 -0.8163 -0.3393
  421C3H7N   O1 5472   0.282   3.786  51.245  0.0684 -0.0945  0.2286
  421C3H7N   O2 5473   0.111   3.905  51.299 -0.0927 -0.3893  0.1282
  422C3H7N   C1 5474   0.499   4.103  51.149 -0.2315  0.6107  0.3200
  422C3H7N  CT1 5475   0.462   4.081  51.295 -0.3222  0.4328 -0.0726
  422C3H7N  CT2 5476   0.324   4.148  51.328 -0.0293  0.1948 -0.4866
  422C3H7N   H1 5477   0.586   4.221  51.366  1.8475 -0.0059  0.2053
  422C3H7N   H2 5478   0.642   4.065  51.376  0.6382  0.9196  0.0368
  422C3H7N   H3 5479   0.533   4.120  51.491 -1.1342  2.2869 -0.3372
  422C3H7N  HC1 5480   0.451   3.974  51.311 -0.3570  0.3122 -0.9084
  422C3H7N  HC2 5481   0.292   4.124  51.430 -0.6092 -2.3129 -1.2258
  422C3H7N  HC3 5482   0.242   4.118  51.262  0.5540 -1.8900 -0.3078
  422C3H7N  HC4 5483   0.342   4.256  51.331  1.0332  0.0363 -0.9131
  422C3H7N  N41 5484   0.559   4.125  51.391  0.1994  0.3576 -0.1292
  422C3H7N   O1 5485   0.575   4.198  51.110 -0.2582 -0.1292 -0.4349
  422C3H7N   O2 5486   0.448   4.028  51.065 -0.3874 -0.2115 -0.6546
  423C3H7N   C1 5487   0.126   4.478  50.866  0.0774  0.1983  0.0412
  423C3H7N  CT1 5488   0.170   4.495  51.015 -0.7057 -0.2073 -0.4558
  423C3H7N  CT2 5489   0.280   4.398  51.057 -0.1078  0.1587  0.2110
  423C3H7N   H1 5490   0.012   4.380  51.106 -0.1776  0.1401  2.2102
  423C3H7N   H2 5491  20.486   4.540  51.080  1.0442  0.4947 -0.2097
  423C3H7N   H3 5492   0.080   4.492  51.206 -0.1068  0.4583  0.5005
  423C3H7N  HC1 5493   0.208   4.596  51.033 -0.5215 -0.4101  0.2938
  423C3H7N  HC2 5494   0.305   4.408  51.163  3.9750 -0.6574 -0.6115
  423C3H7N  HC3 5495   0.370   4.414  50.998  0.2762  0.0398  0.7633
  423C3H7N  HC4 5496   0.236   4.299  51.043  2.5874 -0.9446 -0.6129
  423C3H7N  N41 5497   0.053   4.475  51.107  0.3424 -0.0411  0.4615
  423C3H7N   O1 5498   0.045   4.391  50.831  0.0153 -0.4746  0.1652
  423C3H7N   O2 5499   0.165   4.554  50.784  0.6462 -0.0880 -0.2542
  424C3H7N   C1 5500  20.346   4.739  51.505  1.1225 -0.5382 -0.6411
  424C3H7N  CT1 5501  20.378   4.725  51.355  0.4542 -0.0494 -0.5509
  424C3H7N  CT2 5502  20.492   4.819  51.313  0.1544  0.2526  0.3634
  424C3H7N   H1 5503  20.245   4.855  51.283  0.4787 -0.2777 -0.2223
  424C3H7N   H2 5504  20.179   4.694  51.284  0.1961 -0.1229  0.1322
  424C3H7N   H3 5505  20.278   4.737  51.165 -0.8331 -0.3432 -0.2458
  424C3H7N  HC1 5506  20.408   4.622  51.337 -0.1748 -0.3360  0.0120
  424C3H7N  HC2 5507   0.005   4.782  51.213 -0.9202 -1.6734  0.8059
  424C3H7N  HC3 5508   0.071   4.814  51.377 -1.3674 -0.0940  2.4906
  424C3H7N  HC4 5509  20.441   4.915  51.318  0.1716  0.3455 -1.0451
  424C3H7N  N41 5510  20.261   4.754  51.265  0.3091 -0.3353 -0.0500
  424C3H7N   O1 5511  20.285   4.840  51.536 -0.1955 -0.0872  0.0139
  424C3H7N   O2 5512  20.383   4.658  51.592  0.1770 -0.0892  0.3541
  425C3H7N   C1 5513   0.196   3.872  51.775 -0.1301 -0.2168  0.1190
  425C3H7N  CT1 5514   0.149   3.882  51.633 -0.0601  0.3825 -0.1644
  425C3H7N  CT2 5515   0.030   3.793  51.615  0.9399  0.0330 -0.6607
  425C3H7N   H1 5516   0.297   3.752  51.554 -1.1837 -1.0297 -0.4525
  425C3H7N   H2 5517   0.337   3.915  51.542 -0.1934  0.3110  0.7651
  425C3H7N   H3 5518   0.230   3.853  51.434  0.0222  1.4717  0.6413
  425C3H7N  HC1 5519   0.122   3.986  51.614  2.0666  0.8271 -0.8663
  425C3H7N  HC2 5520  20.499   3.800  51.514 -1.2065  1.7204  0.2557
  425C3H7N  HC3 5521  20.462   3.829  51.684  0.5319  0.0576 -1.1276
  425C3H7N  HC4 5522   0.053   3.688  51.633 -0.4557 -0.1689  0.0580
  425C3H7N  N41 5523   0.260   3.846  51.533  0.3010 -0.2138  0.4620
  425C3H7N   O1 5524   0.294   3.812  51.806 -0.0350  0.4231  0.2124
  425C3H7N   O2 5525   0.118   3.902  51.872 -0.1829  0.1977  0.3946
  426C3H7N   C1 5526   0.471   4.107  51.708  0.1180 -0.2012 -0.3371
  426C3H7N  CT1 5527   0.438   4.100  51.859  0.2798 -0.3019 -0.5456
  426C3H7N  CT2 5528   0.320   4.196  51.886 -0.1951  0.5948 -0.1861
  426C3H7N   H1 5529   0.588   4.235  51.954 -1.6679  1.0654 -0.2896
  426C3H7N   H2 5530   0.632   4.077  51.933  0.0314 -0.2839  0.7843
  426C3H7N   H3 5531   0.515   4.130  52.052  0.0041  0.5342 -0.4125
  426C3H7N  HC1 5532   0.413   3.997  51.884 -1.7397  0.4840  0.8398
  426C3H7N  HC2 5533   0.290   4.180  51.989  0.8425 -1.9655 -0.2290
  426C3H7N  HC3 5534   0.239   4.167  51.820 -0.0464 -0.1713 -0.0386
  426C3H7N  HC4 5535   0.350   4.300  51.882 -0.0176  0.5765  0.6386
  426C3H7N  N41 5536   0.552   4.139  51.955  0.1885  0.3610 -0.3572
  426C3H7N   O1 5537   0.570   4.172  51.670 -0.7640  0.4157 -0.2039
  426C3H7N   O2 5538   0.416   4.049  51.625 -0.0198 -0.2740 -0.3084
  427C3H7N   C1 5539   0.113   4.513  51.433 -0.6599 -0.3506 -0.7485
  427C3H7N  CT1 5540   0.168   4.511  51.579 -0.3733  0.4604 -0.0415
  427C3H7N  CT2 5541   0.284   4.410  51.594  0.0228 -0.2999 -0.6058
  427C3H7N   H1 5542   0.027   4.380  51.664 -0.9930 -0.4608  1.9015
  427C3H7N   H2 5543  20.485   4.529  51.666 -0.7567 -1.2703  0.2426
  427C3H7N   H3 5544   0.088   4.475  51.780  0.0617  0.9768  0.0519
  427C3H7N  HC1 5545   0.194   4.615  51.599  0.7819  0.2698 -0.5225
  427C3H7N  HC2 5546   0.325   4.426  51.694 -2.2430  1.6210  0.0717
  427C3H7N  HC3 5547   0.353   4.436  51.515 -1.9973  0.5703 -2.1450
  427C3H7N  HC4 5548   0.239   4.313  51.569 -2.1322  0.9959 -1.9029
  427C3H7N  N41 5549   0.064   4.475  51.680 -0.2254 -0.4373  0.1025
  427C3H7N   O1 5550   0.041   4.421  51.405 -0.2130 -0.3946 -0.6313
  427C3H7N   O2 5551   0.187   4.560  51.346  0.0135 -0.3105  0.0425
  428C3H7N   C1 5552  20.364   4.765  52.082 -0.4214 -0.4025  0.0914
  428C3H7N  CT1 5553  20.406   4.750  51.937 -0.2649 -0.9096 -0.0971
  428C3H7N  CT2 5554   0.007   4.848  51.888 -0.3832 -0.1971 -0.5367
  428C3H7N   H1 5555  20.252   4.853  51.841 -2.9737 -0.5180 -0.8584
  428C3H7N   H2 5556  20.220   4.692  51.851  0.0436  0.4387  0.5433
  428C3H7N   H3 5557  20.324   4.749  51.735 -0.7927  0.3747 -0.1557
  428C3H7N  HC1 5558  20.455   4.653  51.929  0.1144 -0.6553 -0.8778
  428C3H7N  HC2 5559   0.035   4.823  51.786  0.7531 -2.0944  0.2273
  428C3H7N  HC3 5560   0.092   4.844  51.955 -0.6046  1.3398 -0.1416
  428C3H7N  HC4 5561  20.470   4.947  51.885 -1.0599 -0.4437  1.0176
  428C3H7N  N41 5562  20.296   4.759  51.833 -0.2595  0.6323 -0.0274
  428C3H7N   O1 5563  20.263   4.826  52.117 -0.2755 -0.1157 -0.4267
  428C3H7N   O2 5564  20.430   4.701  52.166  0.0689  0.3070 -0.4756
  429C3H7N   C1 5565   0.200   3.881  52.341 -0.1608 -0.2629 -0.0456
  429C3H7N  CT1 5566   0.158   3.882  52.189  0.0483  0.8835  0.2262
  429C3H7N  CT2 5567   0.039   3.785  52.161  1.2089 -0.0595 -0.1269
  429C3H7N   H1 5568   0.294   3.749  52.109  0.1589  0.3700  0.9707
  429C3H7N   H2 5569   0.350   3.908  52.104 -1.2132  1.8379 -0.0715
  429C3H7N   H3 5570   0.232   3.864  51.999 -1.4459  0.6237  0.5717
  429C3H7N  HC1 5571   0.128   3.982  52.159  2.2068  1.1349 -1.2503
  429C3H7N  HC2 5572   0.008   3.794  52.057 -0.2473  0.9356  0.3750
  429C3H7N  HC3 5573  20.465   3.807  52.228 -0.6423 -4.3888 -0.8272
  429C3H7N  HC4 5574   0.069   3.682  52.181 -0.7318 -0.0318  3.3364
  429C3H7N  N41 5575   0.267   3.848  52.095 -0.0584  0.1771  0.0045
  429C3H7N   O1 5576   0.281   3.799  52.382 -0.0931 -0.0566 -0.3227
  429C3H7N   O2 5577   0.136   3.948  52.420 -0.2157  0.2464  0.1166
  430C3H7N   C1 5578   0.508   4.108  52.281  0.4294  0.4684 -0.3509
  430C3H7N  CT1 5579   0.466   4.096  52.431  0.2738  0.1176  0.0366
  430C3H7N  CT2 5580   0.356   4.204  52.454 -0.0959 -0.7545 -0.4786
  430C3H7N   H1 5581   0.610   4.223  52.503 -1.4394  0.0112 -1.5278
  430C3H7N   H2 5582   0.651   4.062  52.522 -0.6383 -0.3212 -0.1458
  430C3H7N   H3 5583   0.535   4.131  52.617  0.5288 -1.6638  0.3184
  430C3H7N  HC1 5584   0.426   3.996  52.449 -0.0036 -0.0730 -1.6018
  430C3H7N  HC2 5585   0.322   4.198  52.558  0.0206 -0.8699 -0.4466
  430C3H7N  HC3 5586   0.271   4.182  52.390 -2.2876  2.4773  1.1614
  430C3H7N  HC4 5587   0.386   4.305  52.427 -2.3691  0.2285  0.4453
  430C3H7N  N41 5588   0.573   4.129  52.521 -0.4670 -0.1194 -0.1337
  430C3H7N   O1 5589   0.586   4.195  52.246 -0.0251 -0.5787 -0.2932
  430C3H7N   O2 5590   0.455   4.034  52.197  0.4996  0.3603  0.3828
  431C3H7N   C1 5591   0.143   4.485  52.005 -0.4814 -0.4554 -1.1993
  431C3H7N  CT1 5592   0.185   4.508  52.147 -0.5711  0.5409 -0.3482
  431C3H7N  CT2 5593   0.308   4.418  52.177 -0.3161 -0.8754 -0.1848
  431C3H7N   H1 5594   0.044   4.381  52.244 -0.2815 -0.1434  1.3905
  431C3H7N   H2 5595  20.499   4.540  52.222  0.0946  0.2425 -0.5048
  431C3H7N   H3 5596   0.096   4.492  52.344  2.6270 -2.8275 -0.1854
  431C3H7N  HC1 5597   0.207   4.614  52.160 -0.5896  0.4449  0.4392
  431C3H7N  HC2 5598   0.344   4.443  52.276 -2.1669  0.5468  0.1638
  431C3H7N  HC3 5599   0.391   4.436  52.108  0.0975 -2.3750 -0.1123
  431C3H7N  HC4 5600   0.279   4.313  52.170  1.1941 -1.3537  0.5603
  431C3H7N  N41 5601   0.072   4.481  52.244 -0.3406 -0.1119  0.1513
  431C3H7N   O1 5602   0.052   4.413  51.973 -0.6786  0.4078 -0.1649
  431C3H7N   O2 5603   0.209   4.535  51.917  0.0614 -0.2176 -0.5475
  432C3H7N   C1 5604  20.317   4.730  52.651 -0.2386  0.0453 -0.0840
  432C3H7N  CT1 5605  20.370   4.712  52.505  0.6284 -0.5790 -0.3647
  432C3H7N  CT2 5606  20.500   4.798  52.493 -0.4221 -0.1630 -0.5482
  432C3H7N   H1 5607  20.256   4.859  52.405 -1.3515 -0.6224 -0.8446
  432C3H7N   H2 5608  20.185   4.705  52.398 -1.0459  1.1405 -0.6074
  432C3H7N   H3 5609  20.320   4.743  52.305 -0.1926  0.2677 -0.3952
  432C3H7N  HC1 5610  20.381   4.607  52.481 -0.8202 -1.3027  1.9653
  432C3H7N  HC2 5611   0.040   4.783  52.396 -0.5503  0.2737 -0.6770
  432C3H7N  HC3 5612   0.063   4.769  52.570 -0.2558  0.5168 -0.4388
  432C3H7N  HC4 5613  20.483   4.904  52.508 -0.9020 -0.5481  1.6812
  432C3H7N  N41 5614  20.274   4.757  52.396 -0.0681 -0.4610 -0.2117
  432C3H7N   O1 5615  20.253   4.823  52.695 -0.1819  0.3475 -0.5781
  432C3H7N   O2 5616  20.375   4.659  52.733 -0.1936  0.3962  0.1016
  433C3H7N   C1 5617   0.201   3.867  52.911 -0.2925  0.1329 -0.0017
  433C3H7N  CT1 5618   0.162   3.876  52.766  0.5375  0.8467  0.5368
  433C3H7N  CT2 5619   0.034   3.800  52.737  0.3157  0.1727  0.4487
  433C3H7N   H1 5620   0.291   3.720  52.696  1.8119  1.2757 -0.2969
  433C3H7N   H2 5621   0.364   3.863  52.690 -0.0132 -0.7220  2.5928
  433C3H7N   H3 5622   0.247   3.828  52.577  0.9208 -0.6582 -1.1212
  433C3H7N  HC1 5623   0.145   3.981  52.744  0.0246  0.4960 -0.8039
  433C3H7N  HC2 5624  20.504   3.827  52.638 -0.2026  0.1810  0.6463
  433C3H7N  HC3 5625  20.470   3.834  52.811  0.0080  0.4522  0.0238
  433C3H7N  HC4 5626   0.048   3.693  52.748  1.4062  0.4571  1.9896
  433C3H7N  N41 5627   0.271   3.819  52.677 -0.3430  0.8016 -0.6694
  433C3H7N   O1 5628   0.284   3.787  52.947 -0.1987  0.0699 -0.4905
  433C3H7N   O2 5629   0.159   3.941  52.996  0.2681  0.3019 -0.1864
  434C3H7N   C1 5630   0.501   4.132  52.862  0.3089  0.2077 -0.1665
  434C3H7N  CT1 5631   0.466   4.112  53.005 -0.2546 -0.2919 -0.2537
  434C3H7N  CT2 5632   0.348   4.200  53.051  0.3671  0.3298  0.5360
  434C3H7N   H1 5633   0.596   4.242  53.088  2.5927 -0.9380 -1.5676
  434C3H7N   H2 5634   0.652   4.086  53.078  0.6556  1.3904 -0.1225
  434C3H7N   H3 5635   0.551   4.129  53.201 -0.3382  1.3661 -0.0376
  434C3H7N  HC1 5636   0.438   4.008  53.025 -1.8441  0.1133 -0.3347
  434C3H7N  HC2 5637   0.307   4.179  53.151 -0.3886 -1.1701 -0.0664
  434C3H7N  HC3 5638   0.261   4.185  52.987 -0.2835  1.0850  1.2201
  434C3H7N  HC4 5639   0.376   4.305  53.052  0.3217  0.3577  2.6965
  434C3H7N  N41 5640   0.569   4.143  53.100 -0.3760 -0.0113 -0.2477
  434C3H7N   O1 5641   0.572   4.224  52.826  0.9178  0.1321  0.0612
  434C3H7N   O2 5642   0.471   4.046  52.780  0.0012 -0.0520 -0.1282
  435C3H7N   C1 5643   0.147   4.488  52.564  1.0729  0.6185 -0.1270
  435C3H7N  CT1 5644   0.177   4.508  52.713 -0.1403  0.1582 -0.7443
  435C3H7N  CT2 5645   0.292   4.413  52.753 -0.1420 -0.1433  0.0130
  435C3H7N   H1 5646   0.030   4.368  52.781  1.1628 -0.6117  0.4128
  435C3H7N   H2 5647  20.487   4.523  52.788 -0.5526 -1.9598  1.8663
  435C3H7N   H3 5648   0.078   4.467  52.905 -1.8111  0.6977  0.5774
  435C3H7N  HC1 5649   0.206   4.610  52.738  1.0125  0.0301 -1.5355
  435C3H7N  HC2 5650   0.315   4.425  52.859 -1.6633 -1.6758  0.5511
  435C3H7N  HC3 5651   0.383   4.430  52.695 -0.8046  0.3506 -0.8974
  435C3H7N  HC4 5652   0.265   4.308  52.742  1.9302 -0.9098  1.8147
  435C3H7N  N41 5653   0.061   4.463  52.803  0.8974 -0.4548  0.1148
  435C3H7N   O1 5654   0.055   4.417  52.528  0.3534 -0.4817 -1.0132
  435C3H7N   O2 5655   0.189   4.577  52.487  0.1585  0.0221  0.2055
  436C3H7N   C1 5656  20.304   4.739  53.207  0.2686 -0.7945 -0.0959
  436C3H7N  CT1 5657  20.349   4.733  53.058 -0.0556  0.6245  0.1225
  436C3H7N  CT2 5658  20.460   4.833  53.030 -0.2513 -0.5094  0.1558
  436C3H7N   H1 5659  20.199   4.857  52.978  1.5554 -0.0606  0.8369
  436C3H7N   H2 5660  20.157   4.693  52.961 -0.1310 -0.7485  0.8760
  436C3H7N   H3 5661  20.271   4.767  52.858 -0.6334 -2.4687 -0.0672
  436C3H7N  HC1 5662  20.386   4.635  53.028 -0.2849  0.2394  1.0726
  436C3H7N  HC2 5663  20.495   4.812  52.929 -1.9121  0.3071 -0.6030
  436C3H7N  HC3 5664   0.030   4.820  53.105 -2.3625 -0.2473  2.4700
  436C3H7N  HC4 5665  20.424   4.935  53.039 -1.4288 -0.8676 -0.4345
  436C3H7N  N41 5666  20.234   4.762  52.955 -0.3265 -0.5941  0.1577
  436C3H7N   O1 5667  20.240   4.835  53.244 -0.0462 -0.1798 -0.8455
  436C3H7N   O2 5668  20.344   4.658  53.291  0.2770 -0.2398  0.1750
  437C3H7N   C1 5669   0.177   3.858  53.482 -0.5783  0.6276  0.6261
  437C3H7N  CT1 5670   0.153   3.874  53.335 -0.5980 -0.1253  0.1969
  437C3H7N  CT2 5671   0.027   3.793  53.307  0.0403  0.0463  0.3806
  437C3H7N   H1 5672   0.282   3.734  53.238  1.2003  0.3258 -0.7945
  437C3H7N   H2 5673   0.340   3.894  53.255 -0.7936  2.5433  0.9721
  437C3H7N   H3 5674   0.229   3.854  53.139  1.1826  0.3507  0.2867
  437C3H7N  HC1 5675   0.129   3.978  53.310 -0.8324  0.0936  1.3201
  437C3H7N  HC2 5676  20.489   3.812  53.211  1.0703 -0.8144 -0.2928
  437C3H7N  HC3 5677  20.465   3.825  53.383 -2.4920  1.3039 -2.4029
  437C3H7N  HC4 5678   0.044   3.686  53.318 -0.9316 -0.3314 -1.6036
  437C3H7N  N41 5679   0.258   3.834  53.237  0.9244  0.2854  0.3536
  437C3H7N   O1 5680   0.261   3.774  53.513 -0.3857  0.0130 -0.2005
  437C3H7N   O2 5681   0.142   3.946  53.560 -0.1818  0.2377 -0.0706
  438C3H7N   C1 5682   0.478   4.106  53.414 -0.7713 -0.2996 -0.1259
  438C3H7N  CT1 5683   0.446   4.115  53.566  0.0146 -0.8720  0.1081
  438C3H7N  CT2 5684   0.343   4.223  53.590  0.1893 -0.2685 -0.0338
  438C3H7N   H1 5685   0.595   4.236  53.662 -2.3732  1.0932 -0.0938
  438C3H7N   H2 5686   0.627   4.072  53.664  0.0323  0.4822 -0.4144
  438C3H7N   H3 5687   0.507   4.140  53.759  0.2119 -2.2729  0.4132
  438C3H7N  HC1 5688   0.403   4.019  53.593 -2.9216  0.5011  0.4098
  438C3H7N  HC2 5689   0.309   4.223  53.694  0.5431  1.1280  0.0872
  438C3H7N  HC3 5690   0.254   4.209  53.528 -0.2552 -0.3164  0.6007
  438C3H7N  HC4 5691   0.384   4.323  53.575  1.6826 -0.9212 -0.3992
  438C3H7N  N41 5692   0.552   4.142  53.666 -0.2947  0.1213  0.1928
  438C3H7N   O1 5693   0.544   4.198  53.366  0.2125 -0.3083 -0.6515
  438C3H7N   O2 5694   0.408   4.038  53.336  0.1801  0.0919 -0.1737
  439C3H7N   C1 5695   0.119   4.511  53.121  0.0863 -0.6446 -0.0040
  439C3H7N  CT1 5696   0.148   4.523  53.275  0.2156  0.4032  0.0494
  439C3H7N  CT2 5697   0.271   4.438  53.318  0.8186 -0.0603 -0.0803
  439C3H7N   H1 5698   0.007   4.398  53.361 -3.0635  0.9244  0.6082
  439C3H7N   H2 5699  20.457   4.544  53.342  0.8543  0.3831 -1.7026
  439C3H7N   H3 5700   0.057   4.514  53.469  1.6324 -2.3895  1.0084
  439C3H7N  HC1 5701   0.170   4.628  53.293 -0.3977  0.4007  0.8418
  439C3H7N  HC2 5702   0.304   4.474  53.416  1.0064 -0.7086  0.1021
  439C3H7N  HC3 5703   0.355   4.468  53.255  2.2381 -2.3699  0.6675
  439C3H7N  HC4 5704   0.246   4.332  53.320 -1.0753  0.3649 -0.4396
  439C3H7N  N41 5705   0.036   4.497  53.369 -0.0828  0.0657  0.9098
  439C3H7N   O1 5706   0.066   4.414  53.066  0.0464  0.6016  0.2459
  439C3H7N   O2 5707   0.154   4.598  53.048  0.4679  0.4798  0.2005
  440C3H7N   C1 5708  20.335   4.732  53.777  0.1003  0.6181 -0.6373
  440C3H7N  CT1 5709  20.359   4.723  53.626  0.1821  0.0348  0.2291
  440C3H7N  CT2 5710  20.467   4.820  53.581 -0.2085 -0.4888 -0.0156
  440C3H7N   H1 5711  20.201   4.845  53.556  0.1848  0.3444 -0.6877
  440C3H7N   H2 5712  20.173   4.680  53.565  0.1358  0.5470  0.6026
  440C3H7N   H3 5713  20.262   4.741  53.438 -1.2813 -3.1180 -0.3472
  440C3H7N  HC1 5714  20.395   4.624  53.600  0.4383  0.2988 -0.4323
  440C3H7N  HC2 5715  20.478   4.811  53.472 -2.9135  0.8043 -0.4408
  440C3H7N  HC3 5716   0.051   4.809  53.636 -0.6826  1.8935  1.3090
  440C3H7N  HC4 5717  20.433   4.923  53.586 -4.1310 -1.6273 -0.9476
  440C3H7N  N41 5718  20.242   4.752  53.539  0.0853  0.2444 -0.3856
  440C3H7N   O1 5719  20.242   4.798  53.815 -0.1351  0.1192 -0.3569
  440C3H7N   O2 5720  20.407   4.670  53.854 -0.3276 -0.0224 -0.5315
  441C3H7N   C1 5721   0.192   3.873  54.056 -0.4118  0.4525  0.2575
  441C3H7N  CT1 5722   0.147   3.892  53.908 -0.4085  0.4414  0.2903
  441C3H7N  CT2 5723   0.021   3.812  53.882  0.2875  0.0763  0.3767
  441C3H7N   H1 5724   0.287   3.750  53.822 -0.6597  0.5213  2.8813
  441C3H7N   H2 5725   0.345   3.899  53.814 -0.8828  2.2923  0.2370
  441C3H7N   H3 5726   0.222   3.864  53.710  0.4730  0.1318  0.2662
  441C3H7N  HC1 5727   0.121   3.995  53.884  0.4285  0.5293 -0.2936
  441C3H7N  HC2 5728  20.501   3.830  53.778 -0.4525  0.0386  0.5773
  441C3H7N  HC3 5729  20.449   3.837  53.951 -0.1858 -0.4424  0.0148
  441C3H7N  HC4 5730   0.051   3.707  53.887  0.2089  0.0268 -0.1531
  441C3H7N  N41 5731   0.256   3.847  53.806  0.1603  0.4200  0.4234
  441C3H7N   O1 5732   0.275   3.788  54.093 -0.1930 -0.2638 -0.0475
  441C3H7N   O2 5733   0.132   3.931  54.147 -0.0129 -0.6572  0.6190
  442C3H7N   C1 5734   0.479   4.116  53.980 -0.0590 -0.5938  0.9707
  442C3H7N  CT1 5735   0.471   4.091  54.130  0.0346 -0.0116 -0.4412
  442C3H7N  CT2 5736   0.344   4.173  54.173  0.0313  0.1105 -0.4601
  442C3H7N   H1 5737   0.605   4.228  54.225 -1.1998  0.3131  0.3147
  442C3H7N   H2 5738   0.666   4.084  54.204 -0.2114 -2.1103  1.9302
  442C3H7N   H3 5739   0.552   4.098  54.324 -0.5752  1.7185  0.5907
  442C3H7N  HC1 5740   0.455   3.986  54.152 -2.2700  0.2295 -0.8728
  442C3H7N  HC2 5741   0.310   4.155  54.275 -1.3554 -2.6764 -1.3390
  442C3H7N  HC3 5742   0.263   4.148  54.103  0.2770  2.1920 -1.5244
  442C3H7N  HC4 5743   0.365   4.279  54.164 -0.6672  0.4329  1.4573
  442C3H7N  N41 5744   0.576   4.129  54.228  0.2911 -0.1332  0.2054
  442C3H7N   O1 5745   0.559   4.199  53.941  0.0782  0.2743 -0.1685
  442C3H7N   O2 5746   0.434   4.043  53.894 -0.2975  0.0559 -0.3978
  443C3H7N   C1 5747   0.103   4.489  53.707 -0.6426 -0.3775 -0.1472
  443C3H7N  CT1 5748   0.164   4.515  53.844 -0.1033  0.3754  0.1276
  443C3H7N  CT2 5749   0.280   4.427  53.875  1.1845 -0.0368  0.2480
  443C3H7N   H1 5750   0.030   4.380  53.946  0.3918  0.0411  0.2907
  443C3H7N   H2 5751  20.483   4.532  53.934  0.4682  1.6182  1.1185
  443C3H7N   H3 5752   0.099   4.504  54.038  1.3153  0.7398 -0.7261
  443C3H7N  HC1 5753   0.180   4.623  53.845  1.6304  0.1190  0.8605
  443C3H7N  HC2 5754   0.326   4.451  53.971  2.2418 -0.2221 -0.2085
  443C3H7N  HC3 5755   0.357   4.425  53.799  0.5525 -0.1695 -0.3935
  443C3H7N  HC4 5756   0.246   4.325  53.894 -1.3414  0.6587 -0.4112
  443C3H7N  N41 5757   0.062   4.479  53.945 -0.2087  0.2351  0.0128
  443C3H7N   O1 5758   0.022   4.404  53.681 -0.7923  0.2743  0.1011
  443C3H7N   O2 5759   0.156   4.553  53.619  0.6172 -0.2335  0.0329
  444C3H7N   C1 5760  20.334   4.729  54.339 -0.1301 -0.2551  0.2809
  444C3H7N  CT1 5761  20.382   4.715  54.195  0.0614  0.4057  0.9424
  444C3H7N  CT2 5762  20.505   4.802  54.167  0.1810  0.9243 -0.5378
  444C3H7N   H1 5763  20.250   4.841  54.091 -0.4932 -0.1130  0.9656
  444C3H7N   H2 5764  20.208   4.672  54.098  0.7366 -0.5288 -1.6938
  444C3H7N   H3 5765  20.315   4.734  53.996 -1.6194 -1.5299 -0.6911
  444C3H7N  HC1 5766  20.411   4.613  54.172 -2.6497  0.2221 -1.8953
  444C3H7N  HC2 5767   0.042   4.788  54.069  0.7708  0.9442 -0.2685
  444C3H7N  HC3 5768   0.074   4.776  54.238 -0.3155  1.1539  0.1019
  444C3H7N  HC4 5769  20.482   4.908  54.176 -0.0392  0.9085 -0.8989
  444C3H7N  N41 5770  20.283   4.743  54.094  0.2608  0.0977 -0.1812
  444C3H7N   O1 5771  20.287   4.826  54.381  0.3338  0.8519 -0.2037
  444C3H7N   O2 5772  20.390   4.656  54.421  0.2092 -0.2206 -0.2262
  445C3H7N   C1 5773   0.211   3.883  54.632  0.5012 -0.1423  0.3511
  445C3H7N  CT1 5774   0.161   3.883  54.488 -0.2849  0.1774  0.2965
  445C3H7N  CT2 5775   0.060   3.777  54.454 -0.1908  0.4428  0.1307
  445C3H7N   H1 5776   0.306   3.758  54.403 -0.3195 -0.4295 -1.0285
  445C3H7N   H2 5777   0.355   3.921  54.394  1.0075 -0.8272  2.3624
  445C3H7N   H3 5778   0.228   3.858  54.294  0.4397 -0.6297  0.0968
  445C3H7N  HC1 5779   0.119   3.981  54.471 -0.7703 -0.0946 -0.0783
  445C3H7N  HC2 5780   0.031   3.779  54.349 -1.2800 -1.6959  0.3500
  445C3H7N  HC3 5781  20.480   3.792  54.516  0.3044  1.9868  0.4833
  445C3H7N  HC4 5782   0.106   3.678  54.462 -0.8724 -0.0633 -2.0152
  445C3H7N  N41 5783   0.275   3.855  54.386  0.4879  0.0416  0.0915
  445C3H7N   O1 5784   0.272   3.794  54.682 -0.3274  0.1671  0.7068
  445C3H7N   O2 5785   0.165   3.960  54.711 -0.1040 -0.0344 -0.2561
  446C3H7N   C1 5786   0.510   4.115  54.550 -0.1555  0.2082 -0.7681
  446C3H7N  CT1 5787   0.473   4.106  54.698  0.3775  0.0777 -0.6504
  446C3H7N  CT2 5788   0.365   4.206  54.734 -0.0070  0.5537  0.1140
  446C3H7N   H1 5789   0.640   4.215  54.792 -0.0110 -0.0474  0.2988
  446C3H7N   H2 5790   0.658   4.051  54.780  1.3077 -0.2910  2.0930
  446C3H7N   H3 5791   0.555   4.129  54.896  0.2909 -1.9475 -0.3376
  446C3H7N  HC1 5792   0.443   4.005  54.724  1.3571  0.1696  0.9370
  446C3H7N  HC2 5793   0.328   4.193  54.835 -1.4138  1.9277 -0.1916
  446C3H7N  HC3 5794   0.278   4.182  54.672 -0.4260  0.4691  0.7368
  446C3H7N  HC4 5795   0.403   4.309  54.730  3.2241 -0.6327 -1.9516
  446C3H7N  N41 5796   0.588   4.125  54.799  0.4952 -0.3860 -0.3501
[truncated: 69,343,100 more chars]
