# Supplementary material for: Accurate Prediction of Mechanical Property of Organic Crystals Using Molecular Dynamics-Based Nanoindentation Simulations
Source: J Am Chem Soc. 2025 Oct 3;147(41):37186–95. doi: 10.1021/jacs.5c09944 (PMC12532296; doi:10.1021/jacs.5c09944)
Supplement: Supplementary file 2 [file ja5c09944_si_002.zip › Supporting-files/MD-nanoindentation/l-alanine/l-alanine.top]

;  GROMACS topology file for LALNIN (force field Amber_Cornell_oc.params+b)

[ defaults ]
; nbfunc   comb-rule  gen-pairs   fudgeLJ   fudgeQQ
1           2         yes         0.50000   0.83333   

[ atomtypes ]
;name     mass      charge    ptype     V(nm)    W(kJ/mol)
C         12.0107     0.000     A      0.33997   0.35982 
CT        12.0107     0.000     A      0.33997   0.45773 
O         15.9994     0.000     A      0.29599   0.87864 
HC        1.00794     0.000     A      0.26495   0.06569 
N4        14.0067     0.000     A      0.32500   0.71128 
H         1.00794     0.000     A      0.10691   0.06569 

[ bondtypes ]
; i     j    func    b0(nm)    kb(kJ/mol/nm2)
C       CT      1    0.1522      265266    
C       O       1    0.1218      546071    
CT      CT      1    0.1526      259408    
CT      HC      1    0.109       284512    
CT      N4      1    0.1499      245684    
H       N4      1    0.1033      308779    

[ angletypes ]
; i     j     k    func   th0(deg)     cth(kJ/mol)
CT      C       O       1    120.4         669.44  
O       C       O       1    126           669.44  
C       CT      CT      1    111.1         527.184 
C       CT      HC      1    109.5         418.4   
C       CT      N4      1    114.21        544.506 
CT      CT      HC      1    109.5         418.4   
CT      CT      N4      1    108.99        552.288 
HC      CT      N4      1    107.9         410.032 
HC      CT      HC      1    109.5         292.88  
CT      N4      H       1    110.11        386.518 
H       N4      H       1    108.11        339.071 

[ dihedraltypes ]
; i      j      k       l     func  phi0(deg)  cp (kJ/mol)  mult
O       C       CT      CT      1    0       0.00000   2
O       C       CT      HC      9    0       3.34720   1
O       C       CT      HC      9    -180    0.33472   3
O       C       CT      N4      1    0       0.00000   2
C       CT      CT      HC      1    0       5.85760   3
HC      CT      CT      HC      1    0       0.62760   3
N4      CT      CT      HC      1    0       5.85760   3
C       CT      N4      H       1    0       5.85760   3
CT      CT      N4      H       1    0       5.85760   3
HC      CT      N4      H       1    0       5.85760   3

[ dihedraltypes ]
; i     j     k     l    func    xi(deg)    kxi (kJ/mol) 
O       C       CT      O       2    0           0             

; Include topology for Indenter; before any [ moleculetype ]
#include "./Template_Fe.itp"  
#include "./Indenter_Fe.itp"

[ moleculetype ]
; Name    nrexcl
C3H7NO2  3

[ atoms ]
; nr   type    resnr     residu      atom    cgnr      charge    mass   typeB  chargeB  massB
1	C	1	C3H7NO2	C1	1	0.830366	12.0107	;	qtot	0 
2	CT	1	C3H7NO2	CT1	2	0.112548	12.0107	;	qtot	0 
3	CT	1	C3H7NO2	CT2	3	-0.080134	12.0107	;	qtot	0 
4	H	1	C3H7NO2	H1	4	0.229224	1.00794	;	qtot	0 
5	H	1	C3H7NO2	H2	5	0.2394	1.00794	;	qtot	0 
6	H	1	C3H7NO2	H3	6	0.257446	1.00794	;	qtot	0 
7	HC	1	C3H7NO2	HC1	7	1.1e-05	1.00794	;	qtot	0 
8	HC	1	C3H7NO2	HC2	8	0.012357	1.00794	;	qtot	0 
9	HC	1	C3H7NO2	HC3	9	0.068736	1.00794	;	qtot	0 
10	HC	1	C3H7NO2	HC4	10	0.032549	1.00794	;	qtot	0 
11	N4	1	C3H7NO2	N41	11	-0.17738	14.0067	;	qtot	0 
12	O	1	C3H7NO2	O1	12	-0.774081	15.9994	;	qtot	0 
13	O	1	C3H7NO2	O2	13	-0.751043	15.9994	;	qtot	0 

[ bonds ]
; ai  aj  funct
1      2      1     ; C CT
1      12     1     ; C O
1      13     1     ; C O
2      3      1     ; CT CT
2      7      1     ; CT HC
2      11     1     ; CT N4
3      8      1     ; CT HC
3      9      1     ; CT HC
3      10     1     ; CT HC
4      11     1     ; H N4
5      11     1     ; H N4
6      11     1     ; H N4

[ pairs ]
; ai   aj   funct
12    3     1      ;O C CT CT
12    7     1      ;O C CT HC
12    11    1      ;O C CT N4
13    3     1      ;O C CT CT
13    7     1      ;O C CT HC
13    11    1      ;O C CT N4
1     8     1      ;C CT CT HC
1     9     1      ;C CT CT HC
1     10    1      ;C CT CT HC
7     8     1      ;HC CT CT HC
7     9     1      ;HC CT CT HC
7     10    1      ;HC CT CT HC
11    8     1      ;N4 CT CT HC
11    9     1      ;N4 CT CT HC
11    10    1      ;N4 CT CT HC
1     4     1      ;C CT N4 H
1     5     1      ;C CT N4 H
1     6     1      ;C CT N4 H
3     4     1      ;CT CT N4 H
3     5     1      ;CT CT N4 H
3     6     1      ;CT CT N4 H
7     4     1      ;HC CT N4 H
7     5     1      ;HC CT N4 H
7     6     1      ;HC CT N4 H

[ angles ]
; ai  aj  ak  funct
2     1     12    1   ; CT C O
2     1     13    1   ; CT C O
12    1     13    1   ; O C O
1     2     3     1   ; C CT CT
1     2     7     1   ; C CT HC
1     2     11    1   ; C CT N4
3     2     7     1   ; CT CT HC
3     2     11    1   ; CT CT N4
7     2     11    1   ; HC CT N4
2     3     8     1   ; CT CT HC
2     3     9     1   ; CT CT HC
2     3     10    1   ; CT CT HC
8     3     9     1   ; HC CT HC
8     3     10    1   ; HC CT HC
9     3     10    1   ; HC CT HC
2     11    4     1   ; CT N4 H
2     11    5     1   ; CT N4 H
2     11    6     1   ; CT N4 H
4     11    5     1   ; H N4 H
4     11    6     1   ; H N4 H
5     11    6     1   ; H N4 H

[ dihedrals ]
; ai   aj   ak   al   funct
12    1     2     3     1      ;O C CT CT
12    1     2     7     9      ;O C CT HC
12    1     2     11    1      ;O C CT N4
13    1     2     3     1      ;O C CT CT
13    1     2     7     9      ;O C CT HC
13    1     2     11    1      ;O C CT N4
1     2     3     8     1      ;C CT CT HC
1     2     3     9     1      ;C CT CT HC
1     2     3     10    1      ;C CT CT HC
7     2     3     8     1      ;HC CT CT HC
7     2     3     9     1      ;HC CT CT HC
7     2     3     10    1      ;HC CT CT HC
11    2     3     8     1      ;N4 CT CT HC
11    2     3     9     1      ;N4 CT CT HC
11    2     3     10    1      ;N4 CT CT HC
1     2     11    4     1      ;C CT N4 H
1     2     11    5     1      ;C CT N4 H
1     2     11    6     1      ;C CT N4 H
3     2     11    4     1      ;CT CT N4 H
3     2     11    5     1      ;CT CT N4 H
3     2     11    6     1      ;CT CT N4 H
7     2     11    4     1      ;HC CT N4 H
7     2     11    5     1      ;HC CT N4 H
7     2     11    6     1      ;HC CT N4 H

[ dihedrals ]
; ai   aj   ak   al   funct
12    1     2     13    2     ; Improper O C CT O

; Include Position restraint file
#ifdef POSRES
#include "posre_eq.itp"
#endif

[ system ]
; name
LALNIN

[ molecules ]
; Compound    #mols
C3H7NO2         73984 
IFET    38976  
IFEM  10000       
