# Supplementary material for: Accurate Prediction of Mechanical Property of Organic Crystals Using Molecular Dynamics-Based Nanoindentation Simulations
Source: J Am Chem Soc. 2025 Oct 3;147(41):37186–95. doi: 10.1021/jacs.5c09944 (PMC12532296; doi:10.1021/jacs.5c09944)
Supplement: Supplementary file 2 [file ja5c09944_si_002.zip › Supporting-files/MD-nanoindentation/dibromoanthracene/dibromoanthracene.top]

;  GROMACS topology file for 9,10-dibromoanthracene (force field Amber_Cornell_oc.params+b)

[ defaults ]
; nbfunc   comb-rule  gen-pairs   fudgeLJ   fudgeQQ
1           2         yes         0.50000   0.83333   

[ atomtypes ]
;name     mass      charge    ptype     V(nm)    W(kJ/mol)
Br        79.904      0.000     A      0.39556   1.33888 
CA        12.0107     0.000     A      0.33997   0.35982 
HA        1.00794     0.000     A      0.25996   0.06276 

[ bondtypes ]
; i     j    func    b0(nm)    kb(kJ/mol/nm2)
Br      CA      1    0.1897      225601    
CA      CA      1    0.14        392459    
CA      HA      1    0.108       307106    

[ angletypes ]
; i     j     k    func   th0(deg)     cth(kJ/mol)
CA      CA      HA      1    120           292.88  
CA      CA      CA      1    120           527.184 
HA      CA      CA      1    120           292.88  
Br      CA      CA      1    118.13        531.368 
CA      CA      Br      1    118.13        531.368 

[ dihedraltypes ]
; i      j      k       l     func  phi0(deg)  cp (kJ/mol)  mult
HA      CA      CA      CA      1    -180        15.16700      2
HA      CA      CA      HA      1    -180        15.16700      2
CA      CA      CA      CA      1    -180        15.16700      2
CA      CA      CA      Br      1    -180        15.16700      2

[ dihedraltypes ]
; i     j     k     l    func    xi(deg)    kxi (kJ/mol) 
HA      CA      CA      CA      2    0           0             
CA      CA      CA      CA      2    0           0             
Br      CA      CA      CA      2    0           0             

; Include topology for Indenter; before any [ moleculetype ]
#include "./Template_Fe.itp"
#include "./Indenter_Fe.itp"

[ moleculetype ]
; Name    nrexcl
C14H8Br2  3

[ atoms ]
; nr   type    resnr     residu      atom    cgnr      charge    mass   typeB  chargeB  massB
1	Br	1	C14H8Br2	Br1	1	-0.114267	79.904	;	qtot	0 
2	CA	1	C14H8Br2	CA1	2	-0.169973	12.0107	;	qtot	0 
3	CA	1	C14H8Br2	CA2	3	-0.099677	12.0107	;	qtot	0 
4	CA	1	C14H8Br2	CA3	4	-0.100745	12.0107	;	qtot	0 
5	CA	1	C14H8Br2	CA4	5	-0.165155	12.0107	;	qtot	0 
6	CA	1	C14H8Br2	CA5	6	0.105753	12.0107	;	qtot	0 
7	CA	1	C14H8Br2	CA6	7	-0.08579 	12.0107	;	qtot	0 
8	CA	1	C14H8Br2	CA7	8	0.10667	12.0107	;	qtot	0 
9	HA	1	C14H8Br2	HA1	9       0.136855	1.00794	;	qtot	0 
10	HA	1	C14H8Br2	HA2	10	0.120333	1.00794	;	qtot	0 
11	HA	1	C14H8Br2	HA3	11	0.11908	1.00794	;	qtot	0 
12	HA	1	C14H8Br2	HA4	12	0.137747	1.00794	;	qtot	0 
13	CA	1	C14H8Br2	CA8	13	0.127742	12.0107	;	qtot	0 
14	CA	1	C14H8Br2	CA9	14	-0.162028	12.0107	;	qtot	0 
15	CA	1	C14H8Br2	CA10	15	0.125169	12.0107	;	qtot	0 
16	CA	1	C14H8Br2	CA11	16	-0.105322	12.0107	;	qtot	0 
17	CA	1	C14H8Br2	CA12	17	-0.106058	12.0107	;	qtot	0 
18	HA	1	C14H8Br2	HA5	18	0.136873	1.00794	;	qtot	0 
19	CA	1	C14H8Br2	CA13	19	-0.173762	12.0107	;	qtot	0 
20	Br	1	C14H8Br2	Br2	20	-0.117159	79.904	;	qtot	0 
21	CA	1	C14H8Br2	CA14	21	-0.09652	12.0107	;	qtot	0 
22	HA	1	C14H8Br2	HA6	22	0.121183	1.00794	;	qtot	0 
23	HA	1	C14H8Br2	HA7	23	0.139337	1.00794	;	qtot	0 
24	HA	1	C14H8Br2	HA8	24	0.119714	1.00794	;	qtot	0 

[ bonds ]
; ai  aj  funct
1      7      1     ; Br CA
2      3      1     ; CA CA
2      9      1     ; CA HA
2      13     1     ; CA CA
3      4      1     ; CA CA
3      10     1     ; CA HA
4      5      1     ; CA CA
4      11     1     ; CA HA
5      6      1     ; CA CA
5      12     1     ; CA HA
6      7      1     ; CA CA
6      13     1     ; CA CA
7      8      1     ; CA CA
8      14     1     ; CA CA
8      15     1     ; CA CA
13     16     1     ; CA CA
14     17     1     ; CA CA
14     18     1     ; CA HA
15     16     1     ; CA CA
15     19     1     ; CA CA
16     20     1     ; CA Br
17     21     1     ; CA CA
17     22     1     ; CA HA
19     21     1     ; CA CA
19     23     1     ; CA HA
21     24     1     ; CA HA

[ pairs ]
; ai   aj   funct
9     4     1      ;HA CA CA CA
9     10    1      ;HA CA CA HA
13    4     1      ;CA CA CA CA
13    10    1      ;HA CA CA CA
3     6     1      ;CA CA CA CA
3     16    1      ;CA CA CA CA
9     6     1      ;HA CA CA CA
9     16    1      ;HA CA CA CA
2     5     1      ;CA CA CA CA
2     11    1      ;HA CA CA CA
10    5     1      ;HA CA CA CA
10    11    1      ;HA CA CA HA
3     6     1      ;CA CA CA CA
3     12    1      ;HA CA CA CA
11    6     1      ;HA CA CA CA
11    12    1      ;HA CA CA HA
4     7     1      ;CA CA CA CA
4     13    1      ;CA CA CA CA
12    7     1      ;HA CA CA CA
12    13    1      ;HA CA CA CA
5     1     1      ;CA CA CA Br
5     8     1      ;CA CA CA CA
13    1     1      ;CA CA CA Br
13    8     1      ;CA CA CA CA
5     2     1      ;CA CA CA CA
5     16    1      ;CA CA CA CA
7     2     1      ;CA CA CA CA
7     16    1      ;CA CA CA CA
1     14    1      ;CA CA CA Br
1     15    1      ;CA CA CA Br
6     14    1      ;CA CA CA CA
6     15    1      ;CA CA CA CA
7     17    1      ;CA CA CA CA
7     18    1      ;HA CA CA CA
15    17    1      ;CA CA CA CA
15    18    1      ;HA CA CA CA
7     16    1      ;CA CA CA CA
7     19    1      ;CA CA CA CA
14    16    1      ;CA CA CA CA
14    19    1      ;CA CA CA CA
2     15    1      ;CA CA CA CA
2     20    1      ;CA CA CA Br
6     15    1      ;CA CA CA CA
6     20    1      ;CA CA CA Br
8     21    1      ;CA CA CA CA
8     22    1      ;HA CA CA CA
18    21    1      ;HA CA CA CA
18    22    1      ;HA CA CA HA
8     13    1      ;CA CA CA CA
8     20    1      ;CA CA CA Br
19    13    1      ;CA CA CA CA
19    20    1      ;CA CA CA Br
8     21    1      ;CA CA CA CA
8     23    1      ;HA CA CA CA
16    21    1      ;CA CA CA CA
16    23    1      ;HA CA CA CA
14    19    1      ;CA CA CA CA
14    24    1      ;HA CA CA CA
22    19    1      ;HA CA CA CA
22    24    1      ;HA CA CA HA
15    17    1      ;CA CA CA CA
15    24    1      ;HA CA CA CA
23    17    1      ;HA CA CA CA
23    24    1      ;HA CA CA HA

[ angles ]
; ai  aj  ak  funct
3     2     9     1   ; CA CA HA
3     2     13    1   ; CA CA CA
9     2     13    1   ; HA CA CA
2     3     4     1   ; CA CA CA
2     3     10    1   ; CA CA HA
4     3     10    1   ; CA CA HA
3     4     5     1   ; CA CA CA
3     4     11    1   ; CA CA HA
5     4     11    1   ; CA CA HA
4     5     6     1   ; CA CA CA
4     5     12    1   ; CA CA HA
6     5     12    1   ; CA CA HA
5     6     7     1   ; CA CA CA
5     6     13    1   ; CA CA CA
7     6     13    1   ; CA CA CA
1     7     6     1   ; Br CA CA
1     7     8     1   ; Br CA CA
6     7     8     1   ; CA CA CA
7     8     14    1   ; CA CA CA
7     8     15    1   ; CA CA CA
14    8     15    1   ; CA CA CA
2     13    6     1   ; CA CA CA
2     13    16    1   ; CA CA CA
6     13    16    1   ; CA CA CA
8     14    17    1   ; CA CA CA
8     14    18    1   ; CA CA HA
17    14    18    1   ; CA CA HA
8     15    16    1   ; CA CA CA
8     15    19    1   ; CA CA CA
16    15    19    1   ; CA CA CA
13    16    15    1   ; CA CA CA
13    16    20    1   ; CA CA Br
15    16    20    1   ; CA CA Br
14    17    21    1   ; CA CA CA
14    17    22    1   ; CA CA HA
21    17    22    1   ; CA CA HA
15    19    21    1   ; CA CA CA
15    19    23    1   ; CA CA HA
21    19    23    1   ; CA CA HA
17    21    19    1   ; CA CA CA
17    21    24    1   ; CA CA HA
19    21    24    1   ; CA CA HA

[ dihedrals ]
; ai   aj   ak   al   funct
9     2     3     4     1      ;HA CA CA CA
9     2     3     10    1      ;HA CA CA HA
13    2     3     4     1      ;CA CA CA CA
13    2     3     10    1      ;HA CA CA CA
3     2     13    6     1      ;CA CA CA CA
3     2     13    16    1      ;CA CA CA CA
9     2     13    6     1      ;HA CA CA CA
9     2     13    16    1      ;HA CA CA CA
2     3     4     5     1      ;CA CA CA CA
2     3     4     11    1      ;HA CA CA CA
10    3     4     5     1      ;HA CA CA CA
10    3     4     11    1      ;HA CA CA HA
3     4     5     6     1      ;CA CA CA CA
3     4     5     12    1      ;HA CA CA CA
11    4     5     6     1      ;HA CA CA CA
11    4     5     12    1      ;HA CA CA HA
4     5     6     7     1      ;CA CA CA CA
4     5     6     13    1      ;CA CA CA CA
12    5     6     7     1      ;HA CA CA CA
12    5     6     13    1      ;HA CA CA CA
5     6     7     1     1      ;CA CA CA Br
5     6     7     8     1      ;CA CA CA CA
13    6     7     1     1      ;CA CA CA Br
13    6     7     8     1      ;CA CA CA CA
5     6     13    2     1      ;CA CA CA CA
5     6     13    16    1      ;CA CA CA CA
7     6     13    2     1      ;CA CA CA CA
7     6     13    16    1      ;CA CA CA CA
1     7     8     14    1      ;CA CA CA Br
1     7     8     15    1      ;CA CA CA Br
6     7     8     14    1      ;CA CA CA CA
6     7     8     15    1      ;CA CA CA CA
7     8     14    17    1      ;CA CA CA CA
7     8     14    18    1      ;HA CA CA CA
15    8     14    17    1      ;CA CA CA CA
15    8     14    18    1      ;HA CA CA CA
7     8     15    16    1      ;CA CA CA CA
7     8     15    19    1      ;CA CA CA CA
14    8     15    16    1      ;CA CA CA CA
14    8     15    19    1      ;CA CA CA CA
2     13    16    15    1      ;CA CA CA CA
2     13    16    20    1      ;CA CA CA Br
6     13    16    15    1      ;CA CA CA CA
6     13    16    20    1      ;CA CA CA Br
8     14    17    21    1      ;CA CA CA CA
8     14    17    22    1      ;HA CA CA CA
18    14    17    21    1      ;HA CA CA CA
18    14    17    22    1      ;HA CA CA HA
8     15    16    13    1      ;CA CA CA CA
8     15    16    20    1      ;CA CA CA Br
19    15    16    13    1      ;CA CA CA CA
19    15    16    20    1      ;CA CA CA Br
8     15    19    21    1      ;CA CA CA CA
8     15    19    23    1      ;HA CA CA CA
16    15    19    21    1      ;CA CA CA CA
16    15    19    23    1      ;HA CA CA CA
14    17    21    19    1      ;CA CA CA CA
14    17    21    24    1      ;HA CA CA CA
22    17    21    19    1      ;HA CA CA CA
22    17    21    24    1      ;HA CA CA HA
15    19    21    17    1      ;CA CA CA CA
15    19    21    24    1      ;HA CA CA CA
23    19    21    17    1      ;HA CA CA CA
23    19    21    24    1      ;HA CA CA HA

[ dihedrals ]
; ai   aj   ak   al   funct
9     2     3     13    2     ; Improper HA CA CA CA
10    3     2     4     2     ; Improper HA CA CA CA
11    4     3     5     2     ; Improper HA CA CA CA
12    5     4     6     2     ; Improper HA CA CA CA
13    6     5     7     2     ; Improper CA CA CA CA
1     7     6     8     2     ; Improper Br CA CA CA
15    8     7     14    2     ; Improper CA CA CA CA
16    13    2     6     2     ; Improper CA CA CA CA
18    14    8     17    2     ; Improper HA CA CA CA
19    15    8     16    2     ; Improper CA CA CA CA
20    16    13    15    2     ; Improper Br CA CA CA
22    17    14    21    2     ; Improper HA CA CA CA
23    19    15    21    2     ; Improper HA CA CA CA
24    21    17    19    2     ; Improper HA CA CA CA

; Include Position restraint file
#ifdef POSRES
#include "posre_eq.itp"
#endif

[ system ]
; name
9,10-dibromoanthracene

[ molecules ]
; Compound    #mols
C14H8Br2        24192
IFET            34320
IFEM            10000   
