# Supplementary material for: Accurate Prediction of Mechanical Property of Organic Crystals Using Molecular Dynamics-Based Nanoindentation Simulations
Source: J Am Chem Soc. 2025 Oct 3;147(41):37186–95. doi: 10.1021/jacs.5c09944 (PMC12532296; doi:10.1021/jacs.5c09944)
Supplement: Supplementary file 2 [file ja5c09944_si_002.zip › Supporting-files/MD-nanoindentation/dibromoanthracene/dibromoanthracene_final.gro]

9,10-dibromoanthracene
624928
    1C14H8  Br1    1  18.634   1.102  49.079 -0.2476 -0.0851 -0.4244
    1C14H8  CA1    2  18.446   1.271  48.601 -0.0734  0.8074  0.2111
    1C14H8  CA2    3  18.401   1.137  48.584  0.5484 -0.5117 -0.0727
    1C14H8  CA3    4  18.433   1.039  48.675  0.3065 -0.4799  0.7973
    1C14H8  CA4    5  18.509   1.071  48.789  0.1730 -0.1048  0.5604
    1C14H8  CA5    6  18.550   1.201  48.815 -0.3391 -0.2027  0.2738
    1C14H8  CA6    7  18.618   1.235  48.939 -0.3009  0.4834  0.0470
    1C14H8  CA7    8  18.666   1.367  48.954 -0.2614 -0.2586  0.1422
    1C14H8  HA1    9  18.414   1.342  48.526 -1.8976  0.0528  0.2702
    1C14H8  HA2   10  18.349   1.110  48.493 -1.8632  0.7489  0.8609
    1C14H8  HA3   11  18.412   0.937  48.647 -0.2656 -0.0489 -0.3882
    1C14H8  HA4   12  18.553   0.987  48.840  0.1542 -0.1128  0.5670
    1C14H8  CA8   13  18.525   1.305  48.714  0.5683 -0.2888 -0.9028
    1C14H8  CA9   14  18.724   1.404  49.075  0.1587  0.6161  0.6623
    1C14H8 CA10   15  18.647   1.471  48.855  0.6594 -0.1043 -0.5746
    1C14H8 CA11   16  18.575   1.438  48.735 -0.4283  0.3171  0.1296
    1C14H8 CA12   17  18.774   1.532  49.102 -0.4643  0.1764  0.0722
    1C14H8  HA5   18  18.736   1.340  49.161  0.2982 -1.2837 -0.7491
    1C14H8 CA13   19  18.702   1.600  48.883  0.5520 -0.3248  0.1504
    1C14H8  Br2   20  18.568   1.578  48.597  0.0360 -0.2062  0.1487
    1C14H8 CA14   21  18.762   1.632  49.004  0.0933 -0.3364  0.3198
    1C14H8  HA6   22  18.826   1.550  49.195  0.8796 -1.2795 -0.3753
    1C14H8  HA7   23  18.692   1.687  48.820 -0.6195  0.8985  1.9708
    1C14H8  HA8   24  18.796   1.728  49.042  1.2843 -0.3968 -0.5559
    2C14H8  Br1   25  18.491   1.310  49.436 -0.0212 -0.3001 -0.0069
    2C14H8  CA1   26  18.345   1.478  49.922 -0.5808  0.2571 -0.1247
    2C14H8  CA2   27  18.290   1.352  49.944 -0.5507  0.4582  0.0196
    2C14H8  CA3   28  18.293   1.254  49.844  0.5020 -0.9921 -0.0390
    2C14H8  CA4   29  18.356   1.284  49.725  0.7060 -0.2406 -0.3149
    2C14H8  CA5   30  18.419   1.410  49.700 -0.0992  0.3848 -0.2634
    2C14H8  CA6   31  18.480   1.440  49.575 -0.3321 -0.2360 -0.3472
    2C14H8  CA7   32  18.528   1.575  49.552 -0.3493 -0.0036  0.0735
    2C14H8  HA1   33  18.338   1.545  50.006 -0.2717 -0.1045  0.1996
    2C14H8  HA2   34  18.235   1.323  50.032 -2.0730 -2.0615 -1.7097
    2C14H8  HA3   35  18.235   1.165  49.864  1.4377 -2.3354 -3.0148
    2C14H8  HA4   36  18.351   1.207  49.650 -0.8308  0.9884 -1.5007
    2C14H8  CA8   37  18.402   1.512  49.797  0.1172 -0.7848  1.1351
    2C14H8  CA9   38  18.600   1.608  49.435 -0.2075 -0.3041  0.1549
    2C14H8 CA10   39  18.513   1.680  49.652 -0.3353 -0.4611 -0.4862
    2C14H8 CA11   40  18.455   1.645  49.776 -0.1422  0.1700 -0.3743
    2C14H8 CA12   41  18.661   1.738  49.413 -0.0186  0.7500 -0.0167
    2C14H8  HA5   42  18.628   1.533  49.362  2.5156  1.7101 -0.9583
    2C14H8 CA13   43  18.565   1.812  49.626  0.3857 -0.1935 -0.2133
    2C14H8  Br2   44  18.433   1.770  49.916  0.2029 -0.0270 -0.0750
    2C14H8 CA14   45  18.636   1.839  49.506  0.2718  0.3208  0.2507
    2C14H8  HA6   46  18.713   1.745  49.319 -0.1902  0.4452 -0.1309
    2C14H8  HA7   47  18.543   1.896  49.690 -1.4582 -0.4655 -0.4781
    2C14H8  HA8   48  18.668   1.940  49.483  0.8573  0.0995  0.0975
    3C14H8  Br1   49  18.411   0.684  50.703  0.0635 -0.1679 -0.1311
    3C14H8  CA1   50  18.254   0.877  50.235 -0.8821 -0.6789  0.4547
    3C14H8  CA2   51  18.204   0.753  50.204 -0.2305 -0.3677  0.7223
    3C14H8  CA3   52  18.206   0.651  50.301  0.2445 -0.4755 -0.4615
    3C14H8  CA4   53  18.266   0.670  50.424 -0.2790 -0.2839 -0.0277
    3C14H8  CA5   54  18.318   0.799  50.457 -0.1331  0.0814  0.2115
    3C14H8  CA6   55  18.401   0.820  50.573  0.0790 -0.0278 -0.1952
    3C14H8  CA7   56  18.457   0.948  50.603 -0.2293 -0.2049  0.6327
    3C14H8  HA1   57  18.261   0.953  50.159  2.9993  1.0990  2.4123
    3C14H8  HA2   58  18.144   0.741  50.115  0.3169 -0.4461  0.3600
    3C14H8  HA3   59  18.156   0.557  50.281  0.1288 -0.5116 -0.0135
    3C14H8  HA4   60  18.260   0.584  50.490  3.3206  0.3340  1.2059
    3C14H8  CA8   61  18.309   0.907  50.364  0.1973 -0.2302 -0.0114
    3C14H8  CA9   62  18.532   0.972  50.724  0.1109 -0.0073  0.0344
    3C14H8 CA10   63  18.436   1.057  50.507  0.2378 -0.0654  0.4658
    3C14H8 CA11   64  18.363   1.031  50.386  0.0696 -1.0714 -0.3477
    3C14H8 CA12   65  18.590   1.101  50.740 -0.6482  0.2502 -0.6942
    3C14H8  HA5   66  18.557   0.894  50.795 -0.1917  0.1945  0.3604
    3C14H8 CA13   67  18.487   1.187  50.537 -1.0312 -0.0770  0.3264
    3C14H8  Br2   68  18.346   1.183  50.269 -0.0878 -0.1390  0.0349
    3C14H8 CA14   69  18.568   1.205  50.650  0.3043 -0.5438  0.1738
    3C14H8  HA6   70  18.653   1.129  50.824 -0.1999 -0.5011 -0.7764
    3C14H8  HA7   71  18.487   1.273  50.471  0.3151 -0.2490  0.1022
    3C14H8  HA8   72  18.603   1.303  50.678  0.3206 -0.5718  0.2564
    4C14H8  Br1   73  18.294   0.905  51.055  0.3217  0.0712  0.0210
    4C14H8  CA1   74  18.111   1.128  51.510  0.0723 -0.1706  0.0261
    4C14H8  CA2   75  18.068   1.002  51.545 -0.2163  0.4802 -0.6188
    4C14H8  CA3   76  18.084   0.895  51.452  0.6067  0.6513  0.2454
    4C14H8  CA4   77  18.156   0.910  51.329 -0.2428  0.4499 -0.1327
    4C14H8  CA5   78  18.206   1.037  51.293 -0.1502 -0.6013 -0.3206
    4C14H8  CA6   79  18.269   1.060  51.168  0.0008 -0.0952 -0.1817
    4C14H8  CA7   80  18.321   1.188  51.137  0.0015 -0.4935 -0.8198
    4C14H8  HA1   81  18.084   1.208  51.578 -2.7513  0.5379 -1.8167
    4C14H8  HA2   82  18.026   0.988  51.644  1.1705 -0.8770 -0.1986
    4C14H8  HA3   83  18.048   0.794  51.466 -0.6544  0.8736 -1.2527
    4C14H8  HA4   84  18.161   0.816  51.276  1.3378 -0.5894  1.7840
    4C14H8  CA8   85  18.186   1.147  51.386 -0.1813 -0.2793  0.1290
    4C14H8  CA9   86  18.400   1.214  51.021 -0.3808  0.4141 -0.3497
    4C14H8 CA10   87  18.307   1.296  51.232  0.3113 -0.2141 -0.0633
    4C14H8 CA11   88  18.235   1.275  51.353 -0.2206 -0.0548  0.4308
    4C14H8 CA12   89  18.464   1.331  50.997  0.0531  0.0269  0.3383
    4C14H8  HA5   90  18.420   1.144  50.941 -0.4933  0.4894 -0.4453
    4C14H8 CA13   91  18.369   1.424  51.205  0.0929 -0.0243 -0.4140
    4C14H8  Br2   92  18.243   1.414  51.484 -0.0516  0.0170 -0.0525
    4C14H8 CA14   93  18.449   1.441  51.085 -0.6879 -0.1307 -0.1401
    4C14H8  HA6   94  18.527   1.336  50.909  0.2137 -0.6463  0.4173
    4C14H8  HA7   95  18.356   1.505  51.274  2.2826  0.3150 -0.3581
    4C14H8  HA8   96  18.500   1.533  51.062  1.6412 -1.5535 -0.9466
    5C14H8  Br1   97  18.109   0.333  52.399  0.2526  0.0549  0.0099
    5C14H8  CA1   98  17.998   0.461  51.889  0.0148  0.0859 -0.0673
    5C14H8  CA2   99  17.929   0.342  51.877  0.4983 -0.1167  0.0967
    5C14H8  CA3  100  17.932   0.247  51.978  0.5725  0.5352 -0.0678
    5C14H8  CA4  101  17.998   0.286  52.100  0.3251  0.2500  0.2015
    5C14H8  CA5  102  18.065   0.405  52.119 -0.2785 -0.2134  0.1244
    5C14H8  CA6  103  18.116   0.451  52.247  0.7592  0.7456 -0.2845
    5C14H8  CA7  104  18.178   0.577  52.260 -0.2722  0.9962  0.3886
    5C14H8  HA1  105  17.985   0.525  51.803 -0.9645 -1.3001 -0.9634
    5C14H8  HA2  106  17.876   0.317  51.787  1.3079 -0.2503 -0.3455
    5C14H8  HA3  107  17.879   0.154  51.960  3.7502 -1.0684 -1.6611
    5C14H8  HA4  108  17.992   0.215  52.181 -0.7411  0.9506  0.7428
    5C14H8  CA8  109  18.073   0.495  52.008  0.5088 -0.2413  0.3293
    5C14H8  CA9  110  18.245   0.618  52.381 -0.0202  0.6169 -0.0380
    5C14H8 CA10  111  18.183   0.664  52.147 -0.1208 -0.2685  0.9736
    5C14H8 CA11  112  18.128   0.623  52.021  0.3511 -0.3429  0.2519
    5C14H8 CA12  113  18.300   0.743  52.391 -0.0680  0.3068  0.2391
    5C14H8  HA5  114  18.244   0.563  52.474  1.0026  0.0140 -0.3786
    5C14H8 CA13  115  18.243   0.796  52.161 -0.7463  0.0051 -0.3144
    5C14H8  Br2  116  18.116   0.746  51.875  0.3000  0.0967  0.1822
    5C14H8 CA14  117  18.310   0.832  52.282 -0.8398  0.7977 -0.1970
    5C14H8  HA6  118  18.339   0.773  52.487 -2.2229  0.0997  1.2048
    5C14H8  HA7  119  18.247   0.868  52.080  0.8019 -0.7789 -0.9709
    5C14H8  HA8  120  18.350   0.932  52.293  0.6304  0.0199  1.6684
    6C14H8  Br1  121  18.003   0.550  52.735 -0.0707  0.0616 -0.1086
    6C14H8  CA1  122  17.868   0.761  53.215  0.1248  0.2810  0.5849
    6C14H8  CA2  123  17.807   0.640  53.249 -0.2686 -0.1636 -0.3251
    6C14H8  CA3  124  17.835   0.530  53.160  0.5974 -0.5289 -0.0676
    6C14H8  CA4  125  17.905   0.540  53.038  0.7823  0.2254  0.1210
    6C14H8  CA5  126  17.939   0.671  52.994 -0.9640 -0.0573  0.0103
    6C14H8  CA6  127  17.995   0.690  52.867  0.5604 -0.5224 -0.7465
    6C14H8  CA7  128  18.047   0.817  52.826 -0.6219  0.1715 -0.5721
    6C14H8  HA1  129  17.847   0.845  53.281 -1.0827  1.2449 -0.9826
    6C14H8  HA2  130  17.753   0.619  53.339 -0.3470  2.3790  0.2634
    6C14H8  HA3  131  17.806   0.432  53.196  0.3263  0.1113  1.5351
    6C14H8  HA4  132  17.924   0.451  52.980  0.7704  0.9888 -1.0597
    6C14H8  CA8  133  17.924   0.784  53.083 -0.0694 -1.0718  0.3033
    6C14H8  CA9  134  18.120   0.839  52.703 -0.3848 -0.0591  0.4993
    6C14H8 CA10  135  18.043   0.925  52.916 -0.3724  0.0329 -0.2093
    6C14H8 CA11  136  17.983   0.913  53.046 -0.0414  0.3146  0.1293
    6C14H8 CA12  137  18.169   0.968  52.669  0.1488 -0.2991  0.0578
    6C14H8  HA5  138  18.129   0.763  52.627 -1.4615 -1.7500  2.0082
    6C14H8 CA13  139  18.099   1.046  52.881 -0.0935  0.1648  0.4418
    6C14H8  Br2  140  17.987   1.055  53.169  0.3763 -0.1024 -0.0468
    6C14H8 CA14  141  18.157   1.077  52.755 -0.1714  0.5683  0.2088
    6C14H8  HA6  142  18.206   0.999  52.573 -0.6183 -2.1773 -0.8684
    6C14H8  HA7  143  18.098   1.133  52.946  0.0150  1.3835 -1.1503
    6C14H8  HA8  144  18.205   1.171  52.730  1.0351  0.0204  0.4234
    7C14H8  Br1  145  17.949  18.328  53.972  0.0005  0.1459 -0.1347
    7C14H8  CA1  146  17.867   0.092  53.469 -0.3277 -0.4138 -0.3589
    7C14H8  CA2  147  17.796  18.361  53.448 -0.6277 -0.3310 -0.3124
    7C14H8  CA3  148  17.778  18.276  53.553  0.3389  0.3581 -0.4149
    7C14H8  CA4  149  17.838  18.300  53.677 -0.2969  0.7735 -0.0929
    7C14H8  CA5  150  17.909   0.037  53.703 -0.8591  0.4757  0.3584
    7C14H8  CA6  151  17.960   0.070  53.832  0.2787 -0.1000  0.1425
    7C14H8  CA7  152  18.026   0.190  53.855  0.6022  0.1649 -0.0375
    7C14H8  HA1  153  17.892   0.148  53.380  0.3285 -1.1007 -0.6190
    7C14H8  HA2  154  17.756  18.344  53.349 -0.8929  0.5674 -0.3675
    7C14H8  HA3  155  17.709  18.196  53.533  0.0675  0.6856 -0.7840
    7C14H8  HA4  156  17.814  18.226  53.753  1.0037 -1.0091 -1.3753
    7C14H8  CA8  157  17.923   0.127  53.595  0.2437 -0.4336 -0.7094
    7C14H8  CA9  158  18.089   0.223  53.978 -0.0963  0.1018  1.2309
    7C14H8 CA10  159  18.043   0.280  53.744 -0.0647 -0.2025 -0.3964
    7C14H8 CA11  160  17.992   0.247  53.618 -0.2975  0.1004 -0.2254
    7C14H8 CA12  161  18.158   0.343  53.989 -0.3957  0.1705  0.3689
    7C14H8  HA5  162  18.074   0.159  54.064  1.2220 -1.5388  0.2432
    7C14H8 CA13  163  18.110   0.399  53.765 -0.0197 -0.0999 -0.0847
    7C14H8  Br2  164  18.012   0.365  53.472  0.3580 -0.0140 -0.0330
    7C14H8 CA14  165  18.167   0.433  53.887  0.4002 -0.6123  0.0894
    7C14H8  HA6  166  18.197   0.358  54.089  2.2397 -1.5845 -0.3357
    7C14H8  HA7  167  18.117   0.477  53.690 -1.2436  0.8637  0.7774
    7C14H8  HA8  168  18.219   0.527  53.901  1.5969 -1.4541  1.3777
    8C14H8  Br1  169  17.893   0.125  54.344 -0.0348  0.4076  0.0280
    8C14H8  CA1  170  17.719   0.370  54.793  0.4648 -0.1659 -0.0222
    8C14H8  CA2  171  17.675   0.242  54.846  0.5100 -0.3174  0.7439
    8C14H8  CA3  172  17.697   0.125  54.765 -0.3947 -0.9574 -0.9453
    8C14H8  CA4  173  17.767   0.139  54.645 -0.3280 -0.7849 -0.0185
    8C14H8  CA5  174  17.798   0.269  54.583  0.5423 -0.3090 -0.4327
    8C14H8  CA6  175  17.857   0.285  54.451  0.2553 -0.3580  0.5551
    8C14H8  CA7  176  17.907   0.409  54.412 -0.3297  0.4572  0.9195
    8C14H8  HA1  177  17.705   0.461  54.850  1.0618 -0.4452  0.5744
    8C14H8  HA2  178  17.627   0.223  54.941  0.0791  2.3248  1.0965
    8C14H8  HA3  179  17.688   0.023  54.800  0.1052 -0.6398  0.1432
    8C14H8  HA4  180  17.777   0.043  54.597 -0.2950 -1.0083  0.4347
    8C14H8  CA8  181  17.769   0.385  54.661  0.9312 -0.3290  0.0589
    8C14H8  CA9  182  17.976   0.427  54.290  0.0060  0.5137 -0.5431
    8C14H8 CA10  183  17.895   0.529  54.493  0.4020  0.8003 -0.2860
    8C14H8 CA11  184  17.823   0.512  54.619  0.1744  0.0191 -0.2773
    8C14H8 CA12  185  18.048   0.542  54.254 -0.1276 -0.3952 -0.4718
    8C14H8  HA5  186  17.993   0.338  54.232  0.9028 -0.1767  0.7500
    8C14H8 CA13  187  17.957   0.652  54.455 -1.0507 -0.6990 -0.2927
    8C14H8  Br2  188  17.819   0.664  54.736 -0.0320  0.2150 -0.2987
    8C14H8 CA14  189  18.025   0.660  54.329 -0.5333 -0.3422  0.2795
    8C14H8  HA6  190  18.098   0.541  54.159  1.6984  0.5520  0.4594
    8C14H8  HA7  191  17.935   0.744  54.507 -1.2605 -0.0818 -1.4516
    8C14H8  HA8  192  18.062   0.756  54.296 -0.4632 -0.3610  0.3032
    9C14H8  Br1  193  18.570   1.950  49.094  0.1607 -0.2100  0.1669
    9C14H8  CA1  194  18.448   2.134  48.608 -0.0578 -0.0987  0.3739
    9C14H8  CA2  195  18.385   2.012  48.582 -0.5961 -0.5282 -0.3884
    9C14H8  CA3  196  18.393   1.908  48.678 -0.3568  1.1426  0.2649
    9C14H8  CA4  197  18.458   1.929  48.801  0.1191  0.0672  0.0990
    9C14H8  CA5  198  18.515   2.055  48.831 -0.4306 -0.7342  0.2483
    9C14H8  CA6  199  18.576   2.082  48.957 -0.0896  0.0481 -0.4727
    9C14H8  CA7  200  18.635   2.212  48.977 -0.0831 -0.0949 -0.1286
    9C14H8  HA1  201  18.434   2.198  48.522  2.4108 -0.0595 -0.0260
    9C14H8  HA2  202  18.326   1.995  48.493 -1.1700  1.7662 -0.4711
    9C14H8  HA3  203  18.338   1.815  48.667 -1.7206  1.8995  0.4768
    9C14H8  HA4  204  18.459   1.846  48.870  2.3359  0.9234  1.1438
    9C14H8  CA8  205  18.514   2.159  48.732 -0.5177  0.1194  0.5401
    9C14H8  CA9  206  18.692   2.240  49.104 -0.1234  0.2046  0.3489
    9C14H8 CA10  207  18.628   2.317  48.884  0.9498  0.1125 -0.0762
    9C14H8 CA11  208  18.565   2.289  48.761  0.1059 -0.1657 -0.2816
    9C14H8 CA12  209  18.739   2.367  49.136 -0.2828 -0.1374 -0.6804
    9C14H8  HA5  210  18.701   2.169  49.185 -0.8385  0.7402  0.9130
    9C14H8 CA13  211  18.669   2.447  48.922 -0.1069 -0.4268  0.2486
    9C14H8  Br2  212  18.546   2.427  48.631  0.1268 -0.1275  0.0764
    9C14H8 CA14  213  18.730   2.475  49.046 -0.2703 -0.1647 -0.1383
    9C14H8  HA6  214  18.802   2.392  49.220  1.3504  1.1687 -2.2432
    9C14H8  HA7  215  18.654   2.534  48.860  1.4316 -0.1262  0.2741
    9C14H8  HA8  216  18.771   2.571  49.076 -0.4131 -0.1202 -0.0862
   10C14H8  Br1  217  18.461   2.172  49.454 -0.0056 -0.0663 -0.0621
   10C14H8  CA1  218  18.298   2.395  49.904 -0.1463  0.4648  0.1151
   10C14H8  CA2  219  18.245   2.268  49.942 -0.0857 -0.0779  0.4856
   10C14H8  CA3  220  18.274   2.160  49.867  0.3499  0.6240  0.3528
   10C14H8  CA4  221  18.334   2.169  49.741 -0.1006 -0.4275 -0.6804
   10C14H8  CA5  222  18.376   2.299  49.695 -0.4761  0.4402  0.3764
   10C14H8  CA6  223  18.436   2.323  49.569  0.4056  0.0287 -0.2911
   10C14H8  CA7  224  18.490   2.450  49.529 -0.6204  0.4908  0.2897
   10C14H8  HA1  225  18.283   2.475  49.975  2.6740  0.7408  0.4292
   10C14H8  HA2  226  18.183   2.249  50.028 -1.0468  0.4483 -0.0850
   10C14H8  HA3  227  18.232   2.067  49.900  0.5170  0.3050 -0.3386
   10C14H8  HA4  228  18.347   2.076  49.688  2.6460 -0.2505 -0.4026
   10C14H8  CA8  229  18.358   2.415  49.776 -0.3870 -0.2981 -0.6549
   10C14H8  CA9  230  18.572   2.464  49.412 -0.3991  0.0120  0.2866
   10C14H8 CA10  231  18.470   2.565  49.613 -0.0194 -0.0325 -0.6378
   10C14H8 CA11  232  18.401   2.544  49.736 -0.4827 -0.3571  0.2041
   10C14H8 CA12  233  18.620   2.593  49.380 -0.4460 -0.0010  0.3223
   10C14H8  HA5  234  18.605   2.384  49.347 -1.4937 -0.2127  0.0009
   10C14H8 CA13  235  18.521   2.690  49.577  0.4519 -0.3468  0.3031
   10C14H8  Br2  236  18.397   2.689  49.862 -0.2191  0.1817  0.0599
   10C14H8 CA14  237  18.584   2.706  49.450 -0.0058  0.2902 -0.6206
   10C14H8  HA6  238  18.677   2.605  49.289 -0.9859  0.5728  0.0544
   10C14H8  HA7  239  18.514   2.775  49.643 -2.5315  2.0549 -2.9301
   10C14H8  HA8  240  18.626   2.802  49.424 -0.5854  0.8268  0.3711
   11C14H8  Br1  241  18.359   1.571  50.694 -0.0472  0.1938 -0.2511
   11C14H8  CA1  242  18.196   1.765  50.223 -0.9706  0.0419 -0.3019
   11C14H8  CA2  243  18.155   1.636  50.192  0.5719  0.7405 -0.5002
   11C14H8  CA3  244  18.194   1.530  50.273  0.4201 -0.1639 -0.3342
   11C14H8  CA4  245  18.257   1.551  50.393 -0.1465  0.5210  0.0096
   11C14H8  CA5  246  18.289   1.682  50.434 -0.0868 -0.4333 -0.3123
   11C14H8  CA6  247  18.362   1.705  50.558  0.0686 -0.2327  0.0430
   11C14H8  CA7  248  18.410   1.833  50.588  0.4960 -0.4724  0.0260
   11C14H8  HA1  249  18.167   1.833  50.144 -2.2450 -1.0959 -0.8275
   11C14H8  HA2  250  18.119   1.616  50.092 -0.2134 -0.6107  0.0448
   11C14H8  HA3  251  18.166   1.431  50.239 -0.1339 -0.5004  1.0644
   11C14H8  HA4  252  18.271   1.466  50.459 -1.8790  0.2629  0.0727
   11C14H8  CA8  253  18.273   1.789  50.343 -0.0314  0.2495  0.6499
   11C14H8  CA9  254  18.481   1.859  50.708  0.1149  0.1307 -0.6277
   11C14H8 CA10  255  18.387   1.940  50.497 -0.7068 -0.4608  0.0354
   11C14H8 CA11  256  18.314   1.918  50.377  0.3916  0.6571  0.0811
   11C14H8 CA12  257  18.527   1.988  50.741  0.4711  0.1255 -0.8503
   11C14H8  HA5  258  18.502   1.784  50.783 -1.3222  1.8886  1.5887
   11C14H8 CA13  259  18.430   2.072  50.534 -0.5455  0.0272 -0.2826
   11C14H8  Br2  260  18.280   2.062  50.264  0.1019  0.0597  0.1054
   11C14H8 CA14  261  18.500   2.095  50.655  0.1186 -0.4548  0.3241
   11C14H8  HA6  262  18.570   2.017  50.835  0.2850 -0.5683 -0.5539
   11C14H8  HA7  263  18.415   2.169  50.490  3.2209  0.3053 -1.1709
   11C14H8  HA8  264  18.544   2.190  50.682  0.9218 -1.2841  1.9938
   12C14H8  Br1  265  18.250   1.786  51.089  0.0320 -0.0353 -0.1120
   12C14H8  CA1  266  18.082   1.983  51.557  0.1415  0.1812 -0.2960
   12C14H8  CA2  267  18.040   1.855  51.597  0.0794 -0.4015 -0.4564
   12C14H8  CA3  268  18.066   1.748  51.508 -0.0552 -0.0606  1.0107
   12C14H8  CA4  269  18.123   1.775  51.380  0.0024  0.7494 -1.0419
   12C14H8  CA5  270  18.178   1.905  51.345  0.1306  0.4231 -0.1715
   12C14H8  CA6  271  18.251   1.923  51.224  0.5286 -0.2906  0.2527
   12C14H8  CA7  272  18.291   2.059  51.195 -0.2788 -0.1574  0.2398
   12C14H8  HA1  273  18.045   2.064  51.618 -1.5913 -0.7624 -0.0420
   12C14H8  HA2  274  17.973   1.839  51.681  1.6620  3.1293  1.5692
   12C14H8  HA3  275  18.038   1.646  51.530  2.0170 -0.6535  0.9722
   12C14H8  HA4  276  18.126   1.689  51.314  1.3390 -0.2043  0.2060
   12C14H8  CA8  277  18.161   2.008  51.441  0.2959  1.2658  0.2250
   12C14H8  CA9  278  18.350   2.083  51.067  0.1287  0.5070 -0.3861
   12C14H8 CA10  279  18.275   2.166  51.293 -0.4719 -0.0405 -0.5547
   12C14H8 CA11  280  18.210   2.140  51.419 -0.8476  0.2503  0.2275
   12C14H8 CA12  281  18.384   2.217  51.031 -0.4942 -0.3683 -0.2936
   12C14H8  HA5  282  18.374   2.003  50.999  2.3730  1.4968 -0.8050
   12C14H8 CA13  283  18.326   2.291  51.260  0.8833  0.3828  0.1244
   12C14H8  Br2  284  18.176   2.274  51.549 -0.0144 -0.1761  0.1329
   12C14H8 CA14  285  18.377   2.321  51.130 -0.5316  0.2518  0.7335
   12C14H8  HA6  286  18.432   2.229  50.935  2.3641 -2.5068  0.7808
   12C14H8  HA7  287  18.333   2.368  51.335 -0.6708 -1.1657  1.9409
   12C14H8  HA8  288  18.411   2.421  51.110 -1.6575  0.2904 -1.2242
   13C14H8  Br1  289  18.100   1.185  52.340  0.2005 -0.0588 -0.1816
   13C14H8  CA1  290  18.007   1.385  51.849 -0.2056 -0.0728  0.2191
   13C14H8  CA2  291  17.928   1.273  51.823 -0.0335  0.4377  0.0298
   13C14H8  CA3  292  17.912   1.178  51.922 -0.2446  0.3092  0.0332
   13C14H8  CA4  293  17.986   1.185  52.042 -0.0035 -0.5536 -0.1466
   13C14H8  CA5  294  18.058   1.305  52.070 -0.6720  0.3172 -0.2151
   13C14H8  CA6  295  18.109   1.327  52.202  0.0288 -0.3285  0.8748
   13C14H8  CA7  296  18.182   1.446  52.224  0.3692  0.2436 -0.0817
   13C14H8  HA1  297  18.017   1.452  51.764 -2.2980 -1.2024 -0.9568
   13C14H8  HA2  298  17.876   1.279  51.728  0.8230  0.7830 -0.4210
   13C14H8  HA3  299  17.853   1.088  51.908 -2.7778  1.6352  1.8410
   13C14H8  HA4  300  17.979   1.101  52.109 -0.0688  0.4203  1.0905
   13C14H8  CA8  301  18.074   1.407  51.971 -0.4908 -0.2016 -0.2494
   13C14H8  CA9  302  18.248   1.473  52.352  0.2175  0.3867 -0.1731
   13C14H8 CA10  303  18.198   1.546  52.127 -0.6111  0.5031 -0.3839
   13C14H8 CA11  304  18.141   1.526  52.005  0.4450  0.5064  0.2213
   13C14H8 CA12  305  18.321   1.582  52.382  0.6096 -0.2923  0.0216
   13C14H8  HA5  306  18.241   1.402  52.433 -0.8483 -0.2792 -0.8320
   13C14H8 CA13  307  18.271   1.667  52.158 -0.0968 -0.2499  0.0754
   13C14H8  Br2  308  18.163   1.659  51.872 -0.2200  0.1117  0.3373
   13C14H8 CA14  309  18.319   1.689  52.292  0.0173 -0.5126 -0.6706
   13C14H8  HA6  310  18.365   1.596  52.480 -0.4497 -1.0644  0.6244
   13C14H8  HA7  311  18.304   1.749  52.097 -0.3675  0.0373  0.3218
   13C14H8  HA8  312  18.384   1.775  52.305 -0.2141 -0.4544  0.1264
   14C14H8  Br1  313  18.023   1.402  52.716 -0.1723 -0.2133 -0.1801
   14C14H8  CA1  314  17.866   1.642  53.164  0.4825 -0.1452 -0.0916
   14C14H8  CA2  315  17.799   1.523  53.192 -0.3696 -0.1728 -0.2247
   14C14H8  CA3  316  17.822   1.411  53.110 -0.2121 -1.0643  0.1981
   14C14H8  CA4  317  17.888   1.426  52.991  0.0338 -0.0384  0.1324
   14C14H8  CA5  318  17.951   1.547  52.955  0.0911 -0.1856  0.7112
   14C14H8  CA6  319  18.018   1.553  52.834 -0.0853  0.3382  0.3175
   14C14H8  CA7  320  18.079   1.674  52.794  0.2685  0.1607  0.0235
   14C14H8  HA1  321  17.838   1.725  53.227 -0.4532  0.6538 -1.5279
   14C14H8  HA2  322  17.746   1.514  53.285 -2.0019  1.1839 -0.9895
   14C14H8  HA3  323  17.777   1.314  53.129 -2.0084 -0.8977 -2.8425
   14C14H8  HA4  324  17.904   1.328  52.946  0.6281 -0.8913  2.1460
   14C14H8  CA8  325  17.940   1.660  53.041  0.2785 -0.0982 -0.6417
   14C14H8  CA9  326  18.146   1.686  52.671 -0.6165  0.2557 -0.6160
   14C14H8 CA10  327  18.065   1.790  52.875  0.0883  0.2914  0.3056
   14C14H8 CA11  328  18.006   1.785  53.003  1.1193 -0.0330 -0.4482
   14C14H8 CA12  329  18.202   1.806  52.628  0.4604  0.5995  0.0862
   14C14H8  HA5  330  18.167   1.603  52.605  0.0648  0.2889 -0.4472
   14C14H8 CA13  331  18.121   1.912  52.826 -0.2958  0.3158  0.2447
   14C14H8  Br2  332  17.972   1.943  53.106 -0.0389 -0.2117 -0.0833
   14C14H8 CA14  333  18.191   1.921  52.705 -0.0506 -0.2609  0.9469
   14C14H8  HA6  334  18.262   1.802  52.538 -0.0115 -1.9592 -0.1548
   14C14H8  HA7  335  18.125   2.001  52.887 -1.1746 -1.0970  2.4377
   14C14H8  HA8  336  18.246   2.008  52.673 -1.8211  0.7675  0.6000
   15C14H8  Br1  337  17.833   0.784  54.035  0.1230 -0.0009  0.2068
   15C14H8  CA1  338  17.705   0.977  53.555  0.5778 -0.2021 -0.3853
   15C14H8  CA2  339  17.650   0.852  53.526  0.4800 -0.7194  0.0502
   15C14H8  CA3  340  17.656   0.748  53.617 -0.2307 -0.0146 -0.7892
   15C14H8  CA4  341  17.708   0.768  53.747 -0.2272 -0.0944  0.3439
   15C14H8  CA5  342  17.769   0.895  53.777 -0.1785  0.1658 -0.2054
   15C14H8  CA6  343  17.831   0.922  53.907  0.0361 -0.3108 -0.3735
   15C14H8  CA7  344  17.909   1.039  53.923 -0.5285  0.3228 -0.1189
   15C14H8  HA1  345  17.683   1.057  53.485 -0.9260 -0.4402 -0.1957
   15C14H8  HA2  346  17.606   0.831  53.429  0.9211 -1.8504  0.0902
   15C14H8  HA3  347  17.619   0.652  53.585 -0.3117 -0.6616  1.2040
   15C14H8  HA4  348  17.704   0.679  53.808 -0.6339  0.1931  0.7295
   15C14H8  CA8  349  17.772   1.000  53.679 -0.8836  0.3011  0.0799
   15C14H8  CA9  350  17.974   1.073  54.050 -0.1965  0.0167  0.3074
   15C14H8 CA10  351  17.916   1.141  53.823 -0.5681  0.0717  0.2847
   15C14H8 CA11  352  17.844   1.123  53.704  0.1624 -1.1143  0.6257
   15C14H8 CA12  353  18.050   1.186  54.067 -0.4380 -0.4343  0.4861
   15C14H8  HA5  354  17.982   1.000  54.129 -0.6844 -0.1241  0.2318
   15C14H8 CA13  355  17.987   1.263  53.845 -0.0708  0.6002 -0.0478
   15C14H8  Br2  356  17.873   1.247  53.556  0.0047  0.0013  0.0334
   15C14H8 CA14  357  18.065   1.277  53.962  0.0885 -0.3329  0.4896
   15C14H8  HA6  358  18.117   1.202  54.150 -0.7370 -0.9728  0.8401
   15C14H8  HA7  359  17.999   1.341  53.770  0.5567  3.3106  2.7839
   15C14H8  HA8  360  18.131   1.362  53.971  0.3150 -0.4670  0.1107
   16C14H8  Br1  361  17.779   1.021  54.405 -0.0839  0.0832 -0.2321
   16C14H8  CA1  362  17.605   1.255  54.863  0.0597  0.6062 -0.2407
   16C14H8  CA2  363  17.570   1.127  54.913  0.0517 -0.4650  0.2758
   16C14H8  CA3  364  17.593   1.015  54.831  0.2941 -0.3361  0.2832
   16C14H8  CA4  365  17.652   1.024  54.704 -0.2636 -0.4358 -0.1367
   16C14H8  CA5  366  17.698   1.151  54.655 -0.4368  0.6194  0.8247
   16C14H8  CA6  367  17.759   1.168  54.522  0.0105  0.3021 -0.3701
   16C14H8  CA7  368  17.822   1.294  54.491  1.0179  0.4944 -0.6613
   16C14H8  HA1  369  17.590   1.341  54.927 -0.3559  1.3573 -1.3369
   16C14H8  HA2  370  17.507   1.121  55.000 -1.8575 -0.1759 -1.0566
   16C14H8  HA3  371  17.535   0.929  54.862 -2.6765  0.8270 -1.8276
   16C14H8  HA4  372  17.647   0.934  54.644 -1.3960  0.1599 -0.9638
   16C14H8  CA8  373  17.684   1.262  54.741 -0.5049 -0.7803 -0.8104
   16C14H8  CA9  374  17.895   1.309  54.370 -0.2320  0.2489 -0.3927
   16C14H8 CA10  375  17.819   1.403  54.579 -0.1964  0.0326 -0.2921
   16C14H8 CA11  376  17.742   1.388  54.699 -0.0745  0.0877 -0.6767
   16C14H8 CA12  377  17.964   1.428  54.335  0.0207  0.0944  0.2690
   16C14H8  HA5  378  17.902   1.230  54.296  0.9642  0.9272 -1.0331
   16C14H8 CA13  379  17.883   1.521  54.549  0.2168 -0.0519 -0.0386
   16C14H8  Br2  380  17.732   1.536  54.819 -0.0114  0.0501 -0.1526
   16C14H8 CA14  381  17.955   1.537  54.428  0.6360  0.7133  0.0698
   16C14H8  HA6  382  18.020   1.445  54.244 -4.8269 -0.2169 -2.9200
   16C14H8  HA7  383  17.896   1.612  54.605 -0.2356  0.9616 -1.5432
   16C14H8  HA8  384  18.010   1.628  54.408 -1.5832  2.2813  1.0061
   17C14H8  Br1  385  18.536   2.810  49.047 -0.0063  0.1637 -0.1519
   17C14H8  CA1  386  18.427   3.014  48.563  0.2801 -0.0125 -0.2792
   17C14H8  CA2  387  18.366   2.891  48.526  0.2054  0.2121  0.1493
   17C14H8  CA3  388  18.396   2.785  48.613 -0.3296  0.1064 -0.2021
   17C14H8  CA4  389  18.445   2.809  48.740 -0.5310 -0.1422 -0.7347
   17C14H8  CA5  390  18.500   2.929  48.778  0.1131 -0.5859 -0.2020
   17C14H8  CA6  391  18.550   2.948  48.912  0.6398  0.1511  0.3610
   17C14H8  CA7  392  18.604   3.074  48.954 -0.1164 -0.0179 -0.4319
   17C14H8  HA1  393  18.390   3.095  48.502  0.4430  1.2511  1.2686
   17C14H8  HA2  394  18.298   2.881  48.442  0.0987 -3.5553  0.6036
   17C14H8  HA3  395  18.351   2.689  48.591 -0.4402 -0.0646  0.7313
   17C14H8  HA4  396  18.456   2.718  48.798  2.0010 -0.4324 -1.6001
   17C14H8  CA8  397  18.491   3.040  48.691 -0.0858 -0.5981  0.0215
   17C14H8  CA9  398  18.674   3.085  49.077  0.0399 -0.1171 -0.0706
   17C14H8 CA10  399  18.601   3.188  48.863  0.3460  0.0665 -0.1621
   17C14H8 CA11  400  18.542   3.166  48.736  0.6361 -0.2618  0.3716
   17C14H8 CA12  401  18.725   3.211  49.108  0.6287  0.1426  0.2703
   17C14H8  HA5  402  18.698   3.009  49.150 -0.4131  1.1061  1.3692
   17C14H8 CA13  403  18.655   3.313  48.901  0.1764 -0.2773 -0.5210
   17C14H8  Br2  404  18.548   3.306  48.601  0.0379 -0.0724 -0.0705
   17C14H8 CA14  405  18.703   3.328  49.031 -0.7253  0.0349  0.0532
   17C14H8  HA6  406  18.789   3.223  49.194 -0.5349  0.9226  1.0313
   17C14H8  HA7  407  18.641   3.400  48.839  0.1058  0.1761  0.1331
   17C14H8  HA8  408  18.758   3.416  49.061  2.6820 -1.8129 -0.5801
   18C14H8  Br1  409  18.445   3.058  49.439  0.3051 -0.2294 -0.1660
   18C14H8  CA1  410  18.283   3.277  49.893  0.1366 -0.1758 -0.5324
   18C14H8  CA2  411  18.225   3.151  49.926  0.4159 -0.4843  0.0416
   18C14H8  CA3  412  18.230   3.053  49.830 -0.2659 -1.2309  0.2142
   18C14H8  CA4  413  18.301   3.067  49.713 -0.6957 -0.4007  0.1324
   18C14H8  CA5  414  18.376   3.188  49.682  0.1101  0.4700 -0.2023
   18C14H8  CA6  415  18.443   3.205  49.561  1.0109  0.2952  0.5689
   18C14H8  CA7  416  18.496   3.329  49.523  0.5383  0.0266  0.8170
   18C14H8  HA1  417  18.281   3.356  49.967 -0.4517 -1.2283  0.5909
   18C14H8  HA2  418  18.177   3.138  50.022 -1.1554  0.6872 -0.5532
   18C14H8  HA3  419  18.188   2.955  49.848 -0.3944 -1.5109 -1.5470
   18C14H8  HA4  420  18.304   2.973  49.660  0.1803 -0.7880  0.8691
   18C14H8  CA8  421  18.360   3.295  49.775 -0.8076 -0.4601 -0.0182
   18C14H8  CA9  422  18.574   3.341  49.401 -0.0954 -0.8093  0.2140
   18C14H8 CA10  423  18.484   3.437  49.611 -0.5368 -0.7375  0.5840
   18C14H8 CA11  424  18.425   3.418  49.743  0.3679 -0.7445  0.4081
   18C14H8 CA12  425  18.630   3.467  49.370  0.3519  0.0684 -0.2551
   18C14H8  HA5  426  18.593   3.262  49.329 -1.0882 -1.0051  0.1554
   18C14H8 CA13  427  18.545   3.561  49.577  0.2429  0.0460 -0.2624
   18C14H8  Br2  428  18.434   3.568  49.872  0.0199 -0.0771 -0.3480
   18C14H8 CA14  429  18.617   3.573  49.461 -0.0531  0.1866  1.2222
   18C14H8  HA6  430  18.686   3.479  49.279  0.5866  0.4733 -0.0575
   18C14H8  HA7  431  18.532   3.650  49.636 -1.6350 -1.3476  1.4757
   18C14H8  HA8  432  18.654   3.673  49.442  3.1598 -1.6147 -2.8553
   19C14H8  Br1  433  18.313   2.441  50.708 -0.1543  0.0711  0.4050
   19C14H8  CA1  434  18.164   2.637  50.236  0.0828 -0.7481  0.6976
   19C14H8  CA2  435  18.101   2.513  50.203  0.0431  0.3392  0.0306
   19C14H8  CA3  436  18.112   2.404  50.294 -0.8205  0.2209  0.1123
   19C14H8  CA4  437  18.175   2.423  50.419  0.4191 -0.2381 -0.4921
   19C14H8  CA5  438  18.234   2.551  50.452  0.4706 -0.4187 -0.4416
   19C14H8  CA6  439  18.289   2.577  50.583 -0.0313 -0.0038 -0.4801
   19C14H8  CA7  440  18.342   2.710  50.620 -0.0249  0.4760  0.0364
   19C14H8  HA1  441  18.144   2.710  50.159  1.8689  0.0473  0.9722
   19C14H8  HA2  442  18.042   2.497  50.114 -1.1635  0.9647  0.7166
   19C14H8  HA3  443  18.049   2.317  50.281 -0.4224  0.1881 -1.7543
   19C14H8  HA4  444  18.163   2.350  50.497 -0.9524 -0.0049 -0.4645
   19C14H8  CA8  445  18.220   2.661  50.360  0.2689  0.3599 -0.7260
   19C14H8  CA9  446  18.420   2.726  50.741  0.1988  0.6301  0.1004
   19C14H8 CA10  447  18.330   2.814  50.529  0.7980 -0.2293  0.5493
   19C14H8 CA11  448  18.271   2.791  50.395 -0.8411  0.4529  0.0711
   19C14H8 CA12  449  18.482   2.851  50.770 -0.0001  0.4835 -0.1847
   19C14H8  HA5  450  18.438   2.648  50.813  0.2742  1.1107  0.6021
   19C14H8 CA13  451  18.387   2.940  50.564 -0.2824 -0.6929  0.2346
   19C14H8  Br2  452  18.292   2.924  50.253 -0.2052  0.0340 -0.4569
   19C14H8 CA14  453  18.466   2.954  50.680 -0.9427 -0.1890  0.0710
   19C14H8  HA6  454  18.561   2.853  50.844 -0.0149 -1.8409 -0.0976
   19C14H8  HA7  455  18.381   3.028  50.502 -0.7780  1.3002  2.9957
   19C14H8  HA8  456  18.508   3.051  50.702 -0.5839  0.0862 -1.7602
   20C14H8  Br1  457  18.245   2.645  51.137  0.2985 -0.0464  0.0735
   20C14H8  CA1  458  18.040   2.877  51.577 -0.2391  0.6702  0.2220
   20C14H8  CA2  459  18.002   2.750  51.620 -0.3366  0.1918 -0.4787
   20C14H8  CA3  460  18.023   2.637  51.540  0.2294 -0.4042 -0.3330
   20C14H8  CA4  461  18.089   2.658  51.419  0.1909 -0.5869 -0.0695
   20C14H8  CA5  462  18.130   2.786  51.370 -0.2665  0.8722  0.2396
   20C14H8  CA6  463  18.190   2.802  51.243  0.0089 -0.2202 -0.2793
   20C14H8  CA7  464  18.232   2.937  51.197 -0.3223  0.2613 -0.2039
   20C14H8  HA1  465  18.011   2.952  51.649 -0.5566  1.6163 -0.8925
   20C14H8  HA2  466  17.938   2.740  51.707 -2.1726 -2.4720 -2.0652
   20C14H8  HA3  467  17.980   2.539  51.555  0.1984 -0.4667 -0.8297
   20C14H8  HA4  468  18.119   2.572  51.360 -0.3486  0.0807 -1.3221
   20C14H8  CA8  469  18.109   2.899  51.455  0.0016  0.0626  0.4097
   20C14H8  CA9  470  18.299   2.957  51.076  0.0782 -0.0976 -0.0316
   20C14H8 CA10  471  18.212   3.051  51.284  0.0827  0.1601  1.1771
   20C14H8 CA11  472  18.148   3.029  51.409 -0.1885 -0.0505 -0.9145
   20C14H8 CA12  473  18.351   3.081  51.031 -0.0632  0.1772  0.1097
   20C14H8  HA5  474  18.320   2.875  51.008 -0.6527 -1.3053  1.1655
   20C14H8 CA13  475  18.264   3.175  51.239 -0.1714 -0.7699  0.1622
   20C14H8  Br2  476  18.161   3.162  51.553  0.1039  0.1781  0.0188
   20C14H8 CA14  477  18.323   3.191  51.114 -0.5923 -0.3149 -0.0411
   20C14H8  HA6  478  18.411   3.097  50.942 -1.1485  2.2819 -0.2927
   20C14H8  HA7  479  18.252   3.262  51.302  0.6694  0.3002 -1.1526
   20C14H8  HA8  480  18.355   3.288  51.079 -2.4897  0.0288 -0.9091
   21C14H8  Br1  481  18.112   2.047  52.357  0.4070  0.2961  0.0628
   21C14H8  CA1  482  17.963   2.251  51.886 -0.2010 -0.3932  0.4733
   21C14H8  CA2  483  17.934   2.122  51.843 -0.1504 -0.1364  0.6510
   21C14H8  CA3  484  17.970   2.014  51.926  0.0641 -0.2407  0.1156
   21C14H8  CA4  485  18.019   2.035  52.055  0.0921  0.0703  0.0256
   21C14H8  CA5  486  18.052   2.163  52.097 -0.0800  0.5362 -0.3144
   21C14H8  CA6  487  18.118   2.181  52.224  0.4307  0.6153  0.1821
   21C14H8  CA7  488  18.161   2.311  52.258  0.3436 -0.1082  0.1623
   21C14H8  HA1  489  17.937   2.337  51.826 -1.0177 -0.3582  0.8731
   21C14H8  HA2  490  17.877   2.102  51.754  1.6942 -1.6113 -0.2199
   21C14H8  HA3  491  17.938   1.912  51.909  0.3046 -0.3572  0.3506
   21C14H8  HA4  492  18.033   1.946  52.115  1.3908  0.3530  0.1724
   21C14H8  CA8  493  18.021   2.275  52.013  0.5111 -0.4337 -0.1680
   21C14H8  CA9  494  18.230   2.342  52.384 -0.6251  0.6183  0.3284
   21C14H8 CA10  495  18.140   2.426  52.174 -0.7004  0.0720 -0.5131
   21C14H8 CA11  496  18.067   2.410  52.046  0.1829  0.6241  0.1082
   21C14H8 CA12  497  18.288   2.467  52.409 -0.2956  0.4392 -0.1720
   21C14H8  HA5  498  18.244   2.262  52.455 -0.7095 -0.9519 -1.3912
   21C14H8 CA13  499  18.201   2.555  52.198  0.0307  0.2647 -0.4516
   21C14H8  Br2  500  18.050   2.547  51.917 -0.2641  0.0709 -0.2217
   21C14H8 CA14  501  18.277   2.569  52.314 -0.0117  0.1115 -0.4785
   21C14H8  HA6  502  18.347   2.480  52.498 -1.9565  1.0152  0.8754
   21C14H8  HA7  503  18.194   2.643  52.135  1.3414  0.4679 -0.3327
   21C14H8  HA8  504  18.340   2.653  52.335 -0.0515  0.2794 -1.0331
   22C14H8  Br1  505  17.991   2.284  52.743  0.0947  0.1042 -0.0359
   22C14H8  CA1  506  17.825   2.491  53.212  0.1506 -0.2016 -0.4457
   22C14H8  CA2  507  17.767   2.375  53.248 -0.3903  0.4092  0.7625
   22C14H8  CA3  508  17.783   2.265  53.160 -0.4814 -0.5156  0.4272
   22C14H8  CA4  509  17.858   2.280  53.035  0.2616  0.3688 -0.6025
   22C14H8  CA5  510  17.905   2.404  52.991 -0.3149 -0.8636 -0.0931
   22C14H8  CA6  511  17.977   2.427  52.873 -0.1312  0.2927  0.2183
   22C14H8  CA7  512  18.034   2.555  52.843 -0.4842 -0.1021 -0.0757
   22C14H8  HA1  513  17.811   2.570  53.284 -0.8769 -0.4304 -0.3845
   22C14H8  HA2  514  17.726   2.358  53.347  1.1957 -0.6598  1.2540
   22C14H8  HA3  515  17.738   2.171  53.190  2.0098 -1.9565 -0.1512
   22C14H8  HA4  516  17.859   2.190  52.975 -0.1743 -0.5285  0.7247
   22C14H8  CA8  517  17.892   2.513  53.085  0.2914 -0.2135 -0.5099
   22C14H8  CA9  518  18.116   2.577  52.730 -0.6300  0.4619 -0.0704
   22C14H8 CA10  519  18.018   2.667  52.933 -0.1027 -0.3437 -1.3169
   22C14H8 CA11  520  17.946   2.647  53.060 -0.3091 -0.0946 -0.0695
   22C14H8 CA12  521  18.166   2.698  52.701  0.0629  0.2267 -0.9257
   22C14H8  HA5  522  18.150   2.498  52.666 -2.0476 -0.8594  0.7790
   22C14H8 CA13  523  18.078   2.791  52.903 -0.7343  0.3739 -0.1839
   22C14H8  Br2  524  17.932   2.793  53.182 -0.2745 -0.1719 -0.1126
   22C14H8 CA14  525  18.150   2.809  52.782 -0.3896 -0.4657  0.0844
   22C14H8  HA6  526  18.229   2.720  52.616  2.3030  1.1005  0.8872
   22C14H8  HA7  527  18.077   2.881  52.963  1.6503 -0.4554  1.1391
   22C14H8  HA8  528  18.195   2.903  52.752  0.8650  0.1902  3.8616
   23C14H8  Br1  529  17.883   1.603  53.983 -0.0688 -0.0246 -0.3291
   23C14H8  CA1  530  17.747   1.850  53.522  0.7888  0.3222  0.1598
   23C14H8  CA2  531  17.685   1.727  53.486  0.1711 -0.3225  0.6059
   23C14H8  CA3  532  17.689   1.622  53.574  0.3805  0.2607  0.1767
   23C14H8  CA4  533  17.756   1.627  53.692  0.1277  0.1990  0.1695
   23C14H8  CA5  534  17.816   1.743  53.733  0.0539  0.3293  0.0306
   23C14H8  CA6  535  17.870   1.754  53.866  1.2051  0.4287  0.2477
   23C14H8  CA7  536  17.918   1.883  53.910 -0.6247  0.1288 -0.2630
   23C14H8  HA1  537  17.736   1.933  53.455 -0.1255  0.9209  1.0334
   23C14H8  HA2  538  17.634   1.722  53.392  0.4117  1.8699  0.3274
   23C14H8  HA3  539  17.649   1.528  53.538  2.5063 -0.3775 -0.6127
   23C14H8  HA4  540  17.753   1.538  53.754 -0.6443 -1.0595 -1.6125
   23C14H8  CA8  541  17.813   1.858  53.649  0.0514 -0.0587  0.5118
   23C14H8  CA9  542  17.973   1.897  54.040  0.3542 -0.7986 -0.3067
   23C14H8 CA10  543  17.926   1.988  53.817  0.3536  0.7399 -0.1559
   23C14H8 CA11  544  17.869   1.981  53.690 -0.3324 -0.5582 -0.3736
   23C14H8 CA12  545  18.034   2.019  54.080 -0.4511 -0.1437 -0.0520
   23C14H8  HA5  546  17.969   1.818  54.114  1.8087 -1.1490 -0.5867
   23C14H8 CA13  547  17.982   2.111  53.861  0.0209 -0.4765  0.4580
   23C14H8  Br2  548  17.860   2.132  53.573  0.0663  0.1045 -0.0967
   23C14H8 CA14  549  18.033   2.128  53.989  0.2021  0.9977 -0.3417
   23C14H8  HA6  550  18.071   2.037  54.180  0.6636  1.8171 -0.7945
   23C14H8  HA7  551  17.991   2.197  53.795 -1.2561 -0.9995 -0.4206
   23C14H8  HA8  552  18.088   2.215  54.021  0.1473  1.4728 -1.5178
   24C14H8  Br1  553  17.751   1.858  54.428  0.1116  0.1017 -0.0522
   24C14H8  CA1  554  17.597   2.125  54.866 -0.1655  0.3942 -0.0923
   24C14H8  CA2  555  17.538   2.003  54.912  0.3153 -0.2296 -0.4853
   24C14H8  CA3  556  17.519   1.895  54.826 -0.9012  0.1306 -0.8643
   24C14H8  CA4  557  17.590   1.895  54.702  0.9035 -0.0976  0.3899
   24C14H8  CA5  558  17.657   2.011  54.658 -0.0805 -0.4717 -0.0531
   24C14H8  CA6  559  17.729   2.019  54.535 -0.3788  0.7751  0.8729
   24C14H8  CA7  560  17.788   2.139  54.489 -0.4486 -0.3235 -0.3349
   24C14H8  HA1  561  17.606   2.198  54.944 -1.8339  1.8130 -1.1980
   24C14H8  HA2  562  17.489   1.996  55.008 -1.8963  0.8536 -1.5192
   24C14H8  HA3  563  17.456   1.810  54.848  0.8052 -0.0425  4.1705
   24C14H8  HA4  564  17.571   1.805  54.645  0.0167 -0.4426  1.2034
   24C14H8  CA8  565  17.662   2.128  54.741  0.3358 -0.1310  0.1235
   24C14H8  CA9  566  17.866   2.146  54.370  0.4905 -0.1509  0.5791
   24C14H8 CA10  567  17.782   2.258  54.572  0.4087  0.2127  0.0404
   24C14H8 CA11  568  17.714   2.253  54.695  0.0200  0.3536 -0.0249
   24C14H8 CA12  569  17.935   2.262  54.336 -0.3221 -0.5650  0.2940
   24C14H8  HA5  570  17.886   2.065  54.301 -1.6080 -0.2034  0.0173
   24C14H8 CA13  571  17.842   2.376  54.524 -0.2248  0.1562 -0.1867
   24C14H8  Br2  572  17.701   2.412  54.804  0.0804 -0.4312  0.0440
   24C14H8 CA14  573  17.918   2.383  54.407  0.6695  0.9202  0.0200
   24C14H8  HA6  574  17.994   2.273  54.247 -2.0936  0.8164 -0.7484
   24C14H8  HA7  575  17.831   2.471  54.575 -0.5321  0.3668 -0.6363
   24C14H8  HA8  576  17.959   2.478  54.376  0.2897  1.8499  2.2518
   25C14H8  Br1  577  18.561   3.689  49.071 -0.0615 -0.0783 -0.2775
   25C14H8  CA1  578  18.418   3.884  48.600  0.0184 -0.7556 -0.2818
   25C14H8  CA2  579  18.356   3.762  48.576  0.4333 -0.4365  0.1809
   25C14H8  CA3  580  18.369   3.655  48.662 -0.2281  0.0474 -0.0089
   25C14H8  CA4  581  18.431   3.676  48.784 -0.5557 -0.0228  0.0424
   25C14H8  CA5  582  18.484   3.807  48.818  0.0756 -0.1227 -0.5418
   25C14H8  CA6  583  18.541   3.832  48.946 -0.1238 -0.3658  0.1206
   25C14H8  CA7  584  18.612   3.953  48.972 -0.3315 -0.3704 -0.0631
   25C14H8  HA1  585  18.415   3.960  48.524 -1.2271 -0.5409 -0.0281
   25C14H8  HA2  586  18.308   3.742  48.481  0.8318  0.3265 -0.1918
   25C14H8  HA3  587  18.329   3.556  48.646  0.6339 -0.3206  0.0479
   25C14H8  HA4  588  18.433   3.599  48.860  1.8372  0.5388  0.5872
   25C14H8  CA8  589  18.484   3.911  48.726  0.4547 -0.5186  0.1339
   25C14H8  CA9  590  18.672   3.974  49.098 -0.1210 -0.4139  0.3537
   25C14H8 CA10  591  18.610   4.057  48.877 -0.0185  0.3429 -0.1033
   25C14H8 CA11  592  18.547   4.036  48.752 -0.1092 -0.3505  0.0916
   25C14H8 CA12  593  18.731   4.095  49.126 -0.4470  0.4598 -0.2062
   25C14H8  HA5  594  18.679   3.896  49.172 -2.8053  0.8744  2.0491
   25C14H8 CA13  595  18.677   4.181  48.911 -0.4348  0.3789  0.3591
   25C14H8  Br2  596  18.525   4.189  48.635 -0.0173 -0.0031  0.0928
   25C14H8 CA14  597  18.734   4.198  49.034 -0.2962  0.4240  0.6879
   25C14H8  HA6  598  18.774   4.108  49.225  0.7903 -0.3409 -0.6316
   25C14H8  HA7  599  18.682   4.261  48.839 -0.6978  0.5464  0.5264
   25C14H8  HA8  600  18.774   4.296  49.057  0.5376  0.4524 -0.8273
   26C14H8  Br1  601  18.462   3.939  49.480  0.0675  0.0881  0.1523
   26C14H8  CA1  602  18.282   4.177  49.921  0.2408  0.9853 -0.2942
   26C14H8  CA2  603  18.222   4.053  49.957  0.4536  0.5448 -0.0869
   26C14H8  CA3  604  18.235   3.938  49.880 -0.5502  0.0135 -0.7135
   26C14H8  CA4  605  18.306   3.956  49.756 -0.2450 -0.4932  0.0349
   26C14H8  CA5  606  18.372   4.080  49.718  0.0733 -0.1511 -0.6967
   26C14H8  CA6  607  18.442   4.093  49.593  0.0541  1.0221  0.1319
   26C14H8  CA7  608  18.500   4.215  49.552  0.5560 -0.2491  0.6502
   26C14H8  HA1  609  18.255   4.262  49.982 -1.0707  2.4925 -2.8738
   26C14H8  HA2  610  18.163   4.046  50.047  0.0053 -1.5913 -0.5322
   26C14H8  HA3  611  18.192   3.844  49.911  0.4152 -0.0611  0.4081
   26C14H8  HA4  612  18.314   3.867  49.697 -1.8493 -1.2117  0.8798
   26C14H8  CA8  613  18.355   4.192  49.801  0.0161 -0.1734  0.3193
   26C14H8  CA9  614  18.582   4.225  49.438  0.1620  0.6172 -0.1906
   26C14H8 CA10  615  18.484   4.328  49.634 -0.1671  0.0052  0.1520
   26C14H8 CA11  616  18.409   4.314  49.758 -0.1896  0.8060 -0.8688
   26C14H8 CA12  617  18.645   4.343  49.402  0.2820  0.2140  0.0135
   26C14H8  HA5  618  18.614   4.135  49.389  2.9372  1.4883 -0.0514
   26C14H8 CA13  619  18.540   4.451  49.597  0.3564 -0.0229 -0.2700
   26C14H8  Br2  620  18.401   4.462  49.877  0.0480 -0.0300  0.0310
   26C14H8 CA14  621  18.620   4.457  49.479 -0.0589  0.0970 -0.1326
   26C14H8  HA6  622  18.720   4.344  49.324 -0.6999 -0.4936 -0.9445
   26C14H8  HA7  623  18.516   4.540  49.654 -2.3895 -1.7861  1.4216
   26C14H8  HA8  624  18.674   4.550  49.467 -0.2693  0.1096 -0.9915
   27C14H8  Br1  625  18.249   3.279  50.704  0.0661 -0.0041 -0.0967
   27C14H8  CA1  626  18.150   3.488  50.232  0.0745 -1.1610 -0.7287
   27C14H8  CA2  627  18.105   3.361  50.195 -0.4971 -0.1520  0.2603
   27C14H8  CA3  628  18.092   3.257  50.286 -0.4587 -0.3036  0.2215
   27C14H8  CA4  629  18.138   3.283  50.416 -0.2225  0.6583  0.0895
   27C14H8  CA5  630  18.203   3.404  50.453 -0.5890  0.3617 -0.3521
   27C14H8  CA6  631  18.261   3.419  50.577 -0.1170  0.0264 -0.7998
   27C14H8  CA7  632  18.328   3.542  50.616 -0.1916  0.2261  0.2208
   27C14H8  HA1  633  18.150   3.563  50.155  0.7056 -2.2221 -1.7780
   27C14H8  HA2  634  18.055   3.341  50.102  0.1358 -0.9333  0.0836
   27C14H8  HA3  635  18.036   3.168  50.264 -1.3887 -0.3818  2.6767
   27C14H8  HA4  636  18.147   3.193  50.475  2.3441 -0.0293 -1.2803
   27C14H8  CA8  637  18.209   3.508  50.359 -0.3347 -0.2338  0.0341
   27C14H8  CA9  638  18.402   3.552  50.739  0.5509  0.4606 -0.0919
   27C14H8 CA10  639  18.335   3.646  50.520  0.1362  0.1076  0.0599
   27C14H8 CA11  640  18.274   3.630  50.392 -0.2889  0.4503  0.1130
   27C14H8 CA12  641  18.467   3.675  50.774  0.5145 -0.0507  0.3536
   27C14H8  HA5  642  18.395   3.471  50.811 -0.3006  1.0750  0.5293
   27C14H8 CA13  643  18.401   3.768  50.557  0.0816 -0.1580  0.2424
   27C14H8  Br2  644  18.272   3.783  50.271  0.1418  0.1617  0.1502
   27C14H8 CA14  645  18.468   3.779  50.679 -0.4044  0.9196  0.4064
   27C14H8  HA6  646  18.522   3.686  50.867 -1.8150 -1.2370  1.9090
   27C14H8  HA7  647  18.420   3.839  50.478  1.3674 -2.2940 -1.4058
   27C14H8  HA8  648  18.523   3.869  50.702 -0.8322  1.2107  0.2815
   28C14H8  Br1  649  18.187   3.544  51.092  0.1164 -0.1236 -0.0474
   28C14H8  CA1  650  18.047   3.771  51.562 -0.6385 -0.4178 -0.2546
   28C14H8  CA2  651  18.015   3.639  51.602  0.7142  0.7075  0.1737
   28C14H8  CA3  652  18.012   3.532  51.513  0.1901 -1.0021  1.0228
   28C14H8  CA4  653  18.062   3.557  51.382  0.0787  0.0844 -0.0300
   28C14H8  CA5  654  18.117   3.684  51.340  0.6666 -0.5356  0.4172
   28C14H8  CA6  655  18.181   3.692  51.212 -0.1119  0.5333  0.0344
   28C14H8  CA7  656  18.236   3.822  51.175 -0.5464  0.2539 -0.2292
   28C14H8  HA1  657  18.032   3.851  51.634  2.9279 -0.1757  0.3340
   28C14H8  HA2  658  17.983   3.639  51.705 -1.0593  1.0467 -0.3722
   28C14H8  HA3  659  17.989   3.431  51.544 -0.8657 -0.7738  0.9892
   28C14H8  HA4  660  18.065   3.472  51.315  0.2265  0.9227 -1.0768
   28C14H8  CA8  661  18.099   3.795  51.430  0.0024  0.2494  0.1195
   28C14H8  CA9  662  18.297   3.836  51.045  0.3363  0.3024  0.3906
   28C14H8 CA10  663  18.227   3.930  51.265 -0.7222  0.6823  0.2257
   28C14H8 CA11  664  18.156   3.919  51.389  0.4490  0.1724 -0.1728
   28C14H8 CA12  665  18.366   3.956  51.013  0.2093 -0.3992 -0.6548
   28C14H8  HA5  666  18.312   3.756  50.975 -1.4879  0.0408  0.2865
   28C14H8 CA13  667  18.289   4.048  51.222  0.9082  0.4233 -0.7735
   28C14H8  Br2  668  18.131   4.066  51.506 -0.1307 -0.0832 -0.0124
   28C14H8 CA14  669  18.367   4.058  51.107 -0.1492  0.3398  0.0312
   28C14H8  HA6  670  18.424   3.965  50.923  0.3682  3.8912 -0.2234
   28C14H8  HA7  671  18.295   4.132  51.290  1.1478  1.8668 -2.5311
   28C14H8  HA8  672  18.398   4.156  51.074 -0.9224  0.4412 -0.4251
   29C14H8  Br1  673  18.070   2.917  52.399  0.0853  0.0194 -0.1296
   29C14H8  CA1  674  17.908   3.116  51.926  0.8559  0.4233 -0.2341
   29C14H8  CA2  675  17.865   2.988  51.892  0.4924 -0.1972 -0.0652
   29C14H8  CA3  676  17.884   2.882  51.982 -0.4352  0.3204 -0.1324
   29C14H8  CA4  677  17.959   2.903  52.102 -0.3042  0.1104  0.1509
   29C14H8  CA5  678  18.007   3.028  52.143  0.0621 -0.4400  0.3769
   29C14H8  CA6  679  18.073   3.056  52.266  0.5177 -0.0314  0.6793
   29C14H8  CA7  680  18.139   3.180  52.294  0.8776  0.2543 -0.3204
   29C14H8  HA1  681  17.877   3.192  51.856  1.0891 -0.4282 -1.2822
   29C14H8  HA2  682  17.800   2.970  51.808  0.4348  0.8532 -0.2502
   29C14H8  HA3  683  17.839   2.787  51.960 -0.3582 -0.0806  1.4057
   29C14H8  HA4  684  17.980   2.814  52.160  1.7778 -0.1857 -1.0513
   29C14H8  CA8  685  17.989   3.135  52.047  0.3386  0.5158  0.7904
   29C14H8  CA9  686  18.213   3.200  52.412  0.1481  0.4692  0.4173
   29C14H8 CA10  687  18.131   3.276  52.190  0.5370 -0.7192 -0.0268
   29C14H8 CA11  688  18.056   3.258  52.071 -0.0671  0.4655 -0.6182
   29C14H8 CA12  689  18.265   3.326  52.437 -1.1719 -0.3552 -0.8146
   29C14H8  HA5  690  18.218   3.126  52.491 -1.8976  1.4171  1.4942
   29C14H8 CA13  691  18.189   3.404  52.220  0.5564 -0.0988  0.2151
   29C14H8  Br2  692  18.044   3.396  51.940 -0.1439 -0.3169  0.0213
   29C14H8 CA14  693  18.252   3.427  52.343 -0.0747  0.3840  0.0318
   29C14H8  HA6  694  18.317   3.356  52.526 -1.6037  0.9680 -1.0015
   29C14H8  HA7  695  18.175   3.487  52.152 -2.4212  0.2912  1.2038
   29C14H8  HA8  696  18.300   3.522  52.362 -1.7358  1.3424 -0.4573
   30C14H8  Br1  697  17.953   3.162  52.765 -0.2488 -0.2407  0.0844
   30C14H8  CA1  698  17.816   3.382  53.221  0.3030  0.1589  0.0112
   30C14H8  CA2  699  17.763   3.260  53.258  0.7477  0.2632 -0.4708
   30C14H8  CA3  700  17.775   3.150  53.168 -0.6786 -0.1880  0.0212
   30C14H8  CA4  701  17.837   3.168  53.041  0.5454  0.7552 -0.2696
   30C14H8  CA5  702  17.889   3.294  53.009 -0.0867 -0.1308 -0.1760
   30C14H8  CA6  703  17.955   3.310  52.890 -0.8512 -0.1834 -0.5303
   30C14H8  CA7  704  18.013   3.434  52.849  0.2085 -0.8419  0.6426
   30C14H8  HA1  705  17.808   3.465  53.289  0.3657 -0.1182  0.3576
   30C14H8  HA2  706  17.709   3.253  53.352 -0.4709  0.5073 -1.1383
   30C14H8  HA3  707  17.727   3.059  53.202 -0.6850  0.3129  1.3959
   30C14H8  HA4  708  17.843   3.079  52.981  0.4483 -1.1965  2.4776
   30C14H8  CA8  709  17.877   3.399  53.097 -0.3961  0.2990  0.4699
   30C14H8  CA9  710  18.092   3.444  52.728 -0.2182 -0.6811 -0.3682
   30C14H8 CA10  711  18.002   3.549  52.945 -0.3286 -0.1921  0.6445
   30C14H8 CA11  712  17.938   3.528  53.066  0.0067  1.0248  0.8699
   30C14H8 CA12  713  18.158   3.564  52.700 -0.5521 -0.4596 -0.2134
   30C14H8  HA5  714  18.097   3.371  52.649 -0.9668  0.0331 -1.0895
   30C14H8 CA13  715  18.062   3.669  52.906 -0.2930  0.0896  0.1677
   30C14H8  Br2  716  17.920   3.678  53.187  0.0171  0.1125  0.0225
   30C14H8 CA14  717  18.142   3.678  52.789  0.1693 -0.0938 -0.1913
   30C14H8  HA6  718  18.212   3.580  52.608 -0.9669  0.1336 -0.3521
   30C14H8  HA7  719  18.065   3.759  52.966 -0.0129  0.5049 -0.4669
   30C14H8  HA8  720  18.200   3.767  52.772 -0.6487  0.2574 -1.2093
   31C14H8  Br1  721  17.833   2.536  54.006  0.0440  0.0815 -0.1023
   31C14H8  CA1  722  17.703   2.717  53.520  0.1619 -0.2281 -0.2398
   31C14H8  CA2  723  17.630   2.597  53.498 -0.1326  0.3792  0.6592
   31C14H8  CA3  724  17.632   2.504  53.599  0.6185 -0.5665 -0.3999
   31C14H8  CA4  725  17.695   2.528  53.727  0.2379 -0.2656 -0.2266
   31C14H8  CA5  726  17.760   2.652  53.751 -0.3612 -0.0480 -0.1978
   31C14H8  CA6  727  17.826   2.682  53.876  0.1154  0.0517  0.2926
   31C14H8  CA7  728  17.889   2.807  53.902 -0.2569 -0.1662 -0.1732
   31C14H8  HA1  729  17.725   2.777  53.433 -1.5911 -1.0483 -1.2778
   31C14H8  HA2  730  17.606   2.571  53.396  0.1005  0.9183  0.4657
   31C14H8  HA3  731  17.582   2.410  53.587 -1.1833  0.0752  1.7113
   31C14H8  HA4  732  17.685   2.457  53.808  1.5977 -0.7141 -0.4504
   31C14H8  CA8  733  17.760   2.750  53.646  0.3539 -1.0384 -0.6302
   31C14H8  CA9  734  17.952   2.836  54.028 -0.5341  0.4789 -0.2502
   31C14H8 CA10  735  17.893   2.901  53.798 -0.0721  0.2861  0.5488
   31C14H8 CA11  736  17.821   2.875  53.680  0.5697  0.6820  0.6979
   31C14H8 CA12  737  18.010   2.958  54.046 -0.3816 -0.6711 -0.0081
   31C14H8  HA5  738  17.951   2.766  54.110  1.3347 -1.5427 -1.9275
   31C14H8 CA13  739  17.959   3.026  53.816 -0.4606  0.0734  0.4768
   31C14H8  Br2  740  17.794   3.015  53.552  0.0403  0.1788 -0.0559
   31C14H8 CA14  741  18.013   3.057  53.943 -0.1330 -0.1864  1.0652
   31C14H8  HA6  742  18.062   2.976  54.139  0.4749 -1.7243 -0.2695
   31C14H8  HA7  743  17.967   3.098  53.736  0.7835 -1.5363 -0.8840
   31C14H8  HA8  744  18.071   3.147  53.957 -0.6637 -0.0414  2.3577
   32C14H8  Br1  745  17.753   2.790  54.394 -0.1512 -0.2176  0.0682
   32C14H8  CA1  746  17.618   2.975  54.874  0.3945 -0.5281  0.2236
   32C14H8  CA2  747  17.561   2.851  54.897 -0.0570  0.2658  0.5979
   32C14H8  CA3  748  17.559   2.748  54.803 -0.5113 -0.2531 -0.0927
   32C14H8  CA4  749  17.628   2.773  54.677  0.1668  0.2587 -0.0130
   32C14H8  CA5  750  17.685   2.902  54.647 -0.6049  0.2361 -0.0161
   32C14H8  CA6  751  17.747   2.933  54.527  0.0065 -0.1676 -0.6263
   32C14H8  CA7  752  17.811   3.057  54.503  0.2081 -0.2740 -0.2386
   32C14H8  HA1  753  17.605   3.044  54.957 -0.3638  0.2516 -0.5412
   32C14H8  HA2  754  17.505   2.839  54.989 -0.8547 -0.3198  0.0397
   32C14H8  HA3  755  17.504   2.657  54.823  0.7732 -1.5744 -2.3399
   32C14H8  HA4  756  17.622   2.691  54.607  1.8564 -0.5530  0.7544
   32C14H8  CA8  757  17.684   3.003  54.751  0.0956 -0.0477 -0.5388
   32C14H8  CA9  758  17.875   3.085  54.379 -0.0279 -0.4696  0.4713
   32C14H8 CA10  759  17.800   3.159  54.602 -0.3432 -0.2052  0.1356
   32C14H8 CA11  760  17.743   3.131  54.726  0.3796  0.5353 -0.0755
   32C14H8 CA12  761  17.928   3.212  54.352  0.1285 -0.0682  0.0388
   32C14H8  HA5  762  17.888   3.018  54.295  0.9545  0.5686 -0.2250
   32C14H8 CA13  763  17.859   3.288  54.571 -0.2211  0.2573 -0.4279
   32C14H8  Br2  764  17.720   3.267  54.850 -0.1117 -0.0176  0.1878
   32C14H8 CA14  765  17.922   3.312  54.451  0.7700 -0.4175  0.0815
   32C14H8  HA6  766  17.996   3.236  54.271 -1.4490 -0.5382 -1.4616
   32C14H8  HA7  767  17.873   3.372  54.638  2.0688 -1.3151  1.1200
   32C14H8  HA8  768  17.962   3.411  54.434  1.1250 -0.4296  0.8320
   33C14H8  Br1  769  18.555   4.571  49.075 -0.2262 -0.1995  0.1968
   33C14H8  CA1  770  18.408   4.776  48.617  0.1667 -0.0271 -0.0263
   33C14H8  CA2  771  18.353   4.652  48.579 -0.2217 -0.0837 -0.0305
   33C14H8  CA3  772  18.361   4.547  48.673 -0.1615 -0.1154 -0.2125
   33C14H8  CA4  773  18.420   4.573  48.796  0.3032 -0.8172  0.4534
   33C14H8  CA5  774  18.480   4.696  48.832 -0.0911  0.7563 -0.0865
   33C14H8  CA6  775  18.554   4.718  48.951  0.3979  0.4199 -0.2015
   33C14H8  CA7  776  18.604   4.844  48.980  0.4007 -0.7810  0.4315
   33C14H8  HA1  777  18.405   4.851  48.539  3.6634  1.2208  0.9403
   33C14H8  HA2  778  18.306   4.634  48.484 -1.7200 -1.0706  0.8771
   33C14H8  HA3  779  18.321   4.449  48.650  1.0891 -0.6423 -0.1951
   33C14H8  HA4  780  18.417   4.486  48.860  0.9421 -0.7523  0.5682
   33C14H8  CA8  781  18.463   4.806  48.744 -0.2361  0.8499 -0.0583
   33C14H8  CA9  782  18.676   4.857  49.097 -0.2833  0.2261  0.5198
   33C14H8 CA10  783  18.575   4.957  48.898  0.3284 -0.3113 -0.0154
   33C14H8 CA11  784  18.504   4.937  48.775 -0.0157 -0.3862 -0.5702
   33C14H8 CA12  785  18.738   4.978  49.129 -0.0127 -0.1875  0.6949
   33C14H8  HA5  786  18.687   4.779  49.170 -3.4068 -0.8908 -0.0882
   33C14H8 CA13  787  18.628   5.083  48.933 -0.1052  0.0962 -0.1293
   33C14H8  Br2  788  18.459   5.088  48.656  0.1420 -0.0675 -0.1621
   33C14H8 CA14  789  18.720   5.095  49.046  0.2012 -0.3259  0.2715
   33C14H8  HA6  790  18.791   4.989  49.222  1.3307  1.2644 -0.2068
   33C14H8  HA7  791  18.604   5.171  48.874  0.0033 -1.0719 -1.9569
   33C14H8  HA8  792  18.755   5.191  49.080 -3.0043  0.2878  1.9968
   34C14H8  Br1  793  18.422   4.808  49.461  0.1012  0.0439  0.1661
   34C14H8  CA1  794  18.242   5.016  49.902  0.1289 -0.2936  0.0084
   34C14H8  CA2  795  18.183   4.895  49.928 -0.2367  0.0800  0.0540
   34C14H8  CA3  796  18.213   4.786  49.850 -0.2566 -0.5170 -0.2407
   34C14H8  CA4  797  18.303   4.801  49.741  0.1185 -0.3998 -0.1741
   34C14H8  CA5  798  18.362   4.926  49.709  0.3213 -0.3970  0.1191
   34C14H8  CA6  799  18.434   4.942  49.592 -0.2693  0.2214  0.0756
   34C14H8  CA7  800  18.491   5.072  49.559 -0.4542  0.2746 -0.0122
   34C14H8  HA1  801  18.219   5.101  49.964  2.8375  0.4331  0.0384
   34C14H8  HA2  802  18.109   4.888  50.006 -1.8000  0.1503 -1.3850
   34C14H8  HA3  803  18.172   4.693  49.888  1.1509 -0.8076  0.5872
   34C14H8  HA4  804  18.309   4.716  49.675 -1.0750  0.2567 -1.1343
   34C14H8  CA8  805  18.337   5.035  49.797  0.5137 -0.4240 -0.3309
   34C14H8  CA9  806  18.566   5.099  49.438  1.0556 -0.5123  0.0915
   34C14H8 CA10  807  18.465   5.179  49.648  0.8285  0.2770  0.4469
   34C14H8 CA11  808  18.396   5.159  49.775 -0.3476  0.6257 -0.6509
   34C14H8 CA12  809  18.605   5.229  49.409 -0.1536 -0.0501  0.5446
   34C14H8  HA5  810  18.593   5.027  49.362  0.6902  0.3322 -0.8373
   34C14H8 CA13  811  18.505   5.310  49.615 -0.0762  0.0212 -0.5788
   34C14H8  Br2  812  18.376   5.304  49.899  0.1074 -0.2813  0.1416
   34C14H8 CA14  813  18.573   5.333  49.493  0.5022 -0.0586  0.4510
   34C14H8  HA6  814  18.649   5.249  49.312 -1.4780 -0.7558 -0.2193
   34C14H8  HA7  815  18.495   5.398  49.677 -1.4105 -1.2557  1.0392
   34C14H8  HA8  816  18.614   5.432  49.478  2.2076 -0.3725  2.7152
   35C14H8  Br1  817  18.298   4.165  50.741  0.1425  0.1180  0.2895
   35C14H8  CA1  818  18.147   4.355  50.269 -0.2173  0.7463 -0.1317
   35C14H8  CA2  819  18.101   4.225  50.240  0.1061 -0.6899 -0.0504
   35C14H8  CA3  820  18.106   4.128  50.341 -0.2936 -0.1029 -0.0450
   35C14H8  CA4  821  18.159   4.158  50.468  0.0806 -0.1842  0.6073
   35C14H8  CA5  822  18.213   4.287  50.491  0.2611  0.0060  0.5590
   35C14H8  CA6  823  18.274   4.313  50.618 -0.3769  0.0771 -0.3212
   35C14H8  CA7  824  18.335   4.441  50.650  0.2073 -0.1910 -0.4622
   35C14H8  HA1  825  18.132   4.419  50.183 -0.2427 -0.0557 -0.7352
   35C14H8  HA2  826  18.049   4.199  50.149 -1.1620 -1.3207  0.8427
   35C14H8  HA3  827  18.050   4.038  50.318  0.3621 -0.5582  0.1182
   35C14H8  HA4  828  18.153   4.078  50.540  0.3359 -0.0169  0.8148
   35C14H8  CA8  829  18.211   4.389  50.391  0.0618 -0.5360  0.1152
   35C14H8  CA9  830  18.406   4.458  50.769 -0.7755 -0.0008 -0.0223
   35C14H8 CA10  831  18.333   4.540  50.549 -0.1274  0.4404  0.3114
   35C14H8 CA11  832  18.272   4.514  50.421  0.4348  0.0028  0.2588
   35C14H8 CA12  833  18.474   4.581  50.792  0.2766 -0.5783  1.2589
   35C14H8  HA5  834  18.407   4.386  50.850 -1.2330  1.0731  0.9584
   35C14H8 CA13  835  18.399   4.665  50.576 -0.2761  0.3458  0.1628
   35C14H8  Br2  836  18.268   4.640  50.283  0.0917  0.0714 -0.0384
   35C14H8 CA14  837  18.473   4.679  50.695  0.0128 -0.0637  0.2728
   35C14H8  HA6  838  18.521   4.605  50.886  0.6924 -0.0962  0.9275
   35C14H8  HA7  839  18.410   4.748  50.508  4.2707 -0.1984  0.0867
   35C14H8  HA8  840  18.531   4.766  50.720 -1.8698  0.9965  1.0376
   36C14H8  Br1  841  18.214   4.433  51.118 -0.2642  0.1284  0.0838
   36C14H8  CA1  842  18.032   4.647  51.560  0.2450  0.3928 -0.2798
   36C14H8  CA2  843  17.975   4.522  51.595 -0.3785 -0.3753  0.1406
   36C14H8  CA3  844  18.001   4.413  51.512  1.0304  0.2561  0.7113
   36C14H8  CA4  845  18.072   4.430  51.389 -0.4510  0.5682 -0.0602
   36C14H8  CA5  846  18.125   4.558  51.352 -0.2289 -0.1119  0.4112
   36C14H8  CA6  847  18.197   4.578  51.234  0.1308  0.6147  0.0603
   36C14H8  CA7  848  18.250   4.705  51.201 -0.7450 -0.3727 -0.0786
   36C14H8  HA1  849  18.004   4.729  51.624  2.6990 -1.1455  2.8993
   36C14H8  HA2  850  17.909   4.514  51.680  3.0057  0.6565  2.9400
   36C14H8  HA3  851  17.957   4.321  51.547 -1.0461  1.0552  0.2633
   36C14H8  HA4  852  18.088   4.343  51.327 -0.4543  0.0269  0.6921
   36C14H8  CA8  853  18.109   4.667  51.443  0.3604  0.4624 -0.0218
   36C14H8  CA9  854  18.311   4.732  51.076  0.3603 -0.7786 -0.0390
   36C14H8 CA10  855  18.230   4.818  51.288  0.2292  0.5241 -0.9782
   36C14H8 CA11  856  18.157   4.794  51.408  0.3256  0.0374 -0.0496
   36C14H8 CA12  857  18.351   4.858  51.041  0.5509  0.6094 -0.4528
   36C14H8  HA5  858  18.335   4.653  51.006 -2.8029 -0.8138 -1.1841
   36C14H8 CA13  859  18.281   4.944  51.254  0.1702 -0.3365  0.0285
   36C14H8  Br2  860  18.144   4.939  51.540 -0.0232 -0.0889 -0.2008
   36C14H8 CA14  861  18.339   4.962  51.127  0.0741 -0.3878 -0.7291
   36C14H8  HA6  862  18.392   4.879  50.943  0.7282  1.1007 -0.2710
   36C14H8  HA7  863  18.272   5.033  51.315  1.2892  0.5555 -1.0998
   36C14H8  HA8  864  18.356   5.060  51.084 -1.0433 -0.7041 -1.9123
   37C14H8  Br1  865  18.091   3.786  52.403 -0.0357 -0.1407  0.1801
   37C14H8  CA1  866  17.948   3.978  51.927 -0.3768 -0.0576  0.4586
   37C14H8  CA2  867  17.870   3.856  51.908  0.2390  0.1335  0.2654
   37C14H8  CA3  868  17.877   3.756  52.003 -0.4258 -0.1737  0.7647
   37C14H8  CA4  869  17.956   3.773  52.123 -0.9174 -0.3069 -0.3545
   37C14H8  CA5  870  18.016   3.899  52.148 -0.2128 -0.1108 -0.5080
   37C14H8  CA6  871  18.084   3.924  52.271  0.7892  0.4896 -0.1721
   37C14H8  CA7  872  18.140   4.053  52.298 -0.5061 -0.5355 -0.5412
   37C14H8  HA1  873  17.941   4.051  51.847 -0.0635 -1.3001 -0.7286
   37C14H8  HA2  874  17.817   3.855  51.814 -2.3956  1.1547  1.7060
   37C14H8  HA3  875  17.827   3.663  51.978  0.3152 -0.2228 -0.5915
   37C14H8  HA4  876  17.946   3.692  52.194 -2.4675  1.4953  1.5578
   37C14H8  CA8  877  18.014   4.003  52.053 -0.1215 -0.2571 -0.3318
   37C14H8  CA9  878  18.207   4.081  52.419 -0.5481 -0.3472  0.2266
   37C14H8 CA10  879  18.141   4.158  52.202  0.5567 -0.1880 -0.2123
   37C14H8 CA11  880  18.077   4.124  52.076  0.2771 -0.0168 -1.1167
   37C14H8 CA12  881  18.272   4.202  52.450 -0.4147  0.5033 -0.2915
   37C14H8  HA5  882  18.201   4.004  52.493 -2.4686 -0.3413  0.1100
   37C14H8 CA13  883  18.209   4.284  52.229  0.0908  0.8064  0.4003
   37C14H8  Br2  884  18.059   4.269  51.953  0.1929 -0.0444 -0.0254
   37C14H8 CA14  885  18.268   4.306  52.354 -0.0025  0.4367 -0.1327
   37C14H8  HA6  886  18.315   4.227  52.546 -0.2654  0.4665 -0.3531
   37C14H8  HA7  887  18.216   4.360  52.152 -3.9586  1.0343  0.1212
   37C14H8  HA8  888  18.320   4.397  52.381 -1.7601  0.8883  1.8313
   38C14H8  Br1  889  18.005   4.020  52.752  0.0572 -0.2084  0.0891
   38C14H8  CA1  890  17.814   4.207  53.221  0.4963 -0.0445 -0.0361
   38C14H8  CA2  891  17.764   4.082  53.243 -0.4312 -0.2104 -0.2164
   38C14H8  CA3  892  17.781   3.980  53.149  0.2122  0.1994  0.2777
   38C14H8  CA4  893  17.844   4.005  53.029 -0.5446  0.7399  0.0726
   38C14H8  CA5  894  17.903   4.129  53.001  0.6337  0.3316  0.2282
   38C14H8  CA6  895  17.987   4.152  52.889 -0.2143 -0.5121 -0.2681
   38C14H8  CA7  896  18.060   4.276  52.876  0.1643 -0.7154 -0.6759
   38C14H8  HA1  897  17.810   4.276  53.304 -0.4152 -0.8779  0.6193
   38C14H8  HA2  898  17.711   4.055  53.334  0.8649 -0.7041  0.4188
   38C14H8  HA3  899  17.735   3.884  53.170  2.0147 -0.5493  0.8944
   38C14H8  HA4  900  17.870   3.915  52.976 -0.0273  0.7647  0.2783
   38C14H8  CA8  901  17.886   4.233  53.102  0.1885  0.9529  0.1341
   38C14H8  CA9  902  18.138   4.306  52.758 -0.6497 -0.5165 -0.9366
   38C14H8 CA10  903  18.043   4.377  52.972  0.1085  0.4031  0.2391
   38C14H8 CA11  904  17.960   4.352  53.083  0.2461 -0.1575  0.8022
   38C14H8 CA12  905  18.201   4.435  52.744 -0.2782  0.7904 -0.1063
   38C14H8  HA5  906  18.155   4.241  52.673  1.7410 -0.2566 -0.6875
   38C14H8 CA13  907  18.111   4.503  52.959 -0.4116  0.5160  0.1821
   38C14H8  Br2  908  17.944   4.482  53.212  0.1883  0.1283 -0.0462
   38C14H8 CA14  909  18.187   4.531  52.844  0.6652 -0.3489 -0.1321
   38C14H8  HA6  910  18.259   4.449  52.654 -0.5817  1.2558 -0.2304
   38C14H8  HA7  911  18.092   4.588  53.022 -0.1526  0.0922  0.8296
   38C14H8  HA8  912  18.250   4.620  52.841 -0.9199  0.7999  0.1022
   39C14H8  Br1  913  17.828   3.389  54.005  0.1781 -0.1150  0.2077
   39C14H8  CA1  914  17.693   3.614  53.536 -0.5263  0.1477  0.0310
   39C14H8  CA2  915  17.633   3.495  53.497  0.5193 -0.0286 -0.5265
   39C14H8  CA3  916  17.639   3.386  53.593  0.3699  0.0332  0.4449
   39C14H8  CA4  917  17.701   3.406  53.719  0.2378 -0.7006  0.6281
   39C14H8  CA5  918  17.770   3.526  53.754 -0.4138 -0.3371  0.0265
   39C14H8  CA6  919  17.841   3.532  53.880  0.5113 -0.3030 -0.1860
   39C14H8  CA7  920  17.903   3.661  53.902 -0.3913  0.1318 -0.6395
   39C14H8  HA1  921  17.683   3.699  53.470 -0.8007 -0.3269 -0.5369
   39C14H8  HA2  922  17.581   3.490  53.403  0.8863 -0.1363 -0.7163
   39C14H8  HA3  923  17.594   3.292  53.567  0.1191 -0.1310  1.4324
   39C14H8  HA4  924  17.702   3.314  53.775 -3.8921 -0.6341  1.0329
   39C14H8  CA8  925  17.765   3.632  53.656 -0.1153  0.3112 -0.0066
   39C14H8  CA9  926  17.971   3.685  54.030 -0.4114  0.3905  0.1670
   39C14H8 CA10  927  17.894   3.768  53.809 -0.0056  0.7171  0.0421
   39C14H8 CA11  928  17.829   3.754  53.680 -0.1117 -0.3126 -0.0363
   39C14H8 CA12  929  18.036   3.806  54.055  0.2706  0.3304 -0.0843
   39C14H8  HA5  930  17.975   3.607  54.105 -0.4463 -0.9856 -1.2249
   39C14H8 CA13  931  17.960   3.888  53.836 -0.4549  0.5193 -0.7069
   39C14H8  Br2  932  17.823   3.902  53.557  0.0025  0.1115 -0.2752
   39C14H8 CA14  933  18.036   3.905  53.957  0.1572 -1.0236 -0.2697
   39C14H8  HA6  934  18.103   3.813  54.140 -1.0530 -0.4663  1.0671
   39C14H8  HA7  935  17.961   3.971  53.767 -0.4538 -0.0767 -1.4270
   39C14H8  HA8  936  18.087   4.000  53.971  0.0447 -0.7910 -1.3885
   40C14H8  Br1  937  17.723   3.634  54.461  0.3329  0.0012  0.1398
   40C14H8  CA1  938  17.576   3.851  54.927  0.0431 -0.3414 -0.0826
   40C14H8  CA2  939  17.516   3.727  54.965 -0.2761  0.5851 -0.3392
   40C14H8  CA3  940  17.533   3.621  54.873  0.0017  0.0845  0.2086
   40C14H8  CA4  941  17.608   3.636  54.756 -0.9157  0.3364  0.0395
   40C14H8  CA5  942  17.666   3.761  54.717  0.4150  0.1246 -0.6208
   40C14H8  CA6  943  17.722   3.783  54.591 -0.1942 -0.0764  0.1882
   40C14H8  CA7  944  17.779   3.913  54.559  0.5638  0.2285 -0.1018
   40C14H8  HA1  945  17.572   3.929  55.002 -3.3702 -0.8159  0.3519
   40C14H8  HA2  946  17.456   3.718  55.055  0.3673 -0.2957  0.0100
   40C14H8  HA3  947  17.477   3.531  54.893 -0.2091  0.4222  1.1488
   40C14H8  HA4  948  17.592   3.556  54.685 -1.2989  0.7948 -0.3890
   40C14H8  CA8  949  17.645   3.872  54.809  0.4620  0.2626  0.2370
   40C14H8  CA9  950  17.838   3.932  54.430  0.2393  0.4447  0.5729
   40C14H8 CA10  951  17.774   4.016  54.656 -0.3639  0.3620  0.8206
   40C14H8 CA11  952  17.701   3.997  54.778 -0.7083  0.0086 -0.3644
   40C14H8 CA12  953  17.898   4.056  54.397 -0.2595  0.3828 -0.7433
   40C14H8  HA5  954  17.835   3.850  54.359 -1.8505  0.9514  0.0646
   40C14H8 CA13  955  17.840   4.139  54.620 -0.0656  0.0744 -0.2620
   40C14H8  Br2  956  17.703   4.149  54.907  0.1044 -0.0253  0.1418
   40C14H8 CA14  957  17.904   4.155  54.493  0.8886 -0.2990 -0.6215
   40C14H8  HA6  958  17.954   4.065  54.305  0.8949 -0.5212 -0.1381
   40C14H8  HA7  959  17.818   4.225  54.681 -2.5172  0.1821 -1.2187
   40C14H8  HA8  960  17.943   4.254  54.471 -0.1997  0.1056 -0.7461
   41C14H8  Br1  961  18.547   5.467  49.072  0.0271 -0.0354 -0.0455
   41C14H8  CA1  962  18.391   5.682  48.614 -0.1544  0.3263  0.3919
   41C14H8  CA2  963  18.330   5.567  48.576 -0.6908 -0.5919 -0.0708
   41C14H8  CA3  964  18.343   5.460  48.668 -0.0672 -0.3131 -0.1594
   41C14H8  CA4  965  18.414   5.468  48.789 -0.0311 -0.0915  0.1305
   41C14H8  CA5  966  18.468   5.594  48.831 -0.4543  0.0031 -0.1747
   41C14H8  CA6  967  18.533   5.615  48.956 -0.3870 -0.8773  0.1602
   41C14H8  CA7  968  18.597   5.736  48.984  0.0885  0.2072 -0.6923
   41C14H8  HA1  969  18.394   5.745  48.526 -1.7589  0.5176  0.4674
   41C14H8  HA2  970  18.272   5.549  48.487 -0.2376  1.6558 -0.8433
   41C14H8  HA3  971  18.290   5.368  48.649 -3.3930  1.5147  0.0073
   41C14H8  HA4  972  18.407   5.383  48.855 -2.5208  0.8742  1.1746
   41C14H8  CA8  973  18.460   5.703  48.739 -0.3838  0.5671  0.5735
   41C14H8  CA9  974  18.657   5.762  49.109  0.4396  0.6061 -0.4300
   41C14H8 CA10  975  18.599   5.841  48.889  0.2701 -0.6389  0.4977
   41C14H8 CA11  976  18.534   5.822  48.766 -0.3871  0.0659 -0.7883
   41C14H8 CA12  977  18.712   5.885  49.132 -0.6289 -0.6184 -0.4009
   41C14H8  HA5  978  18.671   5.687  49.186  0.2483  0.7558 -0.2492
   41C14H8 CA13  979  18.665   5.966  48.910  0.2808  0.5571  0.7152
   41C14H8  Br2  980  18.533   5.958  48.632 -0.0635 -0.0244  0.2985
   41C14H8 CA14  981  18.726   5.985  49.034  0.1682 -0.2995 -0.7157
   41C14H8  HA6  982  18.753   5.910  49.229 -1.9428 -0.8737  0.2262
   41C14H8  HA7  983  18.687   6.039  48.833 -2.2768 -0.1515 -0.7574
   41C14H8  HA8  984  18.773   6.077  49.064 -0.7251 -0.0787  0.0368
   42C14H8  Br1  985  18.423   5.708  49.467 -0.2024  0.1338 -0.0643
   42C14H8  CA1  986  18.263   5.910  49.932 -0.7187 -0.4048 -0.2697
   42C14H8  CA2  987  18.215   5.784  49.968 -0.7694 -0.3000 -0.5217
   42C14H8  CA3  988  18.238   5.683  49.878  0.3768 -0.7259  0.1907
   42C14H8  CA4  989  18.307   5.706  49.758  0.3861 -0.4408 -0.4179
   42C14H8  CA5  990  18.359   5.835  49.721  0.2669 -0.7339 -0.3335
   42C14H8  CA6  991  18.418   5.857  49.594  0.1687 -0.1191  0.9062
   42C14H8  CA7  992  18.468   5.987  49.559  0.0766 -0.4345 -0.0004
   42C14H8  HA1  993  18.235   5.988  50.001 -0.0857 -0.5076  0.1143
   42C14H8  HA2  994  18.178   5.764  50.067 -0.1590  0.6171 -0.0946
   42C14H8  HA3  995  18.214   5.584  49.914 -2.3080  0.6851  2.4666
   42C14H8  HA4  996  18.315   5.617  49.696 -0.5366 -1.6028  1.1011
   42C14H8  CA8  997  18.339   5.942  49.813  0.4261  0.0747 -0.2060
   42C14H8  CA9  998  18.541   6.004  49.437 -0.4251  0.2352 -0.4041
   42C14H8 CA10  999  18.461   6.094  49.656  0.3116  0.4550  0.1115
   42C14H8 CA11 1000  18.386   6.071  49.777  0.1860 -0.0603  0.3220
   42C14H8 CA12 1001  18.616   6.120  49.413  0.1558 -0.3291  0.2001
   42C14H8  HA5 1002  18.559   5.921  49.371 -1.8025 -0.3397 -0.0884
   42C14H8 CA13 1003  18.533   6.214  49.622  0.0895  0.2911  0.3435
   42C14H8  Br2 1004  18.374   6.198  49.914  0.1201 -0.0420 -0.2331
   42C14H8 CA14 1005  18.615   6.222  49.506  0.5381  0.0347  0.3521
   42C14H8  HA6 1006  18.681   6.115  49.327 -0.1741 -0.0650 -0.0689
   42C14H8  HA7 1007  18.531   6.297  49.691  0.8860  0.2728  0.3961
   42C14H8  HA8 1008  18.674   6.311  49.489 -0.5099  0.3991 -1.4846
   43C14H8  Br1 1009  18.299   5.102  50.748 -0.0152  0.0269  0.0917
   43C14H8  CA1 1010  18.157   5.300  50.273  0.2148 -0.9260 -0.7007
   43C14H8  CA2 1011  18.103   5.176  50.238  0.7642  0.3531  0.8299
   43C14H8  CA3 1012  18.127   5.067  50.319  0.1315  0.1448  0.4600
   43C14H8  CA4 1013  18.193   5.088  50.444 -0.2880  0.3534 -0.9462
   43C14H8  CA5 1014  18.245   5.215  50.485 -0.4084  0.4685 -0.3446
   43C14H8  CA6 1015  18.313   5.238  50.609  0.0203  0.4801 -0.6555
   43C14H8  CA7 1016  18.363   5.363  50.644  0.4796  0.7159  0.2122
   43C14H8  HA1 1017  18.136   5.376  50.199  1.0969  0.3822  0.3618
   43C14H8  HA2 1018  18.051   5.163  50.144  2.9023  1.6493 -0.6070
   43C14H8  HA3 1019  18.084   4.970  50.297 -1.1339  0.7112  0.3671
   43C14H8  HA4 1020  18.221   5.005  50.508 -0.4989  0.5930 -0.5331
   43C14H8  CA8 1021  18.224   5.322  50.395  0.2788 -0.3286 -0.0393
   43C14H8  CA9 1022  18.432   5.388  50.764 -0.0458  0.5327  0.1527
   43C14H8 CA10 1023  18.350   5.470  50.550  0.0082 -0.2872 -0.2726
   43C14H8 CA11 1024  18.280   5.449  50.425 -0.2926  0.3556  0.7270
   43C14H8 CA12 1025  18.496   5.517  50.791 -0.0261  0.0607 -0.0046
   43C14H8  HA5 1026  18.435   5.317  50.846 -3.8482 -1.8621 -1.6003
   43C14H8 CA13 1027  18.407   5.592  50.582  0.3858  0.9836 -0.2431
   43C14H8  Br2 1028  18.291   5.574  50.277 -0.0754 -0.1227 -0.1171
   43C14H8 CA14 1029  18.487   5.619  50.694 -0.0244 -0.6344 -0.0640
   43C14H8  HA6 1030  18.552   5.536  50.881  1.6229 -0.1545 -0.9633
   43C14H8  HA7 1031  18.400   5.681  50.521 -0.0559  1.0794 -0.0559
   43C14H8  HA8 1032  18.533   5.716  50.702 -0.1951 -0.5076 -0.5502
   44C14H8  Br1 1033  18.186   5.298  51.113 -0.1031  0.0935 -0.1260
   44C14H8  CA1 1034  18.035   5.502  51.593  0.2308  0.6050  0.1112
   44C14H8  CA2 1035  17.969   5.381  51.624  0.2087 -0.1724  0.2764
   44C14H8  CA3 1036  17.985   5.275  51.537  0.7949 -0.7565 -0.4162
   44C14H8  CA4 1037  18.058   5.295  51.416 -0.1993  0.0239 -0.0169
   44C14H8  CA5 1038  18.118   5.417  51.379 -0.2229  0.3218  0.1000
   44C14H8  CA6 1039  18.179   5.436  51.249  0.2709  0.1090 -0.7941
   44C14H8  CA7 1040  18.229   5.564  51.221  0.0558 -0.1015 -0.4004
   44C14H8  HA1 1041  18.014   5.575  51.670 -0.3685  0.0430  0.4825
   44C14H8  HA2 1042  17.920   5.370  51.719 -3.3434 -0.8771 -1.5401
   44C14H8  HA3 1043  17.938   5.180  51.557  0.3993 -0.7648 -1.3471
   44C14H8  HA4 1044  18.049   5.211  51.350 -2.5677 -0.4347  0.8482
   44C14H8  CA8 1045  18.103   5.523  51.470  0.5511  0.2956  0.2535
   44C14H8  CA9 1046  18.305   5.584  51.104  0.2327 -0.4969  0.6782
   44C14H8 CA10 1047  18.211   5.677  51.310  0.0484 -0.3409  0.9559
   44C14H8 CA11 1048  18.153   5.653  51.436  0.0745  0.2746 -0.2951
   44C14H8 CA12 1049  18.348   5.712  51.071 -0.7510 -0.2767  0.9354
   44C14H8  HA5 1050  18.332   5.507  51.033 -2.6848 -1.9570  1.1161
   44C14H8 CA13 1051  18.250   5.803  51.272  0.3970 -0.3854 -0.1560
   44C14H8  Br2 1052  18.129   5.793  51.565 -0.0907 -0.0039 -0.0870
   44C14H8 CA14 1053  18.325   5.824  51.155 -0.0215  0.3790  0.0880
   44C14H8  HA6 1054  18.413   5.728  50.987 -2.4434  0.5126 -0.2636
   44C14H8  HA7 1055  18.234   5.890  51.334 -0.1062  0.3923 -1.3661
   44C14H8  HA8 1056  18.368   5.922  51.136  0.0873  0.1797 -0.7036
   45C14H8  Br1 1057  18.104   4.663  52.388  0.2096  0.2142  0.0188
   45C14H8  CA1 1058  17.928   4.867  51.921  0.4202  0.3184 -0.1938
   45C14H8  CA2 1059  17.873   4.736  51.897  0.1659  0.2413  0.5392
   45C14H8  CA3 1060  17.898   4.633  51.990  0.1651 -0.0955 -0.3210
   45C14H8  CA4 1061  17.970   4.656  52.109 -0.2533 -0.2432  0.0095
   45C14H8  CA5 1062  18.018   4.786  52.139 -0.5466  0.5421  0.1192
   45C14H8  CA6 1063  18.102   4.809  52.260 -0.1366  0.2400  0.3951
   45C14H8  CA7 1064  18.156   4.940  52.286  0.0878  0.3372 -0.5483
   45C14H8  HA1 1065  17.918   4.934  51.837  1.3507  0.7476  0.0415
   45C14H8  HA2 1066  17.817   4.727  51.805  0.5192 -0.7664  0.4207
   45C14H8  HA3 1067  17.871   4.530  51.970 -0.8688  0.2051 -0.4697
   45C14H8  HA4 1068  17.990   4.566  52.165  0.2787  0.8563  1.6177
   45C14H8  CA8 1069  18.000   4.895  52.045 -0.0816 -0.6521  0.1936
   45C14H8  CA9 1070  18.223   4.968  52.407  0.0946  0.3851 -0.0801
   45C14H8 CA10 1071  18.140   5.048  52.190  0.0261  0.6641  0.2089
   45C14H8 CA11 1072  18.059   5.023  52.069 -0.1130  0.4323  0.3151
   45C14H8 CA12 1073  18.283   5.090  52.441  0.3732  0.0594  0.5622
   45C14H8  HA5 1074  18.234   4.896  52.487  0.3360  0.8112  0.2716
   45C14H8 CA13 1075  18.206   5.169  52.218 -0.1421  0.6787  0.1273
   45C14H8  Br2 1076  18.023   5.162  51.944  0.1201  0.0420 -0.1435
   45C14H8 CA14 1077  18.277   5.190  52.343 -0.5055  0.4359  0.0940
   45C14H8  HA6 1078  18.331   5.084  52.537  1.5603  2.1895  0.1355
   45C14H8  HA7 1079  18.210   5.235  52.133  1.9300 -0.9020 -1.0713
   45C14H8  HA8 1080  18.329   5.285  52.348 -0.9792  0.9010 -3.0454
   46C14H8  Br1 1081  18.002   4.875  52.773 -0.1689 -0.0336 -0.4021
   46C14H8  CA1 1082  17.810   5.091  53.230 -0.4933 -0.1603 -0.5825
   46C14H8  CA2 1083  17.746   4.972  53.266 -0.5335  0.6572  0.7447
   46C14H8  CA3 1084  17.763   4.863  53.182 -0.4859 -0.3475  0.3606
   46C14H8  CA4 1085  17.837   4.876  53.058  0.6317 -0.4336 -0.2107
   46C14H8  CA5 1086  17.901   5.000  53.022  0.2529 -0.1985  0.6401
   46C14H8  CA6 1087  17.986   5.015  52.902 -1.0214 -0.6050  0.3271
   46C14H8  CA7 1088  18.044   5.142  52.864  0.6550  0.6377  0.9119
   46C14H8  HA1 1089  17.788   5.164  53.306 -2.5035  1.6616 -2.7991
   46C14H8  HA2 1090  17.684   4.963  53.354 -1.0297 -2.6457  0.1523
   46C14H8  HA3 1091  17.713   4.771  53.206  0.9409 -0.6702  2.1425
   46C14H8  HA4 1092  17.840   4.800  52.982  1.7971  0.2219 -0.8387
   46C14H8  CA8 1093  17.891   5.109  53.110  0.4248  0.3408  0.0084
   46C14H8  CA9 1094  18.118   5.158  52.743  0.3959  0.1776 -0.2862
   46C14H8 CA10 1095  18.020   5.250  52.951 -0.3321 -0.1386  0.3967
   46C14H8 CA11 1096  17.950   5.228  53.074  0.1824 -0.5528  0.1574
   46C14H8 CA12 1097  18.168   5.281  52.709  0.5252  0.1376  0.5251
   46C14H8  HA5 1098  18.136   5.079  52.672 -4.4385 -0.3499 -1.0699
   46C14H8 CA13 1099  18.080   5.376  52.917 -0.2110  0.0483  0.1374
   46C14H8  Br2 1100  17.936   5.374  53.199 -0.2248 -0.3347  0.3584
   46C14H8 CA14 1101  18.160   5.388  52.800 -0.3104  0.3681 -0.4494
   46C14H8  HA6 1102  18.229   5.294  52.621  0.5325 -0.6043  0.4200
   46C14H8  HA7 1103  18.070   5.460  52.984  1.0472 -0.7409  1.3401
   46C14H8  HA8 1104  18.212   5.479  52.775  1.2221 -0.6677 -1.1259
   47C14H8  Br1 1105  17.834   4.246  54.065 -0.2800  0.2291 -0.0621
   47C14H8  CA1 1106  17.696   4.444  53.577 -0.1404  0.6055  0.4521
   47C14H8  CA2 1107  17.642   4.314  53.549  0.0178  0.2995  0.0198
   47C14H8  CA3 1108  17.648   4.214  53.646  0.5339  0.0691  0.0462
   47C14H8  CA4 1109  17.717   4.239  53.765  0.7883  0.3473  0.7995
   47C14H8  CA5 1110  17.777   4.363  53.795  0.3659  0.2778  0.1598
   47C14H8  CA6 1111  17.839   4.379  53.924  0.6031  1.1303 -0.2109
   47C14H8  CA7 1112  17.896   4.507  53.949  0.0156  0.1422  0.0503
   47C14H8  HA1 1113  17.672   4.519  53.503 -0.6457  0.4689  0.4835
   47C14H8  HA2 1114  17.591   4.296  53.456  0.0382  1.4946 -0.2417
   47C14H8  HA3 1115  17.602   4.118  53.632  0.5968  0.3846 -2.6685
   47C14H8  HA4 1116  17.717   4.158  53.837  1.9890  1.4305  2.0496
   47C14H8  CA8 1117  17.766   4.469  53.700 -0.8215  0.6974 -0.0876
   47C14H8  CA9 1118  17.978   4.530  54.062 -0.2675  0.7543 -0.7333
   47C14H8 CA10 1119  17.893   4.611  53.851 -0.4251 -0.4021  0.2746
   47C14H8 CA11 1120  17.813   4.600  53.732 -0.5728  0.7457 -0.1306
   47C14H8 CA12 1121  18.038   4.652  54.090 -0.0233 -0.7015  0.0219
   47C14H8  HA5 1122  17.994   4.460  54.142  0.2707  1.4978 -0.1868
   47C14H8 CA13 1123  17.951   4.739  53.882 -0.2126 -0.4357  0.1386
   47C14H8  Br2 1124  17.806   4.743  53.601 -0.2748 -0.0695  0.0430
   47C14H8 CA14 1125  18.015   4.761  54.003 -1.0752  0.1173  0.1713
   47C14H8  HA6 1126  18.093   4.663  54.182  1.7523 -1.5277 -0.9081
   47C14H8  HA7 1127  17.947   4.827  53.819  2.8786  0.1788  0.7587
   47C14H8  HA8 1128  18.051   4.858  54.032 -0.4810 -0.4184  1.2474
   48C14H8  Br1 1129  17.732   4.477  54.431  0.3070  0.1038  0.2111
   48C14H8  CA1 1130  17.585   4.694  54.896 -0.2615  0.0233 -0.2046
   48C14H8  CA2 1131  17.520   4.573  54.922 -0.5898  0.5706 -0.0952
   48C14H8  CA3 1132  17.535   4.465  54.834  0.2489  0.2736  0.1598
   48C14H8  CA4 1133  17.606   4.476  54.712  0.2898 -1.1378 -0.4487
   48C14H8  CA5 1134  17.658   4.605  54.680 -1.9944  0.1617 -0.4087
   48C14H8  CA6 1135  17.728   4.622  54.556 -0.6327 -0.3432 -0.8895
   48C14H8  CA7 1136  17.796   4.750  54.524  0.7425  0.5585 -0.1053
   48C14H8  HA1 1137  17.589   4.773  54.970  1.4480 -0.4719  0.2513
   48C14H8  HA2 1138  17.471   4.561  55.018 -0.9238 -0.3863 -0.3774
   48C14H8  HA3 1139  17.489   4.370  54.857  1.4882 -0.1196  1.0275
   48C14H8  HA4 1140  17.612   4.386  54.653  0.5266 -0.3208 -1.7103
   48C14H8  CA8 1141  17.655   4.713  54.775 -0.0431 -0.0122  0.3635
   48C14H8  CA9 1142  17.857   4.775  54.396 -0.0686 -0.0236  0.1169
   48C14H8 CA10 1143  17.807   4.850  54.622  0.1529 -0.0453 -0.0577
   48C14H8 CA11 1144  17.737   4.826  54.750  0.5771  0.7155  0.2437
   48C14H8 CA12 1145  17.932   4.893  54.373  0.0271  0.5045 -0.0311
   48C14H8  HA5 1146  17.850   4.710  54.309  2.2570  1.9122 -1.5827
   48C14H8 CA13 1147  17.869   4.975  54.591 -0.1815  0.5612 -0.8645
   48C14H8  Br2 1148  17.759   4.957  54.889 -0.2275 -0.2812  0.0424
   48C14H8 CA14 1149  17.937   4.995  54.476  0.0548  0.1335 -0.0247
   48C14H8  HA6 1150  17.985   4.904  54.280 -0.4050 -2.2311 -0.6275
   48C14H8  HA7 1151  17.868   5.060  54.658  0.0806  0.7328 -1.0767
   48C14H8  HA8 1152  17.995   5.085  54.470  2.5635 -1.4519 -0.2350
   49C14H8  Br1 1153  18.553   6.314  49.081  0.2291  0.0062 -0.0407
   49C14H8  CA1 1154  18.509   6.545  48.601  0.1729  0.2647  0.7956
   49C14H8  CA2 1155  18.425   6.440  48.560  0.7970  0.9087 -0.2764
   49C14H8  CA3 1156  18.389   6.343  48.658  0.0063  0.0919  0.9679
   49C14H8  CA4 1157  18.435   6.355  48.788  0.2632  0.0802  0.3660
   49C14H8  CA5 1158  18.516   6.461  48.827  0.5431 -0.2527  0.0382
   49C14H8  CA6 1159  18.577   6.463  48.960  0.4582 -0.3636 -0.0735
   49C14H8  CA7 1160  18.650   6.579  48.996 -0.3678 -0.1081 -0.4693
   49C14H8  HA1 1161  18.535   6.604  48.514  0.0031 -0.4917  0.2217
   49C14H8  HA2 1162  18.393   6.433  48.458 -1.0992  1.5771  0.2500
   49C14H8  HA3 1163  18.318   6.268  48.628 -0.5500  0.9245  0.1588
   49C14H8  HA4 1164  18.403   6.280  48.859  1.6751  0.7602  1.7525
   49C14H8  CA8 1165  18.550   6.565  48.735 -0.2133 -0.1589  0.4838
   49C14H8  CA9 1166  18.701   6.584  49.129 -0.5540 -0.0752 -0.1588
   49C14H8 CA10 1167  18.682   6.685  48.906 -0.0898  0.2201 -0.2385
   49C14H8 CA11 1168  18.625   6.681  48.778 -0.1473  0.1086  0.2270
   49C14H8 CA12 1169  18.784   6.691  49.170 -0.3786  0.2667  0.1100
   49C14H8  HA5 1170  18.696   6.508  49.205 -1.8534  0.6859  0.5417
   49C14H8 CA13 1171  18.758   6.795  48.954 -0.3915 -0.2167 -0.2941
   49C14H8  Br2 1172  18.668   6.818  48.648  0.0375 -0.0351  0.3477
   49C14H8 CA14 1173  18.814   6.795  49.080  0.5133 -0.5386 -0.7794
   49C14H8  HA6 1174  18.809   6.715  49.272  0.2716  0.3471 -0.0707
   49C14H8  HA7 1175  18.778   6.883  48.895  1.2663 -0.5817 -0.3011
   49C14H8  HA8 1176  18.878   6.877  49.109  0.6740 -0.4571 -1.3673
   50C14H8  Br1 1177  18.435   6.550  49.494  0.3694  0.2113 -0.0836
   50C14H8  CA1 1178  18.242   6.757  49.952  0.1481  0.0710 -0.0062
   50C14H8  CA2 1179  18.180   6.636  49.984 -0.2837  0.2934  0.3855
   50C14H8  CA3 1180  18.212   6.530  49.900  0.5039  0.7391  0.2775
   50C14H8  CA4 1181  18.291   6.547  49.783 -0.4655 -0.0488  0.0429
   50C14H8  CA5 1182  18.344   6.675  49.746 -0.6196  0.1611 -0.7174
   50C14H8  CA6 1183  18.418   6.692  49.625 -0.0957 -0.1711 -0.0920
   50C14H8  CA7 1184  18.480   6.818  49.598  0.6378  0.4156 -0.2427
   50C14H8  HA1 1185  18.209   6.842  50.012 -0.1199  0.4050 -0.6229
   50C14H8  HA2 1186  18.126   6.618  50.076  0.7795  2.1864  1.4116
   50C14H8  HA3 1187  18.163   6.434  49.913  1.4524  0.3809  1.3097
   50C14H8  HA4 1188  18.294   6.465  49.713  0.8541 -0.1717  0.2396
   50C14H8  CA8 1189  18.321   6.784  49.835 -0.6602 -0.2936 -0.5275
   50C14H8  CA9 1190  18.560   6.842  49.481 -0.3011 -0.1629 -0.9359
   50C14H8 CA10 1191  18.471   6.921  49.691  0.0139 -0.1440  0.4668
   50C14H8 CA11 1192  18.379   6.908  49.804 -0.3036 -0.5285  0.2165
   50C14H8 CA12 1193  18.633   6.958  49.462  0.3726 -0.5591  0.1326
   50C14H8  HA5 1194  18.581   6.774  49.400  0.3512  0.3095 -1.1681
   50C14H8 CA13 1195  18.530   7.048  49.661 -0.2060  0.1355 -0.7168
   50C14H8  Br2 1196  18.343   7.059  49.916 -0.1571  0.1805 -0.0904
   50C14H8 CA14 1197  18.620   7.062  49.553 -0.5833  0.2053 -0.1444
   50C14H8  HA6 1198  18.704   6.959  49.380 -0.7350 -0.6922 -0.8435
   50C14H8  HA7 1199  18.509   7.140  49.714  0.5192 -1.1736  1.9179
   50C14H8  HA8 1200  18.669   7.157  49.542 -0.6816  0.4988  1.7816
   51C14H8  Br1 1201  18.295   5.934  50.766 -0.3200  0.1319 -0.0552
   51C14H8  CA1 1202  18.154   6.100  50.279  0.0755  0.0330  0.0945
   51C14H8  CA2 1203  18.105   5.969  50.254 -0.4463 -0.0448  0.2326
   51C14H8  CA3 1204  18.117   5.873  50.353 -0.4865  0.3693  0.1332
   51C14H8  CA4 1205  18.180   5.906  50.472 -0.5438 -0.6346 -0.7593
   51C14H8  CA5 1206  18.246   6.027  50.497  0.1313 -0.2597 -0.8513
   51C14H8  CA6 1207  18.304   6.059  50.621 -0.5124  0.7217  0.6895
   51C14H8  CA7 1208  18.360   6.192  50.645 -0.0260  0.3920 -0.2280
   51C14H8  HA1 1209  18.121   6.175  50.210 -0.4661 -0.3921 -0.1124
   51C14H8  HA2 1210  18.045   5.953  50.166  1.2819 -3.2713 -0.4419
   51C14H8  HA3 1211  18.084   5.771  50.336  0.6787  0.0857 -0.4939
   51C14H8  HA4 1212  18.164   5.831  50.548  1.0273 -0.5385 -0.3192
   51C14H8  CA8 1213  18.237   6.126  50.395  0.1013 -0.6110  0.7406
   51C14H8  CA9 1214  18.424   6.227  50.763 -0.6067 -0.2955  0.2849
   51C14H8 CA10 1215  18.360   6.288  50.535  0.3996 -0.6669 -0.3230
   51C14H8 CA11 1216  18.300   6.255  50.413  0.4281 -0.0385 -0.4239
   51C14H8 CA12 1217  18.480   6.357  50.785  0.6148  0.7456 -1.3498
   51C14H8  HA5 1218  18.436   6.153  50.841  0.1007 -0.1275  0.3408
   51C14H8 CA13 1219  18.425   6.416  50.557  0.1454  0.0526  0.1720
   51C14H8  Br2 1220  18.281   6.387  50.273  0.1477 -0.0931 -0.1535
   51C14H8 CA14 1221  18.485   6.447  50.681  0.3705 -0.2612  0.1893
   51C14H8  HA6 1222  18.522   6.381  50.882 -2.3537  2.1491 -0.3254
   51C14H8  HA7 1223  18.442   6.492  50.483  2.7399  0.8905  1.5749
   51C14H8  HA8 1224  18.544   6.536  50.697 -1.4277  0.8224  0.9846
   52C14H8  Br1 1225  18.160   6.172  51.145 -0.2842 -0.1076 -0.1603
   52C14H8  CA1 1226  18.048   6.397  51.621 -0.1084  0.1868  0.8620
   52C14H8  CA2 1227  17.989   6.274  51.654 -0.1401  0.8721  0.3297
   52C14H8  CA3 1228  17.984   6.169  51.564  0.0433  0.1295  0.0646
   52C14H8  CA4 1229  18.040   6.192  51.431 -0.1087 -0.1122 -0.2766
   52C14H8  CA5 1230  18.094   6.314  51.391  0.1372 -0.0676 -0.3696
   52C14H8  CA6 1231  18.150   6.325  51.258 -0.3461  0.9317 -0.2144
   52C14H8  CA7 1232  18.225   6.439  51.227 -1.1733  0.5542 -0.4269
   52C14H8  HA1 1233  18.051   6.481  51.690  2.5494 -0.4718  1.6028
   52C14H8  HA2 1234  17.947   6.261  51.753 -3.5058 -2.3605 -1.4037
   52C14H8  HA3 1235  17.962   6.068  51.593  1.0012 -0.1216 -0.0670
   52C14H8  HA4 1236  18.038   6.101  51.374  1.0940 -1.0838  1.1909
   52C14H8  CA8 1237  18.094   6.419  51.486  0.1548 -0.2037 -0.1976
   52C14H8  CA9 1238  18.297   6.454  51.107  0.2018 -0.0228  0.1457
   52C14H8 CA10 1239  18.230   6.547  51.323 -0.2369  0.4098  0.6740
   52C14H8 CA11 1240  18.158   6.537  51.452  0.0235  0.0234  0.0860
   52C14H8 CA12 1241  18.364   6.577  51.080  0.0325  0.0895 -0.2808
   52C14H8  HA5 1242  18.314   6.372  51.038  0.0387 -0.6901  0.8988
   52C14H8 CA13 1243  18.299   6.671  51.296 -0.8283 -0.5416 -0.5307
   52C14H8  Br2 1244  18.167   6.680  51.577 -0.2143  0.0806  0.1652
   52C14H8 CA14 1245  18.359   6.686  51.167 -0.4579  0.4856  0.0997
   52C14H8  HA6 1246  18.426   6.579  50.991 -0.0020 -2.4085 -0.4015
   52C14H8  HA7 1247  18.301   6.762  51.354  1.6306 -1.0445  0.2500
   52C14H8  HA8 1248  18.411   6.776  51.140  0.8762 -0.1748  0.4060
   53C14H8  Br1 1249  18.092   5.514  52.404  0.1683 -0.1407  0.0128
   53C14H8  CA1 1250  17.945   5.732  51.943 -0.3516  0.0757 -0.3760
   53C14H8  CA2 1251  17.886   5.612  51.910  0.3658  0.4306 -0.2105
   53C14H8  CA3 1252  17.901   5.499  51.994  0.1908 -0.8672  0.8555
   53C14H8  CA4 1253  17.976   5.513  52.113 -0.3473 -0.3854 -0.5383
   53C14H8  CA5 1254  18.037   5.639  52.148  0.2014 -0.7635 -0.1005
   53C14H8  CA6 1255  18.091   5.659  52.276 -0.1937  0.1251 -0.1042
   53C14H8  CA7 1256  18.149   5.790  52.300 -0.2433 -0.4378 -0.1211
   53C14H8  HA1 1257  17.922   5.812  51.874 -1.6710 -1.2055 -1.4611
   53C14H8  HA2 1258  17.838   5.601  51.814  2.0701  0.8965 -1.1392
   53C14H8  HA3 1259  17.844   5.411  51.970 -0.1847 -0.3488 -0.1653
   53C14H8  HA4 1260  17.975   5.423  52.173  0.6063  0.0326  0.1221
   53C14H8  CA8 1261  18.017   5.748  52.058 -0.4554 -0.4392 -0.3549
   53C14H8  CA9 1262  18.206   5.817  52.425  0.6589  0.4386 -0.1286
   53C14H8 CA10 1263  18.143   5.897  52.209 -0.3217  0.1956  0.3586
   53C14H8 CA11 1264  18.070   5.879  52.087  0.0966 -0.2613  0.3542
   53C14H8 CA12 1265  18.260   5.939  52.463  0.3039 -0.0233  0.0369
   53C14H8  HA5 1266  18.202   5.753  52.512 -0.7203  2.4639  1.3254
   53C14H8 CA13 1267  18.195   6.019  52.246 -0.2246  0.0042 -0.0387
   53C14H8  Br2 1268  18.052   6.026  51.965 -0.0943  0.1332 -0.0394
   53C14H8 CA14 1269  18.261   6.040  52.371  0.1253 -0.7041 -0.0134
   53C14H8  HA6 1270  18.313   5.949  52.557 -0.5755 -1.5908  0.7158
   53C14H8  HA7 1271  18.203   6.102  52.177  1.1977  0.0552  0.1725
   53C14H8  HA8 1272  18.309   6.134  52.397 -0.5636 -0.1940 -0.5454
   54C14H8  Br1 1273  17.993   5.734  52.796 -0.0981 -0.1410 -0.1471
   54C14H8  CA1 1274  17.854   5.953  53.266  0.2733 -0.2211 -0.5230
   54C14H8  CA2 1275  17.770   5.838  53.286 -0.5564 -0.1504 -0.1095
   54C14H8  CA3 1276  17.789   5.724  53.208 -1.0356 -0.5907  0.2693
   54C14H8  CA4 1277  17.867   5.741  53.089  0.0448 -0.0660 -0.2977
   54C14H8  CA5 1278  17.923   5.863  53.051 -0.5247  0.4409  0.7475
   54C14H8  CA6 1279  17.988   5.882  52.923 -0.5074  1.0076  0.1946
   54C14H8  CA7 1280  18.052   6.007  52.887 -0.3411 -0.2060 -0.4501
   54C14H8  HA1 1281  17.870   6.023  53.347 -0.1040  0.3996 -0.9856
   54C14H8  HA2 1282  17.719   5.827  53.381  0.9165  1.5228  0.9092
   54C14H8  HA3 1283  17.737   5.631  53.227 -1.6039 -0.4337 -0.5045
   54C14H8  HA4 1284  17.859   5.660  53.018  0.3177 -0.6764  0.3675
   54C14H8  CA8 1285  17.932   5.966  53.149  0.1779 -0.5356 -0.0560
   54C14H8  CA9 1286  18.116   6.023  52.764 -0.1675 -0.5358 -0.2269
   54C14H8 CA10 1287  18.052   6.114  52.984 -0.2484 -0.1098  0.0770
   54C14H8 CA11 1288  18.008   6.089  53.117 -0.2060  0.6055 -0.1788
   54C14H8 CA12 1289  18.168   6.147  52.730  0.3024 -0.4677  1.0586
   54C14H8  HA5 1290  18.126   5.943  52.692  0.2196 -0.1539 -0.5952
   54C14H8 CA13 1291  18.115   6.236  52.950  0.0079  0.7236 -0.2090
   54C14H8  Br2 1292  18.021   6.220  53.257 -0.2437 -0.0343  0.1367
   54C14H8 CA14 1293  18.163   6.257  52.817  0.4377  0.4963  0.3327
   54C14H8  HA6 1294  18.217   6.151  52.634 -0.0894 -3.0796  0.7101
   54C14H8  HA7 1295  18.123   6.312  53.026 -0.2718  0.7434 -0.2018
   54C14H8  HA8 1296  18.224   6.342  52.790  1.7623 -0.6561 -0.3206
   55C14H8  Br1 1297  17.849   5.132  54.021 -0.1420 -0.0865  0.2864
   55C14H8  CA1 1298  17.712   5.349  53.546 -0.0979 -0.4980 -0.5245
   55C14H8  CA2 1299  17.652   5.228  53.518 -0.3214 -0.0921  0.6495
   55C14H8  CA3 1300  17.660   5.120  53.605 -0.1157 -0.7827 -0.0895
   55C14H8  CA4 1301  17.723   5.136  53.729  0.9869 -0.4140 -0.6214
   55C14H8  CA5 1302  17.780   5.261  53.768 -0.5208 -0.1941  0.1824
   55C14H8  CA6 1303  17.847   5.278  53.895 -0.2101  0.5000 -0.5131
   55C14H8  CA7 1304  17.910   5.401  53.933  0.3897  0.5643 -0.4292
   55C14H8  HA1 1305  17.702   5.421  53.466 -2.4136 -0.7763 -0.5127
   55C14H8  HA2 1306  17.604   5.208  53.423 -0.2984 -1.8682  0.9872
   55C14H8  HA3 1307  17.611   5.025  53.587 -1.0473 -0.6354  1.5589
   55C14H8  HA4 1308  17.728   5.049  53.794  1.8553  0.0710 -0.0225
   55C14H8  CA8 1309  17.770   5.367  53.673  0.0956 -0.9516 -0.0261
   55C14H8  CA9 1310  17.983   5.415  54.056 -0.5691  1.0348 -0.8153
   55C14H8 CA10 1311  17.904   5.509  53.841 -0.1510  0.3594  0.3886
   55C14H8 CA11 1312  17.836   5.494  53.716  0.2687 -0.8315 -0.7471
   55C14H8 CA12 1313  18.047   5.534  54.095 -0.3710 -0.4894  0.0606
   55C14H8  HA5 1314  17.989   5.335  54.129 -0.1018  1.2054 -0.6655
   55C14H8 CA13 1315  17.973   5.628  53.883  0.1473 -0.2912  0.2320
   55C14H8  Br2 1316  17.844   5.634  53.584  0.1574  0.1020 -0.2008
   55C14H8 CA14 1317  18.043   5.635  54.003 -0.5608  0.3352  0.0493
   55C14H8  HA6 1318  18.097   5.551  54.189  0.5224 -2.7266  0.0273
   55C14H8  HA7 1319  17.992   5.711  53.817  2.6099 -1.2224 -0.3031
   55C14H8  HA8 1320  18.108   5.721  54.014 -0.1333 -0.0773  0.8733
   56C14H8  Br1 1321  17.792   5.324  54.454 -0.1441  0.0429 -0.1854
   56C14H8  CA1 1322  17.597   5.563  54.888  0.0408 -0.4030  0.3542
   56C14H8  CA2 1323  17.535   5.444  54.928 -0.2623  0.3470 -0.4344
   56C14H8  CA3 1324  17.547   5.328  54.847  0.2812  0.1394  0.1253
   56C14H8  CA4 1325  17.629   5.340  54.734 -0.5722 -0.1287 -0.0957
   56C14H8  CA5 1326  17.689   5.460  54.692 -0.5416  0.6360  0.0055
   56C14H8  CA6 1327  17.757   5.479  54.568 -0.2938  1.2192 -0.1246
   56C14H8  CA7 1328  17.825   5.600  54.533  0.3580  0.6566  0.6036
   56C14H8  HA1 1329  17.576   5.649  54.950  0.5592  0.2917 -0.4175
   56C14H8  HA2 1330  17.470   5.437  55.014 -0.0677 -1.3451 -0.4103
   56C14H8  HA3 1331  17.495   5.234  54.860  0.9150 -0.3022 -0.4696
   56C14H8  HA4 1332  17.638   5.250  54.674 -1.1359  0.1440 -0.6061
   56C14H8  CA8 1333  17.678   5.576  54.773 -0.0976  0.2714  0.3368
   56C14H8  CA9 1334  17.895   5.617  54.409  0.1681  0.2767 -0.0794
   56C14H8 CA10 1335  17.820   5.708  54.621 -0.5351  0.2482 -0.5160
   56C14H8 CA11 1336  17.748   5.699  54.741 -0.0963 -0.0432  0.1776
   56C14H8 CA12 1337  17.941   5.745  54.366 -0.0499 -0.0113 -0.0334
   56C14H8  HA5 1338  17.904   5.533  54.342  0.6290  0.7546 -0.6270
   56C14H8 CA13 1339  17.881   5.827  54.583  0.4572  0.6574  0.0769
   56C14H8  Br2 1340  17.743   5.842  54.863  0.1086  0.1337 -0.1544
   56C14H8 CA14 1341  17.942   5.852  54.456  0.7608  0.9344  0.0452
   56C14H8  HA6 1342  17.984   5.764  54.269  3.1677 -1.2493  1.1053
   56C14H8  HA7 1343  17.871   5.920  54.637  0.0423 -0.0445  1.2106
   56C14H8  HA8 1344  17.971   5.953  54.429  0.4705  1.0828  0.2910
   57C14H8  Br1 1345  19.013   1.055  49.000  0.1619  0.0400 -0.1566
   57C14H8  CA1 1346  18.857   1.294  48.544  0.0485  0.2020 -0.3635
   57C14H8  CA2 1347  18.799   1.172  48.503  0.1648 -0.6096  0.1291
   57C14H8  CA3 1348  18.809   1.058  48.580  0.2593  0.1289 -0.4744
   57C14H8  CA4 1349  18.875   1.068  48.706 -0.7121 -0.4551  0.6073
   57C14H8  CA5 1350  18.928   1.189  48.761 -0.9062 -0.0017 -0.1333
   57C14H8  CA6 1351  18.999   1.203  48.883  0.7236 -0.4187 -0.9011
   57C14H8  CA7 1352  19.052   1.332  48.924  0.9304 -0.5972 -0.0197
   57C14H8  HA1 1353  18.845   1.380  48.480  1.1031  0.4273 -0.2643
   57C14H8  HA2 1354  18.747   1.163  48.410  1.5669 -0.0570 -0.7340
   57C14H8  HA3 1355  18.774   0.959  48.553  0.4240 -0.8468  2.6830
   57C14H8  HA4 1356  18.873   0.977  48.764  0.4745 -0.0461  1.2924
   57C14H8  CA8 1357  18.918   1.305  48.675 -0.0885  0.0370 -0.1903
   57C14H8  CA9 1358  19.110   1.353  49.055  0.1860  0.0653  0.3145
   57C14H8 CA10 1359  19.038   1.447  48.836 -0.6775 -0.1913  0.7653
   57C14H8 CA11 1360  18.965   1.433  48.717  0.4871 -0.3356 -0.1985
   57C14H8 CA12 1361  19.168   1.476  49.087 -0.6464  0.0782 -0.3679
   57C14H8  HA5 1362  19.138   1.271  49.119 -0.4914 -1.1890 -0.9675
   57C14H8 CA13 1363  19.101   1.568  48.878  0.1948 -0.5945  0.2429
   57C14H8  Br2 1364  18.951   1.594  48.603  0.1256  0.1599 -0.0977
   57C14H8 CA14 1365  19.158   1.585  49.003 -0.1479 -0.3289  0.3434
   57C14H8  HA6 1366  19.223   1.474  49.180 -1.5999  1.0359  0.2221
   57C14H8  HA7 1367  19.094   1.656  48.816  0.2375 -0.4999  0.3732
   57C14H8  HA8 1368  19.215   1.671  49.035  0.1053 -0.3994  0.0775
   58C14H8  Br1 1369  18.919   1.293  49.422  0.1705 -0.0183  0.0881
   58C14H8  CA1 1370  18.744   1.507  49.888 -0.2593  0.2113  0.1472
   58C14H8  CA2 1371  18.689   1.380  49.912 -0.2803  0.5879 -0.2195
   58C14H8  CA3 1372  18.714   1.266  49.821 -0.3283 -0.0945 -0.5116
   58C14H8  CA4 1373  18.773   1.290  49.700  0.9524  0.3344  0.5855
   58C14H8  CA5 1374  18.824   1.418  49.666  0.7536  0.9499 -0.3043
   58C14H8  CA6 1375  18.891   1.439  49.535  0.0872  0.0276  0.8818
   58C14H8  CA7 1376  18.950   1.565  49.508  0.6854 -0.2360 -0.1386
   58C14H8  HA1 1377  18.735   1.586  49.960 -1.2950 -0.4784  0.7752
   58C14H8  HA2 1378  18.628   1.362  50.000  0.5652  0.7965  0.4186
   58C14H8  HA3 1379  18.669   1.173  49.851 -1.4677  0.8238  0.7189
   58C14H8  HA4 1380  18.787   1.194  49.651 -1.2633 -0.6875  1.8988
   58C14H8  CA8 1381  18.818   1.523  49.765  0.1471 -0.5115  0.0231
   58C14H8  CA9 1382  19.026   1.591  49.386 -0.0541 -0.3506 -0.3821
   58C14H8 CA10 1383  18.943   1.669  49.606  0.0638  0.1582 -0.2321
   58C14H8 CA11 1384  18.874   1.652  49.733 -0.5338  0.2197 -0.5257
   58C14H8 CA12 1385  19.079   1.716  49.359 -0.1213 -0.0220  0.0792
   58C14H8  HA5 1386  19.042   1.509  49.317  0.7284  0.1636 -0.8138
   58C14H8 CA13 1387  18.998   1.799  49.571 -0.0602 -0.2780 -0.3752
   58C14H8  Br2 1388  18.836   1.805  49.847 -0.1992 -0.2839 -0.0284
   58C14H8 CA14 1389  19.066   1.822  49.451  0.0795  0.3067 -0.6582
   58C14H8  HA6 1390  19.143   1.717  49.272 -0.4163  0.6281 -0.1408
   58C14H8  HA7 1391  18.988   1.882  49.640 -1.4167 -2.6268  2.3583
   58C14H8  HA8 1392  19.106   1.919  49.425 -2.6744  1.6990  0.0610
   59C14H8  Br1 1393  18.815   0.687  50.678  0.0027  0.1256  0.1781
   59C14H8  CA1 1394  18.643   0.887  50.208 -0.0354  0.2682 -0.2406
   59C14H8  CA2 1395  18.572   0.765  50.193 -0.1485 -0.4324  0.8341
   59C14H8  CA3 1396  18.589   0.661  50.285 -0.3556  0.1937 -0.0661
   59C14H8  CA4 1397  18.659   0.694  50.402  0.3332 -0.4360 -0.6890
   59C14H8  CA5 1398  18.722   0.815  50.425 -0.0365  0.4175 -0.2823
   59C14H8  CA6 1399  18.795   0.832  50.552 -0.1734 -0.7067  0.2967
   59C14H8  CA7 1400  18.851   0.963  50.579  0.6970  0.2842  0.5592
   59C14H8  HA1 1401  18.631   0.954  50.124  0.9688 -2.2686 -2.4685
   59C14H8  HA2 1402  18.527   0.746  50.096  0.1259 -0.2797  0.6791
   59C14H8  HA3 1403  18.548   0.562  50.271 -1.8419  1.0816 -2.1671
   59C14H8  HA4 1404  18.664   0.602  50.458 -0.4362 -0.0467  0.0327
   59C14H8  CA8 1405  18.713   0.920  50.328  0.3949 -0.2282  0.4353
   59C14H8  CA9 1406  18.917   0.985  50.702  0.8289  0.6356  0.2546
   59C14H8 CA10 1407  18.838   1.065  50.484 -0.7019  0.7543  0.0218
   59C14H8 CA11 1408  18.774   1.043  50.359  0.4448 -0.6753  0.4965
   59C14H8 CA12 1409  18.965   1.107  50.736  0.8441  1.1127 -0.0164
   59C14H8  HA5 1410  18.945   0.905  50.769  0.0961 -1.4512 -1.8403
   59C14H8 CA13 1411  18.899   1.187  50.516 -0.4061  0.0559 -0.1594
   59C14H8  Br2 1412  18.751   1.178  50.221  0.2908  0.4429  0.0443
   59C14H8 CA14 1413  18.960   1.210  50.644 -0.0230 -0.0604  0.2187
   59C14H8  HA6 1414  19.019   1.119  50.829  0.9065 -0.9760  0.2439
   59C14H8  HA7 1415  18.904   1.272  50.450 -0.3704 -0.1336 -0.3983
   59C14H8  HA8 1416  19.016   1.298  50.668  2.3897 -1.3641 -0.5072
   60C14H8  Br1 1417  18.684   0.919  51.073 -0.0637 -0.0992 -0.2092
   60C14H8  CA1 1418  18.507   1.132  51.529  0.6313 -0.2113 -0.4828
   60C14H8  CA2 1419  18.455   1.005  51.560 -0.0677 -0.2338  0.2072
   60C14H8  CA3 1420  18.470   0.900  51.470 -0.7438  1.2312  0.0163
   60C14H8  CA4 1421  18.548   0.915  51.348 -0.0995  0.6036  0.1349
   60C14H8  CA5 1422  18.599   1.045  51.322  0.3407 -0.0095  0.4507
   60C14H8  CA6 1423  18.665   1.061  51.197  0.1927 -0.4067  0.3458
   60C14H8  CA7 1424  18.728   1.188  51.170  0.1484  0.6388 -0.0018
   60C14H8  HA1 1425  18.476   1.213  51.593  0.8084 -0.1656 -0.4502
   60C14H8  HA2 1426  18.392   0.998  51.648 -2.1878  1.1125 -1.1415
   60C14H8  HA3 1427  18.422   0.804  51.482  1.3567  0.0733 -0.4946
   60C14H8  HA4 1428  18.543   0.835  51.275  1.3137 -0.2740  0.9851
   60C14H8  CA8 1429  18.584   1.156  51.413 -0.0083  0.0914 -0.3740
   60C14H8  CA9 1430  18.806   1.209  51.053  0.4476  0.8547 -0.1039
   60C14H8 CA10 1431  18.705   1.303  51.255 -0.1481 -0.8286 -0.7392
   60C14H8 CA11 1432  18.634   1.286  51.380 -1.1711 -1.0983  0.1063
   60C14H8 CA12 1433  18.869   1.324  51.024 -0.0181  0.0531  0.9366
   60C14H8  HA5 1434  18.815   1.139  50.971  0.7875  0.1555  0.5194
   60C14H8 CA13 1435  18.759   1.426  51.218 -0.1269 -0.0321  0.2670
   60C14H8  Br2 1436  18.631   1.430  51.511 -0.1001  0.1001 -0.0288
   60C14H8 CA14 1437  18.841   1.439  51.103  0.2048 -0.1387  0.6296
   60C14H8  HA6 1438  18.938   1.331  50.942 -1.4019 -2.4954 -0.5072
   60C14H8  HA7 1439  18.742   1.514  51.278 -2.5262  0.9641 -1.7513
   60C14H8  HA8 1440  18.891   1.534  51.087  1.3048 -0.6336  1.0670
   61C14H8  Br1 1441  18.501   0.321  52.353 -0.1551  0.0622 -0.1835
   61C14H8  CA1 1442  18.429   0.489  51.847  0.4368  0.2197  0.4506
   61C14H8  CA2 1443  18.369   0.367  51.826  0.1044  0.1133  1.0217
   61C14H8  CA3 1444  18.344   0.281  51.933 -0.2717  0.5214  0.0151
   61C14H8  CA4 1445  18.397   0.310  52.060 -0.1346  1.0292  0.2122
   61C14H8  CA5 1446  18.461   0.433  52.087  0.3094 -0.5356  0.6713
   61C14H8  CA6 1447  18.507   0.467  52.220  0.8421 -0.4044  0.0015
   61C14H8  CA7 1448  18.578   0.588  52.240 -0.3551  0.0232 -0.4447
   61C14H8  HA1 1449  18.421   0.562  51.767  1.7023  0.3063  0.3893
   61C14H8  HA2 1450  18.329   0.344  51.729 -1.2913  1.5017  1.2470
   61C14H8  HA3 1451  18.282   0.193  51.920  2.0914 -1.2236  0.3878
   61C14H8  HA4 1452  18.372   0.231  52.129 -0.1397  0.3647 -0.5493
   61C14H8  CA8 1453  18.476   0.525  51.980  0.2077 -0.4062 -0.3142
   61C14H8  CA9 1454  18.632   0.622  52.366  0.3091  0.6077 -0.2273
   61C14H8 CA10 1455  18.590   0.679  52.133  0.0712  0.8154 -0.1801
   61C14H8 CA11 1456  18.538   0.651  52.002  0.5877  0.4161  0.1355
   61C14H8 CA12 1457  18.696   0.746  52.391 -0.0899 -0.3793  0.2453
   61C14H8  HA5 1458  18.618   0.566  52.457  4.2294  2.6425  1.7489
   61C14H8 CA13 1459  18.645   0.805  52.159 -0.2766  0.5204 -0.1686
   61C14H8  Br2 1460  18.537   0.782  51.860 -0.1469 -0.1273 -0.2789
   61C14H8 CA14 1461  18.713   0.834  52.279 -0.5500 -0.3864  0.0361
   61C14H8  HA6 1462  18.732   0.774  52.489 -0.8413  0.5256  0.2768
   61C14H8  HA7 1463  18.650   0.886  52.088  2.0750  0.6836  0.1376
   61C14H8  HA8 1464  18.770   0.925  52.296 -0.0229 -0.3455 -1.8812
   62C14H8  Br1 1465  18.392   0.511  52.767  0.0487 -0.1297 -0.2923
   62C14H8  CA1 1466  18.258   0.737  53.234 -0.0696  0.1898 -0.3416
   62C14H8  CA2 1467  18.212   0.613  53.277  0.1561 -0.7287  0.1684
   62C14H8  CA3 1468  18.214   0.501  53.199 -0.2851  0.5958 -0.5643
   62C14H8  CA4 1469  18.277   0.514  53.072  0.0468  0.2331  0.2243
   62C14H8  CA5 1470  18.326   0.637  53.022  1.0019  0.6519  0.0253
   62C14H8  CA6 1471  18.385   0.657  52.888 -0.7874  0.2352  0.1076
   62C14H8  CA7 1472  18.441   0.784  52.852 -0.1393 -0.6319 -0.2744
   62C14H8  HA1 1473  18.243   0.817  53.304  1.5151  1.7362 -1.7213
   62C14H8  HA2 1474  18.158   0.611  53.371  0.4651 -0.2770  0.3602
   62C14H8  HA3 1475  18.180   0.404  53.233  1.0321  0.2503 -0.2089
   62C14H8  HA4 1476  18.277   0.427  53.008 -2.9081 -0.4009  1.0132
   62C14H8  CA8 1477  18.320   0.754  53.108 -0.7799 -0.1375 -0.2959
   62C14H8  CA9 1478  18.499   0.807  52.722 -0.1157  0.3143  0.6230
   62C14H8 CA10 1479  18.446   0.897  52.945 -0.1042  0.3734 -0.1093
   62C14H8 CA11 1480  18.379   0.883  53.074  0.8098  0.2328  0.3291
   62C14H8 CA12 1481  18.550   0.931  52.688  0.4394  0.5302 -0.6709
   62C14H8  HA5 1482  18.504   0.733  52.643 -0.1725  0.8872  0.0785
   62C14H8 CA13 1483  18.497   1.025  52.905  0.3404 -0.0956 -0.3019
   62C14H8  Br2 1484  18.379   1.031  53.189 -0.0769  0.2168  0.1835
   62C14H8 CA14 1485  18.551   1.042  52.775 -0.0933  0.2453 -0.6270
   62C14H8  HA6 1486  18.586   0.939  52.587 -0.0428  0.8921 -0.8213
   62C14H8  HA7 1487  18.477   1.121  52.950  0.6558  0.3143 -1.0201
   62C14H8  HA8 1488  18.583   1.142  52.747  0.5761  0.0236 -0.6466
   63C14H8  Br1 1489  18.376  18.302  54.013 -0.0949  0.1927 -0.1300
   63C14H8  CA1 1490  18.240   0.047  53.509 -0.1821 -0.1336 -0.7563
   63C14H8  CA2 1491  18.161  18.313  53.509  0.1358 -0.1684 -0.2759
   63C14H8  CA3 1492  18.176  18.221  53.614 -0.1690  0.0212  0.0360
   63C14H8  CA4 1493  18.245  18.254  53.730  0.0414  0.5762  0.0073
   63C14H8  CA5 1494  18.310  18.380  53.740 -0.3699  0.0467 -0.2414
   63C14H8  CA6 1495  18.391   0.023  53.857 -0.2007  0.1144  0.7465
   63C14H8  CA7 1496  18.454   0.154  53.867 -0.5703 -0.1761 -0.1631
   63C14H8  HA1 1497  18.234   0.115  53.425 -1.2694 -1.1223 -1.4969
   63C14H8  HA2 1498  18.106  18.290  53.420 -0.0766  0.5919 -0.3434
   63C14H8  HA3 1499  18.133  18.123  53.599  2.2302 -1.0429 -0.0611
   63C14H8  HA4 1500  18.251  18.171  53.799 -2.3735 -0.7494 -1.2846
   63C14H8  CA8 1501  18.308   0.084  53.627  0.3224  0.8095  0.2649
   63C14H8  CA9 1502  18.528   0.199  53.981  0.3736  0.5325 -0.0700
   63C14H8 CA10 1503  18.446   0.246  53.754  0.0444 -0.1439 -0.4737
   63C14H8 CA11 1504  18.385   0.201  53.636 -0.4453 -0.0326 -0.2748
   63C14H8 CA12 1505  18.597   0.323  53.981  0.0351  0.0141 -0.4762
   63C14H8  HA5 1506  18.562   0.129  54.057 -2.3716 -1.6304 -0.7651
   63C14H8 CA13 1507  18.515   0.371  53.759 -0.2425 -0.0248 -0.0687
   63C14H8  Br2 1508  18.398   0.318  53.481  0.1022 -0.0695  0.3347
   63C14H8 CA14 1509  18.589   0.411  53.874  0.5270  0.9103  0.6192
   63C14H8  HA6 1510  18.657   0.352  54.066  0.9994  0.7804 -1.3963
   63C14H8  HA7 1511  18.518   0.444  53.680  1.2786 -0.4667 -0.4227
   63C14H8  HA8 1512  18.648   0.501  53.884  1.4870  0.3671 -0.0198
   64C14H8  Br1 1513  18.308   0.161  54.327 -0.4015  0.1898  0.2614
   64C14H8  CA1 1514  18.125   0.387  54.782  0.3658 -0.0461  0.3912
   64C14H8  CA2 1515  18.070   0.261  54.813  0.4213  0.1080  0.2407
   64C14H8  CA3 1516  18.081   0.152  54.726  0.3670  0.5400  0.0203
   64C14H8  CA4 1517  18.155   0.162  54.610 -0.0531  0.7800  0.2723
   64C14H8  CA5 1518  18.216   0.287  54.574  0.1983  0.3539  0.3657
   64C14H8  CA6 1519  18.281   0.301  54.448 -0.6069  0.0496  0.4138
   64C14H8  CA7 1520  18.348   0.421  54.413  0.7110  0.0949 -0.0129
   64C14H8  HA1 1521  18.117   0.473  54.847 -0.5933  1.0854 -1.1821
   64C14H8  HA2 1522  18.009   0.242  54.901  0.3733 -0.0057  0.1900
   64C14H8  HA3 1523  18.025   0.063  54.750 -1.0475  1.6141  0.8033
   64C14H8  HA4 1524  18.151   0.080  54.540 -3.1268  2.3353 -1.4770
   64C14H8  CA8 1525  18.198   0.398  54.661  0.2154 -0.2493  0.1972
   64C14H8  CA9 1526  18.406   0.442  54.283 -0.2271 -0.8331 -0.0577
   64C14H8 CA10 1527  18.321   0.532  54.497 -0.1541 -0.3969  0.6294
   64C14H8 CA11 1528  18.254   0.520  54.621  0.4619  0.5212 -0.7252
   64C14H8 CA12 1529  18.451   0.569  54.246  0.8529  0.2169  0.4257
   64C14H8  HA5 1530  18.440   0.365  54.215  1.2195 -0.1686 -0.1072
   64C14H8 CA13 1531  18.354   0.663  54.445 -0.4208 -0.1822  0.2828
   64C14H8  Br2 1532  18.251   0.671  54.744 -0.1738 -0.1584 -0.2456
   64C14H8 CA14 1533  18.416   0.681  54.324 -0.2568 -0.5799 -0.0925
   64C14H8  HA6 1534  18.505   0.583  54.154 -1.3412  1.2636 -0.7091
   64C14H8  HA7 1535  18.345   0.752  54.505  0.0820 -1.1933  1.9238
   64C14H8  HA8 1536  18.444   0.782  54.300 -0.3544 -0.4345  0.4157
   65C14H8  Br1 1537  18.946   1.947  49.049  0.1659 -0.0471  0.0676
   65C14H8  CA1 1538  18.857   2.145  48.556 -1.4964 -0.0264 -0.0573
   65C14H8  CA2 1539  18.805   2.020  48.522 -0.4466  0.1980  0.2806
   65C14H8  CA3 1540  18.796   1.914  48.615 -0.5055 -0.4990  0.6021
   65C14H8  CA4 1541  18.857   1.929  48.746  0.3730  0.0418  0.1569
   65C14H8  CA5 1542  18.892   2.062  48.789  0.2200  0.0971  0.4665
   65C14H8  CA6 1543  18.945   2.088  48.919  0.1008 -0.1892 -0.0927
   65C14H8  CA7 1544  18.999   2.218  48.950  0.5163  0.1419 -0.1127
   65C14H8  HA1 1545  18.866   2.210  48.470 -0.2903  0.5794  0.5110
   65C14H8  HA2 1546  18.768   2.003  48.422 -0.7760 -0.1606  0.4609
   65C14H8  HA3 1547  18.758   1.816  48.588  1.0928 -0.7508 -0.8375
   65C14H8  HA4 1548  18.843   1.846  48.814 -0.7138 -0.0871 -0.2120
   65C14H8  CA8 1549  18.907   2.163  48.689  0.2317  0.3536  0.6986
   65C14H8  CA9 1550  19.050   2.246  49.077  0.4785 -0.3946  0.3499
   65C14H8 CA10 1551  19.009   2.319  48.846 -0.7864  0.0894  0.1921
   65C14H8 CA11 1552  18.957   2.289  48.717 -0.0188 -0.1938  0.5291
   65C14H8 CA12 1553  19.100   2.373  49.109 -0.2026 -0.1134  0.4762
   65C14H8  HA5 1554  19.055   2.172  49.156 -2.8270  0.5071  1.5052
   65C14H8 CA13 1555  19.065   2.444  48.885  0.1568 -0.9484  0.2925
   65C14H8  Br2 1556  18.973   2.421  48.579 -0.4966  0.0421  0.1097
   65C14H8 CA14 1557  19.103   2.477  49.016 -0.7365  0.1558  0.2137
   65C14H8  HA6 1558  19.138   2.394  49.208 -0.4231  0.7118  0.3907
   65C14H8  HA7 1559  19.078   2.527  48.817  1.4334  1.7960  3.7205
   65C14H8  HA8 1560  19.160   2.567  49.036 -1.6866  0.6205  0.8598
   66C14H8  Br1 1561  18.875   2.202  49.465  0.2496  0.1880 -0.3103
   66C14H8  CA1 1562  18.683   2.408  49.925 -0.0131  0.4622 -0.4044
   66C14H8  CA2 1563  18.638   2.281  49.956 -0.0211 -0.5156 -0.6927
   66C14H8  CA3 1564  18.637   2.178  49.864 -0.6012 -0.1287  0.1999
   66C14H8  CA4 1565  18.700   2.202  49.737  0.3982 -0.5725  1.2469
   66C14H8  CA5 1566  18.774   2.318  49.714  0.5446  0.3461  0.7012
   66C14H8  CA6 1567  18.842   2.347  49.592  0.2315  0.0194  0.2522
   66C14H8  CA7 1568  18.901   2.476  49.570 -0.5373 -0.2256  0.4605
   66C14H8  HA1 1569  18.658   2.482  49.999 -0.0709  2.2185 -2.1568
   66C14H8  HA2 1570  18.582   2.267  50.047  1.2812 -1.7326 -0.0775
   66C14H8  HA3 1571  18.588   2.085  49.888  1.7413 -0.9330  2.0463
   66C14H8  HA4 1572  18.708   2.115  49.674  0.9029  0.1331  0.3185
   66C14H8  CA8 1573  18.758   2.425  49.806 -0.2314  0.3815 -0.5915
   66C14H8  CA9 1574  18.974   2.505  49.451  0.2723  0.7794 -0.3326
   66C14H8 CA10 1575  18.889   2.580  49.668  0.2924 -0.2783  0.9016
   66C14H8 CA11 1576  18.814   2.557  49.782 -0.3134  0.1175 -0.6698
   66C14H8 CA12 1577  19.037   2.627  49.426 -0.1153 -0.8988 -0.2303
   66C14H8  HA5 1578  18.988   2.431  49.373  2.3156  2.4964 -1.6496
   66C14H8 CA13 1579  18.950   2.707  49.640 -0.5019  0.4393 -0.3160
   66C14H8  Br2 1580  18.798   2.692  49.923  0.2844  0.3136 -0.0491
   66C14H8 CA14 1581  19.022   2.727  49.523 -0.2477  0.0541 -0.0269
   66C14H8  HA6 1582  19.084   2.639  49.330 -0.4375 -1.8813 -0.5204
   66C14H8  HA7 1583  18.947   2.785  49.715  2.6558 -1.4372  1.8705
   66C14H8  HA8 1584  19.067   2.823  49.505 -1.5083  0.7571  0.5305
   67C14H8  Br1 1585  18.780   1.567  50.727  0.1440 -0.0240  0.1797
   67C14H8  CA1 1586  18.632   1.746  50.238 -0.3931 -0.5544 -0.1825
   67C14H8  CA2 1587  18.584   1.617  50.212 -0.8680 -0.6943 -0.1469
   67C14H8  CA3 1588  18.589   1.513  50.308  0.3745  0.1278 -0.4593
   67C14H8  CA4 1589  18.654   1.542  50.429  1.0290 -0.1432  0.0728
   67C14H8  CA5 1590  18.700   1.674  50.461 -0.7850  0.6502 -0.4258
   67C14H8  CA6 1591  18.769   1.699  50.585 -0.3016 -0.5786 -0.5984
   67C14H8  CA7 1592  18.815   1.833  50.613 -0.2935  0.2876 -0.5452
   67C14H8  HA1 1593  18.610   1.819  50.162  0.1953 -0.4300 -0.2358
   67C14H8  HA2 1594  18.547   1.590  50.114  1.0805 -2.7417 -0.3589
   67C14H8  HA3 1595  18.547   1.414  50.298 -1.7864  1.0470 -0.7273
   67C14H8  HA4 1596  18.656   1.457  50.495  3.5827 -0.4628 -0.3869
   67C14H8  CA8 1597  18.691   1.774  50.363 -0.3536 -0.0335 -0.1321
   67C14H8  CA9 1598  18.881   1.869  50.734 -0.3099  0.2658 -0.2483
   67C14H8 CA10 1599  18.788   1.937  50.519 -0.3696 -0.4007  0.2095
   67C14H8 CA11 1600  18.731   1.905  50.394 -0.3956  0.1562 -0.5893
   67C14H8 CA12 1601  18.923   2.000  50.762 -0.1923 -0.6454  0.3921
   67C14H8  HA5 1602  18.908   1.799  50.812  1.0312 -1.0950 -1.8977
   67C14H8 CA13 1603  18.834   2.073  50.548 -0.0018  0.7384  0.4133
   67C14H8  Br2 1604  18.701   2.049  50.273  0.1030 -0.3755 -0.1780
   67C14H8 CA14 1605  18.905   2.100  50.665  0.2433 -0.0650  0.2054
   67C14H8  HA6 1606  18.980   2.022  50.852  1.1115 -0.2327 -0.5118
   67C14H8  HA7 1607  18.812   2.155  50.482 -0.2363  0.4829  0.1694
   67C14H8  HA8 1608  18.936   2.201  50.685 -0.7657 -0.0799  1.9892
   68C14H8  Br1 1609  18.659   1.819  51.083  0.1959  0.2249  0.0812
   68C14H8  CA1 1610  18.502   1.995  51.560  0.2763  0.4802 -0.1579
   68C14H8  CA2 1611  18.447   1.867  51.580 -0.1825  0.3003  0.4819
   68C14H8  CA3 1612  18.464   1.773  51.485 -0.3606  0.0121 -0.5097
   68C14H8  CA4 1613  18.530   1.800  51.360 -0.1168 -0.4104  0.0267
   68C14H8  CA5 1614  18.591   1.928  51.341  0.1358  0.4907  0.0118
   68C14H8  CA6 1615  18.659   1.960  51.221  0.1756 -0.5077 -0.1372
   68C14H8  CA7 1616  18.711   2.090  51.197 -0.1420 -0.1353  0.6115
   68C14H8  HA1 1617  18.488   2.066  51.640  3.5235  1.0335 -0.0145
   68C14H8  HA2 1618  18.386   1.849  51.667  2.0750 -2.2619  1.6143
   68C14H8  HA3 1619  18.415   1.677  51.492 -0.5670  0.1478 -0.1146
   68C14H8  HA4 1620  18.544   1.717  51.293  0.1900  0.9281 -1.5914
   68C14H8  CA8 1621  18.576   2.028  51.444 -0.9060 -0.6630 -0.4254
   68C14H8  CA9 1622  18.772   2.122  51.072 -0.7135  0.0767 -0.5444
   68C14H8 CA10 1623  18.694   2.194  51.299 -0.4814  0.0616 -0.0245
   68C14H8 CA11 1624  18.627   2.160  51.418  0.5580 -0.3451  0.6301
   68C14H8 CA12 1625  18.817   2.252  51.054  0.0361 -0.6607 -0.1402
   68C14H8  HA5 1626  18.780   2.050  50.993  1.5294 -0.5250  0.1994
   68C14H8 CA13 1627  18.736   2.325  51.267 -0.2609 -0.4941 -0.0985
   68C14H8  Br2 1628  18.597   2.300  51.541  0.1915  0.0785 -0.1042
   68C14H8 CA14 1629  18.801   2.353  51.152 -0.3091 -0.0518 -0.0933
   68C14H8  HA6 1630  18.878   2.272  50.967  3.7013 -3.3875  1.6672
   68C14H8  HA7 1631  18.714   2.411  51.329 -1.7585 -0.1214 -1.1205
   68C14H8  HA8 1632  18.837   2.454  51.141 -2.1062  0.4907 -1.0431
   69C14H8  Br1 1633  18.523   1.153  52.346 -0.0878 -0.1032 -0.1661
   69C14H8  CA1 1634  18.404   1.332  51.852  0.1814 -0.1519  0.0297
   69C14H8  CA2 1635  18.352   1.203  51.822 -0.1385  0.3476 -0.0690
   69C14H8  CA3 1636  18.356   1.100  51.922  0.5732 -0.2857  0.4618
   69C14H8  CA4 1637  18.418   1.132  52.047  0.6527 -0.5925  0.2115
   69C14H8  CA5 1638  18.470   1.257  52.076 -0.4853 -0.1260  0.5536
   69C14H8  CA6 1639  18.529   1.287  52.207  0.7429 -0.0065  0.1455
   69C14H8  CA7 1640  18.582   1.413  52.232  0.2464 -0.0708 -0.4417
   69C14H8  HA1 1641  18.392   1.405  51.773 -0.7452 -2.5494 -2.1501
   69C14H8  HA2 1642  18.319   1.180  51.722  0.4194 -1.2183  0.0821
   69C14H8  HA3 1643  18.314   1.002  51.906 -0.9260  0.2403  1.0325
   69C14H8  HA4 1644  18.432   1.051  52.117  1.3932 -0.2344  0.4916
   69C14H8  CA8 1645  18.469   1.360  51.976 -0.3888  0.0734 -0.4591
   69C14H8  CA9 1646  18.645   1.440  52.361 -0.3274  0.4861 -0.2991
   69C14H8 CA10 1647  18.588   1.510  52.131 -0.0414 -0.3799 -0.4174
   69C14H8 CA11 1648  18.522   1.486  52.007  0.3994  0.4030  0.6592
   69C14H8 CA12 1649  18.709   1.562  52.378  0.5711 -0.1035  0.3297
   69C14H8  HA5 1650  18.650   1.366  52.439  0.9516  0.6800 -0.1821
   69C14H8 CA13 1651  18.643   1.640  52.163  0.7642  0.3584 -0.3096
   69C14H8  Br2 1652  18.517   1.615  51.865  0.0610  0.1426  0.0554
   69C14H8 CA14 1653  18.709   1.661  52.284  0.2995 -0.3999  0.1062
   69C14H8  HA6 1654  18.776   1.584  52.460  0.1523  1.0151  0.3835
   69C14H8  HA7 1655  18.644   1.723  52.095 -0.6117  0.4676 -0.2000
   69C14H8  HA8 1656  18.765   1.751  52.301 -1.6729  1.0535 -0.8317
   70C14H8  Br1 1657  18.428   1.406  52.745  0.2353 -0.2038 -0.3237
   70C14H8  CA1 1658  18.235   1.603  53.198 -0.0182  0.4029 -0.4196
   70C14H8  CA2 1659  18.186   1.476  53.235 -0.2089 -0.8834 -0.3263
   70C14H8  CA3 1660  18.214   1.366  53.157  0.1708 -0.1492 -0.1005
   70C14H8  CA4 1661  18.293   1.386  53.038 -0.2945 -0.3888  0.2716
   70C14H8  CA5 1662  18.331   1.519  52.993  0.4370  0.0728  0.1201
   70C14H8  CA6 1663  18.401   1.549  52.870  0.5632 -0.2544 -0.1301
   70C14H8  CA7 1664  18.447   1.684  52.838  0.2482  0.1474 -0.0616
   70C14H8  HA1 1665  18.232   1.675  53.279 -0.4615 -0.9765  0.8017
   70C14H8  HA2 1666  18.137   1.464  53.331  1.1228  1.0923  0.6252
   70C14H8  HA3 1667  18.179   1.269  53.190  0.3485  0.2909  1.4101
   70C14H8  HA4 1668  18.334   1.299  52.989 -2.3659 -2.1374  1.5548
   70C14H8  CA8 1669  18.308   1.628  53.079  0.2274  0.6551 -0.4764
   70C14H8  CA9 1670  18.512   1.703  52.712  0.0490  0.2810  0.4084
   70C14H8 CA10 1671  18.432   1.789  52.929 -0.3441 -0.0679  0.2854
   70C14H8 CA11 1672  18.365   1.762  53.051 -0.7092  0.3993  0.1789
   70C14H8 CA12 1673  18.559   1.833  52.672  0.1165 -0.7354  0.0054
   70C14H8  HA5 1674  18.517   1.625  52.637  2.2853  0.1430  0.6662
   70C14H8 CA13 1675  18.478   1.919  52.887  0.7742  0.2995  0.2468
   70C14H8  Br2 1676  18.353   1.907  53.178 -0.0606  0.3735  0.1052
   70C14H8 CA14 1677  18.552   1.935  52.770  0.4727 -0.6340 -0.1799
   70C14H8  HA6 1678  18.607   1.854  52.578 -0.0512  2.0566  0.4765
   70C14H8  HA7 1679  18.450   1.998  52.954 -2.7527 -1.7390  1.3400
   70C14H8  HA8 1680  18.581   2.031  52.731  0.0824 -0.7433 -0.7514
   71C14H8  Br1 1681  18.261   0.816  54.029  0.1061 -0.0367 -0.2450
   71C14H8  CA1 1682  18.134   1.020  53.555 -0.8603 -0.0237  0.2724
   71C14H8  CA2 1683  18.073   0.894  53.518 -0.1315  0.1958  0.1737
   71C14H8  CA3 1684  18.084   0.792  53.613 -0.0993 -0.0796 -0.1688
   71C14H8  CA4 1685  18.137   0.810  53.740 -0.6034  0.8468  1.0532
   71C14H8  CA5 1686  18.210   0.932  53.768 -0.5702  0.1852  0.9317
   71C14H8  CA6 1687  18.278   0.952  53.894  0.1531  0.1159  0.7295
   71C14H8  CA7 1688  18.339   1.074  53.931  0.4267  0.5584  0.4016
   71C14H8  HA1 1689  18.143   1.093  53.475 -1.0060 -0.8836 -0.5290
   71C14H8  HA2 1690  18.033   0.888  53.418  2.8566 -0.4437 -1.0361
   71C14H8  HA3 1691  18.039   0.695  53.598  0.5436 -0.3923 -0.0767
   71C14H8  HA4 1692  18.117   0.735  53.815 -1.1936 -0.4907 -0.4129
   71C14H8  CA8 1693  18.214   1.036  53.673  0.1222  0.1869 -0.0903
   71C14H8  CA9 1694  18.393   1.094  54.062  0.0502 -0.0423 -0.3583
   71C14H8 CA10 1695  18.339   1.176  53.834 -0.6472  0.2011  0.6369
   71C14H8 CA11 1696  18.285   1.160  53.699 -0.3569  0.5491 -0.2887
   71C14H8 CA12 1697  18.449   1.214  54.095  0.6215  0.0797 -0.0620
   71C14H8  HA5 1698  18.383   1.023  54.143  0.3610 -0.9500 -1.1246
   71C14H8 CA13 1699  18.401   1.299  53.867  0.7174  0.0710  0.5544
   71C14H8  Br2 1700  18.282   1.299  53.567  0.1413 -0.3273  0.3140
   71C14H8 CA14 1701  18.461   1.313  53.994 -0.0516  0.0707  1.1026
   71C14H8  HA6 1702  18.493   1.220  54.194 -0.6595  0.2147  0.5223
   71C14H8  HA7 1703  18.407   1.382  53.799 -0.9022 -1.4171 -1.4797
   71C14H8  HA8 1704  18.513   1.407  54.009  0.8560 -0.2435  0.0050
   72C14H8  Br1 1705  18.191   1.035  54.417 -0.1743  0.1779 -0.2506
   72C14H8  CA1 1706  18.046   1.234  54.890  0.2751  0.0291  0.2045
   72C14H8  CA2 1707  17.991   1.108  54.920 -0.1168 -0.4173 -0.6303
   72C14H8  CA3 1708  18.011   1.002  54.834  0.0102 -0.2503 -0.0165
   72C14H8  CA4 1709  18.075   1.024  54.710 -0.4206  0.1254  0.2786
   72C14H8  CA5 1710  18.128   1.152  54.674  0.4348  1.1617 -0.0502
   72C14H8  CA6 1711  18.191   1.179  54.548  0.2203  0.4520  0.8141
   72C14H8  CA7 1712  18.238   1.312  54.517  0.0952  0.3720  0.1068
   72C14H8  HA1 1713  18.018   1.317  54.955  2.3336  0.6113  0.3933
   72C14H8  HA2 1714  17.934   1.105  55.012 -0.0371  1.3865 -0.5076
   72C14H8  HA3 1715  17.965   0.905  54.845 -3.2099  1.2118  0.1926
   72C14H8  HA4 1716  18.079   0.940  54.641  0.2991  0.1488  0.2894
   72C14H8  CA8 1717  18.115   1.260  54.766 -1.0336  0.5281  0.2876
   72C14H8  CA9 1718  18.300   1.341  54.392  0.2586  0.0150 -0.6514
   72C14H8 CA10 1719  18.222   1.418  54.613  0.0794  0.0720 -0.2328
   72C14H8 CA11 1720  18.156   1.394  54.735  0.0971 -0.5478 -0.2500
   72C14H8 CA12 1721  18.352   1.468  54.367 -0.2515 -0.0282 -0.5546
   72C14H8  HA5 1722  18.315   1.263  54.319  0.8414 -0.5877  0.0939
   72C14H8 CA13 1723  18.255   1.549  54.573  0.7050  0.1786 -0.6956
   72C14H8  Br2 1724  18.128   1.539  54.860 -0.1028  0.0219  0.0086
   72C14H8 CA14 1725  18.329   1.573  54.453 -0.0031  0.0633 -0.0033
   72C14H8  HA6 1726  18.416   1.488  54.282 -0.9670 -0.0466 -1.1079
   72C14H8  HA7 1727  18.234   1.631  54.639 -1.7885 -0.8384 -0.1628
   72C14H8  HA8 1728  18.373   1.667  54.421  2.4737 -1.3422 -0.9372
   73C14H8  Br1 1729  18.956   2.829  49.039  0.1878  0.0141  0.1958
   73C14H8  CA1 1730  18.841   3.020  48.556 -0.8433 -0.0487 -0.2989
   73C14H8  CA2 1731  18.794   2.892  48.523  0.0693  0.6499  0.3409
   73C14H8  CA3 1732  18.790   2.788  48.627 -0.2378 -0.2623  0.2365
   73C14H8  CA4 1733  18.837   2.817  48.753  0.7845 -0.0455 -0.0941
   73C14H8  CA5 1734  18.893   2.947  48.784  0.0130  0.3145  0.2603
   73C14H8  CA6 1735  18.949   2.969  48.911 -0.8454  0.1334  0.2939
   73C14H8  CA7 1736  19.012   3.094  48.936 -0.8700 -0.0261  0.7211
   73C14H8  HA1 1737  18.832   3.096  48.480 -4.5895 -2.3321 -2.3033
   73C14H8  HA2 1738  18.760   2.863  48.425  2.1742 -3.1708  0.6120
   73C14H8  HA3 1739  18.750   2.690  48.607  0.8696 -0.7312  0.2457
   73C14H8  HA4 1740  18.816   2.740  48.826 -0.2229 -1.5168 -1.8932
   73C14H8  CA8 1741  18.890   3.047  48.685  0.5272 -0.1022  0.6787
   73C14H8  CA9 1742  19.076   3.122  49.059 -0.4373  0.5799  0.8584
   73C14H8 CA10 1743  19.010   3.198  48.838 -0.2921  0.5357 -0.1620
   73C14H8 CA11 1744  18.944   3.180  48.718 -0.0468  0.0249 -0.1758
   73C14H8 CA12 1745  19.144   3.239  49.083 -0.0347  0.8897 -0.3644
   73C14H8  HA5 1746  19.085   3.045  49.133 -0.0875 -0.5520 -0.3341
   73C14H8 CA13 1747  19.065   3.328  48.876  0.2835  0.0179  0.1334
   73C14H8  Br2 1748  18.938   3.316  48.583  0.0929 -0.0960  0.2165
   73C14H8 CA14 1749  19.138   3.345  48.993  0.4746  0.9997  0.0510
   73C14H8  HA6 1750  19.206   3.234  49.170 -0.6690 -1.0018  0.0031
   73C14H8  HA7 1751  19.078   3.403  48.798 -1.6028 -0.3934 -0.6023
   73C14H8  HA8 1752  19.205   3.429  49.006  1.6660  0.0025  0.4001
   74C14H8  Br1 1753  18.857   3.041  49.438 -0.0266  0.2308  0.4059
   74C14H8  CA1 1754  18.693   3.264  49.901 -0.0590 -0.1740 -0.1485
   74C14H8  CA2 1755  18.638   3.142  49.936  0.5753  0.0139 -0.6294
   74C14H8  CA3 1756  18.655   3.033  49.851  0.1216  0.2234  0.1206
   74C14H8  CA4 1757  18.730   3.048  49.734  0.4135 -0.7557 -0.1320
   74C14H8  CA5 1758  18.783   3.171  49.690  0.8287 -0.1744 -0.6781
   74C14H8  CA6 1759  18.856   3.186  49.569  0.1807 -0.5701 -0.7150
   74C14H8  CA7 1760  18.923   3.307  49.536  0.0760  0.5258  0.1036
   74C14H8  HA1 1761  18.670   3.343  49.971  1.9739 -0.4070  0.8243
   74C14H8  HA2 1762  18.581   3.130  50.027 -0.2612 -0.3418 -1.1918
   74C14H8  HA3 1763  18.609   2.935  49.859  1.4303 -0.3172  1.2256
   74C14H8  HA4 1764  18.734   2.958  49.673 -0.2302 -0.5441 -0.4931
   74C14H8  CA8 1765  18.767   3.279  49.780  0.6901  0.6090  0.5021
   74C14H8  CA9 1766  18.985   3.328  49.413 -0.0958  0.5430 -0.0675
   74C14H8 CA10 1767  18.907   3.421  49.626  0.4587 -0.5113  0.1355
   74C14H8 CA11 1768  18.832   3.400  49.747 -0.4048  0.7184 -0.2962
   74C14H8 CA12 1769  19.052   3.452  49.386 -0.2833  0.1583  0.4845
   74C14H8  HA5 1770  18.996   3.257  49.333  0.6252  0.5998 -0.0315
   74C14H8 CA13 1771  18.959   3.549  49.588 -0.7564  0.4975  0.4332
   74C14H8  Br2 1772  18.816   3.543  49.874  0.1632 -0.0675  0.4387
   74C14H8 CA14 1773  19.031   3.566  49.464  0.1960 -0.1301 -0.4003
   74C14H8  HA6 1774  19.103   3.460  49.291  0.1324  0.5759  0.7401
   74C14H8  HA7 1775  18.956   3.636  49.652  1.5806 -0.3148  1.7125
   74C14H8  HA8 1776  19.067   3.666  49.445 -0.6482  0.1971 -0.3046
   75C14H8  Br1 1777  18.731   2.421  50.719  0.1963  0.0527 -0.0489
   75C14H8  CA1 1778  18.570   2.610  50.240  0.3946  0.0932 -0.3400
   75C14H8  CA2 1779  18.514   2.484  50.212 -0.3544  0.3749 -0.0762
   75C14H8  CA3 1780  18.536   2.386  50.301 -0.0889  0.0323 -0.4004
   75C14H8  CA4 1781  18.591   2.401  50.429  0.5893 -0.4693  0.8288
   75C14H8  CA5 1782  18.642   2.534  50.461  0.2202  0.6303  0.1653
   75C14H8  CA6 1783  18.704   2.559  50.589 -0.2275 -0.5048  0.1362
   75C14H8  CA7 1784  18.748   2.688  50.619  0.1159 -0.3288  0.7671
   75C14H8  HA1 1785  18.566   2.681  50.159 -0.9624  0.8724  0.3854
   75C14H8  HA2 1786  18.475   2.469  50.112 -0.0151  3.1372 -0.6714
   75C14H8  HA3 1787  18.514   2.283  50.277 -1.8356  0.2662  0.1553
   75C14H8  HA4 1788  18.601   2.319  50.499  1.7497 -0.4880  0.6390
   75C14H8  CA8 1789  18.629   2.638  50.362  0.2899 -0.0333  0.6130
   75C14H8  CA9 1790  18.797   2.726  50.750 -0.5701 -0.2533  0.4159
   75C14H8 CA10 1791  18.750   2.792  50.515 -0.2444  0.6986  0.4276
   75C14H8 CA11 1792  18.695   2.764  50.386 -0.2432 -0.0862  0.0352
   75C14H8 CA12 1793  18.854   2.855  50.770 -0.2082  0.1295  0.1589
   75C14H8  HA5 1794  18.778   2.671  50.841 -2.7192 -2.1112 -1.0986
   75C14H8 CA13 1795  18.805   2.922  50.546 -0.0373 -0.3110  0.4131
   75C14H8  Br2 1796  18.687   2.901  50.249 -0.0673  0.0728  0.0431
   75C14H8 CA14 1797  18.867   2.948  50.668  0.5839  0.9289  0.5021
   75C14H8  HA6 1798  18.900   2.876  50.866 -0.5431 -1.9713  0.8051
   75C14H8  HA7 1799  18.816   2.994  50.466 -0.0839  1.4384  1.9602
   75C14H8  HA8 1800  18.916   3.043  50.683  1.3674  1.3145 -3.7395
   76C14H8  Br1 1801  18.632   2.661  51.138 -0.0217  0.0511 -0.2110
   76C14H8  CA1 1802  18.424   2.889  51.590 -0.6112  0.0437  0.2605
   76C14H8  CA2 1803  18.382   2.759  51.622 -0.0598  0.1083 -0.2711
   76C14H8  CA3 1804  18.418   2.646  51.543  0.9289 -0.4749 -0.0206
   76C14H8  CA4 1805  18.502   2.660  51.430  0.9803 -0.0610 -0.8333
   76C14H8  CA5 1806  18.540   2.792  51.389 -0.4497  0.6287  0.5698
   76C14H8  CA6 1807  18.619   2.808  51.270  0.4088  0.3464  0.2244
   76C14H8  CA7 1808  18.649   2.937  51.228  0.6068 -0.1367 -0.1144
   76C14H8  HA1 1809  18.395   2.963  51.662 -1.7054  0.2372 -0.3678
   76C14H8  HA2 1810  18.334   2.733  51.715  1.5397 -4.0870 -0.5058
   76C14H8  HA3 1811  18.377   2.550  51.570 -2.3211  0.9064  0.2200
   76C14H8  HA4 1812  18.523   2.571  51.373  0.9445 -1.1922  0.8726
   76C14H8  CA8 1813  18.514   2.907  51.475  0.1961  0.0810 -0.7779
   76C14H8  CA9 1814  18.717   2.955  51.104  0.6673  0.1402  0.0015
   76C14H8 CA10 1815  18.626   3.052  51.314  0.0556 -0.2124 -0.1783
   76C14H8 CA11 1816  18.567   3.034  51.447  0.1998 -0.2125  0.4580
   76C14H8 CA12 1817  18.749   3.082  51.061 -0.0756 -0.1057  0.0560
   76C14H8  HA5 1818  18.745   2.874  51.039 -1.4803 -2.0280  1.6743
   76C14H8 CA13 1819  18.657   3.182  51.263 -0.2145 -0.0670  0.2567
   76C14H8  Br2 1820  18.550   3.183  51.573 -0.0744  0.1426  0.0712
   76C14H8 CA14 1821  18.719   3.193  51.136  0.3985  0.7292  0.1429
   76C14H8  HA6 1822  18.799   3.096  50.966 -0.2146 -0.8265 -0.1269
   76C14H8  HA7 1823  18.655   3.269  51.326  1.8164  2.1959 -2.6568
   76C14H8  HA8 1824  18.754   3.292  51.110 -0.0616  0.7107 -0.5696
   77C14H8  Br1 1825  18.547   2.069  52.364 -0.1405 -0.1781  0.1038
   77C14H8  CA1 1826  18.360   2.258  51.899 -0.1409 -0.0919  0.1063
   77C14H8  CA2 1827  18.315   2.126  51.873 -0.3023  0.4992  0.2248
   77C14H8  CA3 1828  18.329   2.026  51.970  0.4188  0.7138  0.2249
   77C14H8  CA4 1829  18.403   2.052  52.088  0.2828  0.7396  0.1936
   77C14H8  CA5 1830  18.448   2.181  52.120  0.0789 -0.0219 -0.1874
   77C14H8  CA6 1831  18.512   2.214  52.242  1.2958  0.1076 -0.1975
   77C14H8  CA7 1832  18.567   2.338  52.267  0.6719  0.1686  0.2232
   77C14H8  HA1 1833  18.329   2.329  51.824  1.3813  0.0935 -0.3490
   77C14H8  HA2 1834  18.253   2.101  51.788  2.0277  0.7802 -1.5965
   77C14H8  HA3 1835  18.292   1.929  51.941 -2.0525  1.8257 -0.5515
   77C14H8  HA4 1836  18.421   1.966  52.151  0.8545  0.3134 -0.5416
   77C14H8  CA8 1837  18.425   2.287  52.026  0.0984  0.5259  0.2201
   77C14H8  CA9 1838  18.628   2.367  52.397 -0.3472 -0.0816  0.4486
   77C14H8 CA10 1839  18.555   2.439  52.168 -0.5203 -0.4500  0.3444
   77C14H8 CA11 1840  18.483   2.414  52.049  0.5777  0.4879  0.3982
   77C14H8 CA12 1841  18.696   2.491  52.414 -0.4647  0.6649  0.4020
   77C14H8  HA5 1842  18.639   2.293  52.475  2.8068  0.9610  1.0631
   77C14H8 CA13 1843  18.615   2.564  52.198 -0.6305  0.2768 -0.3346
   77C14H8  Br2 1844  18.487   2.555  51.907  0.1168 -0.4385 -0.0197
   77C14H8 CA14 1845  18.687   2.591  52.314 -0.1039  0.0783  0.7154
   77C14H8  HA6 1846  18.762   2.518  52.496 -1.0283 -3.1653  2.1968
   77C14H8  HA7 1847  18.598   2.645  52.129 -2.0346  0.4529  0.1988
   77C14H8  HA8 1848  18.746   2.679  52.334 -0.6243  0.7718 -0.7092
   78C14H8  Br1 1849  18.373   2.264  52.790  0.2183 -0.0604  0.1240
   78C14H8  CA1 1850  18.227   2.503  53.242 -0.3629 -0.5186  0.1845
   78C14H8  CA2 1851  18.179   2.376  53.286  0.2820  0.5767 -0.1638
   78C14H8  CA3 1852  18.192   2.264  53.204 -0.0592 -0.4658 -0.2685
   78C14H8  CA4 1853  18.257   2.274  53.076 -0.1408 -0.2562 -0.2304
   78C14H8  CA5 1854  18.302   2.403  53.032 -0.3809  0.4058 -0.0568
   78C14H8  CA6 1855  18.371   2.419  52.907 -0.2064 -0.1707 -0.8705
   78C14H8  CA7 1856  18.427   2.546  52.868 -0.6222  0.0332  0.8540
   78C14H8  HA1 1857  18.212   2.590  53.304 -2.1818 -0.0177 -0.9341
   78C14H8  HA2 1858  18.124   2.366  53.379  1.1434  1.4089  0.4378
   78C14H8  HA3 1859  18.155   2.171  53.245 -1.6554  0.4318  0.3660
   78C14H8  HA4 1860  18.275   2.186  53.016  3.9609  0.5253 -0.2948
   78C14H8  CA8 1861  18.289   2.517  53.114 -0.0066  0.2932 -0.0499
   78C14H8  CA9 1862  18.488   2.555  52.738  0.0576  0.0592  0.1834
   78C14H8 CA10 1863  18.417   2.657  52.953 -0.0844  0.2178 -0.5485
   78C14H8 CA11 1864  18.350   2.645  53.078  0.8737 -0.1298  0.2581
   78C14H8 CA12 1865  18.542   2.675  52.700  0.2781 -0.3041  0.2496
   78C14H8  HA5 1866  18.499   2.473  52.669  0.0686 -0.0753  0.3460
   78C14H8 CA13 1867  18.468   2.777  52.909  0.5866 -0.9955 -0.0406
   78C14H8  Br2 1868  18.334   2.801  53.183 -0.0618  0.0016  0.2630
   78C14H8 CA14 1869  18.536   2.789  52.783 -0.5416 -0.6288 -0.0706
   78C14H8  HA6 1870  18.599   2.678  52.608  1.1664  0.0847  0.8170
   78C14H8  HA7 1871  18.472   2.869  52.967 -3.4004 -1.2904  0.8393
   78C14H8  HA8 1872  18.587   2.880  52.755  0.3475 -0.8202  0.8711
   79C14H8  Br1 1873  18.287   1.683  54.025  0.0357 -0.1144  0.0703
   79C14H8  CA1 1874  18.149   1.837  53.536 -0.1522  0.2266 -0.5565
   79C14H8  CA2 1875  18.091   1.709  53.517 -0.2378 -0.4179 -0.3677
   79C14H8  CA3 1876  18.116   1.608  53.614 -0.0626  0.1497  0.1681
   79C14H8  CA4 1877  18.184   1.639  53.738 -0.0787 -0.9426  0.7174
   79C14H8  CA5 1878  18.235   1.769  53.758  0.1533  0.2580  0.0964
   79C14H8  CA6 1879  18.283   1.807  53.886  0.1037  0.6491  0.2886
   79C14H8  CA7 1880  18.342   1.933  53.908 -0.0948  0.2102  0.2400
   79C14H8  HA1 1881  18.136   1.908  53.456 -0.2727  0.4562 -0.3344
   79C14H8  HA2 1882  18.034   1.686  53.428 -1.8839 -2.1545  1.1119
   79C14H8  HA3 1883  18.062   1.516  53.598 -0.2669  0.4013 -0.6100
   79C14H8  HA4 1884  18.174   1.558  53.809 -1.0364 -1.8259 -0.4031
   79C14H8  CA8 1885  18.215   1.870  53.658 -0.2994  0.1911 -0.2586
   79C14H8  CA9 1886  18.409   1.965  54.026  0.0861  0.7269 -0.5343
   79C14H8 CA10 1887  18.332   2.034  53.807  0.7427 -0.0178 -0.0276
   79C14H8 CA11 1888  18.267   2.001  53.684 -0.3553  0.1307 -0.2292
   79C14H8 CA12 1889  18.472   2.090  54.040 -0.2207  0.0628 -0.0334
   79C14H8  HA5 1890  18.408   1.914  54.122  2.3582  1.8590  0.1427
   79C14H8 CA13 1891  18.387   2.157  53.827  0.1049  0.1510  0.3240
   79C14H8  Br2 1892  18.269   2.132  53.549  0.1745 -0.2178  0.0921
   79C14H8 CA14 1893  18.467   2.186  53.942  0.1869 -0.3022  0.2408
   79C14H8  HA6 1894  18.521   2.114  54.133  1.6442 -2.6431 -0.2651
   79C14H8  HA7 1895  18.389   2.241  53.759 -0.4413 -0.7497 -0.8080
   79C14H8  HA8 1896  18.516   2.282  53.954  0.2441 -0.3336  0.2572
   80C14H8  Br1 1897  18.212   1.894  54.379  0.1786  0.0455  0.0856
   80C14H8  CA1 1898  18.003   2.104  54.832 -0.0097  0.1928 -0.0463
   80C14H8  CA2 1899  17.952   1.982  54.864  0.1425 -0.1972  0.6809
   80C14H8  CA3 1900  17.978   1.876  54.773 -0.1501  0.6291  0.0074
   80C14H8  CA4 1901  18.044   1.899  54.650  0.6336  0.2522 -0.4526
   80C14H8  CA5 1902  18.093   2.024  54.617 -0.8466 -0.2334  0.2990
   80C14H8  CA6 1903  18.167   2.040  54.497  0.1037  0.0377  0.2200
   80C14H8  CA7 1904  18.215   2.169  54.470 -0.7539 -0.2179 -0.2434
   80C14H8  HA1 1905  17.978   2.186  54.898  1.2614 -0.3883  1.1991
   80C14H8  HA2 1906  17.889   1.955  54.948 -2.8124  1.4392 -0.9297
   80C14H8  HA3 1907  17.925   1.783  54.788 -1.9912  1.4938 -1.1443
   80C14H8  HA4 1908  18.045   1.816  54.581  0.9417 -0.8577  0.8372
   80C14H8  CA8 1909  18.078   2.129  54.710 -0.2520  0.1405  0.0593
   80C14H8  CA9 1910  18.297   2.188  54.354  0.2898 -0.2217 -0.2038
   80C14H8 CA10 1911  18.193   2.279  54.558  0.1036  0.0910 -1.0036
   80C14H8 CA11 1912  18.121   2.258  54.678  0.7863  0.4414 -0.2295
   80C14H8 CA12 1913  18.348   2.318  54.326  0.1912 -0.4388 -0.2901
   80C14H8  HA5 1914  18.338   2.105  54.298  1.6234  0.2338  0.0636
   80C14H8 CA13 1915  18.242   2.402  54.529 -0.1651 -0.0785  0.1353
   80C14H8  Br2 1916  18.104   2.393  54.816 -0.0124  0.0665  0.0539
   80C14H8 CA14 1917  18.319   2.424  54.411  0.0745  0.5113  0.3066
   80C14H8  HA6 1918  18.403   2.335  54.234 -1.6010 -0.5790 -1.4070
   80C14H8  HA7 1919  18.225   2.488  54.593  0.6322 -0.6941  1.1784
   80C14H8  HA8 1920  18.371   2.518  54.399 -0.1965  0.8335  1.5214
   81C14H8  Br1 1921  18.959   3.699  49.095  0.0314 -0.1305 -0.0390
   81C14H8  CA1 1922  18.830   3.881  48.603 -0.0612  0.4546 -0.1859
   81C14H8  CA2 1923  18.776   3.751  48.579 -0.0439  0.3563 -0.1631
   81C14H8  CA3 1924  18.788   3.650  48.673  0.4304  0.1815  0.2395
   81C14H8  CA4 1925  18.850   3.677  48.798 -0.3202 -0.7141  0.7854
   81C14H8  CA5 1926  18.902   3.806  48.831  0.5682 -0.0195  0.9961
   81C14H8  CA6 1927  18.956   3.835  48.962 -0.4529  0.4526  0.2310
   81C14H8  CA7 1928  19.008   3.964  48.986 -0.8447  0.1242  0.5722
   81C14H8  HA1 1929  18.820   3.956  48.526  0.7100 -0.9918 -1.7359
   81C14H8  HA2 1930  18.711   3.743  48.492 -1.5144  2.9601  0.6302
   81C14H8  HA3 1931  18.733   3.560  48.649 -1.1598  1.5457 -1.3583
   81C14H8  HA4 1932  18.843   3.595  48.868  2.6259 -1.6097  0.0953
   81C14H8  CA8 1933  18.893   3.909  48.727  0.3971  0.2445 -0.3428
   81C14H8  CA9 1934  19.068   3.991  49.109 -0.5977  0.6362  0.0257
   81C14H8 CA10 1935  19.003   4.069  48.881 -0.5791  0.5404 -0.5215
   81C14H8 CA11 1936  18.936   4.041  48.760 -0.1636  0.2636  0.5958
   81C14H8 CA12 1937  19.127   4.113  49.133 -0.9640 -0.2258  0.5039
   81C14H8  HA5 1938  19.059   3.921  49.191  0.0773  1.2289  0.6141
   81C14H8 CA13 1939  19.057   4.197  48.911  0.2557  0.0247 -0.4097
   81C14H8  Br2 1940  18.919   4.179  48.633 -0.0286 -0.1823  0.0027
   81C14H8 CA14 1941  19.116   4.219  49.035  0.1121 -1.3879  0.1422
   81C14H8  HA6 1942  19.169   4.125  49.231  3.3079 -0.1835 -1.2271
   81C14H8  HA7 1943  19.054   4.280  48.842 -0.6759  0.6652  0.3655
   81C14H8  HA8 1944  19.162   4.312  49.063 -0.6574 -0.5283 -1.3170
   82C14H8  Br1 1945  18.845   3.923  49.493 -0.0350 -0.1475  0.2081
   82C14H8  CA1 1946  18.676   4.160  49.947 -0.3466 -0.6754  0.3199
   82C14H8  CA2 1947  18.614   4.035  49.986  0.3499 -0.7099  0.1816
   82C14H8  CA3 1948  18.634   3.923  49.902  0.7044  0.1508 -0.3580
   82C14H8  CA4 1949  18.700   3.932  49.776  0.0079 -0.0939 -0.2128
   82C14H8  CA5 1950  18.756   4.060  49.738  0.3894  0.5307  0.4049
   82C14H8  CA6 1951  18.822   4.077  49.611 -0.2285  0.0287 -0.0093
   82C14H8  CA7 1952  18.879   4.200  49.572 -0.0207 -0.0224  0.5730
   82C14H8  HA1 1953  18.652   4.246  50.007 -0.2457 -0.2688 -0.2236
   82C14H8  HA2 1954  18.552   4.029  50.075  0.6063 -2.1353  0.2722
   82C14H8  HA3 1955  18.592   3.828  49.932  1.2614 -0.1358 -0.4777
   82C14H8  HA4 1956  18.723   3.839  49.726  1.0250 -1.1860  2.2128
   82C14H8  CA8 1957  18.739   4.174  49.823  0.1800 -0.4372  0.2827
   82C14H8  CA9 1958  18.954   4.218  49.453  0.4736  0.4320  0.1570
   82C14H8 CA10 1959  18.861   4.314  49.657 -0.1213  0.2331 -0.3705
   82C14H8 CA11 1960  18.796   4.301  49.781  0.2173  0.1915 -0.8171
   82C14H8 CA12 1961  18.999   4.340  49.407 -0.1932  0.1251  0.3473
   82C14H8  HA5 1962  18.967   4.133  49.387 -1.8981 -0.3131  0.6185
   82C14H8 CA13 1963  18.914   4.442  49.609 -0.0947 -0.0805  0.3994
   82C14H8  Br2 1964  18.807   4.457  49.903 -0.0997 -0.1021 -0.2818
   82C14H8 CA14 1965  18.975   4.456  49.484  0.1212 -0.0486 -0.0936
   82C14H8  HA6 1966  19.057   4.343  49.316  0.3406 -1.9931  0.5761
   82C14H8  HA7 1967  18.907   4.532  49.669  0.6453 -0.0884  0.5000
   82C14H8  HA8 1968  19.012   4.554  49.456  1.0520 -0.2049  0.5710
   83C14H8  Br1 1969  18.685   3.305  50.733 -0.1077  0.1448  0.0723
   83C14H8  CA1 1970  18.569   3.500  50.241  0.1545 -0.2319  0.2082
   83C14H8  CA2 1971  18.507   3.376  50.214  0.0127 -0.1795 -0.0417
   83C14H8  CA3 1972  18.494   3.280  50.316  0.5174  0.0891  0.2965
   83C14H8  CA4 1973  18.555   3.302  50.441 -0.6555 -0.1228  0.4146
   83C14H8  CA5 1974  18.615   3.427  50.473  0.2387 -0.1952  0.2936
   83C14H8  CA6 1975  18.683   3.444  50.599 -0.8749  0.4446 -0.4234
   83C14H8  CA7 1976  18.755   3.564  50.626  1.0113  0.3408  0.6280
   83C14H8  HA1 1977  18.568   3.569  50.158  0.5681  0.1855  0.5485
   83C14H8  HA2 1978  18.447   3.358  50.125  0.7046 -2.6949 -0.0392
   83C14H8  HA3 1979  18.439   3.189  50.298  1.1312 -0.5241  1.5178
   83C14H8  HA4 1980  18.542   3.232  50.522  0.3138 -0.3125  0.4078
   83C14H8  CA8 1981  18.624   3.527  50.369 -0.1646 -0.1583 -0.1963
   83C14H8  CA9 1982  18.835   3.582  50.738 -0.0660 -0.5862  0.3279
   83C14H8 CA10 1983  18.751   3.666  50.528  0.1977 -0.0621 -0.2661
   83C14H8 CA11 1984  18.690   3.655  50.400  0.0377  0.0053  0.4048
   83C14H8 CA12 1985  18.912   3.704  50.763  0.2490  0.3861 -0.0434
   83C14H8  HA5 1986  18.851   3.506  50.814  0.9577  1.4685  2.2451
   83C14H8 CA13 1987  18.822   3.788  50.554 -0.4829  0.1381  0.1109
   83C14H8  Br2 1988  18.684   3.797  50.269 -0.0849 -0.0538 -0.1027
   83C14H8 CA14 1989  18.897   3.809  50.673  0.2315 -0.2611  0.3097
   83C14H8  HA6 1990  18.981   3.713  50.847  1.1263 -1.9153 -0.4753
   83C14H8  HA7 1991  18.809   3.879  50.497  1.0155  0.2690 -0.0429
   83C14H8  HA8 1992  18.941   3.906  50.692  0.9729 -0.5879  0.2485
   84C14H8  Br1 1993  18.629   3.554  51.086 -0.1197 -0.1044 -0.2675
   84C14H8  CA1 1994  18.448   3.773  51.551 -0.0961 -0.0943  0.0974
   84C14H8  CA2 1995  18.392   3.652  51.579 -0.4737 -0.0484  0.1360
   84C14H8  CA3 1996  18.399   3.550  51.481 -0.9221 -0.0429  0.4778
   84C14H8  CA4 1997  18.458   3.567  51.353 -0.0523 -0.6252 -0.4635
   84C14H8  CA5 1998  18.526   3.683  51.324 -0.4167 -0.1723  0.1032
   84C14H8  CA6 1999  18.597   3.699  51.202  0.3317  0.1834 -0.5689
   84C14H8  CA7 2000  18.659   3.826  51.171 -0.1945 -0.8834 -0.2724
   84C14H8  HA1 2001  18.441   3.862  51.612 -0.5528 -0.0706  0.0117
   84C14H8  HA2 2002  18.332   3.645  51.669  0.3441 -0.8700  0.6262
   84C14H8  HA3 2003  18.355   3.455  51.510 -0.1458 -0.1076  1.4636
   84C14H8  HA4 2004  18.443   3.483  51.286  1.5916 -0.9583 -0.4288
   84C14H8  CA8 2005  18.514   3.792  51.421  0.2093 -0.2570 -0.5838
   84C14H8  CA9 2006  18.746   3.836  51.059  0.4296  1.0683  0.1673
   84C14H8 CA10 2007  18.644   3.937  51.261 -0.2098 -0.2094 -0.5127
   84C14H8 CA11 2008  18.568   3.918  51.379 -0.0534  0.8321  0.0745
   84C14H8 CA12 2009  18.810   3.958  51.024  0.5401 -0.3551  0.1920
   84C14H8  HA5 2010  18.752   3.764  50.978  2.8487 -0.2799  1.4952
   84C14H8 CA13 2011  18.710   4.061  51.225 -0.1914 -0.2310  0.0640
   84C14H8  Br2 2012  18.556   4.076  51.493 -0.0093  0.0004 -0.0271
   84C14H8 CA14 2013  18.791   4.067  51.110  0.1598 -0.0711  0.9991
   84C14H8  HA6 2014  18.848   3.979  50.926 -1.7158  0.5355 -0.5186
   84C14H8  HA7 2015  18.697   4.151  51.282  1.9556 -0.5162  1.0297
   84C14H8  HA8 2016  18.830   4.165  51.086  1.5786  0.0774  3.6878
   85C14H8  Br1 2017  18.482   2.902  52.375 -0.1573 -0.0950  0.0994
   85C14H8  CA1 2018  18.310   3.110  51.903  0.0631 -1.1281  0.4142
   85C14H8  CA2 2019  18.248   2.986  51.875  0.2894 -1.2909 -0.2179
   85C14H8  CA3 2020  18.248   2.896  51.984  0.4803  0.8631  0.4557
   85C14H8  CA4 2021  18.330   2.907  52.099  0.2379 -0.0470  0.0244
   85C14H8  CA5 2022  18.398   3.029  52.118  0.1174  0.1579 -0.4044
   85C14H8  CA6 2023  18.463   3.045  52.241  0.1958 -0.0825  0.4883
   85C14H8  CA7 2024  18.522   3.175  52.265  0.5098 -0.2066 -0.2558
   85C14H8  HA1 2025  18.301   3.183  51.824 -0.3414 -1.9765 -0.3272
   85C14H8  HA2 2026  18.185   2.974  51.788 -1.5385 -0.0229  0.8901
   85C14H8  HA3 2027  18.198   2.804  51.957  1.2942  0.6617 -0.3845
   85C14H8  HA4 2028  18.322   2.830  52.174  0.1824  0.1717  0.2369
   85C14H8  CA8 2029  18.384   3.138  52.025 -0.1088  0.4727  0.0072
   85C14H8  CA9 2030  18.586   3.203  52.387  0.2871 -0.5758 -0.2468
   85C14H8 CA10 2031  18.519   3.281  52.169 -0.3432  0.4184  0.1450
   85C14H8 CA11 2032  18.450   3.265  52.045 -0.1104 -0.3135 -0.0056
   85C14H8 CA12 2033  18.658   3.320  52.412  0.3073  0.0403 -0.1275
   85C14H8  HA5 2034  18.580   3.138  52.473 -1.7598 -1.3229 -0.9077
   85C14H8 CA13 2035  18.586   3.408  52.195  0.1690  0.3107 -0.0146
   85C14H8  Br2 2036  18.458   3.396  51.908 -0.2048 -0.1654 -0.3171
   85C14H8 CA14 2037  18.657   3.424  52.315  0.0828 -0.6877 -0.0439
   85C14H8  HA6 2038  18.709   3.330  52.506 -0.4090 -0.3025  0.2974
   85C14H8  HA7 2039  18.598   3.494  52.131  0.5808  1.4817  1.5824
   85C14H8  HA8 2040  18.723   3.507  52.333 -1.2076  0.4898 -0.6686
   86C14H8  Br1 2041  18.357   3.140  52.772 -0.1754 -0.2458 -0.0995
   86C14H8  CA1 2042  18.199   3.402  53.214  0.0899  0.1296 -0.4444
   86C14H8  CA2 2043  18.140   3.280  53.253  0.2992 -0.3974  0.0587
   86C14H8  CA3 2044  18.145   3.170  53.163  0.1633 -0.2690 -0.1047
   86C14H8  CA4 2045  18.212   3.184  53.041 -0.0413  0.3965  0.2975
   86C14H8  CA5 2046  18.283   3.298  53.005 -0.0117 -0.0775  0.1137
   86C14H8  CA6 2047  18.355   3.300  52.887  0.5259  1.0403  0.5385
   86C14H8  CA7 2048  18.422   3.418  52.852 -0.2446 -0.1045 -0.2447
   86C14H8  HA1 2049  18.195   3.488  53.278  1.9756 -0.6878  0.8179
   86C14H8  HA2 2050  18.079   3.276  53.342 -2.0844  0.3265 -1.4924
   86C14H8  HA3 2051  18.097   3.076  53.184 -0.7523  0.4479  1.1111
   86C14H8  HA4 2052  18.220   3.089  52.989 -1.3561 -0.1836  1.1142
   86C14H8  CA8 2053  18.271   3.411  53.091 -0.0720  0.2014  0.1182
   86C14H8  CA9 2054  18.501   3.422  52.733 -0.3704  0.6454 -0.8169
   86C14H8 CA10 2055  18.411   3.536  52.929 -0.3116  1.2244 -0.5793
   86C14H8 CA11 2056  18.341   3.532  53.053 -0.4946 -0.2740  0.2465
   86C14H8 CA12 2057  18.568   3.537  52.698  0.0546  0.2220  0.0885
   86C14H8  HA5 2058  18.508   3.338  52.665 -2.5580  1.0221 -1.5714
   86C14H8 CA13 2059  18.485   3.649  52.891 -0.9705 -0.3092  0.2633
   86C14H8  Br2 2060  18.338   3.690  53.168 -0.0394  0.1390 -0.1287
   86C14H8 CA14 2061  18.559   3.652  52.775 -0.3890 -0.2161 -0.4474
   86C14H8  HA6 2062  18.634   3.531  52.612 -2.6107 -1.1243 -1.9434
   86C14H8  HA7 2063  18.468   3.744  52.939 -1.3662 -0.6083  0.7209
   86C14H8  HA8 2064  18.620   3.739  52.754  1.2423 -0.5655  2.5264
   87C14H8  Br1 2065  18.225   2.528  54.027 -0.1113 -0.1450  0.1509
   87C14H8  CA1 2066  18.105   2.731  53.551 -0.1733 -0.1137  0.4385
   87C14H8  CA2 2067  18.046   2.609  53.518 -0.4681 -0.4865 -0.3441
   87C14H8  CA3 2068  18.039   2.511  53.614  0.1999  0.2219  0.1732
   87C14H8  CA4 2069  18.097   2.531  53.740  0.2786 -0.2094 -0.4576
   87C14H8  CA5 2070  18.166   2.649  53.773 -0.3049  0.2596 -0.2586
   87C14H8  CA6 2071  18.226   2.676  53.898 -0.2227 -0.3630 -0.2848
   87C14H8  CA7 2072  18.293   2.800  53.925  0.2162  0.6347 -1.2517
   87C14H8  HA1 2073  18.098   2.799  53.467  0.5954  0.3178  0.7090
   87C14H8  HA2 2074  17.990   2.594  53.426 -0.7570  0.8125 -0.3913
   87C14H8  HA3 2075  17.988   2.419  53.590  1.0547  0.1790 -1.5565
   87C14H8  HA4 2076  18.089   2.449  53.810  0.4399  1.0271  1.0332
   87C14H8  CA8 2077  18.175   2.756  53.674 -0.6206  0.2020  0.0400
   87C14H8  CA9 2078  18.355   2.824  54.054 -0.3616  0.4782  0.6109
   87C14H8 CA10 2079  18.293   2.905  53.825  0.5341 -0.2854  0.4963
   87C14H8 CA11 2080  18.231   2.885  53.700  0.5993  0.3152 -0.3417
   87C14H8 CA12 2081  18.411   2.952  54.078  0.6485  0.3982 -0.4473
   87C14H8  HA5 2082  18.351   2.751  54.133  1.7880  0.1133  0.4074
   87C14H8 CA13 2083  18.354   3.032  53.861  0.3081  0.2706 -0.2769
   87C14H8  Br2 2084  18.227   3.021  53.567  0.1436  0.0637 -0.1502
   87C14H8 CA14 2085  18.411   3.052  53.987  0.0233 -0.2699  0.0531
   87C14H8  HA6 2086  18.471   2.960  54.168  1.6253 -1.4932 -0.9020
   87C14H8  HA7 2087  18.358   3.120  53.799 -1.8677  0.1742 -0.6029
   87C14H8  HA8 2088  18.461   3.146  54.004 -1.9039  0.4935  1.6545
   88C14H8  Br1 2089  18.152   2.759  54.409  0.0852 -0.1035  0.1089
   88C14H8  CA1 2090  18.025   2.975  54.893 -0.2510  0.0346  0.1672
   88C14H8  CA2 2091  17.963   2.850  54.923  0.5018  0.4507 -0.3778
   88C14H8  CA3 2092  17.957   2.752  54.828 -0.3083  0.1573  0.1703
   88C14H8  CA4 2093  18.019   2.769  54.704  0.9809  0.3145 -0.2811
   88C14H8  CA5 2094  18.076   2.892  54.665  0.5295 -0.1827 -0.1845
   88C14H8  CA6 2095  18.136   2.907  54.536  0.5864 -0.4196  0.4718
   88C14H8  CA7 2096  18.190   3.032  54.502 -0.6358  0.4765 -0.0600
   88C14H8  HA1 2097  18.044   3.036  54.980 -1.5746 -0.5813  0.8943
   88C14H8  HA2 2098  17.912   2.847  55.018  0.6673  3.2698 -0.1677
   88C14H8  HA3 2099  17.905   2.661  54.853  1.9577 -1.1008  0.4809
   88C14H8  HA4 2100  17.997   2.693  54.630 -0.3956 -0.3579  0.8121
   88C14H8  CA8 2101  18.081   2.996  54.762 -0.1630 -0.0615  0.3166
   88C14H8  CA9 2102  18.242   3.052  54.368  0.0162 -0.0008 -0.1417
   88C14H8 CA10 2103  18.181   3.144  54.591  0.5416  0.8270 -0.0412
   88C14H8 CA11 2104  18.131   3.124  54.723 -0.0691 -0.3243  0.1909
   88C14H8 CA12 2105  18.289   3.178  54.329  0.0181 -0.0285  0.0425
   88C14H8  HA5 2106  18.234   2.978  54.290  1.5909  0.3196 -0.6323
   88C14H8 CA13 2107  18.241   3.268  54.546 -0.1313  0.6734  0.6449
   88C14H8  Br2 2108  18.128   3.268  54.851  0.1962 -0.0511 -0.0824
   88C14H8 CA14 2109  18.299   3.287  54.419 -0.0281  0.2852  0.1660
   88C14H8  HA6 2110  18.334   3.177  54.231 -2.6621 -1.6209 -1.2338
   88C14H8  HA7 2111  18.245   3.358  54.606  2.5603  1.8799 -1.2304
   88C14H8  HA8 2112  18.354   3.378  54.400  1.9288 -0.4362  2.1238
   89C14H8  Br1 2113  18.951   4.566  49.086 -0.0271  0.0845 -0.0749
   89C14H8  CA1 2114  18.784   4.760  48.610  0.1972 -0.4749 -0.0694
   89C14H8  CA2 2115  18.734   4.628  48.585  0.0492  0.3628  0.0422
   89C14H8  CA3 2116  18.742   4.532  48.690 -0.1343  0.1707  0.0516
   89C14H8  CA4 2117  18.798   4.559  48.815  0.0534 -0.0879  0.1174
   89C14H8  CA5 2118  18.869   4.681  48.832 -0.5578  0.9255 -1.0002
   89C14H8  CA6 2119  18.932   4.712  48.954  0.7209 -0.2230 -0.2536
   89C14H8  CA7 2120  18.990   4.839  48.982  0.3982  0.3559  0.3735
   89C14H8  HA1 2121  18.779   4.830  48.529  0.9294 -1.1613 -0.7143
   89C14H8  HA2 2122  18.694   4.606  48.487  1.1428 -1.7317  0.0193
   89C14H8  HA3 2123  18.702   4.433  48.677  1.1657 -0.3559  0.0295
   89C14H8  HA4 2124  18.818   4.471  48.875 -1.8993 -0.5227  0.1662
   89C14H8  CA8 2125  18.854   4.789  48.737 -0.3365  0.4942  0.8267
   89C14H8  CA9 2126  19.064   4.863  49.100 -0.2578 -0.2982 -0.6253
   89C14H8 CA10 2127  18.982   4.945  48.885  0.9215  0.9570  0.2272
   89C14H8 CA11 2128  18.895   4.919  48.770  0.0807  0.2578 -0.2728
   89C14H8 CA12 2129  19.132   4.985  49.118  0.0706  0.4985  0.2230
   89C14H8  HA5 2130  19.102   4.785  49.164 -0.4821  0.0624 -0.0591
   89C14H8 CA13 2131  19.051   5.069  48.909  0.3192  0.1933  0.0966
   89C14H8  Br2 2132  18.872   5.056  48.636  0.3558 -0.3872  0.2211
   89C14H8 CA14 2133  19.125   5.091  49.027  0.2447 -0.0725 -0.2742
   89C14H8  HA6 2134  19.203   4.999  49.199  1.5719  1.5173 -1.2422
   89C14H8  HA7 2135  19.054   5.153  48.842 -1.7611  0.3107  0.1303
   89C14H8  HA8 2136  19.190   5.177  49.037  2.1013 -1.1853 -2.2947
   90C14H8  Br1 2137  18.855   4.801  49.494 -0.3128  0.0151  0.3971
   90C14H8  CA1 2138  18.682   5.027  49.944  0.0009 -0.1282 -0.4419
   90C14H8  CA2 2139  18.613   4.911  49.963 -0.4038 -0.1539  0.1595
   90C14H8  CA3 2140  18.635   4.792  49.882  0.3799  0.1708 -0.2602
   90C14H8  CA4 2141  18.707   4.806  49.765  0.0280  0.4476  0.3531
   90C14H8  CA5 2142  18.763   4.936  49.732 -0.6024  0.0186 -0.5702
   90C14H8  CA6 2143  18.834   4.953  49.607  0.2448 -0.0068  0.0382
   90C14H8  CA7 2144  18.889   5.074  49.569 -0.2487  0.3676 -0.2939
   90C14H8  HA1 2145  18.675   5.105  50.018  1.8537 -0.8842  0.5566
   90C14H8  HA2 2146  18.557   4.900  50.054 -1.8498 -0.7378 -0.7742
   90C14H8  HA3 2147  18.589   4.700  49.916 -2.2587  2.2299  1.9400
   90C14H8  HA4 2148  18.721   4.719  49.703 -0.0469  0.5975  0.1276
   90C14H8  CA8 2149  18.757   5.044  49.822  0.6666  0.0424 -0.9574
   90C14H8  CA9 2150  18.969   5.085  49.447  0.3560  0.3742 -0.4877
   90C14H8 CA10 2151  18.880   5.186  49.659 -0.9865  0.0606 -0.1328
   90C14H8 CA11 2152  18.815   5.168  49.790  0.2171 -0.2091  0.4542
   90C14H8 CA12 2153  19.028   5.210  49.414 -0.0242 -0.3799  0.1145
   90C14H8  HA5 2154  18.992   5.010  49.373 -1.5460 -1.5712  0.8432
   90C14H8 CA13 2155  18.938   5.308  49.622  0.3829  0.7211 -0.3045
   90C14H8  Br2 2156  18.811   5.321  49.905  0.0239 -0.1677 -0.0143
   90C14H8 CA14 2157  19.012   5.319  49.502 -0.0351  0.4068 -0.2833
   90C14H8  HA6 2158  19.075   5.220  49.318 -1.4415 -1.7130 -0.7411
   90C14H8  HA7 2159  18.949   5.392  49.690 -0.3234  0.4789  0.1200
   90C14H8  HA8 2160  19.067   5.409  49.479  1.8618 -0.5514  0.3979
   91C14H8  Br1 2161  18.691   4.212  50.760  0.0586  0.0458  0.0906
   91C14H8  CA1 2162  18.559   4.374  50.278 -0.2401 -0.2924 -0.3882
   91C14H8  CA2 2163  18.495   4.251  50.257 -0.0816  0.1861  0.3088
   91C14H8  CA3 2164  18.510   4.151  50.356  0.4099  0.2452  0.2489
   91C14H8  CA4 2165  18.586   4.177  50.473  0.7053 -0.0208  0.5094
   91C14H8  CA5 2166  18.649   4.302  50.495 -0.1931 -0.1199 -0.0619
   91C14H8  CA6 2167  18.716   4.331  50.619 -0.2078 -0.0736  0.1526
   91C14H8  CA7 2168  18.769   4.459  50.647  0.1709 -0.1754  0.0592
   91C14H8  HA1 2169  18.550   4.446  50.198  1.8976 -1.8841 -2.1206
   91C14H8  HA2 2170  18.445   4.225  50.165  0.6239 -0.3473  0.0662
   91C14H8  HA3 2171  18.471   4.051  50.351 -0.8543  0.6551  1.6962
   91C14H8  HA4 2172  18.582   4.097  50.546 -2.4241 -0.3166  0.0631
   91C14H8  CA8 2173  18.634   4.401  50.399 -0.3896 -0.3331 -0.0730
   91C14H8  CA9 2174  18.848   4.496  50.763 -0.1347  0.2753  0.0810
   91C14H8 CA10 2175  18.750   4.564  50.548 -0.3170 -0.3266  0.2571
   91C14H8 CA11 2176  18.685   4.535  50.427 -0.0771  0.1577 -0.5822
   91C14H8 CA12 2177  18.896   4.625  50.787  0.0687 -0.0909 -0.0742
   91C14H8  HA5 2178  18.868   4.424  50.841  0.0655 -0.3756 -0.5674
   91C14H8 CA13 2179  18.810   4.695  50.567 -0.4994 -0.9627  0.0604
   91C14H8  Br2 2180  18.659   4.678  50.297  0.0857 -0.4062  0.2185
   91C14H8 CA14 2181  18.880   4.720  50.685  0.1968 -0.0374  0.3170
   91C14H8  HA6 2182  18.955   4.642  50.875  0.8437  1.3820 -0.8533
   91C14H8  HA7 2183  18.813   4.775  50.495 -1.9760  0.5324  1.6189
   91C14H8  HA8 2184  18.929   4.814  50.708 -1.2086  0.5071  1.1402
   92C14H8  Br1 2185  18.579   4.393  51.125  0.0604 -0.0219 -0.1160
   92C14H8  CA1 2186  18.449   4.621  51.597  0.0337  0.0568 -0.5591
   92C14H8  CA2 2187  18.387   4.502  51.631 -0.0400  0.5424  0.0204
   92C14H8  CA3 2188  18.386   4.394  51.541  0.4434 -0.4403  0.4531
   92C14H8  CA4 2189  18.449   4.410  51.420  0.2417  0.2967  0.1571
   92C14H8  CA5 2190  18.513   4.528  51.372  0.0613 -0.2192  0.4516
   92C14H8  CA6 2191  18.576   4.542  51.242  0.3473 -0.7938 -0.1357
   92C14H8  CA7 2192  18.642   4.665  51.212  1.0475 -0.2939  0.1685
   92C14H8  HA1 2193  18.446   4.701  51.670  2.3057 -0.6013  0.2810
   92C14H8  HA2 2194  18.326   4.487  51.719  0.1002  1.2166  0.2332
   92C14H8  HA3 2195  18.336   4.301  51.563 -3.2570  0.9675 -1.6173
   92C14H8  HA4 2196  18.437   4.327  51.352 -0.7824  1.8802 -1.6206
   92C14H8  CA8 2197  18.508   4.634  51.467 -0.5945 -0.3365  0.1894
   92C14H8  CA9 2198  18.704   4.680  51.085  0.2985  0.8627 -0.1510
   92C14H8 CA10 2199  18.645   4.769  51.311  0.1977 -0.3558 -0.0176
   92C14H8 CA11 2200  18.576   4.751  51.429 -0.0557 -0.2595 -0.5553
   92C14H8 CA12 2201  18.774   4.802  51.058  0.5241 -0.1989  0.5261
   92C14H8  HA5 2202  18.702   4.602  51.010 -1.6205 -0.0842  0.8610
   92C14H8 CA13 2203  18.723   4.888  51.284 -0.3873  0.0442 -0.1010
   92C14H8  Br2 2204  18.583   4.897  51.551 -0.0251 -0.1818 -0.3153
   92C14H8 CA14 2205  18.792   4.899  51.159 -0.4951  0.1281  0.1613
   92C14H8  HA6 2206  18.830   4.812  50.967  0.5531  0.2115  0.5914
   92C14H8  HA7 2207  18.723   4.981  51.340 -0.2010 -0.2215  0.3372
   92C14H8  HA8 2208  18.846   4.991  51.140 -0.1383 -0.1550 -0.2005
   93C14H8  Br1 2209  18.511   3.797  52.394 -0.0531 -0.1262  0.1184
   93C14H8  CA1 2210  18.372   3.989  51.911  0.1494 -0.2678 -0.3373
   93C14H8  CA2 2211  18.315   3.863  51.893 -0.4640 -0.3078  0.4608
   93C14H8  CA3 2212  18.323   3.762  51.991  0.4085  0.0320 -0.2446
   93C14H8  CA4 2213  18.394   3.785  52.105 -0.0832 -0.6225 -0.1646
   93C14H8  CA5 2214  18.449   3.913  52.133  0.2451  0.4646 -0.1926
   93C14H8  CA6 2215  18.507   3.940  52.261 -0.4389 -1.0370 -0.1364
   93C14H8  CA7 2216  18.565   4.063  52.292  0.0969 -0.3306  0.3040
   93C14H8  HA1 2217  18.367   4.065  51.835  0.5037 -0.3496 -0.4486
   93C14H8  HA2 2218  18.261   3.844  51.801 -0.3802  2.0075 -0.1013
   93C14H8  HA3 2219  18.274   3.667  51.975  0.0206  0.4671 -1.7352
   93C14H8  HA4 2220  18.402   3.700  52.171 -0.3442  0.8562  1.8176
   93C14H8  CA8 2221  18.436   4.020  52.036  0.4775 -0.1664  0.2276
   93C14H8  CA9 2222  18.621   4.086  52.420  0.0427 -1.1292 -0.2089
   93C14H8 CA10 2223  18.559   4.169  52.194  0.5373 -0.1631  0.2407
   93C14H8 CA11 2224  18.490   4.146  52.070  0.0660 -0.1734 -0.3917
   93C14H8 CA12 2225  18.679   4.210  52.441 -0.4731 -0.1145 -0.2958
   93C14H8  HA5 2226  18.615   4.011  52.498 -0.2080 -0.8621  0.0277
   93C14H8 CA13 2227  18.629   4.290  52.218 -0.1981 -0.5093 -0.0787
   93C14H8  Br2 2228  18.479   4.294  51.944 -0.1586  0.1969 -0.2564
   93C14H8 CA14 2229  18.684   4.314  52.348  0.7579  0.0905 -0.4326
   93C14H8  HA6 2230  18.723   4.228  52.538 -0.5316 -0.7699 -0.1529
   93C14H8  HA7 2231  18.644   4.376  52.153  0.3528 -1.3631 -1.0921
   93C14H8  HA8 2232  18.727   4.411  52.366 -1.1324  0.6876  1.1639
   94C14H8  Br1 2233  18.419   4.019  52.802 -0.0970 -0.0123 -0.0840
   94C14H8  CA1 2234  18.230   4.247  53.252 -0.5547  0.4858 -0.2575
   94C14H8  CA2 2235  18.172   4.124  53.285  0.0773  0.1040 -0.2474
   94C14H8  CA3 2236  18.182   4.015  53.197 -0.0522  0.2963  0.1280
   94C14H8  CA4 2237  18.250   4.027  53.075 -0.4948  0.4701 -0.3919
   94C14H8  CA5 2238  18.315   4.150  53.046  0.5080  0.3049  0.0104
   94C14H8  CA6 2239  18.389   4.168  52.920  0.1295 -0.2652 -1.0148
   94C14H8  CA7 2240  18.450   4.293  52.890  1.0526 -0.3949  0.6215
   94C14H8  HA1 2241  18.213   4.327  53.322  1.0127  0.0091  0.6922
   94C14H8  HA2 2242  18.110   4.122  53.373  0.8415  2.0925  0.3710
   94C14H8  HA3 2243  18.119   3.931  53.223 -0.1648  0.0070 -1.0726
   94C14H8  HA4 2244  18.255   3.934  53.020  0.2031  0.7343 -0.7651
   94C14H8  CA8 2245  18.304   4.261  53.139 -0.1497 -0.1675  0.1886
   94C14H8  CA9 2246  18.510   4.320  52.764  0.1219 -0.1348  0.5649
   94C14H8 CA10 2247  18.437   4.400  52.989  0.0557  0.0892 -0.3945
   94C14H8 CA11 2248  18.366   4.385  53.111  0.2073  0.5412 -0.1688
   94C14H8 CA12 2249  18.572   4.439  52.736  0.0809 -0.2757 -0.4301
   94C14H8  HA5 2250  18.513   4.243  52.688  0.3104 -1.3489  1.7762
   94C14H8 CA13 2251  18.492   4.528  52.954  0.3259  0.3924  0.5433
   94C14H8  Br2 2252  18.346   4.533  53.232  0.0786 -0.0367  0.0584
   94C14H8 CA14 2253  18.563   4.547  52.829 -0.1281 -0.1899 -0.2306
   94C14H8  HA6 2254  18.625   4.452  52.643 -0.1382  2.3712 -0.2196
   94C14H8  HA7 2255  18.470   4.619  53.009  0.1012  2.1214 -2.2947
   94C14H8  HA8 2256  18.605   4.639  52.790 -0.4017  0.5336  1.1347
   95C14H8  Br1 2257  18.244   3.393  54.016 -0.0901  0.0566  0.0224
   95C14H8  CA1 2258  18.104   3.615  53.557  0.3129  0.3367  0.0510
   95C14H8  CA2 2259  18.042   3.493  53.521 -0.1886  0.1178 -0.3847
   95C14H8  CA3 2260  18.057   3.381  53.607  0.5033 -0.1900 -0.6229
   95C14H8  CA4 2261  18.120   3.395  53.727  0.1039 -0.3497 -0.3274
   95C14H8  CA5 2262  18.185   3.516  53.765 -0.0022  0.4593 -0.1072
   95C14H8  CA6 2263  18.250   3.539  53.896  0.5920 -0.2408  1.0207
   95C14H8  CA7 2264  18.319   3.662  53.925 -0.5023  0.4262  0.3954
   95C14H8  HA1 2265  18.089   3.695  53.486  1.6469  0.8325  0.3233
   95C14H8  HA2 2266  17.985   3.491  53.430  0.5915  0.7423 -0.9058
   95C14H8  HA3 2267  18.008   3.288  53.583 -0.9456  0.8165 -1.6728
   95C14H8  HA4 2268  18.123   3.305  53.787  0.2069 -0.9135 -1.1619
   95C14H8  CA8 2269  18.178   3.629  53.675  0.6212 -0.5350  0.0416
   95C14H8  CA9 2270  18.384   3.683  54.048 -0.1964 -0.2861 -0.0813
   95C14H8 CA10 2271  18.323   3.767  53.826  0.7294 -0.4083  0.3039
   95C14H8 CA11 2272  18.254   3.754  53.701 -0.4314  0.5672 -0.2685
   95C14H8 CA12 2273  18.450   3.806  54.073 -0.0770  0.3271 -0.2925
   95C14H8  HA5 2274  18.396   3.612  54.128 -0.7867  0.3576  0.5831
   95C14H8 CA13 2275  18.386   3.891  53.856 -0.5296  0.3165  0.1077
   95C14H8  Br2 2276  18.256   3.893  53.575 -0.4641 -0.1612 -0.2653
   95C14H8 CA14 2277  18.450   3.910  53.980 -0.4993 -0.4966 -0.0368
   95C14H8  HA6 2278  18.494   3.817  54.171 -0.5758 -1.5151  0.1355
   95C14H8  HA7 2279  18.386   3.974  53.787  1.0206  0.1758 -0.0679
   95C14H8  HA8 2280  18.509   3.998  53.999 -1.2632  0.4125 -1.7517
   96C14H8  Br1 2281  18.175   3.631  54.413 -0.2171  0.2892 -0.3698
   96C14H8  CA1 2282  17.993   3.826  54.870  0.5120  0.2922 -0.3613
   96C14H8  CA2 2283  17.943   3.701  54.904 -0.3929  0.3265  0.1704
   96C14H8  CA3 2284  17.973   3.597  54.821  0.1996  0.2926  0.1657
   96C14H8  CA4 2285  18.030   3.619  54.692  0.2453  0.0922  0.4291
   96C14H8  CA5 2286  18.087   3.747  54.661 -0.2571  1.1218  0.5568
   96C14H8  CA6 2287  18.156   3.773  54.544  0.0086  0.1280  0.8508
   96C14H8  CA7 2288  18.217   3.903  54.522 -1.1884  0.0904 -0.0071
   96C14H8  HA1 2289  17.986   3.905  54.943  0.1110 -0.1713  0.1061
   96C14H8  HA2 2290  17.904   3.690  55.004  1.2696  0.9790  0.8998
   96C14H8  HA3 2291  17.932   3.503  54.855 -0.9415  0.7441  0.0559
   96C14H8  HA4 2292  18.049   3.527  54.640 -1.1880  0.6630 -1.1213
   96C14H8  CA8 2293  18.066   3.853  54.753 -1.0078  0.2026  0.3647
   96C14H8  CA9 2294  18.278   3.933  54.402 -0.2082  0.3440  0.4774
   96C14H8 CA10 2295  18.203   4.001  54.620  0.5719 -0.4629  0.2361
   96C14H8 CA11 2296  18.121   3.983  54.734 -0.2147 -0.2839  0.1766
   96C14H8 CA12 2297  18.342   4.057  54.381  0.3328  0.5506  0.5451
   96C14H8  HA5 2298  18.288   3.862  54.321 -1.5109  1.2065 -0.4687
   96C14H8 CA13 2299  18.257   4.132  54.596  0.5296  0.2339  0.3039
   96C14H8  Br2 2300  18.130   4.116  54.871  0.2067 -0.1855  0.1640
   96C14H8 CA14 2301  18.330   4.155  54.480  0.5719 -0.4595 -0.6181
   96C14H8  HA6 2302  18.407   4.065  54.295  0.5051  1.4220  0.7488
   96C14H8  HA7 2303  18.250   4.220  54.658 -0.1523 -0.2080  0.8730
   96C14H8  HA8 2304  18.377   4.251  54.467  1.4069 -0.6347  0.9799
   97C14H8  Br1 2305  18.961   5.478  49.084  0.0901 -0.1673  0.0917
   97C14H8  CA1 2306  18.802   5.702  48.624  0.1654 -0.2522  0.2133
   97C14H8  CA2 2307  18.734   5.585  48.588 -0.8258  0.4290 -0.3028
   97C14H8  CA3 2308  18.734   5.476  48.678 -0.4862  0.0416 -0.0841
   97C14H8  CA4 2309  18.797   5.489  48.808  0.4756  0.2328  0.7926
   97C14H8  CA5 2310  18.871   5.612  48.844 -0.0231  0.0850 -0.6590
   97C14H8  CA6 2311  18.945   5.628  48.967  0.0905 -0.5438 -0.7016
   97C14H8  CA7 2312  19.017   5.748  49.007  0.8258 -0.6135 -0.3800
   97C14H8  HA1 2313  18.784   5.788  48.561 -0.3977 -0.2326  0.4033
   97C14H8  HA2 2314  18.668   5.579  48.502  0.8219 -1.1963 -1.5167
   97C14H8  HA3 2315  18.686   5.383  48.651 -0.1753 -0.3949  0.8519
   97C14H8  HA4 2316  18.801   5.397  48.865 -1.3393 -0.1411  0.3683
   97C14H8  CA8 2317  18.879   5.717  48.745  0.5113  0.4881 -0.3031
   97C14H8  CA9 2318  19.082   5.764  49.136  0.3091 -0.5636  0.0035
   97C14H8 CA10 2319  19.013   5.854  48.907  0.3498 -0.5383 -0.1759
   97C14H8 CA11 2320  18.946   5.835  48.784 -1.4016 -0.3858  0.3943
   97C14H8 CA12 2321  19.171   5.870  49.141 -0.3725  0.1003 -0.3575
   97C14H8  HA5 2322  19.092   5.698  49.221 -0.4368 -0.5242  0.1220
   97C14H8 CA13 2323  19.087   5.971  48.937  0.3079  0.1368  0.1186
   97C14H8  Br2 2324  18.953   5.978  48.656 -0.1239  0.0190 -0.2678
   97C14H8 CA14 2325  19.175   5.972  49.048  0.4353  0.9047 -0.8593
   97C14H8  HA6 2326  19.239   5.882  49.224  1.8702 -2.5773 -1.7235
   97C14H8  HA7 2327  19.077   6.059  48.875 -0.9358  0.8201  1.2472
   97C14H8  HA8 2328  19.235   6.061  49.060  0.0107  1.1059 -0.2124
   98C14H8  Br1 2329  18.833   5.672  49.450 -0.0373 -0.0210  0.0172
   98C14H8  CA1 2330  18.689   5.875  49.931  0.2661 -0.2938  0.4235
   98C14H8  CA2 2331  18.634   5.744  49.959 -0.0439 -0.1465  0.1548
   98C14H8  CA3 2332  18.648   5.640  49.867 -0.1145  0.1306 -0.1298
   98C14H8  CA4 2333  18.709   5.660  49.744  0.0485 -0.2967  0.2106
   98C14H8  CA5 2334  18.758   5.788  49.711  0.2614 -0.3084 -0.6786
   98C14H8  CA6 2335  18.823   5.808  49.583  0.4014 -0.3437  0.2841
   98C14H8  CA7 2336  18.883   5.934  49.556 -0.0033 -0.5806  0.6300
   98C14H8  HA1 2337  18.655   5.957  49.994 -0.6654 -0.5225  0.2299
   98C14H8  HA2 2338  18.577   5.718  50.047  0.1101 -1.4232 -0.1247
   98C14H8  HA3 2339  18.595   5.547  49.879 -0.1124 -0.2416 -2.8121
   98C14H8  HA4 2340  18.708   5.577  49.675  1.6289 -2.3832  2.5949
   98C14H8  CA8 2341  18.753   5.899  49.809 -0.1165  0.3203  0.5355
   98C14H8  CA9 2342  18.937   5.960  49.433 -0.4806 -0.6804 -0.1094
   98C14H8 CA10 2343  18.876   6.040  49.652  0.6127  0.0923 -0.1886
   98C14H8 CA11 2344  18.806   6.027  49.773  0.3649  0.6136 -0.4132
   98C14H8 CA12 2345  19.001   6.087  49.406  0.0001 -0.0595  0.6869
   98C14H8  HA5 2346  18.955   5.887  49.355 -0.0512  1.2005 -1.8139
   98C14H8 CA13 2347  18.939   6.160  49.624 -0.1867 -0.3713  0.3946
   98C14H8  Br2 2348  18.799   6.164  49.905 -0.0106 -0.0189  0.0154
   98C14H8 CA14 2349  19.011   6.185  49.503 -0.1426  0.1509  0.0299
   98C14H8  HA6 2350  19.051   6.105  49.312 -3.4076  1.1076 -0.9885
   98C14H8  HA7 2351  18.941   6.240  49.696  1.1092 -1.5673  1.7107
   98C14H8  HA8 2352  19.054   6.283  49.490 -1.8211  0.9051 -0.0063
   99C14H8  Br1 2353  18.678   5.044  50.748  0.0298 -0.1123  0.1979
   99C14H8  CA1 2354  18.549   5.251  50.272 -0.5222 -0.4163 -0.0843
   99C14H8  CA2 2355  18.484   5.123  50.247  0.0800 -0.4480 -0.9000
   99C14H8  CA3 2356  18.496   5.014  50.330  0.0351  0.1601 -0.3036
   99C14H8  CA4 2357  18.567   5.034  50.449  0.2148 -0.5143  0.6812
   99C14H8  CA5 2358  18.628   5.161  50.485  0.3191  0.7260  0.4059
   99C14H8  CA6 2359  18.694   5.178  50.608 -0.8065 -0.0264 -0.8858
   99C14H8  CA7 2360  18.765   5.299  50.637  0.9610  0.6815  0.0626
   99C14H8  HA1 2361  18.539   5.335  50.205  0.8591  0.3386  0.6177
   99C14H8  HA2 2362  18.423   5.116  50.159 -1.9111 -1.3851  0.5360
   99C14H8  HA3 2363  18.452   4.919  50.305 -0.4002  0.2539  0.0936
   99C14H8  HA4 2364  18.568   4.948  50.515 -0.8085 -2.6290 -1.9576
   99C14H8  CA8 2365  18.627   5.270  50.390  0.3819  0.2222 -0.5534
   99C14H8  CA9 2366  18.841   5.307  50.759 -0.1691 -0.3388 -0.1359
   99C14H8 CA10 2367  18.759   5.409  50.549 -0.5955  0.0709  0.2422
   99C14H8 CA11 2368  18.687   5.396  50.431 -0.3464 -0.2615  0.1642
   99C14H8 CA12 2369  18.899   5.429  50.791  0.0324 -0.7724  0.4182
   99C14H8  HA5 2370  18.854   5.227  50.831  0.8741 -1.4458 -1.5312
   99C14H8 CA13 2371  18.825   5.526  50.583 -0.6286  0.1346  0.4209
   99C14H8  Br2 2372  18.673   5.556  50.324 -0.1698  0.1674 -0.1473
   99C14H8 CA14 2373  18.899   5.535  50.702 -0.2803  0.2478  0.3555
   99C14H8  HA6 2374  18.954   5.432  50.883 -1.1626  1.7212  1.0875
   99C14H8  HA7 2375  18.833   5.617  50.525 -0.3374 -0.0549  0.1663
   99C14H8  HA8 2376  18.949   5.626  50.730  3.6834 -1.5603 -0.5841
  100C14H8  Br1 2377  18.644   5.281  51.106 -0.0568  0.1402  0.2566
  100C14H8  CA1 2378  18.420   5.491  51.549 -0.4790 -0.1035  0.3357
  100C14H8  CA2 2379  18.368   5.363  51.576 -0.1694 -0.3995  0.2678
  100C14H8  CA3 2380  18.388   5.262  51.482 -0.1882  0.1989  0.5404
  100C14H8  CA4 2381  18.469   5.282  51.366  0.7543  0.3969 -0.8075
  100C14H8  CA5 2382  18.513   5.408  51.332 -0.1745  0.9079 -0.5743
  100C14H8  CA6 2383  18.600   5.429  51.224 -0.4804  0.2457  0.6234
  100C14H8  CA7 2384  18.656   5.557  51.195  0.0574  0.3949  0.6686
  100C14H8  HA1 2385  18.400   5.571  51.618 -2.7226 -0.2673 -0.1006
  100C14H8  HA2 2386  18.305   5.343  51.662 -0.0572 -0.6919  0.2813
  100C14H8  HA3 2387  18.354   5.162  51.504 -0.8143  0.5897  1.3711
  100C14H8  HA4 2388  18.499   5.190  51.317 -1.4189 -1.2643  0.8428
  100C14H8  CA8 2389  18.492   5.515  51.427 -0.9788  0.9037  0.2422
  100C14H8  CA9 2390  18.745   5.576  51.085  0.3841  0.2123  0.5000
  100C14H8 CA10 2391  18.637   5.660  51.290 -0.3658 -0.2318 -0.0402
  100C14H8 CA11 2392  18.550   5.646  51.404  0.1972  0.2624  0.4267
  100C14H8 CA12 2393  18.784   5.708  51.051 -0.3948  0.0153 -0.0791
  100C14H8  HA5 2394  18.767   5.504  51.007  2.2496  1.8224 -0.5246
  100C14H8 CA13 2395  18.691   5.790  51.260 -0.3511 -0.1044 -0.0850
  100C14H8  Br2 2396  18.527   5.793  51.521  0.0361  0.3240 -0.1328
  100C14H8 CA14 2397  18.759   5.812  51.141  0.2221 -0.9915  0.3975
  100C14H8  HA6 2398  18.837   5.726  50.959  2.2151  0.3478  1.4579
  100C14H8  HA7 2399  18.683   5.878  51.322  3.4781  0.2058  0.0699
  100C14H8  HA8 2400  18.800   5.909  51.119 -0.1929 -1.2644 -1.6695
  101C14H8  Br1 2401  18.525   4.652  52.366  0.1024 -0.0736  0.1385
  101C14H8  CA1 2402  18.314   4.860  51.912 -0.7799  0.2236  1.1494
  101C14H8  CA2 2403  18.247   4.740  51.900 -0.1374 -0.8990  0.1252
  101C14H8  CA3 2404  18.276   4.636  51.990  0.4086  0.2904  0.0730
  101C14H8  CA4 2405  18.373   4.651  52.090  0.2110  0.1411  0.7374
  101C14H8  CA5 2406  18.429   4.777  52.118 -0.4450 -0.0566 -0.2431
  101C14H8  CA6 2407  18.501   4.799  52.238  0.3277 -0.2598  0.0876
  101C14H8  CA7 2408  18.545   4.934  52.261  0.1380  0.0585 -0.0021
  101C14H8  HA1 2409  18.281   4.944  51.852 -2.1177 -0.6575  0.6434
  101C14H8  HA2 2410  18.178   4.735  51.817 -2.1413 -1.8348  1.7781
  101C14H8  HA3 2411  18.232   4.540  51.967  0.7854  0.3709 -1.0018
  101C14H8  HA4 2412  18.394   4.561  52.146  1.3497 -1.5880 -2.3305
  101C14H8  CA8 2413  18.410   4.885  52.018 -0.2044  0.6194 -0.6161
  101C14H8  CA9 2414  18.600   4.965  52.390 -0.1597 -0.0737 -0.0953
  101C14H8 CA10 2415  18.540   5.035  52.161 -0.2147  0.6161  0.3022
  101C14H8 CA11 2416  18.472   5.007  52.039  0.2180 -1.2939  0.2461
  101C14H8 CA12 2417  18.670   5.086  52.411 -0.7110 -0.1008 -0.0326
  101C14H8  HA5 2418  18.613   4.893  52.470  0.3354  0.5724  0.4087
  101C14H8 CA13 2419  18.604   5.159  52.184  0.3290 -0.8119 -0.1293
  101C14H8  Br2 2420  18.478   5.135  51.892  0.2193  0.0764  0.0131
  101C14H8 CA14 2421  18.666   5.184  52.307 -0.6058  0.4417  0.0207
  101C14H8  HA6 2422  18.730   5.117  52.495  0.7069 -3.2606  0.2216
  101C14H8  HA7 2423  18.586   5.239  52.113 -1.0445  0.4827  1.6470
  101C14H8  HA8 2424  18.722   5.276  52.313 -0.4177  0.3819 -0.7629
  102C14H8  Br1 2425  18.406   4.884  52.780 -0.2083 -0.0652 -0.0423
  102C14H8  CA1 2426  18.229   5.085  53.239  0.1174 -0.0735  0.1235
  102C14H8  CA2 2427  18.170   4.965  53.262  0.2044 -0.1442 -0.2980
  102C14H8  CA3 2428  18.190   4.860  53.175  0.3750  0.7747 -0.1979
  102C14H8  CA4 2429  18.256   4.881  53.053  0.3590  0.1512  0.3367
  102C14H8  CA5 2430  18.312   5.007  53.021 -0.7201  0.6763  0.0959
  102C14H8  CA6 2431  18.389   5.032  52.902  0.8958 -0.2327 -0.6653
  102C14H8  CA7 2432  18.450   5.159  52.883  0.1329 -0.8322  0.8531
  102C14H8  HA1 2433  18.216   5.148  53.325 -1.0088  0.4193 -0.4034
  102C14H8  HA2 2434  18.103   4.947  53.345  1.0762  2.1022  0.9216
  102C14H8  HA3 2435  18.130   4.773  53.198  1.9138  0.1763  1.6431
  102C14H8  HA4 2436  18.288   4.797  52.993 -1.0519  0.0726 -0.3318
  102C14H8  CA8 2437  18.304   5.114  53.120  0.5294 -0.3176  0.3904
  102C14H8  CA9 2438  18.525   5.185  52.767  0.3081 -0.0495 -1.0018
  102C14H8 CA10 2439  18.442   5.264  52.979  0.6586  0.0501 -0.5283
  102C14H8 CA11 2440  18.366   5.240  53.099 -0.3301 -0.5266 -0.1180
  102C14H8 CA12 2441  18.585   5.308  52.740 -0.1230  0.0067  0.1671
  102C14H8  HA5 2442  18.536   5.107  52.692 -0.0758  0.8008 -1.9519
  102C14H8 CA13 2443  18.507   5.389  52.952  0.2295  0.0018  0.7329
  102C14H8  Br2 2444  18.359   5.383  53.235  0.1642  0.0979  0.5636
  102C14H8 CA14 2445  18.579   5.413  52.835  0.1173 -0.6709  0.3359
  102C14H8  HA6 2446  18.639   5.327  52.648 -0.2197  0.6504  0.2380
  102C14H8  HA7 2447  18.498   5.481  53.007 -1.0882  0.8113 -0.8104
  102C14H8  HA8 2448  18.626   5.508  52.817  2.2916 -1.7272  0.1788
  103C14H8  Br1 2449  18.234   4.260  54.048  0.2756 -0.0225  0.1219
  103C14H8  CA1 2450  18.117   4.453  53.570  0.3807  0.3613 -0.0395
  103C14H8  CA2 2451  18.058   4.329  53.543  0.6771  0.6381 -0.5250
  103C14H8  CA3 2452  18.060   4.231  53.635 -0.4628  0.1300  0.3371
  103C14H8  CA4 2453  18.130   4.253  53.759  0.0026 -0.1535 -0.3504
  103C14H8  CA5 2454  18.181   4.380  53.794 -0.6128  0.2121  0.2901
  103C14H8  CA6 2455  18.242   4.402  53.920  0.0063 -0.1369  0.1321
  103C14H8  CA7 2456  18.309   4.526  53.949 -0.2805 -0.1395  0.1129
  103C14H8  HA1 2457  18.125   4.522  53.488  0.3176  1.1875  0.6378
  103C14H8  HA2 2458  18.014   4.309  53.447 -2.6228 -1.0152  1.2492
  103C14H8  HA3 2459  18.018   4.136  53.607  0.5223 -0.9541  2.4857
  103C14H8  HA4 2460  18.135   4.166  53.822 -2.0523  1.0475  1.5397
  103C14H8  CA8 2461  18.178   4.484  53.699 -0.0310  0.5029  0.1657
  103C14H8  CA9 2462  18.380   4.543  54.073  0.7667  0.0517  0.7891
  103C14H8 CA10 2463  18.304   4.628  53.852  0.1304 -0.0734 -0.4758
  103C14H8 CA11 2464  18.236   4.610  53.725 -0.2682 -0.1618  0.2024
  103C14H8 CA12 2465  18.446   4.669  54.101  0.4306 -0.1519  0.0460
  103C14H8  HA5 2466  18.395   4.461  54.142 -0.9605 -1.3517 -0.4636
  103C14H8 CA13 2467  18.366   4.752  53.882 -0.2591  0.5503  0.3052
  103C14H8  Br2 2468  18.223   4.753  53.594  0.2148 -0.1411 -0.2415
  103C14H8 CA14 2469  18.435   4.771  54.003 -0.9040  1.0836  0.4144
  103C14H8  HA6 2470  18.495   4.693  54.194  1.1355 -1.7560  0.1119
  103C14H8  HA7 2471  18.377   4.829  53.808 -1.0551 -0.7338 -1.1770
  103C14H8  HA8 2472  18.489   4.863  54.021 -0.6557  0.8414  0.9262
  104C14H8  Br1 2473  18.143   4.489  54.416 -0.1297 -0.0347  0.1531
  104C14H8  CA1 2474  18.032   4.680  54.903 -0.1066  0.1374  0.6086
  104C14H8  CA2 2475  17.963   4.557  54.927  0.3177  0.4721 -0.1870
  104C14H8  CA3 2476  17.947   4.459  54.828  0.1231  0.3318  0.3551
  104C14H8  CA4 2477  18.007   4.482  54.703 -0.2547  0.2637  0.4685
  104C14H8  CA5 2478  18.069   4.606  54.673 -0.1883  0.5610 -0.0772
  104C14H8  CA6 2479  18.139   4.629  54.551 -0.2321 -0.0949 -0.0592
  104C14H8  CA7 2480  18.195   4.754  54.523  0.4421  0.3278  0.0840
  104C14H8  HA1 2481  18.030   4.748  54.987 -0.9735 -1.0567  1.5895
  104C14H8  HA2 2482  17.922   4.538  55.026  0.2446  1.1132 -0.0912
  104C14H8  HA3 2483  17.912   4.362  54.858 -0.1788 -0.0258 -1.1430
  104C14H8  HA4 2484  17.999   4.401  54.632 -0.2305 -0.1723  0.9634
  104C14H8  CA8 2485  18.087   4.707  54.774  0.6842  0.3445 -0.5169
  104C14H8  CA9 2486  18.268   4.775  54.404  0.6001  0.0660 -0.6429
  104C14H8 CA10 2487  18.201   4.856  54.620 -0.1024 -0.2228  0.6222
  104C14H8 CA11 2488  18.149   4.830  54.748  0.2820 -0.1702  1.2016
  104C14H8 CA12 2489  18.329   4.897  54.373 -0.3193  0.1675  0.1579
  104C14H8  HA5 2490  18.262   4.712  54.316 -0.5659  0.8754 -1.1552
  104C14H8 CA13 2491  18.258   4.983  54.588  0.6070  0.1130  0.6457
  104C14H8  Br2 2492  18.146   4.970  54.878 -0.0857  0.2084  0.1864
  104C14H8 CA14 2493  18.322   5.004  54.462  0.0146 -0.1448 -0.5632
  104C14H8  HA6 2494  18.380   4.906  54.278  0.4329 -1.4070  0.3861
  104C14H8  HA7 2495  18.257   5.071  54.650  0.1696  1.9510 -1.8794
  104C14H8  HA8 2496  18.358   5.101  54.433 -2.3456  0.9916  0.1706
  105C14H8  Br1 2497  18.961   6.336  49.091  0.2067 -0.0309 -0.0145
  105C14H8  CA1 2498  18.887   6.513  48.596 -1.0357 -0.7685 -0.1128
  105C14H8  CA2 2499  18.825   6.392  48.577 -0.0670  0.2594 -0.1347
  105C14H8  CA3 2500  18.792   6.304  48.682 -0.6490  0.3692  0.7426
  105C14H8  CA4 2501  18.840   6.340  48.809  0.1169  0.4865 -0.0055
  105C14H8  CA5 2502  18.927   6.451  48.829  0.0800 -0.0862 -0.8278
  105C14H8  CA6 2503  18.976   6.474  48.960 -0.3267  0.6051  0.7269
  105C14H8  CA7 2504  19.046   6.593  48.981 -0.1427  0.5052 -0.3658
  105C14H8  HA1 2505  18.900   6.578  48.510  1.1567 -2.1154 -0.8525
  105C14H8  HA2 2506  18.784   6.375  48.479 -0.3513 -0.6113  0.1383
  105C14H8  HA3 2507  18.717   6.228  48.666 -1.0957  1.0622 -0.5203
  105C14H8  HA4 2508  18.806   6.275  48.888 -0.1084 -1.1644 -1.4498
  105C14H8  CA8 2509  18.948   6.543  48.725  0.3600 -0.8223  0.2534
  105C14H8  CA9 2510  19.096   6.623  49.112 -0.0646  0.6229  0.6363
  105C14H8 CA10 2511  19.068   6.688  48.882  0.0312  0.1244  0.4185
  105C14H8 CA11 2512  19.021   6.665  48.750 -0.5339  0.0923  0.4671
  105C14H8 CA12 2513  19.164   6.740  49.145  0.0310 -0.2209  0.3836
  105C14H8  HA5 2514  19.072   6.563  49.199 -0.2403 -0.0043  0.1567
  105C14H8 CA13 2515  19.148   6.804  48.909 -0.1860 -0.6262 -0.6831
  105C14H8  Br2 2516  19.046   6.798  48.617 -0.1599  0.1426  0.0704
  105C14H8 CA14 2517  19.200   6.829  49.040  0.1559  0.1707  0.2332
  105C14H8  HA6 2518  19.195   6.762  49.246  2.6234 -0.6735 -0.2794
  105C14H8  HA7 2519  19.183   6.873  48.834 -1.9278  1.9714  0.8588
  105C14H8  HA8 2520  19.251   6.922  49.058  0.4369  0.3901 -1.6115
  106C14H8  Br1 2521  18.859   6.539  49.520  0.0993  0.2256  0.0026
  106C14H8  CA1 2522  18.678   6.775  49.965  0.4557  0.1806 -0.2171
  106C14H8  CA2 2523  18.620   6.653  50.000  0.4102 -0.0169  0.8377
  106C14H8  CA3 2524  18.629   6.540  49.910  0.0520  0.0135  0.4826
  106C14H8  CA4 2525  18.710   6.550  49.797  0.1355  0.2299 -0.1990
  106C14H8  CA5 2526  18.774   6.673  49.759 -0.7281  0.2241  0.2109
  106C14H8  CA6 2527  18.849   6.694  49.634  0.1452  0.4987  0.0211
  106C14H8  CA7 2528  18.913   6.822  49.605  0.4275  0.4208 -0.4937
  106C14H8  HA1 2529  18.651   6.855  50.032 -4.3915 -1.1752 -0.3736
  106C14H8  HA2 2530  18.551   6.657  50.084 -1.0617  0.3619 -0.3634
  106C14H8  HA3 2531  18.570   6.452  49.928 -0.7251  0.3105 -0.5444
  106C14H8  HA4 2532  18.709   6.463  49.734  1.2852 -1.0476  1.5203
  106C14H8  CA8 2533  18.759   6.786  49.847 -0.2675  0.2864 -0.1815
  106C14H8  CA9 2534  18.992   6.836  49.491  1.1258  0.0190 -0.4198
  106C14H8 CA10 2535  18.889   6.933  49.691 -0.5793 -0.3033  0.5193
  106C14H8 CA11 2536  18.814   6.916  49.811 -0.0885 -0.4825 -1.3898
  106C14H8 CA12 2537  19.048   6.964  49.455 -0.1117 -0.0456 -0.6462
  106C14H8  HA5 2538  19.007   6.759  49.418 -1.0600 -1.3511  0.5301
  106C14H8 CA13 2539  18.938   7.065  49.649 -0.2191 -0.1163 -0.5365
  106C14H8  Br2 2540  18.788   7.065  49.931  0.0015 -0.2101 -0.2942
  106C14H8 CA14 2541  19.013   7.075  49.530  0.1322 -0.1978 -0.7140
  106C14H8  HA6 2542  19.086   6.972  49.354  3.4993 -0.9694  0.5870
  106C14H8  HA7 2543  18.906   7.156  49.696 -3.0279 -1.2989 -0.0582
  106C14H8  HA8 2544  19.028   7.170  49.481 -0.8328 -0.3404 -1.2983
  107C14H8  Br1 2545  18.696   5.952  50.769 -0.0530  0.0288  0.0798
  107C14H8  CA1 2546  18.575   6.135  50.278  0.5774 -0.1723  0.0720
  107C14H8  CA2 2547  18.524   6.010  50.249 -0.1609  0.1594 -0.0329
  107C14H8  CA3 2548  18.540   5.908  50.341 -0.3498  0.3426 -0.2633
  107C14H8  CA4 2549  18.596   5.929  50.469  0.2464  0.3926 -0.1580
  107C14H8  CA5 2550  18.645   6.060  50.499 -0.1376 -0.0029 -0.5277
  107C14H8  CA6 2551  18.711   6.081  50.628  0.3015 -0.1669 -0.2661
  107C14H8  CA7 2552  18.771   6.213  50.652 -0.1175  0.0391 -0.1547
  107C14H8  HA1 2553  18.558   6.208  50.200 -2.2608 -1.7741 -0.8871
  107C14H8  HA2 2554  18.474   5.977  50.159  1.5403 -1.4758 -0.4207
  107C14H8  HA3 2555  18.487   5.818  50.315  0.6283 -0.5879  0.9176
  107C14H8  HA4 2556  18.589   5.843  50.535  0.7198 -0.3641 -1.0789
  107C14H8  CA8 2557  18.643   6.159  50.402  0.0940 -0.1222  0.4586
  107C14H8  CA9 2558  18.841   6.236  50.776  0.6319  0.3064 -0.6117
  107C14H8 CA10 2559  18.769   6.314  50.553 -0.1251 -0.0117  0.1018
  107C14H8 CA11 2560  18.700   6.283  50.429 -0.6839 -0.6897 -0.4081
  107C14H8 CA12 2561  18.886   6.363  50.803 -0.5559 -0.2875  0.5283
  107C14H8  HA5 2562  18.865   6.157  50.846 -3.2244  0.8075  1.4303
  107C14H8 CA13 2563  18.818   6.448  50.584  0.2477  0.4884  0.2546
  107C14H8  Br2 2564  18.704   6.412  50.293  0.1625  0.0590  0.0342
  107C14H8 CA14 2565  18.881   6.472  50.707 -0.4131  0.3284 -0.1435
  107C14H8  HA6 2566  18.943   6.378  50.893  0.1513  1.0764 -0.1246
  107C14H8  HA7 2567  18.817   6.525  50.508  2.3210  0.5241  0.2327
  107C14H8  HA8 2568  18.922   6.570  50.728  1.9543 -0.6535 -0.0824
  108C14H8  Br1 2569  18.576   6.151  51.103  0.2225  0.1704 -0.1582
  108C14H8  CA1 2570  18.441   6.350  51.586  0.0095  0.4053  0.5138
  108C14H8  CA2 2571  18.373   6.233  51.607  0.3152  1.0161  0.4848
  108C14H8  CA3 2572  18.378   6.127  51.515  0.3201 -0.3842 -0.7107
  108C14H8  CA4 2573  18.445   6.148  51.387 -0.3110  0.3171 -0.1187
  108C14H8  CA5 2574  18.516   6.270  51.367  0.6985  0.1621  0.6732
  108C14H8  CA6 2575  18.578   6.293  51.239  0.0550  0.6310  0.1607
  108C14H8  CA7 2576  18.643   6.419  51.215 -0.2227  0.8061 -0.7094
  108C14H8  HA1 2577  18.442   6.424  51.664  0.1204  1.2689 -0.2887
  108C14H8  HA2 2578  18.324   6.215  51.701  0.0314  0.5389  0.2470
  108C14H8  HA3 2579  18.319   6.038  51.529  1.3007 -1.1268 -1.3189
  108C14H8  HA4 2580  18.439   6.067  51.316 -0.0045  0.1505  0.0484
  108C14H8  CA8 2581  18.508   6.377  51.463  0.3075 -0.1482  0.2712
  108C14H8  CA9 2582  18.711   6.439  51.090 -0.9735 -0.1217  0.2271
  108C14H8 CA10 2583  18.637   6.519  51.315  0.4047  0.0863  0.2093
  108C14H8 CA11 2584  18.572   6.500  51.442 -0.5840 -0.1626 -0.2191
  108C14H8 CA12 2585  18.763   6.567  51.060 -0.0556  0.0026  0.5083
  108C14H8  HA5 2586  18.708   6.366  51.010 -0.1596  0.1794 -0.0839
  108C14H8 CA13 2587  18.696   6.643  51.280  0.1022 -0.6547  0.3736
  108C14H8  Br2 2588  18.575   6.640  51.571  0.0969  0.0048  0.2238
  108C14H8 CA14 2589  18.764   6.671  51.155  0.0189  0.8174 -0.2034
  108C14H8  HA6 2590  18.811   6.577  50.964  0.3313 -2.1083  0.4672
  108C14H8  HA7 2591  18.701   6.731  51.343 -1.9519 -0.7264  0.6730
  108C14H8  HA8 2592  18.817   6.762  51.132  1.0349  0.2354 -0.1658
  109C14H8  Br1 2593  18.496   5.521  52.401  0.0037 -0.1492  0.1455
  109C14H8  CA1 2594  18.355   5.708  51.918  1.2148  0.0019 -0.3679
  109C14H8  CA2 2595  18.295   5.581  51.900  0.1444  0.0064 -0.5660
  109C14H8  CA3 2596  18.309   5.484  51.993 -0.4773 -0.3377 -0.3801
  109C14H8  CA4 2597  18.380   5.511  52.115 -0.4004 -0.4790 -0.2498
  109C14H8  CA5 2598  18.433   5.640  52.136  0.3617  0.4231  0.6775
  109C14H8  CA6 2599  18.495   5.659  52.261  1.1038 -0.7886  0.0086
  109C14H8  CA7 2600  18.553   5.790  52.287 -0.6341 -0.1190 -0.2706
  109C14H8  HA1 2601  18.363   5.776  51.835  1.5797  0.2105 -0.1685
  109C14H8  HA2 2602  18.242   5.561  51.807  0.9065  0.2473 -1.0594
  109C14H8  HA3 2603  18.262   5.388  51.975  0.4461 -0.5722 -1.5984
  109C14H8  HA4 2604  18.404   5.430  52.183  1.3262  1.2035  1.2080
  109C14H8  CA8 2605  18.423   5.742  52.040 -0.0085 -0.1434 -0.1406
  109C14H8  CA9 2606  18.611   5.814  52.417 -0.1706 -0.5590 -0.5955
  109C14H8 CA10 2607  18.543   5.892  52.191  0.2104 -1.2250 -0.4975
  109C14H8 CA11 2608  18.482   5.868  52.063  0.2870  0.3080  0.0418
  109C14H8 CA12 2609  18.660   5.945  52.445 -0.2463 -0.0989  0.0902
  109C14H8  HA5 2610  18.605   5.741  52.497  0.0657  2.2139  2.0472
  109C14H8 CA13 2611  18.610   6.018  52.217 -0.4697 -0.0438 -0.1809
  109C14H8  Br2 2612  18.474   6.005  51.928  0.0937 -0.0898  0.0351
  109C14H8 CA14 2613  18.657   6.044  52.350  0.2206  0.6044  0.9358
  109C14H8  HA6 2614  18.708   5.970  52.538 -2.2293  0.3126  1.0358
  109C14H8  HA7 2615  18.600   6.106  52.155 -1.3374  0.1050  0.1586
  109C14H8  HA8 2616  18.679   6.145  52.381 -0.9990  1.8895 -2.1459
  110C14H8  Br1 2617  18.385   5.734  52.796  0.1885  0.0127  0.1482
  110C14H8  CA1 2618  18.295   5.948  53.272 -0.3204  0.5098 -0.0353
  110C14H8  CA2 2619  18.236   5.826  53.299 -0.0918 -0.4291 -0.3034
  110C14H8  CA3 2620  18.214   5.724  53.203  0.1883  0.2337  0.1263
  110C14H8  CA4 2621  18.268   5.744  53.075  0.1980 -0.8628 -0.2580
  110C14H8  CA5 2622  18.330   5.868  53.045 -0.4226  0.0433 -0.2067
  110C14H8  CA6 2623  18.397   5.885  52.918 -0.4922  0.2514  0.0740
  110C14H8  CA7 2624  18.454   6.008  52.879  0.0958 -0.0828  0.7176
  110C14H8  HA1 2625  18.292   6.023  53.350 -1.4381  0.1516  0.2792
  110C14H8  HA2 2626  18.204   5.803  53.400  1.8374 -0.9784  0.1906
  110C14H8  HA3 2627  18.150   5.640  53.223 -1.4879  1.4654  0.0567
  110C14H8  HA4 2628  18.251   5.656  53.014 -0.1327  0.5284 -2.1884
  110C14H8  CA8 2629  18.343   5.972  53.139  0.0233 -0.9428  0.3583
  110C14H8  CA9 2630  18.516   6.027  52.752 -0.3317 -0.5382  0.1153
  110C14H8 CA10 2631  18.448   6.123  52.972  0.0655  0.0266  0.3886
  110C14H8 CA11 2632  18.390   6.102  53.102 -0.6421  1.1692  0.3532
  110C14H8 CA12 2633  18.573   6.149  52.717 -0.2441  0.0003  0.4823
  110C14H8  HA5 2634  18.526   5.941  52.688  0.4228  1.3685 -2.4234
  110C14H8 CA13 2635  18.508   6.245  52.931 -0.2226  0.2140 -0.0286
  110C14H8  Br2 2636  18.396   6.244  53.232 -0.1538 -0.3274  0.0655
  110C14H8 CA14 2637  18.553   6.265  52.799  0.0441  0.4936  0.1634
  110C14H8  HA6 2638  18.633   6.150  52.628  0.0189  1.4011  0.6689
  110C14H8  HA7 2639  18.508   6.331  52.997  0.6618  1.4261 -1.5763
  110C14H8  HA8 2640  18.609   6.353  52.771  0.8429 -0.1459 -0.2772
  111C14H8  Br1 2641  18.284   5.091  54.037  0.1234 -0.2371  0.0658
  111C14H8  CA1 2642  18.116   5.301  53.579  0.3344  0.5362 -0.1440
  111C14H8  CA2 2643  18.047   5.182  53.556 -0.1237  0.2773 -0.7079
  111C14H8  CA3 2644  18.049   5.080  53.652 -0.1319  0.3499 -0.7605
  111C14H8  CA4 2645  18.135   5.090  53.766  0.1588 -0.2754 -0.0693
  111C14H8  CA5 2646  18.205   5.212  53.794  0.6151 -0.0026  0.4153
  111C14H8  CA6 2647  18.278   5.238  53.916 -0.0930 -0.2945  0.2503
  111C14H8  CA7 2648  18.350   5.364  53.940 -0.3107  0.7550 -0.2892
  111C14H8  HA1 2649  18.115   5.377  53.503 -0.1104  0.2039 -0.4675
  111C14H8  HA2 2650  17.990   5.173  53.464  0.5650  2.3496 -1.3730
  111C14H8  HA3 2651  17.993   4.992  53.626 -0.7502  0.3886  0.4095
  111C14H8  HA4 2652  18.153   4.995  53.815 -0.7952 -1.9807 -2.8529
  111C14H8  CA8 2653  18.197   5.322  53.696 -0.2788 -0.1782  0.3907
  111C14H8  CA9 2654  18.421   5.386  54.061  0.9404 -0.4733 -0.6249
  111C14H8 CA10 2655  18.334   5.467  53.843  0.1047  0.3118 -0.1870
  111C14H8 CA11 2656  18.263   5.446  53.722 -0.6664 -0.6201  0.3951
  111C14H8 CA12 2657  18.473   5.516  54.089 -0.0273 -0.7674 -0.1570
  111C14H8  HA5 2658  18.428   5.307  54.133  1.4529 -0.3180 -0.5076
  111C14H8 CA13 2659  18.404   5.588  53.868 -0.2181 -0.4628 -0.0177
  111C14H8  Br2 2660  18.263   5.592  53.592  0.1297 -0.2402 -0.0308
  111C14H8 CA14 2661  18.460   5.617  53.995  0.0287 -0.0813 -0.1531
  111C14H8  HA6 2662  18.531   5.538  54.177  1.1800 -2.2049 -0.5684
  111C14H8  HA7 2663  18.385   5.672  53.803 -0.6304 -1.1615 -0.8144
  111C14H8  HA8 2664  18.507   5.713  54.014  0.4181 -0.3738  0.3619
  112C14H8  Br1 2665  18.196   5.352  54.423 -0.0247 -0.1481 -0.1338
  112C14H8  CA1 2666  18.010   5.540  54.898  0.1514 -0.7255  0.0651
  112C14H8  CA2 2667  17.951   5.411  54.919  0.3501 -0.3092 -0.0719
  112C14H8  CA3 2668  17.977   5.314  54.824  0.7030  0.5174  0.0035
  112C14H8  CA4 2669  18.046   5.335  54.705 -0.1547  0.3648 -0.1138
  112C14H8  CA5 2670  18.104   5.463  54.687 -0.0649 -0.2961  0.1300
  112C14H8  CA6 2671  18.175   5.488  54.561 -0.2116 -0.0971  0.6068
  112C14H8  CA7 2672  18.227   5.617  54.526 -0.0014 -0.4312 -0.7091
  112C14H8  HA1 2673  18.005   5.611  54.978  1.8210 -1.6860  1.0427
  112C14H8  HA2 2674  17.895   5.388  55.009  1.2709 -1.2043  0.2954
  112C14H8  HA3 2675  17.930   5.219  54.842  1.1406  0.7479  2.5988
  112C14H8  HA4 2676  18.049   5.255  54.633 -0.8032  1.2754 -1.1754
  112C14H8  CA8 2677  18.082   5.569  54.777 -0.3132  0.4238 -0.4015
  112C14H8  CA9 2678  18.293   5.641  54.401  0.1045  0.1487  0.3114
  112C14H8 CA10 2679  18.218   5.723  54.627  0.4907 -0.1763  0.2675
  112C14H8 CA11 2680  18.141   5.701  54.751  0.1018 -0.6289  0.3806
  112C14H8 CA12 2681  18.359   5.763  54.376 -0.0078 -0.6089 -0.0456
  112C14H8  HA5 2682  18.313   5.574  54.319  1.0780  1.4268 -0.5233
  112C14H8 CA13 2683  18.278   5.848  54.589 -0.1462 -0.0522 -0.1307
  112C14H8  Br2 2684  18.122   5.845  54.871  0.1755  0.1774 -0.1728
  112C14H8 CA14 2685  18.357   5.865  54.475 -0.3556 -0.7845  0.4224
  112C14H8  HA6 2686  18.413   5.787  54.286 -0.7979 -0.7495 -0.5627
  112C14H8  HA7 2687  18.277   5.938  54.648 -1.4632 -0.1630  0.0216
  112C14H8  HA8 2688  18.399   5.963  54.463 -1.7604 -0.1746  0.4185
  113C14H8  Br1 2689  19.447   1.023  49.023  0.0597  0.0938  0.0022
  113C14H8  CA1 2690  19.252   1.239  48.567 -0.2861 -0.4561  0.1004
  113C14H8  CA2 2691  19.221   1.108  48.526  0.0573  0.4303 -0.4850
  113C14H8  CA3 2692  19.245   1.000  48.612 -0.2423  0.3753  0.2262
  113C14H8  CA4 2693  19.310   1.028  48.733 -0.8905  0.0335 -0.0621
  113C14H8  CA5 2694  19.347   1.159  48.775 -0.4511 -0.0692  0.5465
  113C14H8  CA6 2695  19.416   1.171  48.905  0.2559  0.1579  0.0252
  113C14H8  CA7 2696  19.457   1.300  48.949  0.9061 -0.2315  0.6707
  113C14H8  HA1 2697  19.228   1.317  48.497 -1.2767  0.0259  0.9591
  113C14H8  HA2 2698  19.175   1.091  48.429 -2.3265 -1.4780  0.9241
  113C14H8  HA3 2699  19.220   0.899  48.583  0.3285 -0.1825  1.6328
  113C14H8  HA4 2700  19.336   0.938  48.787  1.4774  1.7675  1.7684
  113C14H8  CA8 2701  19.322   1.266  48.690 -0.7925  0.2070  0.3454
  113C14H8  CA9 2702  19.518   1.328  49.074  0.7138  0.0851  0.3655
  113C14H8 CA10 2703  19.434   1.411  48.862 -0.5952 -0.0094 -0.1322
  113C14H8 CA11 2704  19.370   1.396  48.733  0.1095 -0.7471  0.2484
  113C14H8 CA12 2705   0.023   1.452  49.107  0.2753  0.1676  0.3494
  113C14H8  HA5 2706  19.524   1.249  49.147 -1.0989 -1.1944 -0.8262
  113C14H8 CA13 2707  19.474   1.543  48.904 -0.1958  0.1048  0.6046
  113C14H8  Br2 2708  19.341   1.547  48.621  0.0709  0.1275 -0.0805
  113C14H8 CA14 2709  19.554   1.558  49.019  0.3061 -0.5940  0.5797
  113C14H8  HA6 2710   0.081   1.464  49.197 -0.0281 -2.6453  0.9674
  113C14H8  HA7 2711  19.459   1.634  48.848 -1.4067 -0.7802 -0.5421
  113C14H8  HA8 2712   0.019   1.662  49.042 -2.5888  0.2815 -0.6857
  114C14H8  Br1 2713  19.345   1.321  49.436  0.1345  0.1243 -0.2628
  114C14H8  CA1 2714  19.133   1.530  49.870 -0.4662  0.6796 -0.2125
  114C14H8  CA2 2715  19.082   1.403  49.900  0.1828 -0.4110  0.0700
  114C14H8  CA3 2716  19.101   1.291  49.818 -0.3622 -0.0346  0.0059
  114C14H8  CA4 2717  19.172   1.314  49.699  0.1393  0.5034 -0.5830
  114C14H8  CA5 2718  19.237   1.443  49.664  0.5131 -0.3944 -0.5203
  114C14H8  CA6 2719  19.311   1.463  49.549 -0.1950 -0.2150  0.0711
  114C14H8  CA7 2720  19.368   1.593  49.520  0.3844  0.2522  0.1180
  114C14H8  HA1 2721  19.116   1.603  49.948  0.5048 -1.0364  1.6422
  114C14H8  HA2 2722  19.026   1.392  49.991  0.1949  0.4446  0.1788
  114C14H8  HA3 2723  19.050   1.196  49.828 -3.4768  1.5438 -0.1304
  114C14H8  HA4 2724  19.173   1.236  49.624  0.3290  0.3905 -0.4618
  114C14H8  CA8 2725  19.215   1.552  49.753  0.7031 -0.2916 -0.2599
  114C14H8  CA9 2726  19.445   1.609  49.401 -0.0927  0.2069  0.3657
  114C14H8 CA10 2727  19.349   1.700  49.605 -0.5714 -0.3974 -0.0550
  114C14H8 CA11 2728  19.268   1.684  49.717 -0.2913 -0.1748 -0.1391
  114C14H8 CA12 2729  19.486   1.741  49.362  0.1742  0.6191 -1.0479
  114C14H8  HA5 2730  19.475   1.526  49.338  0.9761  0.4984  0.4659
  114C14H8 CA13 2731  19.393   1.829  49.567  0.3526  0.1133 -0.3348
  114C14H8  Br2 2732  19.240   1.829  49.836  0.0689 -0.1426 -0.1822
  114C14H8 CA14 2733  19.467   1.853  49.449 -0.3449 -0.6025  0.4741
  114C14H8  HA6 2734  19.553   1.748  49.277 -0.9422 -1.2798 -2.1097
  114C14H8  HA7 2735  19.392   1.914  49.634  0.2579 -0.8807  0.9395
  114C14H8  HA8 2736  19.495   1.954  49.425 -0.1083 -0.7512  0.1162
  115C14H8  Br1 2737  19.199   0.694  50.688  0.3836 -0.1712  0.0471
  115C14H8  CA1 2738  19.031   0.875  50.215 -0.3109  0.8840  0.2508
  115C14H8  CA2 2739  18.985   0.745  50.187  0.5365  0.1020 -0.2980
  115C14H8  CA3 2740  19.009   0.641  50.279  0.4425  0.5062 -0.0197
  115C14H8  CA4 2741  19.072   0.665  50.402  0.0655  0.0930  0.4426
  115C14H8  CA5 2742  19.118   0.804  50.438 -0.3771 -0.2478  0.2707
  115C14H8  CA6 2743  19.188   0.833  50.556 -0.2632 -0.5692  0.2223
  115C14H8  CA7 2744  19.243   0.963  50.580 -0.3354 -0.1326  0.4684
  115C14H8  HA1 2745  19.021   0.955  50.143 -1.1880  2.6048  2.2012
  115C14H8  HA2 2746  18.931   0.733  50.095 -1.2388 -0.4894  0.8056
  115C14H8  HA3 2747  18.962   0.547  50.252  0.6334 -0.0593  1.5638
  115C14H8  HA4 2748  19.080   0.576  50.463  1.2168  0.9501  1.5627
  115C14H8  CA8 2749  19.101   0.906  50.339  0.1164 -0.1527  0.3082
  115C14H8  CA9 2750  19.310   0.997  50.703 -0.0617  0.0337  0.0978
  115C14H8 CA10 2751  19.222   1.070  50.482 -1.0548  0.4057  0.6109
  115C14H8 CA11 2752  19.156   1.036  50.356 -0.1086 -0.4917 -0.5044
  115C14H8 CA12 2753  19.361   1.125  50.719  0.2867  0.5631  0.4217
  115C14H8  HA5 2754  19.314   0.929  50.787  0.9406 -0.1354 -0.0895
  115C14H8 CA13 2755  19.280   1.201  50.501  0.2582 -0.6680 -0.0599
  115C14H8  Br2 2756  19.139   1.170  50.209  0.1440  0.1860 -0.0866
  115C14H8 CA14 2757  19.346   1.225  50.624 -0.1624  0.6127 -0.7124
  115C14H8  HA6 2758  19.419   1.164  50.801 -0.0696  0.2525  0.8187
  115C14H8  HA7 2759  19.273   1.278  50.426 -4.3802 -1.0826 -0.2225
  115C14H8  HA8 2760  19.387   1.323  50.642 -1.5373  1.4287 -1.9698
  116C14H8  Br1 2761  19.107   0.926  51.062  0.1352  0.1607 -0.1814
  116C14H8  CA1 2762  18.925   1.144  51.520  0.1823 -0.1399 -0.0088
  116C14H8  CA2 2763  18.881   1.018  51.560 -0.4313 -0.6159  0.0115
  116C14H8  CA3 2764  18.899   0.911  51.469 -0.0101  0.2814 -0.7579
  116C14H8  CA4 2765  18.956   0.926  51.342 -0.4368  0.5396 -0.7413
  116C14H8  CA5 2766  19.010   1.054  51.307 -0.4779  0.1319 -0.2339
  116C14H8  CA6 2767  19.091   1.066  51.191  0.3088 -0.0114  0.3846
  116C14H8  CA7 2768  19.141   1.197  51.159  0.0417 -0.9453  0.3001
  116C14H8  HA1 2769  18.905   1.223  51.590  1.5473  0.4447 -0.2667
  116C14H8  HA2 2770  18.833   1.005  51.657  0.1005 -0.3287  0.3113
  116C14H8  HA3 2771  18.858   0.816  51.497 -0.0645  0.8896  1.2669
  116C14H8  HA4 2772  18.977   0.831  51.295  1.4462  0.6926 -0.2733
  116C14H8  CA8 2773  18.991   1.166  51.394 -0.5671  0.6279  0.5795
  116C14H8  CA9 2774  19.202   1.229  51.031 -0.1996  0.1331  0.2419
  116C14H8 CA10 2775  19.136   1.304  51.249 -0.2317  0.6202 -0.2376
  116C14H8 CA11 2776  19.055   1.294  51.368 -0.9628 -0.0057 -0.6708
  116C14H8 CA12 2777  19.261   1.353  51.002 -0.1300  0.7947 -0.2338
  116C14H8  HA5 2778  19.220   1.156  50.953 -1.4342  0.7010 -0.5870
  116C14H8 CA13 2779  19.197   1.430  51.216  1.0378  0.0569 -0.4464
  116C14H8  Br2 2780  19.051   1.429  51.502 -0.5118 -0.0478  0.0231
  116C14H8 CA14 2781  19.260   1.455  51.095 -0.0323 -0.2743 -0.5048
  116C14H8  HA6 2782  19.300   1.375  50.904  2.4859  2.5986  1.1380
  116C14H8  HA7 2783  19.183   1.514  51.283 -2.1892 -1.6453  1.1885
  116C14H8  HA8 2784  19.308   1.550  51.074 -2.8303  1.7149  1.7977
  117C14H8  Br1 2785  18.926   0.324  52.383  0.0787  0.3279  0.0615
  117C14H8  CA1 2786  18.836   0.476  51.872 -0.2564  0.3770 -0.6638
  117C14H8  CA2 2787  18.777   0.353  51.851  0.0963  0.3655 -0.5686
  117C14H8  CA3 2788  18.745   0.273  51.965 -0.4329  0.7848 -0.5889
  117C14H8  CA4 2789  18.794   0.307  52.088  0.3407 -0.3523 -0.0132
  117C14H8  CA5 2790  18.863   0.427  52.110 -0.6055  0.6076 -0.5787
  117C14H8  CA6 2791  18.921   0.455  52.238  0.0164  0.1139  0.0351
  117C14H8  CA7 2792  18.988   0.579  52.258  0.1478 -0.2648  0.3076
  117C14H8  HA1 2793  18.840   0.547  51.791  3.6829 -0.1108 -1.0281
  117C14H8  HA2 2794  18.735   0.330  51.755 -0.8447 -0.2660 -0.0186
  117C14H8  HA3 2795  18.681   0.187  51.962  1.3147 -0.6047  1.0251
  117C14H8  HA4 2796  18.773   0.237  52.167  1.8606 -0.2991  0.4444
  117C14H8  CA8 2797  18.886   0.518  51.996  0.0007  0.1772 -0.5983
  117C14H8  CA9 2798  19.042   0.610  52.390 -0.2755 -0.1421  0.5239
  117C14H8 CA10 2799  19.000   0.673  52.150 -0.2763  0.0006 -0.2287
  117C14H8 CA11 2800  18.942   0.648  52.019 -0.3590  0.3682  0.5099
  117C14H8 CA12 2801  19.110   0.730  52.410  0.2243 -0.3239 -0.0768
  117C14H8  HA5 2802  19.042   0.547  52.478  0.6808 -0.5259  0.2565
  117C14H8 CA13 2803  19.070   0.798  52.177  0.1082  0.1311 -0.5746
  117C14H8  Br2 2804  18.952   0.774  51.875 -0.3845  0.0058  0.1732
  117C14H8 CA14 2805  19.134   0.814  52.299  0.8486  0.4188  0.0328
  117C14H8  HA6 2806  19.151   0.751  52.508  0.3405  0.9166 -0.3889
  117C14H8  HA7 2807  19.099   0.871  52.102  0.9147 -0.4148 -0.8021
  117C14H8  HA8 2808  19.185   0.909  52.306  1.4192  0.1670 -0.6878
  118C14H8  Br1 2809  18.848   0.536  52.771  0.0312  0.0639  0.0702
  118C14H8  CA1 2810  18.642   0.748  53.224 -0.1508 -0.0195 -0.2071
  118C14H8  CA2 2811  18.598   0.621  53.259 -0.4554 -0.3093 -0.2893
  118C14H8  CA3 2812  18.621   0.516  53.170 -0.0331 -0.4196 -0.5728
  118C14H8  CA4 2813  18.680   0.537  53.045 -0.2780 -0.4144  0.0596
  118C14H8  CA5 2814  18.734   0.662  53.008 -0.4363 -0.6498 -1.0215
  118C14H8  CA6 2815  18.809   0.681  52.889 -0.1284  0.1626 -0.1256
  118C14H8  CA7 2816  18.855   0.812  52.856 -0.4484  0.5028  0.6781
  118C14H8  HA1 2817  18.618   0.829  53.291  0.4155 -1.5358  1.8332
  118C14H8  HA2 2818  18.553   0.609  53.356 -1.7583 -0.4041 -0.8878
  118C14H8  HA3 2819  18.597   0.415  53.198  0.8114 -0.4599  0.0378
  118C14H8  HA4 2820  18.702   0.447  52.989  0.6728 -0.6823  0.8475
  118C14H8  CA8 2821  18.721   0.769  53.104  0.6089  0.3357  0.0218
  118C14H8  CA9 2822  18.907   0.842  52.730 -0.8569  0.1925 -0.3274
  118C14H8 CA10 2823  18.844   0.920  52.951 -0.5882  0.1144  0.0595
  118C14H8 CA11 2824  18.779   0.895  53.076  0.7093  0.2758  0.4057
  118C14H8 CA12 2825  18.954   0.970  52.692 -0.5842  0.2172  0.0599
  118C14H8  HA5 2826  18.932   0.771  52.651 -2.0448  1.0564 -1.5012
  118C14H8 CA13 2827  18.897   1.050  52.920 -0.2926 -0.0790  0.0018
  118C14H8  Br2 2828  18.771   1.030  53.215  0.2901 -0.0495  0.2092
  118C14H8 CA14 2829  18.945   1.075  52.790  0.0192  0.0368  0.1540
  118C14H8  HA6 2830  18.994   0.991  52.594 -1.5345  0.2640 -0.3293
  118C14H8  HA7 2831  18.885   1.131  52.989 -1.7599 -0.3659  0.0925
  118C14H8  HA8 2832  18.977   1.167  52.744  0.2358  0.0467  0.3274
  119C14H8  Br1 2833  18.766  18.257  53.975  0.1565 -0.1020  0.0253
  119C14H8  CA1 2834  18.680   0.035  53.466  0.5697  0.0119  0.1573
  119C14H8  CA2 2835  18.611  18.301  53.448 -0.3969 -1.1032 -0.3791
  119C14H8  CA3 2836  18.594  18.210  53.549  0.1790  0.2135 -0.2445
  119C14H8  CA4 2837  18.651  18.237  53.676 -0.1750  0.4617  0.2282
  119C14H8  CA5 2838  18.711  18.360  53.704 -0.6643 -0.5042 -0.0745
  119C14H8  CA6 2839  18.765   0.001  53.834  0.1899  0.0565  0.4535
  119C14H8  CA7 2840  18.833   0.122  53.860 -0.2410  0.3251  0.2042
  119C14H8  HA1 2841  18.670   0.105  53.385 -1.6967  0.8078  1.0987
  119C14H8  HA2 2842  18.564  18.292  53.351  0.1506  0.6221 -0.8290
  119C14H8  HA3 2843  18.531  18.123  53.536  0.9603 -0.1514 -1.6724
  119C14H8  HA4 2844  18.629  18.174  53.761 -0.1397 -0.7924 -0.6773
  119C14H8  CA8 2845  18.731   0.064  53.599 -0.4771 -0.1547  0.6209
  119C14H8  CA9 2846  18.882   0.155  53.987  0.8338 -0.4889 -0.4320
  119C14H8 CA10 2847  18.847   0.216  53.752  0.1291 -0.0346  0.0974
  119C14H8 CA11 2848  18.794   0.188  53.622  0.2881  0.1232  0.2539
  119C14H8 CA12 2849  18.946   0.284  54.006  1.0222  0.3707  0.4291
  119C14H8  HA5 2850  18.871   0.100  54.079  2.2101  0.2245  0.1698
  119C14H8 CA13 2851  18.910   0.336  53.783 -0.2903 -0.8831  0.2606
  119C14H8  Br2 2852  18.816   0.313  53.475  0.2722 -0.2478  0.1064
  119C14H8 CA14 2853  18.972   0.370  53.904  0.4879  0.7073 -0.4788
  119C14H8  HA6 2854  18.984   0.314  54.103  0.0973  0.4009  0.7917
  119C14H8  HA7 2855  18.932   0.406  53.703  0.2344 -0.3969  0.8249
  119C14H8  HA8 2856  19.028   0.463  53.907  0.3763  0.7765 -0.5504
  120C14H8  Br1 2857  18.707   0.131  54.357 -0.0474  0.0046  0.3246
  120C14H8  CA1 2858  18.571   0.359  54.813  0.3031  0.3141 -0.4323
  120C14H8  CA2 2859  18.512   0.238  54.846 -0.3573  0.1640 -0.4260
  120C14H8  CA3 2860  18.526   0.128  54.760 -0.4430 -0.1278  0.5246
  120C14H8  CA4 2861  18.582   0.139  54.639 -0.1278  0.4687  0.9846
  120C14H8  CA5 2862  18.644   0.261  54.604  0.3083 -0.0555  0.2684
  120C14H8  CA6 2863  18.712   0.278  54.482 -0.6089  0.0212 -0.1709
  120C14H8  CA7 2864  18.764   0.401  54.438  0.0146 -0.2189 -0.2488
  120C14H8  HA1 2865  18.552   0.443  54.879  1.1200  0.3160 -0.1977
  120C14H8  HA2 2866  18.455   0.230  54.938  2.9857 -1.6856  1.5752
  120C14H8  HA3 2867  18.477   0.037  54.790  0.7341 -0.4666  1.4447
  120C14H8  HA4 2868  18.574   0.044  54.588  1.6352  1.2234 -0.7542
  120C14H8  CA8 2869  18.641   0.371  54.693 -0.1021 -0.5825 -0.2117
  120C14H8  CA9 2870  18.821   0.420  54.310  0.5691 -0.0534  0.4353
  120C14H8 CA10 2871  18.755   0.514  54.526  0.0939  0.3275  0.0679
  120C14H8 CA11 2872  18.696   0.498  54.649  0.4027 -1.4006 -0.3890
  120C14H8 CA12 2873  18.881   0.536  54.275  0.0710 -0.0542 -0.3212
  120C14H8  HA5 2874  18.843   0.337  54.244  2.2578  1.5891 -1.1001
  120C14H8 CA13 2875  18.809   0.637  54.484  0.1993  0.3160  0.2700
  120C14H8  Br2 2876  18.677   0.651  54.761 -0.0125 -0.2428  0.0739
  120C14H8 CA14 2877  18.879   0.645  54.364  0.7666  0.5846 -0.1028
  120C14H8  HA6 2878  18.927   0.542  54.177  0.4730 -0.9126 -0.1843
  120C14H8  HA7 2879  18.807   0.723  54.550  2.9209  0.3225  0.3989
  120C14H8  HA8 2880  18.927   0.740  54.345  1.1951  0.5397  0.7478
  121C14H8  Br1 2881  19.383   1.961  49.057 -0.0287 -0.1021  0.0698
  121C14H8  CA1 2882  19.279   2.124  48.558 -0.1085  0.1354  0.2599
  121C14H8  CA2 2883  19.206   2.002  48.541 -0.0124 -0.2536 -0.0635
  121C14H8  CA3 2884  19.191   1.917  48.650 -0.1668  0.4469  0.3836
  121C14H8  CA4 2885  19.257   1.942  48.771 -0.0222  0.1018  0.1623
  121C14H8  CA5 2886  19.315   2.071  48.798  0.1251 -0.0534 -0.0022
  121C14H8  CA6 2887  19.369   2.099  48.925  0.1026  0.3653 -0.3871
  121C14H8  CA7 2888  19.424   2.223  48.952  0.3031  0.4334  0.2499
  121C14H8  HA1 2889  19.288   2.191  48.475  0.7996  0.1895  0.3982
  121C14H8  HA2 2890  19.159   1.975  48.447 -0.2317 -0.4768  0.1131
  121C14H8  HA3 2891  19.139   1.823  48.641 -0.5245  0.3982  2.7124
  121C14H8  HA4 2892  19.238   1.862  48.841 -2.0095 -0.8866 -1.4595
  121C14H8  CA8 2893  19.327   2.160  48.688  0.7260 -0.2775 -0.3729
  121C14H8  CA9 2894  19.475   2.250  49.080 -0.0009  0.3903 -0.4168
  121C14H8 CA10 2895  19.430   2.325  48.846 -0.1114  0.2062 -0.9733
  121C14H8 CA11 2896  19.374   2.294  48.716 -0.0963 -0.0603 -0.7706
  121C14H8 CA12 2897  19.524   2.378  49.113 -0.2183 -0.1684 -0.0373
  121C14H8  HA5 2898  19.470   2.179  49.161  3.2326  0.3213 -0.2005
  121C14H8 CA13 2899  19.474   2.455  48.882 -0.8278  0.0680  0.5570
  121C14H8  Br2 2900  19.367   2.427  48.581 -0.2399  0.2579 -0.2676
  121C14H8 CA14 2901  19.516   2.480  49.015 -0.6771 -0.3292  0.6466
  121C14H8  HA6 2902  19.554   2.390  49.216 -0.2497 -0.6534  0.0335
  121C14H8  HA7 2903  19.473   2.534  48.808  0.1869  0.0833  0.5520
  121C14H8  HA8 2904  19.549   2.577  49.050 -0.2161 -0.8005  1.5378
  122C14H8  Br1 2905  19.267   2.177  49.465  0.0379 -0.1506  0.0206
  122C14H8  CA1 2906  19.124   2.418  49.915 -0.5950 -0.3782 -0.2287
  122C14H8  CA2 2907  19.060   2.298  49.953 -0.1752  0.6816  0.1785
  122C14H8  CA3 2908  19.040   2.193  49.859 -0.2606 -0.3417 -0.7626
  122C14H8  CA4 2909  19.101   2.196  49.731 -0.2373 -0.0569  0.8118
  122C14H8  CA5 2910  19.169   2.318  49.695  0.3243 -0.1105 -0.2263
  122C14H8  CA6 2911  19.246   2.327  49.575  0.5890  0.9899 -0.4919
  122C14H8  CA7 2912  19.299   2.453  49.534 -0.2544 -0.0842  0.0738
  122C14H8  HA1 2913  19.131   2.492  49.993 -0.6446  0.6188 -1.1648
  122C14H8  HA2 2914  19.021   2.288  50.053  0.5041  0.6799  0.4517
  122C14H8  HA3 2915  18.999   2.099  49.894 -0.4880 -0.3570 -1.0733
  122C14H8  HA4 2916  19.085   2.110  49.666 -0.3504 -0.8515  1.8855
  122C14H8  CA8 2917  19.175   2.433  49.783  0.1371  0.1160  0.2202
  122C14H8  CA9 2918  19.357   2.468  49.403  0.8764  0.6698 -1.0768
  122C14H8 CA10 2919  19.297   2.570  49.618  0.6321 -0.3568 -0.3145
  122C14H8 CA11 2920  19.239   2.553  49.747  0.5734 -0.4599 -0.6527
  122C14H8 CA12 2921  19.403   2.596  49.359  0.6377  0.5950  0.0600
  122C14H8  HA5 2922  19.366   2.398  49.322 -0.7067 -0.2449 -0.4776
  122C14H8 CA13 2923  19.343   2.694  49.569 -0.6029 -0.5022  1.0184
  122C14H8  Br2 2924  19.222   2.702  49.867  0.0333  0.2024 -0.0351
  122C14H8 CA14 2925  19.401   2.704  49.439  0.0529  0.0902 -0.2506
  122C14H8  HA6 2926  19.443   2.610  49.259  0.2564 -0.0824 -0.1962
  122C14H8  HA7 2927  19.342   2.785  49.627  2.9004 -0.3832  1.0497
  122C14H8  HA8 2928  19.439   2.800  49.408  0.4266 -0.1179 -0.4378
  123C14H8  Br1 2929  19.167   1.588  50.692 -0.0519 -0.0232 -0.0773
  123C14H8  CA1 2930  19.011   1.783  50.211 -0.3416  0.6409 -0.4782
  123C14H8  CA2 2931  18.960   1.654  50.185  0.1644  0.2826  0.8451
  123C14H8  CA3 2932  18.961   1.556  50.288 -0.3629 -0.7125  0.4455
  123C14H8  CA4 2933  19.030   1.575  50.410 -0.0602 -0.6164  0.3847
  123C14H8  CA5 2934  19.082   1.703  50.444 -0.5533  0.2955  0.5026
  123C14H8  CA6 2935  19.152   1.727  50.561  0.5799 -0.9851 -0.2817
  123C14H8  CA7 2936  19.207   1.854  50.589 -0.1804 -0.1280 -0.2265
  123C14H8  HA1 2937  19.002   1.865  50.141 -1.4628  1.0760  0.1735
  123C14H8  HA2 2938  18.914   1.625  50.092  0.9743 -1.2015  0.8850
  123C14H8  HA3 2939  18.920   1.456  50.276 -0.5915 -0.9445  2.9529
  123C14H8  HA4 2940  19.032   1.491  50.477 -3.7159 -1.4887 -0.4519
  123C14H8  CA8 2941  19.071   1.806  50.340  0.7608  0.0251 -0.0145
  123C14H8  CA9 2942  19.272   1.882  50.715  0.2938 -0.0612 -0.2990
  123C14H8 CA10 2943  19.195   1.960  50.493  0.0488  0.0589  0.6274
  123C14H8 CA11 2944  19.130   1.933  50.368  0.2317  0.2864 -0.7117
  123C14H8 CA12 2945  19.322   2.005  50.745  0.4537  0.3291 -0.2272
  123C14H8  HA5 2946  19.286   1.809  50.794  2.5331  0.4901 -0.1752
  123C14H8 CA13 2947  19.243   2.088  50.528  0.5885  0.0691  0.1794
  123C14H8  Br2 2948  19.143   2.063  50.228  0.0378  0.0525 -0.0870
  123C14H8 CA14 2949  19.312   2.109  50.649  0.3323  0.0709  0.2465
  123C14H8  HA6 2950  19.363   2.021  50.844 -0.0453 -1.8898  0.3504
  123C14H8  HA7 2951  19.233   2.171  50.459  1.3336  1.7087  2.0146
  123C14H8  HA8 2952  19.345   2.207  50.682 -1.3117  0.1959  1.5905
  124C14H8  Br1 2953  19.055   1.798  51.069  0.0692 -0.0176  0.1834
  124C14H8  CA1 2954  18.895   2.009  51.542 -0.1903  0.2715 -0.1308
  124C14H8  CA2 2955  18.831   1.887  51.563  0.0982 -0.0145  0.0736
  124C14H8  CA3 2956  18.839   1.784  51.473  0.7870  0.9762  0.0219
  124C14H8  CA4 2957  18.918   1.799  51.357  0.5683 -0.2551  0.1527
  124C14H8  CA5 2958  18.976   1.922  51.323  0.2739 -0.0912  0.1060
  124C14H8  CA6 2959  19.039   1.939  51.198  0.3961 -0.0250 -0.1732
  124C14H8  CA7 2960  19.101   2.068  51.172  0.2427 -0.2689 -0.1412
  124C14H8  HA1 2961  18.874   2.085  51.615  0.5570 -0.9084  1.3406
  124C14H8  HA2 2962  18.778   1.880  51.657  0.5104 -3.7181  0.1146
  124C14H8  HA3 2963  18.791   1.692  51.501 -0.7855  2.1813  1.3556
  124C14H8  HA4 2964  18.924   1.719  51.285  3.0498 -1.5455  1.7345
  124C14H8  CA8 2965  18.965   2.028  51.422  0.6359  0.2448 -0.1550
  124C14H8  CA9 2966  19.161   2.094  51.045  0.1722  0.2176  0.5855
  124C14H8 CA10 2967  19.089   2.176  51.267 -0.0170 -0.1316 -0.2552
  124C14H8 CA11 2968  19.015   2.156  51.391 -0.3244 -0.2596  0.1961
  124C14H8 CA12 2969  19.221   2.218  51.018 -0.2518 -0.2486 -0.0744
  124C14H8  HA5 2970  19.178   2.021  50.968  1.5885 -1.3159  2.3092
  124C14H8 CA13 2971  19.152   2.304  51.240 -0.0784  0.5304  0.1373
  124C14H8  Br2 2972  19.000   2.299  51.520 -0.0914 -0.1792 -0.0130
  124C14H8 CA14 2973  19.211   2.325  51.111 -0.1808 -0.1138 -0.8022
  124C14H8  HA6 2974  19.286   2.232  50.933 -2.4006  2.0012 -1.3998
  124C14H8  HA7 2975  19.163   2.387  51.308 -0.8262  0.3946  0.4174
  124C14H8  HA8 2976  19.249   2.423  51.088 -0.0051  0.5727  2.1779
  125C14H8  Br1 2977  18.943   1.169  52.346 -0.1370 -0.1758  0.1148
  125C14H8  CA1 2978  18.828   1.333  51.852 -0.5926  0.2055 -0.5964
  125C14H8  CA2 2979  18.758   1.207  51.838  0.2368  0.3490  0.1322
  125C14H8  CA3 2980  18.752   1.119  51.943 -0.1168  0.0261  0.5694
  125C14H8  CA4 2981  18.817   1.144  52.069 -0.2578 -0.2047 -0.5476
  125C14H8  CA5 2982  18.885   1.270  52.084 -0.1827 -0.4269 -0.1121
  125C14H8  CA6 2983  18.950   1.295  52.204  0.1592  0.6375 -0.1534
  125C14H8  CA7 2984  19.014   1.424  52.226 -0.1042  0.3660 -0.3839
  125C14H8  HA1 2985  18.837   1.399  51.767 -0.0859  1.3536  0.3307
  125C14H8  HA2 2986  18.695   1.192  51.751 -2.4505  2.1055  1.7099
  125C14H8  HA3 2987  18.703   1.023  51.931 -2.4379  1.2876 -0.3617
  125C14H8  HA4 2988  18.792   1.072  52.146 -0.4218  1.6812  1.1945
  125C14H8  CA8 2989  18.896   1.364  51.974  0.3969 -0.1481 -0.8711
  125C14H8  CA9 2990  19.069   1.459  52.354  0.1580  0.6247  0.7100
  125C14H8 CA10 2991  19.025   1.521  52.122 -0.0776  1.0390  0.2899
  125C14H8 CA11 2992  18.968   1.487  51.995 -0.0507 -0.5231 -0.0348
  125C14H8 CA12 2993  19.146   1.577  52.373  0.4434  0.8239 -0.3398
  125C14H8  HA5 2994  19.064   1.391  52.438  0.6784 -0.0094  0.2460
  125C14H8 CA13 2995  19.092   1.643  52.147 -0.1356 -0.0459 -0.8473
  125C14H8  Br2 2996  18.976   1.611  51.852  0.1298  0.2539  0.0201
  125C14H8 CA14 2997  19.159   1.670  52.266  1.0855 -0.0139 -0.7128
  125C14H8  HA6 2998  19.190   1.586  52.471 -0.1034  0.7989 -0.0919
  125C14H8  HA7 2999  19.116   1.719  52.074 -1.8401  1.2326 -0.1008
  125C14H8  HA8 3000  19.216   1.758  52.292 -0.5538  0.1040  2.6764
  126C14H8  Br1 3001  18.798   1.385  52.711 -0.0624 -0.0296  0.1650
  126C14H8  CA1 3002  18.655   1.611  53.179  0.0091 -0.1484 -0.0827
  126C14H8  CA2 3003  18.593   1.487  53.209 -0.9086  0.1611  0.1193
  126C14H8  CA3 3004  18.613   1.377  53.121 -0.1422  0.9244 -0.6538
  126C14H8  CA4 3005  18.691   1.388  53.011  0.6901  0.5344 -0.4784
  126C14H8  CA5 3006  18.737   1.514  52.964 -0.9591 -0.4700  0.0003
  126C14H8  CA6 3007  18.795   1.527  52.835 -0.0947 -0.4670  0.6370
  126C14H8  CA7 3008  18.847   1.657  52.802  0.3624 -0.5976 -0.2025
  126C14H8  HA1 3009  18.642   1.681  53.260  1.9129 -0.9466  0.9430
  126C14H8  HA2 3010  18.559   1.466  53.309 -0.2575 -0.7085  0.1654
  126C14H8  HA3 3011  18.581   1.279  53.154 -0.0075  0.9265 -0.5110
  126C14H8  HA4 3012  18.708   1.298  52.954  0.2841  0.7241 -0.9059
  126C14H8  CA8 3013  18.728   1.624  53.054  1.0375  0.5166  0.0518
  126C14H8  CA9 3014  18.931   1.669  52.688  0.2389 -0.3675  0.0769
  126C14H8 CA10 3015  18.834   1.771  52.887  0.1637 -0.4726 -0.5233
  126C14H8 CA11 3016  18.779   1.753  53.022  0.1612 -0.2381  0.0999
  126C14H8 CA12 3017  18.985   1.793  52.647  0.1358 -0.2422  0.6641
  126C14H8  HA5 3018  18.955   1.583  52.628 -1.3462 -2.0086  1.7464
  126C14H8 CA13 3019  18.892   1.897  52.843  0.6295  0.6428 -0.0238
  126C14H8  Br2 3020  18.771   1.895  53.149 -0.0205 -0.0793 -0.0569
  126C14H8 CA14 3021  18.971   1.909  52.727  0.5334  0.0114 -0.4876
  126C14H8  HA6 3022  19.032   1.806  52.550 -0.0679 -1.0932  0.4517
  126C14H8  HA7 3023  18.884   1.982  52.908 -0.0667  1.4644 -1.1669
  126C14H8  HA8 3024  19.000   2.009  52.699 -1.2407  0.8161  0.4598
  127C14H8  Br1 3025  18.691   0.832  54.061 -0.1147  0.3140 -0.0586
  127C14H8  CA1 3026  18.545   0.959  53.564 -0.2383 -0.4367  0.0797
  127C14H8  CA2 3027  18.480   0.836  53.547  0.4159  0.9331 -0.1476
  127C14H8  CA3 3028  18.491   0.747  53.655  0.4163  0.1050  0.4748
  127C14H8  CA4 3029  18.551   0.780  53.776 -0.0118  0.2551 -0.5645
  127C14H8  CA5 3030  18.616   0.911  53.795 -0.3595  0.0150  0.3234
  127C14H8  CA6 3031  18.679   0.954  53.916  0.2348  0.1265 -0.0797
  127C14H8  CA7 3032  18.745   1.079  53.921  0.5655  0.1923  0.0724
  127C14H8  HA1 3033  18.527   1.018  53.475 -3.0793 -0.3283  0.6795
  127C14H8  HA2 3034  18.434   0.805  53.454  1.0335 -2.2279  0.5444
  127C14H8  HA3 3035  18.446   0.650  53.638 -0.4730  0.6127 -0.1664
  127C14H8  HA4 3036  18.532   0.715  53.859 -0.0823 -0.3914 -1.0802
  127C14H8  CA8 3037  18.614   0.998  53.684 -0.3038  1.0942  1.1954
  127C14H8  CA9 3038  18.824   1.119  54.036 -0.5676 -0.7514  0.3581
  127C14H8 CA10 3039  18.743   1.169  53.810 -0.5705 -0.3862  0.3614
  127C14H8 CA11 3040  18.676   1.130  53.688 -1.0648  0.2916 -0.3006
  127C14H8 CA12 3041  18.885   1.245  54.038 -0.2860  0.4197 -0.0104
  127C14H8  HA5 3042  18.838   1.054  54.121 -0.9998  0.6810  1.5530
  127C14H8 CA13 3043  18.795   1.297  53.823 -0.6055  0.5458  0.0377
  127C14H8  Br2 3044  18.662   1.246  53.542 -0.0371  0.0845 -0.0896
  127C14H8 CA14 3045  18.867   1.336  53.933 -0.1250  0.2555 -0.2141
  127C14H8  HA6 3046  18.955   1.271  54.116  0.3541 -2.6589  0.5431
  127C14H8  HA7 3047  18.787   1.371  53.745  0.7367  0.1555 -0.4879
  127C14H8  HA8 3048  18.899   1.439  53.937  2.1322 -0.4834  2.7445
  128C14H8  Br1 3049  18.612   0.987  54.447  0.1819  0.0477  0.1333
  128C14H8  CA1 3050  18.436   1.255  54.892 -0.1452  0.1143 -1.0956
  128C14H8  CA2 3051  18.377   1.132  54.933  0.6045  0.0344  0.0433
  128C14H8  CA3 3052  18.395   1.019  54.855  0.1846 -0.6412  0.0585
  128C14H8  CA4 3053  18.457   1.026  54.729 -0.8242  0.2548 -0.6526
  128C14H8  CA5 3054  18.517   1.144  54.682 -0.3157  0.7326 -0.0534
  128C14H8  CA6 3055  18.593   1.148  54.555  0.1770  0.2366 -1.0907
  128C14H8  CA7 3056  18.646   1.274  54.516  0.1413 -0.0921 -0.1241
  128C14H8  HA1 3057  18.412   1.341  54.952  1.1956 -0.8823  0.9671
  128C14H8  HA2 3058  18.332   1.119  55.031  0.4633  3.8955  0.5466
  128C14H8  HA3 3059  18.365   0.921  54.891  0.1241 -1.5209 -2.2953
  128C14H8  HA4 3060  18.471   0.936  54.670 -0.2103 -0.4178  0.5096
  128C14H8  CA8 3061  18.501   1.259  54.764  0.0390 -0.1122 -0.1248
  128C14H8  CA9 3062  18.716   1.281  54.395  0.8542  0.2839 -0.2044
  128C14H8 CA10 3063  18.622   1.390  54.591 -0.2717 -0.1157 -0.5218
  128C14H8 CA11 3064  18.555   1.381  54.713 -0.6496  0.6647 -0.2760
  128C14H8 CA12 3065  18.761   1.408  54.347  0.2015 -0.0033  0.2611
  128C14H8  HA5 3066  18.743   1.196  54.335 -0.0075 -0.1659  0.0305
  128C14H8 CA13 3067  18.680   1.517  54.547  0.3940 -0.3941 -0.0709
  128C14H8  Br2 3068  18.547   1.536  54.827 -0.1419  0.0744 -0.0533
  128C14H8 CA14 3069  18.750   1.526  54.426  0.0992 -0.3111 -0.0879
  128C14H8  HA6 3070  18.814   1.410  54.253 -0.1954 -0.3642  0.0303
  128C14H8  HA7 3071  18.672   1.606  54.608  0.2831 -0.7506  0.4357
  128C14H8  HA8 3072  18.788   1.624  54.402 -2.8700  0.9525  0.1551
  129C14H8  Br1 3073  19.366   2.842  49.048 -0.0442  0.0425 -0.1360
  129C14H8  CA1 3074  19.227   3.011  48.558 -0.6638  0.0851 -0.2378
  129C14H8  CA2 3075  19.167   2.888  48.541 -0.2330  0.2325 -0.5741
  129C14H8  CA3 3076  19.176   2.791  48.639 -0.2084 -0.1055 -1.1057
  129C14H8  CA4 3077  19.240   2.824  48.762  0.0517 -0.7513 -0.4480
  129C14H8  CA5 3078  19.299   2.954  48.789  0.1846  0.0056 -0.1338
  129C14H8  CA6 3079  19.357   2.978  48.914  0.1690 -0.2776  0.1655
  129C14H8  CA7 3080  19.409   3.107  48.932 -0.1626 -0.1516 -0.9262
  129C14H8  HA1 3081  19.225   3.078  48.473  2.3523 -2.5284 -2.4929
  129C14H8  HA2 3082  19.124   2.864  48.445  1.3244  0.4474 -1.3363
  129C14H8  HA3 3083  19.136   2.692  48.627 -2.2004  0.1974  2.2682
  129C14H8  HA4 3084  19.255   2.743  48.832  1.9184  2.2286  2.7799
  129C14H8  CA8 3085  19.286   3.050  48.684  0.0897  0.6293  0.4801
  129C14H8  CA9 3086  19.474   3.140  49.052  0.2309 -0.1359  0.7496
  129C14H8 CA10 3087  19.401   3.212  48.830 -0.2951  0.5163  0.5309
  129C14H8 CA11 3088  19.338   3.182  48.705 -0.0841  0.3556  0.6339
  129C14H8 CA12 3089  19.532   3.266  49.078 -0.0451 -0.0788  0.1924
  129C14H8  HA5 3090  19.483   3.073  49.137  3.0036  1.7118  2.0164
  129C14H8 CA13 3091  19.468   3.332  48.855  0.3997  0.4192  0.7063
  129C14H8  Br2 3092  19.352   3.311  48.560 -0.0810 -0.0315  0.1175
  129C14H8 CA14 3093  19.529   3.359  48.975 -0.4061  0.3017  0.2081
  129C14H8  HA6 3094   0.026   3.284  49.172 -2.7435 -3.7988  2.4301
  129C14H8  HA7 3095  19.465   3.414  48.785  0.1461  0.6233  0.9493
  129C14H8  HA8 3096   0.027   3.453  48.981  3.6733 -1.9305  0.5565
  130C14H8  Br1 3097  19.279   3.088  49.472 -0.0646 -0.1940  0.2148
  130C14H8  CA1 3098  19.088   3.281  49.937  0.0821 -0.5965 -0.2263
  130C14H8  CA2 3099  19.034   3.151  49.958 -0.5841 -0.8181 -0.5793
  130C14H8  CA3 3100  19.038   3.051  49.865  0.4565  0.3736 -0.1067
  130C14H8  CA4 3101  19.122   3.069  49.753  0.0897  0.0925 -0.4643
  130C14H8  CA5 3102  19.181   3.200  49.724  0.5468 -0.3929  0.3013
  130C14H8  CA6 3103  19.249   3.227  49.600  0.3828 -0.1136 -0.0470
  130C14H8  CA7 3104  19.307   3.351  49.566 -0.4061  0.4610  0.2237
  130C14H8  HA1 3105  19.074   3.356  50.013  1.0737 -1.6267  1.0003
  130C14H8  HA2 3106  18.975   3.131  50.047  1.3075 -1.4968  0.5316
  130C14H8  HA3 3107  18.998   2.954  49.891 -1.7997  1.5783  1.0935
  130C14H8  HA4 3108  19.138   2.986  49.685  1.4800 -0.9888  1.1243
  130C14H8  CA8 3109  19.169   3.305  49.817  0.3732  0.0936  0.1447
  130C14H8  CA9 3110  19.369   3.377  49.443  0.4657 -0.1017  0.8772
  130C14H8 CA10 3111  19.297   3.456  49.663 -0.2330 -0.8812  0.6756
  130C14H8 CA11 3112  19.229   3.430  49.788 -0.1646 -0.0218  0.7063
  130C14H8 CA12 3113  19.414   3.506  49.408  0.2602 -0.5904 -0.2577
  130C14H8  HA5 3114  19.368   3.303  49.364  1.0568 -0.7763  1.5031
  130C14H8 CA13 3115  19.342   3.589  49.627  0.5372 -0.0004  0.4982
  130C14H8  Br2 3116  19.221   3.573  49.927 -0.0485  0.4938  0.2675
  130C14H8 CA14 3117  19.400   3.607  49.502  0.3073 -0.0651  0.2310
  130C14H8  HA6 3118  19.461   3.527  49.313 -1.9460  2.7792 -0.6705
  130C14H8  HA7 3119  19.334   3.681  49.682  0.6289 -0.0401  0.5772
  130C14H8  HA8 3120  19.438   3.704  49.476 -0.7850  0.2730 -0.1218
  131C14H8  Br1 3121  19.164   2.452  50.714 -0.0471  0.1759 -0.2348
  131C14H8  CA1 3122  18.986   2.635  50.247  0.8106  0.0490  0.2574
  131C14H8  CA2 3123  18.920   2.511  50.224  0.0711  0.1130  0.0992
  131C14H8  CA3 3124  18.942   2.404  50.319  0.2738 -0.6619  0.2094
  131C14H8  CA4 3125  19.026   2.432  50.429  0.4261  0.1777  0.1520
  131C14H8  CA5 3126  19.076   2.564  50.458  0.4042  0.6730  0.6435
  131C14H8  CA6 3127  19.149   2.591  50.581  0.1896  0.3445 -0.0263
  131C14H8  CA7 3128  19.196   2.721  50.601 -0.3955 -0.0875  0.0722
  131C14H8  HA1 3129  18.973   2.709  50.169  0.3821 -0.0991  0.1873
  131C14H8  HA2 3130  18.863   2.508  50.132  0.0093  0.0133  0.1382
  131C14H8  HA3 3131  18.905   2.303  50.307  1.0510 -0.8323 -0.8334
  131C14H8  HA4 3132  19.044   2.342  50.487  2.0316  0.4137  0.0664
  131C14H8  CA8 3133  19.059   2.663  50.360  0.3407  0.3595 -0.6084
  131C14H8  CA9 3134  19.264   2.749  50.721  0.2274  0.1890  0.0687
  131C14H8 CA10 3135  19.180   2.826  50.503  0.3198 -0.4079  0.6700
  131C14H8 CA11 3136  19.110   2.798  50.379 -0.2777 -0.2160  0.7867
  131C14H8 CA12 3137  19.308   2.879  50.746  0.8439 -0.5819  0.8882
  131C14H8  HA5 3138  19.282   2.669  50.791  1.3780 -0.7847 -1.3295
  131C14H8 CA13 3139  19.222   2.961  50.529  0.2318  1.1294 -0.4981
  131C14H8  Br2 3140  19.103   2.925  50.234  0.1253 -0.3064  0.1436
  131C14H8 CA14 3141  19.288   2.981  50.655 -0.2375  0.9537  0.4712
  131C14H8  HA6 3142  19.362   2.902  50.837  0.8460 -0.1564  0.7782
  131C14H8  HA7 3143  19.214   3.044  50.462 -0.0284  1.5989  0.1073
  131C14H8  HA8 3144  19.331   3.077  50.680  1.3377  0.5970 -0.7436
  132C14H8  Br1 3145  19.028   2.658  51.133 -0.0858 -0.2118 -0.1023
  132C14H8  CA1 3146  18.864   2.894  51.585 -0.4884  0.0381  0.1755
  132C14H8  CA2 3147  18.821   2.771  51.633  0.4126 -0.3617 -0.3163
  132C14H8  CA3 3148  18.839   2.658  51.550 -0.6674 -0.0606  0.6216
  132C14H8  CA4 3149  18.895   2.666  51.420 -0.3159  0.1007  0.3438
  132C14H8  CA5 3150  18.943   2.793  51.377 -0.3231 -0.4118  0.5621
  132C14H8  CA6 3151  19.008   2.807  51.251  0.0397  0.3368  0.6231
  132C14H8  CA7 3152  19.073   2.932  51.216  0.6154  0.1661  0.0382
  132C14H8  HA1 3153  18.842   2.975  51.653  1.7698 -0.6704  1.8022
  132C14H8  HA2 3154  18.771   2.766  51.729  1.4158  1.7138  0.3433
  132C14H8  HA3 3155  18.799   2.568  51.593 -0.5534 -0.3551  0.1101
  132C14H8  HA4 3156  18.891   2.574  51.363  0.1156  0.8213 -0.8631
  132C14H8  CA8 3157  18.930   2.909  51.462  0.2425 -0.5057 -0.5499
  132C14H8  CA9 3158  19.140   2.947  51.093  0.0750 -0.1828 -0.3694
  132C14H8 CA10 3159  19.056   3.047  51.299 -0.6096 -0.2412 -0.2181
  132C14H8 CA11 3160  18.986   3.037  51.425  0.4259  0.1419 -0.9930
  132C14H8 CA12 3161  19.194   3.073  51.055 -0.3329 -0.3450  0.4527
  132C14H8  HA5 3162  19.165   2.864  51.028 -0.2949  0.3367 -1.1905
  132C14H8 CA13 3163  19.106   3.171  51.253 -0.0493 -0.6399 -0.1354
  132C14H8  Br2 3164  18.968   3.186  51.554  0.0589  0.0703 -0.0834
  132C14H8 CA14 3165  19.176   3.185  51.130 -0.4218 -0.0842 -0.3754
  132C14H8  HA6 3166  19.255   3.077  50.966 -2.2208 -2.4841 -1.0203
  132C14H8  HA7 3167  19.098   3.264  51.306  0.2864 -1.8657  2.1634
  132C14H8  HA8 3168  19.218   3.281  51.100 -0.6992  0.5568  1.2424
  133C14H8  Br1 3169  18.933   2.014  52.355 -0.0330 -0.2341 -0.2487
  133C14H8  CA1 3170  18.772   2.222  51.890  0.3835 -0.0471 -0.4403
  133C14H8  CA2 3171  18.723   2.094  51.858  0.0078 -0.4148 -0.4788
  133C14H8  CA3 3172  18.743   1.985  51.945  0.2690  0.4146 -0.3081
  133C14H8  CA4 3173  18.796   2.012  52.070  0.4713 -0.0111  0.1488
  133C14H8  CA5 3174  18.850   2.138  52.103  0.0765 -0.5136  0.0203
  133C14H8  CA6 3175  18.908   2.160  52.232 -0.0574  0.1518  0.5015
  133C14H8  CA7 3176  18.955   2.286  52.269  0.7377 -0.0716  0.2930
  133C14H8  HA1 3177  18.748   2.296  51.816  0.2200 -0.7526 -1.1011
  133C14H8  HA2 3178  18.684   2.078  51.758  1.1328  1.4766 -1.2478
  133C14H8  HA3 3179  18.707   1.888  51.914  0.0433  0.4044 -0.0096
  133C14H8  HA4 3180  18.795   1.932  52.142  1.6871 -0.2739 -0.1131
  133C14H8  CA8 3181  18.838   2.250  52.011 -0.9876  0.3827 -0.0804
  133C14H8  CA9 3182  19.034   2.311  52.386 -0.1812 -0.0675 -0.7888
  133C14H8 CA10 3183  18.955   2.394  52.176  0.0598 -0.0903 -0.6395
  133C14H8 CA11 3184  18.887   2.377  52.045 -0.1638 -0.3732  0.2650
  133C14H8 CA12 3185  19.089   2.437  52.420  0.0156 -1.1099  0.0620
  133C14H8  HA5 3186  19.047   2.241  52.468 -2.4324 -0.3486 -0.6389
  133C14H8 CA13 3187  19.019   2.517  52.210 -0.4586 -0.0810 -0.6091
  133C14H8  Br2 3188  18.911   2.508  51.906 -0.1223  0.2853  0.0752
  133C14H8 CA14 3189  19.094   2.536  52.325  0.0616  0.3277 -0.0021
  133C14H8  HA6 3190  19.153   2.464  52.503 -0.3769 -1.8687  0.6081
  133C14H8  HA7 3191  19.028   2.603  52.145 -0.1142 -0.5994 -1.2512
  133C14H8  HA8 3192  19.138   2.634  52.337 -2.3720  1.3581  0.7961
  134C14H8  Br1 3193  18.780   2.239  52.764 -0.1123 -0.1521  0.2507
  134C14H8  CA1 3194  18.617   2.462  53.218  0.5246 -0.4302 -0.2103
  134C14H8  CA2 3195  18.556   2.340  53.247  0.6618  0.3067 -0.0590
  134C14H8  CA3 3196  18.572   2.234  53.164 -0.3252  0.0566 -0.4685
  134C14H8  CA4 3197  18.634   2.250  53.039 -0.2366 -0.2171 -0.7014
  134C14H8  CA5 3198  18.688   2.376  53.002  0.7389  0.6878  0.3195
  134C14H8  CA6 3199  18.748   2.395  52.876 -1.0459  0.0218 -0.2855
  134C14H8  CA7 3200  18.811   2.520  52.839 -0.5037 -0.4303  0.2753
  134C14H8  HA1 3201  18.596   2.533  53.297  0.6622  0.4842 -0.9863
  134C14H8  HA2 3202  18.501   2.327  53.339  0.0417  0.3508 -0.4277
  134C14H8  HA3 3203  18.536   2.136  53.194 -2.5596  1.3146  1.0959
  134C14H8  HA4 3204  18.627   2.161  52.979 -0.6978 -0.2151 -0.6537
  134C14H8  CA8 3205  18.688   2.485  53.096  0.5028  1.0342 -0.7210
  134C14H8  CA9 3206  18.884   2.537  52.718  0.5370  0.5387 -0.3383
  134C14H8 CA10 3207  18.809   2.633  52.936  0.1568 -0.1868  0.6404
  134C14H8 CA11 3208  18.746   2.612  53.061  0.2565  0.3127 -0.4654
  134C14H8 CA12 3209  18.930   2.662  52.680 -0.9247 -0.4951 -0.3158
  134C14H8  HA5 3210  18.891   2.465  52.638 -1.7067  0.7022 -0.7234
  134C14H8 CA13 3211  18.873   2.759  52.906 -0.4969  0.0276  0.1157
  134C14H8  Br2 3212  18.729   2.752  53.177  0.3530 -0.1275  0.0057
  134C14H8 CA14 3213  18.934   2.767  52.780 -0.2174 -0.3305  0.0254
  134C14H8  HA6 3214  18.980   2.674  52.585  0.7673  0.0625  0.6141
  134C14H8  HA7 3215  18.867   2.852  52.962  0.0804  0.7746 -1.0543
  134C14H8  HA8 3216  18.980   2.861  52.754  1.5168 -1.6845 -1.9565
  135C14H8  Br1 3217  18.688   1.648  54.026 -0.1399  0.1330  0.0194
  135C14H8  CA1 3218  18.538   1.841  53.550 -0.2129  0.0525 -0.3335
  135C14H8  CA2 3219  18.494   1.709  53.515 -0.6416  0.1334 -0.4274
  135C14H8  CA3 3220  18.520   1.611  53.608  0.1124 -0.8621  0.2276
  135C14H8  CA4 3221  18.569   1.632  53.737  0.1566  0.3463  0.1097
  135C14H8  CA5 3222  18.615   1.760  53.771 -0.2136  0.3271  0.0798
  135C14H8  CA6 3223  18.678   1.789  53.895 -0.6489  0.1355 -0.5123
  135C14H8  CA7 3224  18.723   1.918  53.919 -0.7277 -0.4470  0.0310
  135C14H8  HA1 3225  18.527   1.913  53.470 -0.8847  0.1809 -0.1217
  135C14H8  HA2 3226  18.443   1.682  53.423 -1.7523 -0.5832  0.3875
  135C14H8  HA3 3227  18.488   1.510  53.588  0.8966 -0.9191 -0.7252
  135C14H8  HA4 3228  18.572   1.550  53.807  1.8524 -0.0308 -0.3778
  135C14H8  CA8 3229  18.600   1.867  53.676 -1.1351 -0.7749 -0.0321
  135C14H8  CA9 3230  18.783   1.941  54.041  0.1021 -0.2345 -0.1214
  135C14H8 CA10 3231  18.721   2.022  53.820  0.7704  0.5631 -0.3589
  135C14H8 CA11 3232  18.662   1.998  53.695 -0.7189 -0.5152  0.0944
  135C14H8 CA12 3233  18.843   2.065  54.075  0.6395 -0.5471 -0.0617
  135C14H8  HA5 3234  18.793   1.867  54.119  0.1267  0.9141  0.9933
  135C14H8 CA13 3235  18.788   2.143  53.847  0.2572  0.6138  0.4674
  135C14H8  Br2 3236  18.661   2.123  53.549 -0.1448 -0.1062  0.0191
  135C14H8 CA14 3237  18.848   2.165  53.972  0.4530 -0.5999 -0.2126
  135C14H8  HA6 3238  18.887   2.087  54.171 -1.2717  0.7073  0.5686
  135C14H8  HA7 3239  18.806   2.222  53.776  1.9382  2.1365  2.5215
  135C14H8  HA8 3240  18.907   2.252  53.994 -0.6841 -0.4247  2.2738
  136C14H8  Br1 3241  18.591   1.922  54.385  0.2134 -0.0582  0.0130
  136C14H8  CA1 3242  18.388   2.122  54.838  0.3226 -0.0470 -0.6793
  136C14H8  CA2 3243  18.332   1.998  54.864 -0.7535 -0.0094 -0.4052
  136C14H8  CA3 3244  18.369   1.887  54.790  0.3194 -0.5816  0.7561
  136C14H8  CA4 3245  18.445   1.908  54.672 -0.0825 -0.8165 -0.1309
  136C14H8  CA5 3246  18.494   2.037  54.635 -0.3456 -0.4221 -0.1146
  136C14H8  CA6 3247  18.567   2.063  54.514  0.2128 -0.2772 -0.2737
  136C14H8  CA7 3248  18.619   2.194  54.486 -0.8476  0.2159 -0.0358
  136C14H8  HA1 3249  18.349   2.208  54.891 -0.4197  0.2362 -1.6628
  136C14H8  HA2 3250  18.260   1.985  54.943 -0.8921 -0.1413 -0.5584
  136C14H8  HA3 3251  18.325   1.792  54.815  0.3549 -0.8308 -0.1104
  136C14H8  HA4 3252  18.474   1.824  54.611  1.3102  0.0524 -0.6874
  136C14H8  CA8 3253  18.469   2.144  54.724 -0.1920  0.7261 -0.1480
  136C14H8  CA9 3254  18.690   2.221  54.365 -0.7594 -0.1437  0.1779
  136C14H8 CA10 3255  18.600   2.299  54.579 -0.4635  0.1596  0.2266
  136C14H8 CA11 3256  18.524   2.276  54.694 -0.5186  0.0112 -0.5205
  136C14H8 CA12 3257  18.750   2.351  54.340  0.0529  0.0695 -0.6334
  136C14H8  HA5 3258  18.698   2.154  54.281 -1.5410  1.4556 -1.2010
  136C14H8 CA13 3259  18.668   2.426  54.559 -0.1868 -0.3867 -0.0607
  136C14H8  Br2 3260  18.511   2.421  54.822  0.0746  0.1232 -0.2535
  136C14H8 CA14 3261  18.745   2.446  54.441  0.1132 -0.8298 -0.0557
  136C14H8  HA6 3262  18.795   2.383  54.248 -0.6489  0.3570 -0.8785
  136C14H8  HA7 3263  18.633   2.515  54.609 -1.6170 -0.5616 -0.7091
  136C14H8  HA8 3264  18.781   2.544  54.413 -0.2397 -0.8643 -0.6616
  137C14H8  Br1 3265  19.348   3.704  49.035  0.1076 -0.0355  0.2896
  137C14H8  CA1 3266  19.193   3.925  48.566  0.0310 -0.2040 -0.1176
  137C14H8  CA2 3267  19.156   3.794  48.527  0.2104 -0.1692  0.1100
  137C14H8  CA3 3268  19.174   3.684  48.614  0.7152 -0.6414 -0.5284
  137C14H8  CA4 3269  19.220   3.700  48.748  0.7979 -0.2911 -0.8320
  137C14H8  CA5 3270  19.268   3.833  48.786  0.0202  0.1627 -0.2410
  137C14H8  CA6 3271  19.327   3.852  48.916  0.4364  0.1333 -0.8219
  137C14H8  CA7 3272  19.375   3.984  48.953  0.5997  0.2931 -0.0648
  137C14H8  HA1 3273  19.185   4.003  48.493  1.8299  0.7623  0.6960
  137C14H8  HA2 3274  19.107   3.774  48.433 -2.5974  0.3286  1.4225
  137C14H8  HA3 3275  19.141   3.587  48.581  0.8527 -0.7277 -0.4106
  137C14H8  HA4 3276  19.222   3.613  48.813 -2.8500 -1.3884 -2.0727
  137C14H8  CA8 3277  19.251   3.943  48.691  0.0703  0.4336 -0.7657
  137C14H8  CA9 3278  19.434   4.005  49.079 -0.1248 -0.0238  0.9036
  137C14H8 CA10 3279  19.362   4.091  48.857 -0.3637  0.8133 -0.1903
  137C14H8 CA11 3280  19.303   4.073  48.731 -0.3039 -0.3396  0.6348
  137C14H8 CA12 3281  19.501   4.128  49.100 -0.1440 -0.0377 -0.3403
  137C14H8  HA5 3282  19.434   3.930  49.156  0.3303 -0.7506  0.2078
  137C14H8 CA13 3283  19.421   4.216  48.891 -0.1400  0.6363 -0.8051
  137C14H8  Br2 3284  19.294   4.217  48.604  0.1101  0.0107  0.0743
  137C14H8 CA14 3285  19.498   4.231  49.003 -0.3438 -0.0620 -0.4108
  137C14H8  HA6 3286  19.554   4.157  49.190 -0.4289 -1.2093  0.2005
  137C14H8  HA7 3287  19.432   4.304  48.828  0.3228  1.1712  0.0223
  137C14H8  HA8 3288  19.551   4.324  49.017 -0.7689  0.7121 -3.6152
  138C14H8  Br1 3289  19.233   3.923  49.486  0.1358  0.0610  0.1648
  138C14H8  CA1 3290  19.072   4.161  49.938  0.0686  0.6703 -0.2889
  138C14H8  CA2 3291  19.016   4.033  49.979 -0.0241 -0.1424 -0.0078
  138C14H8  CA3 3292  19.043   3.925  49.902 -0.3582  0.4827  0.2846
  138C14H8  CA4 3293  19.109   3.935  49.777 -0.6762  0.1998 -0.2159
  138C14H8  CA5 3294  19.161   4.062  49.737 -0.4633  0.3336 -0.0170
  138C14H8  CA6 3295  19.224   4.074  49.607  0.8079  0.0792  1.1454
  138C14H8  CA7 3296  19.282   4.200  49.570  0.1192  0.1522 -0.7278
  138C14H8  HA1 3297  19.060   4.249  50.001  1.2349  1.6414 -1.4029
  138C14H8  HA2 3298  18.960   4.031  50.071  1.4275  1.1108  0.9446
  138C14H8  HA3 3299  19.004   3.827  49.927  0.5222  0.4693  1.7103
  138C14H8  HA4 3300  19.126   3.845  49.720 -1.1099  0.0841 -0.1660
  138C14H8  CA8 3301  19.144   4.178  49.817  0.3372 -0.4073 -0.2811
  138C14H8  CA9 3302  19.354   4.213  49.444 -0.0624  0.3181  0.1577
  138C14H8 CA10 3303  19.268   4.317  49.652  0.5479  0.0544  0.4139
  138C14H8 CA11 3304  19.201   4.303  49.778 -0.2471 -0.1939 -0.4560
  138C14H8 CA12 3305  19.415   4.334  49.407  0.5844 -0.6577 -0.0350
  138C14H8  HA5 3306  19.370   4.136  49.370 -0.8552  0.2856  0.0187
  138C14H8 CA13 3307  19.323   4.441  49.608 -0.7479 -0.3059 -0.1265
  138C14H8  Br2 3308  19.212   4.447  49.906  0.0291  0.0325 -0.2406
  138C14H8 CA14 3309  19.399   4.448  49.490  0.1119  0.3206  0.2246
  138C14H8  HA6 3310  19.456   4.348  49.308  0.8959 -1.4509 -0.0197
  138C14H8  HA7 3311  19.321   4.533  49.665 -0.1574  0.2828 -1.0328
  138C14H8  HA8 3312  19.437   4.544  49.458  0.9922 -0.2365 -0.4424
  139C14H8  Br1 3313  19.107   3.301  50.728 -0.2298  0.1161  0.0443
  139C14H8  CA1 3314  18.948   3.496  50.263  0.2751 -0.1435 -0.2462
  139C14H8  CA2 3315  18.890   3.372  50.233 -0.2184 -0.6676 -0.1211
  139C14H8  CA3 3316  18.905   3.269  50.325  0.2703 -0.0424  0.0329
  139C14H8  CA4 3317  18.987   3.293  50.440  0.4302  0.0907  0.4956
  139C14H8  CA5 3318  19.043   3.419  50.472  0.6607 -0.1622 -0.1855
  139C14H8  CA6 3319  19.105   3.442  50.600  0.6905 -0.1271 -0.2662
  139C14H8  CA7 3320  19.167   3.569  50.624 -0.2136  0.0665  0.0040
  139C14H8  HA1 3321  18.927   3.573  50.190 -2.2038  0.3595  0.9427
  139C14H8  HA2 3322  18.841   3.356  50.138 -0.9141 -0.3095  0.1801
  139C14H8  HA3 3323  18.883   3.165  50.307  0.1632 -0.3433  1.7987
  139C14H8  HA4 3324  19.005   3.207  50.502 -3.1312 -0.9100  0.2065
  139C14H8  CA8 3325  19.024   3.524  50.380  0.0345  0.1624 -0.3869
  139C14H8  CA9 3326  19.239   3.588  50.743 -0.5600 -0.6337 -0.5720
  139C14H8 CA10 3327  19.157   3.669  50.520 -0.6604 -0.2309  0.6452
  139C14H8 CA11 3328  19.079   3.651  50.404 -0.2918  0.0234  0.1218
  139C14H8 CA12 3329  19.308   3.711  50.767 -0.0644 -0.4530  0.9751
  139C14H8  HA5 3330  19.254   3.506  50.811  0.9592  0.0499 -0.0628
  139C14H8 CA13 3331  19.228   3.792  50.551 -0.5489  0.3755  0.2966
  139C14H8  Br2 3332  19.064   3.792  50.270 -0.1073 -0.0781  0.1516
  139C14H8 CA14 3333  19.301   3.813  50.672 -0.6698  0.3505 -0.1236
  139C14H8  HA6 3334  19.355   3.720  50.864  0.2982  1.1882  0.6792
  139C14H8  HA7 3335  19.238   3.875  50.483  0.1750  0.0526  0.0033
  139C14H8  HA8 3336  19.357   3.904  50.692 -1.5483  0.9997 -0.5587
  140C14H8  Br1 3337  19.022   3.554  51.094  0.0566  0.0944  0.0848
  140C14H8  CA1 3338  18.861   3.755  51.555  0.3164 -0.1931 -1.0597
  140C14H8  CA2 3339  18.797   3.632  51.580 -0.2363 -0.2642  0.6879
  140C14H8  CA3 3340  18.807   3.526  51.486 -0.2721  0.3475 -0.6596
  140C14H8  CA4 3341  18.886   3.543  51.371 -0.5134  0.6520 -0.6626
  140C14H8  CA5 3342  18.942   3.675  51.344 -0.4055  0.3767 -0.5470
  140C14H8  CA6 3343  19.009   3.699  51.222  0.4685  0.4208 -0.1701
  140C14H8  CA7 3344  19.064   3.829  51.189  0.3172 -0.3376 -0.3173
  140C14H8  HA1 3345  18.861   3.822  51.640  2.9692  0.0841 -1.2416
  140C14H8  HA2 3346  18.743   3.613  51.672 -0.0677 -1.0329  0.6283
  140C14H8  HA3 3347  18.766   3.431  51.516  0.3006  0.1097 -0.6452
  140C14H8  HA4 3348  18.903   3.453  51.313  0.8302  0.4860 -0.0069
  140C14H8  CA8 3349  18.927   3.782  51.435 -0.4285  1.1200  0.2663
  140C14H8  CA9 3350  19.143   3.843  51.071  0.1561 -0.2164  0.6618
  140C14H8 CA10 3351  19.056   3.935  51.284 -0.3106  0.1566  0.4027
  140C14H8 CA11 3352  18.986   3.910  51.406 -0.3387 -0.9292 -0.0005
  140C14H8 CA12 3353  19.191   3.972  51.037  0.0444 -0.5516  0.1278
  140C14H8  HA5 3354  19.168   3.761  51.005  0.8102 -1.4139  2.3643
  140C14H8 CA13 3355  19.113   4.061  51.250  0.2198  0.6887 -0.9229
  140C14H8  Br2 3356  18.967   4.058  51.530  0.2103  0.1380  0.1006
  140C14H8 CA14 3357  19.182   4.077  51.128 -0.6441  0.2825 -0.1341
  140C14H8  HA6 3358  19.243   3.973  50.942  0.3191 -0.9622  0.2715
  140C14H8  HA7 3359  19.120   4.138  51.325 -1.0093  1.8777 -2.0340
  140C14H8  HA8 3360  19.223   4.174  51.100  2.0096 -0.1064  2.2154
  141C14H8  Br1 3361  18.915   2.928  52.393  0.0800  0.2533  0.0995
  141C14H8  CA1 3362  18.730   3.124  51.929  0.2354  0.4819 -0.3262
  141C14H8  CA2 3363  18.674   2.996  51.899 -0.2733  0.0864  0.2914
  141C14H8  CA3 3364  18.692   2.892  51.994  0.6158 -0.0352 -0.1691
  141C14H8  CA4 3365  18.768   2.921  52.113 -0.3798  0.3878  0.3880
  141C14H8  CA5 3366  18.827   3.047  52.136 -0.3034 -0.2566 -0.1367
  141C14H8  CA6 3367  18.892   3.073  52.261  0.4347  0.1565 -0.2807
  141C14H8  CA7 3368  18.951   3.200  52.288 -0.1906 -0.4182 -0.2603
  141C14H8  HA1 3369  18.724   3.194  51.847  1.8081 -0.7599 -1.5460
  141C14H8  HA2 3370  18.624   2.991  51.803  1.0663 -3.0963 -0.3061
  141C14H8  HA3 3371  18.633   2.803  51.979 -0.9541  1.1880 -1.3918
  141C14H8  HA4 3372  18.782   2.834  52.176  0.2545 -0.9157 -1.5221
  141C14H8  CA8 3373  18.804   3.152  52.043 -0.1996 -0.4264 -0.3718
  141C14H8  CA9 3374  19.029   3.228  52.407  0.7031 -0.8409 -0.1765
  141C14H8 CA10 3375  18.935   3.305  52.193 -0.0128  0.0432  0.1588
  141C14H8 CA11 3376  18.873   3.277  52.063 -0.4240  0.2243 -0.0233
  141C14H8 CA12 3377  19.086   3.354  52.429 -0.2806  0.6599  0.4255
  141C14H8  HA5 3378  19.037   3.148  52.480 -1.8203  0.4675  1.6452
  141C14H8 CA13 3379  18.994   3.438  52.217  0.4574  0.1724 -0.0505
  141C14H8  Br2 3380  18.870   3.408  51.932 -0.0359 -0.0079  0.1558
  141C14H8 CA14 3381  19.072   3.459  52.336 -1.2479  0.2214  0.6260
  141C14H8  HA6 3382  19.146   3.367  52.518 -1.8403  1.5723  1.3779
  141C14H8  HA7 3383  18.999   3.524  52.152 -1.4441 -0.3140 -0.8837
  141C14H8  HA8 3384  19.131   3.550  52.345  2.2570 -2.0743  1.8247
  142C14H8  Br1 3385  18.790   3.128  52.750 -0.0411 -0.1661  0.0272
  142C14H8  CA1 3386  18.615   3.360  53.204 -0.5377 -0.3148 -0.4495
  142C14H8  CA2 3387  18.566   3.233  53.248 -0.2531 -0.3339  0.0363
  142C14H8  CA3 3388  18.594   3.128  53.162  0.0725 -0.0704 -0.3414
  142C14H8  CA4 3389  18.667   3.140  53.040  0.1761  0.0811  0.0025
  142C14H8  CA5 3390  18.709   3.267  52.994  0.2322 -0.3774 -0.0891
  142C14H8  CA6 3391  18.778   3.277  52.873  0.6965  0.5389  0.2407
  142C14H8  CA7 3392  18.830   3.404  52.833  0.0256  0.1021 -0.2705
  142C14H8  HA1 3393  18.575   3.441  53.262 -1.3111 -0.5283 -0.6741
  142C14H8  HA2 3394  18.504   3.222  53.336  0.9035 -0.5979  0.8302
  142C14H8  HA3 3395  18.554   3.030  53.184  3.5978 -1.0668  1.8835
  142C14H8  HA4 3396  18.687   3.052  52.982 -2.5507  0.3164 -1.3882
  142C14H8  CA8 3397  18.692   3.378  53.083 -0.5137 -0.3119  0.0005
  142C14H8  CA9 3398  18.909   3.420  52.715 -0.0315 -0.2968  0.5939
  142C14H8 CA10 3399  18.806   3.520  52.917 -0.1921  0.3118 -0.5926
  142C14H8 CA11 3400  18.748   3.502  53.047 -0.3182 -0.4271  0.3672
  142C14H8 CA12 3401  18.959   3.543  52.677  0.1287 -0.4761  0.4408
  142C14H8  HA5 3402  18.936   3.335  52.654  1.4611  1.2666 -0.9849
  142C14H8 CA13 3403  18.855   3.644  52.875  0.1686 -0.3299 -0.5717
  142C14H8  Br2 3404  18.740   3.648  53.174 -0.2220  0.2723  0.1277
  142C14H8 CA14 3405  18.932   3.653  52.760 -0.4442 -0.4964 -0.2021
  142C14H8  HA6 3406  19.016   3.551  52.586  0.7530 -0.0107  0.8707
  142C14H8  HA7 3407  18.826   3.735  52.924 -0.1821 -0.5009 -0.4634
  142C14H8  HA8 3408  18.969   3.750  52.729  0.6488 -0.3954  1.3529
  143C14H8  Br1 3409  18.659   2.553  54.037 -0.0181 -0.1671  0.1372
  143C14H8  CA1 3410  18.522   2.738  53.542  0.2744  0.2822  0.1828
  143C14H8  CA2 3411  18.466   2.616  53.516  0.1495  0.0138  0.1101
  143C14H8  CA3 3412  18.472   2.514  53.610  0.4766  0.0930  0.0568
  143C14H8  CA4 3413  18.534   2.532  53.734 -0.1469  0.4501 -0.6066
  143C14H8  CA5 3414  18.584   2.663  53.771  0.4973  0.0897  0.5612
  143C14H8  CA6 3415  18.639   2.690  53.896  0.6558 -0.0444 -0.1245
  143C14H8  CA7 3416  18.693   2.823  53.923 -0.1642  0.4198  0.3175
  143C14H8  HA1 3417  18.516   2.807  53.459  0.5235 -0.1962 -0.2355
  143C14H8  HA2 3418  18.412   2.598  53.424 -1.5109 -0.8058  1.2250
  143C14H8  HA3 3419  18.423   2.421  53.587 -1.3431  0.1661  3.3526
  143C14H8  HA4 3420  18.526   2.447  53.801 -2.1346  0.7637 -0.4121
  143C14H8  CA8 3421  18.580   2.764  53.669  0.4821  0.4298  0.5587
  143C14H8  CA9 3422  18.754   2.852  54.048  0.5549  0.3927 -0.5661
  143C14H8 CA10 3423  18.705   2.918  53.820  0.3100 -0.5971 -0.2116
  143C14H8 CA11 3424  18.639   2.892  53.697  0.3325 -0.1029  0.0649
  143C14H8 CA12 3425  18.824   2.971  54.075  0.6133  0.3140 -0.7012
  143C14H8  HA5 3426  18.756   2.777  54.126 -1.4428  0.3755 -0.5207
  143C14H8 CA13 3427  18.786   3.040  53.842 -0.0703  0.0817  0.4067
  143C14H8  Br2 3428  18.625   3.032  53.563 -0.0450 -0.1819  0.2530
  143C14H8 CA14 3429  18.830   3.065  53.973  0.9314 -0.2575 -0.1989
  143C14H8  HA6 3430  18.870   3.001  54.168  0.7179  1.8341 -1.2293
  143C14H8  HA7 3431  18.814   3.113  53.768  0.8195 -0.3831  0.2753
  143C14H8  HA8 3432  18.884   3.158  53.983 -0.6377  0.5889  0.6219
  144C14H8  Br1 3433  18.539   2.782  54.419  0.1392 -0.0073 -0.1589
  144C14H8  CA1 3434  18.415   2.987  54.890 -0.0054 -0.2876  0.0612
  144C14H8  CA2 3435  18.348   2.864  54.920  0.5951  0.4443  0.6734
  144C14H8  CA3 3436  18.363   2.754  54.829 -0.3419 -0.6402  0.5179
  144C14H8  CA4 3437  18.426   2.770  54.706  0.1125 -0.0445 -0.4346
  144C14H8  CA5 3438  18.478   2.899  54.668  0.0513 -0.1931 -0.5908
  144C14H8  CA6 3439  18.540   2.919  54.545 -0.1493 -0.5933 -0.0201
  144C14H8  CA7 3440  18.604   3.043  54.520 -0.2799 -0.1246  0.5023
  144C14H8  HA1 3441  18.401   3.064  54.965 -0.6997  1.3242 -1.6771
  144C14H8  HA2 3442  18.290   2.859  55.011 -2.4010  1.9388 -1.0699
  144C14H8  HA3 3443  18.312   2.668  54.870  0.9179 -0.3070  2.9086
  144C14H8  HA4 3444  18.421   2.682  54.644 -0.9717 -0.1542 -0.1869
  144C14H8  CA8 3445  18.467   3.009  54.764 -0.6559 -0.7676  0.3454
  144C14H8  CA9 3446  18.671   3.059  54.395  0.9143  0.4778 -0.1835
  144C14H8 CA10 3447  18.600   3.153  54.616 -0.3304 -0.1092 -0.3339
  144C14H8 CA11 3448  18.533   3.135  54.738 -0.8745  0.8937  0.0539
  144C14H8 CA12 3449  18.726   3.185  54.358 -0.3823  0.3236  0.5434
  144C14H8  HA5 3450  18.692   2.987  54.317 -0.6195  0.1808 -0.3281
  144C14H8 CA13 3451  18.660   3.278  54.572  0.0254  1.1270  0.2158
  144C14H8  Br2 3452  18.526   3.276  54.869 -0.1037  0.2136 -0.1148
  144C14H8 CA14 3453  18.725   3.292  54.446  0.5166  0.1772 -0.2799
  144C14H8  HA6 3454  18.786   3.197  54.269  0.3138  1.2827  1.1225
  144C14H8  HA7 3455  18.661   3.357  54.645  0.0775  1.4314 -0.1157
  144C14H8  HA8 3456  18.775   3.380  54.410 -1.4626  1.1650 -0.6519
  145C14H8  Br1 3457  19.332   4.585  49.089 -0.1760 -0.2622  0.0979
  145C14H8  CA1 3458  19.216   4.786  48.616 -0.1023 -0.1565 -0.1729
  145C14H8  CA2 3459  19.153   4.664  48.587  0.5646 -0.1628 -0.5056
  145C14H8  CA3 3460  19.137   4.564  48.685  0.9669 -0.0254 -0.5216
  145C14H8  CA4 3461  19.197   4.584  48.809  0.2215 -0.6958 -0.0723
  145C14H8  CA5 3462  19.263   4.708  48.842 -0.2327 -0.7587 -0.0167
  145C14H8  CA6 3463  19.335   4.731  48.963  0.2145 -0.0838 -0.0463
  145C14H8  CA7 3464  19.401   4.852  48.994 -0.6524  0.3391 -0.2923
  145C14H8  HA1 3465  19.219   4.856  48.534  2.3530  0.0925  0.0847
  145C14H8  HA2 3466  19.110   4.649  48.489 -0.4674 -0.5902  0.0103
  145C14H8  HA3 3467  19.083   4.472  48.669 -0.2699  0.5822  0.1012
  145C14H8  HA4 3468  19.181   4.506  48.882  0.3994 -1.6759 -1.0809
  145C14H8  CA8 3469  19.278   4.812  48.743 -0.4000 -0.7767 -0.0524
  145C14H8  CA9 3470  19.454   4.881  49.127 -0.2683 -0.3849 -0.6077
  145C14H8 CA10 3471  19.405   4.958  48.894 -0.4329 -0.2413 -0.0996
  145C14H8 CA11 3472  19.343   4.940  48.769  0.7168 -0.0160 -0.1211
  145C14H8 CA12 3473  19.508   5.003  49.154 -0.4195  0.0164  0.5099
  145C14H8  HA5 3474  19.449   4.811  49.209  0.6154  3.6044  3.0365
  145C14H8 CA13 3475  19.475   5.075  48.926  0.2015 -0.3277  0.2960
  145C14H8  Br2 3476  19.334   5.088  48.635 -0.0615 -0.0471 -0.0500
  145C14H8 CA14 3477  19.525   5.097  49.050 -0.2473 -0.5563 -0.1067
  145C14H8  HA6 3478  19.536   5.030  49.255  0.6889 -1.6100  0.6632
  145C14H8  HA7 3479  19.479   5.157  48.856 -0.9190 -0.9788 -0.5479
  145C14H8  HA8 3480   0.019   5.190  49.073  1.3456 -1.7420  1.5062
  146C14H8  Br1 3481  19.260   4.795  49.510 -0.0620 -0.1196  0.2621
  146C14H8  CA1 3482  19.075   5.034  49.957  0.0819  0.0529 -0.3865
  146C14H8  CA2 3483  19.017   4.909  49.992 -0.3196 -0.0142 -1.0363
  146C14H8  CA3 3484  19.042   4.797  49.918  0.3282  1.0263 -0.0698
  146C14H8  CA4 3485  19.116   4.806  49.798 -0.0519  0.0908  0.3803
  146C14H8  CA5 3486  19.172   4.926  49.751  0.2411 -0.3335  0.6397
  146C14H8  CA6 3487  19.240   4.944  49.628  0.2792  0.4237 -0.2161
  146C14H8  CA7 3488  19.293   5.076  49.594  0.4777  0.3105  0.5136
  146C14H8  HA1 3489  19.046   5.117  50.020  0.9261  1.3124 -1.6195
  146C14H8  HA2 3490  18.970   4.906  50.090 -2.0919  2.7889 -1.7309
  146C14H8  HA3 3491  18.990   4.706  49.944  1.0704  0.5767 -0.1314
  146C14H8  HA4 3492  19.122   4.718  49.736  1.4121  1.7572 -1.9390
  146C14H8  CA8 3493  19.157   5.045  49.839  0.2982  0.1263 -0.3404
  146C14H8  CA9 3494  19.355   5.096  49.470  0.1936 -0.2534  0.1053
  146C14H8 CA10 3495  19.275   5.187  49.677 -0.3632 -0.0775 -0.2244
  146C14H8 CA11 3496  19.214   5.170  49.806  0.1540 -0.6472 -0.3317
  146C14H8 CA12 3497  19.407   5.223  49.429 -0.8423 -0.4232 -0.1343
  146C14H8  HA5 3498  19.362   5.018  49.395 -0.3334 -1.2248  1.0580
  146C14H8 CA13 3499  19.327   5.315  49.633  0.2952 -0.1730 -0.3706
  146C14H8  Br2 3500  19.206   5.323  49.921  0.1981 -0.0354  0.1911
  146C14H8 CA14 3501  19.400   5.334  49.513 -0.4871 -0.4582 -0.7540
  146C14H8  HA6 3502  19.460   5.234  49.335  2.2183  0.1834  1.6131
  146C14H8  HA7 3503  19.318   5.403  49.695  1.6531  0.4852 -1.0742
  146C14H8  HA8 3504  19.441   5.429  49.483 -2.3045  0.6097  0.1299
  147C14H8  Br1 3505  19.113   4.176  50.762  0.1881 -0.3144 -0.3651
  147C14H8  CA1 3506  18.957   4.373  50.275  0.3489  0.0222 -0.1638
  147C14H8  CA2 3507  18.896   4.247  50.258 -0.4624  0.6419  0.0174
  147C14H8  CA3 3508  18.902   4.148  50.353  0.0785 -0.1474  0.0526
  147C14H8  CA4 3509  18.969   4.166  50.473  0.2070  0.4080  0.7264
  147C14H8  CA5 3510  19.033   4.294  50.502  0.6330 -0.3440  0.0191
  147C14H8  CA6 3511  19.090   4.324  50.630 -0.1981  0.5248  0.6792
  147C14H8  CA7 3512  19.148   4.448  50.659 -0.2477  0.7189  0.6533
  147C14H8  HA1 3513  18.931   4.449  50.203  0.0557  0.6168  0.5686
  147C14H8  HA2 3514  18.824   4.226  50.180  1.3130 -0.9400 -1.2319
  147C14H8  HA3 3515  18.858   4.050  50.335  1.7255 -0.9949  0.5764
  147C14H8  HA4 3516  18.970   4.081  50.539 -2.1840 -0.4655 -0.3392
  147C14H8  CA8 3517  19.027   4.394  50.398 -0.6058  0.2223 -0.4584
  147C14H8  CA9 3518  19.221   4.468  50.781 -0.4055  0.3522 -0.5724
  147C14H8 CA10 3519  19.143   4.550  50.557 -0.2445  0.7882 -0.3344
  147C14H8 CA11 3520  19.086   4.523  50.428 -0.4627 -0.3630 -0.1480
  147C14H8 CA12 3521  19.285   4.593  50.799 -0.0354  0.2547  0.0168
  147C14H8  HA5 3522  19.223   4.405  50.868  1.1344  4.2621  2.3487
  147C14H8 CA13 3523  19.205   4.678  50.582  0.4780 -0.1886  0.0786
  147C14H8  Br2 3524  19.068   4.666  50.297 -0.0540  0.1690  0.1765
  147C14H8 CA14 3525  19.269   4.700  50.709 -0.3772 -0.3363  0.1712
  147C14H8  HA6 3526  19.338   4.608  50.892  1.9456  0.8093 -1.1694
  147C14H8  HA7 3527  19.210   4.756  50.507 -0.9324  1.5819  1.7576
  147C14H8  HA8 3528  19.312   4.797  50.727 -1.8408  0.3742 -0.1214
  148C14H8  Br1 3529  18.989   4.408  51.135  0.2325  0.2221 -0.0209
  148C14H8  CA1 3530  18.848   4.633  51.593 -0.0057  0.1259  0.1456
  148C14H8  CA2 3531  18.794   4.511  51.634  0.0792 -0.1748  0.0250
  148C14H8  CA3 3532  18.825   4.400  51.561  0.2137 -0.4613 -0.7771
  148C14H8  CA4 3533  18.883   4.409  51.436 -0.8268  0.2864 -0.8188
  148C14H8  CA5 3534  18.942   4.532  51.393 -0.4872  0.0794  0.0600
  148C14H8  CA6 3535  18.999   4.553  51.265 -0.1083  0.2224 -0.1457
  148C14H8  CA7 3536  19.055   4.678  51.224  0.2542 -0.5840  0.0565
  148C14H8  HA1 3537  18.806   4.713  51.653  1.0994  1.2824 -0.6065
  148C14H8  HA2 3538  18.731   4.519  51.721  0.6258 -0.3228  0.4395
  148C14H8  HA3 3539  18.791   4.303  51.592  0.2247 -0.2313 -0.0333
  148C14H8  HA4 3540  18.895   4.318  51.379 -0.0430 -1.2171  1.6951
  148C14H8  CA8 3541  18.923   4.652  51.476 -0.1312  0.1688 -0.0806
  148C14H8  CA9 3542  19.127   4.690  51.111  0.4596  0.0029  0.3829
  148C14H8 CA10 3543  19.050   4.792  51.312  0.2906 -0.3981  0.1466
  148C14H8 CA11 3544  18.984   4.778  51.440  0.0105 -0.2831 -0.3280
  148C14H8 CA12 3545  19.194   4.802  51.074 -0.1284 -0.2177 -0.3243
  148C14H8  HA5 3546  19.152   4.604  51.050 -0.4704  0.6724 -0.9691
  148C14H8 CA13 3547  19.104   4.919  51.270 -0.0798 -0.0274  0.4214
  148C14H8  Br2 3548  18.969   4.939  51.555 -0.0665  0.0003  0.3194
  148C14H8 CA14 3549  19.180   4.918  51.150 -0.1677 -0.6798  0.1624
  148C14H8  HA6 3550  19.245   4.797  50.979 -1.2842 -0.1285 -0.9641
  148C14H8  HA7 3551  19.091   5.007  51.332  0.4668  2.0041 -2.2430
  148C14H8  HA8 3552  19.213   5.017  51.120 -2.2926  0.6836  2.1367
  149C14H8  Br1 3553  18.887   3.768  52.326 -0.0085  0.0593 -0.3865
  149C14H8  CA1 3554  18.749   4.010  51.868  0.4850 -0.2734 -0.4040
  149C14H8  CA2 3555  18.689   3.886  51.824 -0.3848 -0.4975  0.6942
  149C14H8  CA3 3556  18.695   3.780  51.909 -0.0172 -0.3845 -0.1065
  149C14H8  CA4 3557  18.765   3.784  52.033  0.5228 -0.5689  0.3852
  149C14H8  CA5 3558  18.826   3.905  52.078  0.6326  0.0635  0.3051
  149C14H8  CA6 3559  18.893   3.921  52.204 -0.2769  0.0762 -0.0576
  149C14H8  CA7 3560  18.949   4.046  52.245  0.4355 -0.8184 -0.1734
  149C14H8  HA1 3561  18.717   4.096  51.811  0.9228 -0.2840 -0.6651
  149C14H8  HA2 3562  18.630   3.894  51.734  1.3379 -1.0844 -0.4902
  149C14H8  HA3 3563  18.650   3.688  51.876  1.0230 -1.9453  2.6213
  149C14H8  HA4 3564  18.769   3.692  52.090 -0.3886 -0.5128  0.5520
  149C14H8  CA8 3565  18.815   4.016  51.993  0.3910 -0.7070 -0.4161
  149C14H8  CA9 3566  19.015   4.053  52.374  0.2555  0.6291  0.3585
  149C14H8 CA10 3567  18.939   4.155  52.156 -0.0674  0.0732  0.0223
  149C14H8 CA11 3568  18.870   4.140  52.030 -0.0246  0.9917 -0.0755
  149C14H8 CA12 3569  19.068   4.180  52.413 -0.1223  0.5476 -0.5190
  149C14H8  HA5 3570  19.001   3.978  52.451  0.2201  0.2989  0.0322
  149C14H8 CA13 3571  19.000   4.275  52.195  0.6747  0.5918  0.2968
  149C14H8  Br2 3572  18.874   4.281  51.904  0.0397 -0.0089 -0.2198
  149C14H8 CA14 3573  19.069   4.284  52.318  0.4161  0.5697  0.1663
  149C14H8  HA6 3574  19.108   4.203  52.511 -0.6089 -0.0874 -0.1643
  149C14H8  HA7 3575  18.999   4.361  52.130 -0.3843 -0.1917 -0.7423
  149C14H8  HA8 3576  19.107   4.377  52.358  0.6559  0.2319  0.7352
  150C14H8  Br1 3577  18.784   4.019  52.773 -0.2590  0.0895  0.0292
  150C14H8  CA1 3578  18.629   4.230  53.237  0.7850 -0.1303 -0.5101
  150C14H8  CA2 3579  18.575   4.106  53.268  0.2290 -0.1531 -0.7799
  150C14H8  CA3 3580  18.586   3.999  53.180  0.3324 -0.7037  0.1383
  150C14H8  CA4 3581  18.652   4.018  53.055  0.5984  0.8539  0.5080
  150C14H8  CA5 3582  18.717   4.138  53.023 -0.1739  0.2001  0.2230
  150C14H8  CA6 3583  18.792   4.160  52.903 -0.2876 -0.2368  0.2768
  150C14H8  CA7 3584  18.862   4.283  52.876  0.9680 -0.3271  0.4079
  150C14H8  HA1 3585  18.624   4.307  53.313  1.5331 -1.0419  0.4712
  150C14H8  HA2 3586  18.528   4.093  53.365  0.7280 -0.1515 -0.5378
  150C14H8  HA3 3587  18.554   3.900  53.209 -1.1849  0.5631  3.0754
  150C14H8  HA4 3588  18.657   3.931  52.991 -0.4413  0.0332  1.4994
  150C14H8  CA8 3589  18.707   4.243  53.119 -0.1713 -0.5087  0.0646
  150C14H8  CA9 3590  18.936   4.301  52.755 -0.5558  0.2600 -0.1664
  150C14H8 CA10 3591  18.845   4.392  52.966  0.8449 -0.3959  0.5906
  150C14H8 CA11 3592  18.775   4.371  53.087  0.2279 -0.2602  0.2582
  150C14H8 CA12 3593  19.002   4.424  52.733 -0.0202  0.3520 -0.1695
  150C14H8  HA5 3594  18.953   4.217  52.688  0.7413  0.5338 -0.1987
  150C14H8 CA13 3595  18.906   4.521  52.941 -0.4179  0.8599 -0.1159
  150C14H8  Br2 3596  18.768   4.517  53.214  0.0499 -0.1308  0.1072
  150C14H8 CA14 3597  18.988   4.533  52.824  0.1288 -0.4078  0.7711
  150C14H8  HA6 3598  19.076   4.448  52.657  1.1062 -0.1697  0.7551
  150C14H8  HA7 3599  18.893   4.606  53.006 -0.3382  0.5204  0.3469
  150C14H8  HA8 3600  19.036   4.629  52.812 -0.4419 -0.4662 -2.3535
  151C14H8  Br1 3601  18.632   3.401  54.018 -0.1446 -0.1179 -0.1237
  151C14H8  CA1 3602  18.524   3.592  53.525  0.0523 -0.2514  0.5500
  151C14H8  CA2 3603  18.465   3.467  53.498  0.5735 -0.4313 -0.1831
  151C14H8  CA3 3604  18.463   3.363  53.592 -0.3456 -0.1350 -0.5478
  151C14H8  CA4 3605  18.523   3.384  53.720 -0.5168  0.0120  0.7638
  151C14H8  CA5 3606  18.583   3.510  53.750 -0.8062 -0.3432 -1.0128
  151C14H8  CA6 3607  18.636   3.540  53.882  0.1321 -0.2549  0.0240
  151C14H8  CA7 3608  18.697   3.667  53.908 -0.0847  0.8155  0.1800
  151C14H8  HA1 3609  18.526   3.663  53.443  2.0830 -0.4322  0.4249
  151C14H8  HA2 3610  18.414   3.451  53.404  0.9739 -0.9061 -0.3179
  151C14H8  HA3 3611  18.434   3.263  53.562  0.8782 -0.7148  0.1325
  151C14H8  HA4 3612  18.521   3.300  53.788 -1.8010 -0.6465 -0.0621
  151C14H8  CA8 3613  18.575   3.621  53.657  0.0308 -0.6205  0.1134
  151C14H8  CA9 3614  18.765   3.688  54.034 -0.1580  0.0458 -0.3172
  151C14H8 CA10 3615  18.700   3.766  53.809 -0.2034 -0.6331 -0.0128
  151C14H8 CA11 3616  18.641   3.742  53.682  0.3323  0.0562 -0.2916
  151C14H8 CA12 3617  18.832   3.810  54.062  0.5945 -0.3125  0.5978
  151C14H8  HA5 3618  18.768   3.617  54.114 -3.0969 -1.0071 -1.0596
  151C14H8 CA13 3619  18.778   3.885  53.838  0.2654 -0.0209 -0.3178
  151C14H8  Br2 3620  18.649   3.883  53.554 -0.3205 -0.0183  0.0077
  151C14H8 CA14 3621  18.835   3.904  53.963  0.1061 -0.2931 -0.0797
  151C14H8  HA6 3622  18.889   3.815  54.154 -1.1712  2.7466  1.5905
  151C14H8  HA7 3623  18.798   3.964  53.767  1.4007 -1.4118 -1.5855
  151C14H8  HA8 3624  18.903   3.988  53.975 -0.8281  0.1716  2.1572
  152C14H8  Br1 3625  18.549   3.635  54.417 -0.0329  0.0250  0.2570
  152C14H8  CA1 3626  18.460   3.848  54.891  0.4227 -0.2030  0.5663
  152C14H8  CA2 3627  18.395   3.730  54.932 -0.4582 -0.1133  0.2751
  152C14H8  CA3 3628  18.379   3.632  54.836  0.0848 -0.1144  0.3980
  152C14H8  CA4 3629  18.429   3.649  54.700 -0.4163  0.8800  0.4963
  152C14H8  CA5 3630  18.500   3.763  54.663  0.3958 -0.1291 -0.1164
  152C14H8  CA6 3631  18.551   3.785  54.534 -0.5440  0.0835  0.3778
  152C14H8  CA7 3632  18.622   3.903  54.500  0.0758 -0.1430 -0.2183
  152C14H8  HA1 3633  18.474   3.923  54.967  2.1809 -2.0197  2.0597
  152C14H8  HA2 3634  18.351   3.721  55.030 -0.0805  0.4572  0.5040
  152C14H8  HA3 3635  18.319   3.543  54.847  0.0380  0.1480  2.5750
  152C14H8  HA4 3636  18.405   3.571  54.629 -0.2884  1.1142  0.1960
  152C14H8  CA8 3637  18.511   3.868  54.758 -0.0944  0.7260 -0.3787
  152C14H8  CA9 3638  18.690   3.914  54.378 -0.0322 -0.3574 -0.1063
  152C14H8 CA10 3639  18.626   4.008  54.591 -0.1417  0.1527 -0.2858
  152C14H8 CA11 3640  18.570   3.990  54.721  0.0458  0.1308  0.1882
  152C14H8 CA12 3641  18.750   4.037  54.341  0.2946 -0.5330 -0.1665
  152C14H8  HA5 3642  18.712   3.831  54.313  1.7049 -0.9758  1.2444
  152C14H8 CA13 3643  18.690   4.136  54.554 -0.1765  0.9821 -0.0573
  152C14H8  Br2 3644  18.571   4.137  54.846 -0.2227 -0.0682  0.1062
  152C14H8 CA14 3645  18.743   4.151  54.429 -0.0486 -0.4950 -0.2537
  152C14H8  HA6 3646  18.802   4.051  54.247 -0.7917 -0.4800 -0.7597
  152C14H8  HA7 3647  18.693   4.224  54.615 -0.5235  1.4706 -0.7408
  152C14H8  HA8 3648  18.773   4.248  54.394  0.5767 -0.3227  0.7297
  153C14H8  Br1 3649  19.362   5.468  49.097 -0.0462  0.0268  0.1829
  153C14H8  CA1 3650  19.238   5.685  48.615 -1.2159 -0.2025  0.1266
  153C14H8  CA2 3651  19.169   5.569  48.591  0.6628  0.2597 -0.1343
  153C14H8  CA3 3652  19.166   5.469  48.685 -0.7011  0.5296 -0.4572
  153C14H8  CA4 3653  19.239   5.480  48.808  0.3290  0.0798 -0.3641
  153C14H8  CA5 3654  19.295   5.600  48.841 -0.0177  0.0904 -0.0434
  153C14H8  CA6 3655  19.368   5.612  48.966  1.1713 -0.7761  0.2706
  153C14H8  CA7 3656  19.432   5.732  49.003 -0.3584  0.2038  0.5169
  153C14H8  HA1 3657  19.247   5.762  48.541  0.1221 -0.9279 -0.5063
  153C14H8  HA2 3658  19.121   5.562  48.495 -3.3259  0.4360  1.7368
  153C14H8  HA3 3659  19.106   5.381  48.671 -0.9378  0.7205 -0.6595
  153C14H8  HA4 3660  19.228   5.399  48.878 -1.3272  0.5685 -0.0428
  153C14H8  CA8 3661  19.307   5.705  48.741  0.7576  0.6332  0.1000
  153C14H8  CA9 3662  19.495   5.753  49.127  0.3251  0.1499  0.1661
  153C14H8 CA10 3663  19.434   5.839  48.905 -0.4163 -0.1238 -0.8317
  153C14H8 CA11 3664  19.369   5.831  48.778 -0.0070 -0.0644  0.2490
  153C14H8 CA12 3665   0.015   5.867  49.149 -0.9593  0.2155  0.6346
  153C14H8  HA5 3666  19.495   5.679  49.206 -1.2456 -1.5251 -1.3781
  153C14H8 CA13 3667  19.491   5.963  48.945 -0.1025 -0.0127 -0.1694
  153C14H8  Br2 3668  19.369   5.984  48.657 -0.2375  0.1293  0.1869
  153C14H8 CA14 3669   0.005   5.982  49.068  0.0781 -0.3127 -0.0938
  153C14H8  HA6 3670   0.069   5.878  49.241 -0.1730  0.8657  0.1005
  153C14H8  HA7 3671  19.496   6.050  48.880 -2.3179 -0.5789 -1.1502
  153C14H8  HA8 3672   0.051   6.070  49.111  0.2915 -0.6330  0.3347
  154C14H8  Br1 3673  19.249   5.653  49.461 -0.2249 -0.3108 -0.0668
  154C14H8  CA1 3674  19.082   5.887  49.928 -0.7245  0.4072 -0.1752
  154C14H8  CA2 3675  19.028   5.761  49.959 -0.2992 -0.2738  0.2230
  154C14H8  CA3 3676  19.045   5.656  49.870 -0.0286 -0.4032  0.1825
  154C14H8  CA4 3677  19.121   5.664  49.748  0.3448  0.3596 -0.7020
  154C14H8  CA5 3678  19.178   5.793  49.713  0.1563 -0.5722 -0.8490
  154C14H8  CA6 3679  19.247   5.802  49.592  0.0399 -0.3083  0.5582
  154C14H8  CA7 3680  19.311   5.925  49.562  0.0970 -0.2832 -0.3486
  154C14H8  HA1 3681  19.082   5.958  50.009  0.1855  0.8658 -0.5814
  154C14H8  HA2 3682  18.980   5.749  50.055  0.2974  0.7569  0.6682
  154C14H8  HA3 3683  19.001   5.560  49.895  0.0999 -0.2783  0.9056
  154C14H8  HA4 3684  19.122   5.578  49.684  0.3183 -0.1825  0.0199
  154C14H8  CA8 3685  19.157   5.903  49.803  0.2545 -0.6004  0.4207
  154C14H8  CA9 3686  19.376   5.939  49.437  0.5783  0.4371 -0.0133
  154C14H8 CA10 3687  19.306   6.032  49.655  0.0951  0.2637  0.8226
  154C14H8 CA11 3688  19.226   6.026  49.777 -0.1063  0.3273 -0.1249
  154C14H8 CA12 3689  19.424   6.067  49.395 -0.5308  0.3807 -0.9808
  154C14H8  HA5 3690  19.386   5.863  49.361  2.6390 -0.7135  1.3621
  154C14H8 CA13 3691  19.377   6.150  49.617  0.1189 -0.2874 -0.5005
  154C14H8  Br2 3692  19.205   6.184  49.885 -0.1518  0.1260 -0.0520
  154C14H8 CA14 3693  19.430   6.169  49.489  0.1183 -0.6924 -0.4157
  154C14H8  HA6 3694  19.471   6.088  49.300 -1.0489  0.9052 -1.1261
  154C14H8  HA7 3695  19.381   6.236  49.683 -1.7273  0.2977 -1.1299
  154C14H8  HA8 3696  19.472   6.263  49.455 -0.0765  0.1706  1.6480
  155C14H8  Br1 3697  19.120   5.084  50.762 -0.0953 -0.3026  0.1511
  155C14H8  CA1 3698  18.994   5.271  50.269  0.2575  0.3677  0.2977
  155C14H8  CA2 3699  18.921   5.157  50.250  0.0017 -0.4377  0.0682
  155C14H8  CA3 3700  18.908   5.056  50.354 -0.3651 -0.5527 -0.4790
  155C14H8  CA4 3701  18.975   5.077  50.476  0.6093  0.0391  0.6468
  155C14H8  CA5 3702  19.057   5.194  50.494  0.2830  0.6843  0.5485
  155C14H8  CA6 3703  19.121   5.214  50.620 -0.8358 -0.6252  0.0085
  155C14H8  CA7 3704  19.186   5.339  50.643 -0.4063  0.5416  0.5438
  155C14H8  HA1 3705  18.998   5.345  50.191 -0.3554 -2.0389 -2.0862
  155C14H8  HA2 3706  18.870   5.148  50.156  0.9670  2.4798 -0.7850
  155C14H8  HA3 3707  18.831   4.980  50.353 -3.2900  2.2139  2.3293
  155C14H8  HA4 3708  18.956   4.999  50.549 -0.3309 -1.3787 -1.0657
  155C14H8  CA8 3709  19.061   5.294  50.394 -0.0780  0.6739  0.2492
  155C14H8  CA9 3710  19.253   5.372  50.763 -0.0099 -0.6163  0.4683
  155C14H8 CA10 3711  19.187   5.437  50.540 -0.5530 -0.7989  0.2234
  155C14H8 CA11 3712  19.129   5.412  50.417 -0.2831 -0.3727 -0.5332
  155C14H8 CA12 3713  19.305   5.499  50.798 -0.2436  0.2781  0.2811
  155C14H8  HA5 3714  19.267   5.298  50.841 -2.8624 -0.9117  0.7193
  155C14H8 CA13 3715  19.253   5.557  50.567  1.0872 -0.7356 -0.1096
  155C14H8  Br2 3716  19.145   5.544  50.288  0.1747 -0.1780  0.0714
  155C14H8 CA14 3717  19.311   5.590  50.693 -0.7468 -0.6427  0.4292
  155C14H8  HA6 3718  19.345   5.508  50.897 -0.4983  4.0728  0.1116
  155C14H8  HA7 3719  19.250   5.643  50.502 -1.2606  0.0350  0.9482
  155C14H8  HA8 3720  19.362   5.684  50.707  0.1655 -0.9849 -0.5583
  156C14H8  Br1 3721  19.006   5.286  51.137  0.2204  0.0058  0.0566
  156C14H8  CA1 3722  18.848   5.501  51.591  0.0631 -0.5853 -0.2672
  156C14H8  CA2 3723  18.792   5.374  51.626  0.0791  0.2959 -0.3236
  156C14H8  CA3 3724  18.792   5.272  51.532 -1.0194  0.1408 -0.0027
  156C14H8  CA4 3725  18.860   5.294  51.412 -0.4562 -0.4729  0.1703
  156C14H8  CA5 3726  18.927   5.420  51.378 -0.4065 -0.0599  0.0030
  156C14H8  CA6 3727  18.992   5.435  51.258  1.3786  0.6117  0.3047
  156C14H8  CA7 3728  19.054   5.562  51.232 -0.1203  0.1933  0.5282
  156C14H8  HA1 3729  18.844   5.579  51.665  3.3181  0.6178 -1.2637
  156C14H8  HA2 3730  18.752   5.353  51.725  0.9265 -1.6733 -0.3674
  156C14H8  HA3 3731  18.737   5.179  51.539  2.4562 -2.1265 -1.3706
  156C14H8  HA4 3732  18.857   5.214  51.341  3.6418 -0.1950 -0.4363
  156C14H8  CA8 3733  18.914   5.528  51.470  0.4901 -0.5606 -0.0694
  156C14H8  CA9 3734  19.125   5.576  51.114  0.1961 -0.3169  0.9857
  156C14H8 CA10 3735  19.041   5.676  51.319 -0.1250  0.2523  0.4650
  156C14H8 CA11 3736  18.967   5.655  51.441 -0.4205 -1.0138  0.7335
  156C14H8 CA12 3737  19.200   5.691  51.089 -0.2316 -0.4873 -0.4118
  156C14H8  HA5 3738  19.145   5.503  51.037  0.2634  2.7742 -2.0557
  156C14H8 CA13 3739  19.098   5.800  51.284  0.0116  0.3574  0.1377
  156C14H8  Br2 3740  18.953   5.807  51.567 -0.0843 -0.0390 -0.1125
  156C14H8 CA14 3741  19.180   5.803  51.172 -0.6643  0.3985  0.0994
  156C14H8  HA6 3742  19.268   5.705  51.007 -1.8883  1.6738 -1.4844
  156C14H8  HA7 3743  19.076   5.892  51.335 -0.7797 -1.7286  3.7549
  156C14H8  HA8 3744  19.220   5.896  51.136 -1.0584 -0.0055 -1.4349
  157C14H8  Br1 3745  18.915   4.679  52.395  0.1798  0.3666  0.1806
  157C14H8  CA1 3746  18.762   4.865  51.910  0.9143 -0.8124  0.3571
  157C14H8  CA2 3747  18.707   4.739  51.887 -0.2465 -1.3126  0.0205
  157C14H8  CA3 3748  18.709   4.642  51.986 -0.9044 -0.2456 -0.5392
  157C14H8  CA4 3749  18.768   4.667  52.112 -0.2558 -0.0770 -0.1651
  157C14H8  CA5 3750  18.829   4.788  52.137  0.5959  0.2830  0.1634
  157C14H8  CA6 3751  18.906   4.814  52.256 -0.1820 -0.0829 -0.5421
  157C14H8  CA7 3752  18.970   4.939  52.282  0.1476  0.3864  0.9286
  157C14H8  HA1 3753  18.750   4.931  51.825  0.4402  0.9488  1.7777
  157C14H8  HA2 3754  18.644   4.729  51.800 -1.5602 -0.5982  0.8798
  157C14H8  HA3 3755  18.660   4.547  51.971 -1.4557  0.0359 -0.5441
  157C14H8  HA4 3756  18.761   4.582  52.177 -0.5095  0.3596  0.3867
  157C14H8  CA8 3757  18.834   4.890  52.033  0.2003 -0.2859  0.4683
  157C14H8  CA9 3758  19.052   4.960  52.400  0.3355  0.3182  0.1067
  157C14H8 CA10 3759  18.965   5.036  52.179 -0.5213  0.2025 -0.2037
  157C14H8 CA11 3760  18.904   5.013  52.050 -0.4413  0.3237  0.5992
  157C14H8 CA12 3761  19.113   5.086  52.413  0.1566  0.1584  0.1875
  157C14H8  HA5 3762  19.068   4.895  52.485 -2.1269 -0.9349 -0.3584
  157C14H8 CA13 3763  19.023   5.164  52.211  0.3644 -0.3035  0.5183
  157C14H8  Br2 3764  18.904   5.156  51.918 -0.1571 -0.0819  0.0415
  157C14H8 CA14 3765  19.098   5.191  52.318  0.4572  0.7698 -0.3623
  157C14H8  HA6 3766  19.178   5.101  52.498  1.0721 -0.2464 -0.4340
  157C14H8  HA7 3767  19.012   5.251  52.148  1.8366  0.0994  0.7923
  157C14H8  HA8 3768  19.142   5.289  52.328  3.0934  0.0123 -3.5864
  158C14H8  Br1 3769  18.806   4.886  52.725  0.1594  0.1641  0.1536
  158C14H8  CA1 3770  18.661   5.074  53.207  0.3592  0.5556 -0.0136
  158C14H8  CA2 3771  18.602   4.948  53.236 -0.2299  0.9437  0.0267
  158C14H8  CA3 3772  18.604   4.845  53.141  0.2306 -0.2091 -0.5892
  158C14H8  CA4 3773  18.669   4.869  53.020 -0.0438  0.1298 -0.6689
  158C14H8  CA5 3774  18.734   4.996  52.991 -0.8013  0.5146 -0.3131
  158C14H8  CA6 3775  18.797   5.019  52.866 -0.1778  0.2161  0.6774
  158C14H8  CA7 3776  18.858   5.147  52.841 -0.3871  0.5666 -0.3486
  158C14H8  HA1 3777  18.646   5.147  53.284 -0.1001  0.5159 -0.0643
  158C14H8  HA2 3778  18.573   4.938  53.339  0.5679  0.7905  0.2365
  158C14H8  HA3 3779  18.545   4.755  53.155 -2.2589  1.2833 -1.2870
  158C14H8  HA4 3780  18.668   4.795  52.942 -3.3365 -0.4318 -0.1842
  158C14H8  CA8 3781  18.733   5.100  53.089 -0.1679  0.0665 -0.0091
  158C14H8  CA9 3782  18.929   5.178  52.715  0.8802  1.0161 -0.3499
  158C14H8 CA10 3783  18.861   5.249  52.939  0.6814  0.4073  0.3125
  158C14H8 CA11 3784  18.790   5.227  53.062  0.6527  0.4843  0.5007
  158C14H8 CA12 3785  18.994   5.301  52.692  0.7621  0.3351 -0.5416
  158C14H8  HA5 3786  18.938   5.103  52.638 -0.4211  1.2927 -0.7996
  158C14H8 CA13 3787  18.925   5.374  52.910 -0.0029 -0.3484  0.1189
  158C14H8  Br2 3788  18.784   5.365  53.195  0.1032  0.1138  0.1452
  158C14H8 CA14 3789  18.990   5.404  52.786 -0.1688  0.1029 -0.0828
  158C14H8  HA6 3790  19.054   5.316  52.603 -1.0851  1.6956 -1.6017
  158C14H8  HA7 3791  18.927   5.450  52.988 -0.3378  0.2668 -0.4589
  158C14H8  HA8 3792  19.039   5.500  52.776 -1.5957  0.5986 -2.8033
  159C14H8  Br1 3793  18.677   4.255  54.041  0.2719 -0.3231  0.0396
  159C14H8  CA1 3794  18.503   4.482  53.591 -0.5056 -0.4603  0.1366
  159C14H8  CA2 3795  18.439   4.367  53.559 -0.6616  0.2689  0.0961
  159C14H8  CA3 3796  18.449   4.253  53.641  0.4118  0.0006 -0.0380
  159C14H8  CA4 3797  18.517   4.272  53.763  0.4446  0.3416  0.0179
  159C14H8  CA5 3798  18.587   4.388  53.798 -0.0055 -0.3946  0.5155
  159C14H8  CA6 3799  18.663   4.404  53.914 -0.8215 -0.7486 -1.2216
  159C14H8  CA7 3800  18.719   4.528  53.955  0.1754  0.7248  0.1090
  159C14H8  HA1 3801  18.513   4.559  53.516  1.4802  0.1020  0.9368
  159C14H8  HA2 3802  18.381   4.358  53.468  1.7454  2.4113 -1.7256
  159C14H8  HA3 3803  18.399   4.159  53.623 -1.0383  1.3533 -3.4627
  159C14H8  HA4 3804  18.522   4.187  53.830 -0.1282  0.6958  0.5113
  159C14H8  CA8 3805  18.586   4.497  53.706  0.3149 -0.9273 -0.1598
  159C14H8  CA9 3806  18.791   4.548  54.075  0.5391  0.1750  0.0485
  159C14H8 CA10 3807  18.721   4.634  53.862 -0.2574 -0.6988 -0.5363
  159C14H8 CA11 3808  18.662   4.614  53.731 -0.4414  0.2340 -0.0752
  159C14H8 CA12 3809  18.852   4.672  54.109  0.0366  0.5975 -0.2527
  159C14H8  HA5 3810  18.802   4.471  54.149 -1.2931  0.1323  0.2832
  159C14H8 CA13 3811  18.787   4.757  53.888  0.1639 -0.2050 -0.2447
  159C14H8  Br2 3812  18.672   4.748  53.600 -0.3595  0.1881  0.4481
  159C14H8 CA14 3813  18.848   4.777  54.014 -0.5519 -0.6431 -0.0287
  159C14H8  HA6 3814  18.903   4.681  54.203 -0.0260  2.3449 -0.3809
  159C14H8  HA7 3815  18.789   4.839  53.818 -0.6777  0.9945  1.1272
  159C14H8  HA8 3816  18.874   4.879  54.041 -0.7680 -0.4602 -0.4927
  160C14H8  Br1 3817  18.570   4.483  54.430  0.0275  0.0064  0.1481
  160C14H8  CA1 3818  18.407   4.672  54.905  0.2599  0.5391  0.3232
  160C14H8  CA2 3819  18.346   4.551  54.932  0.1329  0.2476  1.1362
  160C14H8  CA3 3820  18.334   4.453  54.825  0.4345  0.0810  0.4604
  160C14H8  CA4 3821  18.407   4.476  54.704 -0.1492  0.6025 -0.3833
  160C14H8  CA5 3822  18.478   4.598  54.683  0.3536 -0.4708 -0.2293
  160C14H8  CA6 3823  18.550   4.617  54.566  0.2157 -0.2578  0.6044
  160C14H8  CA7 3824  18.615   4.741  54.541  0.3959 -0.1334  0.4439
  160C14H8  HA1 3825  18.404   4.747  54.983 -2.2984 -0.3558  1.1323
  160C14H8  HA2 3826  18.299   4.527  55.026 -2.2712 -1.9418 -0.5754
  160C14H8  HA3 3827  18.276   4.363  54.840  1.8630 -0.8748  0.2955
  160C14H8  HA4 3828  18.387   4.405  54.624  0.2001 -1.7280  1.5374
  160C14H8  CA8 3829  18.474   4.699  54.782  0.1690  0.1453  0.0062
  160C14H8  CA9 3830  18.684   4.765  54.415  0.2663 -0.0989 -0.1250
  160C14H8 CA10 3831  18.605   4.847  54.639  0.0941 -0.8504  0.0872
  160C14H8 CA11 3832  18.544   4.825  54.765 -0.2196  0.4009  0.1817
  160C14H8 CA12 3833  18.749   4.889  54.396  0.6095  0.5715  0.0296
  160C14H8  HA5 3834  18.685   4.701  54.328 -1.7869  0.6428 -0.7241
  160C14H8 CA13 3835  18.666   4.976  54.608  0.4499 -0.2424 -0.0344
  160C14H8  Br2 3836  18.524   4.967  54.900  0.0565 -0.1365 -0.1486
  160C14H8 CA14 3837  18.748   4.986  54.493  0.2443 -0.5812 -1.0919
  160C14H8  HA6 3838  18.797   4.918  54.304  0.9216 -0.7741 -0.2465
  160C14H8  HA7 3839  18.671   5.059  54.676 -0.5697  1.7404 -2.2942
  160C14H8  HA8 3840  18.809   5.075  54.481 -0.0476  0.2707  3.0027
  161C14H8  Br1 3841  19.388   6.346  49.137 -0.1930  0.1319  0.0531
  161C14H8  CA1 3842  19.300   6.500  48.632  0.2420 -0.0273  0.5809
  161C14H8  CA2 3843  19.233   6.379  48.616  0.5340  1.0853 -0.2800
  161C14H8  CA3 3844  19.218   6.292  48.722 -0.2652 -0.2785 -0.2345
  161C14H8  CA4 3845  19.278   6.322  48.849  0.0882  0.3875  1.0067
  161C14H8  CA5 3846  19.343   6.445  48.871  0.1770  0.2184 -0.3088
  161C14H8  CA6 3847  19.399   6.475  48.996 -0.2309  0.5555 -0.8498
  161C14H8  CA7 3848  19.461   6.604  49.026  0.8630 -0.0165  0.3330
  161C14H8  HA1 3849  19.323   6.552  48.539 -2.2064 -0.1592 -0.1129
  161C14H8  HA2 3850  19.206   6.343  48.517 -1.0741  0.6820  0.2908
  161C14H8  HA3 3851  19.170   6.195  48.719  0.5133 -0.7388  1.1356
  161C14H8  HA4 3852  19.268   6.245  48.923  1.9428 -3.0701 -2.1488
  161C14H8  CA8 3853  19.353   6.539  48.760 -0.1385 -0.4571 -0.1676
  161C14H8  CA9 3854  19.506   6.640  49.155  0.3561 -0.0933 -0.1624
  161C14H8 CA10 3855  19.476   6.697  48.915 -0.5308  0.1940 -0.0822
  161C14H8 CA11 3856  19.428   6.660  48.783  0.5918  0.3435 -0.4925
  161C14H8 CA12 3857   0.007   6.767  49.178  0.2069 -1.1369  0.4083
  161C14H8  HA5 3858  19.491   6.575  49.239 -2.0764 -2.2905 -2.2084
  161C14H8 CA13 3859  19.542   6.814  48.935 -0.2471  0.4745 -0.2042
  161C14H8  Br2 3860  19.452   6.774  48.632 -0.1279 -0.1696 -0.0870
  161C14H8 CA14 3861   0.031   6.851  49.066  0.0966  0.2442 -0.1846
  161C14H8  HA6 3862   0.032   6.798  49.279 -3.4108  1.1331  0.6949
  161C14H8  HA7 3863  19.543   6.886  48.855 -2.4568  0.6015 -0.1421
  161C14H8  HA8 3864   0.079   6.946  49.086 -1.1643  0.4473  2.0833
  162C14H8  Br1 3865  19.221   6.561  49.511  0.1040  0.0479  0.1435
  162C14H8  CA1 3866  19.109   6.782  49.978  0.4356  0.3366  1.3623
  162C14H8  CA2 3867  19.049   6.658  50.008 -1.2872 -0.0738 -0.6215
  162C14H8  CA3 3868  19.051   6.551  49.920 -0.6310  0.4611 -0.6398
  162C14H8  CA4 3869  19.135   6.562  49.810 -0.0891  0.1015  0.7436
  162C14H8  CA5 3870  19.189   6.684  49.764 -0.5272  0.1542 -0.0697
  162C14H8  CA6 3871  19.250   6.699  49.639  0.1648 -0.9293 -0.3956
  162C14H8  CA7 3872  19.303   6.828  49.602  0.6010 -0.5914 -0.4650
  162C14H8  HA1 3873  19.091   6.864  50.046 -3.2508 -0.1445  1.0422
  162C14H8  HA2 3874  18.995   6.663  50.101  0.5939 -0.4834  0.5204
  162C14H8  HA3 3875  19.001   6.456  49.933 -0.5417  0.2847 -1.5888
  162C14H8  HA4 3876  19.162   6.474  49.754 -0.0502  0.2208  0.5733
  162C14H8  CA8 3877  19.175   6.799  49.847  0.3247  0.7205  0.5463
  162C14H8  CA9 3878  19.374   6.847  49.480  0.5528  0.3093  0.0092
  162C14H8 CA10 3879  19.290   6.938  49.691 -0.0516  0.2705 -0.7049
  162C14H8 CA11 3880  19.219   6.925  49.809  0.1032  0.3090 -0.3354
  162C14H8 CA12 3881  19.433   6.969  49.443 -0.8223  0.2259  0.1794
  162C14H8  HA5 3882  19.386   6.756  49.422 -0.6595  0.2938 -0.2351
  162C14H8 CA13 3883  19.344   7.061  49.649 -0.6726 -0.6556  0.2937
  162C14H8  Br2 3884  19.166   7.088  49.904 -0.0615 -0.1412  0.0443
  162C14H8 CA14 3885  19.413   7.082  49.527  0.0410 -0.5676  0.5052
  162C14H8  HA6 3886  19.489   6.992  49.354 -1.4933  2.2407  0.2541
  162C14H8  HA7 3887  19.356   7.151  49.707  0.5455  0.5449 -1.7645
  162C14H8  HA8 3888  19.467   7.173  49.506 -2.0885  0.6431  0.1696
  163C14H8  Br1 3889  19.098   5.904  50.762 -0.0871 -0.0513 -0.2569
  163C14H8  CA1 3890  18.981   6.113  50.283 -0.2709 -0.5795  0.0052
  163C14H8  CA2 3891  18.914   5.995  50.253  0.0988  0.4168  0.3564
  163C14H8  CA3 3892  18.919   5.886  50.345 -0.0386 -0.0801  0.2987
  163C14H8  CA4 3893  18.979   5.906  50.471 -0.1475  0.3158  0.0274
  163C14H8  CA5 3894  19.040   6.030  50.506 -0.4398  0.8335  0.3221
  163C14H8  CA6 3895  19.103   6.045  50.633 -1.1412 -0.4880  0.1259
  163C14H8  CA7 3896  19.159   6.172  50.664  0.8286 -0.0696  0.1276
  163C14H8  HA1 3897  18.970   6.188  50.205 -0.7647  1.2245  1.7508
  163C14H8  HA2 3898  18.867   5.984  50.157 -0.0606  1.4736  0.3095
  163C14H8  HA3 3899  18.862   5.801  50.310  0.8806 -0.0844 -1.2051
  163C14H8  HA4 3900  18.962   5.826  50.542  0.1746  1.0456  0.9346
  163C14H8  CA8 3901  19.039   6.136  50.412  0.1644 -0.0631 -0.1109
  163C14H8  CA9 3902  19.217   6.187  50.792  0.2695  0.0374  0.7798
  163C14H8 CA10 3903  19.160   6.278  50.568 -0.6333  0.9925  0.1116
  163C14H8 CA11 3904  19.095   6.262  50.443 -0.1965  0.8958  0.2229
  163C14H8 CA12 3905  19.278   6.306  50.823  0.1881  0.1874 -0.0487
  163C14H8  HA5 3906  19.222   6.108  50.866  2.1298  0.0782  0.7087
  163C14H8 CA13 3907  19.215   6.401  50.604 -0.0836  0.5386 -0.7118
  163C14H8  Br2 3908  19.080   6.405  50.318 -0.2605  0.0935  0.0533
  163C14H8 CA14 3909  19.270   6.415  50.733  0.3637  0.3878  0.2965
  163C14H8  HA6 3910  19.323   6.313  50.921 -0.0754  0.0638  0.0778
  163C14H8  HA7 3911  19.220   6.485  50.537 -1.3290 -0.4341 -2.0540
  163C14H8  HA8 3912  19.310   6.508  50.769  1.5093 -0.7936  2.1223
  164C14H8  Br1 3913  18.963   6.150  51.149 -0.2445 -0.0773 -0.1295
  164C14H8  CA1 3914  18.829   6.368  51.623  0.1539  0.1745  0.2242
  164C14H8  CA2 3915  18.764   6.246  51.651 -0.0932  0.0044  0.2546
  164C14H8  CA3 3916  18.773   6.137  51.565 -0.1665  0.2092 -0.0458
  164C14H8  CA4 3917  18.844   6.156  51.444  0.5044  0.2817  0.4439
  164C14H8  CA5 3918  18.912   6.274  51.408  0.0891  0.0093 -0.2626
  164C14H8  CA6 3919  18.974   6.289  51.276 -0.2584  0.3059  0.3082
  164C14H8  CA7 3920  19.040   6.415  51.256 -0.6201  0.1007  0.0484
  164C14H8  HA1 3921  18.822   6.450  51.692  0.1183  0.7919 -0.5049
  164C14H8  HA2 3922  18.703   6.225  51.738 -0.4256 -0.3231 -0.0541
  164C14H8  HA3 3923  18.728   6.041  51.587 -1.5971  1.1346  1.1766
  164C14H8  HA4 3924  18.844   6.067  51.384  0.3887  1.2938 -1.0941
  164C14H8  CA8 3925  18.913   6.384  51.505  0.3574  0.4695  0.1214
  164C14H8  CA9 3926  19.113   6.434  51.136  0.0640 -0.8089  0.3462
  164C14H8 CA10 3927  19.042   6.523  51.347 -0.1562 -0.1507  0.6790
  164C14H8 CA11 3928  18.975   6.506  51.474 -0.0781  0.4967 -0.2747
  164C14H8 CA12 3929  19.182   6.556  51.101  0.3388 -0.7280 -0.3709
  164C14H8  HA5 3930  19.125   6.359  51.060  1.4998  0.3490 -0.5940
  164C14H8 CA13 3931  19.117   6.649  51.315 -0.4051  0.3471  0.0500
  164C14H8  Br2 3932  18.967   6.655  51.597 -0.1787  0.0695 -0.1888
  164C14H8 CA14 3933  19.181   6.667  51.193  0.7547  0.5297  0.5379
  164C14H8  HA6 3934  19.223   6.583  51.004 -0.3807  0.8917 -0.2400
  164C14H8  HA7 3935  19.133   6.729  51.385  3.0516 -0.7298  0.6183
  164C14H8  HA8 3936  19.228   6.762  51.172 -0.5583  1.3522  1.2791
  165C14H8  Br1 3937  18.902   5.507  52.376  0.1882 -0.0251  0.1281
  165C14H8  CA1 3938  18.744   5.713  51.907 -0.0510  0.7123 -0.6510
  165C14H8  CA2 3939  18.684   5.588  51.884  0.2920  0.2049  0.7986
  165C14H8  CA3 3940  18.689   5.486  51.979 -0.3255 -0.6228 -0.4249
  165C14H8  CA4 3941  18.762   5.502  52.096  0.0705  0.2114 -0.2811
  165C14H8  CA5 3942  18.822   5.625  52.120 -0.6671  0.6867 -0.2840
  165C14H8  CA6 3943  18.895   5.642  52.247 -0.4136  0.6069 -0.5256
  165C14H8  CA7 3944  18.957   5.767  52.267 -0.1132  0.6070 -0.0669
  165C14H8  HA1 3945  18.737   5.789  51.831 -1.6488  0.3123 -0.9284
  165C14H8  HA2 3946  18.631   5.576  51.791  0.5363  0.5077  0.6229
  165C14H8  HA3 3947  18.649   5.391  51.944  1.5471 -2.2083  1.5993
  165C14H8  HA4 3948  18.762   5.419  52.166 -2.4874  1.4630  1.2795
  165C14H8  CA8 3949  18.817   5.736  52.023 -0.4659  0.0499 -0.8788
  165C14H8  CA9 3950  19.025   5.796  52.392  0.2538 -0.4789  0.7336
  165C14H8 CA10 3951  18.954   5.869  52.169  0.4409 -0.0163  0.1392
  165C14H8 CA11 3952  18.880   5.856  52.051 -0.2557  0.1114  0.0124
  165C14H8 CA12 3953  19.103   5.910  52.409 -0.1648 -1.2394  0.4970
  165C14H8  HA5 3954  19.042   5.721  52.468  0.3179 -1.3569 -0.1452
  165C14H8 CA13 3955  19.026   5.986  52.194  0.1201 -0.7700  0.3470
  165C14H8  Br2 3956  18.883   5.998  51.914  0.2724 -0.0608 -0.0581
  165C14H8 CA14 3957  19.101   6.009  52.307 -0.3981  0.5998 -0.3596
  165C14H8  HA6 3958  19.154   5.938  52.500 -0.4898 -1.4955  0.7590
  165C14H8  HA7 3959  19.036   6.061  52.118 -0.2418 -1.3661 -0.2962
  165C14H8  HA8 3960  19.156   6.100  52.327 -0.0821  0.6738 -1.5323
  166C14H8  Br1 3961  18.812   5.741  52.750  0.1938  0.1256  0.2062
  166C14H8  CA1 3962  18.682   5.939  53.224  0.0795 -0.6839  0.2297
  166C14H8  CA2 3963  18.622   5.816  53.256 -0.9100  0.0165 -0.6591
  166C14H8  CA3 3964  18.641   5.710  53.171  0.2959 -0.2864 -0.0057
  166C14H8  CA4 3965  18.690   5.732  53.040  0.1129  0.5380  0.0001
  166C14H8  CA5 3966  18.757   5.854  53.007 -0.3279 -0.4331  0.0140
  166C14H8  CA6 3967  18.818   5.877  52.882  0.1486 -0.1953  0.4490
  166C14H8  CA7 3968  18.871   6.002  52.853 -0.5275 -0.4603  0.0750
  166C14H8  HA1 3969  18.655   6.017  53.294  2.1193 -0.5849  0.9524
  166C14H8  HA2 3970  18.559   5.799  53.342  0.9207 -1.7583  0.4024
  166C14H8  HA3 3971  18.614   5.611  53.204  0.7465  0.2514  2.0327
  166C14H8  HA4 3972  18.691   5.650  52.970 -1.2050 -0.4187  1.0745
  166C14H8  CA8 3973  18.754   5.961  53.104  0.2214  0.1554 -0.2037
  166C14H8  CA9 3974  18.938   6.018  52.725  0.5405  0.0491  0.1070
  166C14H8 CA10 3975  18.870   6.107  52.953 -0.5434  0.0658  0.0387
  166C14H8 CA11 3976  18.805   6.087  53.079 -0.1294  1.0399 -0.1546
  166C14H8 CA12 3977  18.992   6.149  52.698 -0.7935 -0.0091 -0.0252
  166C14H8  HA5 3978  18.955   5.935  52.658 -0.0643  0.0005  0.0120
  166C14H8 CA13 3979  18.925   6.237  52.915 -0.5694  0.3912 -0.4482
  166C14H8  Br2 3980  18.782   6.234  53.201 -0.0086  0.1208 -0.1811
  166C14H8 CA14 3981  18.987   6.254  52.790 -0.3612  0.3311  0.1220
  166C14H8  HA6 3982  19.025   6.164  52.597  0.3981 -1.1503  0.1735
  166C14H8  HA7 3983  18.912   6.313  52.991 -0.6002 -0.6593  0.6056
  166C14H8  HA8 3984  19.026   6.351  52.764 -0.1669 -0.4742 -2.8047
  167C14H8  Br1 3985  18.669   5.117  54.063 -0.0714  0.1284 -0.0439
  167C14H8  CA1 3986  18.532   5.268  53.563 -0.0484 -0.2307 -0.5184
  167C14H8  CA2 3987  18.472   5.143  53.555 -0.5458  0.1646  0.0264
  167C14H8  CA3 3988  18.498   5.044  53.654  0.1864  0.0713  0.2356
  167C14H8  CA4 3989  18.577   5.076  53.764 -0.5076 -0.2451 -0.0147
  167C14H8  CA5 3990  18.619   5.207  53.789 -0.4929  0.1994  0.9648
  167C14H8  CA6 3991  18.671   5.241  53.915  0.4166 -0.2707  0.4244
  167C14H8  CA7 3992  18.728   5.375  53.932 -0.1843  0.2421  0.5121
  167C14H8  HA1 3993  18.522   5.325  53.472 -0.0255  1.4690  0.5188
  167C14H8  HA2 3994  18.431   5.107  53.462 -0.6394  2.2665 -0.7727
  167C14H8  HA3 3995  18.467   4.942  53.637 -0.5696  0.3603 -0.1618
  167C14H8  HA4 3996  18.594   5.004  53.842 -0.5883 -0.4626 -0.2016
  167C14H8  CA8 3997  18.605   5.301  53.682 -0.2930 -0.0779  0.4208
  167C14H8  CA9 3998  18.789   5.417  54.051 -0.5022 -0.3592 -0.2083
  167C14H8 CA10 3999  18.713   5.474  53.831 -0.4067  0.3959  0.4637
  167C14H8 CA11 4000  18.654   5.431  53.702  0.1209 -0.0573  0.0788
  167C14H8 CA12 4001  18.843   5.543  54.062 -0.7848  0.6188  0.1272
  167C14H8  HA5 4002  18.803   5.355  54.139  0.5210  0.9119  0.5316
  167C14H8 CA13 4003  18.759   5.601  53.845  0.3696 -0.2537 -0.0065
  167C14H8  Br2 4004  18.637   5.555  53.553  0.0821  0.1591  0.0151
  167C14H8 CA14 4005  18.822   5.638  53.961  0.1000  0.4345 -0.7422
  167C14H8  HA6 4006  18.899   5.582  54.146 -0.4631 -0.0456  0.2251
  167C14H8  HA7 4007  18.754   5.666  53.759  2.1781 -0.6429 -0.4225
  167C14H8  HA8 4008  18.863   5.737  53.964  2.1920 -0.4073 -0.3900
  168C14H8  Br1 4009  18.581   5.324  54.404  0.2046  0.0456  0.3187
  168C14H8  CA1 4010  18.421   5.535  54.870 -0.4275  0.2737  0.5249
  168C14H8  CA2 4011  18.372   5.410  54.904 -0.1650  0.6657  0.5010
  168C14H8  CA3 4012  18.404   5.299  54.819 -0.4762  0.2872 -0.6835
  168C14H8  CA4 4013  18.466   5.308  54.697  0.2206 -0.3709  0.9641
  168C14H8  CA5 4014  18.513   5.441  54.664 -0.7124  0.3649  0.1283
  168C14H8  CA6 4015  18.582   5.462  54.537 -0.3223 -0.1589 -0.0177
  168C14H8  CA7 4016  18.640   5.587  54.510  0.0818 -0.9250  0.0605
  168C14H8  HA1 4017  18.401   5.617  54.937 -3.2280  0.1875 -0.1701
  168C14H8  HA2 4018  18.316   5.384  54.993  3.4838 -1.1465  2.3892
  168C14H8  HA3 4019  18.355   5.206  54.846  0.9477 -0.5419 -0.9015
  168C14H8  HA4 4020  18.482   5.226  54.628 -0.2167  0.8570 -0.6183
  168C14H8  CA8 4021  18.490   5.555  54.748  0.0568 -0.4819 -0.0058
  168C14H8  CA9 4022  18.704   5.607  54.386  0.3327 -0.2404 -0.0023
  168C14H8 CA10 4023  18.622   5.697  54.598 -0.0836 -0.2988 -0.0325
  168C14H8 CA11 4024  18.538   5.684  54.713 -0.1766  0.4842  0.5667
  168C14H8 CA12 4025  18.764   5.733  54.350  0.5297  0.1453  0.2386
  168C14H8  HA5 4026  18.718   5.528  54.314 -2.2338 -0.5131 -0.2296
  168C14H8 CA13 4027  18.685   5.819  54.567 -0.5058 -0.2828  0.2170
  168C14H8  Br2 4028  18.528   5.835  54.833  0.0053 -0.5222  0.0568
  168C14H8 CA14 4029  18.747   5.837  54.443  0.0652 -0.5390  0.9522
  168C14H8  HA6 4030  18.817   5.746  54.257 -1.7867 -2.5910 -1.5184
  168C14H8  HA7 4031  18.679   5.910  54.626 -0.0863 -0.2706  0.2480
  168C14H8  HA8 4032  18.793   5.933  54.426  1.9159 -1.1868  2.1108
  169C14H8  Br1 4033   0.309   1.046  49.064  0.3623  0.0837 -0.0384
  169C14H8  CA1 4034   0.118   1.209  48.589  0.2517  0.2848  0.0913
  169C14H8  CA2 4035   0.076   1.078  48.566 -0.4350 -0.7131  0.1892
  169C14H8  CA3 4036   0.090   0.987  48.672 -0.9872  0.3920 -0.6195
  169C14H8  CA4 4037   0.161   1.022  48.788  0.4042 -0.3518 -0.4217
  169C14H8  CA5 4038   0.216   1.147  48.803 -0.0431  0.0508 -0.3322
  169C14H8  CA6 4039   0.276   1.181  48.933 -0.0479 -0.0364  0.5247
  169C14H8  CA7 4040   0.330   1.311  48.949 -0.3950  0.3827  0.4848
  169C14H8  HA1 4041   0.111   1.282  48.510 -0.5038  0.0478 -0.0647
  169C14H8  HA2 4042   0.036   1.042  48.473 -1.6379 -0.1108  0.4657
  169C14H8  HA3 4043   0.051   0.889  48.653  1.3700 -0.0920 -3.4353
  169C14H8  HA4 4044   0.168   0.943  48.860  2.6956  1.1176  1.0388
  169C14H8  CA8 4045   0.188   1.248  48.706  0.4458 -0.3139 -0.8139
  169C14H8  CA9 4046   0.414   1.342  49.058  0.2821  0.4181 -0.2270
  169C14H8 CA10 4047   0.305   1.410  48.851 -0.0654  0.1483  0.4964
  169C14H8 CA11 4048   0.234   1.380  48.732 -0.6183  0.1239  0.4644
  169C14H8 CA12 4049   0.452   1.474  49.085 -0.0613  0.1907 -0.8849
  169C14H8  HA5 4050   0.440   1.266  49.131  1.4983  0.2663 -0.8100
  169C14H8 CA13 4051   0.352   1.543  48.880 -0.1097 -0.6710 -0.3362
  169C14H8  Br2 4052   0.205   1.516  48.604  0.0115  0.0874  0.2471
  169C14H8 CA14 4053   0.428   1.573  48.991 -0.2726 -0.7501 -0.3144
  169C14H8  HA6 4054   0.507   1.504  49.173  0.5019 -0.9421 -0.8349
  169C14H8  HA7 4055   0.313   1.629  48.827  2.6101  1.3248  0.7962
  169C14H8  HA8 4056   0.456   1.675  49.014 -2.1040 -0.2399 -0.3127
  170C14H8  Br1 4057   0.201   1.324  49.418 -0.4183 -0.1944 -0.0232
  170C14H8  CA1 4058  19.543   1.524  49.861 -0.3772  0.2337 -0.0316
  170C14H8  CA2 4059  19.502   1.397  49.896 -0.3638  0.5733  0.2282
  170C14H8  CA3 4060  19.517   1.296  49.798 -0.4379  0.6562  0.3230
  170C14H8  CA4 4061   0.047   1.315  49.692 -0.6308  0.0896  0.5991
  170C14H8  CA5 4062   0.093   1.441  49.658  0.1826 -0.0616  0.2723
  170C14H8  CA6 4063   0.159   1.472  49.538  0.1175  0.5268 -0.5348
  170C14H8  CA7 4064   0.212   1.603  49.512  0.6034  0.1971 -0.6218
  170C14H8  HA1 4065  19.522   1.599  49.936 -1.8100  0.4750 -0.6623
  170C14H8  HA2 4066  19.441   1.388  49.984  1.8173 -1.2830  1.5923
  170C14H8  HA3 4067  19.478   1.199  49.822 -2.1577  1.0361 -0.8220
  170C14H8  HA4 4068   0.067   1.229  49.631  1.6763  0.9552  0.1028
  170C14H8  CA8 4069   0.062   1.550  49.743  0.9363  0.1131 -0.1687
  170C14H8  CA9 4070   0.285   1.629  49.391  0.1745  0.8493  0.0365
  170C14H8 CA10 4071   0.190   1.710  49.606  0.2670  0.0340  0.1898
  170C14H8 CA11 4072   0.110   1.682  49.723  0.2207 -1.1637  0.1916
  170C14H8 CA12 4073   0.330   1.760  49.364 -0.1827  0.5426  0.4050
  170C14H8  HA5 4074   0.294   1.557  49.312  0.5994 -0.0187  0.8743
  170C14H8 CA13 4075   0.240   1.842  49.578 -0.1966 -0.3687 -0.9554
  170C14H8  Br2 4076   0.080   1.829  49.854  0.0962  0.2367 -0.0220
  170C14H8 CA14 4077   0.306   1.865  49.451 -0.0930  0.5351 -0.9342
  170C14H8  HA6 4078   0.389   1.784  49.278 -1.4811  0.2678 -0.5717
  170C14H8  HA7 4079   0.205   1.929  49.631 -2.3334 -0.6068 -1.9107
  170C14H8  HA8 4080   0.340   1.965  49.430 -0.3661  1.0604  1.0080
  171C14H8  Br1 4081   0.091   0.711  50.691 -0.0611  0.2066  0.1089
  171C14H8  CA1 4082  19.428   0.871  50.220 -0.2745  0.5029 -0.0310
  171C14H8  CA2 4083  19.368   0.748  50.210  0.0200  0.5180  0.0384
  171C14H8  CA3 4084  19.391   0.654  50.313 -0.7375 -0.6843  0.4121
  171C14H8  CA4 4085  19.470   0.685  50.426  0.3173  0.2359 -0.3522
  171C14H8  CA5 4086  19.526   0.810  50.439 -0.3610 -0.8305  0.0552
  171C14H8  CA6 4087   0.053   0.843  50.550 -0.1610  0.0082  0.0327
  171C14H8  CA7 4088   0.109   0.976  50.564  0.5751  0.2592 -0.3144
  171C14H8  HA1 4089  19.406   0.935  50.136 -1.2473  1.5300  0.9965
  171C14H8  HA2 4090  19.311   0.725  50.122  0.6116  1.1747 -0.5252
  171C14H8  HA3 4091  19.343   0.557  50.311  0.1706 -1.1459  0.7312
  171C14H8  HA4 4092  19.478   0.609  50.502  0.2845  0.7685  0.1841
  171C14H8  CA8 4093  19.503   0.906  50.335  0.6490 -0.1946  0.0455
  171C14H8  CA9 4094   0.184   1.011  50.674  0.5883 -0.1296 -0.7764
  171C14H8 CA10 4095   0.077   1.074  50.463  0.4738 -0.2539  0.1115
  171C14H8 CA11 4096   0.004   1.039  50.345 -0.1871  0.6160 -0.0985
  171C14H8 CA12 4097   0.228   1.145  50.691  0.3332 -0.1892  0.0767
  171C14H8  HA5 4098   0.206   0.940  50.752 -1.8404  0.6079  0.6489
  171C14H8 CA13 4099   0.122   1.209  50.482  0.0623  0.3144  0.5969
  171C14H8  Br2 4100  19.530   1.165  50.197  0.1024 -0.0591  0.0417
  171C14H8 CA14 4101   0.199   1.243  50.596  0.3157 -0.3238 -0.1937
  171C14H8  HA6 4102   0.282   1.166  50.781  1.0429  0.5857 -0.5217
  171C14H8  HA7 4103   0.093   1.288  50.415 -0.6518 -0.0918  0.4146
  171C14H8  HA8 4104   0.233   1.344  50.614 -1.9114  0.3939  0.0615
  172C14H8  Br1 4105  19.521   0.907  51.036  0.0099 -0.1794 -0.0402
  172C14H8  CA1 4106  19.365   1.135  51.507 -0.9222 -0.3093  0.5796
  172C14H8  CA2 4107  19.304   1.008  51.534 -0.1174  0.4678 -0.4202
  172C14H8  CA3 4108  19.303   0.900  51.440  0.1545 -0.0591  0.4707
  172C14H8  CA4 4109  19.363   0.925  51.313 -0.5721  0.1694 -0.3303
  172C14H8  CA5 4110  19.426   1.042  51.280  0.8328  0.1386 -0.0662
  172C14H8  CA6 4111  19.492   1.060  51.152 -0.0209 -0.0733  0.9686
  172C14H8  CA7 4112  19.551   1.186  51.116 -0.3956 -0.4660  0.1071
  172C14H8  HA1 4113  19.347   1.213  51.580 -0.2475  1.8396 -1.4777
  172C14H8  HA2 4114  19.245   0.995  51.623  1.0450  2.3085  0.6614
  172C14H8  HA3 4115  19.266   0.803  51.467  0.4502 -0.7602 -1.6039
  172C14H8  HA4 4116  19.357   0.841  51.245 -0.2932 -0.2578  0.1694
  172C14H8  CA8 4117  19.418   1.155  51.374  0.2441  0.2344 -0.5499
  172C14H8  CA9 4118   0.052   1.209  50.990  0.1368  1.2733  0.6474
  172C14H8 CA10 4119  19.539   1.297  51.210 -0.1890  0.3664  0.1107
  172C14H8 CA11 4120  19.479   1.278  51.339  0.1594 -0.0913 -0.3589
  172C14H8 CA12 4121   0.102   1.335  50.947  0.4244 -0.3528 -0.4393
  172C14H8  HA5 4122   0.074   1.132  50.917  1.1867  1.4349  0.7967
  172C14H8 CA13 4123   0.045   1.423  51.168  0.5214  0.3378 -0.3438
  172C14H8  Br2 4124  19.478   1.429  51.456  0.2400  0.1664  0.0292
  172C14H8 CA14 4125   0.110   1.437  51.045  0.4304 -0.3270  0.4729
  172C14H8  HA6 4126   0.152   1.339  50.851  1.5278 -1.0026  0.0933
  172C14H8  HA7 4127   0.029   1.513  51.225 -1.5821 -0.7671  0.8368
  172C14H8  HA8 4128   0.152   1.530  51.010 -0.1545 -0.4428 -0.5897
  173C14H8  Br1 4129  19.331   0.296  52.345  0.2305  0.2739  0.2646
  173C14H8  CA1 4130  19.211   0.475  51.852  0.5880 -0.3021  0.5010
  173C14H8  CA2 4131  19.146   0.353  51.836 -0.0966 -0.3915 -0.2098
  173C14H8  CA3 4132  19.139   0.261  51.944  0.8803  0.6110 -0.0557
  173C14H8  CA4 4133  19.194   0.288  52.068 -0.2890 -0.0456  0.6583
  173C14H8  CA5 4134  19.267   0.407  52.086  0.3195 -0.1990  0.3875
  173C14H8  CA6 4135  19.327   0.435  52.213  0.2942 -0.3881 -0.4191
  173C14H8  CA7 4136  19.400   0.556  52.237  0.0583  0.3108 -0.3924
  173C14H8  HA1 4137  19.208   0.538  51.764  1.0332 -0.8865  0.0637
  173C14H8  HA2 4138  19.104   0.333  51.738  2.0083  2.0889 -1.6827
  173C14H8  HA3 4139  19.082   0.170  51.931  0.8968  0.7796 -1.3937
  173C14H8  HA4 4140  19.184   0.210  52.143 -1.1589  0.8737  1.5023
  173C14H8  CA8 4141  19.272   0.506  51.980 -0.5365 -0.0903 -0.0994
  173C14H8  CA9 4142  19.454   0.595  52.363 -1.0622 -0.0990  0.7373
  173C14H8 CA10 4143  19.402   0.658  52.131 -0.2598  0.4576 -0.0407
  173C14H8 CA11 4144  19.337   0.628  52.002 -0.3574 -0.2359 -0.0708
  173C14H8 CA12 4145  19.531   0.711  52.382 -0.1839 -0.3690 -0.0327
  173C14H8  HA5 4146  19.454   0.524  52.444 -1.6574  0.8452  1.5737
  173C14H8 CA13 4147  19.478   0.773  52.155 -0.3064  0.2628  0.0742
  173C14H8  Br2 4148  19.347   0.763  51.868  0.4120 -0.1068 -0.0294
  173C14H8 CA14 4149  19.543   0.801  52.275 -0.4209  0.0302 -0.1238
  173C14H8  HA6 4150   0.039   0.733  52.466  1.2219 -2.5638 -0.4753
  173C14H8  HA7 4151  19.483   0.857  52.086  3.0787  0.7142  0.7848
  173C14H8  HA8 4152   0.041   0.892  52.295  1.5544 -0.6569 -2.0443
  174C14H8  Br1 4153  19.265   0.502  52.761  0.1215 -0.0556  0.1015
  174C14H8  CA1 4154  19.068   0.774  53.175  0.5487  0.2769  0.2539
  174C14H8  CA2 4155  19.031   0.654  53.237  0.2148 -0.4797  0.8377
  174C14H8  CA3 4156  19.058   0.533  53.171 -0.5893 -0.3218  0.0991
  174C14H8  CA4 4157  19.101   0.545  53.035 -0.1730 -0.0521 -0.1124
  174C14H8  CA5 4158  19.149   0.666  52.979  0.1431  0.5769 -0.1583
  174C14H8  CA6 4159  19.228   0.669  52.857  0.5190  0.8788 -0.0236
  174C14H8  CA7 4160  19.282   0.788  52.802 -0.2186 -0.5561  0.2588
  174C14H8  HA1 4161  19.039   0.860  53.235 -2.2478 -0.3811 -0.0971
  174C14H8  HA2 4162  18.979   0.654  53.331  0.1090 -0.3230  0.7741
  174C14H8  HA3 4163  19.031   0.441  53.221 -0.1587 -0.0039  0.9242
  174C14H8  HA4 4164  19.104   0.449  52.986 -0.3564  0.8628 -1.9594
  174C14H8  CA8 4165  19.140   0.782  53.055 -0.3738 -0.4971 -0.2012
  174C14H8  CA9 4166  19.356   0.794  52.682 -0.0200 -0.1357 -0.5730
  174C14H8 CA10 4167  19.276   0.908  52.883  0.2669  0.5039 -0.3680
  174C14H8 CA11 4168  19.201   0.904  53.007 -0.1633  0.3592 -0.0993
  174C14H8 CA12 4169  19.425   0.911  52.647  0.3153 -0.4894 -0.2618
  174C14H8  HA5 4170  19.364   0.711  52.614 -3.0960 -0.3325 -0.7909
  174C14H8 CA13 4171  19.343   1.029  52.845 -0.3245  0.2245 -0.2622
  174C14H8  Br2 4172  19.184   1.062  53.119 -0.3926 -0.1255 -0.0638
  174C14H8 CA14 4173  19.421   1.028  52.729  0.4207 -0.5440 -0.0765
  174C14H8  HA6 4174  19.485   0.921  52.558  0.0793 -3.4781 -0.8016
  174C14H8  HA7 4175  19.341   1.125  52.896  0.6106  0.4012 -0.5485
  174C14H8  HA8 4176  19.473   1.115  52.691 -1.2799  1.8215  2.7619
  175C14H8  Br1 4177  19.189  18.328  53.978  0.0918  0.0834 -0.0760
  175C14H8  CA1 4178  19.081   0.040  53.469  0.0827 -0.8784 -0.1821
  175C14H8  CA2 4179  19.016  18.305  53.465 -0.1629  0.4583  0.0767
  175C14H8  CA3 4180  19.006  18.224  53.583 -0.1148 -0.2933  0.4271
  175C14H8  CA4 4181  19.065  18.271  53.702 -1.0157  0.7763  0.0894
  175C14H8  CA5 4182  19.135   0.012  53.711  0.0259  0.3826 -0.0549
  175C14H8  CA6 4183  19.195   0.055  53.833 -0.6380  0.0223  0.2334
  175C14H8  CA7 4184  19.261   0.184  53.840 -0.0993  0.5617 -0.2803
  175C14H8  HA1 4185  19.096   0.086  53.373 -2.0415  1.3010  0.4792
  175C14H8  HA2 4186  18.967  18.272  53.374 -0.3214  0.1723  0.2652
  175C14H8  HA3 4187  18.961  18.127  53.570  0.8631 -0.8151  0.8572
  175C14H8  HA4 4188  19.058  18.202  53.786 -0.2865 -0.5536 -0.9199
  175C14H8  CA8 4189  19.138   0.089  53.590  0.0040 -0.3252  0.3559
  175C14H8  CA9 4190  19.314   0.240  53.961 -0.6183  0.4319  0.0229
  175C14H8 CA10 4191  19.261   0.270  53.721 -0.1306  0.3807 -0.3476
  175C14H8 CA11 4192  19.197   0.222  53.598 -0.0317  0.1578 -0.2801
  175C14H8 CA12 4193  19.401   0.347  53.957  0.0612 -0.3552  0.6213
  175C14H8  HA5 4194  19.319   0.185  54.054 -1.6312  0.0089 -0.1675
  175C14H8 CA13 4195  19.337   0.388  53.727  0.1646 -0.2927  0.1099
  175C14H8  Br2 4196  19.216   0.326  53.437  0.1072 -0.1239 -0.0121
  175C14H8 CA14 4197  19.418   0.418  53.837  0.0787  0.0668 -0.0683
  175C14H8  HA6 4198  19.445   0.384  54.049  2.1210  0.9801 -0.8748
  175C14H8  HA7 4199  19.337   0.449  53.638 -0.7135 -0.7894 -0.2385
  175C14H8  HA8 4200  19.479   0.507  53.829 -1.0305  0.7045 -1.4416
  176C14H8  Br1 4201  19.109   0.149  54.351 -0.1764 -0.0682 -0.1343
  176C14H8  CA1 4202  18.951   0.344  54.812  0.1372 -0.2754 -0.4388
  176C14H8  CA2 4203  18.903   0.217  54.846  0.1945 -0.1175  0.2795
  176C14H8  CA3 4204  18.926   0.107  54.760  0.6627 -0.3410  0.3912
  176C14H8  CA4 4205  18.998   0.125  54.643  0.1520  0.3150 -0.5363
  176C14H8  CA5 4206  19.045   0.260  54.607 -0.6282  0.4184  0.1918
  176C14H8  CA6 4207  19.110   0.280  54.481  0.3625 -0.2061  0.9667
  176C14H8  CA7 4208  19.147   0.410  54.449 -0.3058 -0.5219  0.4738
  176C14H8  HA1 4209  18.914   0.415  54.885  2.2312  0.6024 -0.1938
  176C14H8  HA2 4210  18.848   0.201  54.937  0.5798 -0.0204  0.5295
  176C14H8  HA3 4211  18.902   0.008  54.794  2.4783 -0.5720  1.0712
  176C14H8  HA4 4212  19.010   0.040  54.578  3.8622 -0.9734  1.6479
  176C14H8  CA8 4213  19.025   0.372  54.695  0.3081 -0.5056  0.1559
  176C14H8  CA9 4214  19.217   0.433  54.330 -0.7198 -0.6948  0.5327
  176C14H8 CA10 4215  19.122   0.526  54.536  0.0578  0.9153 -0.0275
  176C14H8 CA11 4216  19.065   0.503  54.662 -0.1199 -0.3803 -0.3072
  176C14H8 CA12 4217  19.258   0.562  54.288  0.1663  0.8043 -0.0161
  176C14H8  HA5 4218  19.256   0.355  54.266  1.2753  0.0950  0.7591
  176C14H8 CA13 4219  19.155   0.655  54.491  0.4349  0.1596 -0.0835
  176C14H8  Br2 4220  19.046   0.649  54.782  0.0156  0.1907 -0.0489
  176C14H8 CA14 4221  19.225   0.672  54.371  0.1017  0.6019 -0.3008
  176C14H8  HA6 4222  19.330   0.564  54.207  0.7689  1.8043  0.5375
  176C14H8  HA7 4223  19.136   0.748  54.542  2.4219  0.8337 -0.5005
  176C14H8  HA8 4224  19.259   0.772  54.348 -0.0929  0.4921 -1.0862
  177C14H8  Br1 4225   0.223   1.949  49.077  0.0070  0.0605  0.1459
  177C14H8  CA1 4226   0.083   2.133  48.581 -0.6868 -0.3424 -0.9426
  177C14H8  CA2 4227   0.051   1.996  48.550 -0.2608  0.0314  0.5448
  177C14H8  CA3 4228   0.066   1.898  48.650 -0.2246  0.3167 -0.8313
  177C14H8  CA4 4229   0.120   1.925  48.781  0.2740  0.5034 -0.7429
  177C14H8  CA5 4230   0.167   2.055  48.810  0.2655 -0.1112  0.4212
  177C14H8  CA6 4231   0.225   2.086  48.936  0.8174 -0.4052 -0.3627
  177C14H8  CA7 4232   0.283   2.212  48.961 -0.9758 -0.0697 -0.3359
  177C14H8  HA1 4233   0.057   2.210  48.510  2.7516  1.8273  0.0383
  177C14H8  HA2 4234   0.010   1.968  48.455 -1.0765  2.0901  0.2579
  177C14H8  HA3 4235   0.036   1.796  48.629 -0.9987  0.5058 -0.6690
  177C14H8  HA4 4236   0.133   1.841  48.848 -0.5629  0.5123 -0.5507
  177C14H8  CA8 4237   0.151   2.158  48.709 -0.4840  0.1308 -0.0943
  177C14H8  CA9 4238   0.358   2.235  49.081 -0.3755 -0.6857  0.7582
  177C14H8 CA10 4239   0.276   2.313  48.865 -0.0474  0.2502  0.1898
  177C14H8 CA11 4240   0.211   2.285  48.739 -0.3161 -0.5551  0.7026
  177C14H8 CA12 4241   0.430   2.358  49.102 -0.7454 -0.3723  0.1558
  177C14H8  HA5 4242   0.387   2.157  49.150 -1.9990 -0.9843  1.1157
  177C14H8 CA13 4243   0.339   2.440  48.892 -0.0728 -0.0402 -0.1743
  177C14H8  Br2 4244   0.201   2.432  48.606  0.1576  0.0073  0.0620
  177C14H8 CA14 4245   0.423   2.459  49.003 -0.5711 -0.9281 -0.0709
  177C14H8  HA6 4246   0.483   2.372  49.195 -2.2516 -1.0545  1.1185
  177C14H8  HA7 4247   0.333   2.521  48.821 -0.6773 -0.0946 -0.1849
  177C14H8  HA8 4248   0.471   2.556  49.014 -0.5807 -0.9545  0.2260
  178C14H8  Br1 4249   0.125   2.192  49.439 -0.1173 -0.0396  0.1125
  178C14H8  CA1 4250  19.531   2.415  49.906  0.3962 -0.4243  0.1631
  178C14H8  CA2 4251  19.458   2.301  49.937 -0.1432  0.0665 -0.1215
  178C14H8  CA3 4252  19.476   2.192  49.855 -0.2412  0.1475  0.3420
  178C14H8  CA4 4253  19.541   2.207  49.729  0.5015 -0.0081  0.0200
  178C14H8  CA5 4254   0.045   2.327  49.682  0.1715  0.0095 -0.2890
  178C14H8  CA6 4255   0.104   2.343  49.555  0.6731  0.1819  0.5823
  178C14H8  CA7 4256   0.158   2.465  49.522 -0.6394  0.2760  0.3573
  178C14H8  HA1 4257  19.537   2.483  49.989 -0.3586 -1.7847  1.3506
  178C14H8  HA2 4258  19.417   2.292  50.037 -1.9597 -2.3892 -1.0308
  178C14H8  HA3 4259  19.430   2.097  49.880  0.9617 -0.0881  1.7992
  178C14H8  HA4 4260  19.555   2.119  49.668  0.7040  0.6383 -0.8647
  178C14H8  CA8 4261   0.048   2.431  49.784 -0.0643  0.3725  0.3214
  178C14H8  CA9 4262   0.235   2.484  49.402  0.1362 -0.2830  0.1305
  178C14H8 CA10 4263   0.156   2.572  49.617 -0.2621 -0.0864  0.0286
  178C14H8 CA11 4264   0.102   2.558  49.748  0.0156  0.1899 -0.6422
  178C14H8 CA12 4265   0.303   2.606  49.374 -0.4315  0.1311 -0.1851
  178C14H8  HA5 4266   0.258   2.405  49.332  0.2119  0.1109 -0.2859
  178C14H8 CA13 4267   0.228   2.688  49.589  0.3691 -0.0308 -0.0678
  178C14H8  Br2 4268   0.070   2.712  49.857 -0.1158  0.1692  0.3881
  178C14H8 CA14 4269   0.302   2.709  49.471  0.1160  0.1104 -0.5686
  178C14H8  HA6 4270   0.370   2.608  49.288  1.0292 -0.1361  0.9220
  178C14H8  HA7 4271   0.236   2.769  49.660  0.0521  0.5343 -0.6573
  178C14H8  HA8 4272   0.369   2.792  49.451 -0.6400  0.0282 -3.7020
  179C14H8  Br1 4273   0.025   1.560  50.649 -0.0385 -0.2057 -0.0524
  179C14H8  CA1 4274  19.435   1.785  50.206  0.2636 -0.4514 -0.8718
  179C14H8  CA2 4275  19.361   1.671  50.174  0.0723 -0.0833  0.0821
  179C14H8  CA3 4276  19.356   1.562  50.265 -0.0347  0.4099 -0.1482
  179C14H8  CA4 4277  19.420   1.580  50.384 -0.0759 -0.0038 -0.3184
  179C14H8  CA5 4278  19.487   1.700  50.425 -0.0624  0.7254  0.4410
  179C14H8  CA6 4279  19.548   1.714  50.551 -0.4973 -0.3990  0.9089
  179C14H8  CA7 4280   0.048   1.841  50.594  0.7416  0.1171  0.1636
  179C14H8  HA1 4281  19.440   1.855  50.125  1.1637 -2.4583 -2.5935
  179C14H8  HA2 4282  19.318   1.656  50.076  0.4476  1.2410 -0.2934
  179C14H8  HA3 4283  19.303   1.468  50.256  2.8679 -1.2652 -0.1284
  179C14H8  HA4 4284  19.421   1.493  50.447 -0.3208  0.6454  0.6044
  179C14H8  CA8 4285  19.484   1.812  50.337 -0.5899 -0.0153  0.0503
  179C14H8  CA9 4286   0.117   1.854  50.718  0.1113  0.2693 -0.0366
  179C14H8 CA10 4287   0.048   1.951  50.498  0.1895 -0.1615  0.3231
  179C14H8 CA11 4288  19.551   1.933  50.368  0.0985 -0.1441  0.0794
  179C14H8 CA12 4289   0.179   1.975  50.747  0.6429  0.0408  0.3627
  179C14H8  HA5 4290   0.107   1.783  50.798 -1.6035 -0.5829 -0.9761
  179C14H8 CA13 4291   0.108   2.071  50.538  0.0940 -0.5109 -0.6766
  179C14H8  Br2 4292   0.004   2.075  50.238  0.1868 -0.3185 -0.0880
  179C14H8 CA14 4293   0.171   2.087  50.662 -0.3959  0.9527  0.1128
  179C14H8  HA6 4294   0.214   1.992  50.848  0.0797 -0.2169  0.5996
  179C14H8  HA7 4295   0.112   2.160  50.477 -0.4679  1.0672  1.5295
  179C14H8  HA8 4296   0.219   2.176  50.699  1.0247 -0.1358  0.9605
  180C14H8  Br1 4297  19.468   1.790  51.107 -0.2676 -0.0431 -0.0473
  180C14H8  CA1 4298  19.268   2.022  51.543 -0.8815 -0.4807 -0.7991
  180C14H8  CA2 4299  19.216   1.896  51.576 -0.2251 -0.2802  0.2160
  180C14H8  CA3 4300  19.245   1.781  51.498  0.3075  0.0147 -0.1606
  180C14H8  CA4 4301  19.312   1.804  51.377  0.4809  0.1863  0.3668
  180C14H8  CA5 4302  19.367   1.932  51.339  0.1884  1.0758 -0.8846
  180C14H8  CA6 4303  19.441   1.949  51.219  0.1371  0.1085 -0.0127
  180C14H8  CA7 4304  19.500   2.077  51.189 -0.0538  0.5740  0.4365
  180C14H8  HA1 4305  19.243   2.100  51.613  1.7219 -0.1432 -0.1850
  180C14H8  HA2 4306  19.147   1.890  51.659 -0.1139  2.3781  0.5547
  180C14H8  HA3 4307  19.194   1.688  51.519 -0.4849  0.9008  2.0296
  180C14H8  HA4 4308  19.329   1.712  51.322 -2.4875 -0.2630  0.1346
  180C14H8  CA8 4309  19.351   2.041  51.429  0.1704  0.9802  0.1490
  180C14H8  CA9 4310   0.024   2.091  51.073 -0.2995 -0.4267  0.0372
  180C14H8 CA10 4311  19.481   2.183  51.284  0.4439  0.5695  0.0122
  180C14H8 CA11 4312  19.404   2.167  51.403 -0.4529 -0.0872 -0.0616
  180C14H8 CA12 4313   0.088   2.213  51.044 -0.5731  0.4138  0.0059
  180C14H8  HA5 4314   0.046   2.009  51.006  0.8148  0.3631 -0.5809
  180C14H8 CA13 4315  19.537   2.308  51.247 -0.0228 -0.1419  0.3650
  180C14H8  Br2 4316  19.389   2.311  51.534 -0.2136 -0.5257  0.1167
  180C14H8 CA14 4317   0.065   2.319  51.130 -0.9543  0.6167  0.2536
  180C14H8  HA6 4318   0.152   2.236  50.960 -0.7342 -0.8527 -0.4665
  180C14H8  HA7 4319  19.526   2.396  51.309  0.8438 -1.0349  1.8171
  180C14H8  HA8 4320   0.103   2.416  51.102 -0.2842  0.5617  0.9376
  181C14H8  Br1 4321  19.345   1.147  52.365 -0.0437 -0.1224  0.2926
  181C14H8  CA1 4322  19.231   1.317  51.859  0.1387 -0.3963  0.3898
  181C14H8  CA2 4323  19.179   1.189  51.833 -0.6817 -0.6296 -0.0185
  181C14H8  CA3 4324  19.178   1.092  51.932  0.3814  0.4934 -0.4281
  181C14H8  CA4 4325  19.231   1.126  52.056  0.5346  0.1356 -0.5539
  181C14H8  CA5 4326  19.299   1.247  52.087  0.2564 -0.0661 -0.3649
  181C14H8  CA6 4327  19.347   1.276  52.221 -0.0025  0.3469  0.5193
  181C14H8  CA7 4328  19.416   1.402  52.245 -0.1034  0.3070 -0.5100
  181C14H8  HA1 4329  19.220   1.389  51.779  2.6023  0.6717  0.9816
  181C14H8  HA2 4330  19.137   1.151  51.741  0.0943 -1.8329  0.1117
  181C14H8  HA3 4331  19.138   0.993  51.912  1.9174 -0.5948  1.6497
  181C14H8  HA4 4332  19.242   1.051  52.134  0.8168  0.4710 -0.2661
  181C14H8  CA8 4333  19.293   1.346  51.986 -0.1645 -0.1160 -0.0074
  181C14H8  CA9 4334  19.479   1.433  52.367  0.2753 -0.0192  0.1499
  181C14H8 CA10 4335  19.414   1.502  52.140  0.1158 -0.1315 -0.3007
  181C14H8 CA11 4336  19.355   1.476  52.010  0.1972 -0.1325  0.5133
  181C14H8 CA12 4337  19.544   1.555  52.385 -0.5545  0.3694  0.0909
  181C14H8  HA5 4338  19.490   1.364  52.449  2.3018 -0.3119 -0.3418
  181C14H8 CA13 4339  19.485   1.626  52.160  0.4347  0.2323 -0.3839
  181C14H8  Br2 4340  19.358   1.607  51.879  0.2462 -0.2695  0.0131
  181C14H8 CA14 4341  19.550   1.650  52.284  0.2684  0.2947 -0.2205
  181C14H8  HA6 4342   0.047   1.573  52.474  1.1127 -0.9307 -0.7112
  181C14H8  HA7 4343  19.494   1.705  52.088 -3.1080  1.1366  0.0766
  181C14H8  HA8 4344   0.048   1.740  52.311  1.6760 -1.1228  1.8850
  182C14H8  Br1 4345  19.210   1.379  52.772 -0.0352  0.1248 -0.1994
  182C14H8  CA1 4346  19.038   1.640  53.208 -0.2978  0.1343  0.7233
  182C14H8  CA2 4347  18.979   1.522  53.255  0.5705 -0.3143  0.6796
  182C14H8  CA3 4348  18.975   1.412  53.172 -0.2371 -0.0367  0.1657
  182C14H8  CA4 4349  19.037   1.417  53.046 -0.1170  0.6189  1.2522
  182C14H8  CA5 4350  19.107   1.534  53.003 -0.6325 -0.3559 -0.1501
  182C14H8  CA6 4351  19.187   1.537  52.885 -0.0762  0.1317 -0.3651
  182C14H8  CA7 4352  19.255   1.659  52.841  0.1256 -0.1290  0.1316
  182C14H8  HA1 4353  19.044   1.719  53.281  1.4527  1.5693 -0.8727
  182C14H8  HA2 4354  18.936   1.513  53.354 -2.3152  0.6468 -0.4400
  182C14H8  HA3 4355  18.927   1.319  53.201  2.4243 -1.0421  1.5892
  182C14H8  HA4 4356  19.034   1.329  52.983  0.1808  1.2929  0.2783
  182C14H8  CA8 4357  19.102   1.649  53.080  0.6966  0.3943 -0.0551
  182C14H8  CA9 4358  19.327   1.665  52.721  0.2100  0.1269 -0.1279
  182C14H8 CA10 4359  19.229   1.778  52.915  0.3660  0.3069  0.1111
  182C14H8 CA11 4360  19.165   1.769  53.047 -0.1994 -1.2253  0.4928
  182C14H8 CA12 4361  19.393   1.780  52.679  0.7839 -1.3184  0.3823
  182C14H8  HA5 4362  19.347   1.576  52.664  0.2496 -0.2227  0.4275
  182C14H8 CA13 4363  19.289   1.903  52.869  0.4259  0.2834 -0.1462
  182C14H8  Br2 4364  19.140   1.930  53.153 -0.0170  0.2905 -0.0744
  182C14H8 CA14 4365  19.363   1.899  52.751 -0.4323  0.5043  0.4709
  182C14H8  HA6 4366  19.461   1.787  52.596  0.4908  2.1207  0.3618
  182C14H8  HA7 4367  19.286   1.990  52.932 -0.3112 -0.4403  0.8342
  182C14H8  HA8 4368  19.419   1.987  52.723  0.5153 -0.4292 -0.5958
  183C14H8  Br1 4369  19.082   0.760  54.033  0.0778 -0.1076 -0.0054
  183C14H8  CA1 4370  18.939   0.937  53.555  0.1305  0.0689  0.0728
  183C14H8  CA2 4371  18.883   0.814  53.527  0.2496  0.5236  0.4274
  183C14H8  CA3 4372  18.884   0.716  53.622 -0.7869 -0.1386  0.2138
  183C14H8  CA4 4373  18.944   0.741  53.754 -0.5021 -0.5291 -0.1194
  183C14H8  CA5 4374  18.999   0.870  53.778  0.2956  0.5038  0.4642
  183C14H8  CA6 4375  19.067   0.901  53.902 -0.4619 -0.0724 -0.2967
  183C14H8  CA7 4376  19.138   1.026  53.917  0.2817 -0.3417 -0.3613
  183C14H8  HA1 4377  18.923   1.008  53.476 -0.5697  0.3611  0.4746
  183C14H8  HA2 4378  18.816   0.799  53.444 -0.5059 -0.8298  1.2765
  183C14H8  HA3 4379  18.847   0.620  53.588 -0.7478 -0.2304  0.4387
  183C14H8  HA4 4380  18.950   0.653  53.816  2.3558  0.5705  1.2654
  183C14H8  CA8 4381  19.001   0.971  53.676 -0.7894 -0.4801  0.7154
  183C14H8  CA9 4382  19.204   1.050  54.039 -0.5295  0.7666  0.0370
  183C14H8 CA10 4383  19.132   1.125  53.816 -0.4471 -0.1050 -0.6078
  183C14H8 CA11 4384  19.064   1.098  53.697 -0.2116 -0.4481 -0.3967
  183C14H8 CA12 4385  19.277   1.171  54.053 -0.3048 -0.2702  1.0912
  183C14H8  HA5 4386  19.208   0.991  54.129 -1.7448  1.3339  0.4843
  183C14H8 CA13 4387  19.199   1.250  53.840  0.3191 -0.2136 -0.0594
  183C14H8  Br2 4388  19.057   1.235  53.567  0.0743  0.2185  0.1064
  183C14H8 CA14 4389  19.274   1.274  53.958 -1.0311  0.1110 -0.6797
  183C14H8  HA6 4390  19.344   1.191  54.135  0.3944  1.0279  0.2156
  183C14H8  HA7 4391  19.205   1.339  53.778 -2.3358  0.1443  0.1214
  183C14H8  HA8 4392  19.335   1.362  53.968  0.1773 -0.4128 -3.0506
  184C14H8  Br1 4393  18.994   1.010  54.441  0.1052  0.0345 -0.2198
  184C14H8  CA1 4394  18.821   1.264  54.884 -0.2156  0.7798 -0.9337
  184C14H8  CA2 4395  18.777   1.138  54.925 -0.3721  0.5542  0.7428
  184C14H8  CA3 4396  18.809   1.025  54.853  0.2457  0.1115  0.3961
  184C14H8  CA4 4397  18.872   1.038  54.730  0.2094  0.1565 -0.0186
  184C14H8  CA5 4398  18.919   1.162  54.685 -0.4146  0.3483 -0.4295
  184C14H8  CA6 4399  18.984   1.169  54.558  0.1534 -0.6740 -0.7625
  184C14H8  CA7 4400  19.045   1.297  54.520 -0.1253  0.8578 -0.1549
  184C14H8  HA1 4401  18.796   1.350  54.945 -2.0879 -1.1913  1.1629
  184C14H8  HA2 4402  18.725   1.131  55.019 -1.7302 -1.9288 -0.1631
  184C14H8  HA3 4403  18.774   0.931  54.891  1.4748 -0.2332  0.6870
  184C14H8  HA4 4404  18.885   0.947  54.674  0.4513  0.0409  0.2241
  184C14H8  CA8 4405  18.901   1.277  54.767 -0.6247  0.9061 -0.1083
  184C14H8  CA9 4406  19.101   1.317  54.391 -0.3214 -0.0309  0.2868
  184C14H8 CA10 4407  19.031   1.412  54.603  0.5083  0.0893  0.7726
  184C14H8 CA11 4408  18.956   1.401  54.724  0.7544  0.3025 -0.1951
  184C14H8 CA12 4409  19.149   1.442  54.344 -0.1853  0.9720 -0.1573
  184C14H8  HA5 4410  19.101   1.226  54.332 -0.0088 -1.5291  2.5354
  184C14H8 CA13 4411  19.084   1.537  54.555  0.3842 -0.1963  0.3872
  184C14H8  Br2 4412  18.953   1.545  54.838  0.0260  0.0639  0.1271
  184C14H8 CA14 4413  19.144   1.554  54.428  0.2431  0.4338 -0.1280
  184C14H8  HA6 4414  19.185   1.445  54.242  0.7082 -0.8581  0.0973
  184C14H8  HA7 4415  19.070   1.630  54.608  2.1072  0.7101 -0.7110
  184C14H8  HA8 4416  19.188   1.649  54.403  0.6389  0.0209 -1.0105
  185C14H8  Br1 4417   0.259   2.838  49.049  0.2143  0.3272 -0.0321
  185C14H8  CA1 4418   0.057   3.001  48.571  0.0929 -0.0789  0.5878
  185C14H8  CA2 4419   0.017   2.865  48.547  0.7907 -0.4081  0.0460
  185C14H8  CA3 4420   0.029   2.769  48.653  0.0735  0.4672  0.3021
  185C14H8  CA4 4421   0.097   2.800  48.771 -0.3013  0.3639 -0.1964
  185C14H8  CA5 4422   0.146   2.934  48.795 -0.0671  0.1319  0.0857
  185C14H8  CA6 4423   0.223   2.969  48.909 -0.0791 -0.1595  0.0012
  185C14H8  CA7 4424   0.273   3.105  48.931 -0.4598  0.1567 -0.1868
  185C14H8  HA1 4425   0.040   3.067  48.488  1.4697 -2.2634 -1.5003
  185C14H8  HA2 4426  19.513   2.828  48.465  0.1552 -1.8895  1.1378
  185C14H8  HA3 4427   0.007   2.667  48.627 -0.8918  0.4873  0.9968
  185C14H8  HA4 4428   0.107   2.717  48.840 -0.5201 -0.0509 -0.6583
  185C14H8  CA8 4429   0.123   3.037  48.698 -0.7897  0.2241  0.0982
  185C14H8  CA9 4430   0.349   3.137  49.049  0.4371  0.0605 -0.0423
  185C14H8 CA10 4431   0.244   3.208  48.835 -0.0642 -0.4608  0.1369
  185C14H8 CA11 4432   0.177   3.174  48.715 -0.0775 -0.0330  0.1524
  185C14H8 CA12 4433   0.383   3.269  49.079  0.5421  0.3328 -0.1002
  185C14H8  HA5 4434   0.383   3.071  49.128 -2.5390 -1.0170  0.4272
  185C14H8 CA13 4435   0.288   3.341  48.867 -0.0765  0.1525  0.2114
  185C14H8  Br2 4436   0.167   3.307  48.574  0.0942  0.3350 -0.0107
  185C14H8 CA14 4437   0.361   3.373  48.986  0.0167 -0.5148 -0.1915
  185C14H8  HA6 4438   0.443   3.287  49.167 -1.5406 -1.4333  1.7245
  185C14H8  HA7 4439   0.270   3.427  48.803 -1.0516 -1.0818 -1.2142
  185C14H8  HA8 4440   0.397   3.473  49.006 -0.2154 -0.2263 -1.1719
  186C14H8  Br1 4441   0.145   3.084  49.415  0.1195 -0.1376  0.0282
  186C14H8  CA1 4442  19.510   3.268  49.879 -0.3929  0.3024  0.2416
  186C14H8  CA2 4443  19.454   3.140  49.900 -0.2136  0.1404  0.3204
  186C14H8  CA3 4444  19.463   3.038  49.802  0.2457 -0.7794  0.0810
  186C14H8  CA4 4445  19.540   3.058  49.687  0.6787  0.3422 -0.0071
  186C14H8  CA5 4446   0.041   3.191  49.663 -0.0306  0.7751  0.0904
  186C14H8  CA6 4447   0.109   3.227  49.538 -0.4872 -0.0529 -0.2357
  186C14H8  CA7 4448   0.160   3.359  49.519 -0.4292 -0.1589  0.5340
  186C14H8  HA1 4449  19.481   3.337  49.956  0.1107 -0.6869  1.3314
  186C14H8  HA2 4450  19.398   3.121  49.991  0.0586  0.8515  0.6368
  186C14H8  HA3 4451  19.407   2.947  49.817 -1.0406 -0.1029 -0.5355
  186C14H8  HA4 4452  19.549   2.980  49.613  2.0263 -0.5000  1.0086
  186C14H8  CA8 4453   0.023   3.297  49.758  0.2143 -0.2217 -0.5143
  186C14H8  CA9 4454   0.228   3.388  49.396  0.2524  0.1967  0.3457
  186C14H8 CA10 4455   0.150   3.458  49.619 -0.2121  0.2004 -0.3773
  186C14H8 CA11 4456   0.080   3.425  49.737  0.0346 -0.3167 -0.5339
  186C14H8 CA12 4457   0.283   3.518  49.376 -0.5970  0.1351 -0.3530
  186C14H8  HA5 4458   0.231   3.318  49.314  1.2093  0.1461  0.4244
  186C14H8 CA13 4459   0.214   3.585  49.594  0.3089 -0.7357  0.0997
  186C14H8  Br2 4460   0.084   3.560  49.878  0.2068 -0.1944 -0.1247
  186C14H8 CA14 4461   0.277   3.611  49.471 -0.0208  0.3237  0.2767
  186C14H8  HA6 4462   0.328   3.540  49.280  1.7657 -1.0025  0.4530
  186C14H8  HA7 4463   0.206   3.666  49.664 -3.7457 -0.2048 -0.8467
  186C14H8  HA8 4464   0.329   3.703  49.450 -0.0724  0.4213  0.5789
  187C14H8  Br1 4465   0.032   2.491  50.761  0.1958  0.1235  0.0432
  187C14H8  CA1 4466  19.413   2.627  50.274 -0.8608 -0.4274 -0.3317
  187C14H8  CA2 4467  19.360   2.498  50.263 -0.3594 -0.0325  0.1023
  187C14H8  CA3 4468  19.395   2.398  50.357  0.0516 -0.3928 -0.5054
  187C14H8  CA4 4469  19.472   2.438  50.472 -0.0702 -0.1847  0.0949
  187C14H8  CA5 4470  19.508   2.577  50.501 -0.7263 -0.1750  0.2682
  187C14H8  CA6 4471   0.017   2.618  50.619  0.0102 -0.4836  0.0933
  187C14H8  CA7 4472   0.071   2.749  50.637  0.1499  0.5533  0.3909
  187C14H8  HA1 4473  19.393   2.697  50.194  1.1739  0.2060 -0.3336
  187C14H8  HA2 4474  19.305   2.460  50.178 -0.2603 -1.7837  0.7986
  187C14H8  HA3 4475  19.373   2.294  50.341 -0.1825 -0.3945 -0.1546
  187C14H8  HA4 4476  19.492   2.354  50.537 -0.8108 -0.3639  0.0882
  187C14H8  CA8 4477  19.489   2.670  50.389 -0.1387 -0.5025  0.2897
  187C14H8  CA9 4478   0.145   2.785  50.755  0.5476  0.6129  0.0376
  187C14H8 CA10 4479   0.055   2.837  50.528  0.5273 -0.6651  0.0198
  187C14H8 CA11 4480  19.541   2.799  50.408  0.4669 -0.5396  0.4755
  187C14H8 CA12 4481   0.189   2.914  50.765 -0.2360  0.1359 -0.1991
  187C14H8  HA5 4482   0.165   2.719  50.839 -1.6131 -0.5193 -0.2852
  187C14H8 CA13 4483   0.101   2.970  50.534 -0.3607  0.2491  0.0854
  187C14H8  Br2 4484  19.516   2.918  50.256 -0.2079 -0.0710  0.0337
  187C14H8 CA14 4485   0.171   3.006  50.654  0.2756  0.0986 -0.5734
  187C14H8  HA6 4486   0.241   2.958  50.850 -1.7548  2.4483 -0.4020
  187C14H8  HA7 4487   0.075   3.049  50.465  0.5081  0.5751  0.1212
  187C14H8  HA8 4488   0.198   3.110  50.665 -1.8257  0.6591 -0.5355
  188C14H8  Br1 4489  19.457   2.676  51.117 -0.0251  0.2585 -0.1060
  188C14H8  CA1 4490  19.250   2.868  51.568 -0.3443  0.0920  0.0281
  188C14H8  CA2 4491  19.222   2.734  51.602  0.2292 -0.1241  0.2719
  188C14H8  CA3 4492  19.247   2.631  51.508 -0.4303 -0.3872  0.0329
  188C14H8  CA4 4493  19.314   2.665  51.395 -0.6219 -0.5799  0.5891
  188C14H8  CA5 4494  19.352   2.797  51.355 -0.0482 -0.4228 -0.0211
  188C14H8  CA6 4495  19.418   2.821  51.238 -0.3910 -0.1425  0.0954
  188C14H8  CA7 4496  19.468   2.951  51.210  0.2785 -0.3296  0.5816
  188C14H8  HA1 4497  19.213   2.939  51.641  0.8012  0.7608 -0.0267
  188C14H8  HA2 4498  19.177   2.706  51.696  0.2434 -1.6974 -0.1632
  188C14H8  HA3 4499  19.228   2.526  51.525  0.3636 -0.4151  0.7826
  188C14H8  HA4 4500  19.338   2.578  51.335 -3.0424 -0.5323 -0.4903
  188C14H8  CA8 4501  19.327   2.900  51.449  0.0678  0.1684 -0.4635
  188C14H8  CA9 4502  19.537   2.974  51.088  0.5514 -0.2575  0.3248
  188C14H8 CA10 4503  19.453   3.056  51.305 -0.4624 -0.3211 -0.5570
  188C14H8 CA11 4504  19.373   3.033  51.423 -0.0765  0.3781  0.0939
  188C14H8 CA12 4505   0.044   3.097  51.067 -0.8158  0.0395  0.2423
  188C14H8  HA5 4506  19.546   2.902  51.007  0.6822 -0.1621  0.2557
  188C14H8 CA13 4507  19.515   3.182  51.283  0.2119 -0.2937 -0.1158
  188C14H8  Br2 4508  19.347   3.174  51.545 -0.1813 -0.0048  0.0901
  188C14H8 CA14 4509   0.045   3.197  51.170  0.4635  0.1782  0.0599
  188C14H8  HA6 4510   0.110   3.110  50.982 -0.3373 -1.6277  0.3395
  188C14H8  HA7 4511  19.505   3.269  51.346  0.2858  0.9108 -1.7365
  188C14H8  HA8 4512   0.088   3.295  51.158 -0.4841  0.6192  0.2423
  189C14H8  Br1 4513  19.337   2.050  52.380  0.1479  0.0643 -0.4087
  189C14H8  CA1 4514  19.197   2.246  51.898 -0.0249 -1.3260  0.2260
  189C14H8  CA2 4515  19.134   2.121  51.867 -0.4995  0.0280 -0.9482
  189C14H8  CA3 4516  19.160   2.010  51.953  0.2205 -0.3372 -0.0331
  189C14H8  CA4 4517  19.219   2.038  52.078 -0.4817  0.3141  0.2314
  189C14H8  CA5 4518  19.274   2.162  52.117  0.4228 -0.1131  0.0658
  189C14H8  CA6 4519  19.337   2.186  52.246  0.1096  0.1082 -0.3956
  189C14H8  CA7 4520  19.392   2.315  52.270 -0.3421  0.0086 -0.1073
  189C14H8  HA1 4521  19.175   2.321  51.823 -2.0364 -1.7725  0.3349
  189C14H8  HA2 4522  19.078   2.112  51.776  1.0350 -0.5229 -1.8574
  189C14H8  HA3 4523  19.126   1.912  51.924  2.7973 -0.7897 -1.7746
  189C14H8  HA4 4524  19.234   1.954  52.145  1.2138  0.1178 -0.3774
  189C14H8  CA8 4525  19.262   2.269  52.024 -0.0485 -0.3983  0.3673
  189C14H8  CA9 4526  19.471   2.330  52.388 -0.2745 -0.2841 -0.0566
  189C14H8 CA10 4527  19.373   2.420  52.179 -0.7484  0.4389 -0.5141
  189C14H8 CA11 4528  19.308   2.400  52.058 -0.0024 -0.1194 -0.3237
  189C14H8 CA12 4529  19.521   2.459  52.424 -0.3093 -0.3624  0.1565
  189C14H8  HA5 4530  19.495   2.246  52.451 -1.1380  0.3238  1.1100
  189C14H8 CA13 4531  19.423   2.543  52.219 -0.3521 -0.6102 -0.2596
  189C14H8  Br2 4532  19.299   2.544  51.930 -0.0463 -0.3275 -0.3517
  189C14H8 CA14 4533  19.498   2.564  52.337 -0.3211  0.3142  0.0750
  189C14H8  HA6 4534   0.017   2.480  52.517 -0.2548  0.1839 -0.0022
  189C14H8  HA7 4535  19.402   2.634  52.164  0.7886 -0.9854 -1.3376
  189C14H8  HA8 4536  19.544   2.658  52.365  1.1998  0.2997 -2.1901
  190C14H8  Br1 4537  19.149   2.249  52.770 -0.0831  0.0320 -0.1102
  190C14H8  CA1 4538  19.016   2.470  53.231  0.3358  0.1243  0.0777
  190C14H8  CA2 4539  18.954   2.347  53.270  0.4177  0.5788 -0.9216
  190C14H8  CA3 4540  18.970   2.238  53.189  0.2568 -0.1100 -0.4062
  190C14H8  CA4 4541  19.034   2.256  53.068  0.0959 -0.0604  0.0531
  190C14H8  CA5 4542  19.100   2.376  53.025 -0.1899  0.2480 -0.3270
  190C14H8  CA6 4543  19.169   2.391  52.898 -0.5651  0.3211 -1.2185
  190C14H8  CA7 4544  19.235   2.507  52.864 -0.0724 -0.0499  1.6899
  190C14H8  HA1 4545  19.009   2.553  53.299  0.1605  1.8320 -1.9898
  190C14H8  HA2 4546  18.900   2.356  53.363  0.5191  3.1373 -1.0538
  190C14H8  HA3 4547  18.926   2.142  53.211  0.1073 -0.2006 -1.1017
  190C14H8  HA4 4548  19.051   2.165  53.011  0.9879  0.6675 -0.8732
  190C14H8  CA8 4549  19.096   2.487  53.114  0.3663  0.6690 -0.0981
  190C14H8  CA9 4550  19.307   2.521  52.737  0.0835 -0.6208  0.1929
  190C14H8 CA10 4551  19.215   2.621  52.949 -0.3618  0.4683  0.1166
  190C14H8 CA11 4552  19.159   2.607  53.084  0.3383 -0.4465 -0.3951
  190C14H8 CA12 4553  19.358   2.648  52.698  0.5745 -0.1875 -0.3823
  190C14H8  HA5 4554  19.321   2.443  52.664 -0.5012  0.0188 -0.6230
  190C14H8 CA13 4555  19.271   2.749  52.910 -0.4293  0.2160  0.2299
  190C14H8  Br2 4556  19.151   2.756  53.209  0.1279 -0.1963  0.2593
  190C14H8 CA14 4557  19.338   2.761  52.784  0.4459  0.6045  0.2735
  190C14H8  HA6 4558  19.410   2.660  52.604  0.0388 -1.1840 -0.8231
  190C14H8  HA7 4559  19.268   2.833  52.978  1.3290 -1.8175  2.9027
  190C14H8  HA8 4560  19.367   2.857  52.744 -0.3464  0.2419 -1.1837
  191C14H8  Br1 4561  19.106   1.639  53.999  0.0428 -0.1933 -0.0604
  191C14H8  CA1 4562  18.920   1.861  53.551  0.1715  0.5527 -0.0756
  191C14H8  CA2 4563  18.860   1.739  53.518 -0.2948 -0.0350 -0.4075
  191C14H8  CA3 4564  18.880   1.634  53.609  0.2590  0.8575  0.1933
  191C14H8  CA4 4565  18.966   1.646  53.720  0.2116 -0.7334 -0.1621
  191C14H8  CA5 4566  19.025   1.769  53.751  0.0534  0.2892 -0.0410
  191C14H8  CA6 4567  19.098   1.790  53.881  0.7525 -0.2058 -0.0187
  191C14H8  CA7 4568  19.141   1.917  53.916 -0.7123 -0.4592  0.1769
  191C14H8  HA1 4569  18.894   1.944  53.487 -0.3368  1.6727  1.5584
  191C14H8  HA2 4570  18.787   1.731  53.439 -0.6786 -0.5908 -0.0051
  191C14H8  HA3 4571  18.836   1.537  53.592  2.5950 -0.2232  0.1007
  191C14H8  HA4 4572  18.979   1.557  53.779  0.7493 -0.4287  0.1920
  191C14H8  CA8 4573  19.007   1.883  53.665  0.7288  0.2589  0.3322
  191C14H8  CA9 4574  19.214   1.940  54.037  0.1935 -0.4825 -0.4230
  191C14H8 CA10 4575  19.128   2.025  53.823  0.1177  0.1757 -0.4305
  191C14H8 CA11 4576  19.070   2.008  53.694  1.0273 -0.3853  0.3013
  191C14H8 CA12 4577  19.268   2.065  54.072 -0.0975  0.2398  0.5584
  191C14H8  HA5 4578  19.232   1.870  54.117  0.9723  3.0901  2.7033
  191C14H8 CA13 4579  19.174   2.150  53.863  0.5507 -0.5123 -0.0295
  191C14H8  Br2 4580  19.053   2.138  53.564 -0.0060  0.1037 -0.0172
  191C14H8 CA14 4581  19.246   2.173  53.983  0.3675  0.6369 -0.5637
  191C14H8  HA6 4582  19.330   2.081  54.159  1.0067 -0.1680 -0.1412
  191C14H8  HA7 4583  19.177   2.231  53.790  1.6361 -1.2716 -0.8322
  191C14H8  HA8 4584  19.295   2.268  54.003  1.5664 -0.6452  3.0265
  192C14H8  Br1 4585  18.968   1.887  54.383 -0.2190 -0.0636 -0.1759
  192C14H8  CA1 4586  18.797   2.100  54.846 -0.4653 -0.3746  0.3529
  192C14H8  CA2 4587  18.761   1.974  54.885 -0.0712  0.7602 -0.6045
  192C14H8  CA3 4588  18.773   1.866  54.795  0.4097  0.4616 -0.3927
  192C14H8  CA4 4589  18.844   1.881  54.675 -0.0855 -0.6084 -0.1109
  192C14H8  CA5 4590  18.888   2.009  54.635  0.5137 -0.0691 -0.1086
  192C14H8  CA6 4591  18.959   2.030  54.514 -0.3240  0.2724  0.2088
  192C14H8  CA7 4592  19.014   2.155  54.483 -0.4031 -0.3596 -0.3756
  192C14H8  HA1 4593  18.777   2.173  54.924 -2.0670 -2.3580  1.8426
  192C14H8  HA2 4594  18.706   1.959  54.976  0.1748 -3.4589 -1.0582
  192C14H8  HA3 4595  18.743   1.768  54.831 -0.4148  0.2574 -1.6025
  192C14H8  HA4 4596  18.878   1.795  54.620  2.0265  0.4134 -0.4463
  192C14H8  CA8 4597  18.871   2.124  54.723 -0.1057 -0.4339 -0.0675
  192C14H8  CA9 4598  19.087   2.187  54.363  0.2584 -0.9148  0.9257
  192C14H8 CA10 4599  19.006   2.263  54.576  0.1833 -0.3592 -0.4580
  192C14H8 CA11 4600  18.934   2.249  54.697 -0.6179 -0.1059  0.1604
  192C14H8 CA12 4601  19.145   2.309  54.332 -0.2420  0.7870  0.3987
  192C14H8  HA5 4602  19.095   2.122  54.277  0.0358  2.1698 -1.5108
  192C14H8 CA13 4603  19.067   2.388  54.547 -0.4103  0.0286 -0.1949
  192C14H8  Br2 4604  18.923   2.392  54.824 -0.1179  0.1453  0.2357
  192C14H8 CA14 4605  19.135   2.413  54.425 -0.3284 -0.4426  0.0148
  192C14H8  HA6 4606  19.208   2.327  54.246 -2.0309  0.9197 -0.9054
  192C14H8  HA7 4607  19.066   2.469  54.619 -0.5596 -0.2553  0.1279
  192C14H8  HA8 4608  19.187   2.503  54.394 -0.3488 -0.9380 -1.5145
  193C14H8  Br1 4609   0.203   3.730  49.056  0.0857 -0.1593  0.0649
  193C14H8  CA1 4610   0.050   3.950  48.590 -0.6387 -0.3001 -0.0615
  193C14H8  CA2 4611   0.009   3.819  48.554  0.2748  0.7296 -0.0811
  193C14H8  CA3 4612   0.022   3.711  48.644  0.4293  0.6349 -0.3038
  193C14H8  CA4 4613   0.074   3.728  48.769 -0.5289  1.1723 -0.7587
  193C14H8  CA5 4614   0.125   3.855  48.808 -0.4652  0.0931  0.2517
  193C14H8  CA6 4615   0.190   3.875  48.933 -0.7202  0.8747  0.2461
  193C14H8  CA7 4616   0.248   4.003  48.961 -0.6546 -0.2407 -0.6082
  193C14H8  HA1 4617   0.032   4.029  48.519  0.4100  0.4104  0.4490
  193C14H8  HA2 4618  19.510   3.801  48.462  0.0224 -2.1306  0.6112
  193C14H8  HA3 4619  19.545   3.614  48.607 -0.5097  1.5208 -1.8620
  193C14H8  HA4 4620   0.088   3.641  48.832 -0.2408  2.5100  1.0554
  193C14H8  CA8 4621   0.112   3.971  48.717  0.3231 -0.5855 -1.0207
  193C14H8  CA9 4622   0.317   4.016  49.085 -0.3606 -0.1964 -0.0837
  193C14H8 CA10 4623   0.237   4.114  48.873  0.0389  0.2183  0.0231
  193C14H8 CA11 4624   0.162   4.103  48.755 -0.3652  0.3534  0.0780
  193C14H8 CA12 4625   0.362   4.142  49.119  0.2833 -0.2440 -0.6995
  193C14H8  HA5 4626   0.321   3.938  49.160 -2.1484 -1.2520 -1.0617
  193C14H8 CA13 4627   0.291   4.244  48.912 -0.0011  0.0842  0.5457
  193C14H8  Br2 4628   0.151   4.250  48.633  0.0235 -0.0842  0.0689
  193C14H8 CA14 4629   0.358   4.252  49.035 -0.3796  0.2068  0.3319
  193C14H8  HA6 4630   0.420   4.161  49.209  1.5555 -3.0693 -0.8469
  193C14H8  HA7 4631   0.298   4.326  48.841 -0.1477 -1.5072 -1.3715
  193C14H8  HA8 4632   0.405   4.346  49.058 -3.5970  1.8927  0.3403
  194C14H8  Br1 4633   0.077   3.954  49.452 -0.0209 -0.1349 -0.2543
  194C14H8  CA1 4634  19.498   4.150  49.933 -0.4029  0.1913 -0.5118
  194C14H8  CA2 4635  19.438   4.029  49.967 -0.1672  0.4207  0.0677
  194C14H8  CA3 4636  19.456   3.921  49.881  0.0688 -0.0275 -0.0580
  194C14H8  CA4 4637  19.520   3.940  49.756  0.5508 -0.3414  0.1611
  194C14H8  CA5 4638   0.015   4.066  49.716 -0.3891  0.9953  0.0532
  194C14H8  CA6 4639   0.065   4.093  49.587 -0.2442  0.2877 -0.2638
  194C14H8  CA7 4640   0.130   4.217  49.555 -0.4249  0.2123 -0.3624
  194C14H8  HA1 4641  19.471   4.223  50.008  0.5204  0.7486 -0.7159
  194C14H8  HA2 4642  19.376   4.013  50.054  0.6788 -0.5494  0.4998
  194C14H8  HA3 4643  19.423   3.821  49.907  0.7817 -0.8898 -2.3466
  194C14H8  HA4 4644  19.510   3.859  49.685 -1.5515 -0.4554  0.5497
  194C14H8  CA8 4645   0.008   4.173  49.812  0.2990 -0.6655  0.5483
  194C14H8  CA9 4646   0.203   4.235  49.434 -0.4959  0.2276  0.2936
  194C14H8 CA10 4647   0.125   4.322  49.653 -0.2756 -0.2532  0.0781
  194C14H8 CA11 4648   0.066   4.302  49.780  0.1565  0.1567 -0.4246
  194C14H8 CA12 4649   0.266   4.361  49.405 -0.2828 -0.1805 -0.7598
  194C14H8  HA5 4650   0.213   4.157  49.361  2.0887 -0.2186  1.0677
  194C14H8 CA13 4651   0.202   4.444  49.625 -0.2122 -0.4895 -0.3731
  194C14H8  Br2 4652   0.060   4.443  49.908 -0.2986  0.2188 -0.0314
  194C14H8 CA14 4653   0.275   4.460  49.503  0.3049  0.7525 -0.2632
  194C14H8  HA6 4654   0.302   4.382  49.305  0.1057 -0.6283 -0.7165
  194C14H8  HA7 4655   0.209   4.527  49.694 -0.4616  0.3366 -1.3463
  194C14H8  HA8 4656   0.327   4.550  49.475  0.1228  0.2015 -2.4886
  195C14H8  Br1 4657   0.009   3.322  50.741  0.1452 -0.1471  0.1890
  195C14H8  CA1 4658  19.368   3.501  50.264 -0.6757 -0.5665 -0.5701
  195C14H8  CA2 4659  19.321   3.371  50.249 -0.6698 -0.1539  0.1622
  195C14H8  CA3 4660  19.343   3.270  50.336  0.2500 -0.3085  0.4501
  195C14H8  CA4 4661  19.409   3.293  50.460  0.3048 -0.2432  0.3775
  195C14H8  CA5 4662  19.461   3.426  50.487 -0.0388  0.1778  0.1241
  195C14H8  CA6 4663  19.533   3.458  50.604  0.8578  0.2983  0.1433
  195C14H8  CA7 4664   0.032   3.589  50.621 -0.0341  0.0378 -0.3744
  195C14H8  HA1 4665  19.343   3.569  50.184 -2.4794 -1.0538 -0.4543
  195C14H8  HA2 4666  19.271   3.351  50.155  0.4183  0.0476 -0.4687
  195C14H8  HA3 4667  19.296   3.173  50.328  0.0250 -0.2012  0.4806
  195C14H8  HA4 4668  19.431   3.210  50.525 -0.6195 -0.4455  0.4431
  195C14H8  CA8 4669  19.445   3.528  50.384  0.8106 -0.7887  0.0738
  195C14H8  CA9 4670   0.116   3.615  50.734 -1.0237 -0.1325  0.5347
  195C14H8 CA10 4671   0.015   3.687  50.523  0.5261  0.6899 -0.1740
  195C14H8 CA11 4672  19.501   3.657  50.401 -0.2054  0.4900 -0.4577
  195C14H8 CA12 4673   0.171   3.741  50.755  0.4149 -0.1370 -0.0714
  195C14H8  HA5 4674   0.143   3.549  50.815  0.3856  0.7443  0.8121
  195C14H8 CA13 4675   0.074   3.819  50.545 -0.3884  0.1157  0.2979
  195C14H8  Br2 4676  19.495   3.787  50.261  0.0948  0.0165 -0.0821
  195C14H8 CA14 4677   0.149   3.851  50.658  0.0640  0.3229  0.3223
  195C14H8  HA6 4678   0.237   3.766  50.837 -3.0574 -0.0579  2.8228
  195C14H8  HA7 4679   0.073   3.895  50.468  0.7602 -1.4404 -1.3164
  195C14H8  HA8 4680   0.191   3.949  50.678 -0.9248  0.6483  0.8406
  196C14H8  Br1 4681  19.437   3.540  51.072 -0.0403 -0.3462  0.0749
  196C14H8  CA1 4682  19.276   3.738  51.552  0.4007 -0.2605  0.3128
  196C14H8  CA2 4683  19.214   3.613  51.580 -0.6656 -0.2956 -0.0626
  196C14H8  CA3 4684  19.232   3.509  51.486  0.1961 -0.1324  0.6291
  196C14H8  CA4 4685  19.297   3.531  51.360  0.2038  0.2695 -0.1372
  196C14H8  CA5 4686  19.362   3.653  51.334 -0.1856  0.4061  0.2829
  196C14H8  CA6 4687  19.433   3.678  51.210  0.3980 -0.5556  0.3053
  196C14H8  CA7 4688  19.483   3.806  51.180 -0.3809 -0.1989 -0.3440
  196C14H8  HA1 4689  19.243   3.820  51.613  0.2596  1.1310 -1.5892
  196C14H8  HA2 4690  19.143   3.598  51.661 -1.0023 -1.8799 -0.6218
  196C14H8  HA3 4691  19.184   3.414  51.504  0.3520 -0.2994  0.1625
  196C14H8  HA4 4692  19.307   3.446  51.294  0.7440 -0.4896  0.9153
  196C14H8  CA8 4693  19.356   3.758  51.434  0.3520  0.2521  0.9485
  196C14H8  CA9 4694   0.003   3.834  51.064  0.1350  0.4030 -0.2693
  196C14H8 CA10 4695  19.471   3.911  51.276  0.7699  0.3040 -0.2642
  196C14H8 CA11 4696  19.400   3.890  51.401  0.1087  0.1630  0.0910
  196C14H8 CA12 4697   0.042   3.961  51.029 -0.5166 -0.1860 -0.0273
  196C14H8  HA5 4698   0.017   3.757  50.990 -1.5004  0.4151 -0.6143
  196C14H8 CA13 4699  19.512   4.042  51.242 -0.4347 -0.5278  0.4005
  196C14H8  Br2 4700  19.399   4.030  51.540  0.0302  0.1172  0.0075
  196C14H8 CA14 4701   0.024   4.070  51.120  1.3144  0.2167  0.0015
  196C14H8  HA6 4702   0.093   3.977  50.935 -1.6752  1.6699 -0.3577
  196C14H8  HA7 4703  19.506   4.132  51.302 -1.1072 -0.8941  0.8808
  196C14H8  HA8 4704   0.062   4.168  51.096  1.4382  0.5070  1.3658
  197C14H8  Br1 4705  19.290   2.885  52.377 -0.1824  0.0526 -0.1855
  197C14H8  CA1 4706  19.146   3.100  51.907  0.4901 -0.2291 -0.0505
  197C14H8  CA2 4707  19.074   2.986  51.876  0.3384 -0.2766  0.1681
  197C14H8  CA3 4708  19.071   2.882  51.971  0.2432  0.0107  0.3677
  197C14H8  CA4 4709  19.140   2.888  52.092  0.5327  0.0401 -0.0975
  197C14H8  CA5 4710  19.213   3.007  52.125 -0.0022  0.4419 -0.6037
  197C14H8  CA6 4711  19.277   3.030  52.254  0.0485  0.4555  0.0273
  197C14H8  CA7 4712  19.338   3.155  52.288 -0.8766  0.2571 -0.0473
  197C14H8  HA1 4713  19.129   3.182  51.839  0.4083 -0.8109 -0.7363
  197C14H8  HA2 4714  19.033   2.975  51.777  0.8014 -1.1176  0.0674
  197C14H8  HA3 4715  19.019   2.791  51.943 -0.7397  1.0200 -1.1971
  197C14H8  HA4 4716  19.130   2.809  52.165 -2.0487 -0.1113 -0.5897
  197C14H8  CA8 4717  19.212   3.114  52.032 -0.1645 -0.1235 -0.2913
  197C14H8  CA9 4718  19.415   3.176  52.408  0.2908 -0.3001 -0.8840
  197C14H8 CA10 4719  19.345   3.261  52.189  0.2229  0.0647  0.2106
  197C14H8 CA11 4720  19.274   3.243  52.065  0.2088  0.9825  0.3309
  197C14H8 CA12 4721  19.481   3.298  52.431 -0.3133  1.2100 -0.8533
  197C14H8  HA5 4722  19.420   3.101  52.485  1.2116  0.6201 -0.0373
  197C14H8 CA13 4723  19.403   3.387  52.222 -0.0869 -0.5272  0.0067
  197C14H8  Br2 4724  19.255   3.385  51.934  0.1353 -0.0728  0.1964
  197C14H8 CA14 4725  19.477   3.405  52.340  0.1118 -0.1012  0.6298
  197C14H8  HA6 4726  19.541   3.305  52.520 -0.2375 -2.1363 -0.5714
  197C14H8  HA7 4727  19.393   3.476  52.162  2.2911  0.2315  0.7229
  197C14H8  HA8 4728  19.536   3.493  52.357 -1.5060  1.8240 -3.0899
  198C14H8  Br1 4729  19.199   3.151  52.770 -0.1442 -0.0159 -0.0570
  198C14H8  CA1 4730  19.045   3.361  53.240  0.3296 -0.7735  0.4135
  198C14H8  CA2 4731  18.974   3.240  53.267  0.1918 -0.5776 -0.1332
  198C14H8  CA3 4732  18.983   3.136  53.176 -0.4012  0.4939  0.1329
  198C14H8  CA4 4733  19.060   3.154  53.057 -0.2002 -0.0168 -0.2170
  198C14H8  CA5 4734  19.122   3.276  53.022 -0.1282 -0.2788 -0.0579
  198C14H8  CA6 4735  19.195   3.293  52.901 -0.0814 -0.0354  0.4898
  198C14H8  CA7 4736  19.244   3.420  52.865  0.0897 -0.4462 -0.4431
  198C14H8  HA1 4737  19.014   3.438  53.309  1.5518  0.6948 -0.6454
  198C14H8  HA2 4738  18.913   3.235  53.357 -0.9945  0.4002 -0.8662
  198C14H8  HA3 4739  18.943   3.043  53.214  1.8763 -0.2331  0.7958
  198C14H8  HA4 4740  19.081   3.061  53.007  0.1639  0.2706 -0.6051
  198C14H8  CA8 4741  19.114   3.382  53.117 -0.3364 -0.7539  0.3839
  198C14H8  CA9 4742  19.314   3.441  52.742  0.1755 -0.8496 -0.3078
  198C14H8 CA10 4743  19.237   3.528  52.965 -0.1447  0.9323  0.7092
  198C14H8 CA11 4744  19.171   3.510  53.087 -0.1321 -0.0257  0.0221
  198C14H8 CA12 4745  19.360   3.570  52.704  0.4708  0.3960  0.2988
  198C14H8  HA5 4746  19.343   3.365  52.672  2.5875 -0.5847  0.3609
  198C14H8 CA13 4747  19.294   3.653  52.924  0.2101 -0.5164 -0.6950
  198C14H8  Br2 4748  19.159   3.652  53.216 -0.0070 -0.2435 -0.0380
  198C14H8 CA14 4749  19.342   3.678  52.797  1.6690  0.2331  0.2905
  198C14H8  HA6 4750  19.416   3.578  52.612  0.2603 -1.7149 -0.0341
  198C14H8  HA7 4751  19.295   3.735  52.994 -0.2659 -0.3154 -0.9238
  198C14H8  HA8 4752  19.381   3.773  52.765 -0.9296  1.3212  0.2645
  199C14H8  Br1 4753  19.047   2.553  54.054  0.3463 -0.0063  0.0866
  199C14H8  CA1 4754  18.918   2.734  53.555  0.2434  0.3096 -0.1709
  199C14H8  CA2 4755  18.848   2.617  53.540 -0.2860 -0.6171  0.6912
  199C14H8  CA3 4756  18.844   2.521  53.632  0.1672 -0.2927 -1.0392
  199C14H8  CA4 4757  18.913   2.541  53.757 -0.0888  0.2212 -0.3403
  199C14H8  CA5 4758  18.985   2.659  53.782 -0.3371  0.6292 -1.1302
  199C14H8  CA6 4759  19.051   2.683  53.907  0.3425  0.1438  0.0825
  199C14H8  CA7 4760  19.114   2.810  53.926 -0.6641 -0.1033 -0.1123
  199C14H8  HA1 4761  18.912   2.809  53.477 -0.3721 -1.0042 -1.4143
  199C14H8  HA2 4762  18.791   2.607  53.448 -0.6660 -1.4415  1.0100
  199C14H8  HA3 4763  18.794   2.428  53.610  2.2580 -1.2456 -1.8603
  199C14H8  HA4 4764  18.894   2.465  53.831 -0.1219  0.5294 -0.0341
  199C14H8  CA8 4765  18.984   2.755  53.681  0.3936 -0.5660  0.3670
  199C14H8  CA9 4766  19.186   2.839  54.046  0.2825  0.2284  0.4957
  199C14H8 CA10 4767  19.114   2.913  53.825  0.0727  0.8053  0.3736
  199C14H8 CA11 4768  19.047   2.884  53.706 -0.0559  0.9024 -0.1049
  199C14H8 CA12 4769  19.244   2.964  54.069 -0.0356 -0.4408 -0.0950
  199C14H8  HA5 4770  19.183   2.775  54.133 -1.3752 -1.9804 -1.1341
  199C14H8 CA13 4771  19.186   3.032  53.850  0.1686  0.1653  0.2160
  199C14H8  Br2 4772  19.040   3.014  53.568 -0.1499 -0.1071 -0.0430
  199C14H8 CA14 4773  19.241   3.063  53.971  0.2163  0.2140  0.4386
  199C14H8  HA6 4774  19.284   2.988  54.166 -0.2076  0.4391 -0.2339
  199C14H8  HA7 4775  19.175   3.116  53.782  2.3646 -0.4942 -0.9858
  199C14H8  HA8 4776  19.278   3.164  53.985  2.4083 -0.6041  0.7899
  200C14H8  Br1 4777  18.976   2.786  54.422 -0.0715  0.2067  0.1667
  200C14H8  CA1 4778  18.802   2.975  54.878  0.2095 -0.2262 -0.0950
  200C14H8  CA2 4779  18.735   2.850  54.896 -0.3910  0.0502 -0.1634
  200C14H8  CA3 4780  18.760   2.745  54.805 -0.0139  0.2325 -0.4332
  200C14H8  CA4 4781  18.833   2.772  54.691 -0.6372 -0.5089 -0.1958
  200C14H8  CA5 4782  18.892   2.906  54.668 -0.1480 -0.1723  0.3251
  200C14H8  CA6 4783  18.963   2.926  54.545  0.1918  1.0782  0.0912
  200C14H8  CA7 4784  19.021   3.057  54.519 -0.2176  0.0845 -0.1710
  200C14H8  HA1 4785  18.749   3.055  54.926  1.3768  0.8048 -0.5122
  200C14H8  HA2 4786  18.669   2.835  54.980  0.3403  1.7977  0.7372
  200C14H8  HA3 4787  18.712   2.652  54.832  2.4957 -1.0490 -0.2076
  200C14H8  HA4 4788  18.833   2.687  54.625 -2.3749 -0.3988 -0.3700
  200C14H8  CA8 4789  18.883   3.010  54.761  0.1849 -0.2610 -0.0373
  200C14H8  CA9 4790  19.077   3.087  54.389 -0.8131  0.1041 -0.0182
  200C14H8 CA10 4791  19.009   3.156  54.618  0.4683 -0.0078  0.3050
  200C14H8 CA11 4792  18.936   3.136  54.739 -0.0582  0.1134 -0.5654
  200C14H8 CA12 4793  19.130   3.215  54.364 -0.1572 -0.3958 -0.4456
  200C14H8  HA5 4794  19.085   3.014  54.309  0.7615  0.0754  0.1655
  200C14H8 CA13 4795  19.067   3.282  54.591  0.3855 -0.6730  0.5642
  200C14H8  Br2 4796  18.922   3.268  54.881 -0.0649 -0.1939  0.3177
  200C14H8 CA14 4797  19.130   3.310  54.469 -0.2188 -0.2319  0.0672
  200C14H8  HA6 4798  19.178   3.236  54.270  1.1199  0.5227  0.3789
  200C14H8  HA7 4799  19.070   3.358  54.668  0.5443 -0.5996  0.4886
  200C14H8  HA8 4800  19.180   3.404  54.452  2.0105 -1.7361 -2.1417
  201C14H8  Br1 4801   0.137   4.595  49.024  0.2926  0.1096 -0.0991
  201C14H8  CA1 4802   0.036   4.782  48.530  0.3479  0.3890  0.4714
  201C14H8  CA2 4803  19.518   4.663  48.508 -0.0254 -0.3138 -0.1424
  201C14H8  CA3 4804  19.512   4.568  48.604 -0.2144  0.0507 -0.1590
  201C14H8  CA4 4805   0.017   4.587  48.734  0.4973 -0.4982 -0.1834
  201C14H8  CA5 4806   0.082   4.709  48.761  0.7233 -0.3187 -0.2098
  201C14H8  CA6 4807   0.150   4.733  48.890  0.6495 -0.0296  0.3869
  201C14H8  CA7 4808   0.210   4.862  48.915 -0.5197 -0.5495 -0.8717
  201C14H8  HA1 4809   0.049   4.847  48.445  1.9166 -1.3146 -0.6443
  201C14H8  HA2 4810  19.478   4.651  48.408 -1.7614  3.8154 -0.0458
  201C14H8  HA3 4811  19.461   4.477  48.577 -0.7549 -0.1176  1.3977
  201C14H8  HA4 4812   0.015   4.504  48.803 -1.0404 -0.0968  0.2892
  201C14H8  CA8 4813   0.097   4.806  48.660  0.0921 -0.1819  0.3346
  201C14H8  CA9 4814   0.276   4.887  49.040  0.4949 -0.1227  0.1845
  201C14H8 CA10 4815   0.214   4.960  48.811 -0.6994 -0.1909  0.2644
  201C14H8 CA11 4816   0.156   4.932  48.687 -0.1282  0.4530 -0.9188
  201C14H8 CA12 4817   0.340   5.010  49.067 -0.0000  0.3380  0.8337
  201C14H8  HA5 4818   0.280   4.820  49.124  0.0913  0.4380  0.6509
  201C14H8 CA13 4819   0.273   5.082  48.837  0.0062  0.6312 -0.0781
  201C14H8  Br2 4820   0.170   5.061  48.548 -0.0870  0.2394 -0.1467
  201C14H8 CA14 4821   0.338   5.106  48.965  0.6243  0.2634 -0.0357
  201C14H8  HA6 4822   0.388   5.019  49.164 -0.4167 -0.2059  1.0946
  201C14H8  HA7 4823   0.272   5.160  48.763 -2.2877 -1.3351 -2.1753
  201C14H8  HA8 4824   0.394   5.197  48.983  2.6446 -0.4910 -2.2391
  202C14H8  Br1 4825   0.085   4.812  49.439 -0.0132  0.0170 -0.1605
  202C14H8  CA1 4826  19.520   5.017  49.920 -0.1828  0.2915  0.0165
  202C14H8  CA2 4827  19.464   4.891  49.952 -0.5443 -0.5366 -0.0210
  202C14H8  CA3 4828  19.480   4.778  49.867  0.8501  0.6065  0.2198
  202C14H8  CA4 4829  19.540   4.800  49.739  0.4438 -0.3690 -0.0586
  202C14H8  CA5 4830   0.035   4.931  49.697  0.1151  0.1575  0.2497
  202C14H8  CA6 4831   0.088   4.954  49.569  0.5767  0.1782  1.0962
  202C14H8  CA7 4832   0.143   5.079  49.530 -0.5966  0.3936  0.4541
  202C14H8  HA1 4833  19.497   5.093  49.993 -1.9268 -1.0398  0.8793
  202C14H8  HA2 4834  19.409   4.891  50.045  0.2541 -0.4076  0.4522
  202C14H8  HA3 4835  19.452   4.679  49.900 -1.0398  0.7180 -1.0099
  202C14H8  HA4 4836  19.542   4.712  49.677  0.0695 -0.1133 -0.4332
  202C14H8  CA8 4837   0.037   5.036  49.794  0.9908 -0.2457  0.4670
  202C14H8  CA9 4838   0.209   5.097  49.407 -0.0658  0.0880  0.1236
  202C14H8 CA10 4839   0.147   5.184  49.632 -0.1256  0.3666 -0.0220
  202C14H8 CA11 4840   0.089   5.163  49.759  0.4292  0.1212  0.0294
  202C14H8 CA12 4841   0.274   5.219  49.379 -0.6876 -0.1597  0.3291
  202C14H8  HA5 4842   0.210   5.023  49.328  0.1064 -0.3070  0.4988
  202C14H8 CA13 4843   0.198   5.310  49.596 -0.1390 -0.1597 -0.0903
  202C14H8  Br2 4844   0.079   5.303  49.891  0.1197  0.0680  0.2264
  202C14H8 CA14 4845   0.267   5.323  49.473  0.5140 -0.1093  0.3743
  202C14H8  HA6 4846   0.331   5.229  49.288 -0.0062 -0.4564  0.7223
  202C14H8  HA7 4847   0.190   5.398  49.659 -1.0125  0.8152 -1.5137
  202C14H8  HA8 4848   0.306   5.419  49.444 -0.7057  0.4434  0.5346
  203C14H8  Br1 4849  19.500   4.202  50.767 -0.0161  0.3239 -0.0586
  203C14H8  CA1 4850  19.368   4.359  50.270  0.2874  0.1698  0.2128
  203C14H8  CA2 4851  19.296   4.238  50.253  0.7621  0.1925 -0.3361
  203C14H8  CA3 4852  19.292   4.151  50.362  0.2272 -0.3318 -0.1114
  203C14H8  CA4 4853  19.359   4.174  50.483  0.0143 -0.5256  0.8735
  203C14H8  CA5 4854  19.445   4.287  50.495  0.3756  0.1636  0.1111
  203C14H8  CA6 4855  19.519   4.317  50.614  0.4170  0.7653 -0.4044
  203C14H8  CA7 4856   0.032   4.437  50.626  0.1268 -0.2094 -0.1809
  203C14H8  HA1 4857  19.358   4.427  50.186  2.5794  1.1132  0.6765
  203C14H8  HA2 4858  19.247   4.228  50.157  2.8722 -2.5476 -1.2011
  203C14H8  HA3 4859  19.238   4.059  50.349 -0.0725 -0.2009  0.1719
  203C14H8  HA4 4860  19.343   4.096  50.556 -0.1645 -1.1643  0.1508
  203C14H8  CA8 4861  19.446   4.384  50.391  0.2642  0.7705  0.7809
  203C14H8  CA9 4862   0.100   4.470  50.749 -0.0806  0.0946 -0.2112
  203C14H8 CA10 4863   0.033   4.531  50.520  0.2521  0.2797 -0.8475
  203C14H8 CA11 4864  19.516   4.503  50.403 -0.0959  0.2840  0.3135
  203C14H8 CA12 4865   0.175   4.589  50.757 -0.5105  0.7642 -0.7491
  203C14H8  HA5 4866   0.094   4.418  50.844 -0.4417  2.2647  0.9858
  203C14H8 CA13 4867   0.108   4.648  50.529  0.0684 -0.1596  0.5546
  203C14H8  Br2 4868  19.490   4.644  50.270 -0.1502  0.1270 -0.4852
  203C14H8 CA14 4869   0.182   4.679  50.645 -0.2335  1.1089 -0.3728
  203C14H8  HA6 4870   0.211   4.616  50.855 -1.6740  0.4559 -0.2175
  203C14H8  HA7 4871   0.111   4.726  50.454 -0.3435 -1.5764 -0.9701
  203C14H8  HA8 4872   0.243   4.768  50.649 -0.5436  1.3144 -0.1502
  204C14H8  Br1 4873  19.466   4.427  51.115  0.3187 -0.1517 -0.0703
  204C14H8  CA1 4874  19.291   4.643  51.565  1.0850 -0.2210  0.2905
  204C14H8  CA2 4875  19.238   4.516  51.606 -0.2627  0.1559 -0.9549
  204C14H8  CA3 4876  19.249   4.413  51.511  0.8450  0.0852  0.2846
  204C14H8  CA4 4877  19.304   4.433  51.384  0.1158 -0.5793  0.5068
  204C14H8  CA5 4878  19.362   4.557  51.350  0.9020 -0.0191 -0.6221
  204C14H8  CA6 4879  19.439   4.575  51.227  0.2044 -0.3973 -0.4590
  204C14H8  CA7 4880  19.506   4.699  51.202 -0.5484 -0.3299 -0.1383
  204C14H8  HA1 4881  19.286   4.724  51.636 -0.4126  2.1300 -2.4041
  204C14H8  HA2 4882  19.200   4.494  51.704  2.5738  0.0472  0.1887
  204C14H8  HA3 4883  19.196   4.321  51.530  1.1911  0.1917  1.8554
  204C14H8  HA4 4884  19.305   4.346  51.320 -0.8570  0.4542 -0.9544
  204C14H8  CA8 4885  19.352   4.664  51.441  0.5701 -0.2581  0.4071
  204C14H8  CA9 4886   0.032   4.719  51.085 -0.3415 -0.8450 -0.4992
  204C14H8 CA10 4887  19.495   4.806  51.296  0.1884  0.5537 -0.8559
  204C14H8 CA11 4888  19.407   4.791  51.406  0.4708 -0.4413  0.5808
  204C14H8 CA12 4889   0.106   4.837  51.069  0.4386  0.2698  0.2064
  204C14H8  HA5 4890   0.051   4.646  51.008  0.6879 -0.3112 -0.7465
  204C14H8 CA13 4891   0.004   4.933  51.267 -0.1489 -0.2967 -0.2184
  204C14H8  Br2 4892  19.372   4.939  51.527  0.0224  0.0690  0.2924
  204C14H8 CA14 4893   0.091   4.946  51.156  0.6213 -0.2103  0.1957
  204C14H8  HA6 4894   0.175   4.846  50.987  0.3548 -0.1317  0.0920
  204C14H8  HA7 4895   0.005   5.009  51.343 -0.2481 -1.0357  0.5190
  204C14H8  HA8 4896   0.148   5.034  51.129  2.3985 -0.7079  2.1909
  205C14H8  Br1 4897  19.326   3.781  52.341 -0.1382 -0.0380  0.0184
  205C14H8  CA1 4898  19.163   4.002  51.877  0.2546  0.1540  0.3371
  205C14H8  CA2 4899  19.104   3.876  51.850 -0.0577 -0.3412  0.8549
  205C14H8  CA3 4900  19.125   3.767  51.933 -0.4009 -0.2190 -0.2140
  205C14H8  CA4 4901  19.190   3.780  52.055 -0.6073  0.5996 -0.5335
  205C14H8  CA5 4902  19.232   3.911  52.095 -0.4412 -0.0866 -0.6694
  205C14H8  CA6 4903  19.304   3.928  52.221  0.4916  0.0826 -0.3627
  205C14H8  CA7 4904  19.368   4.050  52.247 -0.1552 -0.1125 -0.9366
  205C14H8  HA1 4905  19.170   4.081  51.804 -2.1971  0.8125  0.7870
  205C14H8  HA2 4906  19.045   3.859  51.761 -0.2609 -1.9843  1.2895
  205C14H8  HA3 4907  19.089   3.670  51.903  2.2578 -1.4447  0.5145
  205C14H8  HA4 4908  19.205   3.698  52.123  1.2104  3.0276  2.1415
  205C14H8  CA8 4909  19.227   4.021  52.006 -0.1566  0.1737 -0.0237
  205C14H8  CA9 4910  19.445   4.069  52.368  0.0956 -0.1128  0.1569
  205C14H8 CA10 4911  19.348   4.163  52.162 -0.3061 -0.2759 -0.6461
  205C14H8 CA11 4912  19.282   4.147  52.037 -0.7222  0.5150  0.1948
  205C14H8 CA12 4913  19.508   4.192  52.394  0.1676  0.1519 -0.3600
  205C14H8  HA5 4914  19.447   3.990  52.441 -0.5690 -0.3043 -0.0275
  205C14H8 CA13 4915  19.396   4.287  52.199 -0.1953  0.0886 -0.5687
  205C14H8  Br2 4916  19.277   4.294  51.916  0.1384 -0.1139  0.3129
  205C14H8 CA14 4917  19.486   4.299  52.309  0.2239 -0.3204  0.1234
  205C14H8  HA6 4918   0.019   4.195  52.480  0.5424 -0.6078 -0.6266
  205C14H8  HA7 4919  19.392   4.375  52.136  0.3086  0.2906 -0.3182
  205C14H8  HA8 4920  19.539   4.393  52.319 -1.6005  0.8280 -0.7201
  206C14H8  Br1 4921  19.195   3.997  52.733 -0.0204 -0.0291 -0.0423
  206C14H8  CA1 4922  19.067   4.229  53.192  0.1280  0.0841 -0.3352
  206C14H8  CA2 4923  19.001   4.109  53.229  0.0151  0.3286 -0.1140
  206C14H8  CA3 4924  19.002   3.997  53.141 -0.7323 -0.9947 -0.2332
  206C14H8  CA4 4925  19.067   4.017  53.015  0.0287  0.3809 -0.4739
  206C14H8  CA5 4926  19.130   4.137  52.973 -0.3647  0.2150 -0.3031
  206C14H8  CA6 4927  19.201   4.151  52.852  0.4010  0.5698  0.2822
  206C14H8  CA7 4928  19.262   4.274  52.816 -0.0578 -0.3734 -0.1518
  206C14H8  HA1 4929  19.062   4.313  53.260 -0.8044  0.5564 -0.9699
  206C14H8  HA2 4930  18.938   4.096  53.316  0.2767 -0.5098 -0.0465
  206C14H8  HA3 4931  18.953   3.903  53.165  0.9301 -1.9641 -0.5299
  206C14H8  HA4 4932  19.061   3.928  52.954 -1.3679 -0.2328  0.5346
  206C14H8  CA8 4933  19.133   4.245  53.068  0.0764  0.4076  0.0667
  206C14H8  CA9 4934  19.331   4.287  52.693  0.6053 -0.4420 -0.5471
  206C14H8 CA10 4935  19.259   4.385  52.907  0.0371  0.5117  0.0615
  206C14H8 CA11 4936  19.205   4.368  53.039  0.3117 -0.2732  0.7192
  206C14H8 CA12 4937  19.380   4.413  52.654 -0.8710 -0.0481  0.4760
  206C14H8  HA5 4938  19.346   4.201  52.629 -0.1616 -2.0663  1.3959
  206C14H8 CA13 4939  19.304   4.509  52.861 -0.4058 -0.3549 -0.4249
  206C14H8  Br2 4940  19.209   4.512  53.165 -0.0260  0.1477 -0.0458
  206C14H8 CA14 4941  19.372   4.524  52.739 -0.5874  0.8210 -0.0063
  206C14H8  HA6 4942  19.424   4.428  52.556 -1.7829  0.2844  0.1167
  206C14H8  HA7 4943  19.304   4.594  52.927  1.2112 -1.7924  1.4851
  206C14H8  HA8 4944  19.405   4.622  52.710  1.0101  0.1862 -0.4056
  207C14H8  Br1 4945  19.057   3.408  54.032 -0.1701 -0.3292  0.0869
  207C14H8  CA1 4946  18.930   3.607  53.539 -0.5865 -0.6416 -0.3808
  207C14H8  CA2 4947  18.874   3.481  53.507 -0.7995 -0.0604  0.4681
  207C14H8  CA3 4948  18.893   3.372  53.598 -0.0101  0.4548  0.1647
  207C14H8  CA4 4949  18.959   3.395  53.722  0.2641 -0.8599 -0.4419
  207C14H8  CA5 4950  18.999   3.524  53.766  0.7422  0.4126  0.0017
  207C14H8  CA6 4951  19.058   3.542  53.898 -0.1893 -0.7596 -0.7039
  207C14H8  CA7 4952  19.113   3.674  53.921  0.7120 -0.8157 -0.6956
  207C14H8  HA1 4953  18.934   3.682  53.462  0.5735 -0.5908 -0.2702
  207C14H8  HA2 4954  18.828   3.468  53.410  2.3700 -0.2233 -1.0976
  207C14H8  HA3 4955  18.860   3.271  53.579 -2.9903  1.0172  1.9656
  207C14H8  HA4 4956  18.965   3.307  53.785 -0.3218 -0.1787  0.5705
  207C14H8  CA8 4957  18.992   3.630  53.671 -0.1170  0.0784 -0.0028
  207C14H8  CA9 4958  19.197   3.692  54.033 -0.8381  0.1612  0.2611
  207C14H8 CA10 4959  19.104   3.784  53.823 -0.2204  0.0414 -0.7272
  207C14H8 CA11 4960  19.048   3.758  53.696  0.5457 -0.0039  0.7464
  207C14H8 CA12 4961  19.260   3.814  54.058 -0.3370  0.0526 -0.1849
  207C14H8  HA5 4962  19.215   3.614  54.106  2.4929  0.4120 -0.1896
  207C14H8 CA13 4963  19.167   3.907  53.852  0.1268 -0.4497  0.4141
  207C14H8  Br2 4964  19.050   3.888  53.557 -0.0160  0.0727 -0.1559
  207C14H8 CA14 4965  19.250   3.923  53.967  0.2400  0.4900  0.0367
  207C14H8  HA6 4966  19.324   3.824  54.144  0.8575 -1.0832 -0.9093
  207C14H8  HA7 4967  19.158   3.997  53.793 -1.7891 -0.5498  0.5374
  207C14H8  HA8 4968  19.307   4.014  53.983  0.2962  0.7030 -1.2873
  208C14H8  Br1 4969  18.975   3.625  54.380 -0.0244  0.3401 -0.0352
  208C14H8  CA1 4970  18.846   3.810  54.866 -0.6084 -0.0427 -0.5139
  208C14H8  CA2 4971  18.786   3.683  54.888  0.8209 -0.6024  0.1501
  208C14H8  CA3 4972  18.787   3.587  54.789 -0.2312 -0.0126  0.0328
  208C14H8  CA4 4973  18.855   3.610  54.667  0.5610 -0.2047  0.3146
  208C14H8  CA5 4974  18.909   3.737  54.642 -0.4663 -0.4513  0.0040
  208C14H8  CA6 4975  18.979   3.763  54.515  0.4957 -0.8945  0.1866
  208C14H8  CA7 4976  19.044   3.885  54.491  0.5484 -0.4281 -0.0219
  208C14H8  HA1 4977  18.831   3.892  54.935  0.3021 -0.8551  0.6731
  208C14H8  HA2 4978  18.745   3.662  54.985  1.1067 -1.2998  0.1178
  208C14H8  HA3 4979  18.747   3.489  54.814  0.8220 -0.9449 -1.8230
  208C14H8  HA4 4980  18.842   3.532  54.593  0.3807 -2.6974  2.8584
  208C14H8  CA8 4981  18.910   3.842  54.743  0.1044  0.6080  0.0235
  208C14H8  CA9 4982  19.109   3.912  54.369 -0.3474 -0.0670 -0.0015
  208C14H8 CA10 4983  19.037   3.987  54.592  0.5782  0.6915  0.1757
  208C14H8 CA11 4984  18.959   3.972  54.712 -0.1033 -0.5000 -0.3084
  208C14H8 CA12 4985  19.176   4.032  54.342  0.2497  0.7739 -0.5524
  208C14H8  HA5 4986  19.125   3.842  54.288  0.7738  1.6218 -1.2584
  208C14H8 CA13 4987  19.099   4.114  54.561  0.3784 -0.2489  0.4335
  208C14H8  Br2 4988  18.952   4.116  54.843  0.0084  0.0169  0.3202
  208C14H8 CA14 4989  19.170   4.131  54.439  0.0755 -0.2745 -0.0757
  208C14H8  HA6 4990  19.220   4.049  54.245 -0.9543 -1.4828 -1.5443
  208C14H8  HA7 4991  19.107   4.194  54.633  1.1747 -0.7909  0.9504
  208C14H8  HA8 4992  19.228   4.222  54.425 -1.2297  1.0622  2.6512
  209C14H8  Br1 4993   0.230   5.480  49.103  0.0558 -0.1598 -0.0140
  209C14H8  CA1 4994   0.078   5.652  48.628 -0.4449  0.1198 -0.7946
  209C14H8  CA2 4995   0.034   5.520  48.604 -0.8185 -0.0046  0.1437
  209C14H8  CA3 4996   0.047   5.418  48.700  0.7085 -0.4775 -0.5465
  209C14H8  CA4 4997   0.096   5.456  48.826 -0.5794 -0.1206 -0.2933
  209C14H8  CA5 4998   0.154   5.582  48.849 -0.5624 -0.5212 -1.2121
  209C14H8  CA6 4999   0.219   5.610  48.972 -0.1382  0.2786  1.0232
  209C14H8  CA7 5000   0.282   5.734  48.993 -0.4157 -0.7489  0.2660
  209C14H8  HA1 5001   0.053   5.719  48.548 -0.1806 -0.1453 -1.0961
  209C14H8  HA2 5002  19.536   5.493  48.514  0.8364 -0.1045 -0.8342
  209C14H8  HA3 5003   0.017   5.316  48.678 -1.6899  0.5065 -2.0315
  209C14H8  HA4 5004   0.098   5.372  48.893  0.8122 -0.8742 -1.2642
  209C14H8  CA8 5005   0.144   5.685  48.750 -0.3240 -0.2809  0.3767
  209C14H8  CA9 5006   0.350   5.765  49.116 -0.3870  0.2489  0.0689
  209C14H8 CA10 5007   0.268   5.839  48.897  0.3078  0.0565 -1.0950
  209C14H8 CA11 5008   0.198   5.816  48.774  0.0135  0.3114 -0.2765
  209C14H8 CA12 5009   0.392   5.894  49.143  0.0419  0.0757 -0.4277
  209C14H8  HA5 5010   0.359   5.694  49.196 -0.8926 -0.6486 -0.6591
  209C14H8 CA13 5011   0.317   5.970  48.932  0.1437 -0.1075  0.5240
  209C14H8  Br2 5012   0.193   5.946  48.635 -0.1101 -0.0331 -0.1652
  209C14H8 CA14 5013   0.388   5.999  49.052 -0.6534  0.1784  0.2372
  209C14H8  HA6 5014   0.437   5.913  49.239  0.2497  0.2694 -0.5614
  209C14H8  HA7 5015   0.312   6.048  48.857  2.1672  1.7539  2.2548
  209C14H8  HA8 5016   0.434   6.095  49.066 -0.1499 -0.3136  2.0329
  210C14H8  Br1 5017   0.084   5.671  49.489  0.1854 -0.3752  0.1446
  210C14H8  CA1 5018  19.491   5.890  49.944 -0.7082 -0.4656 -0.4544
  210C14H8  CA2 5019  19.428   5.774  49.980  0.5259  0.4361 -0.2110
  210C14H8  CA3 5020  19.446   5.666  49.893  0.7076  0.3065  1.2817
  210C14H8  CA4 5021  19.519   5.676  49.774 -0.5502  0.1356  0.5431
  210C14H8  CA5 5022   0.033   5.794  49.741  0.2242 -0.4255 -0.0376
  210C14H8  CA6 5023   0.102   5.811  49.620  0.3568 -0.0962 -0.3766
  210C14H8  CA7 5024   0.160   5.935  49.590 -0.3534  0.0515  0.7765
  210C14H8  HA1 5025  19.483   5.966  50.020  1.5792  0.1896 -0.8278
  210C14H8  HA2 5026  19.364   5.769  50.066  0.8021  0.9694  0.0284
  210C14H8  HA3 5027  19.403   5.573  49.926  0.3052 -0.1222 -0.4181
  210C14H8  HA4 5028  19.525   5.585  49.717 -0.0717  0.3403  0.2661
  210C14H8  CA8 5029   0.023   5.900  49.836 -0.2187 -0.4546  0.3177
  210C14H8  CA9 5030   0.223   5.954  49.464 -0.1508 -0.2636 -0.3423
  210C14H8 CA10 5031   0.157   6.040  49.686 -0.4970 -0.3171 -0.0329
  210C14H8 CA11 5032   0.093   6.019  49.811 -1.0955  0.3768  0.4618
  210C14H8 CA12 5033   0.270   6.083  49.427  0.2918 -0.2936  0.2197
  210C14H8  HA5 5034   0.247   5.873  49.396  0.5110 -0.5400  0.2062
  210C14H8 CA13 5035   0.204   6.172  49.645 -0.0861  0.5480  0.0741
  210C14H8  Br2 5036   0.092   6.162  49.931  0.0802  0.0141  0.1923
  210C14H8 CA14 5037   0.266   6.188  49.518 -0.4387 -0.1663 -0.9361
  210C14H8  HA6 5038   0.315   6.095  49.330  0.0573 -1.0015  0.0282
  210C14H8  HA7 5039   0.189   6.264  49.700  0.3254 -1.0995  3.0192
  210C14H8  HA8 5040   0.322   6.277  49.492 -1.1145  1.8907  4.1318
  211C14H8  Br1 5041  19.519   5.057  50.767 -0.0914 -0.0809  0.0304
  211C14H8  CA1 5042  19.410   5.232  50.263  0.1016 -0.0393 -0.0243
  211C14H8  CA2 5043  19.351   5.109  50.241  0.7386  0.5080 -1.1092
  211C14H8  CA3 5044  19.341   5.015  50.349  0.0563 -0.7167 -0.5714
  211C14H8  CA4 5045  19.392   5.050  50.468  0.0768 -0.1051 -0.0525
  211C14H8  CA5 5046  19.463   5.167  50.496  0.1291  0.0123 -0.0045
  211C14H8  CA6 5047  19.525   5.191  50.626 -0.9547  0.3083 -0.0987
  211C14H8  CA7 5048   0.037   5.318  50.652 -0.4649 -0.4629  0.1836
  211C14H8  HA1 5049  19.408   5.296  50.176 -1.5474  0.9947  0.7499
  211C14H8  HA2 5050  19.305   5.079  50.148 -2.3142 -0.5279  0.6246
  211C14H8  HA3 5051  19.292   4.920  50.330 -0.3469 -0.5151 -0.5536
  211C14H8  HA4 5052  19.379   4.968  50.537  0.3814  0.7337  1.0087
  211C14H8  CA8 5053  19.468   5.268  50.394  0.2543 -0.4345  0.0128
  211C14H8  CA9 5054   0.093   5.347  50.779  0.8419 -0.7608 -0.0895
  211C14H8 CA10 5055   0.045   5.415  50.545  0.6262 -0.5480  0.0270
  211C14H8 CA11 5056  19.538   5.388  50.422 -0.2850  0.0421 -0.2194
  211C14H8 CA12 5057   0.167   5.464  50.799  0.1331 -0.2035 -0.0803
  211C14H8  HA5 5058   0.084   5.287  50.868  0.5239  2.3023  2.0255
  211C14H8 CA13 5059   0.113   5.539  50.570  0.2612 -0.2499 -0.6153
  211C14H8  Br2 5060  19.528   5.520  50.284  0.1416 -0.3575 -0.0832
  211C14H8 CA14 5061   0.173   5.555  50.696 -0.5667 -0.2352 -0.3249
  211C14H8  HA6 5062   0.210   5.481  50.897  0.7192  2.2060 -0.7255
  211C14H8  HA7 5063   0.124   5.620  50.500  0.3975 -0.2974 -0.6497
  211C14H8  HA8 5064   0.229   5.646  50.710  0.0357 -0.6264 -0.1874
  212C14H8  Br1 5065  19.434   5.277  51.126  0.0106 -0.1153 -0.2648
  212C14H8  CA1 5066  19.256   5.490  51.578 -0.3614 -0.7661  0.2853
  212C14H8  CA2 5067  19.192   5.366  51.606  0.4727 -0.0459  0.1851
  212C14H8  CA3 5068  19.195   5.264  51.512 -0.1722  0.0328  0.0089
  212C14H8  CA4 5069  19.273   5.279  51.399  0.5505  0.3690  0.2149
  212C14H8  CA5 5070  19.349   5.397  51.374 -0.2233  0.1356  0.1483
  212C14H8  CA6 5071  19.419   5.421  51.249 -0.1394  0.6802 -0.1251
  212C14H8  CA7 5072  19.489   5.540  51.220  0.4245 -0.3806 -0.1611
  212C14H8  HA1 5073  19.247   5.568  51.652 -1.6575 -0.1372 -0.4924
  212C14H8  HA2 5074  19.126   5.351  51.690  1.3582 -2.1426  0.5138
  212C14H8  HA3 5075  19.141   5.174  51.539 -0.4505  0.1125 -0.2884
  212C14H8  HA4 5076  19.254   5.199  51.328  0.0706 -0.4171  1.2091
  212C14H8  CA8 5077  19.335   5.509  51.459 -0.1199  0.0819 -0.4327
  212C14H8  CA9 5078   0.005   5.564  51.100 -0.0218  0.2733 -0.7118
  212C14H8 CA10 5079  19.467   5.653  51.305 -0.5837 -0.0704  0.0014
  212C14H8 CA11 5080  19.400   5.638  51.427 -0.0606  0.0980  0.0279
  212C14H8 CA12 5081   0.073   5.685  51.076 -0.0514  0.5653  0.7016
  212C14H8  HA5 5082   0.013   5.483  51.029  0.4374 -0.5173  0.2453
  212C14H8 CA13 5083  19.528   5.776  51.273 -0.0098  0.5134  0.4387
  212C14H8  Br2 5084  19.387   5.782  51.557  0.2695 -0.2525  0.0045
  212C14H8 CA14 5085   0.061   5.787  51.165  0.7204 -0.1234 -0.4308
  212C14H8  HA6 5086   0.134   5.701  50.988 -0.7948 -0.6610 -0.0531
  212C14H8  HA7 5087  19.522   5.862  51.337  1.4562 -0.1325  1.4914
  212C14H8  HA8 5088   0.117   5.878  51.152  0.1237  0.4716  1.0023
  213C14H8  Br1 5089  19.315   4.655  52.365  0.0715  0.1846 -0.1457
  213C14H8  CA1 5090  19.177   4.877  51.897 -0.2252  0.4861 -0.1654
  213C14H8  CA2 5091  19.114   4.758  51.862 -0.1076  0.2171 -0.8193
  213C14H8  CA3 5092  19.119   4.646  51.951  0.5438  0.5517 -0.3425
  213C14H8  CA4 5093  19.187   4.658  52.074  0.2120 -0.5061 -0.2261
  213C14H8  CA5 5094  19.239   4.786  52.107 -0.6496  0.2618 -0.0242
  213C14H8  CA6 5095  19.309   4.792  52.233 -0.5920 -0.3997 -0.1287
  213C14H8  CA7 5096  19.365   4.923  52.268  0.2815  0.6954  0.4108
  213C14H8  HA1 5097  19.157   4.957  51.826  2.6358  0.7702 -0.6831
  213C14H8  HA2 5098  19.053   4.745  51.774  1.5410  0.7977 -2.0679
  213C14H8  HA3 5099  19.077   4.556  51.908 -1.4740  1.6461 -0.7252
  213C14H8  HA4 5100  19.182   4.573  52.140  0.3682  0.6140  1.2309
  213C14H8  CA8 5101  19.240   4.898  52.015 -0.8622  0.0827  0.0568
  213C14H8  CA9 5102  19.426   4.947  52.395 -1.2458  0.6632  0.3473
  213C14H8 CA10 5103  19.362   5.035  52.177 -0.6912 -0.4846  0.3342
  213C14H8 CA11 5104  19.304   5.022  52.044  0.0231  0.0576  0.4596
  213C14H8 CA12 5105  19.480   5.072  52.433 -0.7903  0.0224 -0.1722
  213C14H8  HA5 5106  19.446   4.872  52.471  0.3385  0.6392 -0.0947
  213C14H8 CA13 5107  19.417   5.159  52.216  0.1330  0.5626  0.8531
  213C14H8  Br2 5108  19.302   5.161  51.911 -0.1357 -0.0138 -0.0259
  213C14H8 CA14 5109  19.479   5.179  52.343 -0.4992  0.3158  0.4834
  213C14H8  HA6 5110  19.527   5.086  52.529 -3.0002  1.3230  0.7636
  213C14H8  HA7 5111  19.424   5.236  52.140 -1.0875  0.0045  0.1618
  213C14H8  HA8 5112  19.532   5.269  52.371 -1.8495  0.4857  2.6444
  214C14H8  Br1 5113  19.178   4.920  52.751  0.0101  0.2361  0.0364
  214C14H8  CA1 5114  19.055   5.085  53.256  0.1871  0.4406 -0.3182
  214C14H8  CA2 5115  18.983   4.964  53.267  0.0821 -0.7424 -0.2069
  214C14H8  CA3 5116  18.972   4.875  53.159 -0.4077  0.1253  0.6059
  214C14H8  CA4 5117  19.045   4.901  53.044  1.0763 -1.2932  0.5863
  214C14H8  CA5 5118  19.112   5.026  53.018 -0.3153  0.9212 -0.9776
  214C14H8  CA6 5119  19.174   5.052  52.895  0.6954 -0.3614  0.7417
  214C14H8  CA7 5120  19.233   5.182  52.874  0.2824 -0.4921 -0.1611
  214C14H8  HA1 5121  19.067   5.150  53.341  0.1699 -0.1968  0.1721
  214C14H8  HA2 5122  18.931   4.943  53.360  0.6267 -0.1258  0.2488
  214C14H8  HA3 5123  18.907   4.789  53.165  1.0445 -0.9250  1.6568
  214C14H8  HA4 5124  19.025   4.835  52.961 -0.3703 -0.5764  0.3476
  214C14H8  CA8 5125  19.122   5.112  53.129 -0.1607  0.1140  0.5715
  214C14H8  CA9 5126  19.305   5.212  52.751  0.1694 -0.3909  0.3931
  214C14H8 CA10 5127  19.232   5.280  52.978  0.2398 -0.8462  0.4362
  214C14H8 CA11 5128  19.172   5.247  53.105 -0.6217  0.1066  0.1732
  214C14H8 CA12 5129  19.363   5.339  52.738  0.5610 -0.0919  0.2335
  214C14H8  HA5 5130  19.324   5.144  52.669 -0.2545 -0.5361  0.4140
  214C14H8 CA13 5131  19.284   5.410  52.954  0.0349 -1.1298 -0.1007
  214C14H8  Br2 5132  19.191   5.371  53.245  0.0234 -0.1246 -0.0817
  214C14H8 CA14 5133  19.342   5.441  52.831 -0.3359 -0.5071  0.3552
  214C14H8  HA6 5134  19.423   5.360  52.651  0.2219 -2.1756 -0.5344
  214C14H8  HA7 5135  19.295   5.487  53.029  0.7753 -0.0758 -1.2587
  214C14H8  HA8 5136  19.379   5.541  52.812  0.9104 -1.0519 -0.1341
  215C14H8  Br1 5137  19.058   4.254  54.056  0.1387 -0.2135 -0.0552
  215C14H8  CA1 5138  18.936   4.462  53.568  0.0008  0.2344  0.5232
  215C14H8  CA2 5139  18.864   4.344  53.550 -0.6154 -0.8960 -0.2320
  215C14H8  CA3 5140  18.874   4.240  53.640  0.0150 -0.2263 -0.2861
  215C14H8  CA4 5141  18.943   4.256  53.764  0.6190 -0.6258 -0.3640
  215C14H8  CA5 5142  18.996   4.386  53.796  0.2226 -0.4430  0.0095
  215C14H8  CA6 5143  19.065   4.405  53.922  0.1422 -0.1616 -0.1884
  215C14H8  CA7 5144  19.114   4.539  53.951 -0.2126  0.3430  0.0588
  215C14H8  HA1 5145  18.934   4.537  53.490  1.4587 -1.7309 -1.4738
  215C14H8  HA2 5146  18.812   4.331  53.457  1.6048 -1.7778 -1.3902
  215C14H8  HA3 5147  18.828   4.148  53.608  1.6869 -0.0664 -3.3280
  215C14H8  HA4 5148  18.961   4.166  53.819  0.7738  0.7489  1.9061
  215C14H8  CA8 5149  18.992   4.492  53.694 -0.2914  0.5021  0.3552
  215C14H8  CA9 5150  19.179   4.562  54.075 -0.1168 -0.1878  1.2126
  215C14H8 CA10 5151  19.113   4.643  53.854 -0.0705 -0.0132  0.2859
  215C14H8 CA11 5152  19.055   4.614  53.724 -0.7156 -0.1587 -0.3188
  215C14H8 CA12 5153  19.240   4.684  54.106 -0.0710  0.0577  0.6020
  215C14H8  HA5 5154  19.167   4.497  54.160 -1.6305 -1.9500 -0.3144
  215C14H8 CA13 5155  19.177   4.765  53.885  0.0146  0.4792 -0.7935
  215C14H8  Br2 5156  19.054   4.761  53.602 -0.0316  0.0561 -0.3631
  215C14H8 CA14 5157  19.238   4.788  54.010  0.5453  0.3919  0.3337
  215C14H8  HA6 5158  19.287   4.707  54.200  1.4655 -0.4251 -0.0293
  215C14H8  HA7 5159  19.188   4.854  53.825  0.8812  0.4400 -0.7021
  215C14H8  HA8 5160  19.282   4.883  54.036  0.7797  0.5078 -0.4503
  216C14H8  Br1 5161  18.989   4.510  54.436 -0.1547  0.2051  0.1544
  216C14H8  CA1 5162  18.825   4.716  54.904 -0.2694  0.0580 -0.2165
  216C14H8  CA2 5163  18.787   4.587  54.938  0.0196 -0.5048 -0.3236
  216C14H8  CA3 5164  18.793   4.482  54.850 -0.3288 -0.7395 -0.0388
  216C14H8  CA4 5165  18.859   4.500  54.726  0.1736  0.2686  0.3851
  216C14H8  CA5 5166  18.907   4.633  54.688 -0.1615  0.2473 -0.7912
  216C14H8  CA6 5167  18.973   4.655  54.561  0.3985 -0.5780  0.9178
  216C14H8  CA7 5168  19.026   4.786  54.536  0.1090  0.1327 -0.4450
  216C14H8  HA1 5169  18.811   4.787  54.984 -0.9106  0.8054 -0.9822
  216C14H8  HA2 5170  18.741   4.574  55.035 -2.7127  1.2180 -1.3263
  216C14H8  HA3 5171  18.748   4.385  54.869  1.4932 -1.5260  0.3923
  216C14H8  HA4 5172  18.877   4.414  54.664  1.0262  2.0809 -1.9576
  216C14H8  CA8 5173  18.895   4.740  54.781  0.0054  0.5143 -0.0045
  216C14H8  CA9 5174  19.093   4.813  54.416  0.2482 -0.5269  0.5073
  216C14H8 CA10 5175  19.019   4.889  54.632  0.2444 -0.3450 -0.3206
  216C14H8 CA11 5176  18.945   4.873  54.756  0.6696 -0.0369  0.1015
  216C14H8 CA12 5177  19.158   4.932  54.390  0.1153  0.1234 -0.1969
  216C14H8  HA5 5178  19.094   4.741  54.335  1.7858 -0.5575  0.5436
  216C14H8 CA13 5179  19.076   5.017  54.603  0.2799 -0.0446  0.5479
  216C14H8  Br2 5180  18.921   5.013  54.881 -0.1664  0.0901  0.0535
  216C14H8 CA14 5181  19.145   5.042  54.481  0.1199 -0.2479  0.2248
  216C14H8  HA6 5182  19.202   4.956  54.294  2.5260 -0.4375  0.7324
  216C14H8  HA7 5183  19.063   5.100  54.671  0.3595 -0.2388  0.8047
  216C14H8  HA8 5184  19.185   5.139  54.452  0.0681 -0.0826  0.6998
  217C14H8  Br1 5185   0.230   6.371  49.158  0.3054 -0.1023 -0.0113
  217C14H8  CA1 5186   0.213   6.548  48.645  0.3415  0.0113 -0.8087
  217C14H8  CA2 5187   0.165   6.420  48.614 -0.1692 -0.0218 -0.2903
  217C14H8  CA3 5188   0.133   6.326  48.709  0.6322 -0.7731  0.5843
  217C14H8  CA4 5189   0.145   6.368  48.841  0.4298  0.9908  0.1238
  217C14H8  CA5 5190   0.208   6.485  48.878  0.4822  0.1764 -0.9725
  217C14H8  CA6 5191   0.250   6.506  49.016 -0.3137  0.4365 -0.1086
  217C14H8  CA7 5192   0.315   6.627  49.053  0.1060 -0.2908  0.3900
  217C14H8  HA1 5193   0.237   6.615  48.564  0.3145 -0.5593 -1.2901
  217C14H8  HA2 5194   0.159   6.401  48.508 -0.5182  0.7551 -0.4170
  217C14H8  HA3 5195   0.089   6.231  48.682  2.2159 -1.0791 -1.0443
  217C14H8  HA4 5196   0.110   6.307  48.923  1.6009  0.5249  0.2803
  217C14H8  CA8 5197   0.237   6.579  48.780  0.1803  0.5183 -0.1390
  217C14H8  CA9 5198   0.357   6.654  49.187  0.2440 -0.0092  0.5137
  217C14H8 CA10 5199   0.352   6.722  48.946 -0.4802 -0.1581  0.2230
  217C14H8 CA11 5200   0.317   6.699  48.810 -0.1306 -0.0777  0.4766
  217C14H8 CA12 5201   0.412   6.782  49.221  0.1937  0.2840 -0.3049
  217C14H8  HA5 5202   0.338   6.585  49.268 -0.9218 -0.8471 -0.4477
  217C14H8 CA13 5203   0.425   6.836  48.984 -0.8304  0.3005  0.8293
  217C14H8  Br2 5204   0.365   6.830  48.677 -0.0534 -0.1794  0.2075
  217C14H8 CA14 5205   0.451   6.871  49.117 -0.2394  0.0753  0.3395
  217C14H8  HA6 5206   0.429   6.819  49.320 -2.2822  0.1998  0.1703
  217C14H8  HA7 5207   0.454   6.916  48.917  0.4333  0.7716  1.9287
  217C14H8  HA8 5208   0.510   6.957  49.145  0.5971 -0.8654  1.5402
  218C14H8  Br1 5209   0.115   6.550  49.547  0.0391  0.1257  0.1405
  218C14H8  CA1 5210  19.467   6.740  50.010 -0.1588 -0.3737 -0.7646
  218C14H8  CA2 5211  19.415   6.615  50.034  0.2548 -0.3109 -0.8828
  218C14H8  CA3 5212  19.449   6.509  49.952 -0.4534  0.0061 -0.2991
  218C14H8  CA4 5213  19.529   6.532  49.837 -0.3534  0.3819  0.0845
  218C14H8  CA5 5214   0.015   6.664  49.799  0.1356  0.8212  0.1027
  218C14H8  CA6 5215   0.078   6.692  49.673  0.1798  0.1537 -0.2257
  218C14H8  CA7 5216   0.121   6.826  49.641 -0.4617  0.9605  0.3034
  218C14H8  HA1 5217  19.423   6.810  50.079 -0.6380 -0.7370 -0.6977
  218C14H8  HA2 5218  19.344   6.596  50.113  3.8701  1.8020  3.0670
  218C14H8  HA3 5219  19.407   6.412  49.972 -0.1551 -0.0574  0.0025
  218C14H8  HA4 5220  19.542   6.452  49.766  0.3908  0.0085  0.6345
  218C14H8  CA8 5221  19.541   6.772  49.891 -0.2437  0.6272 -0.2509
  218C14H8  CA9 5222   0.196   6.857  49.526  0.5140  0.1736 -0.0617
  218C14H8 CA10 5223   0.089   6.933  49.733 -0.1017  0.2490  0.0781
  218C14H8 CA11 5224   0.024   6.902  49.855  0.1014 -0.2806  0.1957
  218C14H8 CA12 5225   0.232   6.986  49.490  0.6834 -0.4125 -0.0118
  218C14H8  HA5 5226   0.227   6.779  49.458  0.7851  0.9097 -0.8103
  218C14H8 CA13 5227   0.123   7.066  49.694 -0.1537  0.2896 -0.2172
  218C14H8  Br2 5228   0.003   7.037  49.986  0.3559  0.0526  0.0410
  218C14H8 CA14 5229   0.199   7.088  49.577  0.0065 -0.1979 -0.0906
  218C14H8  HA6 5230   0.290   7.000  49.400  0.3390  0.2317 -0.1314
  218C14H8  HA7 5231   0.098   7.149  49.758  4.0294  0.3623  1.4863
  218C14H8  HA8 5232   0.226   7.189  49.547  0.0084 -0.8478 -2.3705
  219C14H8  Br1 5233  19.533   5.920  50.790 -0.1123  0.0643  0.1628
  219C14H8  CA1 5234  19.399   6.143  50.329 -0.1943 -0.4815 -0.6228
  219C14H8  CA2 5235  19.345   6.018  50.293 -0.0483  0.5893 -0.3193
  219C14H8  CA3 5236  19.355   5.907  50.385  0.0483  0.1225  0.1659
  219C14H8  CA4 5237  19.415   5.925  50.507  0.0207 -0.0331 -0.0657
  219C14H8  CA5 5238  19.467   6.052  50.547 -0.2638 -0.1771  0.0733
  219C14H8  CA6 5239  19.532   6.075  50.673  0.3842 -0.4957  0.0705
  219C14H8  CA7 5240   0.050   6.195  50.702 -0.5065  0.4607  0.4383
  219C14H8  HA1 5241  19.406   6.215  50.249 -1.7383  0.5856  0.1843
  219C14H8  HA2 5242  19.294   6.008  50.198 -0.7516 -1.8140  0.2979
  219C14H8  HA3 5243  19.306   5.815  50.358  0.0963  0.0555  0.3029
  219C14H8  HA4 5244  19.414   5.837  50.570 -1.8135  1.5943  2.2670
  219C14H8  CA8 5245  19.462   6.159  50.455 -0.6549  0.3962 -0.0914
  219C14H8  CA9 5246   0.120   6.212  50.825 -0.7311 -0.6731 -0.3555
  219C14H8 CA10 5247   0.036   6.302  50.613 -0.4181  1.1345 -0.0900
  219C14H8 CA11 5248  19.527   6.284  50.490  0.0229 -0.2597 -0.4228
  219C14H8 CA12 5249   0.191   6.333  50.852 -0.1935 -0.9578 -0.4575
  219C14H8  HA5 5250   0.128   6.138  50.903 -0.4261 -0.9416 -0.6354
  219C14H8 CA13 5251   0.113   6.418  50.642 -0.7112 -0.5720 -0.3978
  219C14H8  Br2 5252  19.542   6.422  50.360  0.2308 -0.3051 -0.1138
  219C14H8 CA14 5253   0.193   6.436  50.758  1.2374 -0.1088 -0.2469
  219C14H8  HA6 5254   0.258   6.347  50.935  0.7241  0.4116 -1.4089
  219C14H8  HA7 5255   0.114   6.507  50.580 -0.8576 -0.2238  0.0951
  219C14H8  HA8 5256   0.264   6.517  50.761 -0.3989  1.3259  1.2969
  220C14H8  Br1 5257  19.399   6.149  51.151  0.4534 -0.0049  0.0975
  220C14H8  CA1 5258  19.259   6.364  51.624 -0.0152  0.3634 -0.1219
  220C14H8  CA2 5259  19.179   6.252  51.646  0.4351  0.1187 -0.2730
  220C14H8  CA3 5260  19.174   6.147  51.553  0.2013 -0.3249  0.3180
  220C14H8  CA4 5261  19.253   6.157  51.438 -0.7589  0.3068 -1.0814
  220C14H8  CA5 5262  19.332   6.274  51.407 -0.0172  0.3417  0.4515
  220C14H8  CA6 5263  19.396   6.292  51.282  0.4247 -0.0040 -0.6511
  220C14H8  CA7 5264  19.464   6.414  51.255 -0.1981  0.0148 -0.0202
  220C14H8  HA1 5265  19.263   6.432  51.708 -0.0461  0.7270 -0.4112
  220C14H8  HA2 5266  19.127   6.236  51.739  1.9572  2.7763  1.1142
  220C14H8  HA3 5267  19.104   6.065  51.567 -1.8035  1.2576 -0.3043
  220C14H8  HA4 5268  19.248   6.072  51.371  1.3956 -2.1848  1.7993
  220C14H8  CA8 5269  19.327   6.378  51.500  0.8083  0.2418  0.3143
  220C14H8  CA9 5270  19.531   6.435  51.133 -0.2994  0.3249  0.6399
  220C14H8 CA10 5271  19.463   6.518  51.354  0.6875 -0.3412  0.3398
  220C14H8 CA11 5272  19.392   6.499  51.474 -0.8831  0.8463  0.0163
  220C14H8 CA12 5273   0.040   6.560  51.100  0.3325  0.5355  0.4130
  220C14H8  HA5 5274  19.539   6.361  51.055 -1.0621  0.1055  0.7697
  220C14H8 CA13 5275  19.536   6.639  51.327 -0.3481 -1.0721  1.1927
  220C14H8  Br2 5276  19.358   6.650  51.590  0.2665  0.0703  0.0960
  220C14H8 CA14 5277   0.039   6.659  51.199 -0.0895 -0.2012 -0.2835
  220C14H8  HA6 5278   0.097   6.577  51.010 -0.8656 -0.9163 -0.6572
  220C14H8  HA7 5279  19.544   6.727  51.390 -0.1419 -0.9959  1.0597
  220C14H8  HA8 5280   0.099   6.745  51.174 -0.7752  0.6544  0.9060
  221C14H8  Br1 5281  19.300   5.504  52.360 -0.1727 -0.2702  0.0897
  221C14H8  CA1 5282  19.168   5.728  51.900 -0.6394  0.4852 -0.1425
  221C14H8  CA2 5283  19.096   5.618  51.870 -0.3609  0.0248  0.0328
  221C14H8  CA3 5284  19.092   5.510  51.963  0.3119  0.2893  0.6548
  221C14H8  CA4 5285  19.158   5.523  52.086 -0.2714 -0.3308 -0.2284
  221C14H8  CA5 5286  19.226   5.643  52.118  0.0653  0.7794  0.0568
  221C14H8  CA6 5287  19.300   5.658  52.241 -0.4994  0.0942  0.5802
  221C14H8  CA7 5288  19.364   5.777  52.270 -0.3431  0.6727 -0.1012
  221C14H8  HA1 5289  19.177   5.794  51.815 -0.1106  2.5612  1.4914
  221C14H8  HA2 5290  19.043   5.611  51.776 -4.3554  2.0709  2.0191
  221C14H8  HA3 5291  19.028   5.425  51.943 -0.6257  1.3409 -0.9214
  221C14H8  HA4 5292  19.162   5.434  52.148  1.0979  0.0526  0.2452
  221C14H8  CA8 5293  19.230   5.748  52.023  0.3290 -0.3029 -0.1361
  221C14H8  CA9 5294  19.441   5.798  52.386 -0.1731 -0.7913 -0.6377
  221C14H8 CA10 5295  19.360   5.885  52.178  0.0259 -0.1383  0.5548
  221C14H8 CA11 5296  19.296   5.871  52.053 -0.3178  0.0292 -0.4093
  221C14H8 CA12 5297  19.506   5.917  52.417 -0.9412 -0.5661  0.0907
  221C14H8  HA5 5298  19.474   5.717  52.450  0.9315 -0.5323 -0.8730
  221C14H8 CA13 5299  19.425   6.005  52.205 -0.2291 -0.2312 -0.3693
  221C14H8  Br2 5300  19.316   6.009  51.922 -0.0536 -0.0704 -0.1028
  221C14H8 CA14 5301  19.497   6.029  52.330 -0.0567  0.1286  0.2447
  221C14H8  HA6 5302  19.550   5.933  52.514 -0.8670 -0.8367  0.0990
  221C14H8  HA7 5303  19.412   6.099  52.153  0.0789 -0.5096 -0.9681
  221C14H8  HA8 5304  19.544   6.121  52.359  0.0154 -0.6820  2.8530
  222C14H8  Br1 5305  19.208   5.738  52.752 -0.1969 -0.0309  0.2422
  222C14H8  CA1 5306  19.074   5.945  53.230 -0.1836 -0.6622 -0.3512
  222C14H8  CA2 5307  19.014   5.824  53.268 -0.8576 -0.4605 -0.5393
  222C14H8  CA3 5308  19.029   5.721  53.186 -0.0024 -0.1839 -0.4879
  222C14H8  CA4 5309  19.088   5.738  53.057  0.1509  0.0922  0.6835
  222C14H8  CA5 5310  19.151   5.858  53.017 -0.0655  0.1710  0.3588
  222C14H8  CA6 5311  19.216   5.871  52.894  0.1834 -0.0042  0.4492
  222C14H8  CA7 5312  19.281   5.998  52.870  0.0948 -0.5838 -0.0410
  222C14H8  HA1 5313  19.051   6.029  53.294 -0.7546 -0.1771 -1.1832
  222C14H8  HA2 5314  18.965   5.826  53.364 -0.1021  0.6978 -0.1790
  222C14H8  HA3 5315  18.969   5.633  53.202  0.9503 -0.7599 -0.0389
  222C14H8  HA4 5316  19.087   5.659  52.983  0.7809  2.1618 -1.5628
  222C14H8  CA8 5317  19.153   5.964  53.112  0.7946 -0.6705  0.5306
  222C14H8  CA9 5318  19.339   6.022  52.739  0.1586 -0.3042  0.0299
  222C14H8 CA10 5319  19.283   6.104  52.963  0.0748 -0.0777  0.0646
  222C14H8 CA11 5320  19.221   6.085  53.089  0.0243 -0.3103 -0.5110
  222C14H8 CA12 5321  19.401   6.146  52.703  0.1546  0.1996 -0.6317
  222C14H8  HA5 5322  19.322   5.948  52.662 -3.7031  0.9825 -0.4648
  222C14H8 CA13 5323  19.342   6.227  52.922  0.2257 -0.0021  0.0047
  222C14H8  Br2 5324  19.222   6.228  53.225  0.2556  0.1558 -0.0266
  222C14H8 CA14 5325  19.408   6.244  52.799  0.5373 -0.4819  0.4500
  222C14H8  HA6 5326  19.454   6.150  52.609 -1.3500 -1.1373 -1.5518
  222C14H8  HA7 5327  19.340   6.306  52.996  2.0426 -1.4923  1.7172
  222C14H8  HA8 5328  19.449   6.341  52.776 -0.1090 -0.3313 -0.0626
  223C14H8  Br1 5329  19.096   5.141  54.048 -0.2447 -0.2479 -0.0424
  223C14H8  CA1 5330  18.937   5.321  53.573  0.4448 -0.1316 -0.4296
  223C14H8  CA2 5331  18.882   5.189  53.554  0.0096 -1.3504  0.4384
  223C14H8  CA3 5332  18.900   5.084  53.649 -0.7160  0.1741  0.5341
  223C14H8  CA4 5333  18.974   5.115  53.762 -0.2989  0.2767 -0.3284
  223C14H8  CA5 5334  19.019   5.251  53.794  0.3323 -0.4098 -0.5488
  223C14H8  CA6 5335  19.091   5.276  53.915 -0.1285 -0.4564  0.3449
  223C14H8  CA7 5336  19.140   5.406  53.943 -0.4930 -0.4370  0.6872
  223C14H8  HA1 5337  18.922   5.394  53.495 -0.0340  0.8910  0.5937
  223C14H8  HA2 5338  18.831   5.168  53.461  1.4287 -2.0789 -0.2004
  223C14H8  HA3 5339  18.853   4.987  53.638  0.6851 -0.3943 -0.5455
  223C14H8  HA4 5340  18.980   5.038  53.838 -0.9213  0.1657 -0.3868
  223C14H8  CA8 5341  19.009   5.353  53.694  0.1069  0.7289  0.0036
  223C14H8  CA9 5342  19.219   5.430  54.060 -0.6145 -0.0170  0.4190
  223C14H8 CA10 5343  19.119   5.513  53.853  0.0567 -0.2975  0.1301
  223C14H8 CA11 5344  19.055   5.485  53.726  0.5590 -0.3697 -0.0343
  223C14H8 CA12 5345  19.277   5.558  54.087 -0.2906 -0.5286  0.0525
  223C14H8  HA5 5346  19.237   5.354  54.135 -0.5569  1.7844  2.2873
  223C14H8 CA13 5347  19.165   5.646  53.883  0.2963  0.2282  0.7319
  223C14H8  Br2 5348  19.050   5.621  53.595  0.0250 -0.0279  0.1004
  223C14H8 CA14 5349  19.251   5.665  53.997  0.6618 -0.0556 -0.1284
  223C14H8  HA6 5350  19.328   5.589  54.177 -0.6854  2.0622 -0.5560
  223C14H8  HA7 5351  19.149   5.737  53.827 -0.7703 -0.5824 -0.2857
  223C14H8  HA8 5352  19.283   5.763  54.029  2.3691 -0.6027 -0.1069
  224C14H8  Br1 5353  18.937   5.344  54.464 -0.0823  0.0464 -0.1210
  224C14H8  CA1 5354  18.821   5.601  54.925 -1.0864 -0.7003  0.1356
  224C14H8  CA2 5355  18.770   5.479  54.966  0.6762  0.0413 -0.6000
  224C14H8  CA3 5356  18.775   5.368  54.879  0.1413 -0.0443 -0.8361
  224C14H8  CA4 5357  18.843   5.371  54.761 -0.2940 -0.6260  0.0607
  224C14H8  CA5 5358  18.888   5.497  54.704 -0.0330  0.1834 -0.1139
  224C14H8  CA6 5359  18.949   5.499  54.577  0.4315 -0.5619  0.3536
  224C14H8  CA7 5360  19.010   5.619  54.535 -0.1810 -0.7126  0.3511
  224C14H8  HA1 5361  18.820   5.683  54.995 -1.3152  0.6415 -1.3949
  224C14H8  HA2 5362  18.722   5.473  55.063  0.3202 -0.0813 -0.7824
  224C14H8  HA3 5363  18.741   5.275  54.923  0.1712  0.3953  0.1484
  224C14H8  HA4 5364  18.847   5.281  54.701 -2.0276 -0.2842 -0.5745
  224C14H8  CA8 5365  18.884   5.612  54.793 -0.1965  0.1386 -0.0069
  224C14H8  CA9 5366  19.076   5.636  54.412 -0.0094  0.8593  0.4714
  224C14H8 CA10 5367  19.018   5.730  54.625  0.6701  1.1039  0.5228
  224C14H8 CA11 5368  18.951   5.731  54.745 -0.0805  0.0217  0.1050
  224C14H8 CA12 5369  19.135   5.755  54.370  0.8507 -0.5887  0.1729
  224C14H8  HA5 5370  19.093   5.550  54.349  1.7540  0.3731  1.5896
  224C14H8 CA13 5371  19.094   5.845  54.587  0.0651 -0.3207 -0.3960
  224C14H8  Br2 5372  18.957   5.878  54.869 -0.2948 -0.1384 -0.0948
  224C14H8 CA14 5373  19.152   5.860  54.456 -0.0725  0.2898 -0.2776
  224C14H8  HA6 5374  19.197   5.757  54.281 -0.8253  1.2626 -0.9903
  224C14H8  HA7 5375  19.111   5.938  54.640 -1.4787  0.0528 -0.5110
  224C14H8  HA8 5376  19.216   5.944  54.433 -2.0372  2.1026  0.7613
  225C14H8  Br1 5377   0.692   1.042  49.023 -0.0078  0.0850  0.0542
  225C14H8  CA1 5378   0.510   1.288  48.569 -0.0375  0.0430  0.2048
  225C14H8  CA2 5379   0.449   1.167  48.528 -0.5669 -0.1476 -0.1629
  225C14H8  CA3 5380   0.466   1.054  48.614 -0.6551  0.1658 -0.2172
  225C14H8  CA4 5381   0.538   1.061  48.735  0.5730 -0.1076  0.2202
  225C14H8  CA5 5382   0.602   1.183  48.774  0.3566 -0.0691  0.9839
  225C14H8  CA6 5383   0.673   1.191  48.898  0.4305 -0.2117  0.1415
  225C14H8  CA7 5384   0.731   1.321  48.933 -0.2894 -0.1854 -0.4420
  225C14H8  HA1 5385   0.483   1.370  48.504  1.5946 -0.1221 -0.7099
  225C14H8  HA2 5386   0.399   1.165  48.432 -1.1977 -0.0338  0.1557
  225C14H8  HA3 5387   0.421   0.958  48.594  0.0535 -0.6708  2.0642
  225C14H8  HA4 5388   0.533   0.977  48.802 -0.9098  0.9199  1.4199
  225C14H8  CA8 5389   0.584   1.302  48.692  0.6765 -0.3407  0.1455
  225C14H8  CA9 5390   0.820   1.329  49.049 -0.3135  0.4898  0.0678
  225C14H8 CA10 5391   0.716   1.435  48.850  0.1144 -0.6369  0.3698
  225C14H8 CA11 5392   0.641   1.427  48.727  0.0769 -0.3574  0.1086
  225C14H8 CA12 5393   0.859   1.453  49.091 -0.0523 -0.8663  0.2794
  225C14H8  HA5 5394   0.858   1.243  49.103  0.1327 -0.6320 -1.9729
  225C14H8 CA13 5395   0.765   1.561  48.891 -0.3578 -0.0057  0.1790
  225C14H8  Br2 5396   0.621   1.575  48.613 -0.0653  0.3204  0.3135
  225C14H8 CA14 5397   0.834   1.571  49.013  0.0128  0.4615 -0.7167
  225C14H8  HA6 5398   0.913   1.470  49.183  0.4868 -1.1366  0.0194
  225C14H8  HA7 5399   0.748   1.650  48.832 -0.7154  0.6181  1.2070
  225C14H8  HA8 5400   0.878   1.664  49.047 -0.5944  0.3911  0.2942
  226C14H8  Br1 5401   0.602   1.314  49.445  0.0851 -0.1830 -0.1111
  226C14H8  CA1 5402   0.385   1.543  49.874 -0.2805  0.2309 -0.2788
  226C14H8  CA2 5403   0.332   1.419  49.918  0.1146 -0.2603  0.4800
  226C14H8  CA3 5404   0.365   1.310  49.833  0.4613 -0.0756  0.4468
  226C14H8  CA4 5405   0.442   1.325  49.717 -0.0669 -1.0094  0.5298
  226C14H8  CA5 5406   0.490   1.452  49.674  0.3849 -0.0020 -0.0204
  226C14H8  CA6 5407   0.564   1.468  49.554  0.3863  0.0743  0.2952
  226C14H8  CA7 5408   0.610   1.598  49.515 -0.3005  0.2424  0.1835
  226C14H8  HA1 5409   0.364   1.626  49.939  0.3087  2.0154 -2.3083
  226C14H8  HA2 5410   0.280   1.410  50.012  1.4365  0.4196  1.2855
  226C14H8  HA3 5411   0.349   1.207  49.858  0.1299 -0.6187 -1.9154
  226C14H8  HA4 5412   0.461   1.232  49.665 -0.7444  0.3979 -2.3690
  226C14H8  CA8 5413   0.457   1.567  49.753  0.1528  0.0437 -0.5454
  226C14H8  CA9 5414   0.695   1.616  49.400  0.1358  0.0138  0.5842
  226C14H8 CA10 5415   0.586   1.709  49.600  0.5794  0.4060 -0.2304
  226C14H8 CA11 5416   0.512   1.690  49.718  0.5506  0.4413 -0.3796
  226C14H8 CA12 5417   0.736   1.749  49.362  0.3905 -0.3268 -0.2460
  226C14H8  HA5 5418   0.735   1.531  49.347  0.1165 -0.3083  1.0742
  226C14H8 CA13 5419   0.622   1.840  49.560  0.5461 -0.0435  0.5051
  226C14H8  Br2 5420   0.481   1.832  49.843  0.0450  0.4787  0.3454
  226C14H8 CA14 5421   0.699   1.856  49.445  0.6964 -1.0113 -0.4960
  226C14H8  HA6 5422   0.796   1.770  49.275 -1.1795 -0.4352 -1.3632
  226C14H8  HA7 5423   0.602   1.933  49.611 -0.3013  0.7154 -1.1818
  226C14H8  HA8 5424   0.738   1.950  49.407 -2.6295  0.5153 -0.3156
  227C14H8  Br1 5425   0.496   0.647  50.682  0.2535  0.3113 -0.0091
  227C14H8  CA1 5426   0.318   0.853  50.211  0.0420  0.6018 -0.6661
  227C14H8  CA2 5427   0.245   0.737  50.192  0.3587  0.0917 -0.4409
  227C14H8  CA3 5428   0.251   0.634  50.286  0.1204 -0.2881 -0.7339
  227C14H8  CA4 5429   0.333   0.654  50.401  0.4417  0.2194 -0.0436
  227C14H8  CA5 5430   0.401   0.773  50.428  0.1039 -0.5749 -0.0755
  227C14H8  CA6 5431   0.477   0.791  50.547  0.1223 -0.0711 -0.2190
  227C14H8  CA7 5432   0.532   0.918  50.576 -0.2383 -0.5819  0.4477
  227C14H8  HA1 5433   0.303   0.924  50.132  0.6265  1.4634 -0.0133
  227C14H8  HA2 5434   0.182   0.744  50.105  0.3878  0.8902 -0.3999
  227C14H8  HA3 5435   0.203   0.537  50.277 -0.6285  0.0019  0.0838
  227C14H8  HA4 5436   0.329   0.570  50.470 -0.4990 -0.0776 -0.4442
  227C14H8  CA8 5437   0.390   0.879  50.333  0.0886  0.4756 -0.2876
  227C14H8  CA9 5438   0.611   0.932  50.691  0.2290 -0.1981 -0.0841
  227C14H8 CA10 5439   0.519   1.027  50.484 -0.3241  0.7587 -0.1294
  227C14H8 CA11 5440   0.451   1.005  50.357  0.4695 -0.1432 -0.2054
  227C14H8 CA12 5441   0.660   1.058  50.729 -0.1816 -0.3496  0.1789
  227C14H8  HA5 5442   0.639   0.856  50.763  1.0254  0.1747  0.0064
  227C14H8 CA13 5443   0.576   1.152  50.520  0.2207 -0.0862  0.4970
  227C14H8  Br2 5444   0.413   1.154  50.243 -0.0804 -0.1800  0.0578
  227C14H8 CA14 5445   0.643   1.167  50.643 -0.1304 -0.0002 -0.2260
  227C14H8  HA6 5446   0.721   1.069  50.817  0.3741 -3.4548  0.2203
  227C14H8  HA7 5447   0.566   1.234  50.452 -1.1685  1.3493  2.3947
  227C14H8  HA8 5448   0.681   1.265  50.670  1.0870 -0.0806 -1.5713
  228C14H8  Br1 5449   0.354   0.914  51.084  0.2233 -0.0196 -0.1032
  228C14H8  CA1 5450   0.175   1.163  51.519 -0.8571 -0.0910  0.7329
  228C14H8  CA2 5451   0.117   1.041  51.551 -0.2028 -0.0258  0.2924
  228C14H8  CA3 5452   0.117   0.926  51.469  0.5309 -0.1822  0.1523
  228C14H8  CA4 5453   0.186   0.935  51.349 -0.6233  1.0409 -0.0202
  228C14H8  CA5 5454   0.249   1.060  51.312  0.2422  0.1790 -0.0218
  228C14H8  CA6 5455   0.330   1.068  51.195 -0.1645  0.4419 -0.3224
  228C14H8  CA7 5456   0.376   1.192  51.150  0.2348 -0.3986 -0.3907
  228C14H8  HA1 5457   0.167   1.242  51.593 -0.1809  0.7541 -0.0847
  228C14H8  HA2 5458   0.072   1.022  51.647  0.2204 -1.3261  0.2377
  228C14H8  HA3 5459   0.071   0.837  51.508  0.8775  0.1176  1.2465
  228C14H8  HA4 5460   0.197   0.845  51.290  0.4037  2.2955 -1.7604
  228C14H8  CA8 5461   0.237   1.174  51.395 -0.0683  0.1668  0.2737
  228C14H8  CA9 5462   0.446   1.201  51.027  0.3526  0.3902  0.2619
  228C14H8 CA10 5463   0.367   1.307  51.233  0.0972  0.5050  0.2183
  228C14H8 CA11 5464   0.302   1.297  51.362 -0.4999  0.5856 -0.0298
  228C14H8 CA12 5465   0.515   1.319  50.988 -0.5502 -0.1350  0.0665
  228C14H8  HA5 5466   0.450   1.120  50.956 -0.6869 -0.1049  0.7602
  228C14H8 CA13 5467   0.421   1.432  51.186  0.2735 -0.3388 -0.3002
  228C14H8  Br2 5468   0.310   1.448  51.485 -0.0057  0.1576  0.1254
  228C14H8 CA14 5469   0.496   1.437  51.066  0.0140  0.0078  0.1166
  228C14H8  HA6 5470   0.571   1.314  50.895 -1.9168 -2.0724 -0.6996
  228C14H8  HA7 5471   0.415   1.519  51.249 -2.9959 -0.4872 -0.3034
  228C14H8  HA8 5472   0.546   1.530  51.042  0.4959  0.2176  1.8626
  229C14H8  Br1 5473   0.176   0.313  52.358 -0.4239 -0.0779 -0.2193
  229C14H8  CA1 5474   0.074   0.453  51.855 -0.0434 -0.4757 -0.3755
  229C14H8  CA2 5475   0.018   0.328  51.835  0.1203 -0.2812 -0.2467
  229C14H8  CA3 5476   0.013   0.238  51.947 -0.0355  0.3081  0.5009
  229C14H8  CA4 5477   0.056   0.265  52.076  0.3321  0.1632  0.3687
  229C14H8  CA5 5478   0.119   0.398  52.094  0.0276 -0.1391  0.4846
  229C14H8  CA6 5479   0.180   0.439  52.210 -0.6952  0.1683  0.2242
  229C14H8  CA7 5480   0.236   0.566  52.234  0.0757  0.0324 -0.6356
  229C14H8  HA1 5481   0.076   0.515  51.767  3.8637  1.7803  1.1326
  229C14H8  HA2 5482  19.525   0.292  51.745 -2.7808  1.0614  0.6829
  229C14H8  HA3 5483  19.521   0.144  51.925  0.3746 -0.2472  1.9139
  229C14H8  HA4 5484   0.038   0.193  52.154 -0.0104 -0.7146 -0.5053
  229C14H8  CA8 5485   0.130   0.490  51.983 -0.4104 -0.7133 -0.2248
  229C14H8  CA9 5486   0.297   0.595  52.360  0.7281 -0.1618  0.0377
  229C14H8 CA10 5487   0.247   0.657  52.129  0.2776  0.8593 -0.1516
  229C14H8 CA11 5488   0.196   0.618  52.001  0.0065 -0.6918  0.2560
  229C14H8 CA12 5489   0.358   0.722  52.380 -0.2683  0.1498 -0.1227
  229C14H8  HA5 5490   0.318   0.522  52.437 -0.5901  0.2615  0.8180
  229C14H8 CA13 5491   0.305   0.782  52.155 -0.0663  0.1024  0.1395
  229C14H8  Br2 5492   0.212   0.739  51.850  0.1166 -0.1462 -0.0995
  229C14H8 CA14 5493   0.361   0.815  52.282 -0.5797  0.2621 -0.0137
  229C14H8  HA6 5494   0.406   0.743  52.474 -0.0611  0.3938 -0.2830
  229C14H8  HA7 5495   0.318   0.865  52.086  0.1396  0.2274  0.3292
  229C14H8  HA8 5496   0.388   0.917  52.306  0.2216  0.4399 -1.5950
  230C14H8  Br1 5497   0.102   0.532  52.703  0.3964 -0.0898  0.2616
  230C14H8  CA1 5498  19.500   0.730  53.180  0.3237 -0.6056 -0.1005
  230C14H8  CA2 5499  19.448   0.601  53.217 -0.3866 -0.1678 -0.3447
  230C14H8  CA3 5500  19.468   0.500  53.126 -0.3688  0.4247  0.5305
  230C14H8  CA4 5501  19.525   0.522  52.999  0.5401 -0.3409 -0.2384
  230C14H8  CA5 5502   0.024   0.650  52.967  0.2544 -0.4823  0.1365
  230C14H8  CA6 5503   0.093   0.672  52.841  0.1688 -0.1580  0.2490
  230C14H8  CA7 5504   0.140   0.805  52.809  0.3961  0.2885 -0.2591
  230C14H8  HA1 5505  19.477   0.803  53.256  2.4788 -1.5670  1.5310
  230C14H8  HA2 5506  19.393   0.575  53.306 -1.5575  0.1310 -0.9848
  230C14H8  HA3 5507  19.442   0.398  53.149 -2.1183  0.8687  0.6478
  230C14H8  HA4 5508  19.532   0.443  52.926  2.0595  0.1340 -0.6182
  230C14H8  CA8 5509   0.010   0.759  53.058 -0.0239 -0.1132  0.0796
  230C14H8  CA9 5510   0.214   0.829  52.691  0.2556  0.2453 -0.7758
  230C14H8 CA10 5511   0.128   0.914  52.902  0.2654  0.2051  0.0678
  230C14H8 CA11 5512   0.063   0.888  53.022  0.5516 -0.0964 -0.8264
  230C14H8 CA12 5513   0.270   0.956  52.662  0.1004  0.6596  0.7544
  230C14H8  HA5 5514   0.221   0.755  52.613 -1.3609 -1.4415  0.6495
  230C14H8 CA13 5515   0.190   1.038  52.874 -0.3385  0.3178 -0.4194
  230C14H8  Br2 5516   0.043   1.031  53.148  0.1147  0.1127  0.1612
  230C14H8 CA14 5517   0.258   1.059  52.753 -0.5505 -0.1849 -0.0087
  230C14H8  HA6 5518   0.324   0.963  52.569 -0.4951 -0.7314  0.2879
  230C14H8  HA7 5519   0.176   1.122  52.940 -1.5979  1.0981 -1.6831
  230C14H8  HA8 5520   0.301   1.154  52.724 -0.9923  0.3484  1.0657
  231C14H8  Br1 5521   0.037  18.315  53.994  0.3840  0.0009  0.0685
  231C14H8  CA1 5522  19.494   0.043  53.471 -0.2810  0.3009  0.3507
  231C14H8  CA2 5523  19.406  18.319  53.468  0.9078  0.4041 -0.4173
  231C14H8  CA3 5524  19.377  18.245  53.584 -0.0524 -0.3025 -0.3998
  231C14H8  CA4 5525  19.445  18.277  53.703  0.7367 -0.0110 -0.4594
  231C14H8  CA5 5526  19.537   0.002  53.710 -0.1348 -0.1431 -0.0951
  231C14H8  CA6 5527   0.049   0.038  53.834  0.3737  0.3689 -0.1425
  231C14H8  CA7 5528   0.126   0.158  53.838 -0.0080  0.2225  0.0190
  231C14H8  HA1 5529  19.502   0.096  53.377  2.5065  0.9854  0.9535
  231C14H8  HA2 5530  19.354  18.288  53.378  0.5839  0.4336 -0.2402
  231C14H8  HA3 5531  19.307  18.162  53.583 -2.4805  1.7050 -0.2462
  231C14H8  HA4 5532  19.415  18.208  53.780 -0.7073  0.0689 -0.9377
  231C14H8  CA8 5533   0.002   0.085  53.591 -0.2880  0.1889  0.5710
  231C14H8  CA9 5534   0.179   0.209  53.960 -0.1497 -0.2588  0.2139
  231C14H8 CA10 5535   0.157   0.236  53.717 -0.3169  0.2383  0.0905
  231C14H8 CA11 5536   0.086   0.203  53.597  0.5931  0.2187  0.2957
  231C14H8 CA12 5537   0.258   0.319  53.966 -0.4001  0.6674 -0.6494
  231C14H8  HA5 5538   0.173   0.157  54.055  0.3817  0.7111  0.7833
  231C14H8 CA13 5539   0.237   0.354  53.730 -0.1511  0.2318 -1.0988
  231C14H8  Br2 5540   0.118   0.306  53.443 -0.1927 -0.1074  0.1545
  231C14H8 CA14 5541   0.287   0.396  53.854  0.0793  0.0599  0.3989
  231C14H8  HA6 5542   0.301   0.348  54.061 -0.2099 -3.2158  0.5333
  231C14H8  HA7 5543   0.256   0.407  53.638  1.3866  1.4792 -0.0850
  231C14H8  HA8 5544   0.347   0.485  53.863 -0.8650  0.8988 -1.3720
  232C14H8  Br1 5545  19.529   0.134  54.329  0.0158 -0.2447 -0.2637
  232C14H8  CA1 5546  19.368   0.319  54.810  0.3446  0.5338  0.7694
  232C14H8  CA2 5547  19.342   0.184  54.848 -0.2074  0.2695  0.0919
  232C14H8  CA3 5548  19.358   0.080  54.753  0.4253 -0.6245  0.1597
  232C14H8  CA4 5549  19.411   0.110  54.623  0.3488  0.0489  0.1635
  232C14H8  CA5 5550  19.446   0.239  54.584  0.3844 -0.8810  0.4425
  232C14H8  CA6 5551  19.505   0.269  54.463  0.1785 -0.3772 -0.5876
  232C14H8  CA7 5552  19.548   0.404  54.436  0.3004 -0.2106  0.3826
  232C14H8  HA1 5553  19.365   0.390  54.891  1.4189  1.5807 -0.0955
  232C14H8  HA2 5554  19.290   0.165  54.940 -1.3247  0.9349 -0.3957
  232C14H8  HA3 5555  19.344  18.365  54.786 -0.2185 -0.0718  1.6465
  232C14H8  HA4 5556  19.435   0.027  54.557  0.4415  1.6046 -1.8002
  232C14H8  CA8 5557  19.428   0.348  54.681 -0.0104 -0.5849 -0.4646
  232C14H8  CA9 5558   0.062   0.433  54.310  0.2407 -0.1610  0.1828
  232C14H8 CA10 5559  19.524   0.511  54.523  0.3679 -0.0007 -0.0399
  232C14H8 CA11 5560  19.467   0.481  54.650 -0.4828 -0.5044  0.0534
  232C14H8 CA12 5561   0.097   0.561  54.275 -0.8961  1.0326 -0.4979
  232C14H8  HA5 5562   0.091   0.354  54.242 -0.4356  0.2369 -0.5772
  232C14H8 CA13 5563   0.015   0.642  54.488 -0.8762  0.6290  0.4331
  232C14H8  Br2 5564  19.428   0.624  54.779 -0.2011  0.1486  0.0473
  232C14H8 CA14 5565   0.083   0.661  54.368 -0.1193 -0.0689  0.4357
  232C14H8  HA6 5566   0.143   0.582  54.179  2.7678  0.6317  1.0940
  232C14H8  HA7 5567   0.001   0.725  54.556 -0.5580  0.0468  1.2236
  232C14H8  HA8 5568   0.109   0.762  54.338  0.7582 -0.8421 -1.5022
  233C14H8  Br1 5569   0.648   1.921  49.036 -0.2696 -0.2363  0.0351
  233C14H8  CA1 5570   0.490   2.168  48.600  0.0684 -0.2013 -0.0307
  233C14H8  CA2 5571   0.438   2.044  48.563  0.1610 -0.1932  0.9296
  233C14H8  CA3 5572   0.446   1.935  48.640  0.1784  0.4968 -0.4420
  233C14H8  CA4 5573   0.522   1.940  48.756  0.5418  0.0864  0.7239
  233C14H8  CA5 5574   0.576   2.064  48.798  0.4934  0.1954  0.2136
  233C14H8  CA6 5575   0.649   2.073  48.921  0.3321  0.1363  0.4339
  233C14H8  CA7 5576   0.697   2.201  48.969  0.1353  0.5425 -0.2021
  233C14H8  HA1 5577   0.472   2.259  48.546  0.5523  0.0051  0.1504
  233C14H8  HA2 5578   0.382   2.038  48.470  0.5945 -0.0481  0.6600
  233C14H8  HA3 5579   0.401   1.840  48.618 -0.3750  0.4136  0.9852
  233C14H8  HA4 5580   0.536   1.845  48.807  1.0712 -0.6193 -0.7111
  233C14H8  CA8 5581   0.564   2.178  48.723  0.4819 -0.0856  0.1158
  233C14H8  CA9 5582   0.761   2.221  49.094  0.2043 -0.0900  0.1928
  233C14H8 CA10 5583   0.687   2.319  48.886 -0.1926 -0.0182  0.1865
  233C14H8 CA11 5584   0.620   2.305  48.759 -0.1030  0.0258 -0.0354
  233C14H8 CA12 5585   0.814   2.342  49.135  0.1402  0.4054 -1.1163
  233C14H8  HA5 5586   0.780   2.135  49.157  1.4543 -0.4442 -0.6398
  233C14H8 CA13 5587   0.742   2.442  48.927 -0.0719 -0.1720 -0.4086
  233C14H8  Br2 5588   0.622   2.459  48.643  0.1701 -0.1571  0.1208
  233C14H8 CA14 5589   0.804   2.451  49.052 -0.3051  0.2501 -0.4313
  233C14H8  HA6 5590   0.863   2.350  49.231 -1.3677  0.6815 -0.3562
  233C14H8  HA7 5591   0.737   2.530  48.865  0.3171 -0.0204 -0.2271
  233C14H8  HA8 5592   0.839   2.548  49.085  0.5533  0.0500 -0.7541
  234C14H8  Br1 5593   0.551   2.206  49.441  0.1068  0.0493 -0.0366
  234C14H8  CA1 5594   0.374   2.426  49.896  0.7516  0.1466 -0.2278
  234C14H8  CA2 5595   0.323   2.298  49.929  0.2703  0.7716 -0.4234
  234C14H8  CA3 5596   0.346   2.190  49.841  0.3071  0.1776  0.3005
  234C14H8  CA4 5597   0.419   2.207  49.723 -0.0089  0.0341  0.0227
  234C14H8  CA5 5598   0.473   2.334  49.689  0.2909  0.4461  0.1753
  234C14H8  CA6 5599   0.540   2.354  49.564  0.1898  0.3684 -0.0011
  234C14H8  CA7 5600   0.589   2.482  49.532  0.6545  0.1403  0.1245
  234C14H8  HA1 5601   0.362   2.506  49.968 -2.7844 -0.0351 -0.5193
  234C14H8  HA2 5602   0.259   2.295  50.016 -1.4226  1.3680 -1.6126
  234C14H8  HA3 5603   0.317   2.089  49.862 -0.4898  0.4911  0.7125
  234C14H8  HA4 5604   0.442   2.116  49.671  0.8028  0.4391 -0.3520
  234C14H8  CA8 5605   0.452   2.445  49.774  0.2807 -0.3686  0.1541
  234C14H8  CA9 5606   0.640   2.502  49.401  0.4391 -0.5199  0.5269
  234C14H8 CA10 5607   0.579   2.591  49.630 -0.4228  0.1405 -0.2560
  234C14H8 CA11 5608   0.509   2.568  49.749 -0.1633 -0.1483  0.1275
  234C14H8 CA12 5609   0.699   2.632  49.378  0.0344  0.2455  0.1598
  234C14H8  HA5 5610   0.656   2.427  49.326 -0.0590  0.1851 -0.2899
  234C14H8 CA13 5611   0.637   2.713  49.597 -0.1890  0.9762  0.4724
  234C14H8  Br2 5612   0.478   2.714  49.874  0.0887  0.0337  0.0498
  234C14H8 CA14 5613   0.698   2.734  49.470  0.4282 -0.1387 -0.0772
  234C14H8  HA6 5614   0.744   2.653  49.282 -0.1929 -0.1814 -0.0388
  234C14H8  HA7 5615   0.648   2.789  49.673  0.4118  0.4148  0.9580
  234C14H8  HA8 5616   0.734   2.830  49.435  0.9289 -0.5664 -0.7720
  235C14H8  Br1 5617   0.438   1.572  50.690 -0.1888  0.1919  0.2398
  235C14H8  CA1 5618   0.269   1.748  50.219 -0.0722  0.1717 -0.0088
  235C14H8  CA2 5619   0.208   1.621  50.196 -0.6583 -0.3166  0.3622
  235C14H8  CA3 5620   0.220   1.518  50.288  0.2021  1.1172  0.2568
  235C14H8  CA4 5621   0.295   1.543  50.408 -0.2655  0.5037  0.0452
  235C14H8  CA5 5622   0.358   1.668  50.432  0.6272  0.0781 -0.1530
  235C14H8  CA6 5623   0.440   1.695  50.545 -0.6525 -0.4780  0.3963
  235C14H8  CA7 5624   0.495   1.826  50.567  0.1470  0.0956  0.2839
  235C14H8  HA1 5625   0.263   1.818  50.137 -1.6175 -0.2823 -0.2950
  235C14H8  HA2 5626   0.161   1.603  50.100 -0.1703  0.3352  0.0011
  235C14H8  HA3 5627   0.176   1.425  50.256 -1.2046  2.5546 -2.1243
  235C14H8  HA4 5628   0.311   1.459  50.473  0.0906 -0.9700 -1.8924
  235C14H8  CA8 5629   0.346   1.772  50.336 -0.0143 -0.7214 -0.0325
  235C14H8  CA9 5630   0.569   1.860  50.685  0.1375 -0.0077  0.1152
  235C14H8 CA10 5631   0.474   1.930  50.473  0.0400 -0.1089 -0.6599
  235C14H8 CA11 5632   0.405   1.902  50.353 -0.6054  0.3996  0.0566
  235C14H8 CA12 5633   0.607   1.989  50.718  0.4626 -0.0759 -0.3848
  235C14H8  HA5 5634   0.608   1.782  50.748  0.0275  1.2485  1.7511
  235C14H8 CA13 5635   0.515   2.060  50.506 -0.1636  0.2015 -0.1036
  235C14H8  Br2 5636   0.374   2.040  50.224 -0.1131  0.1123  0.0652
  235C14H8 CA14 5637   0.574   2.093  50.629 -0.1673 -0.4603 -0.3185
  235C14H8  HA6 5638   0.667   2.013  50.805  1.0292  2.3265 -1.4033
  235C14H8  HA7 5639   0.494   2.145  50.442  0.0332  1.1251  1.0397
  235C14H8  HA8 5640   0.591   2.197  50.650 -1.3595 -0.1643 -0.7929
  236C14H8  Br1 5641   0.312   1.778  51.073 -0.1278 -0.1234 -0.0634
  236C14H8  CA1 5642   0.135   2.001  51.530  0.5085  0.6836  0.0122
  236C14H8  CA2 5643   0.082   1.870  51.559  0.0194  0.0908  0.5994
  236C14H8  CA3 5644   0.108   1.763  51.472  0.2513 -0.6260 -0.4126
  236C14H8  CA4 5645   0.168   1.786  51.350  0.4965 -0.5065  0.4662
  236C14H8  CA5 5646   0.220   1.916  51.315 -0.0189  0.0327 -0.5829
  236C14H8  CA6 5647   0.292   1.932  51.194 -0.3836 -0.3612 -0.5275
  236C14H8  CA7 5648   0.359   2.057  51.166 -0.1719  0.2654  0.4796
  236C14H8  HA1 5649   0.126   2.078  51.605  2.6683  0.9727  0.0099
  236C14H8  HA2 5650   0.028   1.853  51.651 -1.7681  1.7226 -0.1286
  236C14H8  HA3 5651   0.068   1.665  51.493 -1.2403 -0.0737 -0.6672
  236C14H8  HA4 5652   0.179   1.701  51.284  2.7354  0.0066  0.1317
  236C14H8  CA8 5653   0.202   2.023  51.406 -0.4126 -0.4926 -0.8792
  236C14H8  CA9 5654   0.438   2.075  51.050 -0.4801 -0.1569 -0.4604
  236C14H8 CA10 5655   0.338   2.166  51.252 -0.4064  0.6262 -0.1129
  236C14H8 CA11 5656   0.258   2.152  51.373 -0.2690  1.1127 -0.3433
  236C14H8 CA12 5657   0.498   2.196  51.019 -0.3941  0.3696 -0.6070
  236C14H8  HA5 5658   0.459   1.998  50.977 -1.0757 -0.4065 -0.3653
  236C14H8 CA13 5659   0.397   2.294  51.219 -0.6142  0.1886 -0.2896
  236C14H8  Br2 5660   0.227   2.298  51.497 -0.3041  0.1747  0.0878
  236C14H8 CA14 5661   0.479   2.305  51.105  0.7654 -0.8447  0.0861
  236C14H8  HA6 5662   0.554   2.203  50.927  2.2936 -2.0362  0.7339
  236C14H8  HA7 5663   0.378   2.376  51.287 -1.5395 -0.0985 -0.1874
  236C14H8  HA8 5664   0.530   2.398  51.082  0.8636 -0.9168  0.0065
  237C14H8  Br1 5665   0.208   1.172  52.330  0.0268 -0.1354  0.0446
  237C14H8  CA1 5666   0.078   1.357  51.853 -0.3340  0.6534  0.4211
  237C14H8  CA2 5667   0.020   1.235  51.825  0.4603  0.3867  0.8265
  237C14H8  CA3 5668   0.022   1.137  51.927  0.0979 -0.5731 -0.4958
  237C14H8  CA4 5669   0.087   1.157  52.050  0.5453  0.2155  0.3351
  237C14H8  CA5 5670   0.141   1.285  52.077  0.3141  0.5104 -0.2744
  237C14H8  CA6 5671   0.206   1.310  52.200  0.0723 -0.1044  0.2179
  237C14H8  CA7 5672   0.266   1.438  52.228  0.8991 -0.3886 -0.6989
  237C14H8  HA1 5673   0.079   1.427  51.771 -1.4186 -0.6864 -0.7621
  237C14H8  HA2 5674  19.533   1.214  51.728  2.7422 -0.9750  0.0918
  237C14H8  HA3 5675  19.528   1.042  51.911 -0.4439 -1.0914  3.5326
  237C14H8  HA4 5676   0.095   1.068  52.110  0.9856 -0.8365 -1.2524
  237C14H8  CA8 5677   0.142   1.385  51.976 -0.0683  0.8789  0.4889
  237C14H8  CA9 5678   0.340   1.461  52.349 -0.1294  0.3482 -0.1368
  237C14H8 CA10 5679   0.260   1.543  52.128 -0.1796  0.0007  0.0726
  237C14H8 CA11 5680   0.197   1.514  52.002 -0.2527  0.0514 -0.5017
  237C14H8 CA12 5681   0.382   1.593  52.382  0.0740 -0.3184  0.4190
  237C14H8  HA5 5682   0.346   1.376  52.416 -2.3204  1.1220  1.0976
  237C14H8 CA13 5683   0.312   1.672  52.163  0.2267 -0.1965 -0.1283
  237C14H8  Br2 5684   0.192   1.654  51.861  0.1366 -0.3230  0.4730
  237C14H8 CA14 5685   0.366   1.700  52.292 -0.0489  0.1800 -0.1645
  237C14H8  HA6 5686   0.445   1.600  52.469 -0.3010  0.3957  0.6310
  237C14H8  HA7 5687   0.307   1.755  52.094 -1.8016  0.2176  0.4757
  237C14H8  HA8 5688   0.401   1.799  52.317  0.6396 -0.1044 -0.0024
  238C14H8  Br1 5689   0.081   1.389  52.729  0.0994 -0.1141 -0.1528
  238C14H8  CA1 5690  19.454   1.617  53.173 -0.0972 -0.2560  0.4027
  238C14H8  CA2 5691  19.401   1.493  53.212 -0.9644 -0.3240  0.2654
  238C14H8  CA3 5692  19.431   1.379  53.132  0.1646  0.5795 -0.1111
  238C14H8  CA4 5693  19.507   1.391  53.017  0.0512  0.4772 -0.2180
  238C14H8  CA5 5694   0.001   1.518  52.975  0.1460  0.5365  0.6705
  238C14H8  CA6 5695   0.076   1.536  52.853  0.6900 -0.1126 -0.0282
  238C14H8  CA7 5696   0.136   1.661  52.822  0.4429 -0.3645 -0.7994
  238C14H8  HA1 5697  19.424   1.703  53.231 -1.4799 -0.9117  0.6962
  238C14H8  HA2 5698  19.355   1.489  53.309 -0.5312 -1.1987  0.4365
  238C14H8  HA3 5699  19.391   1.282  53.157 -0.1427  0.5010 -0.8750
  238C14H8  HA4 5700  19.530   1.299  52.965 -1.0128  0.5504 -0.8279
  238C14H8  CA8 5701  19.534   1.633  53.058  0.4404 -0.0856  0.3124
  238C14H8  CA9 5702   0.221   1.681  52.705 -0.1899  0.1224  0.0901
  238C14H8 CA10 5703   0.117   1.770  52.908 -0.6772 -0.8479  0.3461
  238C14H8 CA11 5704   0.044   1.754  53.028 -0.0002 -0.1498  0.7409
  238C14H8 CA12 5705   0.272   1.811  52.669  0.1658  0.4166  0.3768
  238C14H8  HA5 5706   0.242   1.600  52.637 -1.1975 -0.3890  0.3896
  238C14H8 CA13 5707   0.165   1.901  52.863  0.3388  0.0910 -1.0252
  238C14H8  Br2 5708   0.003   1.906  53.137  0.2296 -0.0772 -0.0042
  238C14H8 CA14 5709   0.242   1.916  52.748 -0.4589 -0.1726 -0.1289
  238C14H8  HA6 5710   0.346   1.841  52.597  1.6439 -0.0441  1.6912
  238C14H8  HA7 5711   0.150   1.988  52.924 -0.7384 -0.1753 -0.9041
  238C14H8  HA8 5712   0.287   2.011  52.722  0.9925 -0.7263  0.3392
  239C14H8  Br1 5713  19.460   0.786  53.975 -0.1330 -0.0377  0.2486
  239C14H8  CA1 5714  19.342   1.020  53.498 -0.3227  0.6120  0.1089
  239C14H8  CA2 5715  19.280   0.902  53.462 -0.1551  0.1163  0.1136
  239C14H8  CA3 5716  19.282   0.791  53.554  0.4280 -0.2998 -0.0520
  239C14H8  CA4 5717  19.334   0.805  53.683  0.1613 -1.2208 -0.2561
  239C14H8  CA5 5718  19.403   0.924  53.721 -0.3784 -0.4735 -0.1474
  239C14H8  CA6 5719  19.478   0.928  53.842 -0.4101 -0.5698 -0.2678
  239C14H8  CA7 5720  19.540   1.050  53.879  0.4520  0.5323 -0.2966
  239C14H8  HA1 5721  19.337   1.101  53.428  2.0774  0.0392 -0.7562
  239C14H8  HA2 5722  19.240   0.903  53.362  1.2935 -0.7043 -0.4794
  239C14H8  HA3 5723  19.235   0.699  53.523  1.3048 -1.2468  1.4118
  239C14H8  HA4 5724  19.324   0.718  53.746 -2.4464  0.3648  1.6079
  239C14H8  CA8 5725  19.410   1.034  53.627 -0.0222  0.4031  0.2749
  239C14H8  CA9 5726   0.051   1.060  54.005 -0.6294 -0.5226  0.5998
  239C14H8 CA10 5727  19.545   1.158  53.788  0.1226  0.6923 -0.1883
  239C14H8 CA11 5728  19.476   1.155  53.659  0.0187 -0.3865 -0.5353
  239C14H8 CA12 5729   0.117   1.181  54.044  0.1476  0.4557 -0.1822
  239C14H8  HA5 5730   0.051   0.977  54.074  2.4830 -0.1530  1.0770
  239C14H8 CA13 5731   0.064   1.272  53.828  0.2773 -0.2391 -0.0360
  239C14H8  Br2 5732  19.493   1.299  53.537  0.2646  0.0125  0.1605
  239C14H8 CA14 5733   0.122   1.289  53.959  0.7286  0.1055 -0.1906
  239C14H8  HA6 5734   0.168   1.178  54.139 -1.4017 -0.0403  0.6550
  239C14H8  HA7 5735   0.071   1.361  53.768 -0.8638  0.0190  0.2049
  239C14H8  HA8 5736   0.172   1.376  53.998  1.1208  0.7096 -1.9568
  240C14H8  Br1 5737  19.408   1.011  54.404  0.0001 -0.0400 -0.0637
  240C14H8  CA1 5738  19.244   1.224  54.878  0.5463 -0.3311  0.2444
  240C14H8  CA2 5739  19.203   1.096  54.919  0.3304  0.7723  0.1894
  240C14H8  CA3 5740  19.224   0.984  54.832 -0.1476 -0.2742  0.0624
  240C14H8  CA4 5741  19.277   1.006  54.699  0.2391 -0.3051  0.5848
  240C14H8  CA5 5742  19.318   1.137  54.656  0.0694 -0.4998  0.6683
  240C14H8  CA6 5743  19.389   1.151  54.530 -0.4197 -0.0145  0.0850
  240C14H8  CA7 5744  19.434   1.283  54.491 -1.3977 -0.3063 -0.0549
  240C14H8  HA1 5745  19.246   1.303  54.952  2.1237  0.4775 -0.6340
  240C14H8  HA2 5746  19.178   1.080  55.023 -0.6594  1.2466  0.0198
  240C14H8  HA3 5747  19.204   0.883  54.862  1.2153 -0.2987  0.9309
  240C14H8  HA4 5748  19.297   0.918  54.641  4.8126  1.1415 -0.2253
  240C14H8  CA8 5749  19.300   1.249  54.748 -0.3059  0.0044 -0.1173
  240C14H8  CA9 5750  19.497   1.306  54.362  0.3219 -0.2621  0.6090
  240C14H8 CA10 5751  19.416   1.391  54.581  0.8491  1.0504 -0.3918
  240C14H8 CA11 5752  19.354   1.373  54.710 -0.3157  0.0560  0.6433
  240C14H8 CA12 5753  19.550   1.435  54.325  1.2830 -1.6860 -0.4144
  240C14H8  HA5 5754  19.518   1.230  54.288 -0.9789 -1.5682  1.5611
  240C14H8 CA13 5755  19.475   1.514  54.549 -0.2185  0.5058 -0.7588
  240C14H8  Br2 5756  19.336   1.523  54.834 -0.2121  0.0108  0.0215
  240C14H8 CA14 5757  19.540   1.539  54.429 -0.2355  0.5124  0.4110
  240C14H8  HA6 5758   0.046   1.448  54.231  1.6041 -1.0669 -0.1553
  240C14H8  HA7 5759  19.462   1.599  54.615  0.2485  0.8473 -1.0986
  240C14H8  HA8 5760   0.055   1.622  54.424  1.3324 -0.8335 -0.2837
  241C14H8  Br1 5761   0.632   2.817  49.005 -0.0013  0.0093 -0.1460
  241C14H8  CA1 5762   0.436   3.047  48.559  0.4391  0.9422 -0.5273
  241C14H8  CA2 5763   0.380   2.918  48.527 -0.2990  0.0759  0.3603
  241C14H8  CA3 5764   0.406   2.807  48.605  0.2011  0.5340  0.4934
  241C14H8  CA4 5765   0.488   2.824  48.717 -0.2889  0.1060  0.0722
  241C14H8  CA5 5766   0.539   2.952  48.761  0.3006  0.2093  0.7137
  241C14H8  CA6 5767   0.621   2.967  48.875 -0.2216  0.3501 -0.6521
  241C14H8  CA7 5768   0.679   3.092  48.912  0.2069 -0.2920 -0.2542
  241C14H8  HA1 5769   0.415   3.130  48.493 -1.5550  1.0026  0.1297
  241C14H8  HA2 5770   0.321   2.917  48.436  0.6300 -0.1544 -0.2488
  241C14H8  HA3 5771   0.353   2.718  48.574  1.2574  0.7096 -1.9303
  241C14H8  HA4 5772   0.517   2.732  48.765  2.3104  0.1624 -1.3022
  241C14H8  CA8 5773   0.520   3.064  48.674 -0.3274 -0.4062 -0.0796
  241C14H8  CA9 5774   0.748   3.115  49.034  0.4659  0.6785 -0.1975
  241C14H8 CA10 5775   0.655   3.207  48.833  0.2808 -0.3161 -0.6466
  241C14H8 CA11 5776   0.575   3.189  48.710 -0.2946 -0.5806 -0.3229
  241C14H8 CA12 5777   0.792   3.244  49.079 -0.0307  0.1215 -0.0477
  241C14H8  HA5 5778   0.761   3.034  49.105  0.9171  0.5743 -0.3928
  241C14H8 CA13 5779   0.703   3.339  48.868  0.4633  0.4836 -0.1546
  241C14H8  Br2 5780   0.560   3.333  48.586 -0.0791 -0.0388 -0.0105
  241C14H8 CA14 5781   0.771   3.356  48.992 -0.5026 -0.0996  0.0694
  241C14H8  HA6 5782   0.849   3.252  49.170  1.1539  0.4002 -0.7975
  241C14H8  HA7 5783   0.661   3.429  48.825 -1.0013 -0.6509 -1.1366
  241C14H8  HA8 5784   0.804   3.454  49.021 -0.0312 -0.6390  1.3986
  242C14H8  Br1 5785   0.549   3.118  49.416  0.0196  0.2233  0.0875
  242C14H8  CA1 5786   0.394   3.320  49.890  0.1757  0.3536  0.6753
  242C14H8  CA2 5787   0.356   3.189  49.926  0.8488 -0.0573  0.4229
  242C14H8  CA3 5788   0.366   3.083  49.831 -0.6773  0.1283 -0.0715
  242C14H8  CA4 5789   0.423   3.110  49.708  0.6341  0.1992 -0.0575
  242C14H8  CA5 5790   0.465   3.238  49.672  0.1348 -0.1191 -0.3683
  242C14H8  CA6 5791   0.529   3.263  49.543 -0.2071 -0.2947  0.0518
  242C14H8  CA7 5792   0.587   3.391  49.510  0.2368  0.2187  0.1565
  242C14H8  HA1 5793   0.377   3.390  49.969  0.6369 -1.1597  2.1552
  242C14H8  HA2 5794   0.316   3.173  50.025  1.1326  0.8063  0.6841
  242C14H8  HA3 5795   0.334   2.985  49.865 -2.9932  0.3798 -1.4527
  242C14H8  HA4 5796   0.428   3.032  49.634 -1.1076  1.2924 -1.3719
[truncated: 42,720,140 more chars]
