# Supplementary material for: Accurate Prediction of Mechanical Property of Organic Crystals Using Molecular Dynamics-Based Nanoindentation Simulations
Source: J Am Chem Soc. 2025 Oct 3;147(41):37186–95. doi: 10.1021/jacs.5c09944 (PMC12532296; doi:10.1021/jacs.5c09944)
Supplement: Supplementary file 2 [file ja5c09944_si_002.zip › Supporting-files/MD-nanoindentation/dibromoanthracene/dibromoanthracene_initial.gro]

9,10-dibromoanthracene
624928
    1C14H8  Br1    1   0.014  18.197  50.207  0.1053 -0.1478 -0.2248
    1C14H8  CA1    2  19.423  18.345  49.713  0.4090 -0.1218 -0.6946
    1C14H8  CA2    3  19.353  18.222  49.701 -0.0112  0.3254  0.4272
    1C14H8  CA3    4  19.355  18.134  49.814  0.0649  0.8520 -0.6228
    1C14H8  CA4    5  19.424  18.166  49.934  0.1176  0.1184  0.1175
    1C14H8  CA5    6  19.499  18.285  49.943 -0.2680  0.6351 -0.7828
    1C14H8  CA6    7   0.006  18.324  50.065  0.4571 -0.5376  0.3785
    1C14H8  CA7    8   0.074   0.061  50.079 -0.2075 -0.0967  0.3117
    1C14H8  HA1    9  19.428   0.024  49.628  1.6287  0.2309 -0.3660
    1C14H8  HA2   10  19.290  18.208  49.615  0.0283 -1.8846  0.7242
    1C14H8  HA3   11  19.289  18.049  49.803  0.3224  0.8192 -1.9720
    1C14H8  HA4   12  19.408  18.098  50.016  1.7660  0.4114  0.6952
    1C14H8  CA8   13  19.496  18.383  49.833  0.6821  0.1305  0.0295
    1C14H8  CA9   14   0.135   0.101  50.200 -0.8096 -0.9489 -0.5426
    1C14H8 CA10   15   0.083   0.150  49.970  0.1802 -0.4804 -0.6779
    1C14H8 CA11   16   0.012   0.118  49.852  0.6073 -0.9517  0.6292
    1C14H8 CA12   17   0.194   0.224  50.224 -1.0224  0.2762  0.3666
    1C14H8  HA5   18   0.131   0.039  50.288 -0.5923 -0.8888 -0.4902
    1C14H8 CA13   19   0.154   0.273  49.985  0.4704  0.2610  0.3400
    1C14H8  Br2   20   0.015   0.247  49.704  0.1069 -0.1688  0.0882
    1C14H8 CA14   21   0.213   0.310  50.110  0.4930 -0.3431  0.6104
    1C14H8  HA6   22   0.243   0.245  50.318 -0.3693  0.0358  0.0879
    1C14H8  HA7   23   0.167   0.341  49.902 -1.6264 -0.2222 -0.4042
    1C14H8  HA8   24   0.274   0.399  50.109 -0.3753  0.2647 -1.4948
    2C14H8  Br1   25  19.479   0.011  50.579 -0.2340  0.3975 -0.2962
    2C14H8  CA1   26  19.235   0.259  50.978 -0.0447 -0.1948 -0.1956
    2C14H8  CA2   27  19.210   0.135  51.034 -0.2914  0.0263  0.1010
    2C14H8  CA3   28  19.269   0.016  50.982 -0.3945 -0.5322 -0.1891
    2C14H8  CA4   29  19.347   0.028  50.866 -0.1204 -0.1038  0.0273
    2C14H8  CA5   30  19.371   0.157  50.804 -0.3324  0.1142  0.0070
    2C14H8  CA6   31  19.443   0.168  50.683 -1.1358 -0.2224  0.8949
    2C14H8  CA7   32  19.478   0.297  50.628  0.0819 -0.0781  0.2417
    2C14H8  HA1   33  19.184   0.346  51.015 -1.5609 -1.8350  1.6885
    2C14H8  HA2   34  19.140   0.144  51.116 -0.5368  2.5148 -0.3369
    2C14H8  HA3   35  19.256  18.303  51.023  1.2955 -0.8793 -0.4535
    2C14H8  HA4   36  19.378  18.323  50.816 -1.2919 -0.3616 -0.2483
    2C14H8  CA8   37  19.317   0.274  50.862  0.1820  0.3373 -0.1472
    2C14H8  CA9   38  19.551   0.314  50.508  0.2266 -1.0130  0.2911
    2C14H8 CA10   39  19.425   0.415  50.690 -0.4776 -0.4911 -0.1823
    2C14H8 CA11   40  19.353   0.401  50.810  0.6508  0.1426  0.1635
    2C14H8 CA12   41   0.021   0.437  50.456  0.3692 -0.2741 -0.8092
    2C14H8  HA5   42   0.057   0.235  50.467  0.4156  0.3478 -2.1179
    2C14H8 CA13   43  19.462   0.539  50.639 -0.1048  0.8075 -0.5577
    2C14H8  Br2   44  19.321   0.559  50.922  0.1644  0.0848  0.0742
    2C14H8 CA14   45  19.536   0.555  50.525 -0.3699  0.0728 -0.0132
    2C14H8  HA6   46   0.091   0.451  50.375 -0.7951  0.0495 -1.7794
    2C14H8  HA7   47  19.420   0.630  50.681 -0.2182  0.5494 -0.0929
    2C14H8  HA8   48  19.552   0.653  50.481 -2.7373  0.8150  0.7190
    3C14H8  Br1   49  19.370  17.895  51.798  0.2101 -0.0109  0.2175
    3C14H8  CA1   50  19.307  18.002  51.280 -0.3994 -0.2362  0.3391
    3C14H8  CA2   51  19.256  17.873  51.267 -0.0305 -0.5654  0.3279
    3C14H8  CA3   52  19.235  17.790  51.380  0.2845 -0.0176 -0.7175
    3C14H8  CA4   53  19.270  17.839  51.509 -0.0096 -0.3284 -0.6521
    3C14H8  CA5   54  19.338  17.963  51.522  0.0167 -0.3441 -0.3799
    3C14H8  CA6   55  19.385  18.005  51.651 -0.2087 -0.1221 -0.1722
    3C14H8  CA7   56  19.439  18.132  51.672  0.1233  0.1521  0.5553
    3C14H8  HA1   57  19.318  18.064  51.192  0.3092  0.2354  0.7514
    3C14H8  HA2   58  19.233  17.839  51.167 -0.2194  1.8164 -0.4680
    3C14H8  HA3   59  19.191  17.694  51.359  0.4803 -0.5527  1.2923
    3C14H8  HA4   60  19.236  17.780  51.593  0.0635  0.1386 -0.2948
    3C14H8  CA8   61  19.353  18.046  51.407 -0.4274  0.1885  0.2012
    3C14H8  CA9   62  19.492  18.178  51.801 -0.0870 -0.5970  0.0735
    3C14H8 CA10   63  19.455  18.217  51.557 -0.0463  0.1772  0.9412
    3C14H8 CA11   64  19.415  18.170  51.426  0.4561 -0.2569 -0.2776
    3C14H8 CA12   65  19.555  18.299  51.815  0.9016 -0.6005 -0.5382
    3C14H8  HA5   66  19.483  18.128  51.897  0.4040  0.5379  0.7152
    3C14H8 CA13   67  19.523  18.341  51.573  0.3260  0.3336  0.3468
    3C14H8  Br2   68  19.443  18.280  51.273 -0.1459 -0.0942  0.1729
    3C14H8 CA14   69   0.015  18.385  51.702 -0.7063 -0.5553 -0.3461
    3C14H8  HA6   70   0.034  18.329  51.913  1.2701 -0.5589 -0.6834
    3C14H8  HA7   71  19.541   0.026  51.495 -1.8967 -0.2336 -0.7293
    3C14H8  HA8   72   0.079   0.085  51.709 -1.3241  0.1587 -2.9795
    4C14H8  Br1   73  19.280  18.096  52.178 -0.2655 -0.1875  0.0721
    4C14H8  CA1   74  19.031  18.361  52.575  0.2727  0.4186  0.0431
    4C14H8  CA2   75  19.004  18.234  52.627 -0.1803 -0.3558  0.3192
    4C14H8  CA3   76  19.048  18.116  52.568  0.8204 -0.5641  0.2902
    4C14H8  CA4   77  19.109  18.123  52.436 -0.2508  0.4756 -0.1677
    4C14H8  CA5   78  19.145  18.249  52.385  0.2044  0.0365 -0.3580
    4C14H8  CA6   79  19.223  18.257  52.267  0.1435  0.1453 -0.3047
    4C14H8  CA7   80  19.249  18.382  52.207 -0.4973  0.5426  0.5771
    4C14H8  HA1   81  18.993   0.057  52.633 -1.0594  0.5694 -1.0109
    4C14H8  HA2   82  18.946  18.236  52.718 -2.9501 -0.3607 -1.4121
    4C14H8  HA3   83  19.002  18.032  52.618 -2.1469  1.4459  1.0509
    4C14H8  HA4   84  19.121  18.025  52.394 -0.2055  1.7887 -3.3703
    4C14H8  CA8   85  19.098  18.370  52.453  0.2621 -0.2359  0.0210
    4C14H8  CA9   86  19.335   0.010  52.096 -0.3911 -0.6815 -0.2352
    4C14H8 CA10   87  19.198   0.118  52.268  0.3859 -0.0333  0.3700
    4C14H8 CA11   88  19.134   0.111  52.393  0.2549  0.2493 -0.3723
    4C14H8 CA12   89  19.363   0.137  52.043 -0.1255  0.8186 -0.6713
    4C14H8  HA5   90  19.372  18.311  52.042  2.9424 -0.0117  0.8680
    4C14H8 CA13   91  19.221   0.241  52.208  0.5395  0.8540  0.0462
    4C14H8  Br2   92  19.076   0.271  52.487  0.1153  0.1685  0.0640
    4C14H8 CA14   93  19.306   0.251  52.099  0.1352 -0.1808  0.7213
    4C14H8  HA6   94  19.430   0.151  51.959 -2.3314 -0.5558 -2.7034
    4C14H8  HA7   95  19.183   0.335  52.244 -0.5087  0.0217  1.1566
    4C14H8  HA8   96  19.319   0.349  52.054 -2.7405  0.6383  1.5675
    5C14H8  Br1   97  19.187  17.624  53.389 -0.0795  0.0174 -0.2605
    5C14H8  CA1   98  19.095  17.721  52.869 -0.2357  1.1434  0.6669
    5C14H8  CA2   99  19.036  17.593  52.865  0.2625 -0.0722 -0.1684
    5C14H8  CA3  100  19.017  17.516  52.978 -0.0875 -0.2902  0.2077
    5C14H8  CA4  101  19.065  17.565  53.097 -0.1464  0.2220 -0.2306
    5C14H8  CA5  102  19.137  17.686  53.107 -0.1539 -0.3838  0.2773
    5C14H8  CA6  103  19.195  17.733  53.235 -0.0407  0.4488  0.6577
    5C14H8  CA7  104  19.260  17.859  53.243 -0.1356  0.8824 -0.5855
    5C14H8  HA1  105  19.100  17.772  52.774 -1.6689 -0.8214 -0.4961
    5C14H8  HA2  106  18.985  17.570  52.772  0.0162  0.2669 -0.1180
    5C14H8  HA3  107  18.970  17.419  52.974  0.8293 -0.7391  0.1793
    5C14H8  HA4  108  19.054  17.503  53.185  1.0726 -3.3934 -2.5340
    5C14H8  CA8  109  19.149  17.771  52.988  0.0295  0.0214  0.5540
    5C14H8  CA9  110  19.313  17.906  53.365  0.5301  0.7643  0.0508
    5C14H8 CA10  111  19.267  17.943  53.131  0.5091 -0.1805 -0.8143
    5C14H8 CA11  112  19.211  17.899  53.000 -0.1657  0.5333  0.0149
    5C14H8 CA12  113  19.387  18.022  53.370 -0.2352  0.3608  0.4212
    5C14H8  HA5  114  19.315  17.850  53.457 -2.4467  1.4376  0.5649
    5C14H8 CA13  115  19.334  18.069  53.137 -0.1642  0.2286 -0.3410
    5C14H8  Br2  116  19.224  18.000  52.846  0.0936 -0.1745  0.0574
    5C14H8 CA14  117  19.389  18.105  53.257 -0.6572 -0.6099  0.3167
    5C14H8  HA6  118  19.429  18.052  53.464  0.6778  0.2252  0.0622
    5C14H8  HA7  119  19.346  18.132  53.050  2.1507  0.1587 -0.0944
    5C14H8  HA8  120  19.442  18.198  53.273  0.0716 -1.0003  0.1900
    6C14H8  Br1  121  19.101  17.818  53.704  0.1144 -0.2306 -0.1785
    6C14H8  CA1  122  18.859  18.061  54.126  0.9135 -0.0513 -0.2960
    6C14H8  CA2  123  18.818  17.934  54.165  0.1706 -0.8330  0.5167
    6C14H8  CA3  124  18.861  17.824  54.095  0.4204  0.4887  0.5669
    6C14H8  CA4  125  18.935  17.830  53.976  0.2728  0.5832  0.4875
    6C14H8  CA5  126  18.976  17.957  53.929 -0.4953  0.1658  0.5770
    6C14H8  CA6  127  19.051  17.972  53.808  0.2677 -0.4291 -0.7524
    6C14H8  CA7  128  19.085  18.098  53.759  0.2003 -0.1351 -0.4551
    6C14H8  HA1  129  18.825  18.144  54.187  0.3983 -0.5787  0.1309
    6C14H8  HA2  130  18.766  17.930  54.260  0.2177 -1.1726  0.5306
    6C14H8  HA3  131  18.833  17.729  54.138 -1.2785  0.5894 -0.2483
    6C14H8  HA4  132  18.964  17.735  53.934 -3.8124 -1.5387  2.2307
    6C14H8  CA8  133  18.932  18.074  53.997  0.9219  0.0441 -0.7214
    6C14H8  CA9  134  19.167  18.112  53.641 -0.3757 -0.0412  0.1109
    6C14H8 CA10  135  19.053  18.216  53.833  0.1322  0.2282  0.2759
    6C14H8 CA11  136  18.969  18.202  53.948  0.4287 -0.0844 -0.1331
    6C14H8 CA12  137  19.199  18.239  53.593 -0.1105  0.2278 -0.4512
    6C14H8  HA5  138  19.220  18.029  53.597 -0.5602 -0.6234  0.9808
    6C14H8 CA13  139  19.080  18.345  53.774  0.7560  0.3250 -0.1664
    6C14H8  Br2  140  18.906  18.356  54.049 -0.0829 -0.1299 -0.0696
    6C14H8 CA14  141  19.157  18.354  53.658  0.1270 -0.5314  0.0225
    6C14H8  HA6  142  19.268  18.247  53.510  0.3006 -0.0342 -0.1441
    6C14H8  HA7  143  19.047   0.050  53.819 -2.8284 -0.6643 -0.5837
    6C14H8  HA8  144  19.190   0.063  53.618 -0.8286 -0.3228 -0.2685
    7C14H8  Br1  145  19.013  17.302  54.941  0.3361  0.1599  0.1857
    7C14H8  CA1  146  18.874  17.393  54.430 -0.1486  0.6191 -0.0874
    7C14H8  CA2  147  18.814  17.264  54.431 -0.4998  0.0440 -0.2092
    7C14H8  CA3  148  18.822  17.183  54.544  0.2386 -0.3128 -0.1165
    7C14H8  CA4  149  18.870  17.235  54.660  0.0564  0.0284 -0.3435
    7C14H8  CA5  150  18.936  17.363  54.667  0.1262 -0.5978  0.2565
    7C14H8  CA6  151  19.006  17.397  54.781  0.4120 -0.4323  0.3999
    7C14H8  CA7  152  19.073  17.523  54.776  0.3538 -0.2307 -0.0154
    7C14H8  HA1  153  18.869  17.443  54.334 -3.0225 -0.1716 -0.4062
    7C14H8  HA2  154  18.773  17.210  54.347  0.1333  0.4875 -0.8128
    7C14H8  HA3  155  18.765  17.091  54.550  1.8480 -1.3347 -0.1003
    7C14H8  HA4  156  18.873  17.168  54.745  0.6197  1.0439  0.4700
    7C14H8  CA8  157  18.944  17.444  54.545  0.1987  0.3614  0.0886
    7C14H8  CA9  158  19.142  17.571  54.888 -0.9854 -0.3552  0.0042
    7C14H8 CA10  159  19.074  17.609  54.656 -0.0327 -0.3167 -0.6548
    7C14H8 CA11  160  19.012  17.569  54.538  0.1888 -0.5431  0.2282
    7C14H8 CA12  161  19.200  17.701  54.890  0.0493  0.0282 -0.6828
    7C14H8  HA5  162  19.144  17.510  54.977  0.9660 -2.1689 -1.2255
    7C14H8 CA13  163  19.139  17.734  54.659  0.7153 -0.0959 -0.2164
    7C14H8  Br2  164  19.020  17.677  54.386  0.0043 -0.3497 -0.0882
    7C14H8 CA14  165  19.210  17.773  54.775 -0.0512 -0.1099  0.0530
    7C14H8  HA6  166  19.246  17.739  54.979 -0.8264  0.7156 -0.5135
    7C14H8  HA7  167  19.144  17.806  54.579  0.1948  0.9937  0.7248
    7C14H8  HA8  168  19.272  17.861  54.788 -1.3374  0.8585 -0.2846
    8C14H8  Br1  169  18.959  17.530  55.253  0.0599 -0.4899  0.1680
    8C14H8  CA1  170  18.684  17.698  55.683  0.5347 -0.5356  0.4091
    8C14H8  CA2  171  18.662  17.563  55.724 -0.5044  0.0240  0.1575
    8C14H8  CA3  172  18.724  17.467  55.640  0.1513 -0.2444 -0.2611
    8C14H8  CA4  173  18.794  17.495  55.524  0.1758  0.0843  0.4886
    8C14H8  CA5  174  18.816  17.627  55.486  0.3069 -0.4310  0.7366
    8C14H8  CA6  175  18.896  17.666  55.374 -0.6234 -0.3351  0.0542
    8C14H8  CA7  176  18.915  17.803  55.337 -0.8318 -0.3952  0.5861
    8C14H8  HA1  177  18.640  17.771  55.749  0.3857 -2.4419  2.4940
    8C14H8  HA2  178  18.602  17.534  55.809  1.8890 -0.1724  1.8231
    8C14H8  HA3  179  18.711  17.361  55.656  0.3529 -0.1654  0.4136
    8C14H8  HA4  180  18.834  17.412  55.467  2.8850  0.3769  1.8823
    8C14H8  CA8  181  18.767  17.731  55.568 -0.1303  0.3202  0.4323
    8C14H8  CA9  182  18.986  17.840  55.215  0.2199  0.2332 -0.1183
    8C14H8 CA10  183  18.854  17.904  55.413 -0.0977 -0.4972  0.5150
    8C14H8 CA11  184  18.786  17.868  55.533 -0.0033  0.2105 -0.1374
    8C14H8 CA12  185  18.989  17.972  55.170  0.2735  0.2222  0.1697
    8C14H8  HA5  186  19.035  17.772  55.146  1.6120  1.3279 -0.2328
    8C14H8 CA13  187  18.864  18.039  55.368  0.4397  0.7739 -0.5702
    8C14H8  Br2  188  18.719  18.009  55.653  0.0205 -0.0310 -0.1820
    8C14H8 CA14  189  18.926  18.074  55.244  0.3196 -0.2488  0.2335
    8C14H8  HA6  190  19.022  17.997  55.070  2.7833  0.0539  0.9283
    8C14H8  HA7  191  18.819  18.113  55.432 -1.0957 -0.9011  0.3350
    8C14H8  HA8  192  18.933  18.177  55.211  0.9083 -1.0222 -2.1535
    9C14H8  Br1  193  19.375   0.703  50.253  0.1844 -0.0714  0.2967
    9C14H8  CA1  194  19.253   0.827  49.743  0.2961  0.1044  0.1792
    9C14H8  CA2  195  19.180   0.703  49.732  0.1119 -1.0344  0.2886
    9C14H8  CA3  196  19.180   0.620  49.845 -0.1134  0.2942  0.4854
    9C14H8  CA4  197  19.244   0.659  49.960  0.1248 -0.1876  0.2859
    9C14H8  CA5  198  19.323   0.776  49.968 -0.1911  0.5293  0.5398
    9C14H8  CA6  199  19.374   0.814  50.097 -0.1234  0.0475 -0.2097
    9C14H8  CA7  200  19.447   0.938  50.104  0.2730 -0.2534 -0.1932
    9C14H8  HA1  201  19.252   0.888  49.654 -0.9830 -0.8727 -0.4941
    9C14H8  HA2  202  19.131   0.677  49.639  0.7212  0.3999 -0.4500
    9C14H8  HA3  203  19.128   0.526  49.831  2.3996 -1.2347  1.1192
    9C14H8  HA4  204  19.229   0.589  50.041 -1.0895 -1.0052 -0.6318
    9C14H8  CA8  205  19.331   0.862  49.859 -0.2384  0.6692 -0.5613
    9C14H8  CA9  206  19.514   0.981  50.222  0.2507  0.5135  0.4206
    9C14H8 CA10  207  19.465   1.023  49.988 -0.7466  0.5261 -0.0410
    9C14H8 CA11  208  19.396   0.986  49.867 -1.1888 -0.0244 -0.6806
    9C14H8 CA12  209   0.031   1.101  50.234 -0.2193  0.0449 -0.3599
    9C14H8  HA5  210  19.503   0.919  50.310 -1.1853 -0.2934 -0.3052
    9C14H8 CA13  211  19.532   1.143  50.002  0.5208 -0.3859 -0.2510
    9C14H8  Br2  212  19.390   1.108  49.717 -0.1737 -0.1837  0.0412
    9C14H8 CA14  213   0.033   1.184  50.121 -0.1753  0.5164 -0.5232
    9C14H8  HA6  214   0.086   1.122  50.325 -1.1356 -2.3510  0.7816
    9C14H8  HA7  215   0.001   1.214  49.924 -0.6498  0.2300 -0.0746
    9C14H8  HA8  216   0.091   1.274  50.127  0.5484 -0.0866  2.3093
   10C14H8  Br1  217  19.315   0.880  50.584 -0.1394 -0.1170  0.2443
   10C14H8  CA1  218  19.085   1.147  50.979 -0.2277 -0.7315 -0.1932
   10C14H8  CA2  219  19.046   1.019  51.032 -0.3355  0.5931  0.3794
   10C14H8  CA3  220  19.086   0.904  50.959  0.4682  0.4171  0.0865
   10C14H8  CA4  221  19.157   0.912  50.840 -0.6442  0.0910  0.0866
   10C14H8  CA5  222  19.197   1.036  50.788 -0.5615 -0.5891 -0.2251
   10C14H8  CA6  223  19.272   1.043  50.670 -0.2391 -0.2943 -0.2073
   10C14H8  CA7  224  19.311   1.167  50.618 -0.3391 -0.1461 -0.3230
   10C14H8  HA1  225  19.037   1.232  51.024  1.4490 -1.1214  2.4436
   10C14H8  HA2  226  18.989   1.012  51.123  0.2125  1.3771  0.7979
   10C14H8  HA3  227  19.057   0.808  51.000 -1.5308  0.6897 -0.6564
   10C14H8  HA4  228  19.171   0.813  50.798 -1.6340 -0.4283  0.9534
   10C14H8  CA8  229  19.158   1.155  50.856  0.2797  0.7869 -0.3937
   10C14H8  CA9  230  19.383   1.178  50.501 -0.6428 -0.8197  0.0124
   10C14H8 CA10  231  19.277   1.289  50.692  0.1698 -0.4258  0.3491
   10C14H8 CA11  232  19.196   1.284  50.810 -0.3631  0.1218  0.1310
   10C14H8 CA12  233  19.420   1.304  50.454 -1.1574  0.3480 -0.2157
   10C14H8  HA5  234  19.419   1.094  50.443 -0.1453  0.5597 -1.6974
   10C14H8 CA13  235  19.322   1.411  50.643  0.2490 -0.4453 -0.2219
   10C14H8  Br2  236  19.143   1.448  50.894 -0.1920  0.1279 -0.1335
   10C14H8 CA14  237  19.395   1.414  50.525 -0.5353  0.1193 -0.6518
   10C14H8  HA6  238  19.473   1.307  50.360 -2.7122  0.1735 -1.1194
   10C14H8  HA7  239  19.314   1.502  50.699  0.3601  1.4392 -3.1579
   10C14H8  HA8  240  19.427   1.507  50.480 -3.6702  1.1547 -0.8343
   11C14H8  Br1  241  19.171   0.400  51.788  0.0628 -0.0012 -0.2734
   11C14H8  CA1  242  19.082   0.507  51.279  0.0544  0.2559 -0.1576
   11C14H8  CA2  243  19.006   0.389  51.269  0.6472  0.2875 -0.2375
   11C14H8  CA3  244  19.004   0.305  51.383 -0.1170 -0.1172  0.3690
   11C14H8  CA4  245  19.060   0.352  51.500  0.1884 -0.1160  0.1860
   11C14H8  CA5  246  19.136   0.473  51.512  0.0051  0.1141 -0.4639
   11C14H8  CA6  247  19.190   0.510  51.635  0.2930 -0.1419  0.1397
   11C14H8  CA7  248  19.249   0.641  51.646 -0.3337 -0.7082 -0.1713
   11C14H8  HA1  249  19.079   0.562  51.186  0.2970  1.0834  0.3164
   11C14H8  HA2  250  18.957   0.357  51.179  0.0563 -2.3642  0.9874
   11C14H8  HA3  251  18.944   0.216  51.385 -1.7761  0.9342 -1.1105
   11C14H8  HA4  252  19.037   0.283  51.580  0.0983 -1.4384 -0.9448
   11C14H8  CA8  253  19.150   0.553  51.397  0.5808  0.0089 -0.1860
   11C14H8  CA9  254  19.303   0.686  51.773 -0.7555  1.0626 -0.0849
   11C14H8 CA10  255  19.270   0.722  51.526 -0.7849 -0.0321 -0.7425
   11C14H8 CA11  256  19.225   0.674  51.400 -0.1160 -0.6774 -0.2711
   11C14H8 CA12  257  19.370   0.808  51.784  0.4487  0.0019 -0.1183
   11C14H8  HA5  258  19.295   0.634  51.867 -0.2179  1.2580  0.0657
   11C14H8 CA13  259  19.344   0.839  51.540 -0.0807  0.4411  0.1407
   11C14H8  Br2  260  19.257   0.779  51.244 -0.0825  0.0245 -0.0503
   11C14H8 CA14  261  19.402   0.875  51.665 -0.1127  0.3994  0.2358
   11C14H8  HA6  262  19.410   0.847  51.876  0.0751 -0.0615  0.0766
   11C14H8  HA7  263  19.370   0.898  51.452  1.3390 -0.1824  0.1430
   11C14H8  HA8  264  19.477   0.952  51.667  0.9768 -0.6571  2.6033
   12C14H8  Br1  265  19.094   0.593  52.130 -0.0600  0.3336 -0.2684
   12C14H8  CA1  266  18.882   0.847  52.562 -0.5224 -0.6074 -0.6733
   12C14H8  CA2  267  18.854   0.720  52.612 -0.0543  0.5846 -0.3853
   12C14H8  CA3  268  18.869   0.603  52.531  0.2148 -0.2354  0.2454
   12C14H8  CA4  269  18.926   0.616  52.405 -0.3013  0.1809 -0.2760
   12C14H8  CA5  270  18.971   0.737  52.351 -0.4539 -0.6361  0.1510
   12C14H8  CA6  271  19.056   0.748  52.239 -0.6130  0.1284  0.3541
   12C14H8  CA7  272  19.104   0.875  52.195 -0.2944 -0.2986 -0.5100
   12C14H8  HA1  273  18.845   0.925  52.627 -1.1007 -2.4660  1.2756
   12C14H8  HA2  274  18.804   0.714  52.707  0.8932  1.3536  0.1645
   12C14H8  HA3  275  18.843   0.508  52.575  1.2690 -0.2518  0.8621
   12C14H8  HA4  276  18.944   0.525  52.351  1.6583  0.4319 -0.1044
   12C14H8  CA8  277  18.945   0.856  52.431 -0.2068 -0.5398 -0.3100
   12C14H8  CA9  278  19.191   0.892  52.079 -0.6369  0.5782  0.3055
   12C14H8 CA10  279  19.070   0.991  52.270  0.3687  0.2735 -0.5543
   12C14H8 CA11  280  18.981   0.984  52.380 -0.0419  0.0539  0.1657
   12C14H8 CA12  281  19.222   1.020  52.035 -0.0567 -0.4650 -0.1340
   12C14H8  HA5  282  19.240   0.811  52.027 -0.6469  1.2547 -0.7813
   12C14H8 CA13  283  19.103   1.122  52.220 -0.1617  0.2800  0.0306
   12C14H8  Br2  284  18.935   1.140  52.481  0.0506 -0.4728 -0.0513
   12C14H8 CA14  285  19.177   1.133  52.104  0.2766 -0.3911  0.0495
   12C14H8  HA6  286  19.282   1.034  51.945 -0.8001  0.8943 -0.4286
   12C14H8  HA7  287  19.067   1.214  52.263 -3.4150  0.1326 -2.1754
   12C14H8  HA8  288  19.199   1.225  52.052  1.4184 -0.8683 -0.3165
   13C14H8  Br1  289  18.965   0.103  53.378  0.2279  0.0393 -0.0013
   13C14H8  CA1  290  18.881   0.197  52.859  0.2494 -0.5064 -0.0450
   13C14H8  CA2  291  18.814   0.072  52.853 -0.4067 -0.1034  0.2249
   13C14H8  CA3  292  18.797  18.381  52.970  0.0987 -0.6393  0.1286
   13C14H8  CA4  293  18.856   0.038  53.092  0.1528  0.2303 -0.3648
   13C14H8  CA5  294  18.936   0.159  53.099 -0.0744 -0.4418 -0.6577
   13C14H8  CA6  295  18.996   0.205  53.223 -0.4525  0.6503  0.0716
   13C14H8  CA7  296  19.060   0.329  53.225  0.1662 -0.7760 -0.5724
   13C14H8  HA1  297  18.880   0.258  52.770 -1.2848 -1.0575 -0.4177
   13C14H8  HA2  298  18.772   0.054  52.755 -0.5941 -0.4313  0.3615
   13C14H8  HA3  299  18.741  18.289  52.960 -1.2854  0.2031 -0.0778
   13C14H8  HA4  300  18.840  18.367  53.182  3.3714  1.7004  1.2311
   13C14H8  CA8  301  18.951   0.237  52.978  0.1234 -0.7698 -0.6770
   13C14H8  CA9  302  19.125   0.373  53.344 -0.6166  0.5479 -0.5571
   13C14H8 CA10  303  19.065   0.414  53.110 -0.0614 -0.0672 -0.8601
   13C14H8 CA11  304  19.008   0.371  52.989  0.0552  0.2828  0.7989
   13C14H8 CA12  305  19.188   0.499  53.353  0.8221  0.0669 -0.0781
   13C14H8  HA5  306  19.125   0.312  53.433 -0.9009 -1.4078 -1.8713
   13C14H8 CA13  307  19.131   0.539  53.123  0.0095 -0.1496 -0.4683
   13C14H8  Br2  308  19.016   0.485  52.837 -0.3821  0.0366  0.1950
   13C14H8 CA14  309  19.194   0.578  53.238 -0.0649  0.4170 -0.2954
   13C14H8  HA6  310  19.233   0.538  53.443  1.4174 -1.4165  0.2785
   13C14H8  HA7  311  19.143   0.609  53.042 -3.4661 -0.1700 -1.0746
   13C14H8  HA8  312  19.258   0.665  53.239 -0.0456  0.4079 -0.5884
   14C14H8  Br1  313  18.931   0.311  53.694  0.0700  0.0800 -0.0314
   14C14H8  CA1  314  18.666   0.534  54.115 -0.4858 -0.5483 -0.5574
   14C14H8  CA2  315  18.634   0.404  54.168  0.6270 -0.3065 -0.2853
   14C14H8  CA3  316  18.697   0.297  54.097 -0.1215 -0.2843  0.0738
   14C14H8  CA4  317  18.772   0.315  53.977 -0.5715 -0.4741 -0.0147
   14C14H8  CA5  318  18.799   0.448  53.929 -0.1432  0.0822  0.4393
   14C14H8  CA6  319  18.874   0.463  53.813  1.0506 -0.2185  0.2121
   14C14H8  CA7  320  18.914   0.591  53.764  0.6432  0.2517 -0.0289
   14C14H8  HA1  321  18.638   0.617  54.178 -0.5229 -0.3990 -0.7743
   14C14H8  HA2  322  18.579   0.395  54.260  1.0475 -0.7938 -0.0788
   14C14H8  HA3  323  18.668   0.200  54.136 -1.0650  0.7126  1.9013
   14C14H8  HA4  324  18.821   0.227  53.937 -2.5127 -2.2381  1.3658
   14C14H8  CA8  325  18.751   0.560  54.002 -0.3790  0.4598  0.1622
   14C14H8  CA9  326  19.003   0.610  53.650  0.8403 -0.1434 -0.0513
   14C14H8 CA10  327  18.867   0.706  53.841  0.4340  0.3744  0.2632
   14C14H8 CA11  328  18.789   0.690  53.959 -0.0608 -0.0603 -0.0684
   14C14H8 CA12  329  19.044   0.739  53.617 -0.7171 -0.5889 -0.6286
   14C14H8  HA5  330  19.054   0.533  53.594  2.0370  0.9566 -0.4986
   14C14H8 CA13  331  18.912   0.828  53.798 -0.3511  0.7877 -0.6466
   14C14H8  Br2  332  18.749   0.834  54.074 -0.0412 -0.1835  0.2426
   14C14H8 CA14  333  19.005   0.848  53.693 -0.7331 -0.1769 -0.4504
   14C14H8  HA6  334  19.107   0.748  53.529 -3.1146 -1.9440 -2.5394
   14C14H8  HA7  335  18.872   0.917  53.845 -0.0193  0.8284 -0.4360
   14C14H8  HA8  336  19.049   0.944  53.669  2.2237 -1.2320  0.5464
   15C14H8  Br1  337  18.797  18.178  54.932 -0.2905  0.3764  0.1873
   15C14H8  CA1  338  18.705  18.301  54.423  0.6665 -0.4241  0.9083
   15C14H8  CA2  339  18.638  18.177  54.414 -0.2461 -0.0635 -0.2106
   15C14H8  CA3  340  18.647  18.079  54.516 -0.0841 -0.3295  0.8837
   15C14H8  CA4  341  18.709  18.118  54.638  0.4894  0.2680  0.1401
   15C14H8  CA5  342  18.771  18.246  54.657  1.1740 -0.1167 -0.5780
   15C14H8  CA6  343  18.832  18.287  54.783 -0.0327  0.8661  0.2076
   15C14H8  CA7  344  18.900   0.029  54.796 -0.0557 -0.2186 -0.6418
   15C14H8  HA1  345  18.702  18.349  54.326  2.9311 -0.6335  0.6903
   15C14H8  HA2  346  18.585  18.142  54.327  0.0433  0.0849 -0.4456
   15C14H8  HA3  347  18.607  17.979  54.513 -0.9633  0.0490 -1.0074
   15C14H8  HA4  348  18.731  18.038  54.708 -0.3125  1.2656  1.5375
   15C14H8  CA8  349  18.778  18.336  54.544 -0.6869 -0.5674 -0.4125
   15C14H8  CA9  350  18.951   0.074  54.923 -0.2462  0.0207  0.7622
   15C14H8 CA10  351  18.909   0.114  54.686  0.9478  0.7076 -0.3362
   15C14H8 CA11  352  18.849   0.078  54.562  0.0743  0.3763 -0.6906
   15C14H8 CA12  353  19.026   0.196  54.930 -0.2303  0.0769 -0.0128
   15C14H8  HA5  354  18.933   0.014  55.011  2.7705  1.1471  2.1929
   15C14H8 CA13  355  18.970   0.241  54.703 -0.4520  0.1251 -0.2993
   15C14H8  Br2  356  18.847   0.195  54.412 -0.0586  0.0816  0.2439
   15C14H8 CA14  357  19.042   0.273  54.819 -0.6697 -0.5516 -0.1090
   15C14H8  HA6  358  19.057   0.230  55.028 -2.4308 -0.3124  0.8532
   15C14H8  HA7  359  18.990   0.313  54.625 -2.5690 -0.1309 -1.0986
   15C14H8  HA8  360  19.100   0.363  54.827 -1.2929 -0.0767 -0.8351
   16C14H8  Br1  361  18.745   0.027  55.239 -0.2820  0.1138 -0.3207
   16C14H8  CA1  362  18.471   0.195  55.674  0.4651  0.1632  0.7562
   16C14H8  CA2  363  18.443   0.060  55.694 -0.5421  0.1680  0.5003
   16C14H8  CA3  364  18.495  18.350  55.606 -0.1215  0.7218 -0.3295
   16C14H8  CA4  365  18.575   0.003  55.499 -0.2301 -0.4656 -0.0104
   16C14H8  CA5  366  18.599   0.138  55.468  0.1650 -0.3046  0.3627
   16C14H8  CA6  367  18.677   0.168  55.355  0.3869 -1.2012 -0.8104
   16C14H8  CA7  368  18.710   0.305  55.335  0.0482  0.3853 -0.6516
   16C14H8  HA1  369  18.420   0.267  55.737 -0.2956 -0.0743  0.4090
   16C14H8  HA2  370  18.371   0.022  55.765 -1.2525  1.6791  0.5851
   16C14H8  HA3  371  18.462  18.248  55.618  2.4084 -0.3786 -2.2169
   16C14H8  HA4  372  18.612  18.307  55.439  1.7357  1.6077 -1.7671
   16C14H8  CA8  373  18.547   0.237  55.560  0.3886  0.0587  0.1380
   16C14H8  CA9  374  18.791   0.340  55.228 -0.5725 -0.3260  0.0347
   16C14H8 CA10  375  18.667   0.406  55.428 -0.3144 -0.2462 -0.2343
   16C14H8 CA11  376  18.580   0.371  55.540  0.2424  0.1363 -0.0713
   16C14H8 CA12  377  18.824   0.478  55.205 -0.4519  0.8709  0.5618
   16C14H8  HA5  378  18.847   0.269  55.169 -0.0046  0.4559 -0.3740
   16C14H8 CA13  379  18.695   0.542  55.398 -0.4010 -0.0520  0.0304
   16C14H8  Br2  380  18.539   0.510  55.671  0.3819 -0.1240 -0.2714
   16C14H8 CA14  381  18.776   0.574  55.289  0.1513  0.3720 -0.3510
   16C14H8  HA6  382  18.894   0.499  55.125  0.5795 -1.7755  0.7142
   16C14H8  HA7  383  18.664   0.626  55.459 -2.5480 -1.1901  0.5424
   16C14H8  HA8  384  18.815   0.673  55.268  0.7575  0.5628  1.5595
   17C14H8  Br1  385  19.203   1.565  50.195  0.1767 -0.0428 -0.0840
   17C14H8  CA1  386  19.101   1.703  49.691  0.1148  0.3396 -0.0765
   17C14H8  CA2  387  19.033   1.575  49.686  0.0500  0.7820 -1.0851
   17C14H8  CA3  388  19.004   1.501  49.801  0.4243  0.2722 -0.3361
   17C14H8  CA4  389  19.066   1.538  49.923 -0.2717  0.1597  0.0073
   17C14H8  CA5  390  19.141   1.662  49.932 -0.6006  0.4573  1.1620
   17C14H8  CA6  391  19.204   1.694  50.053 -0.5538 -0.7991  0.3546
   17C14H8  CA7  392  19.275   1.813  50.069  0.0945 -0.6964 -0.4132
   17C14H8  HA1  393  19.101   1.769  49.605 -0.1341  0.4257 -0.0112
   17C14H8  HA2  394  19.003   1.541  49.588  0.6473 -1.1742 -0.6171
   17C14H8  HA3  395  18.948   1.409  49.805 -0.7819  1.0435  0.8267
   17C14H8  HA4  396  19.054   1.464  50.001 -0.0646 -0.5060 -0.5870
   17C14H8  CA8  397  19.154   1.749  49.818  0.3150  0.2956 -0.1949
   17C14H8  CA9  398  19.350   1.845  50.189 -0.5473  0.6422 -0.1433
   17C14H8 CA10  399  19.279   1.910  49.963  0.0406 -0.0796  0.7215
   17C14H8 CA11  400  19.216   1.873  49.836 -0.3099 -0.2435 -0.2883
   17C14H8 CA12  401  19.427   1.962  50.203  0.4393  0.2849  1.1196
   17C14H8  HA5  402  19.349   1.786  50.280  0.3100 -0.0968 -0.6035
   17C14H8 CA13  403  19.348   2.029  49.981 -0.0358  0.2956  1.0727
   17C14H8  Br2  404  19.241   1.990  49.686 -0.1269 -0.0632  0.2311
   17C14H8 CA14  405  19.422   2.058  50.095 -0.3496 -0.2952 -0.3464
   17C14H8  HA6  406  19.503   1.977  50.278  2.6282  1.1135 -1.1946
   17C14H8  HA7  407  19.376   2.097  49.902  1.1042  0.0969  1.2864
   17C14H8  HA8  408  19.480   2.148  50.106  0.9674 -0.9798 -1.6073
   18C14H8  Br1  409  19.167   1.770  50.574 -0.1765  0.0188 -0.1782
   18C14H8  CA1  410  18.923   1.995  50.995  0.3493  0.1258  0.0994
   18C14H8  CA2  411  18.890   1.866  51.032  0.1115  0.3236  0.5492
   18C14H8  CA3  412  18.935   1.750  50.958 -0.0276 -0.8772 -0.2680
   18C14H8  CA4  413  19.006   1.777  50.842  0.0278  0.8686 -0.2658
   18C14H8  CA5  414  19.039   1.908  50.796 -0.1492 -0.4642 -0.0050
   18C14H8  CA6  415  19.114   1.928  50.677 -0.1007  0.1447 -0.2361
   18C14H8  CA7  416  19.144   2.056  50.630  0.8923 -0.2459 -0.1580
   18C14H8  HA1  417  18.880   2.068  51.063  0.4677 -0.6368  0.9980
   18C14H8  HA2  418  18.837   1.853  51.125  0.3548  1.3542  0.8323
   18C14H8  HA3  419  18.918   1.651  50.998 -2.1146 -0.9367 -1.2320
   18C14H8  HA4  420  19.034   1.685  50.792 -1.5768  1.1512 -1.7218
   18C14H8  CA8  421  18.996   2.020  50.875 -0.5264 -0.1763 -0.8309
   18C14H8  CA9  422  19.222   2.075  50.511 -0.3965  0.4516  0.0955
   18C14H8 CA10  423  19.099   2.170  50.706  0.5090 -0.0899  0.3874
   18C14H8 CA11  424  19.023   2.156  50.832  0.2432 -0.9170  0.5873
   18C14H8 CA12  425  19.249   2.201  50.458  0.2482 -0.0107 -0.0373
   18C14H8  HA5  426  19.263   1.994  50.452  1.6967  1.1290  0.5531
   18C14H8 CA13  427  19.133   2.295  50.656 -0.3577  0.1207 -0.1244
   18C14H8  Br2  428  18.977   2.319  50.933  0.3159  0.0543 -0.0470
   18C14H8 CA14  429  19.199   2.311  50.537 -0.2223  0.1987  0.0658
   18C14H8  HA6  430  19.300   2.222  50.365 -0.9742 -1.4980 -1.0760
   18C14H8  HA7  431  19.098   2.387  50.700  2.6440  0.8366  0.9174
   18C14H8  HA8  432  19.217   2.413  50.507  0.3306 -0.9646 -3.8747
   19C14H8  Br1  433  19.011   1.252  51.781 -0.0081 -0.2208  0.0806
   19C14H8  CA1  434  18.975   1.389  51.274 -0.4440 -0.0762 -0.0674
   19C14H8  CA2  435  18.898   1.273  51.257  0.1640 -0.5067 -0.2566
   19C14H8  CA3  436  18.869   1.188  51.361 -0.7534  0.3236 -0.5041
   19C14H8  CA4  437  18.912   1.224  51.489  0.7098 -0.6449 -0.2846
   19C14H8  CA5  438  18.986   1.344  51.513 -0.3016 -0.4280 -0.1110
   19C14H8  CA6  439  19.033   1.379  51.648 -0.3833 -0.5203  0.4196
   19C14H8  CA7  440  19.101   1.501  51.670 -0.7416 -0.1039  0.2411
   19C14H8  HA1  441  19.004   1.443  51.184  1.8966 -0.8952  0.1546
   19C14H8  HA2  442  18.862   1.248  51.159 -1.3944  2.5907 -0.5294
   19C14H8  HA3  443  18.817   1.095  51.340  2.1085 -1.5566  0.3973
   19C14H8  HA4  444  18.883   1.152  51.564  1.1821  0.6197  1.1383
   19C14H8  CA8  445  19.014   1.429  51.404  0.4868  0.0728  1.1058
   19C14H8  CA9  446  19.141   1.542  51.803  0.0840 -0.1872  0.2144
   19C14H8 CA10  447  19.129   1.583  51.556 -0.2513 -0.2908 -0.2733
   19C14H8 CA11  448  19.080   1.550  51.425  0.0142 -1.0892 -0.4878
   19C14H8 CA12  449  19.200   1.670  51.816 -0.3784 -0.0192  0.2832
   19C14H8  HA5  450  19.123   1.490  51.896  1.8323  0.3414  0.8815
   19C14H8 CA13  451  19.200   1.707  51.574 -0.6064 -0.3766 -0.0821
   19C14H8  Br2  452  19.098   1.673  51.273 -0.0803  0.0538 -0.0985
   19C14H8 CA14  453  19.229   1.753  51.700 -0.3449  0.1480 -1.0156
   19C14H8  HA6  454  19.237   1.702  51.912  0.8744 -0.2853 -0.1043
   19C14H8  HA7  455  19.233   1.774  51.497  1.0953  0.8462  1.6563
   19C14H8  HA8  456  19.292   1.838  51.720 -0.6633 -0.0619  1.0090
   20C14H8  Br1  457  18.905   1.486  52.135 -0.2072 -0.4258 -0.0093
   20C14H8  CA1  458  18.721   1.727  52.572 -0.2155  0.0376 -0.0356
   20C14H8  CA2  459  18.675   1.604  52.620  0.3742  0.5956 -0.0998
   20C14H8  CA3  460  18.703   1.489  52.545 -0.1338 -0.3985 -0.3011
   20C14H8  CA4  461  18.768   1.498  52.421  0.3511  0.1949  0.2905
   20C14H8  CA5  462  18.807   1.624  52.373  0.4741  0.4290  0.2655
   20C14H8  CA6  463  18.878   1.635  52.253 -0.5260  0.1681  0.3006
   20C14H8  CA7  464  18.921   1.763  52.196  0.0232 -0.3662 -0.2459
   20C14H8  HA1  465  18.708   1.813  52.638  0.4273 -0.8625  1.2909
   20C14H8  HA2  466  18.637   1.591  52.720 -1.4760 -2.8772 -1.2070
   20C14H8  HA3  467  18.692   1.391  52.589 -1.3813  0.0129  0.3462
   20C14H8  HA4  468  18.780   1.405  52.366  2.4094  1.0560 -0.7661
   20C14H8  CA8  469  18.787   1.740  52.445 -0.1398  0.6356  0.1092
   20C14H8  CA9  470  18.997   1.777  52.076 -0.4147  0.0162  0.0339
   20C14H8 CA10  471  18.892   1.886  52.268 -0.5649 -0.3334  0.1557
   20C14H8 CA11  472  18.821   1.866  52.390  0.7528  0.0131  0.6470
   20C14H8 CA12  473  19.039   1.902  52.030  0.3376  0.1287 -0.0048
   20C14H8  HA5  474  19.019   1.689  52.017  0.0523 -0.1297  0.4240
   20C14H8 CA13  475  18.926   2.009  52.208 -0.1845 -0.3733  0.1397
   20C14H8  Br2  476  18.758   2.022  52.482  0.0803 -0.2862 -0.0326
   20C14H8 CA14  477  19.014   2.014  52.104  0.0379  0.0744 -1.2565
   20C14H8  HA6  478  19.093   1.907  51.936 -0.1683  0.0806 -0.3038
   20C14H8  HA7  479  18.905   2.106  52.250  0.3757 -0.0270 -0.3623
   20C14H8  HA8  480  19.049   2.114  52.080 -0.9158  0.9457  0.8724
   21C14H8  Br1  481  18.859   0.947  53.366 -0.0343 -0.1934 -0.0831
   21C14H8  CA1  482  18.742   1.085  52.858 -0.4161 -0.1526 -0.2432
   21C14H8  CA2  483  18.679   0.959  52.851  0.3602  0.1235  0.2491
   21C14H8  CA3  484  18.657   0.880  52.964  0.3547 -0.7351 -1.0140
   21C14H8  CA4  485  18.709   0.918  53.091 -0.6878  0.0707  0.5970
   21C14H8  CA5  486  18.782   1.041  53.100  0.1121 -0.9031 -0.4323
   21C14H8  CA6  487  18.850   1.070  53.219 -0.0206 -0.2255  0.1707
   21C14H8  CA7  488  18.914   1.196  53.238  0.3767  0.1722 -0.0161
   21C14H8  HA1  489  18.737   1.142  52.766  2.2264 -0.2375 -0.5020
   21C14H8  HA2  490  18.643   0.919  52.757 -0.3574  0.8590  0.2129
   21C14H8  HA3  491  18.605   0.785  52.965 -2.1103  0.5778  1.5416
   21C14H8  HA4  492  18.692   0.861  53.181 -0.1771  1.1927  1.4233
   21C14H8  CA8  493  18.796   1.126  52.986  0.8369 -0.0059 -0.4193
   21C14H8  CA9  494  18.975   1.236  53.358 -0.1996  0.0661 -0.1235
   21C14H8 CA10  495  18.910   1.291  53.128  0.0217  0.1114 -0.6031
   21C14H8 CA11  496  18.854   1.254  53.004  0.1758 -0.0405 -0.1568
   21C14H8 CA12  497  19.039   1.362  53.367  0.7026  0.3911 -0.3222
   21C14H8  HA5  498  18.965   1.189  53.455 -0.0992  2.5903  1.1627
   21C14H8 CA13  499  18.983   1.413  53.138  0.0474  0.8576  0.0660
   21C14H8  Br2  500  18.857   1.366  52.855  0.0224  0.1170 -0.1926
   21C14H8 CA14  501  19.039   1.451  53.261 -0.1805  0.1668  0.3749
   21C14H8  HA6  502  19.089   1.392  53.458 -0.0271 -0.0673  0.2392
   21C14H8  HA7  503  19.001   1.485  53.060  1.4256  1.3565  0.8574
   21C14H8  HA8  504  19.097   1.542  53.268 -0.9954  0.7325 -0.1865
   22C14H8  Br1  505  18.751   1.181  53.718  0.4879 -0.2375 -0.0589
   22C14H8  CA1  506  18.502   1.438  54.127  0.0660  0.0640  0.5292
   22C14H8  CA2  507  18.464   1.307  54.172  0.0293  0.2860  0.0438
   22C14H8  CA3  508  18.514   1.189  54.111 -0.5550  0.1374  0.0391
   22C14H8  CA4  509  18.603   1.202  54.002  0.0523 -0.0051  0.2912
   22C14H8  CA5  510  18.634   1.330  53.946 -0.2952  0.2264  0.4285
   22C14H8  CA6  511  18.712   1.341  53.826  0.1634 -0.2388  0.5261
   22C14H8  CA7  512  18.745   1.468  53.772 -0.6736 -0.0440 -0.2385
   22C14H8  HA1  513  18.463   1.517  54.189 -1.8313 -1.5629  1.4692
   22C14H8  HA2  514  18.384   1.306  54.245 -0.4977 -0.3277 -0.5338
   22C14H8  HA3  515  18.486   1.092  54.149  0.1448 -0.0633  0.0558
   22C14H8  HA4  516  18.643   1.112  53.959  1.1568 -0.1769  1.6632
   22C14H8  CA8  517  18.586   1.449  54.008  0.7477 -0.2365  0.5698
   22C14H8  CA9  518  18.820   1.479  53.652  0.4471 -0.3025 -0.1191
   22C14H8 CA10  519  18.713   1.590  53.843  0.0332  0.0787  0.2841
   22C14H8 CA11  520  18.628   1.577  53.959  0.2027  0.6421 -0.0448
   22C14H8 CA12  521  18.858   1.607  53.600 -0.2713  0.2342 -0.5369
   22C14H8  HA5  522  18.863   1.398  53.595  3.2518  0.3967  0.9042
   22C14H8 CA13  523  18.753   1.715  53.797 -0.8764 -0.2137 -0.1133
   22C14H8  Br2  524  18.557   1.733  54.055  0.1979  0.0352 -0.0296
   22C14H8 CA14  525  18.827   1.722  53.671  0.0279 -0.2368  0.6127
   22C14H8  HA6  526  18.916   1.590  53.510  1.6355 -2.7853  1.1908
   22C14H8  HA7  527  18.724   1.801  53.855 -1.3333 -1.7168  1.9303
   22C14H8  HA8  528  18.859   1.820  53.641 -0.8909 -0.0523  0.2182
   23C14H8  Br1  529  18.670   0.676  54.942  0.1663 -0.0523 -0.0592
   23C14H8  CA1  530  18.538   0.777  54.432 -0.4178 -0.1252  0.3246
   23C14H8  CA2  531  18.486   0.647  54.428  0.6946  0.4340 -0.0682
   23C14H8  CA3  532  18.463   0.578  54.545  0.2761  0.0713 -0.1368
   23C14H8  CA4  533  18.518   0.629  54.661  0.6490 -0.1981 -0.4018
   23C14H8  CA5  534  18.589   0.754  54.671 -0.8297  0.5280 -0.2884
   23C14H8  CA6  535  18.652   0.795  54.791  0.0761  0.4136  0.2761
   23C14H8  CA7  536  18.716   0.926  54.792 -0.4622 -0.0257 -0.0679
   23C14H8  HA1  537  18.534   0.833  54.340  0.5241  1.4710  1.2229
   23C14H8  HA2  538  18.436   0.612  54.339  1.0613 -1.0239  0.2922
   23C14H8  HA3  539  18.410   0.484  54.546  0.6619 -0.1588  1.2061
   23C14H8  HA4  540  18.499   0.569  54.748 -2.9519 -1.8242 -2.2315
   23C14H8  CA8  541  18.595   0.834  54.550  0.0464  0.1115 -0.1462
   23C14H8  CA9  542  18.781   0.983  54.908  0.3553 -0.0298  0.2887
   23C14H8 CA10  543  18.728   1.001  54.671  0.8737  0.0072 -0.2038
   23C14H8 CA11  544  18.665   0.953  54.555 -0.3316  0.1289  0.7093
   23C14H8 CA12  545  18.859   1.101  54.905  0.3069  0.3138  0.7305
   23C14H8  HA5  546  18.780   0.923  54.998  1.6789 -1.3442 -0.5530
   23C14H8 CA13  547  18.808   1.118  54.670 -0.3426  1.0371  0.2341
   23C14H8  Br2  548  18.664   1.059  54.390 -0.0105 -0.2389  0.2650
   23C14H8 CA14  549  18.870   1.173  54.782 -0.0198  0.6693  1.3066
   23C14H8  HA6  550  18.906   1.141  54.994  0.8582  0.2293  0.4883
   23C14H8  HA7  551  18.825   1.175  54.580  0.4208  0.7642  0.1994
   23C14H8  HA8  552  18.937   1.256  54.770 -0.1765  0.6715  0.3719
   24C14H8  Br1  553  18.571   0.900  55.252  0.0705 -0.0701 -0.0674
   24C14H8  CA1  554  18.330   1.090  55.695 -0.9175  0.4221 -0.2750
   24C14H8  CA2  555  18.293   0.958  55.726 -0.7352 -0.5932  0.3259
   24C14H8  CA3  556  18.354   0.852  55.650  0.3486 -0.4530 -0.3370
   24C14H8  CA4  557  18.434   0.883  55.538  0.7139  0.6567 -0.5665
   24C14H8  CA5  558  18.453   1.010  55.493 -0.3992 -0.0215  0.4017
   24C14H8  CA6  559  18.525   1.037  55.376  0.5041 -0.3083 -0.8373
   24C14H8  CA7  560  18.560   1.173  55.340  0.5223 -0.0963 -0.7205
   24C14H8  HA1  561  18.294   1.174  55.753  0.9066  1.1396 -0.1584
   24C14H8  HA2  562  18.250   0.926  55.820 -3.0029 -0.6555 -0.7074
   24C14H8  HA3  563  18.341   0.757  55.699 -1.0491  0.3083  0.7797
   24C14H8  HA4  564  18.479   0.799  55.488  0.6809  1.3957 -1.8428
   24C14H8  CA8  565  18.409   1.115  55.577  0.4270  0.3895  0.2802
   24C14H8  CA9  566  18.636   1.204  55.225 -0.5153  0.0783  0.1751
   24C14H8 CA10  567  18.526   1.279  55.429 -0.5012 -0.6300 -0.0275
   24C14H8 CA11  568  18.442   1.252  55.547 -0.9737  0.4168  0.4476
   24C14H8 CA12  569  18.677   1.340  55.201  0.5853 -0.4450 -0.4410
   24C14H8  HA5  570  18.678   1.137  55.151  3.0008  2.8521 -0.4953
   24C14H8 CA13  571  18.555   1.412  55.398  0.3252 -0.1588 -0.2761
   24C14H8  Br2  572  18.409   1.389  55.675  0.0451  0.0435  0.2494
   24C14H8 CA14  573  18.632   1.443  55.281  0.4973  0.2084  0.3739
   24C14H8  HA6  574  18.740   1.358  55.115  1.2212  1.8250  0.4550
   24C14H8  HA7  575  18.515   1.493  55.456  1.1928  1.0311 -1.3303
   24C14H8  HA8  576  18.664   1.544  55.262 -0.4144  0.2848 -0.8186
   25C14H8  Br1  577  19.033   2.432  50.201  0.1936  0.1543 -0.1867
   25C14H8  CA1  578  18.931   2.568  49.698  0.8331 -0.5648  0.6048
   25C14H8  CA2  579  18.860   2.442  49.680  0.2248 -0.7367 -0.3874
   25C14H8  CA3  580  18.849   2.361  49.797  0.5746  0.7771  0.0970
   25C14H8  CA4  581  18.898   2.400  49.923  0.4612 -0.0273  0.1797
   25C14H8  CA5  582  18.971   2.525  49.933  0.0483 -1.0256  0.4697
   25C14H8  CA6  583  19.046   2.553  50.051  1.2654  0.3674  0.0477
   25C14H8  CA7  584  19.119   2.673  50.066 -0.2789  0.4503  0.2445
   25C14H8  HA1  585  18.936   2.626  49.607  2.6873  1.3065  1.8496
   25C14H8  HA2  586  18.819   2.412  49.585 -1.6640  0.1734  0.1226
   25C14H8  HA3  587  18.795   2.268  49.793  0.9235  0.4398  2.4305
   25C14H8  HA4  588  18.886   2.329  50.004  1.0789  0.9302  1.1134
   25C14H8  CA8  589  18.990   2.611  49.822 -0.0352  0.1557  0.2062
   25C14H8  CA9  590  19.179   2.708  50.189 -0.3010 -0.2535  0.2527
   25C14H8 CA10  591  19.127   2.765  49.957  0.0993 -0.8393 -0.2086
   25C14H8 CA11  592  19.065   2.730  49.830  0.0529 -0.2295 -0.1825
   25C14H8 CA12  593  19.251   2.826  50.209 -0.2189  0.0642 -1.0482
   25C14H8  HA5  594  19.170   2.649  50.279 -1.9706  1.9721  1.5934
   25C14H8 CA13  595  19.211   2.877  49.974  0.1947 -0.1638 -0.3538
   25C14H8  Br2  596  19.092   2.844  49.675  0.3364  0.2229  0.0407
   25C14H8 CA14  597  19.269   2.911  50.100  0.2499 -0.1047  0.0960
   25C14H8  HA6  598  19.307   2.848  50.299  0.6338 -2.4810 -0.8891
   25C14H8  HA7  599  19.238   2.939  49.890  0.4725 -1.1750 -1.0173
   25C14H8  HA8  600  19.325   3.001  50.117  1.1367 -0.8395  1.1730
   26C14H8  Br1  601  18.980   2.641  50.571  0.2656  0.0123  0.1085
   26C14H8  CA1  602  18.751   2.891  50.989  0.1018 -0.0589  0.0032
   26C14H8  CA2  603  18.715   2.766  51.044  0.4778 -0.3927  0.4832
   26C14H8  CA3  604  18.758   2.651  50.974 -0.4671 -0.0972  0.3562
   26C14H8  CA4  605  18.831   2.658  50.850  0.3040 -0.0749 -0.6622
   26C14H8  CA5  606  18.875   2.785  50.810 -0.4568  0.1198  0.1038
   26C14H8  CA6  607  18.948   2.797  50.686  0.0674 -0.2656 -0.4545
   26C14H8  CA7  608  18.997   2.923  50.644  0.1175  0.8906  0.2321
   26C14H8  HA1  609  18.699   2.978  51.026 -0.0128 -0.0827 -0.0999
   26C14H8  HA2  610  18.642   2.757  51.123 -0.7613  1.2673 -0.4383
   26C14H8  HA3  611  18.718   2.553  50.994  1.0065 -1.1958 -1.8725
   26C14H8  HA4  612  18.844   2.563  50.800  0.2833 -0.1192 -0.5826
   26C14H8  CA8  613  18.841   2.905  50.881 -0.2034  0.8758  0.0617
   26C14H8  CA9  614  19.072   2.941  50.519 -0.1227 -0.4810  1.1826
   26C14H8 CA10  615  18.959   3.042  50.712  0.5713 -0.4599  0.4868
   26C14H8 CA11  616  18.881   3.033  50.829  0.4701  0.5193 -0.3013
   26C14H8 CA12  617  19.106   3.067  50.467  0.0222 -0.0932  0.3755
   26C14H8  HA5  618  19.090   2.856  50.454  1.0173  1.3890 -1.0025
   26C14H8 CA13  619  19.003   3.172  50.666 -0.8510 -0.5829  0.3911
   26C14H8  Br2  620  18.835   3.189  50.930 -0.1975 -0.0124  0.3579
   26C14H8 CA14  621  19.070   3.182  50.545  0.0636  0.6929  0.2524
   26C14H8  HA6  622  19.161   3.075  50.374 -3.0102  0.2256 -1.4652
   26C14H8  HA7  623  18.975   3.266  50.709 -0.5023  0.3239 -1.2978
   26C14H8  HA8  624  19.093   3.283  50.515 -1.0610  0.7503 -0.4638
   27C14H8  Br1  625  18.844   2.134  51.815 -0.1249  0.2870  0.0084
   27C14H8  CA1  626  18.809   2.223  51.290  0.1679 -0.4661 -0.0747
   27C14H8  CA2  627  18.737   2.105  51.280 -0.0554  0.4171 -0.4901
   27C14H8  CA3  628  18.713   2.023  51.395  0.4731 -0.5559 -0.4168
   27C14H8  CA4  629  18.756   2.079  51.516  0.3842  0.8225  0.1563
   27C14H8  CA5  630  18.827   2.197  51.530  0.3971 -0.2427  0.5045
   27C14H8  CA6  631  18.874   2.240  51.655  0.1481  0.4881 -0.3417
   27C14H8  CA7  632  18.947   2.356  51.671 -0.6944 -0.1542 -0.0025
   27C14H8  HA1  633  18.831   2.281  51.202 -1.7659  0.6693  0.1582
   27C14H8  HA2  634  18.678   2.077  51.194 -0.0278  0.7744 -0.6248
   27C14H8  HA3  635  18.657   1.932  51.386  1.6763 -1.5379  1.5447
   27C14H8  HA4  636  18.726   2.017  51.599 -0.1275  1.0854  0.1705
   27C14H8  CA8  637  18.851   2.274  51.415  0.2221 -0.6430  0.7206
   27C14H8  CA9  638  18.994   2.401  51.796  0.2952 -0.6137  0.3125
   27C14H8 CA10  639  18.967   2.437  51.552  0.1442 -0.0097  0.6206
   27C14H8 CA11  640  18.918   2.392  51.423  0.4525 -0.4977 -0.4226
   27C14H8 CA12  641  19.067   2.521  51.805  0.6493 -0.3440 -0.0254
   27C14H8  HA5  642  18.997   2.349  51.890  1.0730 -2.3009 -0.6306
   27C14H8 CA13  643  19.032   2.564  51.568 -0.3187 -0.6548  1.6090
   27C14H8  Br2  644  18.923   2.514  51.273 -0.1636  0.0657 -0.1541
   27C14H8 CA14  645  19.083   2.604  51.691  0.1232 -0.2665  0.2720
   27C14H8  HA6  646  19.108   2.550  51.900  1.0534 -0.6769 -0.0984
   27C14H8  HA7  647  19.052   2.623  51.480 -0.3672  0.0796  2.0848
   27C14H8  HA8  648  19.128   2.702  51.695 -1.3808  0.4256  0.6135
   28C14H8  Br1  649  18.758   2.369  52.133 -0.0477 -0.0345 -0.0115
   28C14H8  CA1  650  18.568   2.623  52.567  0.1473 -0.1090 -0.8985
   28C14H8  CA2  651  18.535   2.502  52.624  0.0506  0.2199  0.1913
   28C14H8  CA3  652  18.569   2.387  52.560  0.2908 -0.0562  0.5511
   28C14H8  CA4  653  18.628   2.389  52.435  0.2588  0.5507  0.0796
   28C14H8  CA5  654  18.671   2.513  52.374  0.0356  0.7672 -0.3873
   28C14H8  CA6  655  18.742   2.517  52.255 -0.0621  0.2130  0.1595
   28C14H8  CA7  656  18.781   2.641  52.204 -0.3491 -0.0375  0.6954
   28C14H8  HA1  657  18.537   2.702  52.634 -0.3688 -0.4905 -0.6950
   28C14H8  HA2  658  18.479   2.499  52.716  0.6836 -0.2748  0.5668
   28C14H8  HA3  659  18.537   2.290  52.595  2.7829 -1.0447  0.2222
   28C14H8  HA4  660  18.644   2.291  52.392 -1.8860  0.4001 -0.4314
   28C14H8  CA8  661  18.640   2.632  52.440  0.4482 -0.0370 -0.7384
   28C14H8  CA9  662  18.865   2.639  52.088  0.1204  0.3923  0.0176
   28C14H8 CA10  663  18.748   2.762  52.266  0.0728 -0.0081 -0.1926
   28C14H8 CA11  664  18.681   2.759  52.387 -0.0385  0.4238 -0.6139
   28C14H8 CA12  665  18.905   2.759  52.029  0.6678 -0.4213  0.0536
   28C14H8  HA5  666  18.904   2.554  52.035  0.4239 -0.7334  2.0292
   28C14H8 CA13  667  18.787   2.891  52.200 -0.1293  0.1441  0.4530
   28C14H8  Br2  668  18.625   2.924  52.474  0.4543  0.2704  0.0519
   28C14H8 CA14  669  18.866   2.884  52.081  0.1147 -0.6162 -0.1422
   28C14H8  HA6  670  18.964   2.764  51.939 -0.6435  2.1964 -0.7356
   28C14H8  HA7  671  18.751   2.985  52.240 -0.6535 -0.1748  0.7355
   28C14H8  HA8  672  18.904   2.975  52.036  1.6968 -0.9649  0.4600
   29C14H8  Br1  673  18.664   1.871  53.371  0.0856  0.0405 -0.1509
   29C14H8  CA1  674  18.570   1.967  52.851  0.0586 -0.9805 -0.0291
   29C14H8  CA2  675  18.493   1.849  52.846 -0.8262  0.0867  0.0307
   29C14H8  CA3  676  18.480   1.765  52.960  0.2273 -0.0893  0.4235
   29C14H8  CA4  677  18.546   1.801  53.079  0.2891 -0.2216 -0.4626
   29C14H8  CA5  678  18.618   1.923  53.085  0.6000 -0.2786 -0.4842
   29C14H8  CA6  679  18.677   1.972  53.210  0.4581  0.1112  0.6837
   29C14H8  CA7  680  18.761   2.086  53.216  0.1246 -0.0892  0.1189
   29C14H8  HA1  681  18.567   2.030  52.764 -0.2969 -0.0458  0.6584
   29C14H8  HA2  682  18.440   1.819  52.758 -0.9752  1.3528 -0.3226
   29C14H8  HA3  683  18.423   1.673  52.956  2.6738 -1.8442  3.5142
   29C14H8  HA4  684  18.524   1.750  53.172  2.7430  0.1917  0.3920
   29C14H8  CA8  685  18.638   2.006  52.971  0.6405 -0.3442 -0.0737
   29C14H8  CA9  686  18.817   2.133  53.340 -0.2347  0.4150  0.1855
   29C14H8 CA10  687  18.786   2.164  53.097 -0.3581 -0.5597 -0.9037
   29C14H8 CA11  688  18.720   2.122  52.982  0.2035  0.4508  0.0938
   29C14H8 CA12  689  18.884   2.259  53.346 -0.2057 -0.2667  0.2475
   29C14H8  HA5  690  18.802   2.087  53.436  0.2288  0.0588  0.0884
   29C14H8 CA13  691  18.870   2.277  53.106 -0.0464  0.2542 -0.2480
   29C14H8  Br2  692  18.729   2.221  52.826 -0.0248 -0.0906 -0.0179
   29C14H8 CA14  693  18.913   2.335  53.232 -0.4444  0.2874  0.2187
   29C14H8  HA6  694  18.919   2.294  53.442  1.1697 -1.2956  0.1298
   29C14H8  HA7  695  18.896   2.328  53.014  3.4452 -1.6538 -0.4264
   29C14H8  HA8  696  18.957   2.433  53.245 -0.6006  0.4274 -0.2900
   30C14H8  Br1  697  18.588   2.072  53.726 -0.0798 -0.0120 -0.0377
   30C14H8  CA1  698  18.349   2.310  54.137  0.9610  0.4329  0.6848
   30C14H8  CA2  699  18.316   2.186  54.190 -0.5614  0.3704  0.2358
   30C14H8  CA3  700  18.357   2.075  54.121  0.0016 -0.1190  0.0605
   30C14H8  CA4  701  18.424   2.081  54.000 -0.1249 -0.2376  0.8347
   30C14H8  CA5  702  18.464   2.206  53.944 -0.3236 -0.0502  0.3671
   30C14H8  CA6  703  18.544   2.220  53.829 -0.2582  0.4574  0.3905
   30C14H8  CA7  704  18.588   2.346  53.784  0.5427 -0.6311  0.8102
   30C14H8  HA1  705  18.316   2.388  54.205 -0.9805 -0.0404  0.3127
   30C14H8  HA2  706  18.270   2.173  54.287  0.6750 -1.0493  0.6415
   30C14H8  HA3  707  18.332   1.980  54.166 -0.1400  0.3156  0.9026
   30C14H8  HA4  708  18.450   1.983  53.962 -0.0818  0.5939 -1.3279
   30C14H8  CA8  709  18.425   2.325  54.016  0.3136  0.3700  0.2289
   30C14H8  CA9  710  18.655   2.366  53.661 -0.6148  0.4989 -0.2457
   30C14H8 CA10  711  18.544   2.460  53.854 -0.1742  0.8833 -0.3802
   30C14H8 CA11  712  18.462   2.451  53.968  0.1851  0.2581  0.5986
   30C14H8 CA12  713  18.692   2.494  53.614  0.5263 -0.1720 -0.3437
   30C14H8  HA5  714  18.685   2.287  53.594 -0.2824 -0.7907  1.3805
   30C14H8 CA13  715  18.583   2.586  53.807  0.2065 -0.7148 -0.3627
   30C14H8  Br2  716  18.400   2.609  54.057 -0.2499  0.2493  0.1934
   30C14H8 CA14  717  18.651   2.602  53.690  0.2784 -0.8999 -0.5088
   30C14H8  HA6  718  18.745   2.499  53.520  0.5561 -0.4530 -0.3372
   30C14H8  HA7  719  18.547   2.682  53.841  0.3859 -1.3699  1.7166
   30C14H8  HA8  720  18.681   2.700  53.655 -0.7645 -2.0087 -4.7595
   31C14H8  Br1  721  18.533   1.542  54.945  0.2047  0.3343 -0.1702
   31C14H8  CA1  722  18.387   1.674  54.446 -0.0992  0.3997  0.2637
   31C14H8  CA2  723  18.316   1.554  54.433  0.3368  0.1615 -0.4856
   31C14H8  CA3  724  18.305   1.474  54.550  0.2824  0.0418  0.4633
   31C14H8  CA4  725  18.373   1.509  54.673  0.4757 -0.9435  0.4960
   31C14H8  CA5  726  18.446   1.628  54.680  0.2534 -0.5014  0.2572
   31C14H8  CA6  727  18.524   1.663  54.795  0.1064  0.8277 -0.1730
   31C14H8  CA7  728  18.586   1.793  54.811  0.0209  0.0967  0.6118
   31C14H8  HA1  729  18.395   1.724  54.350  1.7131  0.2460  0.3126
   31C14H8  HA2  730  18.265   1.514  54.346  0.3438 -0.8268 -0.0384
   31C14H8  HA3  731  18.249   1.383  54.560  0.8621 -0.2187  1.4192
   31C14H8  HA4  732  18.360   1.438  54.753  3.8555 -0.5554  1.4555
   31C14H8  CA8  733  18.449   1.712  54.565  0.3995  0.2017 -0.5140
   31C14H8  CA9  734  18.641   1.842  54.930 -0.3693  0.4717 -0.1946
   31C14H8 CA10  735  18.590   1.876  54.696  0.1301  0.1581  0.5486
   31C14H8 CA11  736  18.521   1.837  54.574  0.2738  0.1317  0.4784
   31C14H8 CA12  737  18.711   1.964  54.937 -1.0193 -0.0885  0.6570
   31C14H8  HA5  738  18.651   1.787  55.023 -2.3662 -0.2694 -0.4027
   31C14H8 CA13  739  18.669   1.995  54.702  0.1594  0.0852  0.0247
   31C14H8  Br2  740  18.536   1.944  54.418 -0.2320  0.0385  0.3630
   31C14H8 CA14  741  18.725   2.041  54.823 -0.2978 -0.8922  0.6408
   31C14H8  HA6  742  18.757   1.995  55.030 -0.5854 -0.2794  0.5093
   31C14H8  HA7  743  18.695   2.052  54.614  1.8792  1.0919  1.1785
   31C14H8  HA8  744  18.790   2.127  54.813  0.9117 -1.9640 -0.8897
   32C14H8  Br1  745  18.458   1.761  55.269 -0.0441 -0.2907  0.0573
   32C14H8  CA1  746  18.184   1.935  55.707  0.6221  0.8653  0.2489
   32C14H8  CA2  747  18.156   1.802  55.731 -0.4672 -0.3828 -1.1010
   32C14H8  CA3  748  18.208   1.697  55.656 -0.2043  0.2928 -0.2535
   32C14H8  CA4  749  18.287   1.729  55.545  0.4444 -0.1400 -1.0050
   32C14H8  CA5  750  18.308   1.863  55.507 -0.6380 -0.5970  0.0153
   32C14H8  CA6  751  18.380   1.892  55.393  0.7381  0.1781 -0.3319
   32C14H8  CA7  752  18.407   2.028  55.363 -0.4688  0.3667 -0.4860
   32C14H8  HA1  753  18.135   2.007  55.770  0.9384  0.1224  1.3469
   32C14H8  HA2  754  18.100   1.773  55.819  1.5928 -0.3072  0.2642
   32C14H8  HA3  755  18.196   1.593  55.681 -3.1652  0.2172 -1.7362
   32C14H8  HA4  756  18.329   1.658  55.474  1.6220 -0.0819 -0.3845
   32C14H8  CA8  757  18.260   1.967  55.595  0.5298 -0.0437 -0.7880
   32C14H8  CA9  758  18.486   2.064  55.247  0.5114 -0.0057 -0.4153
   32C14H8 CA10  759  18.355   2.130  55.453 -0.8267  0.2087  0.0036
   32C14H8 CA11  760  18.287   2.102  55.569  0.3460 -0.0338  0.6347
   32C14H8 CA12  761  18.507   2.199  55.215  0.2069  0.2808 -0.6706
   32C14H8  HA5  762  18.524   1.992  55.176  2.8780  1.2973 -0.5542
   32C14H8 CA13  763  18.381   2.265  55.411  1.0737  0.1613 -0.5538
   32C14H8  Br2  764  18.236   2.253  55.689  0.0456  0.0930  0.0330
   32C14H8 CA14  765  18.452   2.300  55.293 -0.1098 -0.3084  0.8427
   32C14H8  HA6  766  18.567   2.232  55.131  0.4068  1.1554 -0.1867
   32C14H8  HA7  767  18.351   2.354  55.464 -0.7126  0.6108 -2.2903
   32C14H8  HA8  768  18.462   2.404  55.266  0.6762 -0.8594 -1.1132
   33C14H8  Br1  769  18.896   3.322  50.237 -0.2042 -0.3486 -0.1445
   33C14H8  CA1  770  18.809   3.469  49.722 -0.3637  0.2915 -0.7096
   33C14H8  CA2  771  18.750   3.342  49.705 -0.2885 -1.0327  0.5857
   33C14H8  CA3  772  18.740   3.252  49.809 -0.2205  0.8275 -0.0243
   33C14H8  CA4  773  18.789   3.284  49.939  0.2200 -0.1501  0.8100
   33C14H8  CA5  774  18.858   3.405  49.958  0.3120 -0.0330  0.1375
   33C14H8  CA6  775  18.919   3.437  50.077 -0.6862  0.3645 -0.9570
   33C14H8  CA7  776  18.992   3.560  50.095  1.0461 -0.0819  0.7153
   33C14H8  HA1  777  18.814   3.524  49.629 -1.0185  1.4020 -0.1033
   33C14H8  HA2  778  18.724   3.306  49.607 -0.2544  0.3934  0.0331
   33C14H8  HA3  779  18.700   3.155  49.784  2.5329 -0.7681  1.5782
   33C14H8  HA4  780  18.789   3.208  50.016 -0.9313  0.1534  1.1281
   33C14H8  CA8  781  18.862   3.499  49.849 -0.2854 -0.1805 -0.3019
   33C14H8  CA9  782  19.046   3.593  50.224  0.3912 -0.5782 -0.7753
   33C14H8 CA10  783  18.985   3.662  49.993 -0.5815  0.3181 -0.1121
   33C14H8 CA11  784  18.922   3.628  49.870 -0.3494 -0.0196  0.9517
   33C14H8 CA12  785  19.115   3.721  50.238 -0.2962 -0.0065  0.4109
   33C14H8  HA5  786  19.037   3.533  50.314  1.8181 -0.3707 -0.4958
   33C14H8 CA13  787  19.055   3.779  50.010  0.1195 -0.7279 -0.1281
   33C14H8  Br2  788  18.931   3.752  49.720 -0.4302  0.0528 -0.0905
   33C14H8 CA14  789  19.129   3.806  50.127 -0.2670 -0.1843  0.4740
   33C14H8  HA6  790  19.155   3.763  50.329  0.4529 -1.1996  0.6367
   33C14H8  HA7  791  19.075   3.854  49.935 -2.4512  1.7656  1.5617
   33C14H8  HA8  792  19.189   3.895  50.133 -0.1214  0.0240 -2.9233
   34C14H8  Br1  793  18.842   3.515  50.568  0.4158 -0.1013  0.3330
   34C14H8  CA1  794  18.596   3.760  50.977  0.1255  0.1156 -0.1618
   34C14H8  CA2  795  18.566   3.633  51.025 -0.1050  0.0148 -0.6873
   34C14H8  CA3  796  18.602   3.517  50.952  0.0924  0.1110  0.6254
   34C14H8  CA4  797  18.685   3.531  50.839  0.2648  0.2556  0.2098
   34C14H8  CA5  798  18.716   3.656  50.783  0.6265  0.3025  0.0227
   34C14H8  CA6  799  18.787   3.671  50.659  0.6653 -0.1176  0.3407
   34C14H8  CA7  800  18.826   3.799  50.614  0.1996  0.4441 -0.0072
   34C14H8  HA1  801  18.555   3.843  51.033 -1.0846 -0.1952 -0.5806
   34C14H8  HA2  802  18.506   3.637  51.115  0.9287  1.7127 -0.0566
   34C14H8  HA3  803  18.576   3.419  50.988 -2.3435 -0.5892 -2.7599
   34C14H8  HA4  804  18.728   3.439  50.800  2.5245  0.5281  1.9771
   34C14H8  CA8  805  18.669   3.777  50.856  0.0228  0.7371  0.0194
   34C14H8  CA9  806  18.915   3.819  50.503  0.1814 -0.5772 -0.0575
   34C14H8 CA10  807  18.779   3.916  50.683  0.1041 -0.8310 -0.1223
   34C14H8 CA11  808  18.703   3.902  50.804 -0.1675 -0.8916  0.3560
   34C14H8 CA12  809  18.931   3.942  50.446 -0.1849 -0.5366  0.3057
   34C14H8  HA5  810  18.959   3.738  50.446 -0.3008 -1.0420  0.2391
   34C14H8 CA13  811  18.819   4.043  50.637  0.0922  0.3351  0.0854
   34C14H8  Br2  812  18.666   4.069  50.902 -0.1237 -0.0995 -0.0994
   34C14H8 CA14  813  18.882   4.049  50.513 -0.1252 -0.1749  0.5317
   34C14H8  HA6  814  18.989   3.947  50.355 -0.0762 -2.0102  0.2857
   34C14H8  HA7  815  18.798   4.140  50.679 -0.4005  1.1144 -1.8866
   34C14H8  HA8  816  18.884   4.148  50.470 -2.4888 -0.1153  0.4806
   35C14H8  Br1  817  18.698   3.014  51.797 -0.1742  0.0195  0.2652
   35C14H8  CA1  818  18.612   3.120  51.274  0.0338 -0.1673 -0.0448
   35C14H8  CA2  819  18.545   2.993  51.270  0.7434 -1.0381  0.8073
   35C14H8  CA3  820  18.537   2.912  51.383  0.5254 -0.6035  0.1300
   35C14H8  CA4  821  18.583   2.955  51.509 -0.1813  0.5765 -0.1441
   35C14H8  CA5  822  18.657   3.078  51.519 -0.2991  0.1869  0.1250
   35C14H8  CA6  823  18.725   3.110  51.643 -0.3241  0.3551  0.3159
   35C14H8  CA7  824  18.796   3.231  51.655  0.0571 -0.2158  0.7821
   35C14H8  HA1  825  18.611   3.175  51.182  0.7888 -0.5115 -0.2657
   35C14H8  HA2  826  18.497   2.974  51.175  1.3489 -0.7904  0.4470
   35C14H8  HA3  827  18.490   2.814  51.383 -0.3132 -0.2055  0.8106
   35C14H8  HA4  828  18.567   2.892  51.594  0.3862 -1.4385 -1.4973
   35C14H8  CA8  829  18.668   3.158  51.400 -0.4939 -1.1291 -1.1228
   35C14H8  CA9  830  18.843   3.283  51.779 -0.4464  0.0122  0.2354
   35C14H8 CA10  831  18.804   3.316  51.535  0.3752  0.3560 -0.1756
   35C14H8 CA11  832  18.745   3.276  51.413  0.8346  0.5912  0.3954
   35C14H8 CA12  833  18.896   3.417  51.790 -0.3324  0.6530 -0.5208
   35C14H8  HA5  834  18.836   3.232  51.874 -0.6108 -1.3403 -0.4925
   35C14H8 CA13  835  18.866   3.445  51.548 -0.4095  0.3659  0.2489
   35C14H8  Br2  836  18.744   3.397  51.266 -0.3238  0.1179 -0.1502
   35C14H8 CA14  837  18.906   3.494  51.675 -0.3896 -0.9140  0.9948
   35C14H8  HA6  838  18.934   3.449  51.886 -0.2149 -2.8496  0.6883
   35C14H8  HA7  839  18.875   3.511  51.462  2.5883  1.1977  1.1562
   35C14H8  HA8  840  18.966   3.584  51.674  2.8354 -2.9991  0.0853
   36C14H8  Br1  841  18.603   3.226  52.145  0.1352 -0.3338 -0.2610
   36C14H8  CA1  842  18.405   3.496  52.569 -0.2084  0.5829  0.0981
   36C14H8  CA2  843  18.352   3.379  52.616 -0.5160  0.9775  0.8757
   36C14H8  CA3  844  18.371   3.259  52.543 -0.2334  0.1272 -0.2768
   36C14H8  CA4  845  18.449   3.265  52.425 -0.3994 -0.0912  0.6488
   36C14H8  CA5  846  18.486   3.384  52.364 -0.5147 -0.1096  0.0181
   36C14H8  CA6  847  18.554   3.384  52.239 -0.5439  0.4224  0.2208
   36C14H8  CA7  848  18.605   3.512  52.192 -0.4577 -0.9984  0.7146
   36C14H8  HA1  849  18.385   3.584  52.628 -3.8699  0.1507 -0.3869
   36C14H8  HA2  850  18.301   3.361  52.710  0.2195 -1.4995  0.8486
   36C14H8  HA3  851  18.347   3.162  52.584  1.4466 -0.3654 -0.3963
   36C14H8  HA4  852  18.467   3.171  52.376  2.1283  0.5376  0.3128
   36C14H8  CA8  853  18.465   3.503  52.440  0.1577  0.6397 -0.1621
   36C14H8  CA9  854  18.691   3.520  52.080 -0.1666  0.3788 -0.3492
   36C14H8 CA10  855  18.572   3.633  52.259  0.3987 -0.1809  0.0522
   36C14H8 CA11  856  18.502   3.625  52.384  0.2740 -0.1035  0.6347
   36C14H8 CA12  857  18.725   3.646  52.024 -0.3852  0.3316  0.0316
   36C14H8  HA5  858  18.726   3.431  52.030 -0.5434  0.2606 -0.4066
   36C14H8 CA13  859  18.615   3.758  52.210  0.1110  0.4606  0.6526
   36C14H8  Br2  860  18.470   3.787  52.482 -0.3021 -0.2774 -0.1419
   36C14H8 CA14  861  18.691   3.766  52.091 -0.0984 -0.5283 -0.3618
   36C14H8  HA6  862  18.767   3.650  51.924  1.4884 -1.0574  0.7353
   36C14H8  HA7  863  18.598   3.852  52.259  2.1977  0.7363  0.8888
   36C14H8  HA8  864  18.716   3.859  52.043 -0.5495  0.0820  0.5772
   37C14H8  Br1  865  18.531   2.742  53.374  0.0757  0.4138  0.1458
   37C14H8  CA1  866  18.416   2.818  52.861 -0.5876  0.1503 -0.4852
   37C14H8  CA2  867  18.344   2.699  52.867 -0.1042  0.3913  0.5985
   37C14H8  CA3  868  18.346   2.623  52.985 -0.1533 -0.8888  0.1767
   37C14H8  CA4  869  18.398   2.674  53.103 -0.7877  0.4227  0.2923
   37C14H8  CA5  870  18.465   2.798  53.105  0.3068 -0.3178 -0.6537
   37C14H8  CA6  871  18.527   2.849  53.221 -0.3704  0.2648  0.4238
   37C14H8  CA7  872  18.602   2.972  53.218  0.2430  0.0240 -0.3910
   37C14H8  HA1  873  18.417   2.857  52.760 -1.6328  0.4205 -0.3906
   37C14H8  HA2  874  18.298   2.667  52.775  1.6908  0.0820 -0.2207
   37C14H8  HA3  875  18.289   2.532  52.996 -1.4888 -0.1663 -0.6855
   37C14H8  HA4  876  18.387   2.610  53.190  0.0689 -1.2637 -0.8262
   37C14H8  CA8  877  18.473   2.873  52.980  0.4093  0.9257  0.0223
   37C14H8  CA9  878  18.654   3.026  53.344 -0.0038  0.4575 -1.0797
   37C14H8 CA10  879  18.607   3.048  53.100  0.9175 -0.8979 -0.4641
   37C14H8 CA11  880  18.543   2.999  52.980 -0.0812  0.2948  0.2818
   37C14H8 CA12  881  18.713   3.155  53.346 -0.0967 -0.0867  0.0100
   37C14H8  HA5  882  18.656   2.964  53.432  0.9968 -0.7236 -1.9236
   37C14H8 CA13  883  18.665   3.174  53.100 -0.6292 -0.5602 -0.4126
   37C14H8  Br2  884  18.560   3.088  52.820  0.2365  0.1785  0.0328
   37C14H8 CA14  885  18.722   3.227  53.224 -0.0206  0.2746  0.8384
   37C14H8  HA6  886  18.751   3.197  53.438  0.9004  1.1230 -0.9410
   37C14H8  HA7  887  18.670   3.243  53.018 -0.1820  1.5755  1.3651
   37C14H8  HA8  888  18.770   3.324  53.221 -0.3000  0.3967  0.2117
   38C14H8  Br1  889  18.439   2.937  53.729  0.0538  0.1077 -0.1442
   38C14H8  CA1  890  18.170   3.189  54.132  0.0532  0.6492  0.4599
   38C14H8  CA2  891  18.136   3.065  54.178  0.2679 -0.0398  0.0520
   38C14H8  CA3  892  18.179   2.948  54.117 -0.2496  0.2559 -0.0602
   38C14H8  CA4  893  18.258   2.958  54.003 -0.7863 -0.3406  0.3107
   38C14H8  CA5  894  18.303   3.082  53.951  0.2860  0.0775  0.8065
   38C14H8  CA6  895  18.390   3.089  53.834 -0.9542 -0.4460  0.0356
   38C14H8  CA7  896  18.434   3.217  53.790  0.5369 -0.0616 -1.0913
   38C14H8  HA1  897  18.127   3.275  54.180 -3.0331 -0.6895  0.2464
   38C14H8  HA2  898  18.068   3.048  54.261 -0.4923  1.3113 -0.2756
   38C14H8  HA3  899  18.133   2.857  54.151 -0.2838 -0.6280 -2.3653
   38C14H8  HA4  900  18.280   2.864  53.957 -0.3613 -0.6482  1.1338
   38C14H8  CA8  901  18.266   3.198  54.023  0.2942  0.2094  0.0117
   38C14H8  CA9  902  18.517   3.230  53.672 -0.2245 -0.7189  0.8939
   38C14H8 CA10  903  18.380   3.339  53.853  0.2009 -0.0659 -0.7355
   38C14H8 CA11  904  18.297   3.324  53.969 -0.1420 -0.5092  0.6671
   38C14H8 CA12  905  18.552   3.359  53.630 -0.3535 -0.1423 -0.1982
   38C14H8  HA5  906  18.569   3.154  53.616 -0.7644 -0.8854  0.6175
   38C14H8 CA13  907  18.425   3.465  53.812 -0.1429  0.8911 -0.0858
   38C14H8  Br2  908  18.257   3.489  54.071 -0.0172 -0.0751 -0.1653
   38C14H8 CA14  909  18.506   3.475  53.698  0.1185  0.0103  0.4160
   38C14H8  HA6  910  18.636   3.373  53.563 -0.0971 -0.3982  0.0709
   38C14H8  HA7  911  18.389   3.561  53.846 -4.0127 -0.6538  0.4829
   38C14H8  HA8  912  18.538   3.573  53.667  0.1820 -0.3226 -0.5867
   39C14H8  Br1  913  18.323   2.401  54.933  0.0003  0.2229 -0.1053
   39C14H8  CA1  914  18.202   2.533  54.429  0.4306  0.0240  0.1530
   39C14H8  CA2  915  18.121   2.415  54.418 -0.8724 -0.2204  0.4395
   39C14H8  CA3  916  18.103   2.339  54.533  0.0561  0.6467  0.0059
   39C14H8  CA4  917  18.176   2.368  54.650  0.7196  0.5499 -0.2171
   39C14H8  CA5  918  18.252   2.490  54.666  0.7370  0.2457 -0.0514
   39C14H8  CA6  919  18.314   2.526  54.789  0.8873  0.0091 -0.5247
   39C14H8  CA7  920  18.384   2.650  54.799  0.2547 -0.4035 -0.0121
   39C14H8  HA1  921  18.219   2.579  54.332  0.3010 -0.0985  0.0700
   39C14H8  HA2  922  18.085   2.388  54.320  0.4179  4.1305 -1.3713
   39C14H8  HA3  923  18.034   2.256  54.530  1.7692 -0.8199  0.5007
   39C14H8  HA4  924  18.160   2.293  54.726 -1.7874 -0.9624 -2.1640
   39C14H8  CA8  925  18.260   2.576  54.554  0.4642 -0.2409 -0.3064
   39C14H8  CA9  926  18.459   2.686  54.917  0.8698  0.6985  0.0005
   39C14H8 CA10  927  18.396   2.734  54.684  0.7035 -0.3380 -0.2369
   39C14H8 CA11  928  18.334   2.694  54.561 -0.0739 -1.1542 -0.0911
   39C14H8 CA12  929  18.524   2.808  54.922  0.1581  0.1761  0.6671
   39C14H8  HA5  930  18.475   2.618  54.999 -0.1919 -0.8949 -1.0956
   39C14H8 CA13  931  18.468   2.853  54.690  0.5683  0.7212  0.2223
   39C14H8  Br2  932  18.347   2.796  54.402 -0.3265  0.1454  0.1240
   39C14H8 CA14  933  18.532   2.893  54.810  0.0463 -0.5200 -0.0894
   39C14H8  HA6  934  18.579   2.826  55.013  0.1304  1.3660  0.4562
   39C14H8  HA7  935  18.472   2.918  54.603 -2.1755  0.2496 -0.2897
   39C14H8  HA8  936  18.591   2.981  54.793  1.5459 -1.7051 -1.1685
   40C14H8  Br1  937  18.260   2.633  55.247 -0.2848 -0.0658  0.1659
   40C14H8  CA1  938  18.013   2.833  55.666 -0.2011 -0.1646  0.4086
   40C14H8  CA2  939  17.987   2.695  55.702  0.7557  0.0475 -0.2865
   40C14H8  CA3  940  18.038   2.586  55.633 -0.0784 -0.5343 -0.0677
   40C14H8  CA4  941  18.115   2.615  55.519  0.5812  0.5889  0.0837
   40C14H8  CA5  942  18.142   2.749  55.472  0.1111 -0.1832 -0.9631
   40C14H8  CA6  943  18.222   2.780  55.358  0.1243 -1.3866 -0.3967
   40C14H8  CA7  944  18.254   2.912  55.327  0.2382  0.1039 -0.2225
   40C14H8  HA1  945  17.950   2.905  55.716  0.3825 -0.2686  1.3047
   40C14H8  HA2  946  17.928   2.659  55.785  2.0408 -2.4117 -0.4135
   40C14H8  HA3  947  18.026   2.484  55.666  0.9805 -0.2458  1.2807
   40C14H8  HA4  948  18.147   2.526  55.467 -0.5521  0.2032  0.0265
   40C14H8  CA8  949  18.090   2.862  55.550 -0.1150 -0.8531 -0.1485
   40C14H8  CA9  950  18.344   2.937  55.215 -0.4159  0.2609  0.3020
   40C14H8 CA10  951  18.203   3.019  55.404 -0.1071 -0.6778  0.5454
   40C14H8 CA11  952  18.125   2.999  55.522  0.0227 -0.1801 -0.2933
   40C14H8 CA12  953  18.363   3.070  55.176  0.2174 -0.1281 -0.2542
   40C14H8  HA5  954  18.382   2.854  55.159 -3.4059 -1.7611  1.1302
   40C14H8 CA13  955  18.241   3.153  55.367  0.0113  0.0820 -0.1793
   40C14H8  Br2  956  18.086   3.138  55.660  0.1658  0.2368 -0.2673
   40C14H8 CA14  957  18.322   3.173  55.259 -0.0991 -1.5105 -0.5581
   40C14H8  HA6  958  18.422   3.097  55.089  1.3700  2.9238  1.3775
   40C14H8  HA7  959  18.217   3.238  55.430 -0.0956  1.4389 -2.0045
   40C14H8  HA8  960  18.342   3.274  55.226 -0.2745 -1.4226 -0.3937
   41C14H8  Br1  961  18.751   4.185  50.193 -0.1055 -0.0768  0.2625
   41C14H8  CA1  962  18.599   4.333  49.698 -0.2451 -0.7125  0.1868
   41C14H8  CA2  963  18.528   4.210  49.689 -0.5287  0.0721  0.1670
   41C14H8  CA3  964  18.532   4.119  49.793  0.5127 -0.2911  0.1857
   41C14H8  CA4  965  18.604   4.141  49.911  0.0076  0.7328 -0.1101
   41C14H8  CA5  966  18.662   4.270  49.927  0.2131 -0.0052  0.1224
   41C14H8  CA6  967  18.724   4.309  50.050 -0.0209  0.2894  0.1277
   41C14H8  CA7  968  18.789   4.439  50.064  0.6757  0.4134 -0.2368
   41C14H8  HA1  969  18.589   4.399  49.613  4.5936  1.9300  1.5457
   41C14H8  HA2  970  18.471   4.188  49.600  0.4333 -2.3777  0.0854
   41C14H8  HA3  971  18.489   4.021  49.783 -1.1196  0.3981  0.2682
   41C14H8  HA4  972  18.601   4.067  49.989  0.5859  1.8970  1.0310
   41C14H8  CA8  973  18.663   4.367  49.821 -0.4383  0.7092  0.3756
   41C14H8  CA9  974  18.835   4.486  50.191 -0.4519 -0.2278 -0.0286
   41C14H8 CA10  975  18.801   4.526  49.951  0.7001  0.4031  0.2786
   41C14H8 CA11  976  18.745   4.488  49.825  0.4527 -0.0505  0.3084
   41C14H8 CA12  977  18.915   4.603  50.203 -0.1814  0.4248 -0.2098
   41C14H8  HA5  978  18.806   4.429  50.278  1.3965 -1.5386 -0.2358
   41C14H8 CA13  979  18.879   4.643  49.967 -0.0845 -0.0646 -0.0329
   41C14H8  Br2  980  18.784   4.580  49.662 -0.1714 -0.0997 -0.2193
   41C14H8 CA14  981  18.944   4.681  50.086  0.7079  0.0381 -0.3011
   41C14H8  HA6  982  18.952   4.628  50.302  1.3385 -2.7221  0.0875
   41C14H8  HA7  983  18.891   4.702  49.878  1.3999 -2.6958 -1.6450
   41C14H8  HA8  984  19.007   4.767  50.099  1.5541 -0.8099  1.3121
   42C14H8  Br1  985  18.678   4.402  50.560 -0.2192  0.1291  0.1731
   42C14H8  CA1  986  18.425   4.635  50.965  0.0104  0.3481 -0.3509
   42C14H8  CA2  987  18.390   4.507  51.012 -0.6947  0.3465 -0.5740
   42C14H8  CA3  988  18.449   4.398  50.941  0.1670  0.1315 -0.1234
   42C14H8  CA4  989  18.532   4.416  50.831  0.1441  0.6687  0.1248
   42C14H8  CA5  990  18.563   4.541  50.780  0.9942 -0.0410  0.5128
   42C14H8  CA6  991  18.634   4.559  50.657  0.8715  0.0857  0.1954
   42C14H8  CA7  992  18.661   4.685  50.612  0.1416  0.0674  0.4370
   42C14H8  HA1  993  18.386   4.717  51.024  3.3974  1.7077  0.1475
   42C14H8  HA2  994  18.321   4.483  51.091 -1.5084 -1.3922 -1.7782
   42C14H8  HA3  995  18.428   4.300  50.981  0.5331  0.7539  1.6537
   42C14H8  HA4  996  18.570   4.327  50.784 -1.5796 -0.0473  0.0656
   42C14H8  CA8  997  18.509   4.658  50.849 -0.3368 -0.2497 -0.1418
   42C14H8  CA9  998  18.733   4.698  50.491 -0.2263  0.0343 -0.5612
   42C14H8 CA10  999  18.625   4.800  50.687 -0.2006  0.2363 -0.2419
   42C14H8 CA11 1000  18.553   4.788  50.811 -0.0103  0.1030 -0.0080
   42C14H8 CA12 1001  18.765   4.822  50.434 -0.6951  0.4918 -0.2393
   42C14H8  HA5 1002  18.776   4.613  50.440  1.7276  0.6256  0.0761
   42C14H8 CA13 1003  18.662   4.927  50.632  0.1943  0.0541  0.0516
   42C14H8  Br2 1004  18.508   4.939  50.918 -0.0328  0.1755 -0.2255
   42C14H8 CA14 1005  18.722   4.940  50.508 -0.2597  0.1159 -0.7635
   42C14H8  HA6 1006  18.823   4.811  50.344 -1.7542  1.0603 -0.9969
   42C14H8  HA7 1007  18.642   5.020  50.684  1.8285  1.2401 -1.4072
   42C14H8  HA8 1008  18.744   5.036  50.464 -1.2924  1.4281  1.5244
   43C14H8  Br1 1009  18.528   3.876  51.788  0.1276  0.1905  0.1826
   43C14H8  CA1 1010  18.439   3.979  51.263 -0.2121  0.6233  0.1471
   43C14H8  CA2 1011  18.376   3.851  51.256 -0.0958 -0.7468  0.4593
   43C14H8  CA3 1012  18.363   3.777  51.374 -0.1335 -0.3198 -0.7995
   43C14H8  CA4 1013  18.418   3.822  51.495 -0.1373  0.6092 -0.1853
   43C14H8  CA5 1014  18.498   3.934  51.507  0.0940  0.3356  0.0314
   43C14H8  CA6 1015  18.554   3.980  51.632 -0.8464  0.1485  0.1864
   43C14H8  CA7 1016  18.615   4.106  51.638 -0.2355  0.3023  0.2199
   43C14H8  HA1 1017  18.452   4.025  51.166  2.1628  0.2714  0.2465
   43C14H8  HA2 1018  18.332   3.817  51.163  0.2630 -1.5656  0.5912
   43C14H8  HA3 1019  18.301   3.689  51.380 -0.7414  0.1342 -0.4541
   43C14H8  HA4 1020  18.397   3.761  51.582  2.0662 -0.0163 -0.0472
   43C14H8  CA8 1021  18.508   4.016  51.385  0.6853  0.0844 -0.4235
   43C14H8  CA9 1022  18.665   4.153  51.763  0.3316  0.4896 -0.3271
   43C14H8 CA10 1023  18.635   4.188  51.521 -0.4113  0.2958  0.4575
   43C14H8 CA11 1024  18.574   4.147  51.398 -0.4409 -0.2613  0.9507
   43C14H8 CA12 1025  18.731   4.273  51.776  0.0290 -0.9073  0.5737
   43C14H8  HA5 1026  18.656   4.100  51.856 -4.0372  1.4351 -0.1062
   43C14H8 CA13 1027  18.709   4.316  51.533  0.2624  0.8326 -0.2163
   43C14H8  Br2 1028  18.606   4.250  51.240  0.0218 -0.1815  0.0717
   43C14H8 CA14 1029  18.759   4.353  51.661 -0.7981  0.5735  0.1737
   43C14H8  HA6 1030  18.772   4.306  51.870 -0.5632 -1.8538  1.1716
   43C14H8  HA7 1031  18.721   4.395  51.460  0.0242  1.3289  0.2837
   43C14H8  HA8 1032  18.821   4.441  51.671 -1.8734  1.4010 -0.2302
   44C14H8  Br1 1033  18.438   4.088  52.162 -0.0752  0.2244  0.0520
   44C14H8  CA1 1034  18.208   4.372  52.566 -0.3269  0.7589 -0.5346
   44C14H8  CA2 1035  18.166   4.245  52.620 -1.1644  0.0419 -0.4790
   44C14H8  CA3 1036  18.209   4.125  52.562  1.0345  0.2073  0.0766
   44C14H8  CA4 1037  18.277   4.131  52.442  0.3705  0.3851 -0.2029
   44C14H8  CA5 1038  18.320   4.248  52.380  0.9168  0.2870  0.3553
   44C14H8  CA6 1039  18.391   4.248  52.258  0.3966  0.1016  0.2283
   44C14H8  CA7 1040  18.443   4.372  52.207  0.0131 -0.1983  0.0167
   44C14H8  HA1 1041  18.170   4.460  52.616 -0.2868 -0.6157  2.0308
   44C14H8  HA2 1042  18.107   4.231  52.709 -0.1744  0.2253  0.2204
   44C14H8  HA3 1043  18.183   4.032  52.609 -1.6206  0.1964 -1.3195
   44C14H8  HA4 1044  18.303   4.032  52.407  1.1594  0.0130  1.3764
   44C14H8  CA8 1045  18.288   4.367  52.449 -0.3221  0.2776 -0.8682
   44C14H8  CA9 1046  18.527   4.382  52.090  0.4885  0.6897  0.0148
   44C14H8 CA10 1047  18.414   4.496  52.277  0.2372 -1.1309 -0.3894
   44C14H8 CA11 1048  18.335   4.490  52.398 -0.5975 -0.2981 -0.4456
   44C14H8 CA12 1049  18.570   4.505  52.039 -0.3590  0.1421  0.1228
   44C14H8  HA5 1050  18.546   4.296  52.028 -3.0598 -0.1946  0.0318
   44C14H8 CA13 1051  18.453   4.619  52.215  0.1284 -0.5892 -0.0549
   44C14H8  Br2 1052  18.306   4.651  52.496 -0.1000  0.1629  0.1934
   44C14H8 CA14 1053  18.530   4.622  52.099  0.6777 -0.1001  0.1603
   44C14H8  HA6 1054  18.638   4.498  51.956  0.2000 -1.2640  0.6952
   44C14H8  HA7 1055  18.434   4.713  52.266  0.2106 -0.0072 -1.0934
   44C14H8  HA8 1056  18.569   4.711  52.054  1.7409 -1.4105 -1.5507
   45C14H8  Br1 1057  18.369   3.598  53.363  0.1825  0.1478 -0.0920
   45C14H8  CA1 1058  18.230   3.708  52.866 -0.3699  0.0306 -0.0611
   45C14H8  CA2 1059  18.162   3.587  52.866  0.2934 -0.3710 -0.4743
   45C14H8  CA3 1060  18.162   3.504  52.977 -0.9936  0.2976 -0.7741
   45C14H8  CA4 1061  18.226   3.547  53.093 -0.2820  0.0922  0.3481
   45C14H8  CA5 1062  18.294   3.670  53.103 -0.5174 -0.9378 -0.7276
   45C14H8  CA6 1063  18.354   3.720  53.222 -0.2448 -0.2778  0.2517
   45C14H8  CA7 1064  18.415   3.846  53.227 -0.6371 -1.2970 -0.3494
   45C14H8  HA1 1065  18.221   3.766  52.776  0.5175 -0.8315 -0.7111
   45C14H8  HA2 1066  18.100   3.551  52.785 -1.2646  1.3515 -0.0789
   45C14H8  HA3 1067  18.118   3.405  52.973  2.0076 -1.0504 -3.3648
   45C14H8  HA4 1068  18.236   3.471  53.169  1.6594 -0.1037 -0.0820
   45C14H8  CA8 1069  18.288   3.757  52.988 -0.1492 -1.2405  0.5800
   45C14H8  CA9 1070  18.478   3.897  53.344 -0.5959 -0.4762  0.1436
   45C14H8 CA10 1071  18.428   3.922  53.109  0.7986 -0.0367  0.0493
   45C14H8 CA11 1072  18.361   3.881  52.987 -0.2194  0.5610  0.1794
   45C14H8 CA12 1073  18.539   4.026  53.352  0.2359  1.0763  0.5230
   45C14H8  HA5 1074  18.476   3.835  53.432 -1.1802  0.0391  0.4926
   45C14H8 CA13 1075  18.485   4.050  53.115  0.2027  0.0654  0.1451
   45C14H8  Br2 1076  18.380   3.980  52.831  0.1064 -0.4747  0.1631
   45C14H8 CA14 1077  18.538   4.102  53.232  0.8790  0.2934 -0.6128
   45C14H8  HA6 1078  18.581   4.063  53.445  0.7055  0.3596  0.5952
   45C14H8  HA7 1079  18.488   4.116  53.029  0.2920 -0.6952 -0.4468
   45C14H8  HA8 1080  18.574   4.204  53.222 -1.1860  0.7903 -3.6556
   46C14H8  Br1 1081  18.281   3.819  53.707 -0.2872 -0.0861 -0.2337
   46C14H8  CA1 1082  18.045   4.052  54.123 -0.8570 -0.0162  0.0590
   46C14H8  CA2 1083  17.991   3.932  54.167 -0.7404  0.7824 -0.4080
   46C14H8  CA3 1084  18.021   3.817  54.088 -0.3076  0.7339 -0.2012
   46C14H8  CA4 1085  18.103   3.828  53.975 -0.5881  0.6247 -0.3294
   46C14H8  CA5 1086  18.160   3.952  53.933  0.4647 -0.9562  0.0750
   46C14H8  CA6 1087  18.240   3.964  53.817  0.1228 -0.5159 -0.6954
   46C14H8  CA7 1088  18.280   4.097  53.767 -0.5535 -0.1857 -0.4960
   46C14H8  HA1 1089  18.017   4.139  54.180 -0.4546  0.8290 -1.0126
   46C14H8  HA2 1090  17.934   3.932  54.259 -1.7213  0.4212 -0.9983
   46C14H8  HA3 1091  17.989   3.719  54.119  1.7333 -0.7790 -2.6768
   46C14H8  HA4 1092  18.118   3.737  53.918  2.0086  0.2639  0.8711
   46C14H8  CA8 1093  18.127   4.065  54.008 -0.1762 -0.4200 -0.2647
   46C14H8  CA9 1094  18.354   4.112  53.648  0.5555  0.3626 -0.1274
   46C14H8 CA10 1095  18.245   4.215  53.842  1.1032  0.2227 -0.4016
   46C14H8 CA11 1096  18.164   4.193  53.964 -0.4315  0.5777  0.0688
   46C14H8 CA12 1097  18.397   4.238  53.603 -0.9215 -0.3251  0.5463
   46C14H8  HA5 1098  18.395   4.028  53.593  0.1589  0.6840 -0.9257
   46C14H8 CA13 1099  18.295   4.342  53.799 -0.4305  0.4677 -0.5496
   46C14H8  Br2 1100  18.136   4.345  54.072 -0.0332 -0.1290 -0.0134
   46C14H8 CA14 1101  18.376   4.347  53.683  0.0525  0.4036 -0.5423
   46C14H8  HA6 1102  18.460   4.242  53.515 -2.0684  0.2507 -0.2669
   46C14H8  HA7 1103  18.279   4.430  53.859 -3.7442  0.1247 -0.8715
   46C14H8  HA8 1104  18.422   4.436  53.643 -0.1308  1.1956  0.9537
   47C14H8  Br1 1105  18.171   3.296  54.916 -0.3518  0.3795  0.1147
   47C14H8  CA1 1106  18.061   3.436  54.418  0.3617  0.5710 -0.5825
   47C14H8  CA2 1107  18.005   3.303  54.409  0.0619 -0.6963 -0.2154
   47C14H8  CA3 1108  17.997   3.219  54.516  0.7450  0.0264 -0.1099
   47C14H8  CA4 1109  18.065   3.254  54.633  0.1980 -0.0567  0.3005
   47C14H8  CA5 1110  18.132   3.378  54.643  0.6157 -0.2282 -0.3976
   47C14H8  CA6 1111  18.189   3.416  54.768  0.2951 -0.8574  0.2845
   47C14H8  CA7 1112  18.250   3.545  54.782  0.4423 -0.2748 -0.5633
   47C14H8  HA1 1113  18.046   3.498  54.331  3.0231 -0.1507 -1.6185
   47C14H8  HA2 1114  17.943   3.290  54.321  0.0914 -0.8785 -0.2096
   47C14H8  HA3 1115  17.949   3.122  54.510  1.8075 -0.4691 -0.8424
   47C14H8  HA4 1116  18.055   3.172  54.703 -1.3184  0.6997  0.9919
   47C14H8  CA8 1117  18.127   3.473  54.537 -0.9136  0.5106 -0.5646
   47C14H8  CA9 1118  18.309   3.580  54.904  1.4665  0.8193  0.1369
   47C14H8 CA10 1119  18.265   3.634  54.674  0.3762 -0.0459 -0.2197
   47C14H8 CA11 1120  18.198   3.601  54.556 -0.2657  0.8410 -0.0008
   47C14H8 CA12 1121  18.383   3.699  54.920 -0.3324 -0.2489  0.1548
   47C14H8  HA5 1122  18.310   3.515  54.990  0.1357  2.3292  1.3317
   47C14H8 CA13 1123  18.342   3.754  54.688 -0.5026 -0.4331  0.0116
   47C14H8  Br2 1124  18.196   3.722  54.403 -0.2759 -0.0665 -0.3514
   47C14H8 CA14 1125  18.390   3.793  54.818  0.8825  0.2322 -0.1791
   47C14H8  HA6 1126  18.418   3.723  55.020  0.9785  2.9279 -1.0018
   47C14H8  HA7 1127  18.360   3.825  54.608  0.5909 -1.6882 -0.8823
   47C14H8  HA8 1128  18.438   3.888  54.833  1.4087  0.6360 -3.9226
   48C14H8  Br1 1129  18.133   3.511  55.249  0.0516 -0.0656  0.0095
   48C14H8  CA1 1130  17.883   3.681  55.697 -0.1018  0.1051  0.0842
   48C14H8  CA2 1131  17.837   3.549  55.708  0.9424 -0.1295  0.2027
   48C14H8  CA3 1132  17.876   3.445  55.620  0.1800  0.4931 -0.2431
   48C14H8  CA4 1133  17.955   3.483  55.511 -0.1873 -0.2002 -0.2738
   48C14H8  CA5 1134  17.995   3.612  55.488  0.2143 -0.5412  0.1882
   48C14H8  CA6 1135  18.074   3.648  55.371 -0.4002  0.6056 -0.4976
   48C14H8  CA7 1136  18.102   3.785  55.343  0.7629  0.2819 -0.3645
   48C14H8  HA1 1137  17.841   3.747  55.772 -3.3813 -0.8350 -0.8217
   48C14H8  HA2 1138  17.773   3.531  55.792 -1.6205  0.7543 -1.5106
   48C14H8  HA3 1139  17.853   3.342  55.639  2.0257  0.2015  0.5097
   48C14H8  HA4 1140  17.988   3.405  55.444  0.4817  1.0647 -1.4250
   48C14H8  CA8 1141  17.953   3.717  55.582  0.4450  0.1195 -0.1252
   48C14H8  CA9 1142  18.173   3.819  55.223 -0.0939  0.6256 -0.1553
   48C14H8 CA10 1143  18.067   3.885  55.438 -0.2076 -0.0602 -0.2667
   48C14H8 CA11 1144  17.996   3.855  55.559 -0.1031  0.3902  0.1114
   48C14H8 CA12 1145  18.201   3.953  55.196 -0.1607 -0.4266 -0.2658
   48C14H8  HA5 1146  18.206   3.745  55.152 -0.1661 -0.7409  1.2227
   48C14H8 CA13 1147  18.105   4.022  55.408 -0.0797  0.3031 -0.7284
   48C14H8  Br2 1148  17.954   3.984  55.688 -0.0754  0.3088  0.2195
   48C14H8 CA14 1149  18.175   4.050  55.288  0.1948 -0.8804  0.0922
   48C14H8  HA6 1150  18.261   3.974  55.108 -1.8723 -1.4315 -1.6972
   48C14H8  HA7 1151  18.086   4.105  55.474  0.6080  0.8691 -1.2330
   48C14H8  HA8 1152  18.209   4.149  55.262  0.6195 -1.2296 -0.7041
   49C14H8  Br1 1153  18.550   5.055  50.209  0.1270 -0.2094 -0.3269
   49C14H8  CA1 1154  18.470   5.217  49.703 -0.8161  0.7714 -0.5970
   49C14H8  CA2 1155  18.407   5.093  49.681 -0.1146  0.5068  0.0836
   49C14H8  CA3 1156  18.396   5.007  49.789  0.1916 -0.3223 -0.4057
   49C14H8  CA4 1157  18.442   5.036  49.919 -0.4390  0.2915  0.0757
   49C14H8  CA5 1158  18.510   5.160  49.941 -0.3781 -0.1677 -0.2638
   49C14H8  CA6 1159  18.556   5.190  50.070  0.2622  0.3309 -0.0840
   49C14H8  CA7 1160  18.627   5.317  50.095  0.1218 -0.0215 -0.1016
   49C14H8  HA1 1161  18.492   5.277  49.616 -0.5734 -1.1182 -1.8645
   49C14H8  HA2 1162  18.364   5.077  49.583 -1.6723  3.9254  0.1404
   49C14H8  HA3 1163  18.332   4.921  49.770 -0.8482 -0.1291  2.0893
   49C14H8  HA4 1164  18.413   4.962  49.992  2.2040 -1.0386 -0.1912
   49C14H8  CA8 1165  18.516   5.255  49.833  0.3175 -0.4391  1.0655
   49C14H8  CA9 1166  18.693   5.341  50.216  0.9551  0.5015  1.0568
   49C14H8 CA10 1167  18.636   5.407  49.980  0.4629 -0.9158  0.2795
   49C14H8 CA11 1168  18.576   5.380  49.857  0.4637  1.3168  0.9432
   49C14H8 CA12 1169  18.755   5.464  50.240 -0.3420  0.0265  0.3434
   49C14H8  HA5 1170  18.709   5.274  50.299 -0.8304  0.0019  1.0031
   49C14H8 CA13 1171  18.701   5.530  50.009  0.2804  0.0313 -0.6696
   49C14H8  Br2 1172  18.592   5.510  49.715  0.1272  0.0819  0.0760
   49C14H8 CA14 1173  18.755   5.558  50.134 -0.2750  0.7978  0.1908
   49C14H8  HA6 1174  18.814   5.474  50.329 -1.6529 -0.2334  1.2582
   49C14H8  HA7 1175  18.716   5.600  49.929 -0.4590 -1.0021 -1.7230
   49C14H8  HA8 1176  18.808   5.652  50.136  0.3236  0.4391  2.3193
   50C14H8  Br1 1177  18.473   5.267  50.575 -0.0986  0.2821 -0.0494
   50C14H8  CA1 1178  18.228   5.506  50.971  0.4867  0.0956 -0.6379
   50C14H8  CA2 1179  18.200   5.380  51.022 -0.3676 -0.1792 -0.1841
   50C14H8  CA3 1180  18.244   5.258  50.961 -0.0610 -0.8264  0.5868
   50C14H8  CA4 1181  18.326   5.273  50.846 -0.0443  0.3620  0.2429
   50C14H8  CA5 1182  18.358   5.400  50.788  0.2583 -0.3317  0.3198
   50C14H8  CA6 1183  18.429   5.422  50.671  0.3267  0.3506 -0.1187
   50C14H8  CA7 1184  18.473   5.550  50.631  0.1375  0.8715 -0.0563
   50C14H8  HA1 1185  18.178   5.589  51.019 -1.8128 -1.0518 -0.9515
   50C14H8  HA2 1186  18.137   5.370  51.109 -1.5759  0.0593 -1.0121
   50C14H8  HA3 1187  18.212   5.162  50.999 -1.5922  0.2597  2.1102
   50C14H8  HA4 1188  18.370   5.186  50.799  1.2772  0.3437  1.4975
   50C14H8  CA8 1189  18.310   5.517  50.859  0.3256 -0.6879  0.3617
   50C14H8  CA9 1190  18.556   5.562  50.507  0.3984 -0.5065  0.2469
   50C14H8 CA10 1191  18.425   5.667  50.689  0.0264  0.6155  0.6526
   50C14H8 CA11 1192  18.343   5.647  50.805  0.1652 -0.2363  0.2855
   50C14H8 CA12 1193  18.572   5.688  50.444 -0.3973  0.1104 -0.4779
   50C14H8  HA5 1194  18.602   5.482  50.452 -1.0226  0.9917 -3.2512
   50C14H8 CA13 1195  18.459   5.792  50.635  0.0252 -0.6853  0.8825
   50C14H8  Br2 1196  18.272   5.803  50.896  0.0840  0.1688  0.0226
   50C14H8 CA14 1197  18.534   5.799  50.516  0.2295 -0.5215 -0.2597
   50C14H8  HA6 1198  18.629   5.691  50.353 -0.2705  0.6276 -0.3868
   50C14H8  HA7 1199  18.410   5.883  50.668 -2.4609 -0.9018 -1.9578
   50C14H8  HA8 1200  18.548   5.895  50.467 -0.6556 -0.6682 -0.8191
   51C14H8  Br1 1201  18.368   4.736  51.800  0.1406 -0.0195  0.1801
   51C14H8  CA1 1202  18.291   4.870  51.284 -0.3084 -0.2020  0.1028
   51C14H8  CA2 1203  18.213   4.756  51.271 -0.6656 -0.3624 -0.5545
   51C14H8  CA3 1204  18.171   4.680  51.387  0.3572 -0.4626 -0.2747
   51C14H8  CA4 1205  18.240   4.703  51.509  0.5008  0.3563  0.3056
   51C14H8  CA5 1206  18.322   4.818  51.518  0.3382 -0.7473 -0.8126
   51C14H8  CA6 1207  18.376   4.854  51.647  0.0958 -0.1137 -0.1915
   51C14H8  CA7 1208  18.455   4.970  51.666  0.5089 -0.4304 -0.2941
   51C14H8  HA1 1209  18.316   4.923  51.193  1.1726  0.2861  0.7902
   51C14H8  HA2 1210  18.168   4.726  51.178 -0.8364 -1.3047 -0.1827
   51C14H8  HA3 1211  18.119   4.586  51.373 -0.4897 -0.0119 -0.2162
   51C14H8  HA4 1212  18.231   4.630  51.588 -0.7625  0.3260  0.1464
   51C14H8  CA8 1213  18.342   4.905  51.408 -0.6912 -0.4629 -0.1154
   51C14H8  CA9 1214  18.510   5.011  51.790  0.3986 -0.2467 -0.0227
   51C14H8 CA10 1215  18.475   5.057  51.556  0.5077  0.2773  0.6083
   51C14H8 CA11 1216  18.414   5.025  51.426 -0.7395 -1.0018  0.2271
   51C14H8 CA12 1217  18.572   5.133  51.813  0.1529 -0.5558  0.7333
   51C14H8  HA5 1218  18.501   4.965  51.887  0.4587  0.5945  0.3903
   51C14H8 CA13 1219  18.547   5.178  51.576  0.0349 -0.2790 -0.2877
   51C14H8  Br2 1220  18.425   5.145  51.274 -0.0496  0.3365 -0.1176
   51C14H8 CA14 1221  18.591   5.219  51.704 -0.5142  0.3015 -0.0943
   51C14H8  HA6 1222  18.610   5.154  51.912 -1.0422  0.2049  1.0458
   51C14H8  HA7 1223  18.557   5.252  51.497 -1.3615  0.3783  0.1409
   51C14H8  HA8 1224  18.643   5.314  51.714 -2.5300  1.3336  0.9766
   52C14H8  Br1 1225  18.293   4.952  52.167  0.2667  0.0383  0.1448
   52C14H8  CA1 1226  18.039   5.241  52.554  0.0537  0.1830  0.0334
   52C14H8  CA2 1227  18.000   5.120  52.611  0.0973 -0.2389  1.3189
   52C14H8  CA3 1228  18.043   4.998  52.551  0.2039  0.1130  0.7237
   52C14H8  CA4 1229  18.126   4.997  52.442 -0.6501  1.0882 -0.6478
   52C14H8  CA5 1230  18.169   5.118  52.381  0.8500  0.0971 -0.2992
   52C14H8  CA6 1231  18.246   5.118  52.260  0.7109 -0.5071  0.2224
   52C14H8  CA7 1232  18.285   5.241  52.207 -0.0707  0.9120  0.2540
   52C14H8  HA1 1233  18.007   5.321  52.618  0.6049  2.0136 -1.9166
   52C14H8  HA2 1234  17.940   5.106  52.700 -0.0570 -0.3536  1.1881
   52C14H8  HA3 1235  18.023   4.900  52.592  1.1700  0.1372  1.2703
   52C14H8  HA4 1236  18.150   4.900  52.400 -1.0056 -0.4676  2.5715
   52C14H8  CA8 1237  18.125   5.240  52.437  0.0205 -0.8458  0.1770
   52C14H8  CA9 1238  18.377   5.246  52.099 -0.0341 -0.8700 -0.0954
   52C14H8 CA10 1239  18.246   5.368  52.266 -0.1890 -0.3513  0.4319
   52C14H8 CA11 1240  18.158   5.366  52.380  0.4246  0.5203 -0.0844
   52C14H8 CA12 1241  18.420   5.372  52.048  0.5042  0.3954 -0.1739
   52C14H8  HA5 1242  18.411   5.163  52.039 -1.9308 -0.6985 -1.4492
   52C14H8 CA13 1243  18.277   5.487  52.202  0.4126 -0.5530 -0.5611
   52C14H8  Br2 1244  18.074   5.522  52.444  0.2493  0.2910  0.0571
   52C14H8 CA14 1245  18.362   5.491  52.091  1.1143  0.4735  1.4347
   52C14H8  HA6 1246  18.477   5.375  51.956 -1.9627 -1.3155 -1.8224
   52C14H8  HA7 1247  18.246   5.584  52.236 -3.4020 -1.5188 -1.1064
   52C14H8  HA8 1248  18.402   5.581  52.048  2.5863 -1.8934 -2.3827
   53C14H8  Br1 1249  18.175   4.469  53.399  0.0501  0.2938  0.1078
   53C14H8  CA1 1250  18.090   4.563  52.888 -0.2012 -0.1223  0.9881
   53C14H8  CA2 1251  18.010   4.444  52.877  0.5387 -0.0565 -0.5871
   53C14H8  CA3 1252  17.986   4.377  52.997  0.4432  0.5934 -0.1604
   53C14H8  CA4 1253  18.039   4.421  53.118 -0.3401  0.3571 -0.2492
   53C14H8  CA5 1254  18.128   4.534  53.127 -0.3757  0.0075  0.4467
   53C14H8  CA6 1255  18.194   4.582  53.245 -0.2338  0.0196 -0.0123
   53C14H8  CA7 1256  18.261   4.706  53.251  0.4106 -0.8685  0.2020
   53C14H8  HA1 1257  18.095   4.625  52.800 -1.8356 -2.7170 -0.9934
   53C14H8  HA2 1258  17.960   4.409  52.788 -0.3937 -1.1738  0.3620
   53C14H8  HA3 1259  17.922   4.290  52.989 -3.2854  3.2263 -0.5825
   53C14H8  HA4 1260  18.001   4.365  53.202  2.1805 -2.2877 -0.7951
   53C14H8  CA8 1261  18.153   4.605  53.008 -0.1190  0.7026  0.0010
   53C14H8  CA9 1262  18.316   4.757  53.375  0.4202  0.6521 -0.1609
   53C14H8 CA10 1263  18.273   4.780  53.130 -0.4117 -0.3190 -0.5893
   53C14H8 CA11 1264  18.220   4.730  53.010  0.0975 -0.5994 -0.0210
   53C14H8 CA12 1265  18.385   4.886  53.375  0.4566 -0.8042 -0.1328
   53C14H8  HA5 1266  18.321   4.695  53.464 -0.3046 -1.2317 -1.4103
   53C14H8 CA13 1267  18.328   4.915  53.138 -1.0037  0.1629  0.5255
   53C14H8  Br2 1268  18.229   4.841  52.852  0.2145 -0.2908 -0.1767
   53C14H8 CA14 1269  18.381   4.966  53.259 -0.3358 -1.3734  0.5566
   53C14H8  HA6 1270  18.446   4.914  53.460 -1.2093  0.4152  0.6843
   53C14H8  HA7 1271  18.351   4.973  53.050  0.8286  0.1706  0.9808
   53C14H8  HA8 1272  18.440   5.056  53.247 -0.9777 -1.4702 -4.2712
   54C14H8  Br1 1273  18.136   4.677  53.752  0.2292 -0.1231 -0.3415
   54C14H8  CA1 1274  17.836   4.942  54.121  0.0576  0.5210 -0.3281
   54C14H8  CA2 1275  17.805   4.822  54.179  0.2139  0.3496 -0.5095
   54C14H8  CA3 1276  17.851   4.709  54.125  0.0752  0.6937 -0.0889
   54C14H8  CA4 1277  17.931   4.706  54.009  0.1096  0.3045 -0.4009
   54C14H8  CA5 1278  17.969   4.831  53.949  0.9204  0.2231 -0.5369
   54C14H8  CA6 1279  18.048   4.832  53.828 -0.2577  0.0438  0.2566
   54C14H8  CA7 1280  18.080   4.963  53.770 -0.2219 -0.5048  0.6906
   54C14H8  HA1 1281  17.782   5.025  54.164  0.0494  0.2183  0.2454
   54C14H8  HA2 1282  17.746   4.822  54.270 -1.7814 -0.9934 -1.7613
   54C14H8  HA3 1283  17.819   4.614  54.165  0.5344  0.0508 -1.2169
   54C14H8  HA4 1284  17.964   4.611  53.969 -0.7527  0.0962 -0.6141
   54C14H8  CA8 1285  17.916   4.950  54.007 -0.0331  0.5053 -0.2369
   54C14H8  CA9 1286  18.154   4.969  53.649 -0.9339  0.0056 -0.1869
   54C14H8 CA10 1287  18.029   5.078  53.835  0.5887 -0.2068  0.3057
   54C14H8 CA11 1288  17.948   5.074  53.951  0.9861 -0.5762 -0.5050
   54C14H8 CA12 1289  18.182   5.091  53.598  0.1693 -0.4610  0.0096
   54C14H8  HA5 1290  18.212   4.890  53.604 -0.0742  0.6963 -0.3291
   54C14H8 CA13 1291  18.061   5.208  53.777 -0.1339 -0.3949 -0.5266
   54C14H8  Br2 1292  17.878   5.232  54.032  0.1796 -0.2622  0.1691
   54C14H8 CA14 1293  18.134   5.212  53.660 -0.3990 -0.3550 -0.0725
   54C14H8  HA6 1294  18.227   5.090  53.500 -2.2582  1.5033 -1.2080
   54C14H8  HA7 1295  18.026   5.304  53.811  0.0402 -0.1419 -1.0548
   54C14H8  HA8 1296  18.157   5.303  53.607  0.2302  0.1931  1.1350
   55C14H8  Br1 1297  18.014   4.176  54.924 -0.0328  0.1924 -0.0748
   55C14H8  CA1 1298  17.908   4.304  54.418 -0.1494  0.3540 -0.1586
   55C14H8  CA2 1299  17.845   4.182  54.402 -0.1977 -0.0020 -0.2371
   55C14H8  CA3 1300  17.842   4.094  54.510  0.2602  1.4171 -0.1513
   55C14H8  CA4 1301  17.896   4.131  54.635  0.0331  0.6219 -0.9115
   55C14H8  CA5 1302  17.959   4.258  54.656 -0.2122  0.1130  0.3000
   55C14H8  CA6 1303  18.017   4.296  54.777 -0.0963  0.2164 -0.6234
   55C14H8  CA7 1304  18.081   4.423  54.786  0.1206 -0.0869  0.9433
   55C14H8  HA1 1305  17.908   4.360  54.326  1.2758  0.6283 -0.0041
   55C14H8  HA2 1306  17.784   4.153  54.318 -0.0304  0.2234 -0.4398
   55C14H8  HA3 1307  17.805   3.995  54.485 -0.8683  1.8224 -0.0952
   55C14H8  HA4 1308  17.890   4.058  54.715 -1.5322  1.3569 -0.3273
   55C14H8  CA8 1309  17.971   4.351  54.541 -0.2001  0.2051  0.3944
   55C14H8  CA9 1310  18.122   4.474  54.911  0.5112  0.4722 -0.4018
   55C14H8 CA10 1311  18.094   4.516  54.673 -0.0533  0.3753  0.3046
   55C14H8 CA11 1312  18.033   4.475  54.554 -0.6989 -0.3543  0.0833
   55C14H8 CA12 1313  18.194   4.592  54.920 -0.0223 -0.0547  0.3766
   55C14H8  HA5 1314  18.119   4.418  55.004 -0.3505  0.1643 -0.6105
   55C14H8 CA13 1315  18.169   4.635  54.687 -0.2205 -0.0396 -0.2961
   55C14H8  Br2 1316  18.044   4.592  54.402 -0.2331 -0.0151  0.1323
   55C14H8 CA14 1317  18.216   4.675  54.813  0.1886  0.7259 -0.0379
   55C14H8  HA6 1318  18.247   4.616  55.011 -2.1820  0.2159  1.5818
   55C14H8  HA7 1319  18.182   4.696  54.600 -1.0383  0.1260 -0.2942
   55C14H8  HA8 1320  18.277   4.764  54.823 -1.1290  1.5269  0.9973
   56C14H8  Br1 1321  17.967   4.395  55.259  0.1670  0.0729  0.0803
   56C14H8  CA1 1322  17.703   4.544  55.700  0.2994  0.3996  1.0804
   56C14H8  CA2 1323  17.680   4.404  55.725 -0.0177 -0.1905 -0.0723
   56C14H8  CA3 1324  17.745   4.308  55.647  0.5461  0.0523  0.5656
   56C14H8  CA4 1325  17.815   4.348  55.532  0.7638 -0.4411 -0.3604
   56C14H8  CA5 1326  17.829   4.483  55.494  0.1604  0.1408  0.1666
   56C14H8  CA6 1327  17.902   4.528  55.379  0.4905 -0.0985  0.5771
   56C14H8  CA7 1328  17.907   4.667  55.343  0.1880  0.1349  0.8795
   56C14H8  HA1 1329  17.660   4.621  55.763  2.5784  0.5489  2.5153
   56C14H8  HA2 1330  17.616   4.381  55.809  0.5283 -0.4454  0.2717
   56C14H8  HA3 1331  17.734   4.211  55.693 -0.6908  0.6983  1.6658
   56C14H8  HA4 1332  17.871   4.273  55.479  1.4959 -0.3635  0.2994
   56C14H8  CA8 1333  17.777   4.588  55.584 -0.8564 -0.1909  0.4456
   56C14H8  CA9 1334  17.988   4.712  55.234 -0.0589  0.7185 -0.6281
   56C14H8 CA10 1335  17.847   4.768  55.425 -0.3461 -0.2529 -0.2398
   56C14H8 CA11 1336  17.783   4.730  55.544 -0.3202  0.5641 -0.3979
   56C14H8 CA12 1337  17.997   4.841  55.195  0.8615 -0.2070 -0.5811
   56C14H8  HA5 1338  18.047   4.647  55.172  2.1412  0.4539  1.6455
   56C14H8 CA13 1339  17.859   4.904  55.383 -0.1621 -0.1773  0.2118
   56C14H8  Br2 1340  17.707   4.865  55.659  0.3750 -0.0789 -0.2243
   56C14H8 CA14 1341  17.936   4.945  55.275 -0.1604  0.0660  0.4129
   56C14H8  HA6 1342  18.050   4.861  55.103  0.0863  0.6664 -0.8595
   56C14H8  HA7 1343  17.813   4.987  55.434 -1.8615 -0.1947 -1.2392
   56C14H8  HA8 1344  17.954   5.045  55.239 -1.1584  0.5631  1.2591
   57C14H8  Br1 1345   0.404  18.193  50.220 -0.0485  0.0160  0.0407
   57C14H8  CA1 1346   0.284  18.359  49.712  0.3551 -0.3856  0.0344
   57C14H8  CA2 1347   0.213  18.243  49.695 -0.5138  0.4019 -0.2753
   57C14H8  CA3 1348   0.214  18.144  49.791  0.1778  0.6372 -0.6698
   57C14H8  CA4 1349   0.269  18.168  49.920 -0.3906 -0.1216 -0.6991
   57C14H8  CA5 1350   0.343  18.293  49.944  0.0349 -0.3143 -0.4812
   57C14H8  CA6 1351   0.407  18.322  50.069  0.5921  0.4943  0.1167
   57C14H8  CA7 1352   0.474   0.062  50.088 -0.1966 -0.3207  0.0866
   57C14H8  HA1 1353   0.291   0.043  49.631 -2.2059  0.1951  0.2599
   57C14H8  HA2 1354   0.162  18.225  49.601 -2.2768  2.2610  0.2711
   57C14H8  HA3 1355   0.150  18.058  49.772  1.4188 -0.6997  1.0660
   57C14H8  HA4 1356   0.243  18.090  49.990 -0.0781 -0.0587 -0.5131
   57C14H8  CA8 1357   0.351  18.386  49.835 -0.8933 -0.4130  0.1844
   57C14H8  CA9 1358   0.528   0.095  50.214  0.1094 -0.4854 -0.4626
   57C14H8 CA10 1359   0.486   0.147  49.977  0.4714 -0.6595  0.6655
   57C14H8 CA11 1360   0.429   0.119  49.852  0.1557 -0.2337 -0.0106
   57C14H8 CA12 1361   0.604   0.212  50.229  0.3087  0.0266  0.0912
   57C14H8  HA5 1362   0.511   0.032  50.301 -0.2666  0.7001  0.3278
   57C14H8 CA13 1363   0.571   0.264  49.993 -0.0127 -0.1210  0.2766
   57C14H8  Br2 1364   0.419   0.266  49.729 -0.1331 -0.0796 -0.0959
   57C14H8 CA14 1365   0.629   0.293  50.119 -0.5668  0.1435  0.4230
   57C14H8  HA6 1366   0.651   0.243  50.321  1.6565  0.6347 -0.7992
   57C14H8  HA7 1367   0.607   0.331  49.916  1.1386  0.0818  0.9798
   57C14H8  HA8 1368   0.690   0.381  50.136 -0.8170  0.3753  0.1159
   58C14H8  Br1 1369   0.327   0.023  50.585 -0.2451  0.1850  0.0684
   58C14H8  CA1 1370   0.103   0.262  50.992  0.7156 -0.4156 -0.2849
   58C14H8  CA2 1371   0.051   0.137  51.031 -0.8750  0.3608 -0.5902
   58C14H8  CA3 1372   0.105   0.022  50.973 -0.6248  0.0733  0.4585
   58C14H8  CA4 1373   0.179   0.036  50.854  1.0480 -0.1167 -0.5200
   58C14H8  CA5 1374   0.220   0.162  50.807  0.1659 -0.6672 -0.5812
   58C14H8  CA6 1375   0.291   0.178  50.687 -0.0465 -0.3305  0.3962
   58C14H8  CA7 1376   0.329   0.303  50.634  0.9595 -0.1424  0.3319
   58C14H8  HA1 1377   0.062   0.347  51.045 -1.3772 -0.5170 -1.7254
   58C14H8  HA2 1378  19.553   0.130  51.125  0.6025  0.5174  0.2533
   58C14H8  HA3 1379   0.080  18.312  51.015  2.0070 -0.8391  0.0238
   58C14H8  HA4 1380   0.200  18.325  50.813  0.3240  0.0366 -1.2757
   58C14H8  CA8 1381   0.181   0.282  50.877 -0.4469  0.2521  1.0344
   58C14H8  CA9 1382   0.394   0.314  50.509  0.4400  0.4489 -0.0694
   58C14H8 CA10 1383   0.281   0.420  50.704 -0.1853 -0.1872  0.1002
   58C14H8 CA11 1384   0.217   0.414  50.831  0.5618  0.1574 -0.0824
   58C14H8 CA12 1385   0.425   0.441  50.453  0.2127  0.2172  0.9688
   58C14H8  HA5 1386   0.424   0.239  50.437 -0.7149 -1.5728  1.5070
   58C14H8 CA13 1387   0.303   0.546  50.645 -0.0446  0.6773  0.3951
   58C14H8  Br2 1388   0.170   0.576  50.926 -0.2427  0.0776  0.0899
   58C14H8 CA14 1389   0.373   0.554  50.518 -0.1453 -0.1986 -0.1557
   58C14H8  HA6 1390   0.484   0.453  50.363 -0.4614 -2.3547  0.1399
   58C14H8  HA7 1391   0.280   0.643  50.687  0.9615  0.3375  1.7842
   58C14H8  HA8 1392   0.403   0.651  50.482 -0.5010 -0.2430 -0.5711
   59C14H8  Br1 1393   0.252  17.927  51.801  0.1048 -0.1211  0.1673
   59C14H8  CA1 1394   0.143  18.009  51.284 -0.2058  0.0435 -0.6789
   59C14H8  CA2 1395   0.077  17.886  51.287 -0.3760  0.3972 -0.0944
   59C14H8  CA3 1396   0.068  17.810  51.404  0.5380  0.1224 -0.0429
   59C14H8  CA4 1397   0.134  17.855  51.522  0.5274  0.2942  0.7041
   59C14H8  CA5 1398   0.200  17.982  51.523 -0.2021 -0.5044  1.4424
   59C14H8  CA6 1399   0.248  18.038  51.645  0.8128  0.3160 -0.0484
   59C14H8  CA7 1400   0.306  18.165  51.644  0.4682  0.2685  0.1432
   59C14H8  HA1 1401   0.127  18.069  51.195  0.4456 -0.9092 -1.4566
   59C14H8  HA2 1402   0.016  17.865  51.201  0.5720 -2.5318 -0.1212
   59C14H8  HA3 1403   0.009  17.721  51.411 -0.7792  1.0458  0.9358
   59C14H8  HA4 1404   0.115  17.796  51.611  0.1201  1.0686  1.1377
   59C14H8  CA8 1405   0.203  18.060  51.402 -0.4749 -0.3819 -0.1280
   59C14H8  CA9 1406   0.358  18.226  51.770  0.0372  0.2622 -0.1996
   59C14H8 CA10 1407   0.311  18.246  51.522  0.1330  0.1813  0.1737
   59C14H8 CA11 1408   0.261  18.187  51.398 -0.1643 -0.5424  0.2199
   59C14H8 CA12 1409   0.421  18.351  51.761 -0.0149  0.4932 -0.7460
   59C14H8  HA5 1410   0.356  18.162  51.857  1.0745  0.3101 -0.1448
   59C14H8 CA13 1411   0.383  18.368  51.521  1.1801 -0.7508 -0.1746
   59C14H8  Br2 1412   0.293  18.288  51.240  0.0240  0.0605 -0.2225
   59C14H8 CA14 1413   0.425   0.041  51.644  0.3741  0.5057  1.0139
   59C14H8  HA6 1414   0.472   0.009  51.846 -1.7048  0.8627  0.0958
   59C14H8  HA7 1415   0.409   0.033  51.430  0.5767 -1.5290 -0.7886
   59C14H8  HA8 1416   0.484   0.132  51.640  0.8553  0.1974  0.9609
   60C14H8  Br1 1417   0.124  18.110  52.154  0.1130  0.1435  0.1479
   60C14H8  CA1 1418  19.440  18.374  52.544 -0.3674  0.1417  0.4978
   60C14H8  CA2 1419  19.422  18.251  52.603  0.1224 -0.3053  0.2416
   60C14H8  CA3 1420  19.456  18.131  52.544 -0.0558  0.5004  0.1631
   60C14H8  CA4 1421  19.525  18.136  52.419 -0.0716  0.6486  0.1156
   60C14H8  CA5 1422   0.002  18.259  52.355  0.1437 -0.4407 -0.0523
   60C14H8  CA6 1423   0.068  18.273  52.237 -0.4071  0.0741 -0.1417
   60C14H8  CA7 1424   0.111   0.009  52.183 -0.0785  0.0213 -0.8943
   60C14H8  HA1 1425  19.425   0.077  52.602  0.9786  0.5199  0.2901
   60C14H8  HA2 1426  19.364  18.244  52.694  0.8991 -0.6215  0.7087
   60C14H8  HA3 1427  19.422  18.039  52.589 -0.4517 -0.2819 -1.7008
   60C14H8  HA4 1428  19.554  18.040  52.379  0.9984  1.2794 -0.6611
   60C14H8  CA8 1429  19.514  18.383  52.421 -0.7350 -0.3709  0.3103
   60C14H8  CA9 1430   0.202   0.008  52.074  0.4630  0.1912  0.6455
   60C14H8 CA10 1431   0.082   0.127  52.248  0.4368  0.4942  0.2566
   60C14H8 CA11 1432   0.007   0.123  52.370  0.5559  0.5209 -0.2051
   60C14H8 CA12 1433   0.238   0.128  52.015  0.3314  0.7246 -0.4640
   60C14H8  HA5 1434   0.242  18.316  52.013 -0.1982  0.3866 -0.0571
   60C14H8 CA13 1435   0.115   0.254  52.185  0.4295  0.0152 -0.2492
   60C14H8  Br2 1436  19.535   0.283  52.473  0.0165 -0.1717  0.0786
   60C14H8 CA14 1437   0.193   0.249  52.066  0.0351 -0.8522 -0.3757
   60C14H8  HA6 1438   0.298   0.127  51.926  0.3997 -0.5251 -0.4055
   60C14H8  HA7 1439   0.095   0.347  52.236  0.9696 -0.0563  0.0926
   60C14H8  HA8 1440   0.200   0.339  52.007 -2.8532  0.3851  1.0714
   61C14H8  Br1 1441   0.032  17.645  53.385  0.1578  0.0604 -0.0390
   61C14H8  CA1 1442  19.481  17.718  52.866  0.1097 -0.7312  0.1950
   61C14H8  CA2 1443  19.418  17.592  52.864  0.6342 -0.1442 -0.4750
   61C14H8  CA3 1444  19.430  17.514  52.977  0.2103 -0.1897  0.2222
   61C14H8  CA4 1445  19.480  17.567  53.098 -0.0238  0.5946  0.2565
   61C14H8  CA5 1446  19.542  17.695  53.101 -0.2043  1.0622 -0.4052
   61C14H8  CA6 1447   0.045  17.743  53.220  0.3905 -0.3532 -0.3546
   61C14H8  CA7 1448   0.107  17.869  53.225 -0.6349 -0.1262 -0.4612
   61C14H8  HA1 1449  19.476  17.764  52.768  1.8140 -2.4937 -0.7738
   61C14H8  HA2 1450  19.360  17.552  52.782  0.8131 -0.4787 -0.4381
   61C14H8  HA3 1451  19.380  17.419  52.980  0.9964 -0.7112 -2.1684
   61C14H8  HA4 1452  19.474  17.503  53.184 -1.7747  0.8476  0.3397
   61C14H8  CA8 1453  19.537  17.774  52.984 -0.1635  0.3924  0.0195
   61C14H8  CA9 1454   0.172  17.927  53.342  0.5840 -0.3520  0.1329
   61C14H8 CA10 1455   0.102  17.948  53.105 -0.9068 -0.0856  0.6078
   61C14H8 CA11 1456   0.045  17.899  52.985  0.8454 -0.2042 -0.1584
   61C14H8 CA12 1457   0.246  18.049  53.321  0.0098 -0.5886 -0.1595
   61C14H8  HA5 1458   0.176  17.870  53.434 -1.0168 -0.8983 -0.1331
   61C14H8 CA13 1459   0.165  18.075  53.106  0.1507  0.3170  0.0287
   61C14H8  Br2 1460   0.068  17.985  52.815  0.0594  0.3142  0.0706
   61C14H8 CA14 1461   0.244  18.125  53.210  0.0389 -0.2744 -0.0053
   61C14H8  HA6 1462   0.305  18.089  53.402 -0.8236 -0.1364  0.2342
   61C14H8  HA7 1463   0.157  18.143  53.023  1.1061  2.2996  1.5274
   61C14H8  HA8 1464   0.295  18.220  53.201 -0.4603  0.2745  2.6452
   62C14H8  Br1 1465  19.514  17.831  53.710  0.2401  0.2953 -0.1562
   62C14H8  CA1 1466  19.266  18.059  54.125 -0.1845 -0.2677 -0.6890
   62C14H8  CA2 1467  19.232  17.932  54.165 -0.4348 -0.3040  0.3837
   62C14H8  CA3 1468  19.269  17.823  54.090 -0.4083 -0.4548  0.8466
   62C14H8  CA4 1469  19.361  17.841  53.991  0.2294 -0.0789  0.1633
   62C14H8  CA5 1470  19.395  17.967  53.934 -0.1903  0.4167 -1.2212
   62C14H8  CA6 1471  19.469  17.982  53.818  0.3207 -0.0089  0.2368
   62C14H8  CA7 1472  19.503  18.113  53.770 -0.5517  0.1034 -0.5192
   62C14H8  HA1 1473  19.233  18.144  54.182  0.9563  0.1763 -0.6897
   62C14H8  HA2 1474  19.164  17.917  54.248  0.7660 -2.2868  1.0355
   62C14H8  HA3 1475  19.248  17.719  54.112 -3.4629  0.2678  1.6438
   62C14H8  HA4 1476  19.389  17.755  53.931 -0.7723  0.2072 -0.7418
   62C14H8  CA8 1477  19.345  18.076  54.004  0.2902 -0.8269  0.0533
   62C14H8  CA9 1478   0.031  18.130  53.656 -0.0044 -0.0615 -0.6519
   62C14H8 CA10 1479  19.461  18.228  53.837 -0.1843  0.0324  0.0917
   62C14H8 CA11 1480  19.384  18.208  53.959 -1.0487 -0.6504  0.0438
   62C14H8 CA12 1481   0.049  18.259  53.598 -0.0393  0.1060  0.2511
   62C14H8  HA5 1482   0.071  18.047  53.600 -1.5424 -0.6974 -0.8288
   62C14H8 CA13 1483  19.482  18.358  53.779  0.0630 -0.1104  0.0220
   62C14H8  Br2 1484  19.312  18.359  54.050  0.3133 -0.0615 -0.1930
   62C14H8 CA14 1485  19.548  18.369  53.656  0.3988  0.1333 -0.4162
   62C14H8  HA6 1486   0.088  18.279  53.499 -0.0443  2.3519  0.6847
   62C14H8  HA7 1487  19.443   0.061  53.824 -3.3783 -1.0070 -0.9896
   62C14H8  HA8 1488   0.002   0.080  53.612 -0.9175  0.8212  0.7897
   63C14H8  Br1 1489  19.439  17.308  54.941 -0.2923  0.0557  0.1110
   63C14H8  CA1 1490  19.300  17.389  54.424  0.9116  0.0614  0.1697
   63C14H8  CA2 1491  19.236  17.265  54.426  0.0033 -0.1316  0.1189
   63C14H8  CA3 1492  19.236  17.188  54.544  0.1782 -0.2489  0.2835
   63C14H8  CA4 1493  19.310  17.233  54.656  0.4623 -0.3354  0.5991
   63C14H8  CA5 1494  19.377  17.358  54.660  0.1268  0.2874 -0.0598
   63C14H8  CA6 1495  19.442  17.404  54.778  0.0192  0.7073  0.3196
   63C14H8  CA7 1496  19.491  17.541  54.785 -0.7160  0.3289  0.0186
   63C14H8  HA1 1497  19.288  17.442  54.331  1.9530 -0.9403 -0.5569
   63C14H8  HA2 1498  19.197  17.223  54.335  1.8891  0.0834 -0.8016
   63C14H8  HA3 1499  19.181  17.095  54.543 -0.1064 -0.0840  0.4820
   63C14H8  HA4 1500  19.323  17.162  54.736  0.5868 -1.8009 -0.6921
   63C14H8  CA8 1501  19.368  17.444  54.541  0.3399 -0.1246 -0.0158
   63C14H8  CA9 1502  19.551  17.595  54.898 -0.0143  0.4092 -0.5273
   63C14H8 CA10 1503  19.482  17.626  54.668  0.0048  0.3331 -0.0239
   63C14H8 CA11 1504  19.424  17.572  54.549 -0.9117  0.4167 -0.4578
   63C14H8 CA12 1505   0.053  17.727  54.906  0.0398  0.4358 -0.3347
   63C14H8  HA5 1506  19.554  17.546  54.995 -0.2410 -0.0555 -0.7496
   63C14H8 CA13 1507  19.539  17.760  54.673 -0.3860 -0.0058 -0.0664
   63C14H8  Br2 1508  19.425  17.671  54.391  0.1201 -0.1522  0.0612
   63C14H8 CA14 1509   0.045  17.809  54.789  0.1532 -0.7819  0.0649
   63C14H8  HA6 1510   0.089  17.762  55.002  1.7135 -1.4619 -0.2490
   63C14H8  HA7 1511  19.543  17.831  54.592  0.6897  0.2365  0.1987
   63C14H8  HA8 1512   0.087  17.909  54.793 -1.0845 -0.2996  2.0850
   64C14H8  Br1 1513  19.359  17.518  55.269 -0.0355 -0.1806 -0.0100
   64C14H8  CA1 1514  19.087  17.704  55.688  0.2124 -0.0000  0.1773
   64C14H8  CA2 1515  19.073  17.572  55.734  0.2369 -0.1454  0.0716
   64C14H8  CA3 1516  19.115  17.471  55.648 -0.1226  0.5157  1.1431
   64C14H8  CA4 1517  19.189  17.493  55.529 -0.3355  0.0289  0.5895
   64C14H8  CA5 1518  19.205  17.630  55.484 -0.4975 -0.7721 -0.7276
   64C14H8  CA6 1519  19.281  17.661  55.367 -0.4612  0.4508  0.1094
   64C14H8  CA7 1520  19.306  17.795  55.332 -0.4115  0.5225 -0.6949
   64C14H8  HA1 1521  19.046  17.775  55.759 -0.3043 -2.0577  2.0135
   64C14H8  HA2 1522  19.017  17.543  55.822  1.4547  1.5765  1.4539
   64C14H8  HA3 1523  19.097  17.370  55.681  1.6420 -0.6774 -1.3613
   64C14H8  HA4 1524  19.206  17.412  55.460 -0.5258  1.0053 -0.6452
   64C14H8  CA8 1525  19.157  17.737  55.568 -0.7495 -0.7709 -0.2719
   64C14H8  CA9 1526  19.383  17.829  55.214  0.1906  0.7894 -0.0948
   64C14H8 CA10 1527  19.253  17.900  55.406 -0.3249  0.0495  0.3465
   64C14H8 CA11 1528  19.180  17.871  55.527  0.4587 -0.3202  0.4513
   64C14H8 CA12 1529  19.412  17.964  55.181 -0.4444  0.0865  0.0296
   64C14H8  HA5 1530  19.408  17.749  55.145 -1.2069 -0.8628  1.2481
   64C14H8 CA13 1531  19.279  18.033  55.365  0.7730  0.2574  0.0401
   64C14H8  Br2 1532  19.134  18.018  55.642  0.0400 -0.0803  0.0420
   64C14H8 CA14 1533  19.365  18.070  55.258 -0.2317 -0.1380 -0.1467
   64C14H8  HA6 1534  19.473  17.985  55.095 -0.2501  1.0021  0.3868
   64C14H8  HA7 1535  19.237  18.117  55.419  0.2464  0.8406 -1.2409
   64C14H8  HA8 1536  19.363  18.169  55.216  0.7304  0.5575  1.4049
   65C14H8  Br1 1537   0.203   0.692  50.211  0.0319  0.0063 -0.0590
   65C14H8  CA1 1538   0.105   0.829  49.707 -0.2701  1.0643 -0.3053
   65C14H8  CA2 1539   0.034   0.708  49.699  0.1630 -0.3983  0.0647
   65C14H8  CA3 1540   0.025   0.617  49.812 -0.1663  0.4455  0.2050
   65C14H8  CA4 1541   0.090   0.646  49.930  1.2112  0.0777  0.3878
   65C14H8  CA5 1542   0.159   0.772  49.944  0.2204 -0.1415 -0.2499
   65C14H8  CA6 1543   0.216   0.812  50.069  0.0427  0.1008 -0.4715
   65C14H8  CA7 1544   0.293   0.934  50.081  0.0266 -0.0673 -0.1754
   65C14H8  HA1 1545   0.112   0.881  49.613  1.7561 -2.2502 -2.0660
   65C14H8  HA2 1546  19.542   0.682  49.606 -0.2460 -2.5636  0.8328
   65C14H8  HA3 1547  19.535   0.520  49.796 -0.4951  0.9930 -2.4445
   65C14H8  HA4 1548   0.079   0.570  50.005 -1.4218 -0.8427 -0.8730
   65C14H8  CA8 1549   0.167   0.869  49.829  0.5270 -0.3127 -0.4490
   65C14H8  CA9 1550   0.355   0.972  50.201  0.3891  0.3040  0.2799
   65C14H8 CA10 1551   0.302   1.016  49.968 -0.4178 -0.0364  0.0762
   65C14H8 CA11 1552   0.234   0.993  49.846 -0.0132  0.7688  0.3546
   65C14H8 CA12 1553   0.420   1.095  50.213 -0.5248 -0.4326  0.6264
   65C14H8  HA5 1554   0.336   0.916  50.291  0.7084 -0.9562 -0.4174
   65C14H8 CA13 1555   0.375   1.134  49.974 -0.2880  0.0630 -1.0394
   65C14H8  Br2 1556   0.245   1.113  49.697 -0.1967 -0.0946  0.1187
   65C14H8 CA14 1557   0.438   1.179  50.097 -0.0099 -0.5195 -0.0026
   65C14H8  HA6 1558   0.463   1.129  50.306  2.7348 -2.4089 -0.0758
   65C14H8  HA7 1559   0.384   1.208  49.896  0.8705 -0.1101 -1.0798
   65C14H8  HA8 1560   0.490   1.274  50.094  1.5859 -1.3563  0.3551
   66C14H8  Br1 1561   0.162   0.901  50.606  0.1189  0.0700 -0.2265
   66C14H8  CA1 1562  19.458   1.162  50.993  0.2980  0.5716  0.6578
   66C14H8  CA2 1563  19.416   1.035  51.040 -0.2220  0.1196  0.0041
   66C14H8  CA3 1564  19.455   0.921  50.975  0.5061  0.6755 -0.1105
   66C14H8  CA4 1565  19.541   0.929  50.862 -0.8123  0.0627 -1.2261
   66C14H8  CA5 1566   0.028   1.053  50.811 -0.1924 -0.0215 -0.3363
   66C14H8  CA6 1567   0.111   1.066  50.697  0.0774 -0.4352 -0.2644
   66C14H8  CA7 1568   0.153   1.193  50.646 -0.8832  0.3307  0.2218
   66C14H8  HA1 1569  19.413   1.239  51.053 -0.4199 -0.0682  0.9488
   66C14H8  HA2 1570  19.364   1.033  51.135 -1.9398 -1.9648 -0.9419
   66C14H8  HA3 1571  19.439   0.819  51.008  1.7911  0.7509  0.7745
   66C14H8  HA4 1572   0.027   0.834  50.830 -1.5632 -0.3977 -0.8221
   66C14H8  CA8 1573  19.538   1.176  50.872 -0.4454 -0.3944 -0.2985
   66C14H8  CA9 1574   0.233   1.201  50.530 -0.1773  0.4654  0.8265
   66C14H8 CA10 1575   0.107   1.316  50.707  0.0641  0.3219  0.0164
   66C14H8 CA11 1576   0.025   1.302  50.823  0.0120  0.3872  0.0998
   66C14H8 CA12 1577   0.273   1.323  50.477 -0.2821  0.8980 -0.0275
   66C14H8  HA5 1578   0.269   1.116  50.475 -0.9654  0.9063 -0.3986
   66C14H8 CA13 1579   0.146   1.441  50.655 -0.1573  0.4650  0.2789
   66C14H8  Br2 1580  19.531   1.455  50.921 -0.1336  0.0876  0.0034
   66C14H8 CA14 1581   0.220   1.441  50.531 -0.9016 -0.3594  0.3157
   66C14H8  HA6 1582   0.335   1.337  50.390  0.6645 -0.3289  0.4553
   66C14H8  HA7 1583   0.125   1.535  50.704 -1.1416  0.4970 -0.1920
   66C14H8  HA8 1584   0.258   1.531  50.485  1.0806 -1.4332 -0.1657
   67C14H8  Br1 1585   0.035   0.419  51.807  0.2740  0.1604 -0.0622
   67C14H8  CA1 1586  19.515   0.483  51.281 -0.3949 -0.6953 -0.7055
   67C14H8  CA2 1587  19.453   0.359  51.276  0.1142 -0.2605 -0.1661
   67C14H8  CA3 1588  19.429   0.296  51.402 -0.2991 -0.4848  0.4352
   67C14H8  CA4 1589  19.483   0.346  51.519 -1.2894 -0.3068 -0.7180
   67C14H8  CA5 1590  19.550   0.471  51.523 -0.2877  0.2950  1.0483
   67C14H8  CA6 1591   0.041   0.524  51.648 -0.0796  0.6372  0.4371
   67C14H8  CA7 1592   0.118   0.645  51.645 -0.2706 -0.1144  0.0957
   67C14H8  HA1 1593  19.505   0.538  51.189 -0.2641 -0.1925 -0.4191
   67C14H8  HA2 1594  19.413   0.322  51.183  0.3444 -3.6871  1.0131
   67C14H8  HA3 1595  19.379   0.201  51.405  1.3852 -1.4536 -1.0138
   67C14H8  HA4 1596  19.474   0.286  51.608 -1.1946  0.7250  0.0008
   67C14H8  CA8 1597   0.005   0.543  51.399  0.0142  0.5952 -0.5575
   67C14H8  CA9 1598   0.163   0.695  51.768 -0.2229  0.2673  0.2835
   67C14H8 CA10 1599   0.144   0.705  51.521 -0.8387 -0.6362 -0.1225
   67C14H8 CA11 1600   0.080   0.662  51.399  0.1635 -0.5531  0.4667
   67C14H8 CA12 1601   0.251   0.811  51.765  0.0018  0.5735  0.0914
   67C14H8  HA5 1602   0.146   0.649  51.864  0.8216 -1.2248 -0.2274
   67C14H8 CA13 1603   0.230   0.817  51.524 -1.0101  0.0380  0.0708
   67C14H8  Br2 1604   0.101   0.761  51.236 -0.0922  0.1011 -0.1005
   67C14H8 CA14 1605   0.290   0.863  51.640 -0.2924  0.2852  0.0755
   67C14H8  HA6 1606   0.298   0.835  51.859  0.1636  2.1205 -0.3779
   67C14H8  HA7 1607   0.256   0.867  51.432 -1.3227  0.4555  0.2073
   67C14H8  HA8 1608   0.367   0.938  51.631  0.8460 -0.6139  1.9391
   68C14H8  Br1 1609  19.485   0.581  52.146 -0.0429  0.1114 -0.0993
   68C14H8  CA1 1610  19.269   0.837  52.562 -0.0684  0.5335 -0.8780
   68C14H8  CA2 1611  19.217   0.713  52.610 -0.5672 -0.2611  0.3998
   68C14H8  CA3 1612  19.258   0.598  52.536  0.0973  0.7091  0.0608
   68C14H8  CA4 1613  19.344   0.613  52.428 -0.5659  0.0291  0.0250
   68C14H8  CA5 1614  19.387   0.731  52.375 -0.8062  0.8666 -0.0359
   68C14H8  CA6 1615  19.456   0.742  52.250 -0.2131 -0.1906 -0.3709
   68C14H8  CA7 1616  19.489   0.870  52.202  0.2111 -0.4814  0.1530
   68C14H8  HA1 1617  19.227   0.917  52.621 -0.9698 -1.7137  1.5797
   68C14H8  HA2 1618  19.141   0.715  52.686 -1.4264  1.6629 -0.4678
   68C14H8  HA3 1619  19.229   0.498  52.567  1.0968  0.5613  0.5422
   68C14H8  HA4 1620  19.371   0.520  52.380 -0.1697 -0.7145  1.6483
   68C14H8  CA8 1621  19.350   0.848  52.448  0.3658 -0.2447 -0.0687
   68C14H8  CA9 1622   0.012   0.887  52.087 -0.6781  0.5903  0.4288
   68C14H8 CA10 1623  19.451   0.987  52.275  0.0108  0.1398 -0.0251
   68C14H8 CA11 1624  19.380   0.981  52.401 -0.7090 -0.0027  0.0462
   68C14H8 CA12 1625   0.051   1.010  52.036  0.4316 -0.7156 -0.7594
   68C14H8  HA5 1626   0.029   0.806  52.017  1.5907  0.5041  1.0283
   68C14H8 CA13 1627  19.491   1.111  52.228  0.3733 -0.0212 -0.2111
   68C14H8  Br2 1628  19.348   1.139  52.515 -0.0031  0.0505  0.0613
   68C14H8 CA14 1629   0.013   1.120  52.112  0.2184 -0.2120  0.3909
   68C14H8  HA6 1630   0.106   1.024  51.945 -0.7124 -1.6938 -1.6244
   68C14H8  HA7 1631  19.460   1.203  52.275  0.1543 -1.3659  2.3561
   68C14H8  HA8 1632   0.045   1.217  52.077 -1.6939  0.0621 -0.6462
   69C14H8  Br1 1633  19.383   0.126  53.372 -0.0545  0.1240 -0.1281
   69C14H8  CA1 1634  19.298   0.192  52.852 -0.1269  0.2974 -0.1137
   69C14H8  CA2 1635  19.228   0.069  52.857 -1.2444 -0.0337 -0.5460
   69C14H8  CA3 1636  19.210   0.005  52.977  0.4882 -0.4715 -0.1821
   69C14H8  CA4 1637  19.269   0.051  53.097  0.0494  0.2257  0.3062
   69C14H8  CA5 1638  19.334   0.175  53.095 -0.4836  0.8360 -0.3749
   69C14H8  CA6 1639  19.394   0.228  53.213  0.3398 -0.5014 -0.4429
   69C14H8  CA7 1640  19.471   0.350  53.215  0.3346  1.1008  0.6361
   69C14H8  HA1 1641  19.309   0.237  52.754  1.6701 -2.5958 -1.3180
   69C14H8  HA2 1642  19.208   0.036  52.756 -0.8648  1.8910 -1.2712
   69C14H8  HA3 1643  19.147  18.304  52.973 -0.2639  0.1524 -3.4075
   69C14H8  HA4 1644  19.246  18.381  53.187 -1.2135 -1.5284 -1.0957
   69C14H8  CA8 1645  19.354   0.248  52.972 -0.1823  0.5885 -0.3356
   69C14H8  CA9 1646  19.529   0.403  53.330  0.3985  0.5400 -0.8225
   69C14H8 CA10 1647  19.482   0.425  53.095 -0.5690 -0.6670 -0.0484
   69C14H8 CA11 1648  19.421   0.378  52.974 -0.7567  0.4876  0.1553
   69C14H8 CA12 1649   0.042   0.528  53.331 -0.1167  0.5861 -0.5558
   69C14H8  HA5 1650  19.531   0.346  53.422  0.7633 -2.0275 -2.3577
   69C14H8 CA13 1651  19.555   0.550  53.096 -0.9660  0.4868  0.2594
   69C14H8  Br2 1652  19.443   0.481  52.813 -0.1913  0.1944  0.1590
   69C14H8 CA14 1653   0.062   0.601  53.216  0.5686  0.0691 -0.6829
   69C14H8  HA6 1654   0.093   0.558  53.422 -0.2785  1.1249 -0.6360
   69C14H8  HA7 1655   0.019   0.607  53.006  0.7692  0.9855  0.9321
   69C14H8  HA8 1656   0.130   0.684  53.204  0.2392  0.4085 -0.2057
   70C14H8  Br1 1657  19.320   0.314  53.719  0.4832  0.0338 -0.1061
   70C14H8  CA1 1658  19.079   0.560  54.115 -0.2649 -0.3951 -0.4694
   70C14H8  CA2 1659  19.049   0.430  54.169 -0.2113  0.1644 -0.2198
   70C14H8  CA3 1660  19.086   0.312  54.105  0.3782  0.2627  0.7801
   70C14H8  CA4 1661  19.156   0.323  53.981 -0.0792  0.1068  0.0400
   70C14H8  CA5 1662  19.194   0.452  53.932  0.1023  0.2552 -0.2086
   70C14H8  CA6 1663  19.269   0.470  53.815  0.0299  0.2213  0.4156
   70C14H8  CA7 1664  19.314   0.599  53.764 -0.4873 -0.5339  0.2722
   70C14H8  HA1 1665  19.041   0.644  54.173  0.3443 -0.0095 -0.6273
   70C14H8  HA2 1666  18.983   0.429  54.255 -1.4378  3.5041 -1.0273
   70C14H8  HA3 1667  19.063   0.216  54.148 -0.3641  0.0381 -0.0885
   70C14H8  HA4 1668  19.164   0.227  53.934  1.7627 -1.5490  3.5108
   70C14H8  CA8 1669  19.153   0.573  54.000 -0.5997  0.6386 -0.2729
   70C14H8  CA9 1670  19.395   0.615  53.645  0.3306 -0.2628 -0.5561
   70C14H8 CA10 1671  19.291   0.715  53.847 -0.3096 -0.2156 -0.1337
   70C14H8 CA11 1672  19.205   0.699  53.957  0.3863  0.3104  0.8869
   70C14H8 CA12 1673  19.457   0.734  53.608 -0.0546 -0.0560  0.0013
   70C14H8  HA5 1674  19.412   0.532  53.579  0.5041  0.2602 -1.1660
   70C14H8 CA13 1675  19.346   0.840  53.801 -0.0032  0.4837 -0.3605
   70C14H8  Br2 1676  19.162   0.858  54.055 -0.0100 -0.0431 -0.0278
   70C14H8 CA14 1677  19.427   0.846  53.687 -0.0430 -0.0078  0.6526
   70C14H8  HA6 1678  19.516   0.736  53.517 -0.5744 -2.1324 -0.4277
   70C14H8  HA7 1679  19.306   0.929  53.848 -1.9392 -0.7397  0.3769
   70C14H8  HA8 1680  19.480   0.934  53.653  1.1516 -0.3398  1.6182
   71C14H8  Br1 1681  19.219  18.179  54.944  0.0592  0.2966  0.0694
   71C14H8  CA1 1682  19.097  18.283  54.426  0.2828 -0.6485 -0.3033
   71C14H8  CA2 1683  19.057  18.151  54.413 -0.4583 -0.2086 -0.5547
   71C14H8  CA3 1684  19.061  18.062  54.529 -0.3134 -0.4579  0.6406
   71C14H8  CA4 1685  19.113  18.111  54.651 -0.2827  0.5084  0.6036
   71C14H8  CA5 1686  19.164  18.242  54.662  0.8583 -0.4368  0.3032
   71C14H8  CA6 1687  19.220  18.291  54.783  0.2994 -0.1626 -0.0034
   71C14H8  CA7 1688  19.281   0.036  54.786 -0.0648 -0.3088 -0.3830
   71C14H8  HA1 1689  19.076  18.343  54.339 -1.5110  0.6328  0.9724
   71C14H8  HA2 1690  19.017  18.127  54.316  1.6055 -1.6096 -1.0717
   71C14H8  HA3 1691  19.028  17.961  54.510 -1.3728 -0.0531  0.3173
   71C14H8  HA4 1692  19.111  18.041  54.734  0.6660 -1.4879 -1.0120
   71C14H8  CA8 1693  19.156  18.330  54.545  0.1701 -0.2871 -0.2151
   71C14H8  CA9 1694  19.341   0.084  54.909  0.3684  0.4691  0.5583
   71C14H8 CA10 1695  19.289   0.114  54.670  0.2081 -0.9145  0.2151
   71C14H8 CA11 1696  19.223   0.071  54.553  0.9732  0.6149 -0.3299
   71C14H8 CA12 1697  19.396   0.215  54.916  0.1322  0.6211 -0.4532
   71C14H8  HA5 1698  19.346   0.028  55.001 -1.7023  0.0999  0.4715
   71C14H8 CA13 1699  19.356   0.237  54.676  0.6906 -0.8002  0.2460
   71C14H8  Br2 1700  19.238   0.162  54.391  0.0645 -0.0474  0.1058
   71C14H8 CA14 1701  19.400   0.295  54.798 -0.0170  0.0724  0.0133
   71C14H8  HA6 1702  19.439   0.247  55.010  1.7827 -0.4938 -0.8013
   71C14H8  HA7 1703  19.372   0.296  54.587  0.1042  0.3884  0.9153
   71C14H8  HA8 1704  19.461   0.384  54.807 -0.8724  0.8549 -1.7214
   72C14H8  Br1 1705  19.138   0.015  55.263  0.2324  0.2366 -0.0763
   72C14H8  CA1 1706  18.889   0.191  55.702  0.2778  0.0778 -0.2326
   72C14H8  CA2 1707  18.857   0.059  55.733 -0.0094  0.6634 -0.1748
   72C14H8  CA3 1708  18.894  18.346  55.647 -0.8370 -0.6914  0.2043
   72C14H8  CA4 1709  18.960  18.375  55.526  0.1295  0.0212 -0.5637
   72C14H8  CA5 1710  18.997   0.122  55.495  0.2486 -0.2686  0.0860
   72C14H8  CA6 1711  19.076   0.153  55.381  0.0676  0.3365  0.0301
   72C14H8  CA7 1712  19.118   0.283  55.351  0.3878  0.4247 -1.6485
   72C14H8  HA1 1713  18.859   0.265  55.774 -2.8823  0.8042 -2.1954
   72C14H8  HA2 1714  18.811   0.047  55.830  0.2368  0.4049 -0.0883
   72C14H8  HA3 1715  18.866  18.242  55.661 -1.7297 -0.5668 -0.6196
   72C14H8  HA4 1716  18.969  18.293  55.457 -0.2907  0.2803 -0.9305
   72C14H8  CA8 1717  18.958   0.228  55.583 -0.7719  0.4815 -0.6913
   72C14H8  CA9 1718  19.205   0.312  55.241 -0.0283  0.3954 -0.3040
   72C14H8 CA10 1719  19.071   0.392  55.435 -0.3784 -0.2286 -0.6531
   72C14H8 CA11 1720  18.987   0.363  55.548 -0.1329  0.1218  0.0340
   72C14H8 CA12 1721  19.225   0.449  55.208 -0.4988 -0.0448 -0.1056
   72C14H8  HA5 1722  19.251   0.236  55.179 -2.0027 -0.3384 -0.9187
   72C14H8 CA13 1723  19.106   0.528  55.410 -0.7653  0.1007  0.6483
   72C14H8  Br2 1724  18.927   0.503  55.670 -0.2339 -0.1263 -0.0263
   72C14H8 CA14 1725  19.180   0.553  55.293 -0.1591  0.0791 -0.0975
   72C14H8  HA6 1726  19.282   0.474  55.119 -1.4332  2.9859  0.1021
   72C14H8  HA7 1727  19.076   0.612  55.471 -1.0990 -0.8203  1.7573
   72C14H8  HA8 1728  19.191   0.656  55.261  0.9674  0.1243  0.4424
   73C14H8  Br1 1729   0.057   1.559  50.227  0.0048  0.2030  0.0682
   73C14H8  CA1 1730  19.473   1.706  49.727 -0.0020 -0.6768  0.0600
   73C14H8  CA2 1731  19.416   1.584  49.716 -0.1613 -0.3605 -1.2000
   73C14H8  CA3 1732  19.418   1.488  49.820  0.1553 -0.1169  0.0000
   73C14H8  CA4 1733  19.491   1.518  49.934 -0.3019  0.4628 -0.3258
   73C14H8  CA5 1734   0.004   1.644  49.948  0.5878  0.5788  0.2417
   73C14H8  CA6 1735   0.060   1.687  50.077  0.7882 -0.2758 -0.6570
   73C14H8  CA7 1736   0.129   1.808  50.086  0.4341  0.2761  0.9121
   73C14H8  HA1 1737  19.468   1.763  49.635 -0.2823 -1.4737 -0.4146
   73C14H8  HA2 1738  19.372   1.558  49.621  0.0152  0.6558 -1.5751
   73C14H8  HA3 1739  19.362   1.396  49.812 -0.0867  0.1267 -1.2553
   73C14H8  HA4 1740  19.483   1.443  50.011  0.9719 -0.3910 -0.9993
   73C14H8  CA8 1741  19.552   1.739  49.839  1.3720  0.2732 -0.0534
   73C14H8  CA9 1742   0.190   1.853  50.208 -0.3660 -0.7267 -0.3563
   73C14H8 CA10 1743   0.139   1.898  49.967 -0.8219  0.3692  0.4033
   73C14H8 CA11 1744   0.068   1.860  49.849 -0.8221  0.0310 -0.6435
   73C14H8 CA12 1745   0.266   1.975  50.210 -0.5518  0.5419  0.0177
   73C14H8  HA5 1746   0.183   1.793  50.297  0.1196  0.0606  0.2229
   73C14H8 CA13 1747   0.219   2.015  49.976 -0.1886  0.4511  0.1205
   73C14H8  Br2 1748   0.055   1.993  49.703 -0.3366 -0.2903  0.0290
   73C14H8 CA14 1749   0.279   2.048  50.098 -0.0779  0.0067  0.5500
   73C14H8  HA6 1750   0.309   2.011  50.302 -0.9553 -1.1863  0.9003
   73C14H8  HA7 1751   0.225   2.075  49.887 -0.3243  0.1248 -0.1147
   73C14H8  HA8 1752   0.338   2.136  50.115  0.1318 -0.4522  2.3077
   74C14H8  Br1 1753   0.005   1.793  50.536  0.0101 -0.2538 -0.0234
   74C14H8  CA1 1754  19.329   1.998  50.971 -0.0399 -0.0971  0.4788
   74C14H8  CA2 1755  19.288   1.867  51.004 -0.6758  0.0754 -0.9220
   74C14H8  CA3 1756  19.328   1.760  50.921 -0.1909  0.6985 -0.2481
   74C14H8  CA4 1757  19.416   1.785  50.812  0.3863  0.5351  0.2387
   74C14H8  CA5 1758  19.455   1.917  50.780 -0.1444  0.2266  0.0121
   74C14H8  CA6 1759  19.526   1.942  50.658  0.2775 -0.0885 -0.1920
   74C14H8  CA7 1760  19.552   2.075  50.617  0.3668 -0.2386  0.0257
   74C14H8  HA1 1761  19.281   2.068  51.038 -1.7514 -0.9373  0.1517
   74C14H8  HA2 1762  19.222   1.835  51.083  1.1280 -0.8078  0.2522
   74C14H8  HA3 1763  19.304   1.658  50.947  0.9890  0.2533 -0.8592
   74C14H8  HA4 1764  19.438   1.697  50.753  0.8869 -0.2170  1.5363
   74C14H8  CA8 1765  19.412   2.025  50.858  0.0469 -0.1481 -0.3404
   74C14H8  CA9 1766   0.066   2.105  50.502  0.8117  0.0837  0.4632
   74C14H8 CA10 1767  19.510   2.185  50.703  0.0106 -0.3822  0.0174
   74C14H8 CA11 1768  19.435   2.164  50.823  0.0586  0.4315  0.5537
   74C14H8 CA12 1769   0.083   2.234  50.455  0.0478 -0.0676 -0.6628
   74C14H8  HA5 1770   0.100   2.025  50.438  0.4714 -1.3871  2.0763
   74C14H8 CA13 1771  19.529   2.316  50.660 -0.3426 -0.1118  0.5861
   74C14H8  Br2 1772  19.365   2.308  50.928 -0.2796  0.0048 -0.1268
   74C14H8 CA14 1773   0.033   2.341  50.536 -0.1734 -0.0510 -0.4626
   74C14H8  HA6 1774   0.132   2.263  50.364 -0.0180 -1.2948 -1.1016
   74C14H8  HA7 1775  19.501   2.403  50.718  0.7921  1.3367 -1.0089
   74C14H8  HA8 1776   0.049   2.441  50.498 -0.7370  0.0186 -0.5239
   75C14H8  Br1 1777  19.415   1.256  51.801  0.1254  0.2049  0.1369
   75C14H8  CA1 1778  19.340   1.375  51.286  0.5335 -0.3305  0.4669
   75C14H8  CA2 1779  19.267   1.260  51.277  0.5345  0.2109 -0.3604
   75C14H8  CA3 1780  19.255   1.176  51.393 -0.5534  1.0023  0.5424
   75C14H8  CA4 1781  19.305   1.222  51.520 -0.1610  0.0643 -0.0887
   75C14H8  CA5 1782  19.387   1.337  51.526  0.2328  0.0520 -0.7015
   75C14H8  CA6 1783  19.453   1.369  51.648  0.0332  0.0307 -0.2610
   75C14H8  CA7 1784  19.515   1.493  51.650  0.6584  0.7912  0.2464
   75C14H8  HA1 1785  19.334   1.439  51.199  0.4499  1.6384  1.8843
   75C14H8  HA2 1786  19.230   1.234  51.179  1.9192 -2.3944 -0.2329
   75C14H8  HA3 1787  19.195   1.087  51.386  0.5904  0.3141 -0.9209
   75C14H8  HA4 1788  19.267   1.173  51.608  1.1849 -1.2566 -0.2227
   75C14H8  CA8 1789  19.404   1.417  51.406 -0.1053  0.1081  0.0898
   75C14H8  CA9 1790   0.014   1.539  51.771 -0.4268 -0.2909  0.4718
   75C14H8 CA10 1791  19.536   1.576  51.536  0.2517 -0.3397  0.1035
   75C14H8 CA11 1792  19.483   1.535  51.412 -0.6774  0.1623 -0.7450
   75C14H8 CA12 1793   0.080   1.665  51.787 -0.1183 -0.0638  0.0418
   75C14H8  HA5 1794   0.007   1.487  51.866 -0.2503  0.3986  0.8689
   75C14H8 CA13 1795   0.052   1.699  51.545 -0.6033 -0.7878  0.0808
   75C14H8  Br2 1796  19.489   1.647  51.266 -0.0316  0.1626 -0.3336
   75C14H8 CA14 1797   0.098   1.746  51.668  0.1628  0.1157 -0.3784
   75C14H8  HA6 1798   0.119   1.710  51.877 -0.2475 -1.8499  1.0234
   75C14H8  HA7 1799   0.071   1.765  51.461 -1.2085  0.0793  0.6279
   75C14H8  HA8 1800   0.140   1.846  51.665  0.5079  0.0754  2.0937
   76C14H8  Br1 1801  19.357   1.477  52.118  0.0242 -0.0392  0.0652
   76C14H8  CA1 1802  19.123   1.692  52.548  0.6084 -0.0223 -0.1162
   76C14H8  CA2 1803  19.091   1.567  52.596 -0.8165  0.4064 -0.5998
   76C14H8  CA3 1804  19.133   1.459  52.514  0.1316 -0.3351  0.1088
   76C14H8  CA4 1805  19.194   1.477  52.393 -0.3167 -0.0764 -0.0228
   76C14H8  CA5 1806  19.231   1.608  52.346  0.3748  1.2708 -0.0141
   76C14H8  CA6 1807  19.309   1.627  52.230  0.0207 -0.2357 -0.2517
   76C14H8  CA7 1808  19.347   1.759  52.189 -0.4249 -0.6498 -0.5115
   76C14H8  HA1 1809  19.088   1.778  52.605  2.4964  0.0082  1.0532
   76C14H8  HA2 1810  19.033   1.550  52.686  0.1162  2.7618  0.4689
   76C14H8  HA3 1811  19.108   1.360  52.549  2.9035 -2.1932 -2.8927
   76C14H8  HA4 1812  19.233   1.392  52.340  0.9250 -0.2010  1.0797
   76C14H8  CA8 1813  19.191   1.721  52.428  0.7032  1.0338 -0.1093
   76C14H8  CA9 1814  19.417   1.780  52.067  0.1726 -0.4450  0.0084
   76C14H8 CA10 1815  19.308   1.874  52.267  0.4153 -0.9194  0.5358
   76C14H8 CA11 1816  19.241   1.850  52.391 -0.4074 -0.1392 -0.1398
   76C14H8 CA12 1817  19.463   1.905  52.028  0.4871 -0.2542 -0.2421
   76C14H8  HA5 1818  19.453   1.707  51.996 -0.8152 -0.9075 -0.0314
   76C14H8 CA13 1819  19.350   2.000  52.226  0.5714 -0.3565  0.0354
   76C14H8  Br2 1820  19.191   2.002  52.488  0.0000 -0.1241 -0.0852
   76C14H8 CA14 1821  19.413   2.014  52.106 -0.1790  0.3281 -0.0732
   76C14H8  HA6 1822  19.508   1.929  51.932 -1.0344 -0.9317 -1.1305
   76C14H8  HA7 1823  19.327   2.094  52.273 -0.0014 -0.6804  0.4146
   76C14H8  HA8 1824  19.426   2.118  52.079  0.9222 -0.4340 -2.6945
   77C14H8  Br1 1825  19.266   0.958  53.372 -0.0326 -0.3173  0.2344
   77C14H8  CA1 1826  19.148   1.089  52.870 -0.4968 -0.5861 -0.1156
   77C14H8  CA2 1827  19.081   0.967  52.858  0.9008  0.9669  0.3056
   77C14H8  CA3 1828  19.074   0.887  52.968  1.0703  0.6293 -0.2163
   77C14H8  CA4 1829  19.129   0.918  53.090 -0.6744  0.2003 -0.2350
   77C14H8  CA5 1830  19.197   1.043  53.102  0.6105 -0.2556  0.3061
   77C14H8  CA6 1831  19.254   1.084  53.226 -0.2396 -0.5504  0.1663
   77C14H8  CA7 1832  19.319   1.217  53.237  0.1370 -0.4770 -0.1088
   77C14H8  HA1 1833  19.139   1.154  52.785 -0.4373 -2.0264 -1.2395
   77C14H8  HA2 1834  19.046   0.929  52.763 -0.5156  1.9657  0.4211
   77C14H8  HA3 1835  19.017   0.796  52.956  0.6765  0.6915  1.1020
   77C14H8  HA4 1836  19.121   0.837  53.161  0.5965  0.5016  0.2651
   77C14H8  CA8 1837  19.208   1.134  52.989  0.4445 -0.2254 -0.3238
   77C14H8  CA9 1838  19.392   1.255  53.353  0.0604 -0.2799  0.2900
   77C14H8 CA10 1839  19.328   1.302  53.122  0.5165 -0.2551  0.1623
   77C14H8 CA11 1840  19.266   1.260  52.996 -0.4803 -0.4061 -0.3218
   77C14H8 CA12 1841  19.449   1.382  53.367 -0.6117  0.2005  0.7576
   77C14H8  HA5 1842  19.384   1.199  53.445  1.2404  0.5550  0.9008
   77C14H8 CA13 1843  19.400   1.422  53.130 -0.6715 -0.3320 -0.5678
   77C14H8  Br2 1844  19.255   1.379  52.847 -0.0610 -0.0555  0.2668
   77C14H8 CA14 1845  19.458   1.469  53.250  0.2551 -0.0508 -0.4076
   77C14H8  HA6 1846  19.502   1.396  53.460  1.5651 -1.0123 -0.2618
   77C14H8  HA7 1847  19.426   1.475  53.040  0.4115  0.6607  0.3134
   77C14H8  HA8 1848  19.512   1.560  53.270  0.7191 -0.5011  0.4107
   78C14H8  Br1 1849  19.161   1.190  53.738 -0.0786  0.0797  0.0684
   78C14H8  CA1 1850  18.906   1.426  54.150 -0.2174 -0.3971  0.7180
   78C14H8  CA2 1851  18.877   1.302  54.200 -0.3859 -0.4708 -0.5139
   78C14H8  CA3 1852  18.915   1.193  54.119  0.0079  0.5020  0.2552
   78C14H8  CA4 1853  19.001   1.198  54.008 -0.3932  0.3511 -0.2229
   78C14H8  CA5 1854  19.048   1.328  53.965  0.0871  0.2745  0.4239
   78C14H8  CA6 1855  19.126   1.344  53.851 -0.7302  0.6173  0.1506
   78C14H8  CA7 1856  19.159   1.471  53.803 -0.5894 -0.3687  0.1028
   78C14H8  HA1 1857  18.872   1.510  54.209  2.2772  1.0281  0.1756
   78C14H8  HA2 1858  18.817   1.294  54.290 -0.0162 -1.0211 -0.3142
   78C14H8  HA3 1859  18.892   1.090  54.145 -0.1458  0.5112  0.1629
   78C14H8  HA4 1860  19.036   1.104  53.966 -0.3685 -0.5584  1.7497
   78C14H8  CA8 1861  18.996   1.443  54.039 -0.0608 -0.8155 -0.2036
   78C14H8  CA9 1862  19.247   1.491  53.691 -0.6509  0.1616 -0.4836
   78C14H8 CA10 1863  19.119   1.588  53.873  0.4744 -0.0432  0.7642
   78C14H8 CA11 1864  19.039   1.573  53.991  0.1331  0.8294 -0.6694
   78C14H8 CA12 1865  19.280   1.618  53.636 -0.6102 -0.3565 -0.6246
   78C14H8  HA5 1866  19.306   1.414  53.642 -2.1053 -1.9528  1.0025
   78C14H8 CA13 1867  19.147   1.716  53.815  0.8658 -0.1284 -0.3251
   78C14H8  Br2 1868  18.980   1.726  54.086 -0.2405 -0.0125  0.2547
   78C14H8 CA14 1869  19.227   1.732  53.698  0.7924  0.3084  0.1407
   78C14H8  HA6 1870  19.350   1.625  53.554  0.9413 -0.1750  0.6987
   78C14H8  HA7 1871  19.101   1.799  53.867 -2.1551 -1.3618 -0.9346
   78C14H8  HA8 1872  19.254   1.831  53.665 -0.7948  0.8446  0.3809
   79C14H8  Br1 1873  19.077   0.686  54.927 -0.0133 -0.0491  0.0509
   79C14H8  CA1 1874  18.941   0.821  54.432 -0.1767  0.5803  0.1313
   79C14H8  CA2 1875  18.886   0.695  54.418 -0.3389 -0.1716  0.1513
   79C14H8  CA3 1876  18.879   0.605  54.526 -0.1039 -0.7018  0.8281
   79C14H8  CA4 1877  18.952   0.636  54.645  0.4352  0.5201  0.6445
   79C14H8  CA5 1878  19.008   0.770  54.662  0.3212 -0.1784  0.5646
   79C14H8  CA6 1879  19.079   0.813  54.780 -0.7458  0.4171 -0.6756
   79C14H8  CA7 1880  19.145   0.938  54.791  0.6819 -0.7813 -0.2224
   79C14H8  HA1 1881  18.950   0.890  54.350 -0.3859 -0.2518 -0.6033
   79C14H8  HA2 1882  18.844   0.663  54.324  0.9277  0.2143 -0.5659
   79C14H8  HA3 1883  18.828   0.511  54.514  1.6335 -1.3295 -2.0957
   79C14H8  HA4 1884  18.959   0.567  54.729  0.2246 -0.8009 -0.4095
   79C14H8  CA8 1885  19.007   0.859  54.552  0.1599 -0.2546  0.4247
   79C14H8  CA9 1886  19.208   0.983  54.909 -0.3447  0.0947  0.5526
   79C14H8 CA10 1887  19.144   1.025  54.674  0.5561 -0.2699 -0.0916
   79C14H8 CA11 1888  19.074   0.982  54.559  1.0393  0.1894  0.3871
   79C14H8 CA12 1889  19.272   1.111  54.908  0.2236 -0.7819 -0.8739
   79C14H8  HA5 1890  19.223   0.917  54.993 -0.7128 -0.7890 -0.0727
   79C14H8 CA13 1891  19.210   1.151  54.682 -0.8801 -0.1391  0.7230
   79C14H8  Br2 1892  19.065   1.109  54.419 -0.0258 -0.0778 -0.1496
   79C14H8 CA14 1893  19.278   1.190  54.797 -0.5482  0.0660  0.0475
   79C14H8  HA6 1894  19.333   1.148  54.989  0.5789 -2.6055 -0.2687
   79C14H8  HA7 1895  19.220   1.225  54.604 -0.1363 -1.4612 -0.4536
   79C14H8  HA8 1896  19.333   1.283  54.786  0.2313 -0.3870  0.1063
   80C14H8  Br1 1897  18.998   0.905  55.249  0.1381 -0.2062 -0.0815
   80C14H8  CA1 1898  18.755   1.057  55.690 -0.1999 -0.5651 -0.2497
   80C14H8  CA2 1899  18.721   0.923  55.721  0.5607  0.2988 -0.0806
   80C14H8  CA3 1900  18.763   0.824  55.632 -0.6339 -0.6706  0.1669
   80C14H8  CA4 1901  18.841   0.863  55.519 -0.5370 -0.7764  0.3993
   80C14H8  CA5 1902  18.875   1.000  55.489 -0.3022  0.3040  0.0374
   80C14H8  CA6 1903  18.947   1.041  55.372  0.7624  0.1887 -0.5854
   80C14H8  CA7 1904  18.987   1.172  55.349 -0.0848  0.3320  0.2899
   80C14H8  HA1 1905  18.721   1.130  55.762 -2.6341 -1.0695 -0.8526
   80C14H8  HA2 1906  18.665   0.896  55.809  1.8429 -0.2576  0.5773
   80C14H8  HA3 1907  18.739   0.720  55.650  3.1955 -1.7521 -0.7099
   80C14H8  HA4 1908  18.872   0.783  55.454  0.8808  0.7333 -0.8362
   80C14H8  CA8 1909  18.832   1.102  55.580 -0.4744  0.1919  0.1498
   80C14H8  CA9 1910  19.064   1.206  55.230  0.2464  0.1014 -0.3646
   80C14H8 CA10 1911  18.943   1.273  55.441  1.0517 -0.0125  0.3167
   80C14H8 CA11 1912  18.864   1.238  55.557 -0.1925  0.2140 -0.4060
   80C14H8 CA12 1913  19.099   1.336  55.209 -0.2035 -0.1088  0.0367
   80C14H8  HA5 1914  19.100   1.134  55.159 -1.1135 -2.4794  1.4334
   80C14H8 CA13 1915  18.969   1.408  55.406 -0.3574 -0.3531  0.4788
   80C14H8  Br2 1916  18.804   1.377  55.670 -0.1121 -0.0695 -0.2053
   80C14H8 CA14 1917  19.047   1.440  55.292 -0.4626 -0.0324 -0.1868
   80C14H8  HA6 1918  19.152   1.358  55.117 -1.6989  2.1336 -0.3557
   80C14H8  HA7 1919  18.929   1.492  55.461  3.1271  1.1117  0.8414
   80C14H8  HA8 1920  19.065   1.543  55.267  0.7778 -0.1149  0.3153
   81C14H8  Br1 1921  19.469   2.429  50.212  0.0582  0.0815  0.2602
   81C14H8  CA1 1922  19.373   2.587  49.710  0.1572  0.5330  0.1475
   81C14H8  CA2 1923  19.296   2.471  49.695 -0.3536  0.1642 -0.3535
   81C14H8  CA3 1924  19.280   2.375  49.801 -0.6605  0.1974 -0.6382
   81C14H8  CA4 1925  19.347   2.401  49.923 -0.8037  0.8811  0.4152
   81C14H8  CA5 1926  19.418   2.521  49.943  0.0039  0.8970 -0.2706
   81C14H8  CA6 1927  19.475   2.556  50.072  0.1834  0.0018 -0.1192
   81C14H8  CA7 1928  19.542   2.682  50.091  0.1382  0.4371 -0.7314
   81C14H8  HA1 1929  19.369   2.649  49.622  1.4056 -1.3655 -1.2807
   81C14H8  HA2 1930  19.243   2.443  49.605 -0.3823 -0.4139 -0.1622
   81C14H8  HA3 1931  19.223   2.284  49.786 -1.6408  0.0617  3.3395
   81C14H8  HA4 1932  19.326   2.322  49.994  0.1711  0.4399  0.2144
   81C14H8  CA8 1933  19.424   2.620  49.839 -1.0227  0.8731  0.5892
   81C14H8  CA9 1934   0.044   2.718  50.218 -0.1992 -0.8217 -0.2260
   81C14H8 CA10 1935  19.546   2.776  49.986  0.1381 -0.2467  0.1523
   81C14H8 CA11 1936  19.491   2.742  49.858  0.2508  0.7455  0.1420
   81C14H8 CA12 1937   0.117   2.843  50.228  0.1580 -0.0347  0.5486
   81C14H8  HA5 1938   0.041   2.665  50.312 -0.0675 -1.1131 -0.3816
   81C14H8 CA13 1939   0.047   2.901  50.008  0.5512 -0.1038  0.3550
   81C14H8  Br2 1940  19.495   2.859  49.707 -0.2311 -0.0522  0.1295
   81C14H8 CA14 1941   0.117   2.933  50.121 -0.5225  0.1173 -0.1904
   81C14H8  HA6 1942   0.175   2.871  50.315 -0.0369 -1.8376  1.2651
   81C14H8  HA7 1943   0.068   2.973  49.930 -1.9829  1.3802  0.9720
   81C14H8  HA8 1944   0.169   3.026  50.136  0.6540 -0.5541 -0.0902
   82C14H8  Br1 1945  19.391   2.663  50.561 -0.2008  0.0526 -0.1916
   82C14H8  CA1 1946  19.173   2.875  51.002 -0.4240 -0.0001  0.3731
   82C14H8  CA2 1947  19.138   2.745  51.052  0.1790 -0.1997 -0.5152
   82C14H8  CA3 1948  19.184   2.637  50.972 -0.1823 -0.5445 -0.1014
   82C14H8  CA4 1949  19.244   2.656  50.847  0.3832  0.0300  0.6471
   82C14H8  CA5 1950  19.276   2.787  50.799 -0.0890  0.0982 -0.0734
   82C14H8  CA6 1951  19.343   2.806  50.680 -0.2798 -0.0738  0.4462
   82C14H8  CA7 1952  19.382   2.933  50.638  0.0490  0.5021 -0.0370
   82C14H8  HA1 1953  19.150   2.959  51.066 -3.2674  0.5151 -1.2406
   82C14H8  HA2 1954  19.096   2.733  51.151  0.1853  0.8618 -0.3752
   82C14H8  HA3 1955  19.183   2.536  51.011 -0.3687 -0.1294  1.0053
   82C14H8  HA4 1956  19.265   2.567  50.789  0.4671  0.3581  0.1717
   82C14H8  CA8 1957  19.247   2.902  50.882  0.0260 -0.2719 -0.3340
   82C14H8  CA9 1958  19.457   2.956  50.520  0.1681  0.2062  0.0560
   82C14H8 CA10 1959  19.347   3.052  50.710  0.7763  0.3553 -0.6458
   82C14H8 CA11 1960  19.281   3.032  50.835  0.2317  0.2379  1.3866
   82C14H8 CA12 1961  19.494   3.086  50.475  0.1985  0.6099  0.6674
   82C14H8  HA5 1962  19.483   2.882  50.446 -0.7252  1.1891 -1.2666
   82C14H8 CA13 1963  19.379   3.181  50.663 -0.2602 -0.8350  0.2257
   82C14H8  Br2 1964  19.245   3.177  50.957  0.4806 -0.0186  0.0069
   82C14H8 CA14 1965  19.456   3.196  50.548 -1.1231  0.3132  0.4501
   82C14H8  HA6 1966  19.539   3.102  50.378 -0.8591 -0.2048  0.0267
   82C14H8  HA7 1967  19.348   3.271  50.716  1.2152 -0.3737  0.3465
   82C14H8  HA8 1968  19.497   3.286  50.506  2.9309 -0.7042  1.9743
   83C14H8  Br1 1969  19.266   2.141  51.823  0.1629 -0.0823 -0.0572
   83C14H8  CA1 1970  19.192   2.229  51.309 -0.4923  0.6587  0.2747
   83C14H8  CA2 1971  19.124   2.107  51.305  0.2641 -0.2142 -0.1078
   83C14H8  CA3 1972  19.094   2.033  51.423 -0.1410 -0.2891  0.0572
   83C14H8  CA4 1973  19.148   2.085  51.547  0.3262  0.2646 -0.0296
   83C14H8  CA5 1974  19.224   2.207  51.554  0.4878  0.1575 -0.0961
   83C14H8  CA6 1975  19.288   2.253  51.669 -0.1117  0.7304  0.4860
   83C14H8  CA7 1976  19.353   2.376  51.676 -0.0310 -0.1177 -0.3084
   83C14H8  HA1 1977  19.212   2.272  51.212 -1.2335 -2.3703 -1.2987
   83C14H8  HA2 1978  19.088   2.075  51.208  2.7412 -0.1657 -1.0871
   83C14H8  HA3 1979  19.041   1.939  51.423  1.2749 -1.1083 -1.3350
   83C14H8  HA4 1980  19.120   2.021  51.629 -0.2545  0.9458  0.3038
   83C14H8  CA8 1981  19.239   2.281  51.432 -0.5118 -0.6472 -0.1837
   83C14H8  CA9 1982  19.410   2.416  51.801 -0.5809 -0.0570  0.1846
   83C14H8 CA10 1983  19.360   2.456  51.563 -0.7702  0.4486  0.3064
   83C14H8 CA11 1984  19.302   2.410  51.442  0.2152  0.2050  0.5691
   83C14H8 CA12 1985  19.476   2.539  51.813  0.3347 -0.2077 -0.3130
   83C14H8  HA5 1986  19.399   2.363  51.894 -0.8977  1.2401  0.9087
   83C14H8 CA13 1987  19.437   2.574  51.572  0.1099 -0.4694  0.5863
   83C14H8  Br2 1988  19.308   2.520  51.291  0.2567  0.3681  0.0920
   83C14H8 CA14 1989  19.479   2.624  51.702 -0.1307 -0.2030 -0.6393
   83C14H8  HA6 1990  19.513   2.572  51.909  0.5725 -0.5912 -0.2794
   83C14H8  HA7 1991  19.455   2.633  51.484  0.6423 -1.7466 -0.1795
   83C14H8  HA8 1992  19.537   2.715  51.708 -1.2324  0.6026 -1.9875
   84C14H8  Br1 1993  19.190   2.353  52.146  0.1715  0.0437  0.1387
   84C14H8  CA1 1994  18.957   2.594  52.576 -0.8345 -0.1235  0.5129
   84C14H8  CA2 1995  18.934   2.461  52.628 -0.8047  0.6883 -0.2458
   84C14H8  CA3 1996  18.966   2.352  52.555  0.1345  0.9726 -0.8862
   84C14H8  CA4 1997  19.029   2.365  52.426 -0.0917  0.0847  0.4594
   84C14H8  CA5 1998  19.071   2.492  52.374  0.2458 -0.5747  0.1725
   84C14H8  CA6 1999  19.140   2.509  52.253 -0.2282 -0.5300 -0.1176
   84C14H8  CA7 2000  19.186   2.636  52.212 -0.4717 -0.0382  0.0452
   84C14H8  HA1 2001  18.910   2.668  52.638  0.5783  0.0114  1.4349
   84C14H8  HA2 2002  18.875   2.451  52.718 -1.1713  1.2314 -0.4241
   84C14H8  HA3 2003  18.932   2.256  52.591  0.7698  0.8529 -0.5851
   84C14H8  HA4 2004  19.041   2.274  52.369 -0.3398  0.2538  0.1410
   84C14H8  CA8 2005  19.031   2.609  52.448  0.2962  0.2044  0.7181
   84C14H8  CA9 2006  19.272   2.656  52.098 -0.5138 -0.8579 -0.3677
   84C14H8 CA10 2007  19.141   2.752  52.286  0.3743 -0.2262 -0.0486
   84C14H8 CA11 2008  19.060   2.737  52.399 -0.6643  0.1624  0.3852
   84C14H8 CA12 2009  19.298   2.784  52.046  0.3547 -0.4417 -0.1229
   84C14H8  HA5 2010  19.296   2.570  52.037  0.9405 -1.4365  0.9926
   84C14H8 CA13 2011  19.185   2.880  52.239 -0.2443 -0.0807 -0.3039
   84C14H8  Br2 2012  19.005   2.886  52.496 -0.1246  0.0850  0.1075
   84C14H8 CA14 2013  19.259   2.898  52.122 -0.8182  0.2407 -0.5539
   84C14H8  HA6 2014  19.342   2.800  51.949  0.0482  0.5050 -0.1082
   84C14H8  HA7 2015  19.157   2.975  52.283 -0.4579 -0.4904  0.4515
   84C14H8  HA8 2016  19.280   2.998  52.086 -3.1431 -0.1845 -3.3058
   85C14H8  Br1 2017  19.061   1.840  53.366  0.1812  0.0500 -0.0078
   85C14H8  CA1 2018  19.002   1.960  52.847  0.3227  0.2580 -0.0943
   85C14H8  CA2 2019  18.934   1.843  52.839 -0.1503 -0.0067  0.0336
   85C14H8  CA3 2020  18.912   1.758  52.947  0.5224  0.6881  0.2564
   85C14H8  CA4 2021  18.968   1.784  53.072  0.1026  0.0363  0.2981
   85C14H8  CA5 2022  19.035   1.907  53.091  0.5287  0.2978 -0.0941
   85C14H8  CA6 2023  19.088   1.949  53.218 -0.4749 -0.3206  0.3445
   85C14H8  CA7 2024  19.162   2.070  53.233 -0.3020  0.0125 -0.2306
   85C14H8  HA1 2025  19.008   2.016  52.755 -1.3212 -0.1556 -0.4743
   85C14H8  HA2 2026  18.893   1.811  52.745  1.5820  0.3581 -0.8655
   85C14H8  HA3 2027  18.877   1.657  52.930  2.4406  0.3729 -2.1149
   85C14H8  HA4 2028  18.948   1.712  53.150 -0.5778  0.1156  0.2062
   85C14H8  CA8 2029  19.054   1.996  52.977  0.3842 -0.5297  0.9920
   85C14H8  CA9 2030  19.212   2.118  53.360 -0.2471 -0.1532 -0.0994
   85C14H8 CA10 2031  19.182   2.152  53.120 -0.0679 -0.3294  0.1160
   85C14H8 CA11 2032  19.121   2.113  52.996 -0.0989 -0.3303 -0.3079
   85C14H8 CA12 2033  19.273   2.242  53.369  0.0157 -0.9084  0.1165
   85C14H8  HA5 2034  19.194   2.068  53.454  2.0325  0.9402  0.9521
   85C14H8 CA13 2035  19.247   2.283  53.131 -0.2177  0.6401  0.3174
   85C14H8  Br2 2036  19.136   2.237  52.850 -0.1204  0.1264  0.2903
   85C14H8 CA14 2037  19.298   2.321  53.252  0.2964  0.1016 -0.9671
   85C14H8  HA6 2038  19.323   2.263  53.462  0.9423 -0.3002 -0.5138
   85C14H8  HA7 2039  19.262   2.355  53.053 -0.7312  0.5474  0.1308
   85C14H8  HA8 2040  19.355   2.412  53.261 -1.5270  1.1790 -0.1761
   86C14H8  Br1 2041  19.006   2.053  53.703  0.2274  0.2400 -0.0031
   86C14H8  CA1 2042  18.765   2.290  54.115 -0.9891 -0.1537  0.0905
   86C14H8  CA2 2043  18.719   2.164  54.157  0.2579 -0.5239 -0.0824
   86C14H8  CA3 2044  18.764   2.056  54.086  0.1814  0.5527 -0.3890
   86C14H8  CA4 2045  18.847   2.064  53.975  0.0463  0.4551 -0.1918
   86C14H8  CA5 2046  18.895   2.189  53.933  0.2479  0.1381  0.1600
   86C14H8  CA6 2047  18.961   2.211  53.811 -0.8724 -0.5180 -0.0244
   86C14H8  CA7 2048  19.002   2.337  53.769  0.5375 -0.2657 -0.1017
   86C14H8  HA1 2049  18.725   2.372  54.173  1.3014  1.2504 -0.2221
   86C14H8  HA2 2050  18.655   2.152  54.243  0.6719  0.1779  0.3193
   86C14H8  HA3 2051  18.733   1.959  54.121  1.2935  0.4749  0.3903
   86C14H8  HA4 2052  18.872   1.970  53.928  0.6507  0.7333 -0.4428
   86C14H8  CA8 2053  18.850   2.304  54.004  0.1015  0.0750 -0.0014
   86C14H8  CA9 2054  19.070   2.356  53.651 -0.5995  0.6947  0.0254
   86C14H8 CA10 2055  18.957   2.456  53.843 -0.1551  0.0675  0.1580
   86C14H8 CA11 2056  18.876   2.435  53.956  0.4900  0.1656  0.5588
   86C14H8 CA12 2057  19.098   2.486  53.609  0.2121 -0.2005  0.1793
   86C14H8  HA5 2058  19.108   2.279  53.584  2.2369  0.7858  1.4633
   86C14H8 CA13 2059  19.000   2.585  53.807 -0.6259  0.4181 -0.3372
   86C14H8  Br2 2060  18.817   2.586  54.061  0.1853  0.2243  0.1155
   86C14H8 CA14 2061  19.071   2.599  53.687 -0.0769  0.3900 -0.3337
   86C14H8  HA6 2062  19.155   2.498  53.518 -0.5252  0.6817 -0.1674
   86C14H8  HA7 2063  18.979   2.674  53.863  1.6817  1.6057 -1.2850
   86C14H8  HA8 2064  19.103   2.696  53.652  0.8889  1.0211  2.2349
   87C14H8  Br1 2065  18.928   1.524  54.952  0.1028 -0.0209  0.1534
   87C14H8  CA1 2066  18.792   1.668  54.452 -0.3326  0.3982  0.0853
   87C14H8  CA2 2067  18.722   1.548  54.437 -0.2365 -0.0675 -0.0965
   87C14H8  CA3 2068  18.717   1.462  54.545  0.1780  0.0637  0.2550
   87C14H8  CA4 2069  18.783   1.497  54.667  0.0340  0.4423  0.2566
   87C14H8  CA5 2070  18.850   1.620  54.681  0.3062 -0.5673 -0.6288
   87C14H8  CA6 2071  18.919   1.651  54.801 -0.5172  0.4438 -0.8637
   87C14H8  CA7 2072  18.981   1.780  54.819  0.4333  0.0518 -0.2926
   87C14H8  HA1 2073  18.783   1.739  54.371 -0.9140 -0.0084 -0.2036
   87C14H8  HA2 2074  18.676   1.508  54.348  1.5163 -1.2251 -0.5248
   87C14H8  HA3 2075  18.661   1.370  54.536 -0.7740  0.9873 -4.8138
   87C14H8  HA4 2076  18.769   1.428  54.749  1.4086  1.6600  1.5334
   87C14H8  CA8 2077  18.855   1.709  54.569  0.0605 -0.2616 -0.4343
   87C14H8  CA9 2078  19.049   1.823  54.935 -0.2897  0.2360 -0.4886
   87C14H8 CA10 2079  18.990   1.868  54.702 -0.3811  0.1244  0.2933
   87C14H8 CA11 2080  18.929   1.830  54.580 -0.4711  0.4232 -0.4020
   87C14H8 CA12 2081  19.138   1.934  54.934 -0.1316 -0.0790  0.4817
   87C14H8  HA5 2082  19.053   1.769  55.029  0.3477  0.3324 -0.4568
   87C14H8 CA13 2083  19.071   1.989  54.711 -0.3032 -0.2397 -0.6275
   87C14H8  Br2 2084  18.954   1.938  54.422  0.1865  0.0946 -0.0555
   87C14H8 CA14 2085  19.142   2.020  54.824 -0.3457 -0.8165 -0.2638
   87C14H8  HA6 2086  19.194   1.970  55.019  0.9829 -0.5141 -0.0554
   87C14H8  HA7 2087  19.077   2.059  54.629  0.4746 -1.3166 -1.5108
   87C14H8  HA8 2088  19.211   2.103  54.831  0.1495 -0.8762 -3.5366
   88C14H8  Br1 2089  18.835   1.778  55.248  0.0671  0.2946 -0.0602
   88C14H8  CA1 2090  18.579   1.936  55.692  0.2320  0.5317 -0.4245
   88C14H8  CA2 2091  18.548   1.800  55.713 -0.5580 -0.9420  0.1389
   88C14H8  CA3 2092  18.604   1.698  55.630 -0.2179  0.0587  0.8769
   88C14H8  CA4 2093  18.684   1.740  55.524  0.1451  0.0691 -0.0109
   88C14H8  CA5 2094  18.715   1.877  55.493  1.1196 -0.3731 -0.0031
   88C14H8  CA6 2095  18.796   1.907  55.381  1.2276 -0.2513 -0.0373
   88C14H8  CA7 2096  18.830   2.045  55.353 -0.3279 -0.3633 -0.3204
   88C14H8  HA1 2097  18.513   1.997  55.751 -1.3877  0.2857 -1.9262
   88C14H8  HA2 2098  18.491   1.767  55.798  1.1373  1.1461  2.1440
   88C14H8  HA3 2099  18.603   1.593  55.654 -0.1478 -0.5265 -1.5368
   88C14H8  HA4 2100  18.734   1.659  55.473  0.4896  0.0997  0.2742
   88C14H8  CA8 2101  18.662   1.978  55.581  0.5975 -0.5274  0.4809
   88C14H8  CA9 2102  18.902   2.093  55.236 -0.2539  0.4380  0.0722
   88C14H8 CA10 2103  18.776   2.150  55.439  0.0817 -0.0576  0.3272
   88C14H8 CA11 2104  18.697   2.112  55.556 -0.5448 -0.0442 -0.3263
   88C14H8 CA12 2105  18.915   2.227  55.203 -0.8871  0.5417 -0.2290
   88C14H8  HA5 2106  18.948   2.019  55.173  0.2787 -0.9585  2.0193
   88C14H8 CA13 2107  18.788   2.286  55.398  0.4340 -0.4264 -0.8832
   88C14H8  Br2 2108  18.621   2.249  55.665 -0.0599  0.1329  0.0955
   88C14H8 CA14 2109  18.853   2.325  55.283  0.3919  0.1760 -0.4028
   88C14H8  HA6 2110  18.970   2.256  55.115 -5.4556  1.0481 -3.0657
   88C14H8  HA7 2111  18.733   2.359  55.455 -0.0927 -1.2294 -0.3349
   88C14H8  HA8 2112  18.865   2.431  55.261 -0.8926  0.7523  1.5181
   89C14H8  Br1 2113  19.295   3.309  50.212 -0.1068 -0.1447 -0.0197
   89C14H8  CA1 2114  19.169   3.444  49.709  0.0922 -0.0805 -0.6983
   89C14H8  CA2 2115  19.102   3.314  49.701 -0.2376  0.0144  1.0813
   89C14H8  CA3 2116  19.105   3.228  49.815  0.7546  0.6275 -0.2606
   89C14H8  CA4 2117  19.168   3.268  49.933 -0.2118 -0.4846  0.5455
   89C14H8  CA5 2118  19.229   3.395  49.938 -0.4807 -0.1677  0.2093
   89C14H8  CA6 2119  19.300   3.429  50.059 -0.5949  0.1774 -0.6861
   89C14H8  CA7 2120  19.377   3.552  50.064  0.6120  0.1196  0.6773
   89C14H8  HA1 2121  19.159   3.508  49.623 -0.3872  1.6260  0.5986
   89C14H8  HA2 2122  19.058   3.280  49.609  0.6110  0.6483  0.4413
   89C14H8  HA3 2123  19.053   3.134  49.804 -1.0283  1.6725 -1.1561
   89C14H8  HA4 2124  19.174   3.191  50.008 -1.1841 -1.6724 -0.5713
   89C14H8  CA8 2125  19.224   3.484  49.830 -1.0265 -0.2177 -0.1502
   89C14H8  CA9 2126  19.442   3.592  50.178 -0.3506  0.3867  0.4915
   89C14H8 CA10 2127  19.369   3.640  49.950 -0.5963 -0.5804 -0.2018
   89C14H8 CA11 2128  19.296   3.603  49.836 -0.4065 -0.4944  0.0989
   89C14H8 CA12 2129  19.513   3.715  50.180 -0.3346 -0.0729  0.3007
   89C14H8  HA5 2130  19.450   3.529  50.265 -0.2189 -0.0802  0.1496
   89C14H8 CA13 2131  19.433   3.766  49.961  1.2796 -0.6422  0.1201
   89C14H8  Br2 2132  19.314   3.711  49.675 -0.0919 -0.1637  0.0152
   89C14H8 CA14 2133  19.512   3.797  50.068  0.6919  0.4671 -1.1750
   89C14H8  HA6 2134   0.001   3.738  50.276 -1.7928 -0.6077  1.1071
   89C14H8  HA7 2135  19.433   3.842  49.885  2.6979  0.9211  1.6335
   89C14H8  HA8 2136   0.017   3.886  50.058  1.8121 -0.3705 -2.0455
   90C14H8  Br1 2137  19.243   3.524  50.546 -0.1471  0.0746  0.2248
   90C14H8  CA1 2138  19.015   3.757  50.973 -0.2169 -0.0763  0.0727
   90C14H8  CA2 2139  18.969   3.634  51.017  0.3800  0.0188 -0.3984
   90C14H8  CA3 2140  19.005   3.521  50.943 -0.1828 -0.7372 -0.1369
   90C14H8  CA4 2141  19.094   3.532  50.835  0.4353  0.0987 -0.2785
   90C14H8  CA5 2142  19.129   3.659  50.781 -0.1398  0.3038 -0.3282
   90C14H8  CA6 2143  19.207   3.671  50.662 -0.4070 -0.1278  0.0776
   90C14H8  CA7 2144  19.244   3.801  50.616 -0.0926  0.5825  0.1299
   90C14H8  HA1 2145  18.982   3.837  51.037 -1.3490 -0.3138 -0.2055
   90C14H8  HA2 2146  18.916   3.610  51.107  3.0902  0.0356  1.2506
   90C14H8  HA3 2147  18.984   3.424  50.986  3.1001 -1.6572 -0.4992
   90C14H8  HA4 2148  19.125   3.438  50.792  1.5561  0.8634 -1.1768
   90C14H8  CA8 2149  19.084   3.778  50.849  0.4091  0.3785 -0.0490
   90C14H8  CA9 2150  19.335   3.818  50.506  0.2973  1.1043  0.1785
   90C14H8 CA10 2151  19.192   3.919  50.681 -0.2741  0.0924  0.4984
   90C14H8 CA11 2152  19.115   3.909  50.800 -0.2069  0.1177  0.6006
   90C14H8 CA12 2153  19.366   3.941  50.453  0.0530  0.2113 -0.2222
   90C14H8  HA5 2154  19.371   3.729  50.455 -0.0309 -0.8144  3.1510
   90C14H8 CA13 2155  19.233   4.046  50.626  0.5292 -0.0396  0.1643
   90C14H8  Br2 2156  19.052   4.067  50.887  0.1547 -0.1005 -0.0703
   90C14H8 CA14 2157  19.314   4.057  50.514 -0.1456 -0.7361  0.5188
   90C14H8  HA6 2158  19.426   3.958  50.365 -0.9265  2.9881 -0.4066
   90C14H8  HA7 2159  19.191   4.138  50.664  2.0704  0.2435  1.2204
   90C14H8  HA8 2160  19.335   4.153  50.469 -1.8236 -0.0065  1.2421
   91C14H8  Br1 2161  19.126   2.993  51.791  0.2333 -0.0561 -0.2898
   91C14H8  CA1 2162  19.031   3.124  51.286  0.9544  0.5192 -0.7051
   91C14H8  CA2 2163  18.950   3.005  51.277 -0.1520 -0.1873 -0.2164
   91C14H8  CA3 2164  18.938   2.921  51.386  0.1362  0.1991  0.5601
   91C14H8  CA4 2165  19.007   2.954  51.502  0.3231 -0.6121  1.0292
   91C14H8  CA5 2166  19.086   3.068  51.512  0.6270  0.2051 -0.3142
   91C14H8  CA6 2167  19.146   3.104  51.635  0.7714 -0.0845  1.2294
   91C14H8  CA7 2168  19.203   3.228  51.656 -1.1733 -0.0928 -0.3582
   91C14H8  HA1 2169  19.033   3.184  51.196  0.4840  1.0386 -0.3649
   91C14H8  HA2 2170  18.914   2.981  51.178  0.6682 -2.3149 -0.0032
   91C14H8  HA3 2171  18.874   2.836  51.364  0.2699  0.8827 -2.7069
   91C14H8  HA4 2172  18.990   2.883  51.582 -0.2027 -0.6826  0.8592
   91C14H8  CA8 2173  19.091   3.156  51.405  0.6095  0.2450  0.1680
   91C14H8  CA9 2174  19.261   3.271  51.781 -0.0862  0.4197  0.5369
   91C14H8 CA10 2175  19.212   3.319  51.546  0.5074 -0.0775 -0.6996
   91C14H8 CA11 2176  19.160   3.283  51.420  0.4775  0.0960  0.8044
   91C14H8 CA12 2177  19.322   3.399  51.788 -0.1397  0.1416 -0.1138
   91C14H8  HA5 2178  19.259   3.215  51.874  1.2698  0.8229  0.8121
   91C14H8 CA13 2179  19.271   3.451  51.558  0.1355  0.4529 -0.1760
   91C14H8  Br2 2180  19.160   3.401  51.267 -0.0985  0.0744  0.1231
   91C14H8 CA14 2181  19.335   3.491  51.677 -0.2749 -0.1736 -0.7399
   91C14H8  HA6 2182  19.365   3.426  51.883 -0.9649 -0.8146  0.5496
   91C14H8  HA7 2183  19.279   3.525  51.479  1.7643  0.1617 -0.2991
   91C14H8  HA8 2184  19.381   3.589  51.682  2.1102 -1.2155 -1.8498
   92C14H8  Br1 2185  19.004   3.234  52.131 -0.2117  0.1136 -0.1682
   92C14H8  CA1 2186  18.787   3.498  52.554  0.0361  0.2946 -0.5592
   92C14H8  CA2 2187  18.751   3.369  52.604 -0.5122  0.2649 -0.2364
   92C14H8  CA3 2188  18.779   3.256  52.534  0.1042 -0.4109  0.0138
   92C14H8  CA4 2189  18.847   3.256  52.411  0.2531 -0.2875 -0.6437
   92C14H8  CA5 2190  18.897   3.385  52.365  0.1419 -0.1825  0.2095
   92C14H8  CA6 2191  18.974   3.394  52.243  0.0551  0.0068 -0.4564
   92C14H8  CA7 2192  19.018   3.524  52.196  0.7233 -0.6623  0.3053
   92C14H8  HA1 2193  18.755   3.582  52.613  0.6750 -0.1135  0.3839
   92C14H8  HA2 2194  18.700   3.353  52.698  1.8503 -2.8687  0.5749
   92C14H8  HA3 2195  18.758   3.164  52.586  0.5756 -0.3477  0.3208
   92C14H8  HA4 2196  18.866   3.163  52.361  0.7841 -1.0580  0.9640
   92C14H8  CA8 2197  18.864   3.506  52.437 -0.6317  0.0320  0.4325
   92C14H8  CA9 2198  19.103   3.528  52.084  0.8367 -0.2507  0.3116
   92C14H8 CA10 2199  18.976   3.646  52.262 -0.1748 -0.0856  0.1839
   92C14H8 CA11 2200  18.896   3.636  52.385 -0.5255  0.4592  0.5356
   92C14H8 CA12 2201  19.144   3.651  52.032  0.0804 -0.1368 -0.6706
   92C14H8  HA5 2202  19.147   3.439  52.041 -0.5647 -0.5972 -0.4139
   92C14H8 CA13 2203  19.019   3.773  52.200 -0.0648  0.1496  1.0335
   92C14H8  Br2 2204  18.867   3.784  52.493  0.3483 -0.1009 -0.0151
   92C14H8 CA14 2205  19.098   3.774  52.084  0.0610 -0.4535  0.6642
   92C14H8  HA6 2206  19.198   3.649  51.939  0.2684  0.9100 -0.5826
   92C14H8  HA7 2207  18.990   3.870  52.237 -1.9064  0.6285 -1.5148
   92C14H8  HA8 2208  19.128   3.869  52.040 -0.7171 -0.0491  1.0012
   93C14H8  Br1 2209  18.905   2.743  53.386  0.0594 -0.5624  0.1810
   93C14H8  CA1 2210  18.830   2.835  52.868 -0.6102 -0.2614 -0.1658
   93C14H8  CA2 2211  18.770   2.702  52.863 -0.5843  0.1163 -0.0429
   93C14H8  CA3 2212  18.760   2.623  52.982  0.2858  0.3035  0.0462
   93C14H8  CA4 2213  18.814   2.674  53.102 -0.7337 -0.3404 -0.5208
   93C14H8  CA5 2214  18.868   2.803  53.107 -0.3128 -0.6729 -0.3408
   93C14H8  CA6 2215  18.926   2.849  53.233  0.1695 -0.2577  0.3779
   93C14H8  CA7 2216  18.995   2.969  53.239  0.5132  0.2692 -0.5865
   93C14H8  HA1 2217  18.832   2.888  52.774  2.9302  0.2583  0.1480
   93C14H8  HA2 2218  18.726   2.660  52.774  0.8514  1.5641 -1.4844
   93C14H8  HA3 2219  18.715   2.525  52.988 -1.3146  1.1348  2.5260
   93C14H8  HA4 2220  18.816   2.594  53.174 -2.4153 -0.0686 -0.1378
   93C14H8  CA8 2221  18.883   2.880  52.992 -0.1707 -0.2241  0.5561
   93C14H8  CA9 2222  19.053   3.014  53.361 -0.4240 -0.1286  0.0111
   93C14H8 CA10 2223  19.015   3.044  53.119 -0.1189  0.2065  0.0799
   93C14H8 CA11 2224  18.956   3.005  52.995  0.2164 -0.2061 -0.3902
   93C14H8 CA12 2225  19.140   3.125  53.364  0.6199  0.0808  0.2476
   93C14H8  HA5 2226  19.038   2.960  53.453  0.2052  0.3653  0.4015
   93C14H8 CA13 2227  19.094   3.163  53.125  0.1921  0.0424  0.1821
   93C14H8  Br2 2228  18.963   3.118  52.840  0.2198  0.0495  0.1876
   93C14H8 CA14 2229  19.160   3.193  53.249  0.8339  0.1248 -0.0675
   93C14H8  HA6 2230  19.192   3.151  53.455 -1.5095  1.0525  1.2125
   93C14H8  HA7 2231  19.113   3.233  53.045  0.8681  0.3309  0.5872
   93C14H8  HA8 2232  19.228   3.277  53.247  2.6572 -1.3429 -1.6827
   94C14H8  Br1 2233  18.830   2.953  53.711 -0.0920  0.0343  0.1389
   94C14H8  CA1 2234  18.596   3.181  54.137 -0.4075  0.6687  0.2481
   94C14H8  CA2 2235  18.571   3.057  54.188 -0.1710  0.9367  0.8494
   94C14H8  CA3 2236  18.618   2.941  54.118  0.1489  0.3495 -0.6698
   94C14H8  CA4 2237  18.690   2.956  53.995 -0.0817  0.1538  0.0978
   94C14H8  CA5 2238  18.723   3.086  53.946  0.3102  0.6590  0.7986
   94C14H8  CA6 2239  18.799   3.105  53.827  0.0788  0.3769  0.8429
   94C14H8  CA7 2240  18.832   3.233  53.779  0.2800 -0.7524  0.1010
   94C14H8  HA1 2241  18.572   3.261  54.205  1.0651  1.3660 -0.0309
   94C14H8  HA2 2242  18.530   3.043  54.287 -0.1877 -2.9321  0.3775
   94C14H8  HA3 2243  18.595   2.844  54.160 -0.4980 -0.3378 -2.5671
   94C14H8  HA4 2244  18.719   2.869  53.938 -0.6185  0.2533 -0.3288
   94C14H8  CA8 2245  18.680   3.200  54.023 -0.1467  0.0192 -0.5344
   94C14H8  CA9 2246  18.904   3.247  53.658  0.7970  0.8401  0.2941
   94C14H8 CA10 2247  18.790   3.349  53.855  0.5239  0.2518 -0.1154
   94C14H8 CA11 2248  18.715   3.330  53.978  0.8153 -0.1303 -0.7145
   94C14H8 CA12 2249  18.939   3.374  53.623 -0.7535 -0.1075 -0.0446
   94C14H8  HA5 2250  18.952   3.167  53.603 -0.0384  0.2317  0.4278
   94C14H8 CA13 2251  18.829   3.474  53.810  0.1581  0.3952  0.8856
   94C14H8  Br2 2252  18.681   3.480  54.101  0.1218  0.1187  0.1864
   94C14H8 CA14 2253  18.898   3.486  53.689  0.1179 -0.1525 -0.1408
   94C14H8  HA6 2254  18.984   3.395  53.527 -0.6966 -0.1390 -0.0230
   94C14H8  HA7 2255  18.803   3.565  53.862  3.2516  0.2728  2.7869
   94C14H8  HA8 2256  18.929   3.583  53.653 -1.3291 -0.1970 -1.5800
   95C14H8  Br1 2257  18.735   2.408  54.947  0.1483  0.0712 -0.3440
   95C14H8  CA1 2258  18.617   2.543  54.443  0.4028 -0.1644 -0.3162
   95C14H8  CA2 2259  18.547   2.419  54.435 -0.0858 -0.0523 -0.3308
   95C14H8  CA3 2260  18.537   2.342  54.544  0.1669  0.0185 -0.5102
   95C14H8  CA4 2261  18.612   2.365  54.662  0.1978 -0.5189  0.1820
   95C14H8  CA5 2262  18.689   2.485  54.672  0.5505 -0.0701 -0.2691
   95C14H8  CA6 2263  18.739   2.528  54.793  0.1554  0.5872  0.7988
   95C14H8  CA7 2264  18.811   2.652  54.803 -1.0917 -0.1835  0.7554
   95C14H8  HA1 2265  18.621   2.605  54.355 -0.3276 -2.1024 -1.7457
   95C14H8  HA2 2266  18.492   2.387  54.347  0.9190 -0.8950 -0.6739
   95C14H8  HA3 2267  18.476   2.253  54.540  1.0389 -0.6035 -0.3592
   95C14H8  HA4 2268  18.591   2.305  54.749 -2.1992  1.7309  1.2410
   95C14H8  CA8 2269  18.686   2.576  54.561  0.1423 -0.2060 -0.3079
   95C14H8  CA9 2270  18.886   2.686  54.919  0.5779 -0.7337 -0.3068
   95C14H8 CA10 2271  18.823   2.737  54.689  0.2468 -0.3536 -0.9196
   95C14H8 CA11 2272  18.752   2.701  54.571 -0.2868  0.4906  0.3775
   95C14H8 CA12 2273  18.958   2.806  54.932  0.4602 -0.5821  0.1482
   95C14H8  HA5 2274  18.882   2.624  55.007  1.7300 -1.3222 -0.6743
   95C14H8 CA13 2275  18.892   2.861  54.707 -0.7335  0.1611  0.5639
   95C14H8  Br2 2276  18.764   2.824  54.419 -0.1258 -0.0881 -0.0823
   95C14H8 CA14 2277  18.962   2.892  54.823  0.2071 -0.2805  0.1989
   95C14H8  HA6 2278  19.005   2.829  55.026  2.4454 -2.4762 -0.3391
   95C14H8  HA7 2279  18.899   2.930  54.624 -0.3735  0.0847  0.5312
   95C14H8  HA8 2280  19.004   2.990  54.837 -1.2943  0.4614 -0.4696
   96C14H8  Br1 2281  18.656   2.650  55.231  0.0265 -0.0522  0.1480
   96C14H8  CA1 2282  18.414   2.808  55.680 -0.0440  0.3421 -0.6553
   96C14H8  CA2 2283  18.393   2.672  55.715  0.5594 -0.2771 -0.3079
   96C14H8  CA3 2284  18.442   2.570  55.630 -0.3436 -0.3888 -0.3360
   96C14H8  CA4 2285  18.517   2.602  55.512  0.1210  0.4959  0.0822
   96C14H8  CA5 2286  18.536   2.740  55.476 -0.1988 -0.2016  0.0392
   96C14H8  CA6 2287  18.612   2.779  55.366 -0.4435 -0.3468 -0.0822
   96C14H8  CA7 2288  18.651   2.912  55.348  0.1624 -0.3076  0.2023
   96C14H8  HA1 2289  18.360   2.881  55.740  1.4808  0.4951  0.5641
   96C14H8  HA2 2290  18.336   2.641  55.801  1.9718 -0.5936  0.5249
   96C14H8  HA3 2291  18.416   2.469  55.661  0.3267 -0.9307 -1.5161
   96C14H8  HA4 2292  18.546   2.520  55.447 -0.2088  0.4828 -0.0490
   96C14H8  CA8 2293  18.496   2.843  55.569  0.2284 -0.4867  0.3396
   96C14H8  CA9 2294  18.746   2.947  55.243 -0.2852  0.2229  0.6117
   96C14H8 CA10 2295  18.604   3.018  55.437  0.1887 -0.2323 -0.1064
   96C14H8 CA11 2296  18.531   2.977  55.551  0.0165  0.1194 -0.0452
   96C14H8 CA12 2297  18.770   3.083  55.211 -0.5217 -0.7611 -0.3617
   96C14H8  HA5 2298  18.776   2.871  55.172  0.1030 -1.1111  2.1623
   96C14H8 CA13 2299  18.641   3.152  55.409 -0.0025  0.0959 -0.1539
   96C14H8  Br2 2300  18.476   3.112  55.673  0.1828  0.1436  0.3134
   96C14H8 CA14 2301  18.714   3.180  55.295 -0.6251 -0.1462  0.2068
   96C14H8  HA6 2302  18.819   3.108  55.119  0.3667 -0.8012  0.0962
   96C14H8  HA7 2303  18.624   3.235  55.476 -0.0685 -1.0088  1.2224
   96C14H8  HA8 2304  18.726   3.283  55.266 -1.0503  0.5905  2.5167
   97C14H8  Br1 2305  19.177   4.196  50.228  0.0445 -0.0148  0.0217
   97C14H8  CA1 2306  19.066   4.302  49.710  0.2596 -0.3144  0.3286
   97C14H8  CA2 2307  18.980   4.189  49.710  0.2371 -0.7696 -0.1270
   97C14H8  CA3 2308  18.961   4.122  49.826  0.2956  0.5006 -0.2355
   97C14H8  CA4 2309  19.024   4.162  49.951 -0.0225  0.2061  0.2498
   97C14H8  CA5 2310  19.091   4.287  49.964  0.0823  0.9959  0.1285
   97C14H8  CA6 2311  19.152   4.329  50.086 -0.3552 -0.6660  0.6183
   97C14H8  CA7 2312  19.221   4.454  50.089 -0.5054  0.1684 -0.2741
   97C14H8  HA1 2313  19.083   4.345  49.612 -4.3805  1.1527  0.0613
   97C14H8  HA2 2314  18.944   4.147  49.617 -0.5906  0.7538 -0.5172
   97C14H8  HA3 2315  18.902   4.032  49.819 -2.5676  2.5062 -3.6848
   97C14H8  HA4 2316  19.003   4.096  50.034  1.3812 -0.7957 -0.1611
   97C14H8  CA8 2317  19.113   4.359  49.839 -0.1787 -0.1170 -0.0334
   97C14H8  CA9 2318  19.287   4.500  50.210  0.2635  0.6500  0.2331
   97C14H8 CA10 2319  19.235   4.537  49.971 -0.1997  0.4353 -0.3915
   97C14H8 CA11 2320  19.176   4.488  49.850 -0.1887  0.6102  0.3862
   97C14H8 CA12 2321  19.363   4.615  50.210 -0.7466 -0.3292  0.0987
   97C14H8  HA5 2322  19.277   4.444  50.301 -1.0212 -0.5824 -0.6401
   97C14H8 CA13 2323  19.316   4.654  49.972  0.1498 -0.2971  0.1564
   97C14H8  Br2 2324  19.177   4.594  49.690 -0.0362  0.1633  0.0835
   97C14H8 CA14 2325  19.374   4.697  50.095  0.2021 -0.1319  0.2033
   97C14H8  HA6 2326  19.412   4.635  50.304  0.4896 -1.6687 -0.2520
   97C14H8  HA7 2327  19.345   4.697  49.877  1.9396 -0.7323  0.4873
   97C14H8  HA8 2328  19.437   4.785  50.095 -1.7929  1.3400 -1.1454
   98C14H8  Br1 2329  19.068   4.384  50.559 -0.0358 -0.0899 -0.0748
   98C14H8  CA1 2330  18.843   4.636  50.982 -0.2379 -0.5752 -0.2341
   98C14H8  CA2 2331  18.791   4.512  51.022  0.1051  0.5784 -0.6267
   98C14H8  CA3 2332  18.837   4.396  50.962 -0.8358  0.0815  0.5746
   98C14H8  CA4 2333  18.924   4.404  50.851  0.0068 -0.1456 -0.1462
   98C14H8  CA5 2334  18.962   4.530  50.798 -0.6418 -0.1583 -0.1770
   98C14H8  CA6 2335  19.028   4.537  50.670 -0.0721 -0.4784 -0.1483
   98C14H8  CA7 2336  19.068   4.669  50.617 -0.4677  0.0310 -0.7175
   98C14H8  HA1 2337  18.792   4.723  51.022  0.9501  1.5457 -3.1470
   98C14H8  HA2 2338  18.723   4.509  51.106  2.5765 -0.6737  1.3724
   98C14H8  HA3 2339  18.795   4.304  51.001 -1.2158  0.7137  1.6901
   98C14H8  HA4 2340  18.941   4.314  50.794 -0.9072  0.6082 -1.6488
   98C14H8  CA8 2341  18.923   4.648  50.866  0.3674 -0.2847  0.4047
   98C14H8  CA9 2342  19.139   4.685  50.496 -0.0142  0.2826 -0.2691
   98C14H8 CA10 2343  19.037   4.785  50.694 -0.0735 -0.8732 -0.3327
   98C14H8 CA11 2344  18.963   4.773  50.814 -0.6174 -0.1455  0.3548
   98C14H8 CA12 2345  19.169   4.812  50.444  0.2013 -0.0891  0.0930
   98C14H8  HA5 2346  19.165   4.599  50.436 -2.0161  0.8065 -1.9261
   98C14H8 CA13 2347  19.074   4.913  50.642 -0.0885 -0.2500 -0.4057
   98C14H8  Br2 2348  18.916   4.937  50.903  0.2970 -0.1387 -0.1210
   98C14H8 CA14 2349  19.135   4.930  50.518  0.6741 -0.6976  0.0228
   98C14H8  HA6 2350  19.213   4.817  50.346  1.1313 -1.6265  0.4130
   98C14H8  HA7 2351  19.059   5.007  50.692  0.6596  0.3321 -1.2588
   98C14H8  HA8 2352  19.158   5.030  50.484  1.7668 -0.0855  2.4481
   99C14H8  Br1 2353  18.926   3.855  51.783  0.0594 -0.0619  0.0026
   99C14H8  CA1 2354  18.854   3.998  51.276  0.4399  0.6283 -0.5845
   99C14H8  CA2 2355  18.798   3.874  51.254  0.2632 -0.0240  0.0401
   99C14H8  CA3 2356  18.779   3.779  51.365 -0.4152 -0.2568  0.2585
   99C14H8  CA4 2357  18.826   3.822  51.491  0.0377  0.3151  0.0907
   99C14H8  CA5 2358  18.889   3.946  51.515  1.0711  0.4519 -0.0950
   99C14H8  CA6 2359  18.944   3.977  51.640 -0.1386 -0.6227 -0.5456
   99C14H8  CA7 2360  19.014   4.098  51.664  0.3252 -0.6131  0.1565
   99C14H8  HA1 2361  18.871   4.061  51.189 -1.6736 -0.2145 -1.6441
   99C14H8  HA2 2362  18.768   3.865  51.151 -0.1038  2.3624 -0.0868
   99C14H8  HA3 2363  18.732   3.682  51.354 -0.2181 -0.6065  2.4475
   99C14H8  HA4 2364  18.808   3.753  51.572  1.4259 -0.4634 -0.2435
   99C14H8  CA8 2365  18.910   4.031  51.404 -0.3313  0.3340 -0.8067
   99C14H8  CA9 2366  19.072   4.128  51.795  0.1025 -0.2243  0.0875
   99C14H8 CA10 2367  19.031   4.187  51.554  0.6689  0.3108  0.5565
   99C14H8 CA11 2368  18.982   4.155  51.428  0.6514  0.1482  0.5108
   99C14H8 CA12 2369  19.150   4.248  51.810 -0.0132 -0.0633  0.5816
   99C14H8  HA5 2370  19.074   4.062  51.879  0.7344 -2.0531 -1.3407
   99C14H8 CA13 2371  19.111   4.307  51.578 -0.0605 -0.4973  0.5435
   99C14H8  Br2 2372  19.002   4.287  51.291 -0.1276 -0.0260 -0.2928
   99C14H8 CA14 2373  19.162   4.340  51.704 -0.2620 -0.6141  0.2132
   99C14H8  HA6 2374  19.195   4.265  51.907 -0.0629 -2.7340  1.1089
   99C14H8  HA7 2375  19.133   4.383  51.505  1.8739 -1.4446  0.1072
   99C14H8  HA8 2376  19.211   4.433  51.726 -1.8037  0.4281 -0.6404
  100C14H8  Br1 2377  18.866   4.117  52.151 -0.3011  0.0160 -0.2395
  100C14H8  CA1 2378  18.617   4.365  52.556  0.4619 -0.1306 -0.0484
  100C14H8  CA2 2379  18.585   4.236  52.604 -0.1280  0.5110 -0.6725
  100C14H8  CA3 2380  18.635   4.119  52.544  0.3416 -0.3098 -0.1319
  100C14H8  CA4 2381  18.709   4.130  52.430 -0.6175  0.4294 -0.3287
  100C14H8  CA5 2382  18.737   4.258  52.370 -0.3030  0.5780  0.0286
  100C14H8  CA6 2383  18.815   4.275  52.248 -0.0531  0.3559 -0.0411
  100C14H8  CA7 2384  18.856   4.401  52.206  0.4294 -0.3764  0.3676
  100C14H8  HA1 2385  18.581   4.449  52.613 -1.1089 -0.8358  0.0247
  100C14H8  HA2 2386  18.524   4.228  52.692  0.0742 -0.7719 -0.6372
  100C14H8  HA3 2387  18.624   4.015  52.573 -0.4438  0.1747  1.3746
  100C14H8  HA4 2388  18.725   4.034  52.385  1.4748  0.5265  0.1376
  100C14H8  CA8 2389  18.699   4.376  52.440  0.7852  0.3626  0.0800
  100C14H8  CA9 2390  18.930   4.416  52.087 -0.3626  0.7091 -0.4256
  100C14H8 CA10 2391  18.821   4.516  52.287 -0.2084 -0.3527  0.1395
  100C14H8 CA11 2392  18.752   4.502  52.408  0.3425  0.1625 -0.2402
  100C14H8 CA12 2393  18.971   4.541  52.040 -0.0179 -0.1510  0.1258
  100C14H8  HA5 2394  18.953   4.333  52.022  0.2694  1.3026 -0.9647
  100C14H8 CA13 2395  18.868   4.643  52.243 -0.4153 -0.1529  0.4976
  100C14H8  Br2 2396  18.706   4.655  52.514 -0.1655  0.1088 -0.1249
  100C14H8 CA14 2397  18.940   4.657  52.116  0.1996 -0.0235 -0.3038
  100C14H8  HA6 2398  19.024   4.546  51.946  0.0944 -0.5371  0.1710
  100C14H8  HA7 2399  18.853   4.730  52.305  0.3786 -0.7757  1.5840
  100C14H8  HA8 2400  18.964   4.754  52.077  3.6747  0.1112  1.9696
  101C14H8  Br1 2401  18.775   3.626  53.377 -0.1140 -0.1306  0.0943
  101C14H8  CA1 2402  18.675   3.743  52.861 -0.1126 -0.1074  0.4033
  101C14H8  CA2 2403  18.606   3.622  52.856 -0.5712 -0.1376 -0.1973
  101C14H8  CA3 2404  18.590   3.542  52.969 -0.2434 -0.3491 -0.3490
  101C14H8  CA4 2405  18.647   3.577  53.091 -0.1615 -0.4002  0.6439
  101C14H8  CA5 2406  18.728   3.694  53.097 -0.7342 -0.4588  0.0664
  101C14H8  CA6 2407  18.786   3.735  53.217 -0.4138  0.2627 -0.0862
  101C14H8  CA7 2408  18.871   3.849  53.233 -0.1939  0.0237  1.1313
  101C14H8  HA1 2409  18.674   3.805  52.773 -2.6342  0.5078  0.8348
  101C14H8  HA2 2410  18.553   3.592  52.766 -1.6719  1.7639 -0.2138
  101C14H8  HA3 2411  18.525   3.456  52.956  0.0317 -0.2866 -2.3639
  101C14H8  HA4 2412  18.619   3.523  53.181  0.6088 -1.7970  0.0652
  101C14H8  CA8 2413  18.740   3.779  52.983 -0.3698 -0.5012  0.2208
  101C14H8  CA9 2414  18.925   3.890  53.350 -0.6728  0.2243 -0.0158
  101C14H8 CA10 2415  18.877   3.938  53.118 -0.4369  0.2395  0.0843
  101C14H8 CA11 2416  18.812   3.901  52.996 -0.1241  0.0987  0.1743
  101C14H8 CA12 2417  18.994   4.011  53.359 -0.0736  0.2261 -0.3924
  101C14H8  HA5 2418  18.941   3.827  53.436  2.0908 -0.5061 -1.0176
  101C14H8 CA13 2419  18.953   4.055  53.129 -0.1782 -0.7166  0.0566
  101C14H8  Br2 2420  18.814   4.027  52.849  0.1642 -0.0418  0.0231
  101C14H8 CA14 2421  19.015   4.101  53.252  0.3398 -0.3485  0.5481
  101C14H8  HA6 2422  19.048   4.033  53.450 -0.7609  0.9741 -0.1539
  101C14H8  HA7 2423  18.974   4.120  53.045  1.1313  2.7166  2.8887
  101C14H8  HA8 2424  19.066   4.196  53.263 -2.5982  1.3034  0.1920
  102C14H8  Br1 2425  18.686   3.808  53.700  0.4672 -0.1738  0.1006
  102C14H8  CA1 2426  18.451   4.059  54.117  0.0945 -0.7378  0.3121
  102C14H8  CA2 2427  18.415   3.931  54.171 -0.6135  0.5139  0.0308
  102C14H8  CA3 2428  18.461   3.810  54.112  0.2303  0.1927 -0.0687
  102C14H8  CA4 2429  18.536   3.822  53.989 -0.1002  0.7276 -0.4986
  102C14H8  CA5 2430  18.576   3.949  53.932 -0.3235 -0.5738 -0.1497
  102C14H8  CA6 2431  18.654   3.957  53.806 -0.4764  0.5695  0.3888
  102C14H8  CA7 2432  18.694   4.086  53.758  0.3268 -0.7484 -0.3789
  102C14H8  HA1 2433  18.418   4.143  54.177 -2.6265 -0.9809 -0.7408
  102C14H8  HA2 2434  18.360   3.928  54.265 -1.3358 -1.4078 -0.4365
  102C14H8  HA3 2435  18.444   3.720  54.169 -1.7330  1.0523  0.7637
  102C14H8  HA4 2436  18.556   3.726  53.945 -1.0384  0.5816 -0.6104
  102C14H8  CA8 2437  18.540   4.069  54.002  0.1852 -0.6790  0.1640
  102C14H8  CA9 2438  18.793   4.092  53.652  0.3433 -0.5894  0.5089
  102C14H8 CA10 2439  18.653   4.208  53.824 -0.4043  0.2127 -0.3504
  102C14H8 CA11 2440  18.570   4.196  53.942 -0.4419  0.2343  0.2817
  102C14H8 CA12 2441  18.826   4.217  53.596  0.3438  0.5450  0.2985
  102C14H8  HA5 2442  18.844   4.006  53.610  0.1225 -0.7769  0.6215
  102C14H8 CA13 2443  18.690   4.335  53.774  0.3615 -0.0346  0.7963
  102C14H8  Br2 2444  18.537   4.347  54.050 -0.1219  0.2867  0.2903
  102C14H8 CA14 2445  18.764   4.336  53.654 -0.0405  0.1201 -0.2566
  102C14H8  HA6 2446  18.893   4.228  53.511  1.7051  0.6339  1.3661
  102C14H8  HA7 2447  18.662   4.424  53.827  0.8396  0.7739 -0.3128
  102C14H8  HA8 2448  18.799   4.433  53.620 -0.7940  0.6058  0.3230
  103C14H8  Br1 2449  18.572   3.296  54.948 -0.0385  0.1259 -0.0540
  103C14H8  CA1 2450  18.481   3.418  54.436 -0.1994 -0.1641 -0.1869
  103C14H8  CA2 2451  18.414   3.298  54.425  0.6011  0.1116  0.5888
  103C14H8  CA3 2452  18.407   3.207  54.528 -0.1773  0.7209 -0.8171
  103C14H8  CA4 2453  18.461   3.250  54.655  1.0615 -0.1482  0.5617
  103C14H8  CA5 2454  18.534   3.372  54.669  0.6841  1.0397 -0.1732
  103C14H8  CA6 2455  18.600   3.405  54.790 -0.2115  0.6810  0.4020
  103C14H8  CA7 2456  18.662   3.530  54.803 -0.1055  0.2066  0.6949
  103C14H8  HA1 2457  18.482   3.479  54.347  3.2203 -0.7939 -0.6413
  103C14H8  HA2 2458  18.362   3.278  54.333  1.7737 -1.3891  0.2290
  103C14H8  HA3 2459  18.358   3.113  54.507  1.9735 -0.4281 -0.8033
  103C14H8  HA4 2460  18.457   3.174  54.733 -0.4022 -0.3102  0.3459
  103C14H8  CA8 2461  18.538   3.463  54.556  0.3368  0.6299 -1.6482
  103C14H8  CA9 2462  18.709   3.565  54.930 -0.8537  0.1153 -0.2089
  103C14H8 CA10 2463  18.664   3.625  54.697  0.1830  0.4181  0.1596
  103C14H8 CA11 2464  18.600   3.592  54.572  0.8058  0.1236 -0.4264
  103C14H8 CA12 2465  18.789   3.682  54.943 -0.0057  0.1052  0.1871
  103C14H8  HA5 2466  18.701   3.502  55.018  0.6115  1.0209  0.5950
  103C14H8 CA13 2467  18.734   3.745  54.720  0.6833  0.1712  0.0491
  103C14H8  Br2 2468  18.613   3.722  54.425 -0.0750 -0.1004 -0.1756
  103C14H8 CA14 2469  18.810   3.764  54.835  0.3461 -0.1016 -0.5446
  103C14H8  HA6 2470  18.827   3.703  55.041 -0.9127  1.5184  0.2420
  103C14H8  HA7 2471  18.739   3.821  54.643 -1.3624  1.8927  1.5508
  103C14H8  HA8 2472  18.871   3.853  54.840 -1.3475  1.0348 -0.0520
  104C14H8  Br1 2473  18.527   3.506  55.271  0.0385  0.1194 -0.0594
  104C14H8  CA1 2474  18.266   3.700  55.690 -0.4471 -0.0396  0.0934
  104C14H8  CA2 2475  18.228   3.562  55.720 -0.1115  0.1536 -0.0352
  104C14H8  CA3 2476  18.279   3.456  55.642  0.1154  0.0877 -0.0752
  104C14H8  CA4 2477  18.350   3.484  55.529  0.1989 -0.7314  0.1727
  104C14H8  CA5 2478  18.385   3.624  55.491 -0.2030  0.0747 -0.6361
  104C14H8  CA6 2479  18.462   3.652  55.378 -0.3871 -0.6354 -0.2074
  104C14H8  CA7 2480  18.493   3.790  55.350  0.4631 -0.7911 -0.1078
  104C14H8  HA1 2481  18.235   3.777  55.759 -3.2919  0.2500 -1.4195
  104C14H8  HA2 2482  18.161   3.538  55.801 -1.5566  0.5244 -1.0932
  104C14H8  HA3 2483  18.253   3.353  55.659  0.3643  0.3004  1.7086
  104C14H8  HA4 2484  18.380   3.404  55.463 -0.8925 -0.6073 -0.4782
  104C14H8  CA8 2485  18.350   3.728  55.580  0.3815  0.4733  0.2830
  104C14H8  CA9 2486  18.566   3.822  55.230  0.3680  0.3586  0.3816
  104C14H8 CA10 2487  18.455   3.897  55.436 -0.1842 -0.4642  1.0263
  104C14H8 CA11 2488  18.388   3.864  55.554 -0.2132 -0.1173 -0.7310
  104C14H8 CA12 2489  18.599   3.955  55.200  0.0475  0.2646  0.0710
  104C14H8  HA5 2490  18.609   3.749  55.163  1.6536  2.6988 -1.4398
  104C14H8 CA13 2491  18.491   4.029  55.407  0.1364 -0.6000  0.2233
  104C14H8  Br2 2492  18.345   3.999  55.681  0.1046  0.2157  0.1275
  104C14H8 CA14 2493  18.557   4.058  55.289  0.5359 -0.6027  0.3604
  104C14H8  HA6 2494  18.672   3.981  55.125 -0.1535  1.0159  0.1337
  104C14H8  HA7 2495  18.468   4.114  55.468  1.8916  0.0365  0.0172
  104C14H8  HA8 2496  18.590   4.159  55.269  0.2826 -0.8640 -1.5119
  105C14H8  Br1 2497  18.961   5.073  50.215  0.0447  0.0283 -0.2951
  105C14H8  CA1 2498  18.858   5.195  49.709  0.1472 -0.0851  0.0850
  105C14H8  CA2 2499  18.791   5.076  49.698 -0.0164  0.2044  0.0157
  105C14H8  CA3 2500  18.790   4.987  49.801 -0.4501 -0.2151  0.2574
  105C14H8  CA4 2501  18.849   5.022  49.922  0.0015  0.6759  0.0553
  105C14H8  CA5 2502  18.918   5.144  49.935 -0.6188 -0.8505 -0.1630
  105C14H8  CA6 2503  18.974   5.185  50.058 -0.9121  0.0944  1.0337
  105C14H8  CA7 2504  19.049   5.304  50.071 -0.9355 -0.2922 -0.3561
  105C14H8  HA1 2505  18.838   5.271  49.635  0.8187  0.7001  0.7113
  105C14H8  HA2 2506  18.736   5.043  49.611 -0.4286  0.6649  0.0994
  105C14H8  HA3 2507  18.731   4.900  49.778  0.2306 -0.0533 -2.2720
  105C14H8  HA4 2508  18.839   4.943  49.995  0.5287  1.7411  1.3024
  105C14H8  CA8 2509  18.927   5.232  49.824 -0.0725 -0.8015  0.0158
  105C14H8  CA9 2510  19.112   5.341  50.195 -0.1954 -0.3697  0.2736
  105C14H8 CA10 2511  19.053   5.386  49.962 -0.0226 -0.1203 -0.1174
  105C14H8 CA11 2512  18.997   5.352  49.838  0.2164  0.1706  0.0494
  105C14H8 CA12 2513  19.185   5.463  50.203 -0.8148  1.1109  0.0389
  105C14H8  HA5 2514  19.105   5.281  50.284 -0.3777  2.1511  2.0310
  105C14H8 CA13 2515  19.127   5.506  49.974  0.5299 -0.0474 -0.1135
  105C14H8  Br2 2516  19.005   5.471  49.693  0.0862 -0.0212  0.0564
  105C14H8 CA14 2517  19.191   5.546  50.091  0.3594 -0.3072  0.2052
  105C14H8  HA6 2518  19.227   5.508  50.292  2.0562 -0.7477 -0.3126
  105C14H8  HA7 2519  19.156   5.572  49.894 -0.3334 -0.7858 -1.0447
  105C14H8  HA8 2520  19.249   5.637  50.098 -0.0611 -0.1387  1.7078
  106C14H8  Br1 2521  18.903   5.260  50.595  0.1251 -0.0093 -0.0297
  106C14H8  CA1 2522  18.651   5.523  50.982  0.0475 -0.0761  0.4409
  106C14H8  CA2 2523  18.615   5.397  51.027  0.1341  0.3551  0.4888
  106C14H8  CA3 2524  18.650   5.282  50.958  0.8405  0.5290  0.0350
  106C14H8  CA4 2525  18.727   5.285  50.845  0.2076  0.7341  0.1947
  106C14H8  CA5 2526  18.766   5.410  50.795  0.5249 -0.3353 -0.3248
  106C14H8  CA6 2527  18.849   5.421  50.685 -0.6080 -0.1421  0.0561
  106C14H8  CA7 2528  18.883   5.546  50.635 -0.3368 -0.1131  0.1140
  106C14H8  HA1 2529  18.624   5.610  51.040 -0.7689 -0.7537  1.0987
  106C14H8  HA2 2530  18.560   5.383  51.119 -0.0264 -1.3751  0.1476
  106C14H8  HA3 2531  18.629   5.188  51.009  0.7197  0.2947 -0.4429
  106C14H8  HA4 2532  18.764   5.191  50.806 -1.1840 -0.3559  1.4135
  106C14H8  CA8 2533  18.729   5.528  50.862  0.4091  0.1038 -0.3091
  106C14H8  CA9 2534  18.969   5.563  50.521  0.3937 -0.0943 -0.2945
  106C14H8 CA10 2535  18.832   5.665  50.692 -0.6956 -0.0394  0.0731
  106C14H8 CA11 2536  18.759   5.653  50.809 -0.5902 -0.5012 -0.0079
  106C14H8 CA12 2537  18.999   5.688  50.465  0.4569 -0.2017  0.8881
  106C14H8  HA5 2538  19.014   5.472  50.482  3.1354  1.0796 -0.0042
  106C14H8 CA13 2539  18.859   5.787  50.631 -0.3786 -0.9247 -0.9810
  106C14H8  Br2 2540  18.720   5.814  50.905 -0.0487  0.1001 -0.0995
  106C14H8 CA14 2541  18.941   5.802  50.521 -0.2212  0.1561 -0.2887
  106C14H8  HA6 2542  19.071   5.688  50.385  0.9078  1.5072  1.2614
  106C14H8  HA7 2543  18.806   5.876  50.660  0.1398 -0.7964 -0.4058
  106C14H8  HA8 2544  18.951   5.901  50.479  1.6116 -0.4168 -1.2791
  107C14H8  Br1 2545  18.777   4.750  51.798 -0.0189 -0.1002 -0.1052
  107C14H8  CA1 2546  18.672   4.845  51.277  0.4363  0.2259  0.7987
  107C14H8  CA2 2547  18.621   4.718  51.270 -0.3402  0.4007  0.5739
  107C14H8  CA3 2548  18.610   4.645  51.385 -0.4791 -0.3087 -0.2283
  107C14H8  CA4 2549  18.649   4.700  51.508 -0.0724  0.7730 -0.9150
  107C14H8  CA5 2550  18.713   4.821  51.518  0.0918 -0.3030  0.6969
  107C14H8  CA6 2551  18.767   4.863  51.641 -0.3341 -0.2781  0.2891
  107C14H8  CA7 2552  18.833   4.988  51.644 -0.2791 -0.2664 -0.3964
  107C14H8  HA1 2553  18.681   4.904  51.187 -1.2293 -0.8726 -0.1118
  107C14H8  HA2 2554  18.580   4.682  51.177  4.5900  1.1085 -2.0608
  107C14H8  HA3 2555  18.577   4.542  51.386  2.2779 -1.2268  2.0743
  107C14H8  HA4 2556  18.631   4.634  51.592  1.7917 -0.6951 -1.6367
  107C14H8  CA8 2557  18.728   4.897  51.398  0.6877  0.3248  0.7146
  107C14H8  CA9 2558  18.901   5.034  51.762  0.2674 -0.4980 -0.7368
  107C14H8 CA10 2559  18.841   5.074  51.527  0.3167  0.1877  0.6241
  107C14H8 CA11 2560  18.787   5.030  51.403  0.2467  0.1912  0.2769
  107C14H8 CA12 2561  18.949   5.163  51.771  0.0396 -0.0450 -0.4324
  107C14H8  HA5 2562  18.912   4.973  51.850  0.8457 -1.3750 -1.4193
  107C14H8 CA13 2563  18.903   5.199  51.534  0.1293  0.2027 -0.6844
  107C14H8  Br2 2564  18.815   5.125  51.243 -0.1453  0.3229  0.3531
  107C14H8 CA14 2565  18.959   5.244  51.657 -0.0472 -0.2539  0.0040
  107C14H8  HA6 2566  18.998   5.208  51.856  1.7131 -0.8864 -0.9466
  107C14H8  HA7 2567  18.904   5.268  51.451  1.0128  1.3295  0.2388
  107C14H8  HA8 2568  18.998   5.345  51.665 -2.2868  0.7535 -1.1027
  108C14H8  Br1 2569  18.685   4.955  52.153  0.1394 -0.2993 -0.0549
  108C14H8  CA1 2570  18.439   5.226  52.544 -0.1663  0.5389  0.6520
  108C14H8  CA2 2571  18.407   5.103  52.604  0.3240  0.1191 -0.1872
  108C14H8  CA3 2572  18.457   4.985  52.546 -0.0599  0.4521  0.2019
  108C14H8  CA4 2573  18.526   4.983  52.421 -0.4638  0.4260  0.1465
  108C14H8  CA5 2574  18.572   5.109  52.367 -0.0301  1.0986 -0.1041
  108C14H8  CA6 2575  18.652   5.116  52.246 -0.1336 -0.5304 -0.6234
  108C14H8  CA7 2576  18.685   5.244  52.189  0.1106  0.1347  0.6528
  108C14H8  HA1 2577  18.397   5.310  52.597 -0.2107  0.5537  0.5979
  108C14H8  HA2 2578  18.330   5.102  52.679  0.4474  2.4388  0.0291
  108C14H8  HA3 2579  18.440   4.888  52.590 -2.1008 -0.0337 -1.6168
  108C14H8  HA4 2580  18.573   4.892  52.386  2.7067  1.5855  1.1499
  108C14H8  CA8 2581  18.526   5.233  52.430 -0.0412 -0.4657 -0.5972
  108C14H8  CA9 2582  18.770   5.253  52.075 -0.1496 -0.4026  0.4392
  108C14H8 CA10 2583  18.637   5.362  52.251 -0.0019  1.0516 -0.1943
  108C14H8 CA11 2584  18.564   5.357  52.375  0.1632 -0.6258  0.2518
  108C14H8 CA12 2585  18.790   5.379  52.015  0.0255 -0.5890  0.0770
  108C14H8  HA5 2586  18.802   5.167  52.019 -2.9711 -0.6586 -0.8823
  108C14H8 CA13 2587  18.661   5.488  52.191 -0.6230 -0.1999 -0.4212
  108C14H8  Br2 2588  18.498   5.518  52.451  0.2629 -0.0740 -0.0640
  108C14H8 CA14 2589  18.739   5.496  52.073  0.0150 -0.4363  0.4520
  108C14H8  HA6 2590  18.845   5.396  51.924  0.9821  1.8400  1.0538
  108C14H8  HA7 2591  18.614   5.580  52.220  2.3834  0.4020  2.8271
  108C14H8  HA8 2592  18.757   5.587  52.017 -2.8210 -0.8009 -1.0870
  109C14H8  Br1 2593  18.591   4.473  53.377  0.0618  0.0349 -0.2711
  109C14H8  CA1 2594  18.484   4.586  52.870  0.8125 -0.3866 -0.7323
  109C14H8  CA2 2595  18.425   4.460  52.858 -0.8995 -0.4150  0.0777
  109C14H8  CA3 2596  18.404   4.388  52.973 -0.1092 -0.2294  0.1188
  109C14H8  CA4 2597  18.454   4.431  53.096  0.0099  0.0171  0.5339
  109C14H8  CA5 2598  18.529   4.554  53.107  0.6816  0.7903 -0.7759
  109C14H8  CA6 2599  18.587   4.592  53.231  1.4393  0.2083 -0.4155
  109C14H8  CA7 2600  18.646   4.720  53.241 -0.2239  0.3338  0.5417
  109C14H8  HA1 2601  18.487   4.641  52.778  1.4942 -0.5741 -0.8248
  109C14H8  HA2 2602  18.392   4.432  52.759 -0.4605  0.2057 -0.2463
  109C14H8  HA3 2603  18.358   4.291  52.965 -1.5196  0.2492  2.0520
  109C14H8  HA4 2604  18.430   4.366  53.178  1.8191  0.4171  1.4142
  109C14H8  CA8 2605  18.537   4.637  52.992  0.1189  0.0621  0.1232
  109C14H8  CA9 2606  18.698   4.761  53.369 -0.1716 -0.0904 -0.6179
  109C14H8 CA10 2607  18.666   4.804  53.127 -1.0182  1.0246  0.0638
  109C14H8 CA11 2608  18.597   4.767  53.003  0.3240  0.2110 -0.7535
  109C14H8 CA12 2609  18.776   4.880  53.377 -0.4392 -0.1025 -0.7796
  109C14H8  HA5 2610  18.682   4.708  53.462  1.1182  0.8681  0.1708
  109C14H8 CA13 2611  18.747   4.923  53.134 -0.2261 -0.6341 -0.6628
  109C14H8  Br2 2612  18.625   4.875  52.844 -0.1087  0.1257  0.0103
  109C14H8 CA14 2613  18.793   4.958  53.265  0.2645 -0.1383  0.8622
  109C14H8  HA6 2614  18.808   4.903  53.478  1.0984 -4.0319 -0.2900
  109C14H8  HA7 2615  18.763   4.997  53.057  1.4666 -1.1627 -0.8381
  109C14H8  HA8 2616  18.845   5.052  53.273 -0.1053 -0.0035  1.8551
  110C14H8  Br1 2617  18.543   4.677  53.757  0.0504  0.0786 -0.1104
  110C14H8  CA1 2618  18.261   4.938  54.132  0.3171 -0.1449 -0.0077
  110C14H8  CA2 2619  18.234   4.820  54.187  0.4689 -0.5771  0.4555
  110C14H8  CA3 2620  18.292   4.699  54.139  0.3160 -0.4895  0.4311
  110C14H8  CA4 2621  18.371   4.711  54.028  0.1131 -0.1154 -0.3452
  110C14H8  CA5 2622  18.398   4.832  53.963 -0.2583  0.2732  0.5690
  110C14H8  CA6 2623  18.481   4.836  53.844  0.1499  0.3282 -0.5828
  110C14H8  CA7 2624  18.498   4.965  53.778 -0.1922  0.2527 -0.2071
  110C14H8  HA1 2625  18.222   5.026  54.181  2.3137  1.3954 -1.0862
  110C14H8  HA2 2626  18.160   4.809  54.265 -0.4181 -1.8826 -0.5539
  110C14H8  HA3 2627  18.267   4.599  54.168 -1.0251  0.1465  1.4965
  110C14H8  HA4 2628  18.416   4.620  53.994  1.2965  0.3453 -0.0368
  110C14H8  CA8 2629  18.350   4.953  54.020  0.2894 -0.1086  0.9071
  110C14H8  CA9 2630  18.575   4.974  53.663  0.3482 -0.1293 -0.2995
  110C14H8 CA10 2631  18.435   5.078  53.833  0.5688 -0.2646 -0.1399
  110C14H8 CA11 2632  18.356   5.076  53.953 -0.2974  0.7254  0.1363
  110C14H8 CA12 2633  18.594   5.099  53.595 -0.1676  0.0251  0.5956
  110C14H8  HA5 2634  18.632   4.894  53.618  2.8518  1.4222 -0.0427
  110C14H8 CA13 2635  18.459   5.202  53.769 -0.1944  0.6019  0.2598
  110C14H8  Br2 2636  18.285   5.234  54.033  0.0105  0.1181  0.1838
  110C14H8 CA14 2637  18.537   5.208  53.650  0.1082 -0.5996  0.5082
  110C14H8  HA6 2638  18.646   5.100  53.500  2.6050  2.0201  2.0511
  110C14H8  HA7 2639  18.437   5.298  53.813 -1.9924  0.1310  0.4207
  110C14H8  HA8 2640  18.561   5.304  53.606 -1.2162  0.3775  1.8667
  111C14H8  Br1 2641  18.433   4.178  54.960 -0.0673  0.0020 -0.2055
  111C14H8  CA1 2642  18.288   4.278  54.456  0.0362 -0.2195  0.1380
  111C14H8  CA2 2643  18.217   4.150  54.461  0.0752 -0.6618 -0.0426
  111C14H8  CA3 2644  18.227   4.067  54.574  1.0349 -0.4213  0.3511
  111C14H8  CA4 2645  18.297   4.118  54.686 -0.1930 -0.2193 -0.5095
  111C14H8  CA5 2646  18.364   4.243  54.686 -0.3582 -0.0737  0.9342
  111C14H8  CA6 2647  18.433   4.286  54.799 -0.1383  0.0477 -0.3527
  111C14H8  CA7 2648  18.494   4.412  54.803 -0.6285 -0.3743 -0.3904
  111C14H8  HA1 2649  18.278   4.340  54.369 -1.6541 -0.2557  0.2808
  111C14H8  HA2 2650  18.149   4.108  54.388 -0.5149  1.4458 -0.7489
  111C14H8  HA3 2651  18.171   3.974  54.577  0.4433 -0.0418  1.0962
  111C14H8  HA4 2652  18.295   4.044  54.765  1.3514  0.0308 -0.2331
  111C14H8  CA8 2653  18.356   4.325  54.569  0.3713  0.0701  0.4477
  111C14H8  CA9 2654  18.573   4.462  54.918 -0.4353 -0.1147  0.1143
  111C14H8 CA10 2655  18.491   4.492  54.686  0.6132 -0.4887  0.0848
  111C14H8 CA11 2656  18.432   4.444  54.567  0.3571  0.2072  0.1131
  111C14H8 CA12 2657  18.646   4.582  54.912  0.3968  0.2757 -0.0316
  111C14H8  HA5 2658  18.583   4.391  54.999 -0.3873 -0.9737 -0.6399
  111C14H8 CA13 2659  18.553   4.623  54.692 -0.1054  0.2372  0.0260
  111C14H8  Br2 2660  18.434   4.554  54.407 -0.2372  0.1410 -0.1321
  111C14H8 CA14 2661  18.629   4.667  54.803  0.2505  0.1466  0.4415
  111C14H8  HA6 2662  18.699   4.625  54.996  1.1579 -0.6966 -0.0056
  111C14H8  HA7 2663  18.551   4.691  54.608 -1.4330 -0.0055 -0.1410
  111C14H8  HA8 2664  18.663   4.769  54.805  0.1593  0.2245 -1.4192
  112C14H8  Br1 2665  18.349   4.400  55.252 -0.2315  0.0327  0.0158
  112C14H8  CA1 2666  18.082   4.544  55.688  0.1343 -0.0389 -0.4702
  112C14H8  CA2 2667  18.075   4.409  55.725 -0.4625 -0.0395 -0.5848
  112C14H8  CA3 2668  18.137   4.311  55.642  0.7101 -0.1397 -0.0231
  112C14H8  CA4 2669  18.208   4.358  55.525  0.0169  0.0838  0.4107
  112C14H8  CA5 2670  18.216   4.497  55.492  0.8933 -0.9731 -0.1925
  112C14H8  CA6 2671  18.293   4.535  55.380 -0.0635 -0.4806 -0.7046
  112C14H8  CA7 2672  18.302   4.674  55.349 -0.5191 -0.6218  0.2197
  112C14H8  HA1 2673  18.043   4.614  55.760  2.6804  1.9439 -0.9226
  112C14H8  HA2 2674  18.028   4.386  55.819  1.1612  0.1961  0.2939
  112C14H8  HA3 2675  18.139   4.210  55.678 -2.2221 -0.8938 -1.8110
  112C14H8  HA4 2676  18.256   4.280  55.469  0.8547  0.9655 -0.1131
  112C14H8  CA8 2677  18.153   4.596  55.577  0.4416  0.2751 -0.4635
  112C14H8  CA9 2678  18.376   4.708  55.230  0.0303  0.3790 -0.0437
  112C14H8 CA10 2679  18.242   4.772  55.437 -0.8032 -0.0571  0.2355
  112C14H8 CA11 2680  18.174   4.735  55.555 -0.2460  0.3036 -0.4325
  112C14H8 CA12 2681  18.395   4.845  55.208 -0.2051 -0.0528  0.3234
  112C14H8  HA5 2682  18.433   4.634  55.176 -0.5243  0.3581 -0.6000
  112C14H8 CA13 2683  18.255   4.911  55.408  0.0285 -0.5839  0.3546
  112C14H8  Br2 2684  18.106   4.871  55.686 -0.0060  0.3658  0.1932
  112C14H8 CA14 2685  18.330   4.945  55.286  0.3691 -0.2409 -0.0320
  112C14H8  HA6 2686  18.450   4.866  55.118 -1.8187 -1.4540 -1.0247
  112C14H8  HA7 2687  18.219   4.994  55.465  0.2414  0.3578 -0.8592
  112C14H8  HA8 2688  18.335   5.051  55.266  0.9205  0.4513  3.4570
  113C14H8  Br1 2689   0.814  18.204  50.218  0.0248  0.0832  0.0166
  113C14H8  CA1 2690   0.687  18.307  49.714 -0.2082  0.5442 -0.0096
  113C14H8  CA2 2691   0.628  18.183  49.705  0.4967 -0.4825  0.1346
  113C14H8  CA3 2692   0.612  18.099  49.822  0.2554  0.4855  0.2203
  113C14H8  CA4 2693   0.666  18.156  49.939  0.7244 -0.4654 -0.2415
  113C14H8  CA5 2694   0.731  18.280  49.948  0.0392 -0.6822 -0.3533
  113C14H8  CA6 2695   0.795  18.320  50.068  0.1371 -0.6648  0.5244
  113C14H8  CA7 2696   0.864   0.057  50.064  0.8807  0.0584 -0.3488
  113C14H8  HA1 2697   0.703  18.356  49.619  2.4885  0.2080  0.2277
  113C14H8  HA2 2698   0.591  18.151  49.609 -1.5690 -1.0041  1.0691
  113C14H8  HA3 2699   0.587  17.994  49.819  0.5806  0.3830  0.9301
  113C14H8  HA4 2700   0.655  18.097  50.029  0.0394 -1.8648 -1.2201
  113C14H8  CA8 2701   0.741  18.359  49.831 -0.3591  0.9227  0.7843
  113C14H8  CA9 2702   0.919   0.110  50.186  0.0116 -0.0847  0.1243
  113C14H8 CA10 2703   0.864   0.143  49.949 -0.1358  0.7219  0.4561
  113C14H8 CA11 2704   0.804   0.099  49.832  0.8090  0.0038  0.2341
  113C14H8 CA12 2705   0.991   0.229  50.195 -0.1322 -0.1051  0.9568
  113C14H8  HA5 2706   0.918   0.061  50.282  1.8223 -1.9385 -0.7537
  113C14H8 CA13 2707   0.942   0.259  49.961  0.2370  0.3617 -0.4004
  113C14H8  Br2 2708   0.820   0.202  49.672  0.0635 -0.0375 -0.0442
  113C14H8 CA14 2709   1.007   0.301  50.077  0.2431 -0.0948 -0.2373
  113C14H8  HA6 2710   1.047   0.253  50.283  1.3401  0.8044 -0.2077
  113C14H8  HA7 2711   0.972   0.322  49.879  1.0661  1.4523  0.7156
  113C14H8  HA8 2712   1.076   0.385  50.076  1.4021 -0.9941  1.4270
  114C14H8  Br1 2713   0.791   0.003  50.605  0.3198  0.1333 -0.1824
  114C14H8  CA1 2714   0.499   0.277  50.967  0.5128  0.0068  0.2016
  114C14H8  CA2 2715   0.477   0.158  51.034  0.0451 -0.3949  0.6067
  114C14H8  CA3 2716   0.517   0.040  50.973 -0.3347 -0.0577  0.0856
  114C14H8  CA4 2717   0.596   0.038  50.857 -0.2766 -0.2570 -0.3026
  114C14H8  CA5 2718   0.637   0.162  50.802 -0.0848 -0.5553 -0.3363
  114C14H8  CA6 2719   0.714   0.168  50.683 -0.3277  0.5425 -0.3691
  114C14H8  CA7 2720   0.758   0.291  50.630 -0.2197 -0.5162  0.4832
  114C14H8  HA1 2721   0.449   0.364  51.005 -0.8447 -0.3291 -0.7453
  114C14H8  HA2 2722   0.412   0.162  51.120 -1.5385  0.8018 -0.6008
  114C14H8  HA3 2723   0.485  18.332  51.014 -0.6894 -0.4489 -1.0660
  114C14H8  HA4 2724   0.624  18.324  50.831 -0.4860 -0.2622 -0.5149
  114C14H8  CA8 2725   0.587   0.282  50.861 -0.1664  0.2316 -0.1988
  114C14H8  CA9 2726   0.843   0.305  50.514 -0.7935 -0.4719  0.2942
  114C14H8 CA10 2727   0.715   0.416  50.692  0.0874  0.1494 -0.3772
  114C14H8 CA11 2728   0.627   0.410  50.805 -0.0018  0.0780  0.1004
  114C14H8 CA12 2729   0.873   0.425  50.457  0.1996 -0.2746 -0.3657
  114C14H8  HA5 2730   0.865   0.216  50.457 -0.2079  0.3486 -0.7777
  114C14H8 CA13 2731   0.761   0.539  50.635  0.2052 -0.3821 -0.3934
  114C14H8  Br2 2732   0.572   0.565  50.885  0.0415 -0.2083  0.1812
  114C14H8 CA14 2733   0.834   0.543  50.516  0.4203  0.0693  0.4061
  114C14H8  HA6 2734   0.932   0.434  50.367  0.8389  0.2671  0.1099
  114C14H8  HA7 2735   0.734   0.637  50.671 -2.5673 -1.7532  1.4815
  114C14H8  HA8 2736   0.879   0.631  50.473  0.3380  0.1735  0.5295
  115C14H8  Br1 2737   0.629  17.945  51.834 -0.0790 -0.1876 -0.1399
  115C14H8  CA1 2738   0.549  17.989  51.300  0.3339  0.2692  0.2410
  115C14H8  CA2 2739   0.483  17.864  51.305 -1.2847  0.3760 -0.4390
  115C14H8  CA3 2740   0.465  17.799  51.425 -0.0607 -0.0332  0.0760
  115C14H8  CA4 2741   0.517  17.856  51.545 -0.0501 -0.3235 -0.1389
  115C14H8  CA5 2742   0.589  17.980  51.544  0.1233 -0.0772  0.9261
  115C14H8  CA6 2743   0.646  18.040  51.662  0.3187  0.6036  0.3562
  115C14H8  CA7 2744   0.711  18.168  51.654 -0.8214 -0.4747 -0.3539
  115C14H8  HA1 2745   0.545  18.044  51.207  2.0640  1.0693  0.6104
  115C14H8  HA2 2746   0.440  17.833  51.211 -1.8816 -0.7464  0.1998
  115C14H8  HA3 2747   0.404  17.711  51.439  0.6281 -0.4506  0.4628
  115C14H8  HA4 2748   0.499  17.789  51.628  0.4024 -0.6038 -0.2711
  115C14H8  CA8 2749   0.603  18.048  51.415  0.8066 -0.3960 -0.3201
  115C14H8  CA9 2750   0.766  18.231  51.768  0.3954 -0.1011  0.0991
  115C14H8 CA10 2751   0.727  18.232  51.529 -0.1638 -0.4998 -0.3942
  115C14H8 CA11 2752   0.670  18.176  51.407 -0.3499  0.1024 -0.6925
  115C14H8 CA12 2753   0.854  18.344  51.757  0.5970 -0.1599 -0.2055
  115C14H8  HA5 2754   0.752  18.185  51.865  1.3784  0.4507  0.5052
  115C14H8 CA13 2755   0.790  18.359  51.525 -0.6044  0.1445 -0.0544
  115C14H8  Br2 2756   0.678  18.266  51.247  0.3632 -0.2602  0.0280
  115C14H8 CA14 2757   0.859   0.023  51.634  0.7876  0.5845 -0.5612
  115C14H8  HA6 2758   0.904  18.386  51.843 -0.6471 -1.2287  1.0746
  115C14H8  HA7 2759   0.799   0.031  51.435 -0.2900  0.8919  0.4516
  115C14H8  HA8 2760   0.922   0.111  51.628 -0.4384  1.3079 -3.2576
  116C14H8  Br1 2761   0.534  18.116  52.141  0.0927 -0.0319  0.1507
  116C14H8  CA1 2762   0.280  18.369  52.528  0.1878  0.1952 -0.6457
  116C14H8  CA2 2763   0.238  18.244  52.576  1.0133  0.8659  0.3098
  116C14H8  CA3 2764   0.289  18.130  52.519 -0.9372  0.2621 -0.1709
  116C14H8  CA4 2765   0.376  18.137  52.405  0.6238 -0.4111 -0.4961
  116C14H8  CA5 2766   0.417  18.267  52.356 -0.5231  0.3446  0.6946
  116C14H8  CA6 2767   0.480  18.278  52.230 -0.1437  0.5131  0.0670
  116C14H8  CA7 2768   0.521   0.013  52.177 -0.3702  0.2640 -0.2872
  116C14H8  HA1 2769   0.233   0.064  52.579 -0.9828 -1.8103  1.5534
  116C14H8  HA2 2770   0.174  18.233  52.662  1.9241 -1.3281  0.7459
  116C14H8  HA3 2771   0.259  18.034  52.560 -0.7523 -0.3132 -1.3704
  116C14H8  HA4 2772   0.414  18.046  52.363 -1.5278 -0.4356 -2.4703
  116C14H8  CA8 2773   0.365  18.386  52.416 -0.3242 -0.4957  0.4062
  116C14H8  CA9 2774   0.590   0.026  52.059 -0.0545  0.2299  0.6164
  116C14H8 CA10 2775   0.480   0.135  52.251  0.0448 -0.6821  0.4088
  116C14H8 CA11 2776   0.403   0.127  52.372 -0.4438 -0.5546 -0.1042
  116C14H8 CA12 2777   0.634   0.152  52.014  0.5771 -0.8376 -0.1160
  116C14H8  HA5 2778   0.621  18.328  51.999  1.0609  0.1692  1.2725
  116C14H8 CA13 2779   0.536   0.260  52.212 -0.1598 -0.1860  0.5005
  116C14H8  Br2 2780   0.366   0.286  52.472 -0.0487 -0.0522 -0.0366
  116C14H8 CA14 2781   0.611   0.271  52.090 -0.9257  0.0286  1.2182
  116C14H8  HA6 2782   0.696   0.155  51.926  1.6981 -0.9266  0.6641
  116C14H8  HA7 2783   0.510   0.353  52.261  0.8217  0.6837 -0.5816
  116C14H8  HA8 2784   0.662   0.360  52.059  0.9642 -2.0887 -2.0543
  117C14H8  Br1 2785   0.416  17.618  53.377 -0.0751 -0.1584  0.0962
  117C14H8  CA1 2786   0.323  17.705  52.872  0.5825  0.4335  0.2582
  117C14H8  CA2 2787   0.254  17.581  52.867 -0.8719 -0.4345 -0.2063
  117C14H8  CA3 2788   0.261  17.495  52.985 -0.2354 -0.0972  0.9699
  117C14H8  CA4 2789   0.313  17.548  53.103  0.3489  0.2676 -0.1862
  117C14H8  CA5 2790   0.382  17.671  53.109  0.3052 -0.5840  0.2351
  117C14H8  CA6 2791   0.442  17.727  53.226 -0.7672  0.4462  0.7165
  117C14H8  CA7 2792   0.512  17.851  53.232  0.0373  0.0078  0.4784
  117C14H8  HA1 2793   0.325  17.761  52.780 -1.0617 -1.4824 -0.9690
  117C14H8  HA2 2794   0.203  17.551  52.777 -1.2360 -1.4678  0.3345
  117C14H8  HA3 2795   0.216  17.396  52.988 -0.9973  0.2358  0.6028
  117C14H8  HA4 2796   0.301  17.478  53.185 -0.2023  0.7209  0.1172
  117C14H8  CA8 2797   0.391  17.748  52.988 -0.0705 -0.3036 -0.9022
  117C14H8  CA9 2798   0.559  17.909  53.351  0.1213  0.2992 -0.5812
  117C14H8 CA10 2799   0.524  17.918  53.105 -0.2966  0.1866 -0.1725
  117C14H8 CA11 2800   0.463  17.872  52.989 -0.1321  0.3950 -0.7257
  117C14H8 CA12 2801   0.620  18.033  53.348 -0.0100 -0.5331 -0.1481
  117C14H8  HA5 2802   0.557  17.853  53.443  0.4280  0.1350 -0.6671
  117C14H8 CA13 2803   0.601  18.043  53.107  0.1300  0.6423  0.1654
  117C14H8  Br2 2804   0.463  17.978  52.830  0.0287 -0.0429  0.2277
  117C14H8 CA14 2805   0.630  18.107  53.230  0.0178  0.3083  0.1573
  117C14H8  HA6 2806   0.670  18.074  53.434 -0.2431  1.7321 -1.0529
  117C14H8  HA7 2807   0.635  18.093  53.017  1.0547 -0.3852 -0.0694
  117C14H8  HA8 2808   0.693  18.193  53.251  1.2140 -0.8190  1.2215
  118C14H8  Br1 2809   0.333  17.808  53.747 -0.1960  0.3316 -0.0529
  118C14H8  CA1 2810   0.110  18.083  54.130  0.3480  0.0739  0.5408
  118C14H8  CA2 2811   0.066  17.966  54.188  0.1116 -0.2729  0.4122
  118C14H8  CA3 2812   0.111  17.849  54.135 -0.5753 -0.0803  0.0460
  118C14H8  CA4 2813   0.198  17.853  54.025  0.0447  0.0342  0.6295
  118C14H8  CA5 2814   0.237  17.973  53.960  0.9990 -0.3342 -0.0052
  118C14H8  CA6 2815   0.300  17.974  53.835  0.5494  0.1560  0.0164
  118C14H8  CA7 2816   0.341  18.095  53.769 -0.6912  0.0439  0.5249
  118C14H8  HA1 2817   0.053  18.166  54.169 -1.2754 -1.6240  1.8728
  118C14H8  HA2 2818  19.546  17.963  54.265 -0.9697  0.0101 -0.6261
  118C14H8  HA3 2819   0.078  17.752  54.170  0.1911 -0.5758 -0.5814
  118C14H8  HA4 2820   0.233  17.759  53.985  1.0248  0.9152 -0.6500
  118C14H8  CA8 2821   0.195  18.093  54.016  0.2023 -0.1676  0.4534
  118C14H8  CA9 2822   0.415  18.096  53.648 -0.9820  0.1939  0.0763
  118C14H8 CA10 2823   0.308  18.221  53.835  0.7818  0.2116  0.0611
  118C14H8 CA11 2824   0.229  18.217  53.954 -0.2204  0.6486 -0.3027
  118C14H8 CA12 2825   0.460  18.216  53.595 -0.3637 -0.2186  0.2165
  118C14H8  HA5 2826   0.452  18.007  53.598 -0.4875 -0.1011  0.9569
  118C14H8 CA13 2827   0.339  18.339  53.765  0.4509  0.3219  0.3691
  118C14H8  Br2 2828   0.175  18.371  54.048 -0.0930 -0.0050  0.1023
  118C14H8 CA14 2829   0.420  18.340  53.652  0.1764  0.1500  0.2067
  118C14H8  HA6 2830   0.509  18.221  53.499 -0.1610 -2.4129  0.1643
  118C14H8  HA7 2831   0.303   0.048  53.800  2.0085  0.2548  2.2119
  118C14H8  HA8 2832   0.445   0.048  53.606  1.1910 -1.0207 -1.6913
  119C14H8  Br1 2833   0.296  17.289  54.925 -0.1021 -0.1682 -0.0115
  119C14H8  CA1 2834   0.148  17.399  54.424  0.6727  0.2403  0.3730
  119C14H8  CA2 2835   0.077  17.272  54.422  0.0568 -0.7551  0.0850
  119C14H8  CA3 2836   0.075  17.196  54.541 -0.9703 -0.0300 -0.4502
  119C14H8  CA4 2837   0.140  17.236  54.656 -0.1518  0.2112  0.6010
  119C14H8  CA5 2838   0.208  17.364  54.660  0.3027  0.2832  0.7594
  119C14H8  CA6 2839   0.272  17.409  54.783  0.0584 -1.1317 -0.3072
  119C14H8  CA7 2840   0.332  17.537  54.787  0.6929 -0.0469  0.0260
  119C14H8  HA1 2841   0.152  17.452  54.330 -2.9590 -1.8452 -1.0853
  119C14H8  HA2 2842   0.024  17.236  54.335 -0.2760  1.0003 -0.4640
  119C14H8  HA3 2843   0.023  17.103  54.528 -1.3751 -0.0934  1.5180
  119C14H8  HA4 2844   0.132  17.160  54.732  0.0831 -1.0247 -0.6075
  119C14H8  CA8 2845   0.207  17.448  54.542  0.3989  0.7110  0.0216
  119C14H8  CA9 2846   0.414  17.581  54.901 -0.1272 -0.2387  0.0740
  119C14H8 CA10 2847   0.335  17.616  54.671  0.5185  0.0318 -0.1804
  119C14H8 CA11 2848   0.263  17.578  54.550  0.2454 -0.5682  0.5284
  119C14H8 CA12 2849   0.477  17.710  54.902 -0.3106  0.0943  0.2484
  119C14H8  HA5 2850   0.422  17.526  54.993  1.4212  0.2043  0.2198
  119C14H8 CA13 2851   0.405  17.738  54.672 -0.0782 -0.6715 -0.0052
  119C14H8  Br2 2852   0.272  17.698  54.404 -0.0083  0.0098  0.0665
  119C14H8 CA14 2853   0.468  17.786  54.784 -0.1894 -0.2494  0.4018
  119C14H8  HA6 2854   0.541  17.730  54.987 -0.4983 -0.9270  0.6365
  119C14H8  HA7 2855   0.433  17.803  54.591  1.8435 -1.2359  0.1806
  119C14H8  HA8 2856   0.540  17.866  54.772 -0.4107 -0.3149 -1.4641
  120C14H8  Br1 2857   0.207  17.530  55.256  0.1865  0.1341  0.1207
  120C14H8  CA1 2858  19.501  17.701  55.685 -0.3520  0.3419 -0.0035
  120C14H8  CA2 2859  19.484  17.562  55.723  0.6433  0.4686 -1.0255
  120C14H8  CA3 2860  19.540  17.460  55.641  0.4384  0.0660  0.2100
  120C14H8  CA4 2861   0.056  17.494  55.526 -0.4733  0.7809 -0.4748
  120C14H8  CA5 2862   0.070  17.631  55.487 -0.1867 -0.0377 -0.0214
  120C14H8  CA6 2863   0.143  17.664  55.369  0.2457 -0.0212  0.0657
  120C14H8  CA7 2864   0.157  17.803  55.339 -0.3613  0.3863 -0.7277
  120C14H8  HA1 2865  19.448  17.776  55.742 -1.1030  1.5959 -2.2968
  120C14H8  HA2 2866  19.420  17.532  55.805  1.4448  0.0573 -0.5472
  120C14H8  HA3 2867  19.520  17.359  55.673  0.8110  0.0643  0.4501
  120C14H8  HA4 2868   0.090  17.407  55.471 -2.5691 -0.4556  0.1430
  120C14H8  CA8 2869   0.017  17.737  55.570 -0.6092 -0.4441 -0.1668
  120C14H8  CA9 2870   0.235  17.837  55.226  0.4729 -0.0260  0.0673
  120C14H8 CA10 2871   0.106  17.912  55.420 -0.3936  0.6959 -0.3827
  120C14H8 CA11 2872   0.032  17.878  55.539  0.1820 -1.1490  0.6094
  120C14H8 CA12 2873   0.263  17.972  55.192  0.2649  0.0844 -1.0025
  120C14H8  HA5 2874   0.291  17.766  55.167 -2.3970 -2.7190  0.5016
  120C14H8 CA13 2875   0.129  18.045  55.375 -0.0367 -0.8342 -0.4623
  120C14H8  Br2 2876  19.526  18.016  55.655  0.0016 -0.3427 -0.0566
  120C14H8 CA14 2877   0.206  18.075  55.265 -0.1469 -0.0186 -0.7209
  120C14H8  HA6 2878   0.318  17.978  55.099 -0.8033  1.0207 -1.5846
  120C14H8  HA7 2879   0.087  18.126  55.432 -2.5884 -1.8686 -0.8075
  120C14H8  HA8 2880   0.227  18.176  55.235  1.3306 -0.0954  0.0248
  121C14H8  Br1 2881   0.633   0.691  50.249  0.3001  0.1484  0.0009
  121C14H8  CA1 2882   0.493   0.831  49.741  0.6160 -0.1089 -0.2033
  121C14H8  CA2 2883   0.414   0.715  49.734  0.0944  0.3787 -0.0097
  121C14H8  CA3 2884   0.411   0.632  49.845  0.9569 -0.2441 -0.2620
  121C14H8  CA4 2885   0.489   0.659  49.959  0.3111 -0.4421 -0.8362
  121C14H8  CA5 2886   0.565   0.781  49.971 -0.4110  0.3796 -0.1012
  121C14H8  CA6 2887   0.630   0.811  50.094 -0.8785  0.4343  0.4848
  121C14H8  CA7 2888   0.698   0.934  50.103  0.3237  0.4434 -0.4975
  121C14H8  HA1 2889   0.487   0.888  49.649 -0.5876 -0.5401 -0.4028
  121C14H8  HA2 2890   0.356   0.680  49.650  0.4263 -2.6267  0.9514
  121C14H8  HA3 2891   0.355   0.540  49.832  0.5735 -0.2608  1.4445
  121C14H8  HA4 2892   0.480   0.601  50.049 -0.7595  1.2928  0.2173
  121C14H8  CA8 2893   0.565   0.870  49.858 -0.2828 -0.8389  0.3403
  121C14H8  CA9 2894   0.760   0.976  50.223 -0.4638 -0.4021 -0.1595
  121C14H8 CA10 2895   0.705   1.021  49.989  0.0765 -0.2023  0.2003
  121C14H8 CA11 2896   0.639   0.994  49.864  0.4180  0.4261  0.0724
  121C14H8 CA12 2897   0.848   1.084  50.230 -0.3146  0.6004 -0.6484
  121C14H8  HA5 2898   0.744   0.919  50.313  2.6687 -0.3898  0.4584
  121C14H8 CA13 2899   0.788   1.134  50.001 -0.3717  0.0970  0.9955
  121C14H8  Br2 2900   0.651   1.119  49.708  0.2089 -0.1203  0.1089
  121C14H8 CA14 2901   0.859   1.165  50.121  0.0364 -0.5458  0.8637
  121C14H8  HA6 2902   0.898   1.105  50.323 -2.9679 -0.2469  1.0449
  121C14H8  HA7 2903   0.801   1.205  49.921 -1.8902 -1.0751 -0.2949
  121C14H8  HA8 2904   0.921   1.253  50.124  1.1528 -1.2024 -1.6076
  122C14H8  Br1 2905   0.566   0.909  50.577 -0.0355 -0.1266 -0.1206
  122C14H8  CA1 2906   0.331   1.149  50.975 -0.1281 -0.4869  0.0199
  122C14H8  CA2 2907   0.285   1.021  51.021 -1.0001 -0.1255  0.3029
  122C14H8  CA3 2908   0.345   0.910  50.968  0.2847 -0.3103 -0.6047
  122C14H8  CA4 2909   0.426   0.922  50.853 -0.0341 -0.2195 -0.4109
  122C14H8  CA5 2910   0.456   1.049  50.796  0.5908  0.1555  0.8521
  122C14H8  CA6 2911   0.530   1.064  50.675  0.1499 -0.4870  0.4795
  122C14H8  CA7 2912   0.565   1.190  50.629  0.1070  0.4046  0.7251
  122C14H8  HA1 2913   0.284   1.233  51.025 -0.5107 -0.2723 -0.7041
  122C14H8  HA2 2914   0.213   1.014  51.101 -0.3813 -0.0789  0.8727
  122C14H8  HA3 2915   0.313   0.813  51.002  0.5299 -0.6578 -1.3632
  122C14H8  HA4 2916   0.454   0.826  50.813  0.7240 -0.9849  1.8846
  122C14H8  CA8 2917   0.417   1.166  50.869  0.7423  0.0342  0.9899
  122C14H8  CA9 2918   0.641   1.203  50.507 -0.5495 -0.0697 -0.5793
  122C14H8 CA10 2919   0.527   1.308  50.702  0.1481 -0.2175 -0.3683
  122C14H8 CA11 2920   0.456   1.294  50.825 -0.1718  0.2856 -0.0675
  122C14H8 CA12 2921   0.674   1.335  50.463 -0.9031 -0.0621 -0.2540
  122C14H8  HA5 2922   0.675   1.118  50.450  1.5234 -1.0961  2.0674
  122C14H8 CA13 2923   0.562   1.440  50.646  0.0906  0.3320  0.5770
  122C14H8  Br2 2924   0.399   1.449  50.922 -0.0455 -0.1523  0.1889
  122C14H8 CA14 2925   0.644   1.448  50.534  0.8294  0.3902  0.4410
  122C14H8  HA6 2926   0.732   1.348  50.373  0.0344  1.9621  0.6202
  122C14H8  HA7 2927   0.531   1.531  50.695 -2.1283 -1.1056  1.9581
  122C14H8  HA8 2928   0.668   1.538  50.480 -0.6296  0.1991 -0.5424
  123C14H8  Br1 2929   0.440   0.398  51.798 -0.5104 -0.1600 -0.1815
  123C14H8  CA1 2930   0.387   0.482  51.276  0.3566  0.2920  0.4619
  123C14H8  CA2 2931   0.313   0.364  51.268 -0.7548 -0.3893 -0.7716
  123C14H8  CA3 2932   0.277   0.289  51.387 -0.0769 -0.5317  0.6060
  123C14H8  CA4 2933   0.320   0.339  51.509 -0.1793  0.0971 -0.7130
  123C14H8  CA5 2934   0.406   0.461  51.517  0.2219 -0.2534  0.4852
  123C14H8  CA6 2935   0.461   0.507  51.641 -0.1531 -0.4477 -0.0001
  123C14H8  CA7 2936   0.545   0.628  51.649  0.5197 -0.1635  0.9369
  123C14H8  HA1 2937   0.401   0.537  51.184  0.1972 -0.4863 -0.0382
  123C14H8  HA2 2938   0.279   0.330  51.172 -2.1589 -0.3616 -0.3017
  123C14H8  HA3 2939   0.212   0.203  51.386  0.2988 -0.8333  1.4385
  123C14H8  HA4 2940   0.289   0.290  51.600  2.4560 -0.6481 -0.1700
  123C14H8  CA8 2941   0.437   0.537  51.400  0.6252  0.0719 -0.2252
  123C14H8  CA9 2942   0.592   0.678  51.770 -0.1306 -0.0415 -0.3979
  123C14H8 CA10 2943   0.561   0.704  51.531  0.4866  0.2690 -0.2125
  123C14H8 CA11 2944   0.512   0.658  51.409 -0.1616  0.2735  0.0449
  123C14H8 CA12 2945   0.658   0.803  51.771 -0.1931 -0.3894 -0.5047
  123C14H8  HA5 2946   0.566   0.628  51.863 -1.3461  0.8563 -0.2483
  123C14H8 CA13 2947   0.635   0.825  51.532  0.2336 -0.2832 -0.0555
  123C14H8  Br2 2948   0.522   0.763  51.249 -0.1127 -0.0912 -0.0256
  123C14H8 CA14 2949   0.689   0.871  51.654 -0.9862  0.0577  0.1695
  123C14H8  HA6 2950   0.694   0.840  51.866 -0.7908 -3.1644  0.8657
  123C14H8  HA7 2951   0.644   0.889  51.446  1.9680 -2.2628 -1.3923
  123C14H8  HA8 2952   0.752   0.958  51.667  2.3474 -1.9247 -1.8683
  124C14H8  Br1 2953   0.347   0.605  52.150 -0.0341  0.1754 -0.0434
  124C14H8  CA1 2954   0.109   0.849  52.551  0.2101  0.3728 -0.6362
  124C14H8  CA2 2955   0.064   0.727  52.600 -0.2519 -0.2827 -0.7288
  124C14H8  CA3 2956   0.109   0.612  52.535  0.1198 -0.9438 -0.2370
  124C14H8  CA4 2957   0.192   0.618  52.418  0.4538 -0.8937  0.8683
  124C14H8  CA5 2958   0.231   0.741  52.365  0.4821 -0.2605 -0.5017
  124C14H8  CA6 2959   0.304   0.754  52.249  0.5649 -1.2230 -0.6673
  124C14H8  CA7 2960   0.357   0.881  52.207 -0.3886 -0.4311  0.7180
  124C14H8  HA1 2961   0.072   0.938  52.599 -0.9490 -0.3611 -0.1586
  124C14H8  HA2 2962  19.546   0.722  52.680  0.5190  2.0480  0.1414
  124C14H8  HA3 2963   0.074   0.522  52.582 -0.7180 -0.4609  0.0768
  124C14H8  HA4 2964   0.197   0.521  52.370  0.9314 -1.2899  1.6947
  124C14H8  CA8 2965   0.192   0.861  52.437  0.4661  0.1466 -0.8090
  124C14H8  CA9 2966   0.450   0.884  52.099  0.3917  0.3705 -0.6030
  124C14H8 CA10 2967   0.315   1.000  52.272  0.9750 -0.4015 -0.5903
  124C14H8 CA11 2968   0.230   0.989  52.386 -0.6077 -0.0887 -0.8920
  124C14H8 CA12 2969   0.504   1.009  52.063  0.5951  0.5101  0.2434
  124C14H8  HA5 2970   0.489   0.795  52.052  2.4731  0.5605  0.6899
  124C14H8 CA13 2971   0.369   1.122  52.227  0.0095  0.6051  0.3060
  124C14H8  Br2 2972   0.176   1.151  52.472  0.0111  0.0902  0.4673
  124C14H8 CA14 2973   0.464   1.127  52.125  0.1885 -0.2505 -0.5636
  124C14H8  HA6 2974   0.589   1.005  51.998  1.0289  3.4020  0.5650
  124C14H8  HA7 2975   0.341   1.217  52.272 -2.7502  0.2454 -0.5817
  124C14H8  HA8 2976   0.501   1.219  52.082  0.1978 -0.5726 -1.2526
  125C14H8  Br1 2977   0.239   0.108  53.370 -0.0421  0.0206  0.1179
  125C14H8  CA1 2978   0.140   0.199  52.854 -0.1455  0.0286 -0.3607
  125C14H8  CA2 2979   0.068   0.077  52.847 -0.1977 -0.0628  0.6753
  125C14H8  CA3 2980   0.051   0.003  52.964  0.2753  0.3094  0.7175
  125C14H8  CA4 2981   0.104   0.054  53.085  0.1475  0.0815 -0.1818
  125C14H8  CA5 2982   0.182   0.175  53.089  0.0102 -0.3971 -0.0140
  125C14H8  CA6 2983   0.247   0.219  53.213 -0.0030  0.1239 -0.1666
  125C14H8  CA7 2984   0.320   0.343  53.211 -0.3262  0.4319  0.4093
  125C14H8  HA1 2985   0.151   0.248  52.758 -0.2217 -0.5823 -0.6838
  125C14H8  HA2 2986   0.025   0.039  52.756  2.4872 -3.4879  0.7370
  125C14H8  HA3 2987  19.537  18.307  52.965  0.6315 -0.0057 -0.4890
  125C14H8  HA4 2988   0.072   0.007  53.177 -1.3089  0.2006 -0.6123
  125C14H8  CA8 2989   0.199   0.250  52.970 -0.1995 -0.1445 -0.2457
  125C14H8  CA9 2990   0.380   0.391  53.330  0.1613  0.0415 -0.2397
  125C14H8 CA10 2991   0.335   0.411  53.091  0.2032 -0.3235  0.8108
  125C14H8 CA11 2992   0.277   0.367  52.970 -0.1277  0.2004  0.0734
  125C14H8 CA12 2993   0.466   0.503  53.331  0.3564  0.3114  0.3380
  125C14H8  HA5 2994   0.374   0.331  53.419  2.9881  1.1381  0.7482
  125C14H8 CA13 2995   0.416   0.529  53.090  0.3460  0.3958  0.4150
  125C14H8  Br2 2996   0.296   0.473  52.809 -0.0643 -0.0846  0.1011
  125C14H8 CA14 2997   0.484   0.568  53.209 -0.2403  0.2261 -0.2374
  125C14H8  HA6 2998   0.524   0.529  53.418  2.4365 -0.6075 -0.7299
  125C14H8  HA7 2999   0.440   0.597  53.008  0.8858 -1.2414 -0.8044
  125C14H8  HA8 3000   0.549   0.655  53.208 -1.3126  1.0300  0.3221
  126C14H8  Br1 3001   0.170   0.322  53.692 -0.0689 -0.0258 -0.2697
  126C14H8  CA1 3002  19.474   0.550  54.101 -0.5808  0.1395  0.3041
  126C14H8  CA2 3003  19.434   0.419  54.143 -0.7654 -0.5118 -0.4363
  126C14H8  CA3 3004  19.491   0.309  54.082  0.5146 -0.0322  0.2101
  126C14H8  CA4 3005   0.030   0.321  53.980 -0.2139  0.1043  0.0257
  126C14H8  CA5 3006   0.066   0.448  53.936 -0.4655  0.2126 -0.2792
  126C14H8  CA6 3007   0.138   0.469  53.809 -0.3377  0.6898  0.1094
  126C14H8  CA7 3008   0.180   0.595  53.761  0.2123  0.0018 -0.5560
  126C14H8  HA1 3009  19.432   0.629  54.162 -0.4427  0.2278  0.2859
  126C14H8  HA2 3010  19.355   0.400  54.215 -1.4874  3.1103 -0.1610
  126C14H8  HA3 3011  19.466   0.213  54.125  2.0596 -0.8808 -0.7544
  126C14H8  HA4 3012   0.064   0.225  53.944  0.5999  1.1720 -2.1173
  126C14H8  CA8 3013   0.015   0.564  54.000  0.3595  0.1304  0.5920
  126C14H8  CA9 3014   0.253   0.614  53.639 -0.0226  0.2116 -0.1105
  126C14H8 CA10 3015   0.143   0.710  53.838 -0.0350  0.8837 -0.2731
  126C14H8 CA11 3016   0.060   0.690  53.954 -0.0083 -0.5425  0.5621
  126C14H8 CA12 3017   0.293   0.745  53.599 -0.3422 -0.3901  0.7612
  126C14H8  HA5 3018   0.284   0.536  53.572  1.8296  0.8959 -0.0768
  126C14H8 CA13 3019   0.189   0.841  53.796 -0.1233  0.8983 -0.0189
  126C14H8  Br2 3020   0.022   0.843  54.070  0.0939 -0.1350 -0.2430
  126C14H8 CA14 3021   0.271   0.859  53.681 -0.6253  0.6474  0.4186
  126C14H8  HA6 3022   0.329   0.751  53.497 -0.0394  0.8231  0.9289
  126C14H8  HA7 3023   0.150   0.932  53.839  1.2022  0.8547  1.3176
  126C14H8  HA8 3024   0.308   0.951  53.639  3.4166 -1.0936 -0.0255
  127C14H8  Br1 3025   0.058  18.190  54.946 -0.1941  0.0685  0.0209
  127C14H8  CA1 3026  19.518  18.311  54.430  0.8420 -0.9618 -0.3156
  127C14H8  CA2 3027  19.438  18.196  54.427  0.4982  0.5448  0.1495
  127C14H8  CA3 3028  19.431  18.113  54.536 -0.2246 -0.0767  0.5621
  127C14H8  CA4 3029  19.504  18.144  54.657 -0.5265  0.5986 -0.0096
  127C14H8  CA5 3030   0.023  18.264  54.667 -0.0840  0.1766  0.6283
  127C14H8  CA6 3031   0.085  18.304  54.788  0.4136 -0.0990  0.3694
  127C14H8  CA7 3032   0.148   0.045  54.797  0.3446  0.0811 -0.4377
  127C14H8  HA1 3033  19.508  18.370  54.340  0.8295 -0.2704  0.1321
  127C14H8  HA2 3034  19.396  18.168  54.331 -0.0928 -0.7013  0.7567
  127C14H8  HA3 3035  19.358  18.032  54.537  0.0975 -0.3769 -0.0513
  127C14H8  HA4 3036  19.479  18.085  54.744 -0.8668 -0.1171 -0.5883
  127C14H8  CA8 3037   0.027  18.350  54.549 -0.4931  0.2618  0.1976
  127C14H8  CA9 3038   0.218   0.081  54.917 -0.1688 -0.9585 -0.6015
  127C14H8 CA10 3039   0.163   0.123  54.679  0.4858  0.4995  0.3836
  127C14H8 CA11 3040   0.099   0.083  54.556 -0.1001  0.1152  0.0210
  127C14H8 CA12 3041   0.284   0.207  54.927  0.0800 -0.5258 -0.4178
  127C14H8  HA5 3042   0.220   0.013  55.001 -2.8689 -1.2699 -0.7377
  127C14H8 CA13 3043   0.233   0.247  54.692 -0.0317 -0.0584 -0.2996
  127C14H8  Br2 3044   0.097   0.204  54.412  0.0501  0.0674 -0.0711
  127C14H8 CA14 3045   0.293   0.287  54.813 -0.3407  0.2279  0.2907
  127C14H8  HA6 3046   0.331   0.237  55.019 -0.8394  0.8884 -0.3879
  127C14H8  HA7 3047   0.257   0.313  54.610 -1.1601  3.4125  2.0349
  127C14H8  HA8 3048   0.335   0.385  54.822  0.9861 -0.2907 -0.2326
  128C14H8  Br1 3049  19.544   0.041  55.247  0.1061  0.1091 -0.4632
  128C14H8  CA1 3050  19.285   0.194  55.680  0.3040  0.8060 -0.1568
  128C14H8  CA2 3051  19.253   0.060  55.699  0.4095 -0.3400 -0.4112
  128C14H8  CA3 3052  19.306  18.343  55.618 -0.3076 -0.0697  0.7233
  128C14H8  CA4 3053  19.389  18.386  55.514 -0.8396  0.4975 -0.8445
  128C14H8  CA5 3054  19.412   0.136  55.485 -0.8814  1.2369 -0.2360
  128C14H8  CA6 3055  19.492   0.179  55.377  0.4190  0.1782 -0.5910
  128C14H8  CA7 3056  19.525   0.314  55.359 -0.3825  0.5112 -0.3587
  128C14H8  HA1 3057  19.239   0.263  55.750 -0.4196  0.8941 -0.7114
  128C14H8  HA2 3058  19.188   0.028  55.779  0.0986  1.2041 -0.0497
  128C14H8  HA3 3059  19.282  18.242  55.648 -0.0097 -0.3274  0.0897
  128C14H8  HA4 3060  19.426  18.305  55.453  1.8682  0.9534  0.1274
  128C14H8  CA8 3061  19.358   0.233  55.567  0.1220  0.0344 -0.6967
  128C14H8  CA9 3062   0.054   0.347  55.244  0.5157  0.5454  0.5884
  128C14H8 CA10 3063  19.471   0.414  55.446 -0.4537 -0.1095 -1.0544
  128C14H8 CA11 3064  19.386   0.373  55.551 -0.0950 -0.1283 -0.9326
  128C14H8 CA12 3065   0.090   0.483  55.226 -0.3342 -0.0725 -0.2158
  128C14H8  HA5 3066   0.104   0.275  55.181  1.6470 -0.4723  2.5800
  128C14H8 CA13 3067  19.515   0.553  55.419  0.2891 -0.1193 -0.0356
  128C14H8  Br2 3068  19.339   0.501  55.686 -0.0696 -0.0283 -0.1124
  128C14H8 CA14 3069   0.040   0.587  55.310 -0.3753  0.2380  0.7855
  128C14H8  HA6 3070   0.154   0.511  55.144 -0.2499  0.1910 -0.0565
  128C14H8  HA7 3071  19.469   0.629  55.480 -0.6314  0.8497 -1.9152
  128C14H8  HA8 3072   0.077   0.685  55.286 -2.4223  1.1427  1.2924
  129C14H8  Br1 3073   0.491   1.557  50.215  0.1555 -0.0934  0.0813
  129C14H8  CA1 3074   0.323   1.686  49.712 -0.0714 -0.0099 -0.7643
  129C14H8  CA2 3075   0.261   1.562  49.710 -0.4974  0.2533 -0.4657
  129C14H8  CA3 3076   0.260   1.488  49.827 -0.4577 -0.0449 -0.6212
  129C14H8  CA4 3077   0.331   1.525  49.944 -0.3010  0.7359 -0.2196
  129C14H8  CA5 3078   0.403   1.647  49.944  0.3170 -0.3175 -0.9469
  129C14H8  CA6 3079   0.470   1.684  50.067  0.0093  0.1861  0.2824
  129C14H8  CA7 3080   0.538   1.807  50.073  0.2003 -0.1837 -0.1174
  129C14H8  HA1 3081   0.301   1.742  49.622 -0.1182  0.6317 -0.3499
  129C14H8  HA2 3082   0.200   1.529  49.628 -0.9164 -0.8034  0.2574
  129C14H8  HA3 3083   0.201   1.397  49.824  3.7998 -3.0975  1.9749
  129C14H8  HA4 3084   0.337   1.453  50.024 -0.3514 -0.9582 -1.7276
  129C14H8  CA8 3085   0.397   1.732  49.833 -0.1083  1.2486  0.6132
  129C14H8  CA9 3086   0.600   1.847  50.192  0.0665  0.0107 -0.8398
  129C14H8 CA10 3087   0.539   1.896  49.959  0.0556 -0.2413 -0.2739
  129C14H8 CA11 3088   0.467   1.858  49.841 -0.4180  0.1716 -0.6013
  129C14H8 CA12 3089   0.675   1.963  50.203  0.6213 -0.4493  0.7727
  129C14H8  HA5 3090   0.609   1.785  50.280 -0.9106 -0.8486 -1.3434
  129C14H8 CA13 3091   0.625   2.013  49.964 -0.5459  0.2229  0.3921
  129C14H8  Br2 3092   0.467   1.980  49.695  0.1700  0.2026  0.1848
  129C14H8 CA14 3093   0.691   2.046  50.084 -0.0953 -0.0600 -0.9820
  129C14H8  HA6 3094   0.729   1.995  50.291  2.3978  2.5222 -1.2608
  129C14H8  HA7 3095   0.649   2.078  49.881  0.0808 -1.0167 -0.4149
  129C14H8  HA8 3096   0.763   2.126  50.089  0.9019 -0.9567 -0.8081
  130C14H8  Br1 3097   0.414   1.773  50.584  0.3315 -0.1600 -0.0719
  130C14H8  CA1 3098   0.161   2.007  51.002 -0.4290  0.2245 -1.0190
  130C14H8  CA2 3099   0.127   1.875  51.039  0.3956  0.3390 -0.8760
  130C14H8  CA3 3100   0.170   1.759  50.970  0.4222  0.2529 -0.1990
  130C14H8  CA4 3101   0.230   1.781  50.852  0.5646  0.0765 -0.5043
  130C14H8  CA5 3102   0.265   1.911  50.803 -0.2453  0.0139 -0.1712
  130C14H8  CA6 3103   0.344   1.928  50.681 -0.3129  0.2914  0.2370
  130C14H8  CA7 3104   0.377   2.059  50.638 -0.2023 -0.1759  0.6983
  130C14H8  HA1 3105   0.125   2.082  51.071 -0.2532  0.2880 -0.9948
  130C14H8  HA2 3106   0.061   1.876  51.125 -2.8640  2.2811 -3.3191
  130C14H8  HA3 3107   0.144   1.659  51.001 -1.5171  0.3485 -1.3869
  130C14H8  HA4 3108   0.256   1.692  50.797  1.4121  0.1951 -0.3020
  130C14H8  CA8 3109   0.235   2.028  50.883  0.4819  0.7048  0.4805
  130C14H8  CA9 3110   0.459   2.078  50.521  0.5338  0.3497  0.2580
  130C14H8 CA10 3111   0.333   2.173  50.713 -0.1696  0.1227 -0.4536
  130C14H8 CA11 3112   0.262   2.159  50.833 -0.2095 -0.0830 -0.6253
  130C14H8 CA12 3113   0.478   2.209  50.466  0.4158 -0.1974 -0.1220
  130C14H8  HA5 3114   0.497   1.996  50.461  0.1751 -0.8931  1.7124
  130C14H8 CA13 3115   0.356   2.304  50.657  0.0009 -0.4109 -1.0339
  130C14H8  Br2 3116   0.241   2.302  50.951 -0.0331  0.0300  0.2513
  130C14H8 CA14 3117   0.426   2.317  50.535  0.1950  0.2453  0.0502
  130C14H8  HA6 3118   0.540   2.219  50.378  0.9497  1.6318  0.4219
  130C14H8  HA7 3119   0.320   2.397  50.698 -0.5042 -1.2402  0.4360
  130C14H8  HA8 3120   0.438   2.416  50.494 -0.2053  1.3010  2.4046
  131C14H8  Br1 3121   0.280   1.223  51.784 -0.0577 -0.2752  0.1394
  131C14H8  CA1 3122   0.197   1.376  51.272 -0.1840  0.2296  0.2264
  131C14H8  CA2 3123   0.139   1.252  51.251  0.1013  0.0593 -0.2672
  131C14H8  CA3 3124   0.131   1.162  51.358 -0.0221  0.1020  0.2034
  131C14H8  CA4 3125   0.176   1.192  51.487 -0.3831  0.2922 -0.1658
  131C14H8  CA5 3126   0.242   1.314  51.507  0.2599 -0.5042  0.3970
  131C14H8  CA6 3127   0.285   1.351  51.635  0.5404  0.2208 -0.2567
  131C14H8  CA7 3128   0.359   1.477  51.655 -0.2197 -0.1555 -0.1520
  131C14H8  HA1 3129   0.200   1.438  51.183 -0.7010  0.5161  0.4089
  131C14H8  HA2 3130   0.103   1.223  51.154 -0.0166 -1.9405  0.3560
  131C14H8  HA3 3131   0.076   1.070  51.346  0.6758 -0.1824 -0.9249
  131C14H8  HA4 3132   0.147   1.124  51.565  0.6018  0.0043 -0.0357
  131C14H8  CA8 3133   0.250   1.407  51.398 -0.1591 -0.2957  0.7660
  131C14H8  CA9 3134   0.424   1.518  51.781 -0.1446  0.2956  0.4932
  131C14H8 CA10 3135   0.373   1.566  51.551 -0.0800  0.5909  0.1697
  131C14H8 CA11 3136   0.322   1.534  51.419  0.1601  0.0136 -0.8608
  131C14H8 CA12 3137   0.483   1.643  51.798  0.1412  0.3050  0.5754
  131C14H8  HA5 3138   0.422   1.445  51.860 -1.1878 -1.1233 -0.8142
  131C14H8 CA13 3139   0.438   1.689  51.567  0.0024 -0.2443 -0.5862
  131C14H8  Br2 3140   0.323   1.654  51.273  0.1507 -0.1606  0.0178
  131C14H8 CA14 3141   0.496   1.728  51.688  0.6902  0.2683  0.3707
  131C14H8  HA6 3142   0.519   1.678  51.894 -1.1879 -0.0466  1.2135
  131C14H8  HA7 3143   0.450   1.754  51.481 -0.3401 -2.0326 -2.0129
  131C14H8  HA8 3144   0.548   1.821  51.705  2.3983 -0.6582  0.3096
  132C14H8  Br1 3145   0.185   1.461  52.126  0.0456 -0.0773 -0.1426
  132C14H8  CA1 3146  19.532   1.731  52.541 -0.5364 -0.0997  0.3114
  132C14H8  CA2 3147  19.486   1.608  52.594  0.7271  0.5158 -0.4803
  132C14H8  CA3 3148  19.523   1.489  52.530 -0.6666 -0.3710  0.3701
  132C14H8  CA4 3149   0.051   1.488  52.413  0.7691  0.3428  0.4450
  132C14H8  CA5 3150   0.087   1.617  52.353 -0.0061  0.0191  0.0130
  132C14H8  CA6 3151   0.162   1.623  52.231  0.1844 -0.4564  1.1455
  132C14H8  CA7 3152   0.204   1.746  52.186 -0.5914  0.5125 -0.5056
  132C14H8  HA1 3153  19.487   1.818  52.586  0.3412  0.9911 -0.9068
  132C14H8  HA2 3154  19.434   1.610  52.689  1.5286 -1.1192  0.0055
  132C14H8  HA3 3155  19.480   1.402  52.577 -0.5586 -0.0017  1.1685
  132C14H8  HA4 3156   0.080   1.400  52.359 -0.1202 -0.7298  1.6978
  132C14H8  CA8 3157   0.048   1.739  52.423  0.2200  0.0376  0.4119
  132C14H8  CA9 3158   0.285   1.757  52.073 -0.9316 -0.3476  0.3504
  132C14H8 CA10 3159   0.168   1.865  52.257 -0.5150 -0.0031  0.1313
  132C14H8 CA11 3160   0.085   1.864  52.373  0.0009  0.0927  0.5480
  132C14H8 CA12 3161   0.330   1.882  52.018  0.2373  0.1310 -0.0510
  132C14H8  HA5 3162   0.314   1.671  52.015  1.4451  0.5321  0.1892
  132C14H8 CA13 3163   0.214   1.989  52.206  0.0240  0.2450 -0.5911
  132C14H8  Br2 3164   0.055   2.019  52.465 -0.0231 -0.1749  0.2068
  132C14H8 CA14 3165   0.286   1.998  52.085 -0.3055 -0.3578  0.5486
  132C14H8  HA6 3166   0.392   1.887  51.930 -0.2904 -1.8138 -0.5711
  132C14H8  HA7 3167   0.184   2.086  52.244 -0.3504 -0.1310  0.0825
  132C14H8  HA8 3168   0.315   2.097  52.052  0.8772 -0.5418  1.0104
  133C14H8  Br1 3169   0.104   0.958  53.375 -0.0096  0.0055  0.0832
  133C14H8  CA1 3170  19.549   1.073  52.867  0.1457  0.0330 -0.0065
  133C14H8  CA2 3171  19.481   0.950  52.868  0.2452 -0.1745 -0.4001
  133C14H8  CA3 3172  19.456   0.877  52.981 -0.5118  0.5737 -0.0439
  133C14H8  CA4 3173  19.516   0.918  53.102  0.4244 -0.0204  0.2661
  133C14H8  CA5 3174   0.038   1.034  53.105 -0.1802  0.5969 -0.1826
  133C14H8  CA6 3175   0.099   1.075  53.229  0.2205 -0.9438  0.4769
  133C14H8  CA7 3176   0.160   1.204  53.241  0.2181  0.4291  0.9372
  133C14H8  HA1 3177  19.550   1.128  52.774 -0.1771 -0.8420 -0.5278
  133C14H8  HA2 3178  19.445   0.928  52.769 -1.2333  3.0655 -0.6579
  133C14H8  HA3 3179  19.395   0.788  52.982 -0.9618  0.8615  2.0648
  133C14H8  HA4 3180  19.490   0.853  53.185  0.2951 -1.3656 -0.8134
  133C14H8  CA8 3181   0.052   1.119  52.991  0.1620  0.9246  0.0061
  133C14H8  CA9 3182   0.215   1.245  53.366  0.2975  0.1795  0.5881
  133C14H8 CA10 3183   0.173   1.284  53.123 -0.3634  0.1309  0.1854
  133C14H8 CA11 3184   0.118   1.240  52.998 -0.4413 -0.3650 -0.4491
  133C14H8 CA12 3185   0.272   1.369  53.382  0.0809  0.5622 -0.3466
  133C14H8  HA5 3186   0.208   1.186  53.456 -0.6889  1.4450  1.3594
  133C14H8 CA13 3187   0.248   1.405  53.139  0.3038  0.0939  0.0980
  133C14H8  Br2 3188   0.127   1.353  52.851  0.1480  0.0134 -0.0744
  133C14H8 CA14 3189   0.298   1.449  53.265  0.5696 -0.0467 -0.0894
  133C14H8  HA6 3190   0.312   1.400  53.478  1.1090  1.6178 -1.0942
  133C14H8  HA7 3191   0.281   1.463  53.054 -0.0819  1.3605  0.8124
  133C14H8  HA8 3192   0.356   1.539  53.282 -0.1345  0.0609  1.8408
  134C14H8  Br1 3193   0.035   1.184  53.713  0.3328 -0.0575  0.3016
  134C14H8  CA1 3194  19.328   1.411  54.119  0.4493 -0.5324  0.1193
  134C14H8  CA2 3195  19.301   1.282  54.175  0.1903 -0.1287 -0.7931
  134C14H8  CA3 3196  19.348   1.171  54.100 -0.2716 -0.5207  0.3546
  134C14H8  CA4 3197  19.424   1.187  53.982 -0.0226 -0.4289 -0.1133
  134C14H8  CA5 3198  19.463   1.313  53.934  0.3578 -0.6800 -0.1522
  134C14H8  CA6 3199  19.542   1.330  53.821 -0.4851  0.1496  0.0547
  134C14H8  CA7 3200   0.029   1.463  53.779 -0.5552 -0.2085 -0.3426
  134C14H8  HA1 3201  19.288   1.500  54.163  2.6303  1.4150 -1.7179
  134C14H8  HA2 3202  19.236   1.273  54.260  0.5965 -0.1919 -0.4903
  134C14H8  HA3 3203  19.325   1.070  54.131  0.1468 -0.2969  1.4361
  134C14H8  HA4 3204  19.448   1.093  53.934  1.1337 -0.1535 -0.0810
  134C14H8  CA8 3205  19.422   1.426  54.014  0.0831  0.4520  0.3375
  134C14H8  CA9 3206   0.099   1.481  53.656  0.3307 -0.5163 -0.3672
  134C14H8 CA10 3207  19.540   1.579  53.849 -0.1075 -0.5913  0.1895
  134C14H8 CA11 3208  19.464   1.559  53.969 -0.5067 -0.1937  0.3437
  134C14H8 CA12 3209   0.129   1.615  53.614  0.4940  0.1041 -0.2701
  134C14H8  HA5 3210   0.130   1.402  53.590 -0.1386 -0.4280 -0.6910
  134C14H8 CA13 3211   0.017   1.711  53.805 -0.0178 -0.3933  0.6956
  134C14H8  Br2 3212  19.426   1.711  54.086 -0.0101 -0.1373 -0.0340
  134C14H8 CA14 3213   0.090   1.728  53.688 -0.2546  0.3861  0.2823
  134C14H8  HA6 3214   0.174   1.623  53.516  1.2522 -2.5216 -0.1612
  134C14H8  HA7 3215  19.546   1.804  53.854  0.1050  0.4084 -0.7445
  134C14H8  HA8 3216   0.114   1.827  53.654  0.4370  0.0361 -0.2379
  135C14H8  Br1 3217  19.478   0.661  54.951  0.2399  0.0224 -0.0688
  135C14H8  CA1 3218  19.369   0.775  54.442  0.4212 -0.2615 -0.1308
  135C14H8  CA2 3219  19.301   0.652  54.439 -0.3492  1.4334 -0.3639
  135C14H8  CA3 3220  19.276   0.585  54.551 -0.1408  0.4426 -0.0709
  135C14H8  CA4 3221  19.336   0.618  54.677 -0.3790 -0.6173 -0.1303
  135C14H8  CA5 3222  19.416   0.738  54.683  0.6713  0.3372 -0.6496
  135C14H8  CA6 3223  19.489   0.773  54.801  0.0052 -0.0162  0.5456
  135C14H8  CA7 3224   0.008   0.893  54.816 -0.2078  0.5160 -0.4456
  135C14H8  HA1 3225  19.382   0.830  54.350  0.3942 -0.1626 -0.0792
  135C14H8  HA2 3226  19.253   0.615  54.349  1.7386 -0.8177 -0.5999
  135C14H8  HA3 3227  19.217   0.495  54.546 -1.1955  1.1525 -0.6000
  135C14H8  HA4 3228  19.319   0.552  54.760  1.5595 -0.7206  0.2116
  135C14H8  CA8 3229  19.426   0.819  54.567 -0.1365 -0.6332 -0.2071
  135C14H8  CA9 3230   0.067   0.927  54.939  0.0509  0.0542 -0.6542
  135C14H8 CA10 3231   0.015   0.978  54.704  0.3563  0.1301 -0.1729
  135C14H8 CA11 3232  19.500   0.945  54.583  0.0416  0.6204  0.5329
  135C14H8 CA12 3233   0.131   1.052  54.952  0.1473  0.3568  0.1807
  135C14H8  HA5 3234   0.073   0.867  55.028  1.0711  0.4338 -0.4527
  135C14H8 CA13 3235   0.067   1.110  54.727 -0.1043  0.4703 -0.7743
  135C14H8  Br2 3236  19.482   1.080  54.446  0.0275 -0.0141  0.0153
  135C14H8 CA14 3237   0.129   1.145  54.850 -1.6641  0.3267  0.6387
  135C14H8  HA6 3238   0.179   1.078  55.046  2.3402 -1.2594 -0.4283
  135C14H8  HA7 3239   0.073   1.185  54.650  0.2359 -2.3286 -3.5744
  135C14H8  HA8 3240   0.175   1.243  54.851 -0.3585 -0.2799  1.0788
  136C14H8  Br1 3241  19.408   0.872  55.258  0.2296  0.0231  0.1263
  136C14H8  CA1 3242  19.127   1.067  55.678 -1.0044 -0.0266 -0.1102
  136C14H8  CA2 3243  19.106   0.933  55.716  0.3115 -0.2379  0.3587
  136C14H8  CA3 3244  19.158   0.828  55.637  0.0738 -0.3218 -0.1406
  136C14H8  CA4 3245  19.243   0.855  55.531 -0.2977  0.1155  0.4178
  136C14H8  CA5 3246  19.269   0.989  55.494 -0.9647 -0.5955 -0.6964
  136C14H8  CA6 3247  19.352   1.015  55.380 -0.3216 -0.1047 -0.2986
  136C14H8  CA7 3248  19.383   1.150  55.347 -0.1144  0.0230 -0.7463
  136C14H8  HA1 3249  19.076   1.137  55.743 -0.5523  0.1523  0.0550
  136C14H8  HA2 3250  19.040   0.914  55.799  1.7638 -1.7705  1.1627
  136C14H8  HA3 3251  19.128   0.727  55.659 -0.8141  0.3552  1.8276
  136C14H8  HA4 3252  19.272   0.768  55.473  0.2081  0.7390 -0.2675
  136C14H8  CA8 3253  19.217   1.098  55.572 -0.8085 -0.4941 -0.7957
  136C14H8  CA9 3254  19.470   1.175  55.237  0.3480 -0.3649 -0.3113
  136C14H8 CA10 3255  19.336   1.259  55.430 -1.1445  0.6285 -0.0062
  136C14H8 CA11 3256  19.254   1.231  55.541  0.6371 -0.2317 -0.1800
  136C14H8 CA12 3257  19.499   1.306  55.196  0.1998 -0.4048 -0.9926
  136C14H8  HA5 3258  19.522   1.101  55.178  0.1390 -1.0823  0.3813
  136C14H8 CA13 3259  19.375   1.390  55.390  0.1109 -0.3531  0.3582
  136C14H8  Br2 3260  19.207   1.369  55.667 -0.1539  0.2262  0.0991
  136C14H8 CA14 3261  19.457   1.412  55.277 -0.2832  0.2266 -0.2407
  136C14H8  HA6 3262   0.020   1.328  55.123  1.6082  1.2102  0.9311
  136C14H8  HA7 3263  19.353   1.481  55.444 -1.7925  0.5183 -1.8005
  136C14H8  HA8 3264  19.483   1.512  55.244  1.7648 -0.0286  0.5301
  137C14H8  Br1 3265   0.306   2.410  50.211 -0.1750 -0.0294  0.2151
  137C14H8  CA1 3266   0.210   2.559  49.694 -0.4297 -0.2859  0.2469
  137C14H8  CA2 3267   0.157   2.428  49.683 -0.2684 -0.9722  0.2827
  137C14H8  CA3 3268   0.145   2.347  49.795  0.1270  0.6389 -0.3523
  137C14H8  CA4 3269   0.191   2.384  49.925  0.0594  0.1621 -0.0322
  137C14H8  CA5 3270   0.252   2.512  49.942  0.5324  0.1160 -0.1746
  137C14H8  CA6 3271   0.315   2.542  50.068  0.1906 -0.2343 -0.3354
  137C14H8  CA7 3272   0.373   2.673  50.084  0.9059 -0.0498  0.1784
  137C14H8  HA1 3273   0.201   2.623  49.608 -0.7102  2.1197  2.0190
  137C14H8  HA2 3274   0.120   2.397  49.587 -0.0267  2.2520 -0.8785
  137C14H8  HA3 3275   0.092   2.256  49.770 -0.6423  0.4633  1.8186
  137C14H8  HA4 3276   0.182   2.305  49.999  2.2632 -0.2468 -0.1791
  137C14H8  CA8 3277   0.269   2.598  49.823  0.0920 -0.1688  0.3788
  137C14H8  CA9 3278   0.428   2.712  50.207  0.5628 -0.1366 -0.2038
  137C14H8 CA10 3279   0.384   2.759  49.968 -0.0849  0.1297  0.1270
  137C14H8 CA11 3280   0.330   2.727  49.845  0.5037 -0.1467  0.1001
  137C14H8 CA12 3281   0.498   2.835  50.218 -0.1654  0.4533 -0.1182
  137C14H8  HA5 3282   0.435   2.640  50.287 -0.9222  0.2567  0.3091
  137C14H8 CA13 3283   0.456   2.878  49.989 -0.3788  0.1595  1.0776
  137C14H8  Br2 3284   0.328   2.848  49.696  0.0658 -0.0302  0.1150
  137C14H8 CA14 3285   0.515   2.915  50.107  0.2604  0.6929 -0.6103
  137C14H8  HA6 3286   0.536   2.875  50.311 -0.6629  2.4088 -0.7265
  137C14H8  HA7 3287   0.479   2.947  49.909 -1.3865 -0.1447  0.5209
  137C14H8  HA8 3288   0.564   3.011  50.113  0.1254  0.6670  0.9280
  138C14H8  Br1 3289   0.240   2.645  50.564  0.1600  0.1013  0.1550
  138C14H8  CA1 3290   0.009   2.871  50.991 -0.7836 -0.1047  0.2008
  138C14H8  CA2 3291  19.535   2.737  51.027  0.7873 -0.4262  0.3857
  138C14H8  CA3 3292   0.022   2.631  50.954 -0.0849 -0.3291 -0.2970
  138C14H8  CA4 3293   0.106   2.652  50.837  0.0912  0.2940  0.0596
  138C14H8  CA5 3294   0.127   2.786  50.791  0.1385  0.0029 -0.0099
  138C14H8  CA6 3295   0.185   2.799  50.666  0.0525 -0.1206 -0.3568
  138C14H8  CA7 3296   0.223   2.932  50.625  0.0864  0.1190  0.1881
  138C14H8  HA1 3297  19.527   2.947  51.058  2.3264  0.9124  0.8369
  138C14H8  HA2 3298  19.473   2.724  51.114  2.3517  0.9392  1.7585
  138C14H8  HA3 3299  19.532   2.539  50.986 -1.3922  0.9662  1.6922
  138C14H8  HA4 3300   0.121   2.562  50.781 -2.1138  1.2753 -2.1804
  138C14H8  CA8 3301   0.087   2.896  50.870  0.3547  0.0147 -0.4564
  138C14H8  CA9 3302   0.301   2.952  50.512 -0.3349  0.3687  0.4291
  138C14H8 CA10 3303   0.189   3.046  50.705  0.3546 -0.1047 -0.0001
  138C14H8 CA11 3304   0.114   3.028  50.828 -0.3298 -0.1044  0.1752
  138C14H8 CA12 3305   0.340   3.083  50.479  0.6045  0.1006  0.9191
  138C14H8  HA5 3306   0.340   2.874  50.449 -2.5155 -1.0800  0.8429
  138C14H8 CA13 3307   0.224   3.183  50.667 -0.3904 -0.1644 -0.4882
  138C14H8  Br2 3308   0.070   3.170  50.950 -0.2675  0.0316  0.0556
  138C14H8 CA14 3309   0.301   3.194  50.555  0.1938  0.6244  0.2566
  138C14H8  HA6 3310   0.388   3.109  50.385 -3.4545 -1.1329 -1.6351
  138C14H8  HA7 3311   0.197   3.272  50.721 -0.6498 -1.0428  0.8612
  138C14H8  HA8 3312   0.326   3.294  50.522 -2.9480  1.4475  0.1552
  139C14H8  Br1 3313   0.101   2.159  51.803 -0.3490  0.1108  0.0364
  139C14H8  CA1 3314   0.028   2.255  51.280 -0.5680 -0.4074  0.0820
  139C14H8  CA2 3315  19.515   2.131  51.271 -0.2725  0.4485 -0.4749
  139C14H8  CA3 3316  19.502   2.046  51.385  0.7803 -0.1460 -0.6926
  139C14H8  CA4 3317   0.008   2.088  51.506  0.2649  0.4351  0.4420
  139C14H8  CA5 3318   0.078   2.216  51.516 -0.0640 -0.5252 -0.3825
  139C14H8  CA6 3319   0.136   2.261  51.643  0.2489 -0.1643 -0.2643
  139C14H8  CA7 3320   0.216   2.381  51.648  0.2470 -0.5647  0.2038
  139C14H8  HA1 3321   0.029   2.321  51.195 -0.3532  1.2077  1.3140
  139C14H8  HA2 3322  19.463   2.112  51.178 -0.2062  0.2500 -0.4731
  139C14H8  HA3 3323  19.432   1.963  51.384  1.4026 -0.7320  1.4337
  139C14H8  HA4 3324  19.553   2.030  51.596  1.0631 -0.8726 -0.2861
  139C14H8  CA8 3325   0.091   2.299  51.401 -0.8161 -0.3814 -0.4515
  139C14H8  CA9 3326   0.273   2.427  51.769  0.0693  0.3323 -0.0176
  139C14H8 CA10 3327   0.227   2.461  51.530 -0.0257 -0.4593  0.3153
  139C14H8 CA11 3328   0.165   2.421  51.412  0.2401  0.1166 -0.1857
  139C14H8 CA12 3329   0.342   2.552  51.777 -0.4026 -0.7424  0.0325
  139C14H8  HA5 3330   0.266   2.375  51.863  0.6639 -0.3974 -0.3709
  139C14H8 CA13 3331   0.303   2.581  51.540  0.4574 -0.6082 -0.3992
  139C14H8  Br2 3332   0.172   2.536  51.260 -0.0416  0.2345  0.3488
  139C14H8 CA14 3333   0.356   2.626  51.661 -0.3111  0.4655 -0.7384
  139C14H8  HA6 3334   0.381   2.592  51.870 -2.2982  0.0618  0.5044
  139C14H8  HA7 3335   0.333   2.631  51.450  3.7451 -0.0723  0.9145
  139C14H8  HA8 3336   0.412   2.718  51.667  0.6623 -0.2104  0.9616
  140C14H8  Br1 3337   0.048   2.367  52.141 -0.1326  0.0112 -0.2469
  140C14H8  CA1 3338  19.365   2.588  52.568  0.6592 -0.2584 -0.7153
  140C14H8  CA2 3339  19.340   2.456  52.615  0.3079  0.6361 -0.7238
  140C14H8  CA3 3340  19.372   2.347  52.533 -0.0979 -0.2793  0.3613
  140C14H8  CA4 3341  19.442   2.367  52.409 -0.0563 -0.1102  0.0665
  140C14H8  CA5 3342  19.480   2.494  52.367 -0.1138 -0.5913 -0.0537
  140C14H8  CA6 3343  19.555   2.512  52.251  0.0965 -0.0859 -0.0061
  140C14H8  CA7 3344   0.042   2.640  52.205 -0.2806  0.0009 -0.1949
  140C14H8  HA1 3345  19.329   2.673  52.624  1.0797 -0.5901  0.0614
  140C14H8  HA2 3346  19.275   2.449  52.700 -0.4674  1.1636 -1.2628
  140C14H8  HA3 3347  19.341   2.248  52.562 -2.1379  0.5574  1.1220
  140C14H8  HA4 3348  19.463   2.274  52.358  1.4642 -0.0386  0.5304
  140C14H8  CA8 3349  19.439   2.606  52.444 -0.0998 -0.5253 -0.4094
  140C14H8  CA9 3350   0.116   2.661  52.088  0.0759  0.3654  0.3794
  140C14H8 CA10 3351  19.554   2.756  52.282 -0.7072 -0.1399 -0.3820
  140C14H8 CA11 3352  19.482   2.736  52.403  0.1434 -0.2075  0.2246
  140C14H8 CA12 3353   0.145   2.787  52.041 -0.1107  0.2528  0.3513
  140C14H8  HA5 3354   0.154   2.577  52.032  1.5947  0.4861  1.1968
  140C14H8 CA13 3355   0.035   2.884  52.235 -0.7846  0.1571  0.6267
  140C14H8  Br2 3356  19.428   2.886  52.514 -0.0417  0.1975 -0.0294
  140C14H8 CA14 3357   0.105   2.901  52.114  0.4106 -0.1359 -0.2191
  140C14H8  HA6 3358   0.207   2.794  51.953  0.7354  0.5498  0.9688
  140C14H8  HA7 3359   0.005   2.970  52.294 -2.9359  0.6918 -1.1708
  140C14H8  HA8 3360   0.135   3.002  52.087 -1.0389  0.8013  1.5477
  141C14H8  Br1 3361  19.443   1.847  53.384  0.0724 -0.3687  0.0562
  141C14H8  CA1 3362  19.400   1.927  52.860  0.0308 -0.0892  0.3720
  141C14H8  CA2 3363  19.318   1.816  52.862 -0.1990 -0.6055 -0.2694
  141C14H8  CA3 3364  19.299   1.737  52.977  0.5591 -0.0548 -0.2822
  141C14H8  CA4 3365  19.345   1.778  53.102 -1.2806  0.2115  0.4109
  141C14H8  CA5 3366  19.424   1.897  53.102 -0.1684  0.1784  0.3460
  141C14H8  CA6 3367  19.480   1.940  53.222  0.0751  0.3945  0.0163
  141C14H8  CA7 3368  19.548   2.067  53.230  0.1198 -0.7613  0.1083
  141C14H8  HA1 3369  19.417   1.985  52.771  1.0870 -0.2434  0.4643
  141C14H8  HA2 3370  19.269   1.777  52.774 -1.1447 -0.3087  0.1169
  141C14H8  HA3 3371  19.250   1.641  52.968 -1.9244  1.0263  1.3056
  141C14H8  HA4 3372  19.328   1.711  53.184  0.3190  0.1793  0.7212
  141C14H8  CA8 3373  19.447   1.974  52.984 -0.2165  0.1173  0.7223
  141C14H8  CA9 3374   0.047   2.111  53.355  0.1369  0.1611  0.7873
  141C14H8 CA10 3375   0.016   2.144  53.115 -0.7166 -0.0187  1.0557
  141C14H8 CA11 3376  19.519   2.100  52.991  0.3253 -0.4365 -0.4473
  141C14H8 CA12 3377   0.111   2.232  53.364 -0.3853 -0.0326 -0.1628
  141C14H8  HA5 3378   0.053   2.051  53.445  0.5179  0.8220  1.2177
  141C14H8 CA13 3379   0.089   2.266  53.120  0.0511  0.3030  0.7671
  141C14H8  Br2 3380  19.517   2.226  52.840 -0.0038 -0.2321  0.1322
  141C14H8 CA14 3381   0.133   2.310  53.246 -0.0921 -0.4053 -0.8291
  141C14H8  HA6 3382   0.161   2.250  53.459  1.3062 -2.1931 -0.6014
  141C14H8  HA7 3383   0.108   2.338  53.042 -1.2448  1.0878  1.1398
  141C14H8  HA8 3384   0.188   2.402  53.233 -0.7606  0.1148 -0.0020
  142C14H8  Br1 3385  19.410   2.063  53.710 -0.0800 -0.2050 -0.0161
  142C14H8  CA1 3386  19.161   2.281  54.132  1.1217  0.1947 -0.0145
  142C14H8  CA2 3387  19.138   2.151  54.176  0.1107  0.8091 -0.9387
  142C14H8  CA3 3388  19.187   2.039  54.108  0.4907 -0.0847 -0.7072
  142C14H8  CA4 3389  19.252   2.057  53.981  0.5690  0.3396 -0.6851
  142C14H8  CA5 3390  19.281   2.187  53.934  0.5720  0.5772 -0.8462
  142C14H8  CA6 3391  19.360   2.208  53.819  0.1060  0.5030 -0.6073
  142C14H8  CA7 3392  19.403   2.335  53.779  0.0767  0.0711 -0.4127
  142C14H8  HA1 3393  19.118   2.359  54.193 -0.0819 -0.0930 -0.4945
  142C14H8  HA2 3394  19.075   2.139  54.262 -1.2660 -0.7455 -2.1332
  142C14H8  HA3 3395  19.180   1.941  54.154 -1.6097  1.1235  1.6386
  142C14H8  HA4 3396  19.300   1.967  53.945 -1.3052 -0.9714  0.0106
  142C14H8  CA8 3397  19.239   2.296  54.013 -0.5103  0.0254  0.9947
  142C14H8  CA9 3398  19.486   2.359  53.670  0.3854  0.3887 -0.1680
  142C14H8 CA10 3399  19.354   2.447  53.857 -0.5895 -0.5696 -0.2606
  142C14H8 CA11 3400  19.271   2.426  53.967  0.4492 -0.6587 -0.0291
  142C14H8 CA12 3401  19.525   2.493  53.638 -0.1541  0.5199  0.6061
  142C14H8  HA5 3402  19.518   2.278  53.605  0.5268 -0.2048  0.6346
  142C14H8 CA13 3403  19.398   2.581  53.819 -0.7531  0.1241  0.5710
  142C14H8  Br2 3404  19.227   2.574  54.077 -0.1127 -0.1480  0.2616
  142C14H8 CA14 3405  19.477   2.604  53.711  0.8893 -0.0037  0.5454
  142C14H8  HA6 3406   0.024   2.502  53.545 -0.7023 -1.3700  0.0696
  142C14H8  HA7 3407  19.362   2.669  53.871 -1.2101 -0.8444  1.9376
  142C14H8  HA8 3408  19.486   2.705  53.676  0.7175  0.0628  0.6895
  143C14H8  Br1 3409  19.325   1.530  54.933  0.1585 -0.3913  0.2225
  143C14H8  CA1 3410  19.206   1.685  54.431  0.5539  0.4784  0.2687
  143C14H8  CA2 3411  19.139   1.559  54.415  0.0713 -0.2703 -0.3303
  143C14H8  CA3 3412  19.121   1.479  54.525  0.2235 -0.5964 -0.2740
  143C14H8  CA4 3413  19.179   1.509  54.651  0.5512  0.4999  0.3700
  143C14H8  CA5 3414  19.256   1.627  54.666 -0.3294  0.0632  0.6994
  143C14H8  CA6 3415  19.324   1.658  54.794  0.0099  0.8743  0.5653
  143C14H8  CA7 3416  19.399   1.780  54.802  0.6681 -0.5363  1.0475
  143C14H8  HA1 3417  19.215   1.748  54.344  3.5082 -0.5975 -0.2732
  143C14H8  HA2 3418  19.102   1.524  54.319 -1.0226 -1.1324  0.3945
  143C14H8  HA3 3419  19.058   1.392  54.510 -0.2737  0.0090 -1.7717
  143C14H8  HA4 3420  19.159   1.447  54.738 -1.6053  2.4393  1.3112
  143C14H8  CA8 3421  19.267   1.718  54.557 -0.1598 -0.2774  0.4949
  143C14H8  CA9 3422  19.463   1.815  54.922 -1.0194 -0.4757 -0.2624
  143C14H8 CA10 3423  19.408   1.867  54.693  0.6706  0.0776  0.5399
  143C14H8 CA11 3424  19.339   1.844  54.574 -0.2125  0.2737  0.2124
  143C14H8 CA12 3425  19.535   1.935  54.931 -0.6721  0.3757  0.3230
  143C14H8  HA5 3426  19.470   1.764  55.017 -0.5411  0.7186  0.3456
  143C14H8 CA13 3427  19.486   1.984  54.705 -0.6992 -0.7907  0.3021
  143C14H8  Br2 3428  19.343   1.981  54.432  0.2689 -0.0854 -0.3862
  143C14H8 CA14 3429  19.547   2.023  54.826  0.0959  0.3795  0.7347
  143C14H8  HA6 3430   0.030   1.951  55.025  1.5836 -0.6214 -0.6716
  143C14H8  HA7 3431  19.488   2.055  54.623 -0.9436  0.7469  1.6111
  143C14H8  HA8 3432   0.050   2.114  54.831 -0.4367  0.8853 -1.6515
  144C14H8  Br1 3433  19.239   1.766  55.243 -0.1952 -0.0365  0.1040
  144C14H8  CA1 3434  19.005   1.956  55.687  0.0355  0.7827  0.0852
  144C14H8  CA2 3435  18.968   1.823  55.722 -0.5761 -0.0553  0.4357
  144C14H8  CA3 3436  19.023   1.717  55.652 -0.4616  0.0982  0.4684
  144C14H8  CA4 3437  19.107   1.742  55.537 -0.3004 -0.2227 -0.3719
  144C14H8  CA5 3438  19.127   1.875  55.492 -0.2257 -0.3402  1.0527
  144C14H8  CA6 3439  19.199   1.905  55.372  0.1159 -0.1533  0.7911
  144C14H8  CA7 3440  19.231   2.038  55.338  0.8112 -0.4659 -0.2066
  144C14H8  HA1 3441  18.964   2.036  55.748  0.3186  1.0598 -0.0805
  144C14H8  HA2 3442  18.924   1.810  55.820 -1.3770  0.7473  0.1887
  144C14H8  HA3 3443  19.016   1.617  55.694  3.6834 -1.3195 -1.8694
  144C14H8  HA4 3444  19.138   1.658  55.477  1.1523  0.3407 -0.4243
  144C14H8  CA8 3445  19.086   1.983  55.571 -0.7744 -0.0235 -0.2187
  144C14H8  CA9 3446  19.308   2.068  55.227  0.8192 -0.1591 -0.7061
  144C14H8 CA10 3447  19.192   2.144  55.425 -0.3417 -0.7445 -0.2505
  144C14H8 CA11 3448  19.115   2.117  55.544 -0.3617 -0.1769  0.4974
  144C14H8 CA12 3449  19.337   2.199  55.197 -0.2688 -0.1601 -0.5950
  144C14H8  HA5 3450  19.339   1.996  55.152 -0.0684  1.6376 -2.8601
  144C14H8 CA13 3451  19.229   2.279  55.398  0.2813 -0.0613  0.2460
  144C14H8  Br2 3452  19.072   2.260  55.668 -0.3391 -0.1574  0.0172
  144C14H8 CA14 3453  19.297   2.303  55.282 -0.1450  0.0636  1.1893
  144C14H8  HA6 3454  19.399   2.224  55.112  0.4670  0.0300  0.0057
  144C14H8  HA7 3455  19.210   2.364  55.461  0.8501  0.1548  0.1265
  144C14H8  HA8 3456  19.329   2.404  55.260 -0.5316 -0.2707 -0.9302
  145C14H8  Br1 3457   0.162   3.330  50.237  0.3728 -0.2312  0.2081
  145C14H8  CA1 3458   0.053   3.429  49.711 -0.3370 -0.9250 -0.5596
  145C14H8  CA2 3459  19.528   3.319  49.709  0.0304  0.1063 -0.1343
  145C14H8  CA3 3460  19.517   3.246  49.831 -1.2190  0.7419 -0.1129
  145C14H8  CA4 3461   0.041   3.271  49.945  0.2200  0.0128 -0.0511
  145C14H8  CA5 3462   0.114   3.393  49.950 -0.2088 -0.2078  0.1763
  145C14H8  CA6 3463   0.172   3.440  50.078  0.2726 -1.0328 -0.1161
  145C14H8  CA7 3464   0.238   3.565  50.078 -0.5133 -0.8959 -0.6019
  145C14H8  HA1 3465   0.056   3.480  49.615 -0.7436  1.4727  0.6674
  145C14H8  HA2 3466  19.472   3.291  49.620  1.2503  0.6926 -1.1018
  145C14H8  HA3 3467  19.451   3.160  49.827 -2.4312  1.5764  1.5859
  145C14H8  HA4 3468   0.027   3.202  50.026 -1.7244  0.6286  0.1652
  145C14H8  CA8 3469   0.121   3.473  49.832  0.0067  0.2685 -0.1683
  145C14H8  CA9 3470   0.305   3.612  50.193 -0.2785 -0.3403 -0.3505
  145C14H8 CA10 3471   0.247   3.645  49.958 -0.7405  0.4446  0.4421
  145C14H8 CA11 3472   0.191   3.597  49.839 -0.0678  0.1429 -0.2253
  145C14H8 CA12 3473   0.383   3.728  50.198  0.4083 -0.2086 -0.3938
  145C14H8  HA5 3474   0.305   3.565  50.291  0.4492 -0.4989 -0.4257
  145C14H8 CA13 3475   0.326   3.765  49.968  0.0584  0.5275 -0.1027
  145C14H8  Br2 3476   0.207   3.704  49.684 -0.1074  0.0036  0.0803
  145C14H8 CA14 3477   0.383   3.810  50.085 -0.3817 -0.0534  0.6109
  145C14H8  HA6 3478   0.444   3.756  50.283  0.4992  2.8097 -1.3869
  145C14H8  HA7 3479   0.337   3.828  49.880 -2.2115  0.2307 -0.6285
  145C14H8  HA8 3480   0.445   3.899  50.080  0.5944 -0.8202 -1.3013
  146C14H8  Br1 3481   0.093   3.530  50.566  0.1998 -0.0545 -0.1473
  146C14H8  CA1 3482  19.415   3.763  50.981 -0.0744  0.3055  0.3989
  146C14H8  CA2 3483  19.386   3.631  51.031  0.3792 -0.5435 -0.0199
  146C14H8  CA3 3484  19.435   3.521  50.963 -0.0362 -0.2276  0.1097
  146C14H8  CA4 3485  19.498   3.537  50.840 -0.1803  0.1995 -0.0103
  146C14H8  CA5 3486  19.521   3.665  50.785 -0.3069  0.0070 -0.2022
  146C14H8  CA6 3487   0.038   3.680  50.667  0.4348  0.4160 -0.4000
  146C14H8  CA7 3488   0.077   3.808  50.617 -0.2323 -0.2280 -1.0215
  146C14H8  HA1 3489  19.376   3.845  51.039  1.3128  1.5348 -0.3855
  146C14H8  HA2 3490  19.341   3.615  51.128  0.1519 -0.5139 -0.1183
  146C14H8  HA3 3491  19.406   3.421  50.991  2.4514 -1.3688 -1.2259
  146C14H8  HA4 3492  19.507   3.447  50.781  0.3140  0.8392 -0.9391
  146C14H8  CA8 3493  19.485   3.780  50.857  0.3373 -0.3232 -0.3823
  146C14H8  CA9 3494   0.156   3.827  50.499 -0.2516  0.4685 -0.3093
  146C14H8 CA10 3495   0.028   3.923  50.694  0.5035  0.0390  0.4243
  146C14H8 CA11 3496  19.513   3.908  50.811 -0.0315 -0.0741 -0.7422
  146C14H8 CA12 3497   0.198   3.962  50.462  0.3803  0.2303 -0.1881
  146C14H8  HA5 3498   0.188   3.749  50.432 -2.4029 -0.1272 -0.6831
  146C14H8 CA13 3499   0.077   4.053  50.652  0.3383 -0.2125  0.0170
  146C14H8  Br2 3500  19.459   4.061  50.915 -0.3222  0.1356 -0.2248
  146C14H8 CA14 3501   0.154   4.073  50.534 -0.2110 -0.3688  0.2677
  146C14H8  HA6 3502   0.250   3.974  50.368 -0.5436  0.5201 -0.6724
  146C14H8  HA7 3503   0.057   4.143  50.709 -1.3027 -0.4084 -0.2231
  146C14H8  HA8 3504   0.177   4.174  50.503 -0.5222 -0.4531 -0.2368
  147C14H8  Br1 3505  19.499   3.013  51.815  0.4546  0.0864 -0.0146
  147C14H8  CA1 3506  19.441   3.113  51.293 -0.0972 -0.5313  0.4093
  147C14H8  CA2 3507  19.371   2.988  51.285 -0.3204  0.0253  0.2760
  147C14H8  CA3 3508  19.365   2.907  51.393 -0.8108  0.3979 -0.8551
  147C14H8  CA4 3509  19.413   2.950  51.525  0.8783  0.5438  0.3469
  147C14H8  CA5 3510  19.476   3.080  51.533 -0.2179 -0.3088 -0.5631
  147C14H8  CA6 3511  19.526   3.124  51.661  0.1300  0.0318 -0.0113
  147C14H8  CA7 3512   0.042   3.252  51.672 -0.2014  0.7499 -0.6108
  147C14H8  HA1 3513  19.462   3.165  51.201  0.4599 -0.2831  0.6802
  147C14H8  HA2 3514  19.325   2.957  51.193  0.9194 -0.2044 -0.2725
  147C14H8  HA3 3515  19.313   2.813  51.382 -1.5983  0.7274 -0.0206
  147C14H8  HA4 3516  19.389   2.884  51.607 -1.3058 -0.6696 -1.2048
  147C14H8  CA8 3517  19.490   3.166  51.419 -0.1926 -0.4066  0.5711
  147C14H8  CA9 3518   0.096   3.298  51.795 -0.1813  0.1302 -0.1256
  147C14H8 CA10 3519   0.060   3.330  51.552  0.9263 -0.2211  0.0626
  147C14H8 CA11 3520  19.548   3.294  51.429  0.1504  0.3221 -0.4389
  147C14H8 CA12 3521   0.173   3.420  51.804 -0.1899 -0.3466  0.3039
  147C14H8  HA5 3522   0.093   3.232  51.881  1.2287  1.6961  1.1563
  147C14H8 CA13 3523   0.137   3.449  51.568  0.6088  0.1824 -0.6587
  147C14H8  Br2 3524   0.018   3.403  51.279  0.3030 -0.1850 -0.3364
  147C14H8 CA14 3525   0.203   3.489  51.688 -0.0313  0.0538 -0.1641
  147C14H8  HA6 3526   0.225   3.443  51.896  2.0668 -1.1057 -0.7392
  147C14H8  HA7 3527   0.160   3.506  51.479 -0.9260  2.4280  0.3420
  147C14H8  HA8 3528   0.279   3.565  51.701  0.2444 -0.4675  1.4409
  148C14H8  Br1 3529  19.448   3.223  52.174 -0.2385 -0.1328 -0.0284
  148C14H8  CA1 3530  19.196   3.487  52.563  0.2023 -0.2436 -0.3534
  148C14H8  CA2 3531  19.163   3.362  52.617  0.5924  0.2329  0.2798
  148C14H8  CA3 3532  19.197   3.246  52.551  0.2665 -0.3850 -0.2220
  148C14H8  CA4 3533  19.270   3.253  52.430  0.0090  0.3673  0.4983
  148C14H8  CA5 3534  19.308   3.375  52.368 -0.1574  0.3350 -1.2206
  148C14H8  CA6 3535  19.386   3.383  52.254 -0.5628 -0.9753  0.2631
  148C14H8  CA7 3536  19.425   3.507  52.200 -0.9781  0.2647 -0.5057
  148C14H8  HA1 3537  19.171   3.573  52.623  0.6477 -0.8504  0.7072
  148C14H8  HA2 3538  19.103   3.359  52.707 -0.2271 -5.1058 -0.2792
  148C14H8  HA3 3539  19.163   3.152  52.591  1.5892 -0.5912  0.4358
  148C14H8  HA4 3540  19.286   3.157  52.383 -0.7860 -0.0439  1.0345
  148C14H8  CA8 3541  19.272   3.495  52.444 -0.0685  0.3410  0.1495
  148C14H8  CA9 3542  19.514   3.520  52.088 -0.1207  0.3449 -0.3533
  148C14H8 CA10 3543  19.398   3.630  52.272 -0.2859  0.6693  0.1496
  148C14H8 CA11 3544  19.323   3.615  52.394 -0.1056 -0.4124 -0.0948
  148C14H8 CA12 3545  19.551   3.649  52.045 -0.8632  0.2342 -0.2063
  148C14H8  HA5 3546  19.548   3.438  52.028  0.1510  0.1173  0.1055
  148C14H8 CA13 3547  19.442   3.755  52.223  0.8999 -0.1841 -0.4409
  148C14H8  Br2 3548  19.264   3.776  52.484  0.2755  0.0254 -0.0514
  148C14H8 CA14 3549  19.513   3.766  52.107  0.4123 -0.5243 -0.5580
  148C14H8  HA6 3550   0.057   3.652  51.956 -1.2016  0.6756 -0.4235
  148C14H8  HA7 3551  19.415   3.841  52.282 -2.7635 -0.6828 -1.2585
  148C14H8  HA8 3552  19.553   3.859  52.069  0.4044  0.0902  0.9286
  149C14H8  Br1 3553  19.330   2.698  53.371  0.0367 -0.0614  0.3325
  149C14H8  CA1 3554  19.222   2.815  52.872  0.6316 -0.6442 -0.1219
  149C14H8  CA2 3555  19.153   2.697  52.862 -0.2874  0.0754 -0.4036
  149C14H8  CA3 3556  19.147   2.607  52.977  0.5769 -0.4339 -0.0203
  149C14H8  CA4 3557  19.202   2.655  53.095  0.3387  0.3195 -0.1097
  149C14H8  CA5 3558  19.272   2.779  53.101  0.0478  0.0635 -0.0843
  149C14H8  CA6 3559  19.332   2.817  53.224 -0.5411  0.7795  0.2769
  149C14H8  CA7 3560  19.402   2.941  53.232  0.3027 -0.8129 -0.5886
  149C14H8  HA1 3561  19.229   2.864  52.776 -1.3846  0.7017  0.3889
  149C14H8  HA2 3562  19.104   2.677  52.768 -1.1226 -0.6999  0.1905
  149C14H8  HA3 3563  19.099   2.511  52.966  1.9222 -0.9532 -1.7920
  149C14H8  HA4 3564  19.188   2.585  53.176 -3.4700  0.9099 -0.1902
  149C14H8  CA8 3565  19.289   2.859  52.985 -0.3439 -0.1538 -0.1104
  149C14H8  CA9 3566  19.452   2.980  53.360 -0.7106 -0.1111 -0.5346
  149C14H8 CA10 3567  19.419   3.024  53.115  0.5526  0.8635  0.0461
  149C14H8 CA11 3568  19.357   2.986  52.995 -0.3790  0.2537 -0.3823
  149C14H8 CA12 3569  19.520   3.100  53.373 -0.3014  0.5773  0.0111
  149C14H8  HA5 3570  19.441   2.926  53.453 -1.7064  0.7815 -0.1221
  149C14H8 CA13 3571  19.489   3.149  53.131  0.2085  0.3242  0.1726
  149C14H8  Br2 3572  19.377   3.084  52.835  0.1615  0.1117  0.3973
  149C14H8 CA14 3573  19.528   3.190  53.258 -0.7803  0.4404 -0.1404
  149C14H8  HA6 3574   0.007   3.140  53.463  0.2521 -0.5603  0.2693
  149C14H8  HA7 3575  19.514   3.214  53.049 -0.4188 -1.7269 -1.7045
  149C14H8  HA8 3576   0.027   3.284  53.267 -0.0705 -0.0654  1.0298
  150C14H8  Br1 3577  19.243   2.925  53.719 -0.2627  0.0934 -0.0503
  150C14H8  CA1 3578  19.021   3.182  54.128  0.1330  0.4891 -0.5765
  150C14H8  CA2 3579  18.985   3.052  54.185  0.4485 -0.8917  0.6895
  150C14H8  CA3 3580  19.027   2.931  54.122 -0.3995 -0.6492 -0.4815
  150C14H8  CA4 3581  19.101   2.941  54.002 -0.1447 -0.0741 -0.0540
  150C14H8  CA5 3582  19.141   3.066  53.949  0.8245 -0.3168  0.4202
  150C14H8  CA6 3583  19.218   3.081  53.826 -0.0537 -0.2930  0.3723
  150C14H8  CA7 3584  19.259   3.208  53.780 -0.0509  0.1904  0.0205
  150C14H8  HA1 3585  18.988   3.271  54.180 -3.7867 -0.2467 -1.6414
  150C14H8  HA2 3586  18.922   3.044  54.272  0.0337 -0.4732  0.4321
  150C14H8  HA3 3587  18.993   2.837  54.161  1.9472 -1.8717 -1.2977
  150C14H8  HA4 3588  19.124   2.842  53.966  0.8456  1.0089 -2.4823
  150C14H8  CA8 3589  19.103   3.186  54.015  0.4167 -0.1919  0.4482
  150C14H8  CA9 3590  19.339   3.220  53.662  0.5642 -0.1083  0.3000
  150C14H8 CA10 3591  19.217   3.326  53.843  0.2079 -0.2674  0.8032
  150C14H8 CA11 3592  19.141   3.320  53.966 -0.2426 -0.1904 -1.0486
  150C14H8 CA12 3593  19.357   3.340  53.598 -0.2167  0.4541 -0.5424
  150C14H8  HA5 3594  19.376   3.132  53.611 -0.8552 -0.7779  0.3987
  150C14H8 CA13 3595  19.248   3.450  53.787 -0.6784  0.4312  0.4148
  150C14H8  Br2 3596  19.092   3.479  54.064 -0.0058  0.0161  0.2127
  150C14H8 CA14 3597  19.319   3.455  53.665 -0.8072  0.3196  0.8100
  150C14H8  HA6 3598  19.425   3.342  53.514  1.6240 -0.3088  0.8613
  150C14H8  HA7 3599  19.217   3.543  53.832 -3.0843 -0.3873  0.5159
  150C14H8  HA8 3600  19.354   3.545  53.615  0.9997 -1.0875 -0.5201
  151C14H8  Br1 3601  19.164   2.401  54.953 -0.0867 -0.2616 -0.1455
  151C14H8  CA1 3602  19.029   2.502  54.441  0.2492 -0.9455  0.1734
  151C14H8  CA2 3603  18.951   2.388  54.448 -0.4624 -0.2396 -0.4800
  151C14H8  CA3 3604  18.941   2.312  54.569  0.1850  0.9250  0.3721
  151C14H8  CA4 3605  19.000   2.357  54.685 -0.2119 -0.7196 -0.7171
  151C14H8  CA5 3606  19.081   2.476  54.682  0.6579 -0.9624 -0.1882
  151C14H8  CA6 3607  19.159   2.519  54.794 -0.1199 -0.6426 -0.6328
  151C14H8  CA7 3608  19.220   2.648  54.795  0.4109 -0.3546  0.1677
  151C14H8  HA1 3609  19.035   2.554  54.347 -0.4726 -0.6910  0.2738
  151C14H8  HA2 3610  18.891   2.351  54.366 -3.1517 -0.7189  1.6577
  151C14H8  HA3 3611  18.889   2.218  54.576  0.1047  1.1044  2.1458
  151C14H8  HA4 3612  18.985   2.302  54.777 -2.3971 -0.7584 -1.0595
  151C14H8  CA8 3613  19.086   2.555  54.561 -0.0807 -0.1148  0.3918
  151C14H8  CA9 3614  19.281   2.693  54.912 -0.3466  0.3870  0.4072
  151C14H8 CA10 3615  19.220   2.730  54.678  0.1417 -0.9666 -0.2627
  151C14H8 CA11 3616  19.154   2.683  54.558  0.2213  0.1192  0.2162
  151C14H8 CA12 3617  19.355   2.814  54.919 -0.0973 -0.6692 -0.0434
  151C14H8  HA5 3618  19.298   2.633  55.000  1.7531  2.1491  1.2683
  151C14H8 CA13 3619  19.285   2.857  54.685  0.1331 -0.1363  0.3325
  151C14H8  Br2 3620  19.170   2.782  54.400  0.1110  0.4751 -0.2418
  151C14H8 CA14 3621  19.351   2.897  54.801 -0.9250  0.2377  0.4278
  151C14H8  HA6 3622  19.421   2.849  54.997  2.1415  1.8669 -2.9328
  151C14H8  HA7 3623  19.306   2.916  54.597 -0.4764  1.6782  1.4022
  151C14H8  HA8 3624  19.408   2.989  54.799 -0.1386 -0.2596 -0.6291
  152C14H8  Br1 3625  19.084   2.627  55.247  0.2513 -0.1369  0.3515
  152C14H8  CA1 3626  18.825   2.808  55.676 -0.1199  0.3011 -0.0829
  152C14H8  CA2 3627  18.796   2.677  55.710 -0.0300 -0.6363  0.3581
  152C14H8  CA3 3628  18.853   2.571  55.633  0.5229  0.0969 -0.4319
  152C14H8  CA4 3629  18.933   2.597  55.521  0.8278  0.6071 -0.8639
  152C14H8  CA5 3630  18.965   2.732  55.489  0.0536  0.2608  0.2856
  152C14H8  CA6 3631  19.048   2.761  55.373  0.6053 -0.4223 -0.5307
  152C14H8  CA7 3632  19.092   2.894  55.348 -0.5929  0.0276  0.0433
  152C14H8  HA1 3633  18.768   2.875  55.739  0.7066  0.3321  0.6365
  152C14H8  HA2 3634  18.728   2.654  55.790  1.2539  0.0929  1.6598
  152C14H8  HA3 3635  18.822   2.470  55.655  1.2203  0.0123  0.2003
  152C14H8  HA4 3636  18.975   2.512  55.468  1.9026  0.9723 -0.6122
  152C14H8  CA8 3637  18.912   2.841  55.566  0.4842  0.4039  0.3306
  152C14H8  CA9 3638  19.170   2.923  55.232 -0.0132 -0.2366  0.5396
  152C14H8 CA10 3639  19.042   2.999  55.426  0.3111 -0.6972  0.0342
  152C14H8 CA11 3640  18.950   2.971  55.531  0.1464 -0.8722  0.6965
  152C14H8 CA12 3641  19.214   3.056  55.209 -0.6387 -0.2412 -0.4163
  152C14H8  HA5 3642  19.214   2.857  55.158 -0.5570  0.0494 -0.0413
  152C14H8 CA13 3643  19.084   3.134  55.401  0.3194 -0.2028  0.5234
  152C14H8  Br2 3644  18.895   3.117  55.648  0.1085 -0.0687  0.1364
  152C14H8 CA14 3645  19.171   3.163  55.297 -0.4111  0.0600  0.3450
  152C14H8  HA6 3646  19.287   3.077  55.132  1.5566  0.6126  1.8392
  152C14H8  HA7 3647  19.062   3.214  55.470 -2.0773 -1.1396  0.8608
  152C14H8  HA8 3648  19.209   3.263  55.287 -2.7044  0.7361 -2.3734
  153C14H8  Br1 3649  19.549   4.212  50.240  0.0534  0.1189 -0.1028
  153C14H8  CA1 3650  19.427   4.307  49.725  0.2547 -0.5353  0.6132
  153C14H8  CA2 3651  19.372   4.175  49.719 -1.0806 -0.6625  0.5503
  153C14H8  CA3 3652  19.360   4.105  49.834 -0.0648  0.2658  0.1366
  153C14H8  CA4 3653  19.421   4.149  49.952  0.3180 -0.1794 -0.5694
  153C14H8  CA5 3654  19.482   4.281  49.959  0.1478 -0.2274 -0.3022
  153C14H8  CA6 3655  19.546   4.328  50.079 -1.2177 -0.5122 -0.2844
  153C14H8  CA7 3656   0.071   4.443  50.071  0.0100  0.7621  0.6544
  153C14H8  HA1 3657  19.419   4.360  49.632  1.3474 -0.9593  0.2738
  153C14H8  HA2 3658  19.316   4.136  49.634  1.9451 -0.8381 -1.4228
  153C14H8  HA3 3659  19.315   4.007  49.827 -0.4250  0.2657  2.2608
  153C14H8  HA4 3660  19.415   4.092  50.043  2.4592 -0.5216 -0.6115
  153C14H8  CA8 3661  19.487   4.362  49.838 -0.7177  0.7284  0.3754
  153C14H8  CA9 3662   0.139   4.489  50.187 -0.7412  0.3075  0.0817
  153C14H8 CA10 3663   0.082   4.516  49.950 -0.0855 -0.3500 -0.1273
  153C14H8 CA11 3664   0.009   4.483  49.838  0.0703 -0.4573 -0.5283
  153C14H8 CA12 3665   0.212   4.614  50.178 -0.2626  0.4827  0.2353
  153C14H8  HA5 3666   0.133   4.439  50.282  3.0123 -0.1506  0.1169
  153C14H8 CA13 3667   0.159   4.636  49.942 -1.1503  0.6744  0.4413
  153C14H8  Br2 3668   0.002   4.601  49.683  0.1030  0.1327 -0.0010
  153C14H8 CA14 3669   0.215   4.691  50.061  0.3064 -0.4237  0.1750
  153C14H8  HA6 3670   0.271   4.648  50.262 -2.2283 -2.9677  3.1698
  153C14H8  HA7 3671   0.179   4.704  49.861  0.9695  0.6089  0.8936
  153C14H8  HA8 3672   0.274   4.781  50.053  0.6087 -0.6023  0.3952
  154C14H8  Br1 3673  19.478   4.376  50.599  0.0200  0.0210 -0.0541
  154C14H8  CA1 3674  19.225   4.637  50.996 -0.1152  0.2791  0.3398
  154C14H8  CA2 3675  19.188   4.509  51.044  0.1462 -0.1104  0.1891
  154C14H8  CA3 3676  19.218   4.392  50.977  0.0664  0.0952 -0.1948
  154C14H8  CA4 3677  19.295   4.400  50.857  0.3961  0.0073  0.2389
  154C14H8  CA5 3678  19.338   4.525  50.806  0.2641 -0.2392  0.3190
  154C14H8  CA6 3679  19.425   4.536  50.696  0.3630  0.3444  0.3533
  154C14H8  CA7 3680  19.462   4.664  50.643 -0.1974  0.4513  0.1089
  154C14H8  HA1 3681  19.186   4.727  51.043  0.2462  0.3217  0.5608
  154C14H8  HA2 3682  19.126   4.494  51.132  1.6406  0.2078  1.3202
  154C14H8  HA3 3683  19.187   4.294  51.010 -0.1928  1.1665  2.8762
  154C14H8  HA4 3684  19.306   4.302  50.814  1.3161 -0.3139  1.1837
  154C14H8  CA8 3685  19.300   4.647  50.872 -0.8187  0.1107  0.6213
  154C14H8  CA9 3686  19.545   4.677  50.530 -0.4520  0.3973 -0.5474
  154C14H8 CA10 3687  19.420   4.787  50.701  0.2918 -0.3252 -0.7792
  154C14H8 CA11 3688  19.342   4.773  50.818  0.8921 -0.4744 -0.4976
  154C14H8 CA12 3689   0.026   4.801  50.467  0.2609  0.6180  0.9086
  154C14H8  HA5 3690   0.039   4.592  50.485 -0.5103 -2.2558  4.0957
  154C14H8 CA13 3691  19.457   4.914  50.645 -0.3549  0.1128 -0.1245
  154C14H8  Br2 3692  19.299   4.935  50.915  0.0256 -0.2602  0.2461
  154C14H8 CA14 3693  19.530   4.914  50.528  0.3197 -0.9010  0.6955
  154C14H8  HA6 3694   0.096   4.802  50.385  1.1662  0.2793  1.6672
  154C14H8  HA7 3695  19.423   5.008  50.685 -0.7736  1.3165 -3.1594
  154C14H8  HA8 3696   0.009   5.013  50.503 -1.7700  0.0662  1.6420
  155C14H8  Br1 3697  19.333   3.887  51.817 -0.1929  0.0808 -0.0119
  155C14H8  CA1 3698  19.270   4.004  51.295 -0.4509  0.5002 -0.6589
  155C14H8  CA2 3699  19.211   3.880  51.282  0.0997  0.0454  0.3462
  155C14H8  CA3 3700  19.205   3.785  51.392 -0.0586  0.5622  0.2825
  155C14H8  CA4 3701  19.254   3.824  51.515 -0.2649 -0.0936 -0.6195
  155C14H8  CA5 3702  19.318   3.950  51.535 -0.3190  0.2255  0.7587
  155C14H8  CA6 3703  19.366   3.995  51.662 -0.6039 -0.0971  0.3189
  155C14H8  CA7 3704  19.426   4.121  51.676  0.0963  0.4694  0.2561
  155C14H8  HA1 3705  19.277   4.066  51.206 -0.0618  0.5298 -0.6095
  155C14H8  HA2 3706  19.177   3.867  51.180 -0.6683  2.5951  0.2461
  155C14H8  HA3 3707  19.149   3.693  51.380 -0.9699  1.2145 -0.5794
  155C14H8  HA4 3708  19.246   3.749  51.592 -2.7274  2.2985  1.5229
  155C14H8  CA8 3709  19.328   4.035  51.417  0.5769 -0.1885 -0.1921
  155C14H8  CA9 3710  19.470   4.171  51.804 -0.8205 -1.2414  0.0492
  155C14H8 CA10 3711  19.452   4.197  51.556 -0.3715 -0.0975  0.1624
  155C14H8 CA11 3712  19.408   4.157  51.426  0.0467  1.2218  0.5882
  155C14H8 CA12 3713  19.546   4.291  51.808  0.3550 -0.0371 -0.5709
  155C14H8  HA5 3714  19.462   4.114  51.895 -1.7415  1.7169  1.8524
  155C14H8 CA13 3715  19.523   4.321  51.566 -0.2726  1.2037 -0.3497
  155C14H8  Br2 3716  19.423   4.271  51.270 -0.1263  0.1198  0.2012
  155C14H8 CA14 3717   0.013   4.367  51.693 -0.2445 -0.1268 -0.1497
  155C14H8  HA6 3718   0.029   4.328  51.902 -0.8639  0.0256 -0.0903
  155C14H8  HA7 3719  19.551   4.387  51.485 -1.5186  0.8795 -1.0717
  155C14H8  HA8 3720   0.071   4.457  51.710  1.7826 -1.6569  1.3123
  156C14H8  Br1 3721  19.264   4.121  52.157 -0.0360  0.1489  0.1063
  156C14H8  CA1 3722  19.037   4.363  52.574 -0.4408  0.4925 -0.3617
  156C14H8  CA2 3723  19.015   4.238  52.625  0.0343  0.1369  0.2439
  156C14H8  CA3 3724  19.038   4.128  52.546  1.1124  0.2048  0.1186
  156C14H8  CA4 3725  19.100   4.140  52.422  0.1883 -0.6399 -0.1744
  156C14H8  CA5 3726  19.146   4.259  52.371  0.0512  0.2419 -0.6368
  156C14H8  CA6 3727  19.216   4.275  52.246  0.3502 -0.2717  0.2557
  156C14H8  CA7 3728  19.268   4.405  52.216 -0.1759  0.6437 -0.0110
  156C14H8  HA1 3729  18.999   4.445  52.633  2.0933  2.0926 -0.8758
  156C14H8  HA2 3730  18.956   4.230  52.716 -0.4955 -0.6214 -0.1642
  156C14H8  HA3 3731  19.009   4.027  52.573  0.4782  0.3670  0.0378
  156C14H8  HA4 3732  19.119   4.052  52.363 -1.6438 -0.6239 -0.8363
  156C14H8  CA8 3733  19.111   4.377  52.449  0.0892  0.6848  0.0767
  156C14H8  CA9 3734  19.346   4.427  52.096 -0.0770 -1.0568  0.0775
  156C14H8 CA10 3735  19.240   4.516  52.299  0.3305 -0.2984  0.4465
  156C14H8 CA11 3736  19.157   4.503  52.412 -0.1389 -0.0074  0.0215
  156C14H8 CA12 3737  19.405   4.550  52.069  0.3722  0.2283  0.7378
  156C14H8  HA5 3738  19.376   4.356  52.020  2.7093 -0.2110  0.3167
  156C14H8 CA13 3739  19.291   4.646  52.256 -0.0341  0.0283  0.1605
  156C14H8  Br2 3740  19.097   4.658  52.510  0.0961 -0.4050 -0.0970
  156C14H8 CA14 3741  19.369   4.660  52.143 -0.2136  0.0976  0.2148
  156C14H8  HA6 3742  19.481   4.541  51.993 -0.1463  0.9374  0.1337
  156C14H8  HA7 3743  19.274   4.738  52.309  1.0047 -0.1284  0.7941
  156C14H8  HA8 3744  19.406   4.760  52.124 -0.4760  0.5186  1.8710
  157C14H8  Br1 3745  19.177   3.568  53.356 -0.0420  0.2742 -0.0065
  157C14H8  CA1 3746  19.065   3.704  52.855 -0.3251  0.0417  0.4894
  157C14H8  CA2 3747  19.004   3.579  52.839  0.0999 -0.4277 -0.0117
  157C14H8  CA3 3748  18.976   3.501  52.949  0.1266  0.0729 -0.0789
  157C14H8  CA4 3749  19.033   3.538  53.073 -0.8398 -0.1968  0.1795
  157C14H8  CA5 3750  19.110   3.663  53.086  0.5165  0.5272  0.0913
  157C14H8  CA6 3751  19.176   3.688  53.209 -0.5983  0.1698 -0.9352
  157C14H8  CA7 3752  19.242   3.814  53.228  0.1058  0.0001  0.2124
  157C14H8  HA1 3753  19.071   3.760  52.763  0.3849  0.0734  0.5490
  157C14H8  HA2 3754  18.967   3.551  52.742 -1.1183  1.1432 -0.0391
  157C14H8  HA3 3755  18.921   3.409  52.938  1.1768 -0.2907 -2.3678
  157C14H8  HA4 3756  19.012   3.469  53.154 -0.4185 -1.0290 -0.4262
  157C14H8  CA8 3757  19.121   3.751  52.976 -0.3241 -0.0481 -0.3724
  157C14H8  CA9 3758  19.308   3.850  53.354 -0.6532 -0.1779 -0.3440
  157C14H8 CA10 3759  19.243   3.907  53.117  0.1934 -0.2268  0.0900
  157C14H8 CA11 3760  19.190   3.878  52.988 -0.1366 -0.0687 -0.2054
  157C14H8 CA12 3761  19.379   3.971  53.358  0.1648 -0.1107 -0.0011
  157C14H8  HA5 3762  19.294   3.791  53.443 -1.4353  1.0249  0.3477
  157C14H8 CA13 3763  19.319   4.027  53.129  0.1593  0.1879 -0.1890
  157C14H8  Br2 3764  19.209   3.995  52.836 -0.0483  0.2270  0.3846
  157C14H8 CA14 3765  19.383   4.060  53.248  0.0591 -0.4649 -0.4638
  157C14H8  HA6 3766  19.428   3.996  53.451 -1.1175 -0.3384  0.7486
  157C14H8  HA7 3767  19.324   4.107  53.057  0.7017  0.3891  0.0687
  157C14H8  HA8 3768  19.450   4.144  53.260  2.3960 -2.1632 -1.4177
  158C14H8  Br1 3769  19.097   3.801  53.719 -0.3852 -0.2180 -0.0072
  158C14H8  CA1 3770  18.877   4.062  54.126  0.8078 -0.3791  0.8395
  158C14H8  CA2 3771  18.842   3.937  54.179 -0.1343  0.5536  0.8702
  158C14H8  CA3 3772  18.884   3.820  54.115  0.9291  0.7744  0.9016
  158C14H8  CA4 3773  18.946   3.833  53.986  0.7549  0.4196 -0.4750
  158C14H8  CA5 3774  18.986   3.958  53.938 -0.0437  0.2424  1.0041
  158C14H8  CA6 3775  19.062   3.964  53.813 -0.4291 -0.1180 -0.0460
  158C14H8  CA7 3776  19.105   4.092  53.771 -0.0833 -1.1786 -0.0669
  158C14H8  HA1 3777  18.836   4.144  54.182  0.2479 -0.4971  0.6059
  158C14H8  HA2 3778  18.802   3.927  54.279 -2.0131  0.7114  0.1380
  158C14H8  HA3 3779  18.864   3.724  54.161  0.3832  0.3565 -0.1872
  158C14H8  HA4 3780  18.959   3.735  53.942  2.4637  0.9988 -1.2966
  158C14H8  CA8 3781  18.950   4.077  54.007 -0.3293  0.0383 -0.1782
  158C14H8  CA9 3782  19.188   4.099  53.662 -0.2130 -0.5138  0.4908
  158C14H8 CA10 3783  19.070   4.214  53.844 -0.2662  1.2169  0.2164
  158C14H8 CA11 3784  18.992   4.204  53.960  1.1675  0.2070 -0.3049
  158C14H8 CA12 3785  19.224   4.221  53.607  0.1611 -0.2486 -0.6107
  158C14H8  HA5 3786  19.236   4.017  53.612  0.5164  0.3306 -0.2226
  158C14H8 CA13 3787  19.099   4.338  53.786 -0.4393  0.0195  0.3154
  158C14H8  Br2 3788  18.951   4.361  54.066  0.0747  0.0147  0.2363
  158C14H8 CA14 3789  19.171   4.337  53.662 -0.0251 -0.4461  0.1254
  158C14H8  HA6 3790  19.279   4.228  53.514  1.6160 -0.4797  0.2160
  158C14H8  HA7 3791  19.068   4.431  53.829 -0.4440  0.8488 -1.4433
  158C14H8  HA8 3792  19.190   4.428  53.608  1.0365 -0.4955  0.4093
  159C14H8  Br1 3793  18.983   3.267  54.940 -0.1031 -0.0069  0.0752
  159C14H8  CA1 3794  18.895   3.429  54.438  0.0978  0.5521 -0.1945
  159C14H8  CA2 3795  18.819   3.314  54.419  0.3575 -0.6440 -0.0109
  159C14H8  CA3 3796  18.799   3.230  54.528  0.4898  1.0200  0.0978
  159C14H8  CA4 3797  18.864   3.239  54.644 -0.0562 -0.2607 -0.2241
  159C14H8  CA5 3798  18.935   3.358  54.669  0.0566 -0.3121 -0.3482
  159C14H8  CA6 3799  18.996   3.394  54.792 -0.5751  0.0367 -0.4941
  159C14H8  CA7 3800  19.066   3.521  54.806 -0.9658 -0.8732  0.0755
  159C14H8  HA1 3801  18.905   3.486  54.347  1.4378 -1.3924 -1.3200
  159C14H8  HA2 3802  18.765   3.301  54.326  1.0056 -0.2375 -0.4552
  159C14H8  HA3 3803  18.729   3.148  54.519  0.0873  1.5657 -1.8799
  159C14H8  HA4 3804  18.843   3.169  54.723  0.8075  0.4638  0.6721
  159C14H8  CA8 3805  18.949   3.457  54.562 -0.8768  0.1037  0.0624
  159C14H8  CA9 3806  19.125   3.558  54.926  0.1191 -0.3014  0.6602
  159C14H8 CA10 3807  19.079   3.616  54.697  0.1714  0.5002  0.1442
  159C14H8 CA11 3808  19.019   3.582  54.575 -0.4967 -0.2566  1.1052
  159C14H8 CA12 3809  19.191   3.685  54.944  0.4805  0.2790  0.0487
  159C14H8  HA5 3810  19.103   3.496  55.012 -0.1068  0.1299  0.9167
  159C14H8 CA13 3811  19.153   3.739  54.717  0.1072 -1.0368 -0.1067
  159C14H8  Br2 3812  19.018   3.707  54.433 -0.1698  0.0590  0.0093
  159C14H8 CA14 3813  19.203   3.780  54.837  0.6102  0.0758  0.5622
  159C14H8  HA6 3814  19.226   3.712  55.043  2.4007 -0.0836 -0.5136
  159C14H8  HA7 3815  19.165   3.816  54.641 -3.6539  0.1287  0.3765
  159C14H8  HA8 3816  19.255   3.875  54.840 -1.9445  1.5720 -0.5729
  160C14H8  Br1 3817  18.945   3.498  55.254 -0.1297 -0.1013  0.1155
  160C14H8  CA1 3818  18.665   3.694  55.667  0.3463  0.3628 -0.0412
  160C14H8  CA2 3819  18.632   3.564  55.710 -0.2553 -0.1666 -0.0970
  160C14H8  CA3 3820  18.684   3.453  55.641 -0.1876  0.0052 -0.0728
  160C14H8  CA4 3821  18.769   3.477  55.532 -0.4667  0.1240  0.7196
  160C14H8  CA5 3822  18.809   3.609  55.489 -0.3357 -0.6232  0.1444
  160C14H8  CA6 3823  18.882   3.637  55.367  0.2868  0.7058 -0.1937
  160C14H8  CA7 3824  18.913   3.775  55.339  1.0480 -0.4258  0.0806
  160C14H8  HA1 3825  18.629   3.774  55.729  1.2523 -0.5873  1.7384
  160C14H8  HA2 3826  18.575   3.548  55.800  0.5602  0.9519  0.6199
  160C14H8  HA3 3827  18.665   3.350  55.667  0.9377 -0.1378  0.1857
  160C14H8  HA4 3828  18.794   3.392  55.470 -2.3923 -1.1222  1.5970
  160C14H8  CA8 3829  18.760   3.721  55.563 -0.2906 -0.1291 -0.2872
  160C14H8  CA9 3830  18.985   3.804  55.220 -0.2944  0.0752 -0.1715
  160C14H8 CA10 3831  18.858   3.883  55.414 -0.5381 -0.3101 -0.3985
  160C14H8 CA11 3832  18.782   3.853  55.529  0.1555 -0.7240  0.9913
  160C14H8 CA12 3833  19.009   3.932  55.183  0.4712  0.3616 -0.5140
  160C14H8  HA5 3834  19.026   3.733  55.150  0.6360  0.1569  0.2845
  160C14H8 CA13 3835  18.881   4.018  55.372 -0.2260 -0.1597  0.3589
  160C14H8  Br2 3836  18.736   3.997  55.650  0.1750 -0.1232  0.0170
  160C14H8 CA14 3837  18.958   4.041  55.260 -0.4080 -0.2249  0.1646
  160C14H8  HA6 3838  19.068   3.952  55.094  0.7727  0.8266 -0.2156
  160C14H8  HA7 3839  18.852   4.107  55.425 -1.4001 -0.3724  0.0950
  160C14H8  HA8 3840  18.986   4.141  55.229 -1.4966  0.7670  2.2878
  161C14H8  Br1 3841  19.374   5.059  50.247 -0.2048  0.0211  0.2970
  161C14H8  CA1 3842  19.256   5.160  49.736 -0.3650 -0.2379  0.1185
  161C14H8  CA2 3843  19.174   5.044  49.729 -0.7404  0.0664  0.6186
  161C14H8  CA3 3844  19.177   4.961  49.840 -0.0350  0.4696 -0.2992
  161C14H8  CA4 3845  19.244   5.001  49.960 -0.0169  0.2625 -0.4428
  161C14H8  CA5 3846  19.325   5.118  49.969  0.4358 -0.7528 -0.2434
  161C14H8  CA6 3847  19.396   5.161  50.084 -0.1403  0.0615 -0.7792
  161C14H8  CA7 3848  19.457   5.292  50.088  0.6920  0.1636  0.7124
  161C14H8  HA1 3849  19.254   5.217  49.644 -0.9508  1.4321  1.1533
  161C14H8  HA2 3850  19.134   5.015  49.633  1.2762  0.9066 -0.5020
  161C14H8  HA3 3851  19.116   4.872  49.846  2.0634 -0.9969 -0.0975
  161C14H8  HA4 3852  19.233   4.937  50.047  0.4637  1.0438  0.1907
  161C14H8  CA8 3853  19.325   5.199  49.855  0.0970 -0.0524  0.3566
  161C14H8  CA9 3854  19.506   5.349  50.207 -0.5218 -0.6274 -0.6214
  161C14H8 CA10 3855  19.459   5.370  49.972  0.4523  0.2323  0.0950
  161C14H8 CA11 3856  19.391   5.327  49.855 -0.3505 -0.5157  0.3753
  161C14H8 CA12 3857   0.007   5.477  50.215 -0.0739  0.2666 -0.5226
  161C14H8  HA5 3858  19.492   5.288  50.296  0.5147 -3.3983 -2.2974
  161C14H8 CA13 3859  19.531   5.494  49.969  0.3125  0.1897  0.7686
  161C14H8  Br2 3860  19.396   5.437  49.694  0.1029 -0.1663  0.0400
  161C14H8 CA14 3861   0.030   5.539  50.092 -0.1160  0.1683  0.1614
  161C14H8  HA6 3862   0.035   5.525  50.308  2.8096  0.2886 -1.3461
  161C14H8  HA7 3863  19.541   5.564  49.887 -0.1348 -1.2035 -0.5108
  161C14H8  HA8 3864   0.084   5.633  50.094  0.1875 -0.0113  0.4172
  162C14H8  Br1 3865  19.316   5.257  50.614 -0.0328  0.1333 -0.2087
  162C14H8  CA1 3866  19.042   5.517  50.993  0.3479 -0.3882  0.4495
  162C14H8  CA2 3867  19.022   5.389  51.051 -0.5039 -0.3000 -0.1407
  162C14H8  CA3 3868  19.073   5.276  50.990 -0.4563  0.1475 -0.4311
  162C14H8  CA4 3869  19.145   5.288  50.866 -0.8175  0.1736  0.5248
  162C14H8  CA5 3870  19.167   5.413  50.805 -0.9122  0.1329 -0.1367
  162C14H8  CA6 3871  19.248   5.420  50.689 -0.5828 -0.6686  0.4254
  162C14H8  CA7 3872  19.289   5.553  50.638  1.0201 -1.2193  0.0593
  162C14H8  HA1 3873  18.988   5.601  51.033  0.4831 -0.5298  0.9342
  162C14H8  HA2 3874  18.967   5.387  51.144 -2.1425 -0.5791 -1.0958
  162C14H8  HA3 3875  19.059   5.178  51.033 -0.0346 -0.5060 -1.7720
  162C14H8  HA4 3876  19.175   5.189  50.835 -0.6649  1.4060 -3.4859
  162C14H8  CA8 3877  19.133   5.532  50.882 -0.5704 -0.5591  0.2763
  162C14H8  CA9 3878  19.360   5.568  50.517 -0.1599 -0.3679 -0.5412
  162C14H8 CA10 3879  19.245   5.666  50.711 -0.0587 -0.6206 -0.2716
  162C14H8 CA11 3880  19.173   5.660  50.834 -0.3035 -0.8017 -0.2117
  162C14H8 CA12 3881  19.376   5.702  50.460  0.2879 -0.3593  0.1714
  162C14H8  HA5 3882  19.392   5.480  50.464 -1.0682  0.4937 -2.5836
  162C14H8 CA13 3883  19.276   5.797  50.661 -0.5236 -0.1426 -0.1552
  162C14H8  Br2 3884  19.106   5.815  50.923  0.2599  0.0849  0.0674
  162C14H8 CA14 3885  19.336   5.812  50.534 -0.5145  0.1614  0.0128
  162C14H8  HA6 3886  19.430   5.720  50.368  1.7760  0.8123  1.2650
  162C14H8  HA7 3887  19.241   5.888  50.707 -1.0688 -0.0597 -0.7306
  162C14H8  HA8 3888  19.372   5.912  50.511  0.0108 -0.1838 -0.6750
  163C14H8  Br1 3889  19.197   4.742  51.808 -0.0731  0.1165  0.2968
  163C14H8  CA1 3890  19.097   4.862  51.300 -0.9207  0.7544  0.0428
  163C14H8  CA2 3891  19.023   4.740  51.290  0.3476 -0.1178  0.0632
  163C14H8  CA3 3892  18.998   4.665  51.406  0.1762  0.2933  0.5839
  163C14H8  CA4 3893  19.058   4.706  51.530  0.2864  0.3367  0.2037
  163C14H8  CA5 3894  19.139   4.822  51.536  0.3907 -0.2444 -0.3037
  163C14H8  CA6 3895  19.199   4.863  51.659  0.2023  0.2661  0.1743
  163C14H8  CA7 3896  19.276   4.988  51.665  0.6366 -0.6279 -0.1344
  163C14H8  HA1 3897  19.107   4.921  51.210 -1.5554  0.4855 -0.1972
  163C14H8  HA2 3898  18.984   4.700  51.198  0.0518  3.7545 -1.5870
  163C14H8  HA3 3899  18.936   4.578  51.399  0.8155 -0.2677  1.7776
  163C14H8  HA4 3900  19.030   4.643  51.613  4.6522 -2.3226 -0.1539
  163C14H8  CA8 3901  19.153   4.909  51.423  0.0909  0.3241  0.2207
  163C14H8  CA9 3902  19.334   5.037  51.786  0.1045  0.5124 -0.1143
  163C14H8 CA10 3903  19.280   5.072  51.552 -0.3153  0.2194 -0.5008
  163C14H8 CA11 3904  19.215   5.032  51.432 -0.7065  0.4073  0.3262
  163C14H8 CA12 3905  19.404   5.159  51.796  0.5679  0.6891 -0.2620
  163C14H8  HA5 3906  19.319   4.973  51.872 -0.4511  0.4065 -0.2893
  163C14H8 CA13 3907  19.350   5.195  51.557  0.2242  1.0572 -0.2893
  163C14H8  Br2 3908  19.199   5.162  51.285  0.1355 -0.0621 -0.0257
  163C14H8 CA14 3909  19.408   5.234  51.680 -0.3747 -0.5574  0.3280
  163C14H8  HA6 3910  19.448   5.195  51.888 -0.2476  2.0283 -0.3774
  163C14H8  HA7 3911  19.355   5.276  51.485 -0.2185  0.3987 -1.0841
  163C14H8  HA8 3912  19.455   5.331  51.684 -0.3588 -0.6055  1.2881
  164C14H8  Br1 3913  19.094   4.991  52.170  0.0439 -0.0157 -0.0274
  164C14H8  CA1 3914  18.832   5.235  52.561 -0.9210 -0.3014 -0.1206
  164C14H8  CA2 3915  18.817   5.108  52.619 -0.2886 -0.4911  0.1124
  164C14H8  CA3 3916  18.857   4.996  52.551  0.1910 -0.0054 -0.6858
  164C14H8  CA4 3917  18.911   5.004  52.417 -0.3770 -0.5177  0.1502
  164C14H8  CA5 3918  18.955   5.135  52.372  0.2129  0.3198 -0.1236
  164C14H8  CA6 3919  19.042   5.147  52.264  0.0623 -0.2472  0.3964
  164C14H8  CA7 3920  19.066   5.270  52.206  0.0704  0.4730 -0.0206
  164C14H8  HA1 3921  18.795   5.318  52.618  0.2157  0.1473 -0.0187
  164C14H8  HA2 3922  18.764   5.097  52.713  1.8344  1.2036  1.5781
  164C14H8  HA3 3923  18.841   4.899  52.597 -1.1514  0.4846 -0.0769
  164C14H8  HA4 3924  18.945   4.911  52.374 -0.8672 -0.4619 -0.3677
  164C14H8  CA8 3925  18.907   5.251  52.442 -0.5466  0.0021 -0.1280
  164C14H8  CA9 3926  19.161   5.283  52.099 -0.1194 -0.0870 -0.2964
  164C14H8 CA10 3927  19.018   5.389  52.265  0.1096 -0.0824  0.7133
  164C14H8 CA11 3928  18.939   5.380  52.383 -0.0954 -0.1125  0.4786
  164C14H8 CA12 3929  19.189   5.403  52.034 -0.3004 -0.1128  0.0255
  164C14H8  HA5 3930  19.216   5.198  52.062 -1.5394 -0.7383 -0.9418
  164C14H8 CA13 3931  19.050   5.516  52.207  0.0624  0.0863  0.5354
  164C14H8  Br2 3932  18.899   5.532  52.496 -0.1592  0.0013  0.0922
  164C14H8 CA14 3933  19.128   5.521  52.090  0.0848  0.2912 -0.4726
  164C14H8  HA6 3934  19.255   5.408  51.948  1.8994  1.6295  1.7641
  164C14H8  HA7 3935  19.015   5.607  52.254  0.6530  0.1027  0.9479
  164C14H8  HA8 3936  19.138   5.622  52.052  0.1399  1.3731  2.2418
  165C14H8  Br1 3937  18.987   4.458  53.382  0.1483 -0.0733 -0.0376
  165C14H8  CA1 3938  18.867   4.592  52.867  0.3815  0.0628  0.5056
  165C14H8  CA2 3939  18.790   4.470  52.852 -0.5823 -0.1232 -0.1130
  165C14H8  CA3 3940  18.775   4.392  52.969 -0.0944 -0.1614 -0.5776
  165C14H8  CA4 3941  18.841   4.422  53.090  0.1615  0.5093  0.0627
  165C14H8  CA5 3942  18.915   4.541  53.106  0.5917 -0.2226 -0.4578
  165C14H8  CA6 3943  18.973   4.585  53.230 -0.1668  0.7465  0.0278
  165C14H8  CA7 3944  19.058   4.698  53.234 -0.2703  0.1219  0.3277
  165C14H8  HA1 3945  18.862   4.662  52.785  2.4633  1.8653  1.8802
  165C14H8  HA2 3946  18.748   4.433  52.760 -0.3788 -0.8883  0.1012
  165C14H8  HA3 3947  18.725   4.297  52.956  0.0272 -0.0908 -1.6316
  165C14H8  HA4 3948  18.820   4.360  53.176 -2.1795 -1.3862 -1.7935
  165C14H8  CA8 3949  18.936   4.623  52.989  0.7085  0.3510 -0.1887
  165C14H8  CA9 3950  19.115   4.747  53.357  0.1078 -0.7244  0.2198
  165C14H8 CA10 3951  19.075   4.780  53.115  0.4534  0.0426  0.9453
  165C14H8 CA11 3952  19.010   4.744  52.995  0.0530  0.3274 -0.1575
  165C14H8 CA12 3953  19.198   4.861  53.356  0.3585 -0.1293  0.1334
  165C14H8  HA5 3954  19.096   4.689  53.446  0.7478 -0.8121  0.2967
  165C14H8 CA13 3955  19.155   4.898  53.123 -0.3711  1.1844 -0.4455
  165C14H8  Br2 3956  19.042   4.844  52.833  0.1681  0.1083  0.1136
  165C14H8 CA14 3957  19.215   4.940  53.241  0.3066 -0.1981  0.0287
  165C14H8  HA6 3958  19.219   4.904  53.453 -0.0033 -0.7513  0.4934
  165C14H8  HA7 3959  19.159   4.966  53.039  1.6739  0.8466 -0.6517
  165C14H8  HA8 3960  19.268   5.034  53.243  1.5649 -0.9152  1.2466
  166C14H8  Br1 3961  18.927   4.690  53.735  0.2937 -0.2027 -0.4515
  166C14H8  CA1 3962  18.677   4.923  54.129  0.2520  0.4371 -0.6644
  166C14H8  CA2 3963  18.655   4.800  54.187  0.3696 -0.0926 -0.4867
  166C14H8  CA3 3964  18.688   4.684  54.118 -0.2683 -0.0963  0.2349
  166C14H8  CA4 3965  18.774   4.696  54.002  0.3824  0.4633 -0.7114
  166C14H8  CA5 3966  18.808   4.824  53.953 -0.1598  0.0059 -0.2464
  166C14H8  CA6 3967  18.876   4.842  53.833  0.8481  0.7111 -0.1207
  166C14H8  CA7 3968  18.900   4.970  53.780  0.1205  0.2072 -0.1409
  166C14H8  HA1 3969  18.641   5.003  54.193  0.7336 -0.7811  1.1574
  166C14H8  HA2 3970  18.610   4.791  54.285 -0.7336 -1.3065 -1.0930
  166C14H8  HA3 3971  18.679   4.587  54.165 -0.6542  0.0735  0.5153
  166C14H8  HA4 3972  18.818   4.602  53.972 -1.1338 -0.2253 -0.8470
  166C14H8  CA8 3973  18.756   4.937  54.014  0.5776 -0.6115  0.7135
  166C14H8  CA9 3974  18.968   4.986  53.656  0.6213 -0.7945  0.2980
  166C14H8 CA10 3975  18.847   5.089  53.840 -0.6025  0.2366  0.4900
  166C14H8 CA11 3976  18.777   5.070  53.961  0.1113 -0.1869 -0.7462
  166C14H8 CA12 3977  18.989   5.109  53.591  0.0577  0.2169  0.1123
  166C14H8  HA5 3978  19.023   4.906  53.609  0.8781 -0.3487 -0.1646
  166C14H8 CA13 3979  18.857   5.215  53.772 -0.2572  0.1583 -0.1440
  166C14H8  Br2 3980  18.695   5.218  54.052  0.0022  0.0299  0.1431
  166C14H8 CA14 3981  18.925   5.218  53.651 -0.4775  0.0518  0.3425
  166C14H8  HA6 3982  19.042   5.117  53.498  0.9749 -1.0242  0.5193
  166C14H8  HA7 3983  18.824   5.304  53.823  1.1426  0.3520  0.4425
  166C14H8  HA8 3984  18.926   5.318  53.609  0.6789 -0.0795  0.0496
  167C14H8  Br1 3985  18.829   4.163  54.937 -0.1947 -0.0688  0.1438
  167C14H8  CA1 3986  18.703   4.313  54.437  0.0586  0.5728 -0.3707
  167C14H8  CA2 3987  18.629   4.192  54.428  0.3083  0.6442  0.1034
  167C14H8  CA3 3988  18.627   4.097  54.531  0.0718 -0.7280  0.4984
  167C14H8  CA4 3989  18.696   4.125  54.655  0.0379 -0.5595 -0.5468
  167C14H8  CA5 3990  18.766   4.249  54.669  1.3976  0.1509  1.1422
  167C14H8  CA6 3991  18.826   4.283  54.787  0.2726  0.5962  0.4965
  167C14H8  CA7 3992  18.897   4.409  54.801  0.1393 -0.4583 -0.5468
  167C14H8  HA1 3993  18.685   4.381  54.355  1.5710 -0.5097 -1.6178
  167C14H8  HA2 3994  18.558   4.176  54.348  1.0504  0.9435 -0.6306
  167C14H8  HA3 3995  18.552   4.022  54.511 -1.4447  1.5472 -2.6797
  167C14H8  HA4 3996  18.702   4.047  54.729  0.9111  1.3863  1.4735
  167C14H8  CA8 3997  18.772   4.340  54.555 -0.3317 -0.5659  0.8959
  167C14H8  CA9 3998  18.967   4.442  54.925  0.0106 -0.7438  0.0591
  167C14H8 CA10 3999  18.903   4.500  54.689 -0.0669  0.2364 -0.1384
  167C14H8 CA11 4000  18.842   4.466  54.563 -0.5015  0.5635  1.3302
  167C14H8 CA12 4001  19.027   4.567  54.941 -1.2602 -0.4336  0.3291
  167C14H8  HA5 4002  18.963   4.378  55.011  0.8719  0.8645  1.3204
  167C14H8 CA13 4003  18.975   4.616  54.706 -0.7638 -0.5934  0.9406
  167C14H8  Br2 4004  18.841   4.586  54.418 -0.0089  0.2871  0.1966
  167C14H8 CA14 4005  19.032   4.656  54.829 -0.6814 -0.6321  0.4965
  167C14H8  HA6 4006  19.089   4.594  55.026 -0.5224 -1.5483  0.1624
  167C14H8  HA7 4007  18.997   4.681  54.622  1.2979 -0.2654  1.7029
  167C14H8  HA8 4008  19.088   4.748  54.827 -1.9764  0.1591 -0.6637
  168C14H8  Br1 4009  18.768   4.398  55.263 -0.2254  0.0334  0.1205
  168C14H8  CA1 4010  18.479   4.579  55.682  0.1994  0.3480 -0.1553
  168C14H8  CA2 4011  18.463   4.437  55.711  0.4196 -0.8303 -0.2886
  168C14H8  CA3 4012  18.530   4.336  55.644 -0.3298  0.0188 -0.5633
  168C14H8  CA4 4013  18.624   4.370  55.544 -0.6328  0.1291  0.6870
  168C14H8  CA5 4014  18.634   4.504  55.502  0.0669 -0.0740 -0.4793
  168C14H8  CA6 4015  18.713   4.539  55.383 -0.2690  0.0764  0.4870
  168C14H8  CA7 4016  18.722   4.672  55.344  0.1143 -0.1525  0.3666
  168C14H8  HA1 4017  18.419   4.645  55.742 -0.2239 -0.4917  0.3579
  168C14H8  HA2 4018  18.385   4.415  55.782 -0.5550 -1.9516 -1.6740
  168C14H8  HA3 4019  18.515   4.234  55.678  2.5700  0.5300  2.5723
  168C14H8  HA4 4020  18.675   4.291  55.491 -0.8147 -0.4292  1.3446
  168C14H8  CA8 4021  18.568   4.612  55.578 -0.1239 -0.2250  0.0888
  168C14H8  CA9 4022  18.784   4.710  55.221  0.0044  0.4436 -0.7483
  168C14H8 CA10 4023  18.657   4.779  55.421 -0.6980  0.5387  0.1106
  168C14H8 CA11 4024  18.587   4.750  55.543 -0.3641 -0.1476  0.2632
  168C14H8 CA12 4025  18.791   4.842  55.179  0.4979  0.2311 -1.1066
  168C14H8  HA5 4026  18.834   4.636  55.160  0.6235 -0.6959  1.1022
  168C14H8 CA13 4027  18.669   4.914  55.372 -0.4656  0.4027 -0.8189
  168C14H8  Br2 4028  18.526   4.879  55.664  0.3067  0.0996 -0.4213
  168C14H8 CA14 4029  18.737   4.942  55.255  0.0499  0.2206  0.1349
  168C14H8  HA6 4030  18.851   4.863  55.091  2.1555 -1.0924 -0.3100
  168C14H8  HA7 4031  18.623   4.993  55.429  1.0704 -0.5597  1.8735
  168C14H8  HA8 4032  18.746   5.041  55.215 -0.0267  0.8138  1.5433
  169C14H8  Br1 4033   1.227  18.202  50.209  0.0026 -0.1835  0.0042
  169C14H8  CA1 4034   1.084  18.306  49.709 -0.5488 -0.1192  0.0397
  169C14H8  CA2 4035   1.031  18.176  49.706  0.0772 -0.4254  0.2037
  169C14H8  CA3 4036   1.015  18.103  49.828  0.1841  0.0630  0.0925
  169C14H8  CA4 4037   1.083  18.148  49.944 -0.2139 -0.4483  0.2205
  169C14H8  CA5 4038   1.150  18.273  49.939 -0.1545  0.7921  0.0151
  169C14H8  CA6 4039   1.216  18.318  50.058  0.7512  0.1494 -0.1555
  169C14H8  CA7 4040   1.277   0.060  50.066 -0.2791  0.0746 -0.1304
  169C14H8  HA1 4041   1.096  18.359  49.615 -2.8262 -0.1732 -0.3069
  169C14H8  HA2 4042   0.999  18.136  49.611 -2.7436 -0.5336  1.1372
  169C14H8  HA3 4043   0.960  18.011  49.838  0.6424 -0.2151  0.0483
  169C14H8  HA4 4044   1.083  18.083  50.030 -1.0797 -1.2544 -0.3776
  169C14H8  CA8 4045   1.149  18.360  49.826 -0.1455 -0.0167  0.1812
  169C14H8  CA9 4046   1.353   0.091  50.182  0.2032 -0.4699  0.1196
  169C14H8 CA10 4047   1.273   0.147  49.952 -0.4042  0.0692 -0.2416
  169C14H8 CA11 4048   1.209   0.102  49.834 -0.7613  0.1978 -0.4140
  169C14H8 CA12 4049   1.410   0.221  50.188 -0.2332 -0.6024  0.4030
  169C14H8  HA5 4050   1.388   0.027  50.262 -0.5608  0.1155  0.9317
  169C14H8 CA13 4051   1.331   0.276  49.965 -0.4129 -0.4848  0.3035
  169C14H8  Br2 4052   1.206   0.203  49.676  0.2631  0.0744 -0.0079
  169C14H8 CA14 4053   1.403   0.316  50.080  0.1373  0.2528 -0.4277
  169C14H8  HA6 4054   1.464   0.255  50.275  1.5913 -0.0893 -0.9263
  169C14H8  HA7 4055   1.325   0.350  49.887 -1.6147 -0.0889  0.7605
  169C14H8  HA8 4056   1.438   0.418  50.086  0.0635  0.2513  0.0001
  170C14H8  Br1 4057   1.174   0.005  50.584  0.2571  0.1231  0.1238
  170C14H8  CA1 4058   0.929   0.259  50.981 -0.8649  0.0383 -0.1673
  170C14H8  CA2 4059   0.900   0.135  51.044 -0.4491 -0.2201 -0.2611
  170C14H8  CA3 4060   0.945   0.021  50.975 -0.0561  0.3226  0.0707
  170C14H8  CA4 4061   1.016   0.025  50.855  0.1060 -0.1118  0.9660
  170C14H8  CA5 4062   1.050   0.155  50.799  0.5308  0.3025 -0.1591
  170C14H8  CA6 4063   1.122   0.159  50.676  0.1527  0.6641 -0.2178
  170C14H8  CA7 4064   1.160   0.279  50.614 -0.3222 -0.1782 -0.7404
  170C14H8  HA1 4065   0.890   0.342  51.038  0.5529  2.5542 -2.7959
  170C14H8  HA2 4066   0.839   0.130  51.132  3.0864 -0.7246  2.2798
  170C14H8  HA3 4067   0.913  18.314  51.016  1.4169  0.2588  1.1306
  170C14H8  HA4 4068   1.055  18.323  50.809  0.1390 -0.9943  2.6737
  170C14H8  CA8 4069   1.013   0.271  50.866  0.1171  0.9572 -0.0430
  170C14H8  CA9 4070   1.229   0.287  50.489  0.5724 -0.1723  0.7309
  170C14H8 CA10 4071   1.119   0.400  50.679  0.6219  0.0930 -0.0458
  170C14H8 CA11 4072   1.047   0.397  50.805 -0.2481  0.6044 -0.5224
  170C14H8 CA12 4073   1.261   0.412  50.432  0.1072  0.3063  0.0544
  170C14H8  HA5 4074   1.258   0.198  50.437 -1.6443  1.3653 -3.3271
  170C14H8 CA13 4075   1.142   0.525  50.612 -0.3313 -0.4561 -0.0413
  170C14H8  Br2 4076   1.013   0.551  50.898  0.2204 -0.1600  0.3397
  170C14H8 CA14 4077   1.219   0.534  50.495  0.3265 -0.5616 -0.6153
  170C14H8  HA6 4078   1.317   0.421  50.341  0.7145  0.9012  0.4819
  170C14H8  HA7 4079   1.102   0.619  50.648 -0.2948 -0.4232 -0.0854
  170C14H8  HA8 4080   1.233   0.628  50.442 -0.2888  0.9414  1.8222
  171C14H8  Br1 4081   1.020  17.908  51.797  0.1677  0.0344 -0.2121
  171C14H8  CA1 4082   0.963  18.012  51.283 -0.7725  0.3413  0.1082
  171C14H8  CA2 4083   0.905  17.882  51.271 -0.2213 -0.1905 -0.7136
  171C14H8  CA3 4084   0.874  17.807  51.381  0.2503  0.0157  0.0170
  171C14H8  CA4 4085   0.912  17.856  51.505 -0.2744 -0.1536  0.3309
  171C14H8  CA5 4086   0.985  17.981  51.521 -0.3169 -0.0114 -0.0838
  171C14H8  CA6 4087   1.027  18.028  51.650 -0.5709 -0.0917 -0.4167
  171C14H8  CA7 4088   1.093  18.153  51.665 -0.5473  0.1026 -0.6848
  171C14H8  HA1 4089   0.981  18.063  51.190 -1.9113 -0.7347 -0.7117
  171C14H8  HA2 4090   0.875  17.858  51.170 -1.1895  0.5810 -0.6115
  171C14H8  HA3 4091   0.835  17.707  51.375  1.8795 -0.6398  0.3058
  171C14H8  HA4 4092   0.880  17.798  51.590  1.1625 -1.4413  0.0111
  171C14H8  CA8 4093   1.014  18.058  51.408 -0.2091 -0.5788 -0.0051
  171C14H8  CA9 4094   1.152  18.197  51.786  0.0549  0.2528 -0.1083
  171C14H8 CA10 4095   1.127  18.228  51.546  0.5002 -0.0811  0.2304
  171C14H8 CA11 4096   1.082  18.182  51.416  0.2044 -0.7224  0.3063
  171C14H8 CA12 4097   1.224  18.319  51.795 -0.6028 -0.3829  0.4256
  171C14H8  HA5 4098   1.141  18.135  51.874  0.5253  0.6403  0.2291
  171C14H8 CA13 4099   1.216  18.340  51.556  0.5324  0.0679  0.4169
  171C14H8  Br2 4100   1.131  18.282  51.262 -0.0128  0.3346 -0.1810
  171C14H8 CA14 4101   1.252   0.005  51.680 -0.0787  0.5891 -0.3558
  171C14H8  HA6 4102   1.248  18.354  51.894  2.1313  0.2054 -0.4116
  171C14H8  HA7 4103   1.238   0.012  51.468 -0.0860  0.0607  0.2516
  171C14H8  HA8 4104   1.299   0.099  51.703 -0.3401  0.4080  0.9768
  172C14H8  Br1 4105   0.954  18.107  52.149 -0.1565 -0.1435  0.0022
  172C14H8  CA1 4106   0.689  18.348  52.536  0.0058 -0.4200 -1.3672
  172C14H8  CA2 4107   0.659  18.222  52.596 -0.2293 -0.8424 -0.4409
  172C14H8  CA3 4108   0.709  18.113  52.535  0.1307  0.2536 -0.0237
  172C14H8  CA4 4109   0.790  18.118  52.417 -0.3977  0.3549  0.2358
  172C14H8  CA5 4110   0.829  18.247  52.366  0.7992 -0.4082 -0.3367
  172C14H8  CA6 4111   0.916  18.262  52.250  0.1562 -0.1998 -0.4960
  172C14H8  CA7 4112   0.950   0.004  52.200 -0.0145  0.9763 -0.5403
  172C14H8  HA1 4113   0.637   0.043  52.582 -0.7749 -0.3615 -2.3352
  172C14H8  HA2 4114   0.577  18.217  52.666  1.6648  1.1478  2.0038
  172C14H8  HA3 4115   0.686  18.018  52.581 -2.6756  0.6000 -0.6120
  172C14H8  HA4 4116   0.832  18.028  52.374  0.1885  1.1743 -0.9484
  172C14H8  CA8 4117   0.782  18.367  52.433  0.0135 -0.2072  0.5946
  172C14H8  CA9 4118   1.028   0.020  52.083 -0.9124  0.6193 -0.2533
  172C14H8 CA10 4119   0.906   0.122  52.269  0.4154 -0.0325  0.9046
  172C14H8 CA11 4120   0.825   0.107  52.385  0.2251  0.1527 -0.3576
  172C14H8 CA12 4121   1.074   0.149  52.045  0.2271  0.1945 -0.6018
  172C14H8  HA5 4122   1.044  18.323  52.016  0.5618 -0.0266  0.8858
  172C14H8 CA13 4123   0.947   0.248  52.222  0.6600  0.2135  0.5412
  172C14H8  Br2 4124   0.768   0.261  52.486 -0.2477  0.1909  0.2499
  172C14H8 CA14 4125   1.033   0.261  52.114 -0.0879  0.6092  0.1974
  172C14H8  HA6 4126   1.124   0.157  51.949 -0.3329  0.0106 -0.9094
  172C14H8  HA7 4127   0.915   0.342  52.264  1.3325  0.6428  0.1066
  172C14H8  HA8 4128   1.055   0.360  52.075 -0.3608  0.5361 -0.1565
  173C14H8  Br1 4129   0.852  17.617  53.395  0.1406  0.3493  0.2243
  173C14H8  CA1 4130   0.741  17.691  52.878  0.2134  0.4562  0.1955
  173C14H8  CA2 4131   0.677  17.570  52.882  0.0170 -0.1804  0.0906
  173C14H8  CA3 4132   0.669  17.502  53.009 -0.2223  0.4042 -0.2324
  173C14H8  CA4 4133   0.735  17.548  53.129 -1.0189 -0.5771  0.3644
  173C14H8  CA5 4134   0.802  17.676  53.120  0.4619  0.5194  0.0678
  173C14H8  CA6 4135   0.858  17.727  53.238 -0.0158  0.3516 -0.4422
  173C14H8  CA7 4136   0.917  17.857  53.238  0.0516  0.2388 -0.1088
  173C14H8  HA1 4137   0.736  17.745  52.785 -0.3254  0.1078  0.0216
  173C14H8  HA2 4138   0.629  17.516  52.801  3.0727 -1.2198 -1.0985
  173C14H8  HA3 4139   0.616  17.408  53.004 -2.6612  1.7696 -1.3186
  173C14H8  HA4 4140   0.732  17.489  53.219  1.3907 -4.2289 -1.8179
  173C14H8  CA8 4141   0.804  17.748  52.995 -0.1422  0.1546  0.7829
  173C14H8  CA9 4142   0.977  17.912  53.350  0.1140 -0.0290 -0.0502
  173C14H8 CA10 4143   0.923  17.924  53.110  0.0565 -0.7311  0.3284
  173C14H8 CA11 4144   0.867  17.872  52.988  0.1458 -0.3611  0.2342
  173C14H8 CA12 4145   1.041  18.034  53.352 -0.7674 -0.3781 -0.5793
  173C14H8  HA5 4146   0.954  17.878  53.450  0.0139  2.4216  0.8021
  173C14H8 CA13 4147   0.998  18.047  53.115 -0.1849  0.2813 -0.4310
  173C14H8  Br2 4148   0.877  17.978  52.828 -0.2333 -0.2493  0.0317
  173C14H8 CA14 4149   1.065  18.095  53.234  0.4188  1.0983 -0.0047
  173C14H8  HA6 4150   1.062  18.086  53.444  2.4234  0.5979 -1.7668
  173C14H8  HA7 4151   1.006  18.104  53.024 -0.7846 -0.7455 -1.1422
  173C14H8  HA8 4152   1.095  18.199  53.240 -2.2466  1.9791 -1.1289
  174C14H8  Br1 4153   0.756  17.826  53.717 -0.0309 -0.1034  0.1338
  174C14H8  CA1 4154   0.511  18.062  54.142  1.3569  0.0096 -0.0763
  174C14H8  CA2 4155   0.494  17.933  54.190 -0.2856 -1.0757 -0.8695
  174C14H8  CA3 4156   0.531  17.820  54.119 -0.1300 -0.0957 -0.9678
  174C14H8  CA4 4157   0.588  17.840  53.990  0.1456 -0.1716 -0.1294
  174C14H8  CA5 4158   0.630  17.962  53.943  0.5865  0.4079 -0.0008
  174C14H8  CA6 4159   0.703  17.983  53.819 -0.7195  0.6964 -0.9128
  174C14H8  CA7 4160   0.739  18.114  53.774  0.1341  0.1124  0.6888
  174C14H8  HA1 4161   0.478  18.147  54.199 -1.0501 -0.3006 -0.9797
  174C14H8  HA2 4162   0.451  17.926  54.289  1.2927  1.5989  0.0689
  174C14H8  HA3 4163   0.510  17.723  54.163  2.2648  0.9603  2.6714
  174C14H8  HA4 4164   0.607  17.745  53.943 -0.0075  0.2061 -0.9818
  174C14H8  CA8 4165   0.584  18.079  54.019 -0.0727  0.7600  0.4209
  174C14H8  CA9 4166   0.816  18.138  53.656 -0.7056 -0.3858 -0.0977
  174C14H8 CA10 4167   0.693  18.225  53.849  0.1194 -0.7825  0.5984
  174C14H8 CA11 4168   0.616  18.205  53.970 -0.2152 -0.6587 -0.1775
  174C14H8 CA12 4169   0.844  18.268  53.608  0.3121 -0.1578 -0.1986
  174C14H8  HA5 4170   0.852  18.058  53.592 -0.7132 -0.6411  0.2246
  174C14H8 CA13 4171   0.713  18.358  53.800  0.2576 -0.1661  0.7312
  174C14H8  Br2 4172   0.560  18.353  54.074 -0.0954  0.2323 -0.0254
  174C14H8 CA14 4173   0.788  18.375  53.679 -0.0024 -0.0904  0.0957
  174C14H8  HA6 4174   0.908  18.293  53.524  0.0906  0.7157 -0.1113
  174C14H8  HA7 4175   0.681   0.064  53.845  2.7649  0.2760  1.6707
  174C14H8  HA8 4176   0.802   0.087  53.637  0.2618 -0.5649 -0.9494
  175C14H8  Br1 4177   0.689  17.298  54.932  0.0605 -0.0460  0.2400
  175C14H8  CA1 4178   0.550  17.430  54.432  0.8007  0.5508  0.0640
  175C14H8  CA2 4179   0.478  17.310  54.418 -0.1993 -0.0661 -0.0312
  175C14H8  CA3 4180   0.482  17.216  54.524 -0.2532  0.6469 -0.1600
  175C14H8  CA4 4181   0.550  17.245  54.646 -0.9725 -0.5356 -0.4031
  175C14H8  CA5 4182   0.620  17.368  54.653  0.0537  0.0697 -0.1937
  175C14H8  CA6 4183   0.693  17.408  54.772 -0.7030  0.4296 -0.0686
  175C14H8  CA7 4184   0.765  17.530  54.786  0.2059 -0.4309 -0.2746
  175C14H8  HA1 4185   0.540  17.503  54.354 -1.5052  1.0460  0.7967
  175C14H8  HA2 4186   0.410  17.284  54.338 -0.2231  2.2340 -0.8148
  175C14H8  HA3 4187   0.421  17.128  54.516  2.1383 -0.9722 -1.2616
  175C14H8  HA4 4188   0.550  17.167  54.721  1.6413 -0.2861 -0.0954
  175C14H8  CA8 4189   0.621  17.464  54.549 -0.0685 -0.2514  0.4648
  175C14H8  CA9 4190   0.825  17.570  54.908  0.3797  0.1601 -0.2150
  175C14H8 CA10 4191   0.761  17.618  54.678  0.4404  0.8295 -0.4178
  175C14H8 CA11 4192   0.692  17.587  54.558  0.7070 -0.6968  0.2820
  175C14H8 CA12 4193   0.882  17.698  54.929  0.6686  0.0797 -0.0616
  175C14H8  HA5 4194   0.844  17.500  54.988 -1.1813  1.3915  1.2769
  175C14H8 CA13 4195   0.831  17.742  54.687  0.1316  0.0680 -0.3581
  175C14H8  Br2 4196   0.684  17.720  54.416  0.2634 -0.0437  0.1783
  175C14H8 CA14 4197   0.883  17.785  54.813  0.6220  0.0484 -0.4119
  175C14H8  HA6 4198   0.946  17.726  55.011 -2.9146 -0.3920  3.0158
  175C14H8  HA7 4199   0.845  17.815  54.608  0.1889  0.7185  0.2470
  175C14H8  HA8 4200   0.938  17.877  54.827  1.3292 -0.6207  1.3916
  176C14H8  Br1 4201   0.622  17.518  55.254  0.1933 -0.3292  0.3062
  176C14H8  CA1 4202   0.352  17.690  55.676  0.0693  0.8135 -0.3177
  176C14H8  CA2 4203   0.340  17.558  55.718 -0.1507 -0.0541  0.4804
  176C14H8  CA3 4204   0.408  17.459  55.644 -0.2688 -0.4671 -0.6846
  176C14H8  CA4 4205   0.473  17.490  55.523 -0.0566 -0.1400  0.2215
  176C14H8  CA5 4206   0.489  17.626  55.487  0.2442 -0.5354 -0.1155
  176C14H8  CA6 4207   0.558  17.660  55.368 -0.2099  0.0432  0.5192
  176C14H8  CA7 4208   0.583  17.798  55.339  0.1386 -0.1990  0.3815
  176C14H8  HA1 4209   0.296  17.750  55.746  0.7986 -0.8018  1.7356
  176C14H8  HA2 4210   0.285  17.534  55.808 -0.7376 -1.4684 -0.2388
  176C14H8  HA3 4211   0.391  17.353  55.659  2.3237 -1.0582 -1.7037
  176C14H8  HA4 4212   0.526  17.411  55.473 -0.2612 -0.9055  1.2041
  176C14H8  CA8 4213   0.431  17.730  55.567  0.0059 -0.0823  0.3732
  176C14H8  CA9 4214   0.671  17.834  55.231  0.2095 -0.6648 -0.5801
  176C14H8 CA10 4215   0.523  17.900  55.420  0.6064 -0.6251 -0.4167
  176C14H8 CA11 4216   0.453  17.866  55.535 -0.4310 -0.0744  0.1758
  176C14H8 CA12 4217   0.687  17.970  55.197 -0.3567  0.6926 -0.2058
  176C14H8  HA5 4218   0.728  17.767  55.168  1.1895 -1.5040  1.1546
  176C14H8 CA13 4219   0.547  18.031  55.385  0.1432 -0.1160  0.4597
  176C14H8  Br2 4220   0.379  17.996  55.653 -0.0717 -0.1101  0.0439
  176C14H8 CA14 4221   0.626  18.067  55.274  0.2645 -0.0288 -0.3950
  176C14H8  HA6 4222   0.757  18.000  55.121  1.7867  0.6763  1.6802
  176C14H8  HA7 4223   0.511  18.115  55.443 -1.3567 -0.6314  0.2970
  176C14H8  HA8 4224   0.638  18.172  55.254  0.1050  0.1581  0.4692
  177C14H8  Br1 4225   1.049   0.704  50.218 -0.3622 -0.1633  0.0072
  177C14H8  CA1 4226   0.903   0.825  49.718 -0.5919  0.1720  0.8733
  177C14H8  CA2 4227   0.836   0.701  49.716  0.1938  0.2839 -0.6415
  177C14H8  CA3 4228   0.840   0.613  49.828 -0.2947  0.1563 -0.0881
  177C14H8  CA4 4229   0.907   0.657  49.942  0.4583 -0.0004 -0.1041
  177C14H8  CA5 4230   0.983   0.777  49.943  0.1125  0.0152  0.0524
  177C14H8  CA6 4231   1.061   0.811  50.059 -0.3494  1.0079  0.3832
  177C14H8  CA7 4232   1.118   0.939  50.074 -0.0955  0.4259 -0.0965
  177C14H8  HA1 4233   0.886   0.889  49.633 -0.6421 -1.8223 -0.6517
  177C14H8  HA2 4234   0.778   0.674  49.629  0.8033 -0.6220 -0.7737
  177C14H8  HA3 4235   0.782   0.522  49.834 -0.0577  0.0802  1.3196
  177C14H8  HA4 4236   0.894   0.582  50.019 -0.4469  0.2673  0.0218
  177C14H8  CA8 4237   0.983   0.861  49.831 -0.3768 -1.4117 -0.0445
  177C14H8  CA9 4238   1.187   0.989  50.192 -0.3990  0.3590  0.4847
  177C14H8 CA10 4239   1.116   1.027  49.961  0.3049 -0.1473 -0.2126
  177C14H8 CA11 4240   1.056   0.980  49.836 -0.9554 -0.0297 -0.2955
  177C14H8 CA12 4241   1.253   1.111  50.194 -0.2808  0.2105  0.2798
  177C14H8  HA5 4242   1.200   0.930  50.282  1.7042 -2.2006 -1.4162
  177C14H8 CA13 4243   1.184   1.154  49.966 -0.1914  0.1470  0.2280
  177C14H8  Br2 4244   1.076   1.083  49.675 -0.0621 -0.0165  0.0968
  177C14H8 CA14 4245   1.258   1.199  50.077  0.2356 -0.1056 -0.4983
  177C14H8  HA6 4246   1.318   1.136  50.277  0.8470 -3.7393  0.7099
  177C14H8  HA7 4247   1.187   1.229  49.888 -1.6206 -0.5724 -0.5351
  177C14H8  HA8 4248   1.326   1.283  50.078 -0.2833  0.3189  0.4931
  178C14H8  Br1 4249   0.965   0.901  50.573 -0.3146 -0.1251  0.1726
  178C14H8  CA1 4250   0.733   1.129  51.005 -0.0202  0.0326 -0.1002
  178C14H8  CA2 4251   0.708   1.000  51.052  1.0984  0.2706 -0.1610
  178C14H8  CA3 4252   0.747   0.888  50.973  0.5363  0.2311 -0.0271
  178C14H8  CA4 4253   0.807   0.906  50.850  0.1748  0.1700 -0.2260
  178C14H8  CA5 4254   0.844   1.035  50.804 -0.8187  0.2459  0.3864
  178C14H8  CA6 4255   0.918   1.051  50.681 -0.3038  0.7436  0.5360
  178C14H8  CA7 4256   0.964   1.183  50.651  0.0937 -0.8361  0.1465
  178C14H8  HA1 4257   0.698   1.205  51.073 -2.4576 -1.4361  0.3680
  178C14H8  HA2 4258   0.660   0.980  51.147  0.6608 -0.0675 -0.4530
  178C14H8  HA3 4259   0.718   0.789  51.005 -0.1395  0.3104 -0.3789
  178C14H8  HA4 4260   0.834   0.814  50.801  0.4227 -0.6998  1.5120
  178C14H8  CA8 4261   0.812   1.149  50.885 -0.5560  0.2304  0.1161
  178C14H8  CA9 4262   1.041   1.205  50.527  1.0146 -0.4521  0.9496
  178C14H8 CA10 4263   0.925   1.297  50.726 -0.2645  0.7033  0.2620
  178C14H8 CA11 4264   0.846   1.283  50.845  0.6153  0.2718  0.1058
  178C14H8 CA12 4265   1.058   1.335  50.476 -0.3661 -0.4078 -1.0283
  178C14H8  HA5 4266   1.074   1.122  50.465 -0.3874 -0.6617  0.4791
  178C14H8 CA13 4267   0.952   1.429  50.674  0.2412  0.1412 -0.1812
  178C14H8  Br2 4268   0.790   1.428  50.958 -0.0663  0.1597  0.0161
  178C14H8 CA14 4269   1.012   1.446  50.547 -0.0217 -0.3359 -0.7517
  178C14H8  HA6 4270   1.102   1.337  50.378  0.8035 -1.1067 -0.5154
  178C14H8  HA7 4271   0.910   1.517  50.720  1.6088  0.4689  0.4793
  178C14H8  HA8 4272   1.020   1.548  50.513 -0.6391 -0.5926 -1.6522
  179C14H8  Br1 4273   0.823   0.407  51.776  0.0738  0.1887 -0.1197
  179C14H8  CA1 4274   0.775   0.507  51.258 -0.6426 -0.9635  0.3892
  179C14H8  CA2 4275   0.698   0.390  51.248  0.0502 -0.5607 -0.5316
  179C14H8  CA3 4276   0.677   0.306  51.363  0.5078 -0.1878  0.1028
  179C14H8  CA4 4277   0.740   0.339  51.481 -0.1209  0.0275  0.0905
  179C14H8  CA5 4278   0.805   0.464  51.497 -0.1429 -0.0242  0.3946
  179C14H8  CA6 4279   0.865   0.502  51.620  0.3367 -0.1155  0.4281
  179C14H8  CA7 4280   0.933   0.625  51.637  0.3163 -0.4138  0.1325
  179C14H8  HA1 4281   0.804   0.558  51.167 -0.1410  0.1633  1.1599
  179C14H8  HA2 4282   0.663   0.366  51.148 -0.6670 -0.5521 -0.2925
  179C14H8  HA3 4283   0.623   0.213  51.368  1.9815 -1.0929 -0.3043
  179C14H8  HA4 4284   0.717   0.275  51.566 -1.2080  1.4214  0.8563
  179C14H8  CA8 4285   0.824   0.545  51.389 -0.0415 -0.1491 -0.1667
  179C14H8  CA9 4286   0.982   0.675  51.764  0.3536 -0.1048 -0.2482
  179C14H8 CA10 4287   0.954   0.706  51.525 -0.0966 -0.0497 -0.4980
  179C14H8 CA11 4288   0.890   0.669  51.402 -0.0530 -0.0048  0.2209
  179C14H8 CA12 4289   1.056   0.788  51.785  0.1547 -0.3320  0.1219
  179C14H8  HA5 4290   0.954   0.625  51.855 -1.3595 -0.0592 -0.7388
  179C14H8 CA13 4291   1.031   0.828  51.544 -0.1038  0.2159  0.6434
  179C14H8  Br2 4292   0.904   0.795  51.260  0.0024  0.0617 -0.2854
  179C14H8 CA14 4293   1.082   0.867  51.670  0.4047  0.0078 -0.0102
  179C14H8  HA6 4294   1.089   0.810  51.885  1.4989  1.6916 -0.7408
  179C14H8  HA7 4295   1.048   0.895  51.461 -0.8184 -0.9805 -0.4913
  179C14H8  HA8 4296   1.149   0.951  51.679  1.2821 -0.8622  1.7190
  180C14H8  Br1 4297   0.789   0.591  52.139 -0.0729  0.0982 -0.3772
  180C14H8  CA1 4298   0.547   0.859  52.536 -0.0833  0.1129  0.0174
  180C14H8  CA2 4299   0.504   0.731  52.585  0.5958  0.3107 -0.3232
  180C14H8  CA3 4300   0.538   0.614  52.523 -0.3815  0.3306 -0.2516
  180C14H8  CA4 4301   0.613   0.624  52.405 -0.0031  0.1724 -0.1654
  180C14H8  CA5 4302   0.650   0.749  52.351 -0.1985 -0.8198  0.0804
  180C14H8  CA6 4303   0.737   0.753  52.235  0.0889 -0.7218 -0.5795
  180C14H8  CA7 4304   0.775   0.879  52.184 -0.5777  0.0780 -0.4217
  180C14H8  HA1 4305   0.512   0.944  52.594  0.0565  0.5298 -0.5079
  180C14H8  HA2 4306   0.453   0.730  52.680  1.7367  2.3227  0.3502
  180C14H8  HA3 4307   0.507   0.518  52.563  1.3328 -1.2313 -2.5161
  180C14H8  HA4 4308   0.642   0.530  52.361 -1.9171 -0.8267  0.6261
  180C14H8  CA8 4309   0.619   0.868  52.417 -0.2615 -0.0677 -0.2611
  180C14H8  CA9 4310   0.848   0.883  52.060  0.3361  0.4110 -0.8714
  180C14H8 CA10 4311   0.746   1.002  52.249  0.0084  0.7495  0.1310
  180C14H8 CA11 4312   0.668   0.989  52.370 -0.1547  0.7681  0.2527
  180C14H8 CA12 4313   0.898   1.003  52.009 -0.4626  0.0933  0.4045
  180C14H8  HA5 4314   0.874   0.802  51.994 -0.1709 -1.7854  1.5455
  180C14H8 CA13 4315   0.800   1.123  52.201  0.1124 -0.1149  0.6919
  180C14H8  Br2 4316   0.628   1.153  52.455  0.1160  0.1710 -0.1411
  180C14H8 CA14 4317   0.882   1.125  52.085  0.5326  0.2217 -0.3822
  180C14H8  HA6 4318   0.959   0.999  51.921 -0.9125  3.5311 -0.1503
  180C14H8  HA7 4319   0.774   1.218  52.246  2.2802  1.0093 -0.3605
  180C14H8  HA8 4320   0.910   1.217  52.037  0.8327 -0.5850 -1.7563
  181C14H8  Br1 4321   0.623   0.094  53.367  0.2282 -0.1059  0.1054
  181C14H8  CA1 4322   0.561   0.195  52.839 -0.3317  0.1303  0.1752
  181C14H8  CA2 4323   0.489   0.074  52.834  0.4247  0.0899 -0.1237
  181C14H8  CA3 4324   0.476   0.000  52.950  0.0626  0.2183  0.4594
  181C14H8  CA4 4325   0.528   0.041  53.072 -0.2474 -0.2637 -0.4099
  181C14H8  CA5 4326   0.605   0.161  53.083 -0.0981  0.7956  1.1213
  181C14H8  CA6 4327   0.660   0.201  53.209  0.0916  0.2258  0.1855
  181C14H8  CA7 4328   0.726   0.324  53.218 -0.9312 -0.5115 -0.5240
  181C14H8  HA1 4329   0.555   0.250  52.746 -2.6781 -1.3101 -0.5728
  181C14H8  HA2 4330   0.441   0.046  52.742 -0.2666 -0.3976  0.3772
  181C14H8  HA3 4331   0.411  18.302  52.961 -1.9609  1.5729 -0.6213
  181C14H8  HA4 4332   0.504  18.366  53.158  0.0467  1.0306  0.6299
  181C14H8  CA8 4333   0.621   0.239  52.963 -0.1075  0.4555  0.6861
  181C14H8  CA9 4334   0.782   0.375  53.342 -0.3901  0.7645  0.2362
  181C14H8 CA10 4335   0.753   0.397  53.098  0.1079 -0.3347 -0.6501
  181C14H8 CA11 4336   0.693   0.360  52.974 -0.0266  0.0520  0.4381
  181C14H8 CA12 4337   0.859   0.494  53.347  0.1265  0.6994 -0.5050
  181C14H8  HA5 4338   0.783   0.315  53.432  1.4669 -0.5151 -0.6104
  181C14H8 CA13 4339   0.820   0.523  53.104 -0.6173 -0.2898  0.6360
  181C14H8  Br2 4340   0.706   0.473  52.820 -0.2485 -0.3730 -0.1950
  181C14H8 CA14 4341   0.884   0.566  53.225  0.0602  0.3285  1.0859
  181C14H8  HA6 4342   0.912   0.509  53.441 -2.2462 -0.2954  1.0411
  181C14H8  HA7 4343   0.848   0.584  53.020 -1.4381 -0.9997 -0.1641
  181C14H8  HA8 4344   0.945   0.654  53.234  1.4682 -0.2557 -2.1955
  182C14H8  Br1 4345   0.589   0.308  53.694 -0.2091  0.0116  0.2240
  182C14H8  CA1 4346   0.339   0.554  54.101 -0.5388  0.0479  0.3222
  182C14H8  CA2 4347   0.310   0.426  54.153  0.0892  0.0187 -0.2666
  182C14H8  CA3 4348   0.359   0.311  54.087 -0.4635 -0.0727 -0.1613
  182C14H8  CA4 4349   0.434   0.323  53.966  0.9193  0.1474  0.1591
  182C14H8  CA5 4350   0.473   0.454  53.913 -0.2446  0.6828  0.1765
  182C14H8  CA6 4351   0.551   0.467  53.798 -0.8613 -1.0554  0.4106
  182C14H8  CA7 4352   0.588   0.593  53.746 -0.2084  0.3300  0.8106
  182C14H8  HA1 4353   0.308   0.640  54.159 -0.1865  0.9728 -0.8445
  182C14H8  HA2 4354   0.245   0.421  54.239  1.6820  1.1553  1.0480
  182C14H8  HA3 4355   0.330   0.218  54.133  2.6040 -0.5941  0.7976
  182C14H8  HA4 4356   0.473   0.229  53.930  1.6988  0.0787  1.1718
  182C14H8  CA8 4357   0.428   0.570  53.987 -0.4996 -0.5152  0.0680
  182C14H8  CA9 4358   0.666   0.608  53.630 -0.4197 -0.1556  0.1700
  182C14H8 CA10 4359   0.543   0.709  53.814  0.1772  0.4581 -0.0975
  182C14H8 CA11 4360   0.469   0.699  53.941 -0.0618 -0.1563 -0.2583
  182C14H8 CA12 4361   0.706   0.730  53.585 -0.6688 -0.7680 -0.0350
  182C14H8  HA5 4362   0.699   0.526  53.569 -1.5254  0.0802 -0.7611
  182C14H8 CA13 4363   0.586   0.837  53.767  0.7080  0.4021  0.4548
  182C14H8  Br2 4364   0.426   0.859  54.037 -0.3117  0.1027  0.1899
  182C14H8 CA14 4365   0.664   0.844  53.651 -0.3376 -0.0270 -0.1354
  182C14H8  HA6 4366   0.767   0.738  53.496 -0.3476 -0.1764  0.2363
  182C14H8  HA7 4367   0.557   0.931  53.812  1.3341  1.7315 -1.8348
  182C14H8  HA8 4368   0.705   0.940  53.622 -1.5318 -0.2647 -2.7210
  183C14H8  Br1 4369   0.502  18.165  54.916 -0.0749  0.1773 -0.3181
  183C14H8  CA1 4370   0.365  18.309  54.425 -0.2437 -0.5043 -0.3041
  183C14H8  CA2 4371   0.310  18.182  54.410  0.0041  0.4251  0.1738
  183C14H8  CA3 4372   0.306  18.089  54.514 -0.6806 -0.0552  0.1391
  183C14H8  CA4 4373   0.371  18.124  54.633  0.0290  0.3401  0.4555
  183C14H8  CA5 4374   0.437  18.248  54.650  0.0182 -0.8725 -0.2328
  183C14H8  CA6 4375   0.500  18.289  54.772 -0.0404 -0.2008  0.2073
  183C14H8  CA7 4376   0.561   0.030  54.779 -0.1372  0.4590 -0.2211
  183C14H8  HA1 4377   0.371  18.375  54.340  0.3583  0.5238  0.5204
  183C14H8  HA2 4378   0.265  18.162  54.314 -0.8891 -0.0095  0.6718
  183C14H8  HA3 4379   0.257  17.993  54.505 -0.1071 -0.5773  2.3574
  183C14H8  HA4 4380   0.374  18.046  54.707 -1.2770 -0.0117  0.1436
  183C14H8  CA8 4381   0.431  18.346  54.543  0.3607 -0.3106  0.2287
  183C14H8  CA9 4382   0.628   0.070  54.897  1.3977  0.1530 -0.1071
  183C14H8 CA10 4383   0.553   0.126  54.673 -0.0104  0.4275  0.4505
  183C14H8 CA11 4384   0.489   0.086  54.556  0.2319 -0.4149 -0.0419
  183C14H8 CA12 4385   0.689   0.198  54.909  0.4414  0.0191 -0.5622
  183C14H8  HA5 4386   0.638   0.003  54.981  1.7304 -1.0853 -1.1211
  183C14H8 CA13 4387   0.623   0.248  54.685 -0.2491  0.0953  0.3615
  183C14H8  Br2 4388   0.506   0.205  54.403 -0.2340 -0.2995 -0.0718
  183C14H8 CA14 4389   0.687   0.286  54.804  0.1241  0.2827 -0.0472
  183C14H8  HA6 4390   0.743   0.227  54.999 -0.5848  1.2784 -0.3314
  183C14H8  HA7 4391   0.634   0.321  54.605 -2.9458  0.1160 -0.0364
  183C14H8  HA8 4392   0.744   0.377  54.809  2.0782 -0.9062 -0.1378
  184C14H8  Br1 4393   0.420  18.376  55.242  0.1415 -0.1430  0.0273
  184C14H8  CA1 4394   0.172   0.177  55.671  0.6472 -0.2074  0.3754
  184C14H8  CA2 4395   0.130   0.044  55.696  0.2991 -0.0169  0.0442
  184C14H8  CA3 4396   0.181  18.327  55.626 -0.0195  0.3494 -0.2527
  184C14H8  CA4 4397   0.262  18.354  55.515  0.5433  0.2183  0.3806
  184C14H8  CA5 4398   0.295   0.101  55.475  0.1902 -0.4649 -0.2423
  184C14H8  CA6 4399   0.368   0.133  55.358 -0.1704 -0.4088  0.2274
  184C14H8  CA7 4400   0.406   0.269  55.325 -0.3496 -0.0212  0.9553
  184C14H8  HA1 4401   0.138   0.250  55.744  0.3422 -1.6376  1.6858
  184C14H8  HA2 4402   0.068   0.017  55.780 -2.1798  0.8143 -1.4604
  184C14H8  HA3 4403   0.176  18.223  55.652  0.2281 -0.0275 -1.6838
  184C14H8  HA4 4404   0.297  18.269  55.458  0.6293  0.5404 -0.0486
  184C14H8  CA8 4405   0.251   0.208  55.560 -0.2304  0.1854  0.0020
  184C14H8  CA9 4406   0.479   0.302  55.204 -0.0289 -0.1910  0.2455
  184C14H8 CA10 4407   0.357   0.377  55.402  0.5676  0.2641 -0.5072
  184C14H8 CA11 4408   0.286   0.342  55.524 -0.6114 -0.2040 -0.1047
  184C14H8 CA12 4409   0.495   0.435  55.163  0.4886  0.4254  0.1970
  184C14H8  HA5 4410   0.526   0.222  55.149  1.7618  0.9096  0.1501
  184C14H8 CA13 4411   0.387   0.508  55.367 -0.5195  0.2415 -0.1757
  184C14H8  Br2 4412   0.238   0.478  55.651 -0.0732  0.0257  0.3512
  184C14H8 CA14 4413   0.445   0.537  55.240  0.1978 -0.4803  0.1494
  184C14H8  HA6 4414   0.551   0.464  55.075 -0.1339  1.4966  0.1409
  184C14H8  HA7 4415   0.346   0.595  55.417  2.0033  1.0681  0.5460
  184C14H8  HA8 4416   0.450   0.638  55.201  1.1554 -0.6290 -0.1338
  185C14H8  Br1 4417   0.879   1.577  50.223  0.3354  0.4296  0.0465
  185C14H8  CA1 4418   0.720   1.672  49.721 -0.0933 -0.2470  0.1361
  185C14H8  CA2 4419   0.666   1.541  49.716  0.0387  0.8026  0.2616
  185C14H8  CA3 4420   0.668   1.470  49.832  0.8267 -0.0395 -0.3660
  185C14H8  CA4 4421   0.735   1.513  49.949 -0.1796  0.1010 -0.2542
  185C14H8  CA5 4422   0.798   1.637  49.955 -0.3624 -0.7208  0.1771
  185C14H8  CA6 4423   0.864   1.685  50.066 -0.0007  0.3239  0.1413
  185C14H8  CA7 4424   0.922   1.811  50.061 -0.4080 -0.7127 -0.3247
  185C14H8  HA1 4425   0.705   1.724  49.627 -0.9664  0.2608  0.5653
  185C14H8  HA2 4426   0.624   1.505  49.624  2.4931 -1.1836 -0.1454
  185C14H8  HA3 4427   0.614   1.378  49.844 -0.6950  1.0833  1.6316
  185C14H8  HA4 4428   0.734   1.453  50.039 -0.0541  0.3053 -0.1176
  185C14H8  CA8 4429   0.790   1.722  49.834  0.6169  0.3029 -0.2075
  185C14H8  CA9 4430   0.995   1.857  50.176  0.1020 -0.2612  0.2675
  185C14H8 CA10 4431   0.932   1.887  49.941  0.2434  0.4930 -0.3034
  185C14H8 CA11 4432   0.863   1.842  49.831  0.1275  0.5819  0.1651
  185C14H8 CA12 4433   1.060   1.982  50.169 -0.3453 -0.3201  0.2712
  185C14H8  HA5 4434   0.992   1.814  50.275  1.8513  0.8082  0.7924
  185C14H8 CA13 4435   1.009   2.010  49.941  0.7078 -0.3876  0.5608
  185C14H8  Br2 4436   0.862   1.948  49.680 -0.1695 -0.0402 -0.0956
  185C14H8 CA14 4437   1.071   2.059  50.058  0.1691  0.3829 -0.3111
  185C14H8  HA6 4438   1.130   2.011  50.246  1.3609 -0.6375 -1.1233
  185C14H8  HA7 4439   1.028   2.077  49.859 -1.6824  0.4816  0.6830
  185C14H8  HA8 4440   1.118   2.156  50.062 -0.1781  0.5811 -0.9618
  186C14H8  Br1 4441   0.798   1.787  50.542 -0.3341  0.0326  0.0775
  186C14H8  CA1 4442   0.586   2.004  50.977  0.4580  0.5766 -0.7059
  186C14H8  CA2 4443   0.560   1.873  51.023 -0.3660 -0.3652 -0.3981
  186C14H8  CA3 4444   0.610   1.765  50.951 -0.2490 -0.5114 -0.2426
  186C14H8  CA4 4445   0.670   1.790  50.826 -0.2207  0.6806  0.7239
  186C14H8  CA5 4446   0.702   1.917  50.776  0.2479 -0.3800  0.9558
  186C14H8  CA6 4447   0.771   1.937  50.656  0.3057  0.1846 -0.0382
  186C14H8  CA7 4448   0.795   2.069  50.606  0.6327  0.1660  0.3021
  186C14H8  HA1 4449   0.540   2.082  51.036  0.5382  0.7879 -0.9259
  186C14H8  HA2 4450   0.510   1.844  51.115  0.8072  2.1056  1.0717
  186C14H8  HA3 4451   0.595   1.667  50.993  0.4705 -0.7986 -0.6469
  186C14H8  HA4 4452   0.707   1.701  50.778  1.7004  0.9883  1.6159
  186C14H8  CA8 4453   0.654   2.027  50.852  0.2365 -0.8536  0.1930
  186C14H8  CA9 4454   0.874   2.088  50.488  0.1970  0.4685 -0.6492
  186C14H8 CA10 4455   0.753   2.182  50.689  0.8000  0.0394  0.3613
  186C14H8 CA11 4456   0.683   2.157  50.809  0.0163 -0.3027 -0.6141
  186C14H8 CA12 4457   0.896   2.218  50.442  0.2520 -0.6641 -0.0968
  186C14H8  HA5 4458   0.913   2.008  50.428  0.2382  0.0058 -0.0034
  186C14H8 CA13 4459   0.783   2.310  50.643  0.4570 -0.6108 -0.4591
  186C14H8  Br2 4460   0.639   2.307  50.925  0.0053 -0.0989 -0.0956
  186C14H8 CA14 4461   0.846   2.327  50.516 -0.2802 -0.1688  0.0487
  186C14H8  HA6 4462   0.923   2.231  50.339 -0.4187 -0.7606 -0.2821
  186C14H8  HA7 4463   0.745   2.398  50.693  2.3398  0.3866 -0.7443
  186C14H8  HA8 4464   0.869   2.421  50.468  3.0799 -0.6026  0.6380
  187C14H8  Br1 4465   0.694   1.252  51.819  0.0105 -0.0124 -0.0306
  187C14H8  CA1 4466   0.581   1.365  51.306  0.9519 -0.0082  0.0503
  187C14H8  CA2 4467   0.520   1.240  51.295 -0.3711 -0.3329 -0.2671
  187C14H8  CA3 4468   0.507   1.161  51.413  0.5103 -0.6064  0.2720
  187C14H8  CA4 4469   0.563   1.199  51.536  0.1760 -0.1031  0.1832
  187C14H8  CA5 4470   0.633   1.321  51.546 -0.1851 -0.5206 -0.6419
  187C14H8  CA6 4471   0.704   1.358  51.667  0.3330 -0.0820  0.6104
  187C14H8  CA7 4472   0.766   1.483  51.682 -0.3765 -0.3323  0.1965
  187C14H8  HA1 4473   0.583   1.415  51.211  0.4774  0.2717  0.1880
  187C14H8  HA2 4474   0.488   1.216  51.195 -0.9868  4.4165 -1.2993
  187C14H8  HA3 4475   0.447   1.073  51.427  1.4547 -1.7133 -2.3350
  187C14H8  HA4 4476   0.544   1.133  51.619  0.4525  0.6970  0.8878
  187C14H8  CA8 4477   0.641   1.409  51.431 -0.1387 -0.6634 -0.2581
  187C14H8  CA9 4478   0.813   1.539  51.808  0.2872  0.2294 -0.9022
  187C14H8 CA10 4479   0.772   1.573  51.565 -0.2179  0.2758  0.1239
  187C14H8 CA11 4480   0.711   1.535  51.439  0.1092 -0.5749 -0.2142
  187C14H8 CA12 4481   0.881   1.661  51.813  0.7791 -0.4097  0.2358
  187C14H8  HA5 4482   0.822   1.483  51.899 -1.2586  0.6530 -0.4689
  187C14H8 CA13 4483   0.842   1.694  51.579 -0.8253  0.1035 -0.0304
  187C14H8  Br2 4484   0.710   1.657  51.285  0.1105  0.1586  0.3231
  187C14H8 CA14 4485   0.909   1.733  51.698  0.0557 -0.2640 -0.0273
  187C14H8  HA6 4486   0.926   1.698  51.903  0.1573  1.7984 -0.3396
  187C14H8  HA7 4487   0.857   1.769  51.503  0.9166 -0.8428 -0.6533
  187C14H8  HA8 4488   0.964   1.825  51.703  1.5755 -1.1438 -0.2509
  188C14H8  Br1 4489   0.637   1.479  52.150  0.0847  0.1070 -0.0748
  188C14H8  CA1 4490   0.357   1.714  52.547  0.2319  0.0613 -0.5343
  188C14H8  CA2 4491   0.331   1.587  52.600  0.4807  0.2474  0.0416
  188C14H8  CA3 4492   0.377   1.473  52.531  0.2692  0.3345 -0.2428
  188C14H8  CA4 4493   0.459   1.486  52.414  0.4519 -0.5516 -0.4132
  188C14H8  CA5 4494   0.489   1.618  52.366  0.8679  0.6505 -0.0223
  188C14H8  CA6 4495   0.566   1.633  52.245  0.2748  0.0303  0.0147
  188C14H8  CA7 4496   0.605   1.766  52.207  0.7770 -0.4649 -0.4343
  188C14H8  HA1 4497   0.329   1.800  52.605  1.8009  0.3282 -0.1495
  188C14H8  HA2 4498   0.269   1.576  52.687 -0.3891 -2.1965 -0.8415
  188C14H8  HA3 4499   0.355   1.377  52.575  0.9448  0.5242  0.5377
  188C14H8  HA4 4500   0.494   1.398  52.362  2.9687 -0.7710  1.5610
  188C14H8  CA8 4501   0.445   1.731  52.438  0.3546 -0.1107  0.6139
  188C14H8  CA9 4502   0.672   1.786  52.088 -0.4932  0.2357 -0.0435
  188C14H8 CA10 4503   0.571   1.879  52.285 -0.0140 -0.2334 -0.3053
  188C14H8 CA11 4504   0.494   1.863  52.399  0.1842 -0.2505  0.0186
  188C14H8 CA12 4505   0.708   1.909  52.039  0.2986 -0.1758 -0.1981
  188C14H8  HA5 4506   0.704   1.706  52.023 -0.9499  0.1855 -0.2015
  188C14H8 CA13 4507   0.609   2.005  52.238  0.8931 -0.0786 -0.5698
  188C14H8  Br2 4508   0.454   2.014  52.510  0.1038 -0.1066 -0.0440
  188C14H8 CA14 4509   0.676   2.023  52.113  0.1389  0.2660  0.0794
  188C14H8  HA6 4510   0.764   1.910  51.946 -0.5383  2.8073 -0.7126
  188C14H8  HA7 4511   0.587   2.100  52.284  0.6432  0.7491 -2.3277
  188C14H8  HA8 4512   0.690   2.121  52.069 -1.1596  0.7124  0.6055
  189C14H8  Br1 4513   0.487   0.941  53.332  0.0653 -0.0627  0.2493
  189C14H8  CA1 4514   0.381   1.092  52.842  0.4502  0.1426  0.2374
  189C14H8  CA2 4515   0.299   0.978  52.829 -0.8006 -0.1798  0.6164
  189C14H8  CA3 4516   0.282   0.889  52.934 -0.0404  0.3787  0.3013
  189C14H8  CA4 4517   0.346   0.916  53.061 -0.8675 -0.1385 -0.0795
  189C14H8  CA5 4518   0.423   1.037  53.074  0.3150  0.5961  0.6519
  189C14H8  CA6 4519   0.492   1.067  53.194  0.5067  0.8937  0.3125
  189C14H8  CA7 4520   0.560   1.187  53.212 -0.4384  0.0667  0.3327
  189C14H8  HA1 4521   0.388   1.157  52.756  0.7616 -1.1274 -0.7092
  189C14H8  HA2 4522   0.252   0.962  52.733  0.1497 -0.1751  0.1453
  189C14H8  HA3 4523   0.220   0.802  52.920  0.8750 -0.1773 -0.3623
  189C14H8  HA4 4524   0.322   0.842  53.136 -1.8319 -0.4821 -0.7116
  189C14H8  CA8 4525   0.441   1.127  52.965 -0.1350  0.0610  0.0451
  189C14H8  CA9 4526   0.629   1.215  53.334  0.3294 -0.8260 -0.1542
  189C14H8 CA10 4527   0.577   1.275  53.105 -0.1944 -0.2891  0.0423
  189C14H8 CA11 4528   0.516   1.252  52.985  0.4859  0.4479  0.1483
  189C14H8 CA12 4529   0.702   1.335  53.353  0.4434  0.6970  0.0365
  189C14H8  HA5 4530   0.622   1.153  53.422  0.2339  1.3653  1.4038
  189C14H8 CA13 4531   0.643   1.406  53.129  0.3005 -0.6215 -0.2185
  189C14H8  Br2 4532   0.549   1.377  52.839  0.0636 -0.1035 -0.1236
  189C14H8 CA14 4533   0.700   1.437  53.258 -0.2868  0.0142 -0.1374
  189C14H8  HA6 4534   0.752   1.359  53.446  1.5298 -0.5454 -0.2011
  189C14H8  HA7 4535   0.669   1.477  53.053  1.6507 -0.5313  0.3167
  189C14H8  HA8 4536   0.750   1.532  53.266 -2.1851  1.3874 -3.1301
  190C14H8  Br1 4537   0.450   1.184  53.715 -0.1156 -0.0391  0.1271
  190C14H8  CA1 4538   0.191   1.419  54.117  0.5796  0.5190 -0.1223
  190C14H8  CA2 4539   0.157   1.287  54.156  0.1444 -0.1404  0.1372
  190C14H8  CA3 4540   0.200   1.170  54.086  0.3256  0.6523 -0.5301
  190C14H8  CA4 4541   0.277   1.190  53.974 -0.3935  0.8392 -0.1735
  190C14H8  CA5 4542   0.306   1.320  53.925 -0.6171  0.2914  0.2141
  190C14H8  CA6 4543   0.391   1.334  53.809 -0.7978 -0.0395  0.0654
  190C14H8  CA7 4544   0.425   1.466  53.766 -0.2899 -0.0199  0.3373
  190C14H8  HA1 4545   0.159   1.500  54.181 -1.8363 -0.9320  0.5994
  190C14H8  HA2 4546   0.094   1.277  54.243 -0.1269 -0.7352 -0.1238
  190C14H8  HA3 4547   0.179   1.074  54.130 -1.0405  1.7750  1.3447
  190C14H8  HA4 4548   0.308   1.097  53.929 -0.4683  1.3439 -1.2946
  190C14H8  CA8 4549   0.269   1.437  53.998 -0.1129  0.2190  0.4022
  190C14H8  CA9 4550   0.493   1.484  53.644  0.3241  0.1360 -0.0773
  190C14H8 CA10 4551   0.382   1.582  53.833 -0.4066 -0.5229 -0.0356
  190C14H8 CA11 4552   0.310   1.568  53.952  0.3132 -0.1587  1.0152
  190C14H8 CA12 4553   0.513   1.611  53.592  0.1941  0.8295  0.1549
  190C14H8  HA5 4554   0.511   1.396  53.584  0.4197 -0.1853  0.4275
  190C14H8 CA13 4555   0.420   1.713  53.787  0.1806 -0.1319  0.1372
  190C14H8  Br2 4556   0.260   1.723  54.060  0.0896 -0.2157 -0.1330
  190C14H8 CA14 4557   0.483   1.727  53.664  0.4838 -0.8087 -0.3290
  190C14H8  HA6 4558   0.553   1.615  53.491  1.3305  4.6605  0.6627
  190C14H8  HA7 4559   0.409   1.800  53.849  1.5236  0.6584 -0.7131
  190C14H8  HA8 4560   0.505   1.825  53.624 -0.3380 -0.3239  0.4017
  191C14H8  Br1 4561   0.326   0.657  54.924  0.0628 -0.2850  0.0679
  191C14H8  CA1 4562   0.218   0.791  54.431 -0.0715 -0.3518 -0.0468
  191C14H8  CA2 4563   0.154   0.663  54.415 -0.4725  0.2735  0.2011
  191C14H8  CA3 4564   0.136   0.581  54.527  0.7861  0.1399  0.6216
  191C14H8  CA4 4565   0.191   0.620  54.650  0.1677 -0.7681  0.1017
  191C14H8  CA5 4566   0.259   0.745  54.670  0.3283 -0.1831  0.7297
  191C14H8  CA6 4567   0.313   0.795  54.788  0.6093  0.7231 -0.4697
  191C14H8  CA7 4568   0.388   0.917  54.799  0.3011  0.2415  0.1760
  191C14H8  HA1 4569   0.223   0.849  54.339  1.6683  0.0366  0.2697
  191C14H8  HA2 4570   0.101   0.638  54.324 -0.9706 -0.5009  0.7005
  191C14H8  HA3 4571   0.078   0.490  54.523  0.5174  0.3553 -0.3755
  191C14H8  HA4 4572   0.167   0.553  54.732 -0.0562  1.2016  1.6834
  191C14H8  CA8 4573   0.279   0.839  54.557 -0.0707 -0.1272 -0.3375
  191C14H8  CA9 4574   0.448   0.957  54.918  0.4977  0.2952 -0.4360
  191C14H8 CA10 4575   0.395   1.001  54.687  0.2736 -1.0375 -0.2247
  191C14H8 CA11 4576   0.337   0.968  54.565 -0.1135 -0.3408 -0.1041
  191C14H8 CA12 4577   0.510   1.085  54.928 -0.2478  0.0224  0.5538
  191C14H8  HA5 4578   0.446   0.896  55.007  0.2655  0.8219 -0.0779
  191C14H8 CA13 4579   0.461   1.128  54.700  0.2267 -0.2151  0.2048
  191C14H8  Br2 4580   0.332   1.080  54.415 -0.0871  0.1009  0.0617
  191C14H8 CA14 4581   0.517   1.170  54.818 -0.2067  0.0057 -0.4051
  191C14H8  HA6 4582   0.562   1.106  55.021  1.0161 -0.6406  0.0067
  191C14H8  HA7 4583   0.482   1.194  54.617  1.2053  1.0671  1.4605
  191C14H8  HA8 4584   0.571   1.264  54.817 -0.7587  0.3424  0.5816
  192C14H8  Br1 4585   0.276   0.893  55.270 -0.1177  0.1951  0.0429
  192C14H8  CA1 4586  19.534   1.085  55.681  0.6140  0.3641  0.0318
  192C14H8  CA2 4587  19.506   0.952  55.713  0.0289  0.0621 -0.3653
  192C14H8  CA3 4588   0.014   0.842  55.641  0.0386  0.4037 -0.4690
  192C14H8  CA4 4589   0.086   0.870  55.525 -0.0614  0.5070  0.4225
  192C14H8  CA5 4590   0.123   1.000  55.495 -0.9648 -0.3450  0.1936
  192C14H8  CA6 4591   0.209   1.030  55.383  0.5941 -0.2313 -0.1205
  192C14H8  CA7 4592   0.237   1.165  55.343 -0.2974  1.0001 -0.0936
  192C14H8  HA1 4593  19.484   1.159  55.740 -0.9113 -0.7964  0.2262
  192C14H8  HA2 4594  19.445   0.922  55.797  1.1320  0.8306  0.7309
  192C14H8  HA3 4595  19.546   0.743  55.676 -3.3045  1.4155  0.3280
  192C14H8  HA4 4596   0.120   0.785  55.468  0.6135  0.8588  0.2952
  192C14H8  CA8 4597   0.074   1.111  55.578 -0.0737 -0.3758  0.2100
  192C14H8  CA9 4598   0.318   1.195  55.231 -0.6679 -0.1178  0.0896
  192C14H8 CA10 4599   0.187   1.270  55.425 -0.2377  0.5082 -0.0712
  192C14H8 CA11 4600   0.110   1.245  55.545 -0.2097  0.5452  0.4793
  192C14H8 CA12 4601   0.354   1.327  55.199 -0.2985 -0.4240 -0.1011
  192C14H8  HA5 4602   0.352   1.114  55.169 -3.7533 -1.4913  0.1146
  192C14H8 CA13 4603   0.207   1.404  55.380 -0.8777  0.4489  0.5251
  192C14H8  Br2 4604   0.047   1.389  55.662 -0.1866  0.0370 -0.0594
  192C14H8 CA14 4605   0.289   1.432  55.265 -0.1165 -0.2622 -0.1230
  192C14H8  HA6 4606   0.415   1.337  55.110  1.4293 -1.2959  0.9615
  192C14H8  HA7 4607   0.151   1.488  55.418 -0.2718  0.9627  0.2859
  192C14H8  HA8 4608   0.292   1.533  55.226 -1.3753 -0.3077 -0.3549
  193C14H8  Br1 4609   0.716   2.446  50.218  0.1498 -0.0155 -0.1478
  193C14H8  CA1 4610   0.591   2.548  49.712 -0.2617 -0.1193 -0.4979
  193C14H8  CA2 4611   0.518   2.427  49.712 -0.2007 -0.0090  0.1147
  193C14H8  CA3 4612   0.512   2.349  49.829 -0.7620 -0.2728 -0.1841
  193C14H8  CA4 4613   0.579   2.400  49.947  0.1889 -0.0667 -0.3896
  193C14H8  CA5 4614   0.657   2.518  49.943  0.6098  0.2224  0.0419
  193C14H8  CA6 4615   0.715   2.561  50.063 -0.1846  0.7286  0.1259
  193C14H8  CA7 4616   0.778   2.688  50.071  0.0337 -0.1875 -0.6540
  193C14H8  HA1 4617   0.587   2.595  49.615 -0.8373  2.2618  0.6305
  193C14H8  HA2 4618   0.474   2.389  49.621  0.6771 -3.6121  1.0900
  193C14H8  HA3 4619   0.466   2.251  49.826 -1.9469  0.2785 -0.4427
  193C14H8  HA4 4620   0.585   2.330  50.029 -0.6447 -1.1817 -1.2732
  193C14H8  CA8 4621   0.669   2.592  49.825 -0.6689 -0.7086 -0.2779
  193C14H8  CA9 4622   0.824   2.736  50.192  0.2899 -0.6322  0.2162
  193C14H8 CA10 4623   0.788   2.766  49.949  0.3740 -0.5392  0.0180
  193C14H8 CA11 4624   0.730   2.720  49.827  0.6169  0.1421 -0.2735
  193C14H8 CA12 4625   0.879   2.863  50.195  0.3990  0.2107  0.1929
  193C14H8  HA5 4626   0.808   2.680  50.283  1.4273  1.0276  1.4556
  193C14H8 CA13 4627   0.850   2.889  49.957 -0.2963  0.4763  0.0407
  193C14H8  Br2 4628   0.736   2.827  49.673 -0.1000  0.1012 -0.0628
  193C14H8 CA14 4629   0.894   2.940  50.080 -0.2557  0.2294 -0.7448
  193C14H8  HA6 4630   0.920   2.893  50.291  0.3760 -0.9850  0.5933
  193C14H8  HA7 4631   0.871   2.959  49.877  0.7743  0.2407  0.1029
  193C14H8  HA8 4632   0.946   3.035  50.082  2.2636 -1.1269  0.7162
  194C14H8  Br1 4633   0.658   2.659  50.546  0.1306 -0.2828 -0.0963
  194C14H8  CA1 4634   0.393   2.877  50.960  0.3049  0.0642  0.0200
  194C14H8  CA2 4635   0.365   2.750  51.007 -0.1175  1.1824  0.0802
  194C14H8  CA3 4636   0.420   2.640  50.933 -0.2070  0.4166  0.4693
  194C14H8  CA4 4637   0.506   2.659  50.822 -0.5227 -0.4594  0.2540
  194C14H8  CA5 4638   0.524   2.788  50.760  0.0931  0.6134 -0.1801
  194C14H8  CA6 4639   0.590   2.813  50.640  0.4191  0.6470 -0.4419
  194C14H8  CA7 4640   0.623   2.946  50.603 -0.4594 -0.0111  0.0212
  194C14H8  HA1 4641   0.345   2.963  51.005  0.4141 -0.3403  0.9169
  194C14H8  HA2 4642   0.304   2.744  51.096 -1.8010 -1.0627 -1.1822
  194C14H8  HA3 4643   0.401   2.541  50.971  1.7177 -1.0386 -2.1447
  194C14H8  HA4 4644   0.522   2.566  50.770  0.1098 -2.8285  4.4954
  194C14H8  CA8 4645   0.466   2.895  50.839  0.9011 -0.0046  0.1198
  194C14H8  CA9 4646   0.710   2.972  50.492 -0.4563 -0.8161  0.7531
  194C14H8 CA10 4647   0.583   3.054  50.688 -0.0592  0.3583 -0.2139
  194C14H8 CA11 4648   0.503   3.037  50.806 -0.2284  0.7637  0.2817
  194C14H8 CA12 4649   0.758   3.102  50.469  0.4692 -0.5305 -0.1605
  194C14H8  HA5 4650   0.737   2.888  50.431 -3.2583 -0.4731 -1.0401
  194C14H8 CA13 4651   0.630   3.187  50.652 -0.0602 -0.5406  0.3749
  194C14H8  Br2 4652   0.468   3.185  50.922 -0.0091  0.0598  0.0566
  194C14H8 CA14 4653   0.712   3.214  50.542  0.1196 -0.2874  0.6587
  194C14H8  HA6 4654   0.822   3.114  50.383  1.2753 -2.9571  0.0717
  194C14H8  HA7 4655   0.596   3.274  50.706 -1.9885 -0.6038 -0.6975
  194C14H8  HA8 4656   0.737   3.317  50.520  0.4808 -0.8009 -1.4846
  195C14H8  Br1 4657   0.540   2.129  51.814  0.1090  0.2340 -0.0415
  195C14H8  CA1 4658   0.445   2.249  51.297  0.2620 -0.3184 -0.2599
  195C14H8  CA2 4659   0.373   2.127  51.292 -0.1820  0.2414 -0.8300
  195C14H8  CA3 4660   0.354   2.051  51.411  0.1593 -0.7884  0.4055
  195C14H8  CA4 4661   0.411   2.089  51.529 -0.3342  0.0702 -0.0864
  195C14H8  CA5 4662   0.488   2.209  51.544  0.3289 -0.2172 -0.0410
  195C14H8  CA6 4663   0.549   2.247  51.668 -0.2846 -0.0058 -0.0007
  195C14H8  CA7 4664   0.616   2.372  51.673 -0.0802  0.6211 -0.0538
  195C14H8  HA1 4665   0.460   2.304  51.206  0.6980 -1.2579 -0.7679
  195C14H8  HA2 4666   0.340   2.097  51.193  0.1028 -1.3116 -0.4614
  195C14H8  HA3 4667   0.307   1.954  51.411  2.2693 -1.8383 -0.1730
  195C14H8  HA4 4668   0.382   2.026  51.611 -0.9321  1.1615  0.5564
  195C14H8  CA8 4669   0.500   2.289  51.424  0.2177 -0.9201 -0.2177
  195C14H8  CA9 4670   0.660   2.416  51.799  0.0327  0.2813 -0.5291
  195C14H8 CA10 4671   0.627   2.458  51.560 -0.0611  0.1402  0.2595
  195C14H8 CA11 4672   0.580   2.412  51.433  1.2726 -0.1855  0.4020
  195C14H8 CA12 4673   0.733   2.534  51.811 -0.8214 -0.4450  0.1001
  195C14H8  HA5 4674   0.650   2.361  51.891 -3.7332  2.4396  0.4577
  195C14H8 CA13 4675   0.693   2.583  51.575 -0.0860 -0.4003  0.2533
  195C14H8  Br2 4676   0.573   2.531  51.283  0.1988  0.1207 -0.1065
  195C14H8 CA14 4677   0.745   2.617  51.698  0.1914  0.2495  0.0618
  195C14H8  HA6 4678   0.777   2.568  51.904  1.6362  1.3243 -1.6269
  195C14H8  HA7 4679   0.697   2.662  51.501 -1.8785 -0.7584 -0.2455
  195C14H8  HA8 4680   0.803   2.707  51.708 -2.5195  2.0960 -0.2494
  196C14H8  Br1 4681   0.430   2.334  52.157 -0.0224 -0.0149 -0.0701
  196C14H8  CA1 4682   0.207   2.566  52.580 -0.1112 -0.3695  0.3988
  196C14H8  CA2 4683   0.178   2.440  52.621 -0.6081  0.1905 -0.1619
  196C14H8  CA3 4684   0.219   2.330  52.548 -0.1159  0.0958 -0.1597
  196C14H8  CA4 4685   0.278   2.349  52.429  0.3573  0.8130  0.4311
  196C14H8  CA5 4686   0.318   2.477  52.382 -0.6993  0.3084 -0.7287
  196C14H8  CA6 4687   0.392   2.491  52.259  0.5868 -0.8295 -0.2033
  196C14H8  CA7 4688   0.436   2.622  52.216  0.2106  1.2602 -0.4551
  196C14H8  HA1 4689   0.173   2.634  52.657 -1.7606 -1.7697  0.9267
  196C14H8  HA2 4690   0.124   2.429  52.714  0.8803  0.6590  0.7742
  196C14H8  HA3 4691   0.200   2.230  52.583 -0.3592 -0.1470 -0.9886
  196C14H8  HA4 4692   0.313   2.263  52.374 -0.2172  0.8419  0.0098
  196C14H8  CA8 4693   0.279   2.589  52.464  0.0274 -0.5272  0.2222
  196C14H8  CA9 4694   0.519   2.631  52.101 -0.1034  0.4433 -0.3713
  196C14H8 CA10 4695   0.396   2.738  52.291 -0.0759 -0.4125 -0.2341
  196C14H8 CA11 4696   0.320   2.717  52.416  0.0384 -0.0821  0.5441
  196C14H8 CA12 4697   0.547   2.763  52.055 -0.4679 -0.1387  0.0003
  196C14H8  HA5 4698   0.560   2.541  52.057  0.6442  0.8966 -0.6087
  196C14H8 CA13 4699   0.438   2.864  52.247 -0.1548 -0.3198  0.8406
  196C14H8  Br2 4700   0.268   2.866  52.518  0.0332 -0.1829 -0.3332
  196C14H8 CA14 4701   0.515   2.877  52.131  0.4436  0.1293 -0.2888
  196C14H8  HA6 4702   0.611   2.788  51.972 -2.1548  0.5332 -1.1178
  196C14H8  HA7 4703   0.402   2.955  52.292 -2.4810 -0.5614 -0.4763
  196C14H8  HA8 4704   0.524   2.979  52.096 -0.2192 -0.3847 -2.0241
  197C14H8  Br1 4705   0.312   1.856  53.363 -0.0466 -0.0264 -0.1121
  197C14H8  CA1 4706   0.275   1.974  52.841  0.3611  0.5931  0.3431
  197C14H8  CA2 4707   0.204   1.857  52.824  0.2441 -0.2833  0.0362
  197C14H8  CA3 4708   0.189   1.767  52.928  0.9503  0.3986 -0.8405
  197C14H8  CA4 4709   0.231   1.805  53.060 -0.3441  0.7741 -0.3823
  197C14H8  CA5 4710   0.304   1.924  53.082  0.1795 -0.0543  0.6583
  197C14H8  CA6 4711   0.350   1.960  53.209 -0.1310  0.1702 -0.3835
  197C14H8  CA7 4712   0.425   2.078  53.227 -0.1187 -0.5339  0.4726
  197C14H8  HA1 4713   0.278   2.044  52.759  1.8421  1.0802  0.7983
  197C14H8  HA2 4714   0.162   1.828  52.729  0.7940  1.7478 -0.8608
  197C14H8  HA3 4715   0.138   1.673  52.917  1.9568 -0.2301 -0.2249
  197C14H8  HA4 4716   0.211   1.728  53.133  1.3069  1.4381  0.7995
  197C14H8  CA8 4717   0.329   2.013  52.968 -0.8211  0.3434 -0.1497
  197C14H8  CA9 4718   0.482   2.109  53.358 -0.0905  0.0354  0.1994
  197C14H8 CA10 4719   0.448   2.169  53.119 -0.2536 -0.5332  0.2267
  197C14H8 CA11 4720   0.401   2.135  52.984  0.2227  0.4461 -0.5540
  197C14H8 CA12 4721   0.563   2.222  53.378 -0.1799  0.2060 -0.2329
  197C14H8  HA5 4722   0.468   2.053  53.449  0.4841  1.6389  1.2778
  197C14H8 CA13 4723   0.519   2.287  53.142  0.0249 -0.4728 -0.1175
  197C14H8  Br2 4724   0.391   2.269  52.852 -0.4151  0.0753  0.0789
  197C14H8 CA14 4725   0.575   2.314  53.270 -0.0739 -0.4706  0.0787
  197C14H8  HA6 4726   0.601   2.251  53.475 -0.2545 -1.0861  0.1926
  197C14H8  HA7 4727   0.545   2.352  53.059 -0.5886 -0.6166 -0.4287
  197C14H8  HA8 4728   0.638   2.398  53.293  0.5369 -0.5315 -1.3315
  198C14H8  Br1 4729   0.259   2.070  53.707 -0.0537 -0.2087 -0.4372
  198C14H8  CA1 4730   0.016   2.301  54.125  0.0372 -0.0490 -0.1139
  198C14H8  CA2 4731  19.519   2.175  54.155  0.0458  0.0128  0.5766
  198C14H8  CA3 4732   0.009   2.063  54.083 -0.3690 -0.5982  0.1788
  198C14H8  CA4 4733   0.096   2.080  53.975  0.8191 -0.8229  0.6627
  198C14H8  CA5 4734   0.136   2.209  53.928  0.4386  0.3438 -0.0079
  198C14H8  CA6 4735   0.218   2.230  53.811 -0.0672  0.4777 -0.2407
  198C14H8  CA7 4736   0.261   2.364  53.778  0.3910  0.6859  1.0065
  198C14H8  HA1 4737  19.538   2.386  54.183 -0.7550 -1.0661  0.9353
  198C14H8  HA2 4738  19.457   2.147  54.239  1.2909 -0.8145  1.2342
  198C14H8  HA3 4739  19.549   1.963  54.119 -0.4242 -0.9120 -0.7060
  198C14H8  HA4 4740   0.122   1.985  53.930 -1.5105 -1.4985  0.7003
  198C14H8  CA8 4741   0.098   2.318  54.007  0.3706  0.4609  0.0837
  198C14H8  CA9 4742   0.332   2.387  53.655  0.1174 -0.7195  0.5815
  198C14H8 CA10 4743   0.205   2.473  53.853  0.5382  0.9844  0.3415
  198C14H8 CA11 4744   0.129   2.450  53.971  0.2769 -0.6979  0.6243
  198C14H8 CA12 4745   0.367   2.516  53.616  0.5253  0.1358  0.0014
  198C14H8  HA5 4746   0.369   2.304  53.596  0.5482 -0.3688  0.3553
  198C14H8 CA13 4747   0.242   2.604  53.813  0.0378  0.3381  0.3460
  198C14H8  Br2 4748   0.090   2.599  54.088 -0.2369 -0.1892 -0.1425
  198C14H8 CA14 4749   0.323   2.624  53.696  0.1870  0.0531  0.4774
  198C14H8  HA6 4750   0.422   2.535  53.525 -0.4501  0.8571 -0.4434
  198C14H8  HA7 4751   0.200   2.694  53.855  1.6905  1.2604  0.0540
  198C14H8  HA8 4752   0.358   2.723  53.673 -3.9226  1.2916 -0.7949
  199C14H8  Br1 4753   0.173   1.539  54.928 -0.0145  0.2354  0.3152
  199C14H8  CA1 4754   0.058   1.664  54.420 -0.0525 -0.4093  0.5546
  199C14H8  CA2 4755  19.540   1.549  54.410  0.9041  0.6742  0.3734
  199C14H8  CA3 4756  19.536   1.468  54.521  0.1232 -0.1191  0.3265
  199C14H8  CA4 4757   0.048   1.491  54.644  0.0853 -0.3133 -0.2205
  199C14H8  CA5 4758   0.120   1.610  54.655  0.0395 -0.1933  0.2345
  199C14H8  CA6 4759   0.190   1.651  54.776 -0.0322 -0.1437 -0.7598
  199C14H8  CA7 4760   0.257   1.770  54.787  0.0873 -0.7963  0.4252
  199C14H8  HA1 4761   0.050   1.730  54.335  0.4235  0.9289  1.5145
  199C14H8  HA2 4762  19.494   1.525  54.316  2.5924  2.6244 -1.0129
  199C14H8  HA3 4763  19.469   1.384  54.511  0.7179 -0.4473 -0.9855
  199C14H8  HA4 4764   0.044   1.413  54.719  1.6708  0.6791  0.8938
  199C14H8  CA8 4765   0.127   1.698  54.541  0.4378 -0.2537  0.1276
  199C14H8  CA9 4766   0.319   1.806  54.907 -0.0763 -0.3987 -0.0101
  199C14H8 CA10 4767   0.252   1.866  54.680 -0.0570  0.2069  0.1766
  199C14H8 CA11 4768   0.199   1.824  54.554  0.1117 -0.5784 -0.0082
  199C14H8 CA12 4769   0.375   1.940  54.920 -0.4190  0.4093 -0.4437
  199C14H8  HA5 4770   0.332   1.738  54.991 -0.5121  0.2836  0.6179
  199C14H8 CA13 4771   0.304   1.996  54.698 -0.1957 -0.2565 -0.0031
  199C14H8  Br2 4772   0.218   1.932  54.399  0.0433  0.2605  0.1411
  199C14H8 CA14 4773   0.366   2.035  54.818 -0.0940  0.2983  0.8399
  199C14H8  HA6 4774   0.422   1.975  55.011 -0.5536 -1.7504  0.4872
  199C14H8  HA7 4775   0.291   2.065  54.616 -1.0339 -1.8153 -1.2235
  199C14H8  HA8 4776   0.416   2.129  54.838  0.7681 -0.0504  0.3956
  200C14H8  Br1 4777   0.105   1.778  55.263 -0.1264  0.2504 -0.0727
  200C14H8  CA1 4778  19.394   1.965  55.692 -0.6592 -0.0681 -0.4653
  200C14H8  CA2 4779  19.364   1.831  55.718 -0.3907  0.2048 -0.8454
  200C14H8  CA3 4780  19.404   1.725  55.635 -0.0120 -0.3389 -0.0244
  200C14H8  CA4 4781  19.484   1.751  55.524  0.4565 -0.3174 -0.2198
  200C14H8  CA5 4782  19.520   1.887  55.491 -0.1035 -0.3443 -0.0062
  200C14H8  CA6 4783   0.048   1.920  55.381  0.0224 -0.1187  0.2516
  200C14H8  CA7 4784   0.076   2.057  55.356  0.4129 -0.1815  0.1085
  200C14H8  HA1 4785  19.351   2.037  55.760  0.4589  1.1498 -1.0361
  200C14H8  HA2 4786  19.305   1.804  55.803 -0.5751  0.8531 -0.7681
  200C14H8  HA3 4787  19.384   1.624  55.665  1.1597 -0.4973  0.2711
  200C14H8  HA4 4788  19.517   1.669  55.461 -0.4985  0.1400 -1.3245
  200C14H8  CA8 4789  19.472   1.994  55.576 -0.5979  0.4227 -0.4789
  200C14H8  CA9 4790   0.150   2.092  55.243 -0.8784  0.7473  0.5149
  200C14H8 CA10 4791   0.024   2.163  55.435 -0.3618  0.1644  0.5409
  200C14H8 CA11 4792  19.506   2.127  55.551  0.2196  0.1829  0.3018
  200C14H8 CA12 4793   0.189   2.223  55.207 -0.0728  0.6125  0.3707
  200C14H8  HA5 4794   0.191   2.023  55.170 -0.3154 -0.3851  1.8860
  200C14H8 CA13 4795   0.058   2.298  55.393  0.0658  0.5770  0.2696
  200C14H8  Br2 4796  19.473   2.270  55.681  0.0760 -0.1237  0.1057
  200C14H8 CA14 4797   0.131   2.333  55.277  0.0639  0.4850  0.3124
  200C14H8  HA6 4798   0.246   2.234  55.116  0.5713  1.9577  0.9184
  200C14H8  HA7 4799   0.006   2.381  55.438  0.2078 -0.3200  2.1628
  200C14H8  HA8 4800   0.148   2.433  55.241  0.0935  0.0746 -0.8532
  201C14H8  Br1 4801   0.567   3.305  50.228 -0.0031  0.1697 -0.1582
  201C14H8  CA1 4802   0.478   3.400  49.715 -0.1244 -0.3638  0.3936
  201C14H8  CA2 4803   0.416   3.276  49.703  0.2481 -0.6764  0.1016
  201C14H8  CA3 4804   0.390   3.202  49.819  0.2252 -0.3100  0.8049
  201C14H8  CA4 4805   0.433   3.248  49.943  0.4533 -0.2335 -0.4226
  201C14H8  CA5 4806   0.502   3.371  49.953  0.8142 -0.0842  0.0155
  201C14H8  CA6 4807   0.566   3.417  50.071  0.6257 -0.5502 -0.4892
  201C14H8  CA7 4808   0.631   3.546  50.082 -0.6016 -0.4728 -0.1752
  201C14H8  HA1 4809   0.518   3.452  49.628  1.1407 -0.9865  0.5890
  201C14H8  HA2 4810   0.382   3.243  49.606 -1.5375 -1.0183  0.8145
  201C14H8  HA3 4811   0.336   3.109  49.817  0.2093 -0.2942  0.5109
  201C14H8  HA4 4812   0.410   3.187  50.029  1.0482 -0.2959 -0.3025
  201C14H8  CA8 4813   0.518   3.452  49.836  0.4255  1.0599 -0.2945
  201C14H8  CA9 4814   0.693   3.588  50.203 -0.0487  0.2598  0.4699
  201C14H8 CA10 4815   0.634   3.635  49.965 -0.2748 -0.9854 -0.3677
  201C14H8 CA11 4816   0.581   3.584  49.842 -0.4152  0.8125 -0.2807
  201C14H8 CA12 4817   0.753   3.716  50.212 -0.2479 -0.1019 -0.4911
  201C14H8  HA5 4818   0.706   3.523  50.288  0.4095  1.0071  0.9757
  201C14H8 CA13 4819   0.694   3.764  49.980 -0.0922 -0.7026 -0.2399
  201C14H8  Br2 4820   0.597   3.706  49.687  0.1307 -0.1784  0.0674
  201C14H8 CA14 4821   0.755   3.804  50.103 -0.3178 -0.9022  0.2791
  201C14H8  HA6 4822   0.795   3.744  50.307 -1.3469  1.4087 -0.4389
  201C14H8  HA7 4823   0.691   3.838  49.901 -2.0481 -0.1850  0.2969
  201C14H8  HA8 4824   0.800   3.900  50.122  0.1917 -0.8623 -1.0366
  202C14H8  Br1 4825   0.508   3.538  50.569  0.0449 -0.0926  0.1258
  202C14H8  CA1 4826   0.248   3.752  50.977  0.2213  0.2282 -0.1299
  202C14H8  CA2 4827   0.216   3.620  51.016 -0.3669  0.3606  0.5080
  202C14H8  CA3 4828   0.256   3.508  50.946 -0.2557  0.4346 -0.5115
  202C14H8  CA4 4829   0.342   3.529  50.834 -0.4968 -0.4482 -0.3071
  202C14H8  CA5 4830   0.385   3.660  50.792 -0.7108  0.2370 -0.0603
  202C14H8  CA6 4831   0.470   3.679  50.680 -0.4105  0.1967  0.8750
  202C14H8  CA7 4832   0.502   3.812  50.635 -0.4751 -0.2789 -0.0729
  202C14H8  HA1 4833   0.210   3.830  51.041  0.4761 -0.7602  1.2400
  202C14H8  HA2 4834   0.159   3.610  51.107 -1.3948 -1.9292 -0.3644
  202C14H8  HA3 4835   0.229   3.411  50.984 -1.0404  0.4271 -1.0901
  202C14H8  HA4 4836   0.392   3.443  50.791  1.4018  0.6951 -0.4177
  202C14H8  CA8 4837   0.330   3.774  50.862  0.0013  0.2994  0.3306
  202C14H8  CA9 4838   0.582   3.835  50.522 -0.1625 -0.2904  0.4483
  202C14H8 CA10 4839   0.441   3.922  50.700 -0.6147  0.5917  0.1386
  202C14H8 CA11 4840   0.359   3.908  50.819 -0.0952  0.0793 -1.1357
  202C14H8 CA12 4841   0.605   3.961  50.475 -0.0993  0.1188  0.0301
  202C14H8  HA5 4842   0.630   3.752  50.471  0.2090 -0.1205  0.5279
  202C14H8 CA13 4843   0.479   4.053  50.660  0.2491  0.4109 -0.6436
  202C14H8  Br2 4844   0.296   4.064  50.910  0.1166 -0.0662 -0.0442
  202C14H8 CA14 4845   0.552   4.071  50.544  0.0452 -0.3102 -0.7802
  202C14H8  HA6 4846   0.670   3.977  50.390  0.6598  0.3170  0.6327
  202C14H8  HA7 4847   0.455   4.148  50.705 -0.3429  0.6688 -1.4964
  202C14H8  HA8 4848   0.575   4.170  50.506 -1.0339 -0.9403 -3.2180
  203C14H8  Br1 4849   0.362   2.993  51.807  0.1504 -0.2385  0.0152
  203C14H8  CA1 4850   0.284   3.097  51.295  0.0502 -0.4773  0.2230
  203C14H8  CA2 4851   0.210   2.979  51.284 -0.1078  0.4287  0.5878
  203C14H8  CA3 4852   0.202   2.895  51.394  0.3398 -0.2825 -0.1782
  203C14H8  CA4 4853   0.248   2.935  51.518 -0.1724  0.0235 -0.1478
  203C14H8  CA5 4854   0.317   3.059  51.532 -0.5362  0.0292 -0.0843
  203C14H8  CA6 4855   0.370   3.109  51.658 -0.2718 -0.6105  0.3266
  203C14H8  CA7 4856   0.427   3.237  51.665 -0.7235 -0.0438 -0.4699
  203C14H8  HA1 4857   0.289   3.171  51.216 -0.5521 -1.7882 -1.0630
  203C14H8  HA2 4858   0.156   2.958  51.193  1.0084 -1.2365  0.2786
  203C14H8  HA3 4859   0.151   2.800  51.391 -0.6518  0.1855  1.3416
  203C14H8  HA4 4860   0.233   2.864  51.597  0.4828  0.0872  0.0376
  203C14H8  CA8 4861   0.333   3.145  51.418  0.3583  0.8878  0.0782
  203C14H8  CA9 4862   0.490   3.283  51.786  0.7940  0.4484  0.3975
  203C14H8 CA10 4863   0.440   3.320  51.551 -0.0678  0.5487  0.1284
  203C14H8 CA11 4864   0.385   3.280  51.429 -0.5315  0.0165 -0.8147
  203C14H8 CA12 4865   0.570   3.400  51.787  1.0743 -1.3147 -0.0681
  203C14H8  HA5 4866   0.489   3.222  51.874 -0.3587 -0.4240 -0.2202
  203C14H8 CA13 4867   0.517   3.440  51.557  0.2375  0.9789  0.1976
  203C14H8  Br2 4868   0.416   3.387  51.275 -0.0203  0.1525 -0.1316
  203C14H8 CA14 4869   0.591   3.472  51.672  0.3350 -0.3147  0.4405
  203C14H8  HA6 4870   0.624   3.418  51.879 -1.3807  0.4118  1.0834
  203C14H8  HA7 4871   0.553   3.492  51.470 -1.2721  0.1731 -0.9387
  203C14H8  HA8 4872   0.643   3.567  51.665  0.1360 -0.1684  0.9602
  204C14H8  Br1 4873   0.277   3.225  52.147 -0.2847 -0.0009 -0.0740
  204C14H8  CA1 4874   0.051   3.466  52.570 -0.4297 -0.2368 -0.5667
  204C14H8  CA2 4875   0.030   3.330  52.620 -0.1891  0.1285 -0.1538
  204C14H8  CA3 4876   0.068   3.218  52.538  0.2106  0.0188  0.1819
  204C14H8  CA4 4877   0.141   3.238  52.421 -0.4020 -0.0414 -0.3088
  204C14H8  CA5 4878   0.164   3.369  52.374 -0.3821 -0.0064  0.1998
  204C14H8  CA6 4879   0.243   3.380  52.258 -0.1386 -0.2525 -0.6415
  204C14H8  CA7 4880   0.273   3.507  52.205 -0.1063 -0.6132  0.0320
  204C14H8  HA1 4881   0.003   3.547  52.622 -1.1520 -0.3065 -1.1188
  204C14H8  HA2 4882  19.529   3.320  52.712  0.5822 -0.1683  0.2949
  204C14H8  HA3 4883   0.026   3.123  52.565 -0.3978  0.2955  0.2313
  204C14H8  HA4 4884   0.178   3.148  52.373 -0.9603  0.8502 -2.4771
  204C14H8  CA8 4885   0.119   3.487  52.442  0.3275 -0.3828  0.2691
  204C14H8  CA9 4886   0.352   3.523  52.091  0.2257  0.4823  0.6159
  204C14H8 CA10 4887   0.226   3.631  52.266 -0.0286 -0.1176  0.3721
  204C14H8 CA11 4888   0.150   3.617  52.389 -0.0706  0.2201 -1.2093
  204C14H8 CA12 4889   0.383   3.653  52.041 -0.4616  0.7267  0.2949
  204C14H8  HA5 4890   0.393   3.443  52.031 -1.1443 -1.0939  1.7357
  204C14H8 CA13 4891   0.270   3.757  52.220  0.1297  0.4880  0.2268
  204C14H8  Br2 4892   0.114   3.780  52.493  0.3761 -0.0368  0.0300
  204C14H8 CA14 4893   0.351   3.771  52.103  0.0736 -0.4041  0.2367
  204C14H8  HA6 4894   0.448   3.670  51.957  0.7840 -2.0641  0.6462
  204C14H8  HA7 4895   0.236   3.850  52.263 -3.0768 -0.8988  0.8778
  204C14H8  HA8 4896   0.384   3.868  52.068  0.6934 -1.3508 -1.8477
  205C14H8  Br1 4897   0.171   2.728  53.383  0.0097  0.2688 -0.1412
  205C14H8  CA1 4898   0.072   2.836  52.869 -0.1646 -0.4240 -0.3746
  205C14H8  CA2 4899   0.008   2.712  52.862  0.1413  0.7838  0.2084
  205C14H8  CA3 4900   0.004   2.627  52.976  0.2670 -0.3248 -0.0553
  205C14H8  CA4 4901   0.071   2.666  53.096 -0.0313 -0.3365 -0.1425
  205C14H8  CA5 4902   0.132   2.797  53.111  0.4301 -0.1677  0.4693
  205C14H8  CA6 4903   0.188   2.841  53.234  0.3986 -0.0445  0.3561
  205C14H8  CA7 4904   0.252   2.965  53.239  0.0418  1.0847  0.9628
  205C14H8  HA1 4905   0.072   2.895  52.779  2.3539 -0.7878 -0.6459
  205C14H8  HA2 4906  19.509   2.685  52.772  1.0766  1.4656 -0.5652
  205C14H8  HA3 4907  19.502   2.537  52.991  0.3498 -0.3095  0.3372
  205C14H8  HA4 4908   0.060   2.599  53.180 -2.0753 -0.0417 -0.1393
  205C14H8  CA8 4909   0.138   2.881  52.990 -0.0459  0.1615  0.1713
  205C14H8  CA9 4910   0.311   3.007  53.361 -0.1185 -0.1341  0.0117
  205C14H8 CA10 4911   0.268   3.041  53.124  0.0109 -0.6769  0.0286
  205C14H8 CA11 4912   0.206   3.004  53.003  0.1043 -0.2082 -0.1765
  205C14H8 CA12 4913   0.386   3.123  53.371 -0.1580 -0.2075  0.4370
  205C14H8  HA5 4914   0.290   2.951  53.451  1.0916  1.4746  1.3451
  205C14H8 CA13 4915   0.348   3.160  53.136 -0.3777  0.1914  0.1727
  205C14H8  Br2 4916   0.218   3.121  52.847  0.0474  0.0124 -0.1657
  205C14H8 CA14 4917   0.404   3.206  53.257 -0.0542  0.5274  0.8097
  205C14H8  HA6 4918   0.437   3.157  53.460  0.2751  2.8586 -0.9196
  205C14H8  HA7 4919   0.369   3.223  53.051 -1.2246 -2.2862 -1.9333
  205C14H8  HA8 4920   0.464   3.296  53.252 -0.3675  0.6802 -0.3790
  206C14H8  Br1 4921   0.118   2.936  53.723  0.0895 -0.1483  0.2848
  206C14H8  CA1 4922  19.417   3.154  54.134 -0.5350  0.4727  0.0988
  206C14H8  CA2 4923  19.382   3.027  54.171  0.0495  0.4052 -0.0059
  206C14H8  CA3 4924  19.416   2.917  54.091  0.2346  0.1840 -0.3250
  206C14H8  CA4 4925  19.491   2.936  53.973  0.0760 -0.2735  0.3928
  206C14H8  CA5 4926  19.535   3.063  53.936 -0.2635  0.1472  0.1305
  206C14H8  CA6 4927   0.066   3.086  53.829 -0.0608 -0.6229 -0.7922
  206C14H8  CA7 4928   0.105   3.214  53.784  0.2306 -0.1549 -0.3551
  206C14H8  HA1 4929  19.380   3.239  54.188  0.2728  0.3469  0.8507
  206C14H8  HA2 4930  19.317   3.017  54.257  0.6301 -1.8208  0.1942
  206C14H8  HA3 4931  19.385   2.819  54.123 -0.0701  0.0703 -0.9539
  206C14H8  HA4 4932  19.523   2.847  53.919 -0.6959  0.4233 -1.2544
  206C14H8  CA8 4933  19.504   3.174  54.020 -0.0837  0.1480 -0.7505
  206C14H8  CA9 4934   0.190   3.232  53.672  0.3230 -0.2635  0.1547
  206C14H8 CA10 4935   0.061   3.327  53.859 -0.6614  0.8850  0.4620
  206C14H8 CA11 4936  19.539   3.312  53.977 -0.2430  0.7990  0.0951
  206C14H8 CA12 4937   0.228   3.363  53.636  0.4961 -0.1442  1.1675
  206C14H8  HA5 4938   0.221   3.153  53.606 -0.5092 -1.5970  1.3409
  206C14H8 CA13 4939   0.084   3.459  53.812  0.0843  0.3022 -0.2928
  206C14H8  Br2 4940  19.480   3.470  54.078 -0.0079  0.1478  0.0411
  206C14H8 CA14 4941   0.176   3.474  53.700  0.3109  0.0325 -0.0184
  206C14H8  HA6 4942   0.294   3.371  53.551 -0.7463 -1.3883  0.0591
  206C14H8  HA7 4943   0.045   3.551  53.853 -2.1232  0.0238 -1.6783
  206C14H8  HA8 4944   0.203   3.570  53.657 -0.4304  0.5447  0.6477
  207C14H8  Br1 4945   0.008   2.408  54.956  0.0552 -0.0295  0.0850
  207C14H8  CA1 4946  19.429   2.508  54.447 -0.7581 -0.2002  0.4008
  207C14H8  CA2 4947  19.354   2.390  54.447 -0.8201 -0.4710 -0.3438
  207C14H8  CA3 4948  19.343   2.312  54.565 -0.2647  0.1657  0.1230
  207C14H8  CA4 4949  19.416   2.347  54.684  0.1847  0.1578  0.4625
  207C14H8  CA5 4950  19.488   2.474  54.682 -0.1585  0.9247  0.3059
  207C14H8  CA6 4951  19.552   2.524  54.802  0.0846 -0.9998  0.3711
  207C14H8  CA7 4952   0.057   2.656  54.808 -0.8013  0.3545  0.8315
  207C14H8  HA1 4953  19.429   2.564  54.354  1.6699  2.7530  2.0979
  207C14H8  HA2 4954  19.296   2.373  54.357  2.0620 -1.0800 -2.1339
  207C14H8  HA3 4955  19.274   2.231  54.577 -0.8048  0.5000 -0.6995
  207C14H8  HA4 4956  19.391   2.281  54.766 -1.3353 -1.2666 -1.1219
  207C14H8  CA8 4957  19.489   2.553  54.564 -1.0224 -0.7943 -0.5164
  207C14H8  CA9 4958   0.135   2.696  54.922  0.0990 -0.9198 -0.6068
  207C14H8 CA10 4959   0.063   2.728  54.689 -0.2395  0.3699 -0.1526
  207C14H8 CA11 4960   0.001   2.680  54.570  0.0750 -0.1733  0.0482
  207C14H8 CA12 4961   0.211   2.819  54.916  0.6985 -0.0668  0.3430
  207C14H8  HA5 4962   0.137   2.642  55.016  0.6590 -0.6812 -0.4809
  207C14H8 CA13 4963   0.135   2.854  54.687  0.6749  0.5837 -0.6089
  207C14H8  Br2 4964   0.011   2.790  54.412  0.0629  0.0296 -0.0672
  207C14H8 CA14 4965   0.204   2.901  54.796  0.8669  0.1851 -0.2454
  207C14H8  HA6 4966   0.259   2.852  55.007  1.2584  2.2313 -0.7413
  207C14H8  HA7 4967   0.136   2.928  54.608 -0.3996  0.4479 -0.7530
  207C14H8  HA8 4968   0.261   2.992  54.803  1.8774 -0.5787  1.9242
  208C14H8  Br1 4969  19.523   2.647  55.257 -0.1582 -0.0535  0.1268
  208C14H8  CA1 4970  19.248   2.807  55.684  0.3818 -0.5621 -0.1399
  208C14H8  CA2 4971  19.204   2.673  55.695 -0.1113 -0.7081 -0.0537
  208C14H8  CA3 4972  19.265   2.575  55.620  0.7472  0.3584  0.2832
  208C14H8  CA4 4973  19.352   2.605  55.515 -0.1327 -0.4985  0.0627
  208C14H8  CA5 4974  19.380   2.744  55.484 -0.2559 -0.3835  0.1668
  208C14H8  CA6 4975  19.449   2.786  55.366 -0.2226  0.6304  0.1151
  208C14H8  CA7 4976  19.465   2.923  55.338 -1.0766  0.3674  0.4638
  208C14H8  HA1 4977  19.197   2.877  55.749 -0.5318  1.0910 -2.5869
  208C14H8  HA2 4978  19.134   2.636  55.769 -0.3308 -0.1741  0.0025
  208C14H8  HA3 4979  19.238   2.473  55.644 -0.6776  0.9117  1.0767
  208C14H8  HA4 4980  19.397   2.523  55.460 -0.5242 -0.6854  0.0171
  208C14H8  CA8 4981  19.336   2.842  55.576  0.2938  0.2440 -0.1870
  208C14H8  CA9 4982  19.537   2.963  55.218  0.2934  0.0042 -0.2191
  208C14H8 CA10 4983  19.433   3.017  55.434  0.3118 -1.2009  0.3173
  208C14H8 CA11 4984  19.366   2.980  55.552 -0.4649 -0.0034 -0.7956
  208C14H8 CA12 4985   0.002   3.100  55.187  0.6266  0.0522  0.5588
  208C14H8  HA5 4986   0.017   2.895  55.141  4.5332  0.9384  0.7708
  208C14H8 CA13 4987  19.466   3.158  55.400  0.3158 -0.4273 -0.8500
  208C14H8  Br2 4988  19.323   3.106  55.683  0.1112  0.1832  0.1650
  208C14H8 CA14 4989  19.527   3.195  55.283 -0.9568 -0.5569  0.7278
  208C14H8  HA6 4990   0.056   3.125  55.096  1.0439  1.7211  1.2391
  208C14H8  HA7 4991  19.446   3.238  55.469 -0.3505 -1.1767 -0.1654
  208C14H8  HA8 4992  19.544   3.301  55.274  0.1728 -0.6000  2.2066
  209C14H8  Br1 4993   0.377   4.176  50.235 -0.3281 -0.2256 -0.1082
  209C14H8  CA1 4994   0.284   4.299  49.724 -0.7618  0.4364 -0.0539
  209C14H8  CA2 4995   0.217   4.178  49.712 -0.1223  0.8499 -0.0967
  209C14H8  CA3 4996   0.194   4.105  49.829 -0.5266 -0.1370  0.9037
  209C14H8  CA4 4997   0.254   4.135  49.952 -0.6113  0.6540  0.4297
  209C14H8  CA5 4998   0.328   4.256  49.965 -0.8140 -0.4315  0.9841
  209C14H8  CA6 4999   0.386   4.295  50.089  0.1782 -0.1609  0.7879
  209C14H8  CA7 5000   0.466   4.417  50.098  0.4451 -0.4730 -0.4646
  209C14H8  HA1 5001   0.293   4.355  49.633  2.0093 -0.9586 -0.7083
  209C14H8  HA2 5002   0.171   4.143  49.621  1.2344  0.1663 -0.5256
  209C14H8  HA3 5003   0.130   4.022  49.804  1.1088 -0.2904 -3.0145
  209C14H8  HA4 5004   0.230   4.064  50.029  1.0442 -2.1728 -1.5414
  209C14H8  CA8 5005   0.338   4.342  49.854  0.4111  0.2460 -0.0642
  209C14H8  CA9 5006   0.533   4.447  50.222  0.4333 -0.0682  0.1690
  209C14H8 CA10 5007   0.477   4.502  49.985 -0.1244 -0.2042 -0.0439
  209C14H8 CA11 5008   0.417   4.462  49.863  0.1309 -0.0907 -0.0169
  209C14H8 CA12 5009   0.602   4.568  50.231  0.5279  0.2404  0.3822
  209C14H8  HA5 5010   0.519   4.401  50.319 -2.1416 -0.2748 -0.2684
  209C14H8 CA13 5011   0.553   4.620  49.996 -0.4770 -0.3930  0.0913
  209C14H8  Br2 5012   0.440   4.580  49.713 -0.0777 -0.0624  0.2035
  209C14H8 CA14 5013   0.610   4.660  50.120 -0.1053  0.2380 -0.9192
  209C14H8  HA6 5014   0.653   4.604  50.319  0.6615  0.1946  0.3254
  209C14H8  HA7 5015   0.561   4.696  49.919 -0.0395  0.2550  0.7679
  209C14H8  HA8 5016   0.661   4.755  50.124  0.3169 -0.0515  1.5555
  210C14H8  Br1 5017   0.325   4.403  50.567  0.0785  0.1089 -0.0664
  210C14H8  CA1 5018   0.084   4.638  50.980 -0.7528 -0.3364 -0.4237
  210C14H8  CA2 5019   0.054   4.510  51.031 -1.0606 -0.0047 -0.2255
  210C14H8  CA3 5020   0.090   4.392  50.962 -0.0536  0.4042  0.6092
  210C14H8  CA4 5021   0.166   4.408  50.843 -0.1869  0.2596 -0.2186
  210C14H8  CA5 5022   0.201   4.534  50.788  0.1969  0.1351 -0.0299
  210C14H8  CA6 5023   0.277   4.550  50.668  0.7084  0.3263  0.1263
  210C14H8  CA7 5024   0.312   4.676  50.624 -0.7445  0.1075  0.5086
  210C14H8  HA1 5025   0.048   4.727  51.030  0.1939  0.1720 -0.6565
  210C14H8  HA2 5026  19.540   4.501  51.114  1.0095  0.5491  1.6250
  210C14H8  HA3 5027   0.065   4.294  51.000  2.3326 -0.8516 -0.9332
  210C14H8  HA4 5028   0.192   4.316  50.792  1.0695  0.9589 -0.8755
  210C14H8  CA8 5029   0.159   4.653  50.863 -0.4479  0.1564  0.2046
  210C14H8  CA9 5030   0.381   4.694  50.498 -0.2563 -0.3913  0.1567
  210C14H8 CA10 5031   0.284   4.791  50.700  0.7122  0.0364  0.4179
  210C14H8 CA11 5032   0.200   4.782  50.816  0.0474 -0.4970  0.4152
  210C14H8 CA12 5033   0.427   4.822  50.450  0.2007 -0.0311  0.1417
  210C14H8  HA5 5034   0.413   4.616  50.430  2.0002  0.9948 -0.4131
  210C14H8 CA13 5035   0.326   4.919  50.650  0.1555 -0.1441 -0.2112
  210C14H8  Br2 5036   0.170   4.937  50.932 -0.1282 -0.1351 -0.6870
  210C14H8 CA14 5037   0.396   4.934  50.528  0.2156  0.1131  0.3150
  210C14H8  HA6 5038   0.485   4.826  50.359  1.5323 -2.2353  0.8510
  210C14H8  HA7 5039   0.309   5.006  50.711  1.3891 -1.6764  2.4129
  210C14H8  HA8 5040   0.412   5.035  50.492 -2.1958 -0.2035 -1.8609
  211C14H8  Br1 5041   0.201   3.885  51.813 -0.0050  0.0731 -0.0237
  211C14H8  CA1 5042   0.111   3.971  51.289 -0.0672 -0.0488  0.5024
  211C14H8  CA2 5043   0.044   3.847  51.282 -0.7116 -0.0124 -0.4846
  211C14H8  CA3 5044   0.028   3.777  51.408 -0.1062  0.2258 -0.3535
  211C14H8  CA4 5045   0.080   3.821  51.529  0.1278  0.3467 -0.3798
  211C14H8  CA5 5046   0.155   3.944  51.534  0.2182 -0.1719  0.1243
  211C14H8  CA6 5047   0.213   3.991  51.653 -0.1562  0.0575 -0.4651
  211C14H8  CA7 5048   0.277   4.119  51.657 -0.0419  0.2243  0.4295
  211C14H8  HA1 5049   0.125   4.024  51.196 -3.1061 -1.1971 -0.6643
  211C14H8  HA2 5050   0.018   3.809  51.184 -1.6270  1.1147 -0.6874
  211C14H8  HA3 5051  19.543   3.678  51.398  1.1893 -0.3683  0.2459
  211C14H8  HA4 5052   0.064   3.761  51.618 -2.1890  2.2348  0.5481
  211C14H8  CA8 5053   0.160   4.023  51.414 -0.9237 -0.0514 -0.4582
  211C14H8  CA9 5054   0.340   4.158  51.776  0.0960  0.1180 -0.4973
  211C14H8 CA10 5055   0.294   4.196  51.536  0.5591 -0.5944 -0.5398
  211C14H8 CA11 5056   0.232   4.148  51.417  0.1772  0.2483  0.0500
  211C14H8 CA12 5057   0.404   4.283  51.784  0.6198 -0.3737  0.1411
  211C14H8  HA5 5058   0.326   4.107  51.870  0.7573  1.3967  0.3137
  211C14H8 CA13 5059   0.352   4.327  51.549  0.5802 -0.0595 -0.0546
  211C14H8  Br2 5060   0.243   4.265  51.254  0.0591  0.1764 -0.0875
  211C14H8 CA14 5061   0.416   4.357  51.670  0.7212  0.3346 -0.1016
  211C14H8  HA6 5062   0.438   4.321  51.880  0.6534 -0.0823  0.0139
  211C14H8  HA7 5063   0.361   4.392  51.464  1.6761  0.7321  0.6589
  211C14H8  HA8 5064   0.466   4.452  51.682 -0.1468  0.5966  1.5537
  212C14H8  Br1 5065   0.154   4.101  52.158 -0.1485 -0.0835  0.4069
  212C14H8  CA1 5066  19.459   4.370  52.544  0.8997 -0.0730 -0.5629
  212C14H8  CA2 5067  19.419   4.251  52.604 -0.8150 -0.2132  0.1691
  212C14H8  CA3 5068  19.464   4.135  52.547 -0.1732 -0.2262  0.2486
  212C14H8  CA4 5069  19.543   4.134  52.431 -0.0605  0.3308 -0.2654
  212C14H8  CA5 5070   0.037   4.258  52.374 -0.8205  0.1171 -0.0166
  212C14H8  CA6 5071   0.115   4.262  52.254 -0.0649  0.3600  0.1080
  212C14H8  CA7 5072   0.158   4.386  52.199 -0.1794 -0.0618 -0.5924
  212C14H8  HA1 5073  19.417   4.454  52.598  0.5662  0.3629 -1.4874
  212C14H8  HA2 5074  19.351   4.239  52.687  1.2787  0.5331  2.0262
  212C14H8  HA3 5075  19.426   4.044  52.589 -1.6576  1.6638  3.1491
  212C14H8  HA4 5076   0.017   4.038  52.390  0.5093  0.1861  0.4561
  212C14H8  CA8 5077   0.003   4.379  52.440  0.2344 -0.0100  0.1373
  212C14H8  CA9 5078   0.226   4.397  52.079  0.6297  0.7789 -0.5394
  212C14H8 CA10 5079   0.123   4.504  52.271  0.2476 -0.6408 -0.0430
  212C14H8 CA11 5080   0.046   4.502  52.388  0.5854 -0.1923  0.0996
  212C14H8 CA12 5081   0.272   4.524  52.026 -0.3437  0.2704  0.4427
  212C14H8  HA5 5082   0.262   4.311  52.023 -1.9650 -0.3123 -0.5982
  212C14H8 CA13 5083   0.164   4.629  52.214  0.1006 -0.4000 -0.2382
  212C14H8  Br2 5084   0.002   4.655  52.485  0.2181  0.0109 -0.2563
  212C14H8 CA14 5085   0.233   4.641  52.093 -0.6433 -0.3435 -0.5789
  212C14H8  HA6 5086   0.335   4.532  51.939  0.8122  1.1177  1.3430
  212C14H8  HA7 5087   0.141   4.722  52.264 -0.0044 -1.0987  1.0253
  212C14H8  HA8 5088   0.261   4.734  52.044  0.3946  0.0244  0.6879
  213C14H8  Br1 5089   0.016   3.603  53.385  0.0400 -0.1716 -0.0700
  213C14H8  CA1 5090  19.454   3.705  52.862  0.1816  0.3777  0.4196
  213C14H8  CA2 5091  19.390   3.577  52.861 -0.1256 -0.0970  0.7093
  213C14H8  CA3 5092  19.380   3.504  52.979  0.2256  0.7471 -0.0926
  213C14H8  CA4 5093  19.441   3.552  53.099  1.0440  0.1979 -0.2453
  213C14H8  CA5 5094  19.513   3.672  53.101 -0.2049 -0.5785 -0.0856
  213C14H8  CA6 5095   0.025   3.713  53.221  0.0656  0.2485  0.1389
  213C14H8  CA7 5096   0.093   3.839  53.228  0.0800 -0.1057 -0.3314
  213C14H8  HA1 5097  19.441   3.765  52.773 -0.6605  0.5954  0.6842
  213C14H8  HA2 5098  19.352   3.547  52.764  1.3197  0.4026 -0.0334
  213C14H8  HA3 5099  19.342   3.403  52.980 -3.0997  1.8892  2.9979
  213C14H8  HA4 5100  19.419   3.493  53.187  0.8325  2.1465  1.0353
  213C14H8  CA8 5101  19.519   3.752  52.982 -0.5515  0.3176  0.2077
  213C14H8  CA9 5102   0.163   3.876  53.345 -0.1016  0.4561  0.3903
  213C14H8 CA10 5103   0.112   3.913  53.105 -0.1742 -0.7181  0.2174
  213C14H8 CA11 5104   0.046   3.871  52.982 -0.4315  0.0054 -0.3223
  213C14H8 CA12 5105   0.235   3.997  53.343 -0.4102 -0.1552  0.8797
  213C14H8  HA5 5106   0.149   3.832  53.443 -1.5855 -1.6589 -0.7533
  213C14H8 CA13 5107   0.189   4.037  53.107  0.4115 -0.6059  0.4614
  213C14H8  Br2 5108   0.066   3.965  52.819  0.1946 -0.1768  0.0011
  213C14H8 CA14 5109   0.257   4.069  53.223  0.0416  0.3466 -0.4737
  213C14H8  HA6 5110   0.274   4.021  53.441  1.3102 -2.7833  0.8791
  213C14H8  HA7 5111   0.200   4.095  53.017 -1.7918 -1.9375 -0.7037
  213C14H8  HA8 5112   0.306   4.165  53.232  0.9150 -0.1237 -0.1253
  214C14H8  Br1 5113  19.476   3.803  53.715 -0.0630 -0.1260  0.0598
  214C14H8  CA1 5114  19.260   4.052  54.141 -0.3518 -0.6739 -0.3846
  214C14H8  CA2 5115  19.224   3.924  54.187 -0.0388 -0.4978 -0.2344
  214C14H8  CA3 5116  19.262   3.803  54.123  0.1740 -0.2835 -0.1430
  214C14H8  CA4 5117  19.333   3.810  53.999  0.3414 -0.1113  1.0853
  214C14H8  CA5 5118  19.378   3.939  53.951  0.0943  0.0528 -0.3261
  214C14H8  CA6 5119  19.449   3.953  53.828 -0.3722  0.3112 -0.9900
  214C14H8  CA7 5120  19.476   4.084  53.776  0.4457 -0.2362  0.3537
  214C14H8  HA1 5121  19.225   4.138  54.197  1.0348 -0.7998  0.6930
  214C14H8  HA2 5122  19.159   3.919  54.273 -2.4687  0.2629 -1.9594
  214C14H8  HA3 5123  19.225   3.709  54.163 -0.2357  0.3074  0.8879
  214C14H8  HA4 5124  19.365   3.722  53.944  0.4210  0.4285  0.2545
  214C14H8  CA8 5125  19.332   4.060  54.018 -0.0739 -0.8801  0.0198
  214C14H8  CA9 5126  19.555   4.105  53.659 -0.0735 -0.7917  0.0244
  214C14H8 CA10 5127  19.446   4.202  53.853 -0.0171  0.5408 -0.0883
  214C14H8 CA11 5128  19.366   4.188  53.970 -0.3935  0.2611 -0.4105
  214C14H8 CA12 5129   0.045   4.234  53.618  0.6906  0.5842 -0.5005
  214C14H8  HA5 5130   0.046   4.021  53.608 -0.5117 -2.1562  1.8065
  214C14H8 CA13 5131  19.479   4.334  53.800 -0.4353  0.3238 -0.5914
  214C14H8  Br2 5132  19.344   4.342  54.081  0.2651  0.1448  0.2555
  214C14H8 CA14 5133   0.002   4.348  53.683 -0.1970 -0.8607 -0.4130
  214C14H8  HA6 5134   0.099   4.239  53.525 -1.7872 -2.1170 -2.1686
  214C14H8  HA7 5135  19.454   4.427  53.850 -0.8107 -0.5359  0.8326
  214C14H8  HA8 5136   0.036   4.444  53.648 -2.2328 -0.7966 -2.3140
  215C14H8  Br1 5137  19.377   3.262  54.928 -0.2826 -0.0170  0.2139
  215C14H8  CA1 5138  19.275   3.402  54.431 -0.1868 -0.2130  0.4107
  215C14H8  CA2 5139  19.211   3.275  54.417  0.1926 -0.4464  0.8018
  215C14H8  CA3 5140  19.190   3.190  54.529 -0.4951 -0.2777 -0.3061
  215C14H8  CA4 5141  19.252   3.232  54.649  0.5186  0.7323 -0.1127
  215C14H8  CA5 5142  19.334   3.347  54.661 -0.4672 -0.0683  0.4697
  215C14H8  CA6 5143  19.393   3.384  54.782  0.4578  0.2876  0.3310
  215C14H8  CA7 5144  19.456   3.510  54.796  0.5721 -1.1721 -0.4604
  215C14H8  HA1 5145  19.269   3.470  54.347  1.5432  0.6345  0.9343
  215C14H8  HA2 5146  19.163   3.257  54.322  3.0313  3.4570 -1.5272
  215C14H8  HA3 5147  19.132   3.099  54.520 -0.8072 -0.3487  2.0697
  215C14H8  HA4 5148  19.227   3.172  54.735 -0.3829 -0.3713 -1.1187
  215C14H8  CA8 5149  19.339   3.439  54.548 -0.4744 -0.4093  0.0599
  215C14H8  CA9 5150  19.528   3.545  54.916  0.5373  0.0097  0.1050
  215C14H8 CA10 5151  19.464   3.601  54.684 -0.3079 -0.9861 -0.0627
  215C14H8 CA11 5152  19.405   3.566  54.562 -0.6436 -0.0593 -0.5876
  215C14H8 CA12 5153   0.042   3.668  54.921 -0.0755  0.2595  0.4399
  215C14H8  HA5 5154  19.536   3.482  55.004  0.8492  0.9947  0.7801
  215C14H8 CA13 5155  19.532   3.726  54.696  0.6667 -0.9171 -1.1872
  215C14H8  Br2 5156  19.422   3.685  54.417 -0.1163 -0.0166  0.0985
  215C14H8 CA14 5157   0.043   3.759  54.815 -0.3880 -0.1219  0.1047
  215C14H8  HA6 5158   0.085   3.690  55.017 -0.4433  0.4676  0.5586
  215C14H8  HA7 5159  19.548   3.796  54.616 -0.4094 -1.9589 -2.3186
  215C14H8  HA8 5160   0.094   3.853  54.825 -2.7513  1.1682  0.4788
  216C14H8  Br1 5161  19.346   3.527  55.264 -0.0112 -0.1087 -0.0727
  216C14H8  CA1 5162  19.072   3.688  55.691 -0.7691 -0.4777 -0.4105
  216C14H8  CA2 5163  19.046   3.557  55.722 -0.2551 -0.5393 -0.3544
  216C14H8  CA3 5164  19.092   3.450  55.638 -0.0305  0.0986  0.0792
  216C14H8  CA4 5165  19.174   3.479  55.527  0.1777 -0.1629  0.2739
  216C14H8  CA5 5166  19.204   3.620  55.498 -0.3316 -1.1609 -0.0822
  216C14H8  CA6 5167  19.278   3.661  55.383  0.2179  0.5058 -0.5318
  216C14H8  CA7 5168  19.300   3.803  55.358  0.2313  0.2368 -1.0832
  216C14H8  HA1 5169  19.030   3.762  55.757  1.2047 -1.2577  1.8257
  216C14H8  HA2 5170  18.981   3.532  55.805 -0.9258 -1.3082 -1.0930
  216C14H8  HA3 5171  19.073   3.344  55.652  0.8936  0.1899  2.3370
  216C14H8  HA4 5172  19.217   3.398  55.471  1.5818 -1.5785  3.3214
  216C14H8  CA8 5173  19.148   3.725  55.581 -0.2868 -0.2818 -0.6594
  216C14H8  CA9 5174  19.380   3.843  55.243  0.2450  0.2733 -0.5606
  216C14H8 CA10 5175  19.249   3.903  55.445 -0.0632  0.1083 -0.4729
  216C14H8 CA11 5176  19.182   3.862  55.561  0.6106  0.2745  0.8229
  216C14H8 CA12 5177  19.401   3.984  55.222  0.3688  0.0641  0.4224
  216C14H8  HA5 5178  19.431   3.772  55.180 -0.7074 -0.2286 -0.7738
  216C14H8 CA13 5179  19.286   4.038  55.428 -0.4256  0.3991 -0.6721
  216C14H8  Br2 5180  19.132   3.999  55.689 -0.1169 -0.0769 -0.0619
  216C14H8 CA14 5181  19.358   4.083  55.314 -0.3704  0.8708 -0.6612
  216C14H8  HA6 5182  19.456   4.025  55.139 -0.0714 -1.5091 -0.6783
  216C14H8  HA7 5183  19.258   4.118  55.496  0.4352  1.2199 -1.2622
  216C14H8  HA8 5184  19.376   4.189  55.301  0.6592  0.9928  1.4398
  217C14H8  Br1 5185   0.239   5.051  50.210 -0.0791 -0.1697 -0.2715
  217C14H8  CA1 5186   0.120   5.176  49.701  1.0577  0.8840  0.4029
  217C14H8  CA2 5187   0.047   5.057  49.697  0.4961 -0.1881 -0.7608
  217C14H8  CA3 5188   0.052   4.969  49.800  0.3566 -0.4597  0.3362
  217C14H8  CA4 5189   0.112   5.006  49.919 -0.2790 -0.3666 -0.0825
  217C14H8  CA5 5190   0.181   5.130  49.936  0.8093  0.2956 -1.1729
  217C14H8  CA6 5191   0.239   5.168  50.058 -0.2587  0.2528 -0.0013
  217C14H8  CA7 5192   0.303   5.301  50.067 -0.3214  0.5746  0.5227
  217C14H8  HA1 5193   0.109   5.239  49.614 -0.4857  0.1313  0.0220
  217C14H8  HA2 5194  19.523   5.042  49.626  1.8918 -0.9814 -2.1776
  217C14H8  HA3 5195  19.545   4.881  49.803  2.5019 -2.0374 -0.5861
  217C14H8  HA4 5196   0.095   4.942  50.004 -1.0975  1.8839  1.5054
  217C14H8  CA8 5197   0.181   5.217  49.822 -0.5418 -0.4618  0.8598
  217C14H8  CA9 5198   0.369   5.345  50.182 -0.0705 -0.0729  0.5116
  217C14H8 CA10 5199   0.305   5.389  49.957  0.3453  0.3550  0.1611
  217C14H8 CA11 5200   0.244   5.349  49.829 -0.5642  0.0333  0.8771
  217C14H8 CA12 5201   0.424   5.471  50.205  0.2563  0.6603 -0.3337
  217C14H8  HA5 5202   0.378   5.285  50.271  1.7805 -1.9753 -0.8929
  217C14H8 CA13 5203   0.366   5.514  49.972 -0.1685  0.2939  0.1464
  217C14H8  Br2 5204   0.252   5.472  49.678  0.0866  0.1866 -0.1150
  217C14H8 CA14 5205   0.422   5.558  50.094  0.1262 -0.0461  0.4333
  217C14H8  HA6 5206   0.470   5.492  50.300  0.6129 -2.1023  0.1619
  217C14H8  HA7 5207   0.383   5.581  49.889 -2.5722  0.1753 -0.4665
  217C14H8  HA8 5208   0.466   5.656  50.104  0.5056 -0.0347 -1.1395
  218C14H8  Br1 5209   0.165   5.250  50.591  0.1274 -0.2428  0.1464
  218C14H8  CA1 5210  19.451   5.528  50.976 -0.5103 -0.2125 -0.0586
  218C14H8  CA2 5211  19.427   5.400  51.035 -0.5575 -0.3451  0.5465
  218C14H8  CA3 5212  19.477   5.280  50.977  0.5203  0.4530 -0.4224
  218C14H8  CA4 5213  19.543   5.279  50.855  0.0008  1.0132  0.6399
  218C14H8  CA5 5214   0.021   5.406  50.794 -0.1627  0.3604  0.4817
  218C14H8  CA6 5215   0.106   5.404  50.676  0.1793  0.2596 -0.0813
  218C14H8  CA7 5216   0.137   5.529  50.618 -0.0081 -0.3136 -0.3832
  218C14H8  HA1 5217  19.404   5.618  51.011 -1.8637 -1.4557  1.3392
  218C14H8  HA2 5218  19.379   5.408  51.131 -3.3380 -0.5571 -0.7844
  218C14H8  HA3 5219  19.451   5.189  51.027  1.6648  0.8997  1.0072
  218C14H8  HA4 5220   0.014   5.184  50.811 -1.1398  0.6526  0.7175
  218C14H8  CA8 5221  19.541   5.529  50.858  0.0557 -0.4825 -0.1009
  218C14H8  CA9 5222   0.208   5.537  50.493  0.3506  0.4456  0.0614
  218C14H8 CA10 5223   0.105   5.654  50.681 -1.3315  0.3893 -0.1081
  218C14H8 CA11 5224   0.034   5.657  50.804 -0.1726 -0.3932  0.1816
  218C14H8 CA12 5225   0.236   5.657  50.433  0.3992  0.4036  0.3838
  218C14H8  HA5 5226   0.235   5.444  50.445  1.6569 -0.2869  2.1208
  218C14H8 CA13 5227   0.140   5.774  50.616  0.0595 -0.0276 -0.2750
  218C14H8  Br2 5228  19.546   5.819  50.894 -0.0783 -0.2511 -0.0228
  218C14H8 CA14 5229   0.199   5.783  50.493  0.2119  0.0521 -0.6646
  218C14H8  HA6 5230   0.294   5.657  50.342  0.1150 -0.8276  0.1928
  218C14H8  HA7 5231   0.111   5.872  50.653  2.5442  0.6364  0.0069
  218C14H8  HA8 5232   0.226   5.874  50.442  0.1027  0.9973  0.9402
  219C14H8  Br1 5233   0.056   4.773  51.820  0.0385  0.0020  0.0538
  219C14H8  CA1 5234  19.510   4.873  51.307  0.4982  0.0240  0.9106
  219C14H8  CA2 5235  19.445   4.748  51.301 -0.1968 -0.0573 -0.4708
  219C14H8  CA3 5236  19.428   4.681  51.421  0.2610 -0.1960 -0.2405
  219C14H8  CA4 5237  19.495   4.716  51.539  0.4803  0.0920 -0.3257
  219C14H8  CA5 5238   0.005   4.841  51.542 -0.3153  0.7213  0.1204
  219C14H8  CA6 5239   0.072   4.883  51.664 -0.0765 -0.7105  0.4916
  219C14H8  CA7 5240   0.141   5.013  51.663  0.1729  0.5879 -0.2059
  219C14H8  HA1 5241  19.508   4.922  51.210 -0.6398 -1.6060  0.0895
  219C14H8  HA2 5242  19.404   4.707  51.210  0.8716  1.4423 -1.6595
  219C14H8  HA3 5243  19.373   4.588  51.412  1.1076 -0.7947  0.6268
  219C14H8  HA4 5244  19.469   4.655  51.625 -1.6319  0.9066 -0.3662
  219C14H8  CA8 5245   0.015   4.923  51.426 -0.2903  0.0078  0.3413
  219C14H8  CA9 5246   0.193   5.060  51.785  0.1398 -0.2467 -0.2183
  219C14H8 CA10 5247   0.152   5.088  51.535  0.4621 -0.2206 -0.2733
  219C14H8 CA11 5248   0.084   5.046  51.419  0.0479 -0.3109 -0.2375
  219C14H8 CA12 5249   0.253   5.189  51.784  0.4380  0.6791  0.0215
  219C14H8  HA5 5250   0.190   5.005  51.877  1.3428 -1.0014 -0.6136
  219C14H8 CA13 5251   0.216   5.214  51.540  0.3325  0.2908  0.8467
  219C14H8  Br2 5252   0.083   5.145  51.265 -0.3127 -0.1769  0.1649
  219C14H8 CA14 5253   0.269   5.259  51.663  0.4931 -1.0102 -0.6297
  219C14H8  HA6 5254   0.291   5.213  51.882 -1.2579 -2.3780  1.5292
  219C14H8  HA7 5255   0.218   5.284  51.457 -0.6320 -1.9527 -1.1223
  219C14H8  HA8 5256   0.311   5.358  51.673  1.3357 -1.1748 -2.3496
  220C14H8  Br1 5257   0.007   5.013  52.130 -0.1271 -0.1004  0.0710
  220C14H8  CA1 5258  19.270   5.212  52.529 -0.4702 -1.1150  0.3811
  220C14H8  CA2 5259  19.242   5.086  52.577 -0.0112  0.1181  0.2927
  220C14H8  CA3 5260  19.296   4.974  52.510  0.0066  0.2865  0.7744
  220C14H8  CA4 5261  19.386   4.993  52.402  0.0594  0.6373 -0.4039
  220C14H8  CA5 5262  19.413   5.125  52.354  0.1693 -0.0720 -0.3481
  220C14H8  CA6 5263  19.493   5.151  52.238  0.0334 -0.2487  0.2044
  220C14H8  CA7 5264  19.517   5.281  52.188  0.5166 -0.3650 -0.1202
  220C14H8  HA1 5265  19.215   5.282  52.590 -2.2996 -1.0696 -1.2575
  220C14H8  HA2 5266  19.179   5.066  52.662  1.6628 -0.5552  1.3793
  220C14H8  HA3 5267  19.282   4.875  52.551 -0.9280  0.5321  1.0508
  220C14H8  HA4 5268  19.420   4.913  52.337 -1.8592  0.0772 -0.7559
  220C14H8  CA8 5269  19.354   5.239  52.420  0.6583  0.2000  0.8030
  220C14H8  CA9 5270   0.039   5.312  52.075  0.0318 -0.2701 -0.6872
  220C14H8 CA10 5271  19.464   5.390  52.262 -0.0258 -0.8150  0.0278
  220C14H8 CA11 5272  19.381   5.372  52.377  0.4227 -0.6528 -0.1122
  220C14H8 CA12 5273   0.059   5.443  52.030  0.1138  0.2583 -0.5219
  220C14H8  HA5 5274   0.088   5.237  52.015  0.4556  0.4751 -1.2811
  220C14H8 CA13 5275  19.483   5.522  52.216 -0.0175  0.7150 -0.2705
  220C14H8  Br2 5276  19.315   5.515  52.483 -0.1611 -0.1664  0.2157
  220C14H8 CA14 5277  19.555   5.549  52.098 -0.6999  0.1657  0.8996
  220C14H8  HA6 5278   0.116   5.462  51.940  3.0749 -0.5642  1.1014
  220C14H8  HA7 5279  19.443   5.607  52.269 -0.7478 -0.3185  0.8522
  220C14H8  HA8 5280   0.015   5.644  52.048  2.1958 -0.7340 -0.0134
  221C14H8  Br1 5281  19.408   4.467  53.399  0.0125 -0.3436 -0.1145
  221C14H8  CA1 5282  19.315   4.547  52.885  0.3011  0.2231  0.1733
  221C14H8  CA2 5283  19.225   4.435  52.887 -0.0040  0.0189  0.4936
  221C14H8  CA3 5284  19.197   4.366  53.008  0.6394  0.2025  0.2154
  221C14H8  CA4 5285  19.252   4.416  53.126 -0.4048 -0.2826 -0.7198
  221C14H8  CA5 5286  19.349   4.525  53.125  0.2877 -0.1314  0.1974
  221C14H8  CA6 5287  19.416   4.569  53.240  0.5133  0.1395 -0.1559
  221C14H8  CA7 5288  19.495   4.685  53.239 -0.3122 -0.2386  0.2565
  221C14H8  HA1 5289  19.343   4.590  52.790  1.4506  0.4763  0.6276
  221C14H8  HA2 5290  19.174   4.404  52.797 -0.3263  1.0718  0.3069
  221C14H8  HA3 5291  19.128   4.284  52.994 -1.4184  1.8177  0.7200
  221C14H8  HA4 5292  19.238   4.369  53.223 -1.1282  3.4470  1.0684
  221C14H8  CA8 5293  19.376   4.592  52.999  0.6279  0.0663  0.4118
  221C14H8  CA9 5294  19.552   4.732  53.363  0.7745  0.1760  0.5881
  221C14H8 CA10 5295  19.507   4.766  53.121 -0.0926  0.1994  0.5093
  221C14H8 CA11 5296  19.453   4.713  52.997 -0.6128  0.3151  0.0449
  221C14H8 CA12 5297   0.061   4.854  53.360 -0.3333 -0.3855 -0.1076
  221C14H8  HA5 5298  19.548   4.681  53.458 -0.1038  0.0394  0.4803
  221C14H8 CA13 5299   0.032   4.887  53.124 -0.2419 -0.1258  0.1969
  221C14H8  Br2 5300  19.466   4.828  52.838  0.0665 -0.5391 -0.2995
  221C14H8 CA14 5301   0.080   4.938  53.246  0.6408 -0.6402 -0.5254
  221C14H8  HA6 5302   0.094   4.896  53.454 -1.7606 -1.0996  0.7308
  221C14H8  HA7 5303   0.055   4.940  53.033 -0.4947 -0.9690 -0.3600
  221C14H8  HA8 5304   0.134   5.031  53.245  0.3053 -0.4279  0.4505
  222C14H8  Br1 5305  19.329   4.695  53.713 -0.1233  0.2734 -0.1146
  222C14H8  CA1 5306  19.057   4.924  54.126  0.1942 -0.8051 -0.0508
  222C14H8  CA2 5307  19.051   4.794  54.180 -0.5362 -0.1050 -0.1013
  222C14H8  CA3 5308  19.097   4.687  54.106  0.5487  0.7315  0.0932
  222C14H8  CA4 5309  19.165   4.707  53.985 -0.0785  0.3049 -0.5122
  222C14H8  CA5 5310  19.182   4.834  53.934  0.2678  0.2557 -0.0290
  222C14H8  CA6 5311  19.267   4.849  53.814  0.6728  0.4170 -0.7808
  222C14H8  CA7 5312  19.297   4.981  53.761  0.4237  0.8568 -0.1833
  222C14H8  HA1 5313  19.021   5.007  54.185 -1.1511 -1.8731  0.6698
  222C14H8  HA2 5314  18.991   4.787  54.270  1.3658 -0.4187  1.1615
  222C14H8  HA3 5315  19.092   4.584  54.136 -0.7395  1.1487  1.3511
  222C14H8  HA4 5316  19.203   4.618  53.936 -0.4961  0.3354 -0.9106
  222C14H8  CA8 5317  19.128   4.945  54.003 -0.7972  0.4265  0.7834
  222C14H8  CA9 5318  19.382   5.005  53.652 -0.0714 -0.4826 -0.3141
  222C14H8 CA10 5319  19.232   5.094  53.832  0.1289  0.3680  0.8262
  222C14H8 CA11 5320  19.153   5.070  53.948 -0.3759 -0.2766  0.3675
  222C14H8 CA12 5321  19.405   5.133  53.611  0.0869 -0.2315  0.1216
  222C14H8  HA5 5322  19.415   4.927  53.586 -0.2581 -3.5277  3.0654
  222C14H8 CA13 5323  19.259   5.226  53.784  0.2348  0.3883 -0.3501
  222C14H8  Br2 5324  19.102   5.221  54.052  0.0640 -0.2269  0.0981
  222C14H8 CA14 5325  19.345   5.244  53.675 -0.1152 -0.1213  0.3579
  222C14H8  HA6 5326  19.477   5.151  53.532  1.1603  0.6622  1.2885
  222C14H8  HA7 5327  19.205   5.314  53.816 -0.6463  0.5219 -2.1332
  222C14H8  HA8 5328  19.361   5.341  53.631  1.0962  0.8193  2.7782
  223C14H8  Br1 5329  19.215   4.167  54.947 -0.2508 -0.1050  0.2584
  223C14H8  CA1 5330  19.103   4.264  54.433 -0.6634  0.1463  0.6222
  223C14H8  CA2 5331  19.040   4.140  54.429  0.1146 -0.1166  0.3546
  223C14H8  CA3 5332  19.042   4.060  54.542  0.3288 -0.0223 -0.4203
  223C14H8  CA4 5333  19.110   4.108  54.659  0.3892  0.1983 -0.1890
  223C14H8  CA5 5334  19.172   4.233  54.668  0.0192  0.1768 -0.2911
  223C14H8  CA6 5335  19.233   4.275  54.785  0.2635 -0.2425  0.2251
  223C14H8  CA7 5336  19.291   4.402  54.786 -0.0196 -0.3498 -0.3272
  223C14H8  HA1 5337  19.109   4.312  54.336  1.8837 -2.7941 -0.7638
  223C14H8  HA2 5338  18.989   4.110  54.338  1.1251  0.5325 -0.4458
  223C14H8  HA3 5339  18.988   3.967  54.542 -0.4930  0.4402 -1.0739
  223C14H8  HA4 5340  19.100   4.044  54.746  0.6439  0.6906  0.2058
  223C14H8  CA8 5341  19.165   4.314  54.549  1.1340 -0.0799 -0.0827
  223C14H8  CA9 5342  19.347   4.461  54.900  0.3758 -0.1459 -0.0782
  223C14H8 CA10 5343  19.294   4.483  54.668  0.1674  0.3826  0.0740
  223C14H8 CA11 5344  19.220   4.444  54.554  0.2586  0.0894  0.3535
  223C14H8 CA12 5345  19.422   4.576  54.904 -0.1814  0.9622  0.4478
  223C14H8  HA5 5346  19.333   4.400  54.988 -2.0578  1.4271  0.6678
  223C14H8 CA13 5347  19.358   4.608  54.676 -0.6123 -0.2526 -0.4251
  223C14H8  Br2 5348  19.238   4.551  54.396 -0.2873  0.1185 -0.0566
  223C14H8 CA14 5349  19.424   4.656  54.786  0.4047 -0.1642  0.3175
  223C14H8  HA6 5350  19.473   4.605  54.994  1.7364 -0.8622  0.0027
  223C14H8  HA7 5351  19.362   4.679  54.594 -0.4631 -0.4597 -0.5970
  223C14H8  HA8 5352  19.481   4.748  54.791  0.1696 -0.1399  3.1195
  224C14H8  Br1 5353  19.183   4.417  55.245  0.2000  0.1887  0.1131
  224C14H8  CA1 5354  18.908   4.572  55.681  0.0617  0.2606 -0.2990
  224C14H8  CA2 5355  18.885   4.436  55.710 -0.2117 -0.0825  0.2278
  224C14H8  CA3 5356  18.944   4.334  55.636 -0.1078 -0.1965 -0.0754
  224C14H8  CA4 5357  19.028   4.371  55.526  0.4238 -0.1681 -0.5299
  224C14H8  CA5 5358  19.047   4.509  55.492  0.5037 -0.0870 -0.2279
  224C14H8  CA6 5359  19.115   4.547  55.374 -0.2056  0.1267  0.4395
  224C14H8  CA7 5360  19.139   4.680  55.349  0.3814 -0.7785 -0.1948
  224C14H8  HA1 5361  18.855   4.639  55.746  0.4107 -0.8899  1.2039
  224C14H8  HA2 5362  18.820   4.420  55.794 -0.4428 -0.4552 -0.0207
  224C14H8  HA3 5363  18.910   4.234  55.657  1.2225 -0.1510  2.4760
  224C14H8  HA4 5364  19.060   4.285  55.469  1.4066 -0.3524  0.3056
  224C14H8  CA8 5365  18.988   4.611  55.573 -0.2220  0.2714 -0.3795
  224C14H8  CA9 5366  19.214   4.716  55.235  0.2806  0.1250  0.2730
  224C14H8 CA10 5367  19.074   4.784  55.428 -0.0138  0.5661  0.3893
  224C14H8 CA11 5368  18.999   4.749  55.544 -0.3759  0.0195 -0.0016
  224C14H8 CA12 5369  19.228   4.849  55.194 -0.6303 -0.0769 -0.5279
  224C14H8  HA5 5370  19.283   4.645  55.190  0.1336  0.9095 -1.2309
  224C14H8 CA13 5371  19.087   4.917  55.378  0.0135  0.3124 -0.8809
  224C14H8  Br2 5372  18.929   4.887  55.653 -0.2522 -0.2512  0.1563
  224C14H8 CA14 5373  19.162   4.948  55.263  0.0392 -0.2698  0.0454
  224C14H8  HA6 5374  19.293   4.884  55.114  0.7773 -0.0149  0.6153
  224C14H8  HA7 5375  19.037   4.995  55.435 -1.5913 -0.7632 -0.7871
  224C14H8  HA8 5376  19.175   5.049  55.225  2.8928 -0.3571  0.6981
  225C14H8  Br1 5377   1.657  18.183  50.205  0.0993 -0.0966 -0.0539
  225C14H8  CA1 5378   1.501  18.302  49.711  0.3067 -0.2881 -0.3272
  225C14H8  CA2 5379   1.442  18.178  49.697 -0.2881 -0.1881 -0.1193
  225C14H8  CA3 5380   1.436  18.099  49.814 -0.6850  0.5754  0.4420
  225C14H8  CA4 5381   1.492  18.145  49.934 -0.4635 -0.7559 -0.5041
  225C14H8  CA5 5382   1.563  18.266  49.949  0.0510  0.0702  0.6277
  225C14H8  CA6 5383   1.629  18.308  50.068  0.6916  1.0824  0.3244
  225C14H8  CA7 5384   1.692   0.051  50.075  0.3216 -0.0810  0.0461
  225C14H8  HA1 5385   1.491  18.366  49.624 -0.2873 -1.9394 -1.4838
  225C14H8  HA2 5386   1.412  18.157  49.596  0.9584 -0.0028 -0.5380
  225C14H8  HA3 5387   1.382  18.006  49.812  0.3052  0.0096  0.1312
  225C14H8  HA4 5388   1.484  18.070  50.011  0.2774 -1.0657 -0.7270
  225C14H8  CA8 5389   1.559  18.349  49.831 -0.1427  0.3518  0.3991
  225C14H8  CA9 5390   1.768   0.089  50.190  0.3583 -0.1574 -0.5504
  225C14H8 CA10 5391   1.687   0.138  49.957 -0.1431  0.0114 -1.2232
  225C14H8 CA11 5392   1.619   0.093  49.839 -0.4642  0.3503 -0.3019
  225C14H8 CA12 5393   1.830   0.218  50.195 -0.4032 -0.6091  0.4444
  225C14H8  HA5 5394   1.783   0.021  50.272 -0.8491 -0.8135 -0.8722
  225C14H8 CA13 5395   1.748   0.265  49.972 -0.4698  0.0613 -0.4931
  225C14H8  Br2 5396   1.604   0.223  49.690  0.0413 -0.0266 -0.2788
  225C14H8 CA14 5397   1.827   0.298  50.083 -0.2650 -0.5413 -0.2365
  225C14H8  HA6 5398   1.888   0.243  50.283 -0.4885  2.0747 -0.2005
  225C14H8  HA7 5399   1.755   0.333  49.888 -0.0761  2.4865  1.4362
  225C14H8  HA8 5400   1.881   0.392  50.085 -0.0374 -0.6873  1.8376
  226C14H8  Br1 5401   1.564  18.375  50.578 -0.0596  0.5250  0.1446
  226C14H8  CA1 5402   1.323   0.242  50.975  0.2467  0.7529  0.5565
  226C14H8  CA2 5403   1.285   0.116  51.024  0.2996 -0.0102 -0.8631
  226C14H8  CA3 5404   1.338  18.384  50.967  0.6191  0.1864 -0.1897
  226C14H8  CA4 5405   1.413   0.016  50.847  0.4574 -0.2318 -0.1462
  226C14H8  CA5 5406   1.437   0.141  50.783  0.5902  0.2133 -0.1321
  226C14H8  CA6 5407   1.501   0.146  50.657 -0.3184 -0.0300  0.3769
  226C14H8  CA7 5408   1.542   0.275  50.613  0.3775  0.5703 -0.5860
  226C14H8  HA1 5409   1.286   0.323  51.035 -1.3083 -0.1381  0.8198
  226C14H8  HA2 5410   1.229   0.113  51.117  1.9041 -2.9230  0.0783
  226C14H8  HA3 5411   1.315  18.285  51.005  0.8213  1.1432  2.5376
  226C14H8  HA4 5412   1.441  18.307  50.805 -0.1232 -0.1497 -0.7148
  226C14H8  CA8 5413   1.399   0.258  50.857 -0.4696 -0.0995 -0.7258
  226C14H8  CA9 5414   1.627   0.285  50.495  0.4445 -0.3078  0.0089
  226C14H8 CA10 5415   1.502   0.394  50.684  0.6183  0.5431 -0.0636
  226C14H8 CA11 5416   1.440   0.382  50.808 -0.2357 -0.4317 -0.0999
  226C14H8 CA12 5417   1.660   0.414  50.449  0.4555 -0.0646 -0.6582
  226C14H8  HA5 5418   1.662   0.197  50.445 -3.4417 -2.2073  0.4077
  226C14H8 CA13 5419   1.531   0.523  50.630 -0.5694 -0.4653  0.3108
  226C14H8  Br2 5420   1.382   0.546  50.898  0.1482 -0.0875  0.0979
  226C14H8 CA14 5421   1.607   0.529  50.510 -0.2562 -0.2976 -0.6466
  226C14H8  HA6 5422   1.730   0.431  50.369  0.5493  1.2171 -0.3083
  226C14H8  HA7 5423   1.516   0.618  50.680 -0.5351 -1.1552  1.6471
  226C14H8  HA8 5424   1.607   0.626  50.461  0.5028  0.6224  1.0918
  227C14H8  Br1 5425   1.420  17.968  51.811  0.0598  0.0697 -0.2231
  227C14H8  CA1 5426   1.375  17.992  51.281  0.0456 -0.4741  0.5580
  227C14H8  CA2 5427   1.299  17.875  51.290  0.3001  0.0969  0.4913
  227C14H8  CA3 5428   1.285  17.811  51.412 -0.5457  0.3394 -0.0714
  227C14H8  CA4 5429   1.339  17.865  51.532  0.1574 -0.5249  0.2447
  227C14H8  CA5 5430   1.405  17.989  51.527 -0.0710  0.1297 -0.0398
  227C14H8  CA6 5431   1.451  18.056  51.645  0.1218  0.1128  0.3786
  227C14H8  CA7 5432   1.525  18.176  51.636 -0.2079 -0.7338 -0.1400
  227C14H8  HA1 5433   1.379  18.041  51.185 -1.0299 -0.2023  0.6443
  227C14H8  HA2 5434   1.248  17.838  51.203 -0.8727 -1.0537  1.6438
  227C14H8  HA3 5435   1.215  17.730  51.428 -1.2144  0.7099 -1.0942
  227C14H8  HA4 5436   1.323  17.802  51.619 -1.3312  1.1125  1.1984
  227C14H8  CA8 5437   1.425  18.051  51.401 -0.5886 -0.4414 -0.4576
  227C14H8  CA9 5438   1.578  18.241  51.757  0.7826  0.0218 -0.4272
  227C14H8 CA10 5439   1.549  18.239  51.513 -0.5093  0.0087  0.0143
  227C14H8 CA11 5440   1.506  18.166  51.396  0.0841 -0.0812 -0.7143
  227C14H8 CA12 5441   1.646  18.365  51.752 -0.1215  0.0282 -0.1635
  227C14H8  HA5 5442   1.556  18.205  51.856  1.0633  0.6076 -0.1494
  227C14H8 CA13 5443   1.616  18.366  51.509  0.2719 -0.3862  0.3860
  227C14H8  Br2 5444   1.551  18.237  51.227  0.0044 -0.0796 -0.0595
  227C14H8 CA14 5445   1.667   0.036  51.630 -0.4184  0.0316 -0.3188
  227C14H8  HA6 5446   1.679   0.019  51.847 -0.5175 -0.5143  0.2097
  227C14H8  HA7 5447   1.640   0.026  51.415  0.0166 -0.7137  0.1554
  227C14H8  HA8 5448   1.710   0.135  51.625 -0.2928  0.1229  2.1495
  228C14H8  Br1 5449   1.346  18.100  52.158  0.1078  0.2033 -0.3109
  228C14H8  CA1 5450   1.115  18.356  52.554 -0.0702 -0.2167  0.4655
  228C14H8  CA2 5451   1.083  18.228  52.605  0.1802  0.4978 -0.6034
  228C14H8  CA3 5452   1.116  18.111  52.531  0.4752  0.8492 -0.1627
  228C14H8  CA4 5453   1.179  18.125  52.409  0.7063 -0.5893 -0.3045
  228C14H8  CA5 5454   1.226  18.248  52.365 -0.2349  0.3699  0.4009
  228C14H8  CA6 5455   1.311  18.262  52.255  0.0548  0.7683  0.0655
  228C14H8  CA7 5456   1.364  18.385  52.212  0.0179  0.6722  0.6360
  228C14H8  HA1 5457   1.079   0.053  52.612  1.0346 -0.4195  1.4718
  228C14H8  HA2 5458   1.020  18.226  52.693  2.1300  0.1881  0.8096
  228C14H8  HA3 5459   1.087  18.011  52.561  2.4853 -0.8280 -3.5921
  228C14H8  HA4 5460   1.204  18.031  52.362 -0.5338 -1.4417  0.6833
  228C14H8  CA8 5461   1.190  18.365  52.434 -0.0372 -0.5358 -0.3572
  228C14H8  CA9 5462   1.446   0.011  52.096  0.4972  0.6009  0.0167
  228C14H8 CA10 5463   1.318   0.116  52.278  0.0164  0.0148 -0.7336
  228C14H8 CA11 5464   1.233   0.106  52.393  0.0541  0.5515  0.6358
  228C14H8 CA12 5465   1.470   0.136  52.036 -0.4431  0.3962 -0.0816
  228C14H8  HA5 5466   1.476  18.312  52.037 -0.1423  0.2741  0.1560
  228C14H8 CA13 5467   1.362   0.241  52.233  0.5604 -0.2625 -0.2702
  228C14H8  Br2 5468   1.176   0.268  52.483  0.1366  0.0111  0.0037
  228C14H8 CA14 5469   1.433   0.252  52.108  0.0773  0.2074  0.1509
  228C14H8  HA6 5470   1.526   0.150  51.945  0.9291 -1.1070  0.5233
  228C14H8  HA7 5471   1.336   0.337  52.277 -1.7988  0.3293 -2.8463
  228C14H8  HA8 5472   1.468   0.348  52.073 -0.1972 -0.6743 -2.6103
  229C14H8  Br1 5473   1.288  17.591  53.374 -0.0226  0.3137 -0.1565
  229C14H8  CA1 5474   1.143  17.720  52.864  0.3764 -0.1405 -0.0381
  229C14H8  CA2 5475   1.081  17.595  52.863  0.3536  0.4090  0.5283
  229C14H8  CA3 5476   1.094  17.497  52.967 -0.6764 -0.4725  0.8896
  229C14H8  CA4 5477   1.160  17.536  53.086  0.0491  0.5570 -0.1014
  229C14H8  CA5 5478   1.220  17.661  53.098  0.1618  0.1445 -0.0766
  229C14H8  CA6 5479   1.284  17.707  53.220 -0.2281 -0.4813  0.3364
  229C14H8  CA7 5480   1.341  17.841  53.223 -0.2714  0.5593 -0.5124
  229C14H8  HA1 5481   1.131  17.779  52.775  0.0138  1.4389  1.0312
  229C14H8  HA2 5482   1.034  17.557  52.773 -2.5327  0.9556  1.7390
  229C14H8  HA3 5483   1.047  17.401  52.952 -0.1297 -0.5709 -0.3110
  229C14H8  HA4 5484   1.150  17.463  53.165 -2.5893  0.2362 -0.7049
  229C14H8  CA8 5485   1.212  17.756  52.986  0.6041  0.0899 -1.0360
  229C14H8  CA9 5486   1.413  17.878  53.341 -0.2278 -0.1397 -0.6142
  229C14H8 CA10 5487   1.338  17.933  53.109  1.2280 -0.1010  0.4735
  229C14H8 CA11 5488   1.268  17.885  52.996 -0.5433  0.1069 -0.1944
  229C14H8 CA12 5489   1.488  17.998  53.341  0.0025  0.6132 -0.2606
  229C14H8  HA5 5490   1.419  17.817  53.430  1.2886  1.8057  0.6496
  229C14H8 CA13 5491   1.414  18.055  53.119  0.0381 -0.2195 -0.1045
  229C14H8  Br2 5492   1.259  17.999  52.839  0.1125  0.3230 -0.3056
  229C14H8 CA14 5493   1.487  18.085  53.231  0.4175 -0.0273 -0.0644
  229C14H8  HA6 5494   1.550  18.020  53.427 -0.1909  1.0546 -0.2356
  229C14H8  HA7 5495   1.410  18.120  53.033  0.9587 -1.0150 -0.7596
  229C14H8  HA8 5496   1.539  18.179  53.244  0.6874 -0.0312 -1.0869
  230C14H8  Br1 5497   1.156  17.811  53.730 -0.3739  0.1129 -0.4426
  230C14H8  CA1 5498   0.916  18.086  54.124  0.4667 -0.0155 -0.5201
  230C14H8  CA2 5499   0.873  17.962  54.176  0.5829  0.4212  0.1486
  230C14H8  CA3 5500   0.909  17.843  54.111 -0.1899 -1.0070 -0.6606
  230C14H8  CA4 5501   0.983  17.850  53.992  0.2935  0.8960  0.6588
  230C14H8  CA5 5502   1.035  17.975  53.939 -0.1731 -0.5292  0.3419
  230C14H8  CA6 5503   1.115  17.975  53.821 -0.3264 -1.3309 -0.0501
  230C14H8  CA7 5504   1.162  18.097  53.762 -0.2307 -0.9496  0.4224
  230C14H8  HA1 5505   0.892  18.178  54.177  1.5547  0.8122 -1.4489
  230C14H8  HA2 5506   0.818  17.953  54.268  1.5443 -1.3850  0.5514
  230C14H8  HA3 5507   0.887  17.748  54.158 -0.0355 -0.3215  0.8413
  230C14H8  HA4 5508   1.003  17.753  53.951 -0.5108  0.0524  2.2195
  230C14H8  CA8 5509   0.999  18.092  54.006  0.6996 -1.1483 -0.2145
  230C14H8  CA9 5510   1.246  18.097  53.646  0.1556  0.0852  0.0685
  230C14H8 CA10 5511   1.122  18.220  53.828 -0.1109  0.8856  0.0004
  230C14H8 CA11 5512   1.039  18.219  53.947 -0.0885 -0.4527 -0.3715
  230C14H8 CA12 5513   1.290  18.220  53.587 -0.0049 -0.5407 -0.0696
  230C14H8  HA5 5514   1.282  18.008  53.596  0.8947  0.1005  0.5707
  230C14H8 CA13 5515   1.161  18.343  53.773 -0.3456  0.0650 -0.2668
  230C14H8  Br2 5516   0.990  18.380  54.047 -0.3405  0.1577  0.1576
  230C14H8 CA14 5517   1.254  18.342  53.661 -0.6815 -0.0068 -0.1160
  230C14H8  HA6 5518   1.362  18.218  53.507 -0.4838  0.3956 -0.5361
  230C14H8  HA7 5519   1.138   0.048  53.826  3.1561  0.2957  0.9732
  230C14H8  HA8 5520   1.306   0.044  53.631  0.8903 -1.0132 -0.4134
  231C14H8  Br1 5521   1.088  17.322  54.927  0.2459 -0.2104  0.1258
  231C14H8  CA1 5522   0.975  17.421  54.407 -0.2957  0.3477  0.4972
  231C14H8  CA2 5523   0.913  17.290  54.412 -0.2653 -0.5814 -0.8856
  231C14H8  CA3 5524   0.922  17.206  54.525 -0.2304 -0.4527 -0.5393
  231C14H8  CA4 5525   0.985  17.249  54.642 -0.3436 -0.1696 -0.0015
  231C14H8  CA5 5526   1.041  17.381  54.647 -0.3717  0.1829  0.1589
  231C14H8  CA6 5527   1.093  17.432  54.769 -0.1328  1.2042  0.1348
  231C14H8  CA7 5528   1.150  17.561  54.780  0.1606 -0.2535 -0.1972
  231C14H8  HA1 5529   0.966  17.485  54.321 -0.3407 -1.1130 -0.6119
  231C14H8  HA2 5530   0.864  17.251  54.324  0.6512 -1.7406 -0.8895
  231C14H8  HA3 5531   0.856  17.121  54.517  0.3449 -1.0210  0.6755
  231C14H8  HA4 5532   0.985  17.174  54.719 -1.3120  0.8463  1.0065
  231C14H8  CA8 5533   1.044  17.460  54.528 -0.3354 -0.1408  0.0833
  231C14H8  CA9 5534   1.204  17.608  54.903 -0.1436 -0.0336  0.2662
  231C14H8 CA10 5535   1.162  17.640  54.659  0.2364  0.1012  0.0013
  231C14H8 CA11 5536   1.098  17.593  54.539 -0.1278  0.5008  0.3288
  231C14H8 CA12 5537   1.272  17.729  54.909  0.3454 -0.2626  0.6136
  231C14H8  HA5 5538   1.210  17.559  54.999  0.5406  0.5051  0.5095
  231C14H8 CA13 5539   1.223  17.767  54.674  0.0442 -0.0959 -0.2475
  231C14H8  Br2 5540   1.080  17.721  54.395  0.3241  0.1135  0.1639
  231C14H8 CA14 5541   1.283  17.809  54.792 -0.3476 -0.2824  0.7767
  231C14H8  HA6 5542   1.310  17.762  55.004  0.8056 -0.0922  0.3758
  231C14H8  HA7 5543   1.233  17.837  54.593 -1.1656  1.7382  1.1386
  231C14H8  HA8 5544   1.334  17.904  54.795  1.3921 -1.0622 -2.1285
  232C14H8  Br1 5545   1.024  17.533  55.266  0.0361  0.3037 -0.0860
  232C14H8  CA1 5546   0.771  17.702  55.702 -0.0491  0.2379  0.1971
  232C14H8  CA2 5547   0.748  17.567  55.740  0.7763 -0.2944  0.0357
  232C14H8  CA3 5548   0.797  17.463  55.656 -0.3206 -0.9710 -0.0782
  232C14H8  CA4 5549   0.873  17.501  55.542  0.4022  0.3452 -0.3717
  232C14H8  CA5 5550   0.891  17.638  55.499 -0.3213  0.0868  0.3205
  232C14H8  CA6 5551   0.975  17.673  55.390  0.0247  0.1315 -0.1749
  232C14H8  CA7 5552   0.995  17.807  55.350  0.3684  0.0609  0.2931
  232C14H8  HA1 5553   0.732  17.773  55.774  2.5005  0.9309  0.9701
  232C14H8  HA2 5554   0.675  17.545  55.817 -0.5598  0.0790 -1.0960
  232C14H8  HA3 5555   0.776  17.362  55.689 -1.5873 -0.5164  0.5064
  232C14H8  HA4 5556   0.918  17.421  55.485 -0.4586  0.9280 -1.8985
  232C14H8  CA8 5557   0.846  17.737  55.589  0.0748 -0.4546  0.1164
  232C14H8  CA9 5558   1.065  17.842  55.235 -0.3347  0.3193 -0.6236
  232C14H8 CA10 5559   0.938  17.910  55.434 -0.6337  0.4934  0.2263
  232C14H8 CA11 5560   0.863  17.872  55.554  0.2146  0.7792  0.0415
  232C14H8 CA12 5561   1.069  17.969  55.189 -0.0065 -0.4283 -0.1726
  232C14H8  HA5 5562   1.103  17.768  55.166  0.2908 -0.1508  0.2161
  232C14H8 CA13 5563   0.951  18.047  55.389 -0.0639  0.0711  0.2352
  232C14H8  Br2 5564   0.789  18.008  55.662  0.2430  0.2078 -0.1279
  232C14H8 CA14 5565   1.011  18.071  55.265 -0.1983  0.1306  0.2919
  232C14H8  HA6 5566   1.117  17.979  55.092 -0.1926 -1.4461 -0.3778
  232C14H8  HA7 5567   0.912  18.131  55.445 -0.8651  1.4650 -2.3321
  232C14H8  HA8 5568   1.021  18.177  55.242 -0.9216  0.3590  1.0200
  233C14H8  Br1 5569   1.435   0.678  50.225  0.4675  0.1590 -0.1789
  233C14H8  CA1 5570   1.327   0.796  49.711  0.1045 -0.3227 -0.3355
  233C14H8  CA2 5571   1.250   0.682  49.706 -0.4647  0.1663 -0.3464
  233C14H8  CA3 5572   1.242   0.593  49.815  0.4095 -0.2637 -0.1199
  233C14H8  CA4 5573   1.301   0.632  49.940 -0.0565 -0.1325 -0.2923
  233C14H8  CA5 5574   1.376   0.752  49.954 -0.5098 -0.5774 -0.0726
  233C14H8  CA6 5575   1.438   0.796  50.079 -0.7681  0.2509 -0.5990
  233C14H8  CA7 5576   1.512   0.914  50.091 -0.0730  0.0844  0.3557
  233C14H8  HA1 5577   1.343   0.850  49.619 -0.1896 -1.7259 -1.2344
  233C14H8  HA2 5578   1.209   0.658  49.610 -1.1454  0.4846 -0.1334
  233C14H8  HA3 5579   1.184   0.504  49.798 -0.8672  0.7600 -1.2896
  233C14H8  HA4 5580   1.278   0.568  50.024  1.6121  1.6274  1.5605
  233C14H8  CA8 5581   1.385   0.835  49.839 -0.4030 -0.3812  0.4573
  233C14H8  CA9 5582   1.563   0.957  50.216  0.3758 -0.0349 -0.5556
  233C14H8 CA10 5583   1.530   0.991  49.973 -0.3557 -0.4178 -0.4892
  233C14H8 CA11 5584   1.467   0.955  49.845 -0.2994  0.1927  0.5274
  233C14H8 CA12 5585   1.635   1.076  50.225  0.8929  0.8737 -0.1749
  233C14H8  HA5 5586   1.561   0.903  50.309  1.2013  1.4011  0.3115
  233C14H8 CA13 5587   1.602   1.109  49.983 -0.7088 -0.0411 -0.5936
  233C14H8  Br2 5588   1.486   1.058  49.681  0.1713  0.0762 -0.0631
  233C14H8 CA14 5589   1.657   1.147  50.107 -0.3290  0.1995  0.6803
  233C14H8  HA6 5590   1.688   1.093  50.318 -0.1789 -2.0766  1.0216
  233C14H8  HA7 5591   1.623   1.183  49.908  0.8899 -1.5599 -1.6824
  233C14H8  HA8 5592   1.732   1.224  50.095 -1.7085  1.4004 -0.3534
  234C14H8  Br1 5593   1.401   0.899  50.588  0.0681  0.0288  0.1487
  234C14H8  CA1 5594   1.127   1.136  50.968  0.7227  0.0793 -0.2358
  234C14H8  CA2 5595   1.088   1.016  51.011 -0.9440 -0.2280  0.0993
  234C14H8  CA3 5596   1.132   0.903  50.947 -0.0579 -0.3812 -0.0643
  234C14H8  CA4 5597   1.216   0.909  50.835  0.4247 -0.1882  0.7561
  234C14H8  CA5 5598   1.266   1.036  50.794 -0.4916  0.4922  0.0647
  234C14H8  CA6 5599   1.347   1.055  50.683  0.6432 -0.2099 -0.3635
  234C14H8  CA7 5600   1.376   1.184  50.635  0.4614 -0.3184 -0.3230
  234C14H8  HA1 5601   1.076   1.222  51.010 -0.1179 -0.4953 -0.0652
  234C14H8  HA2 5602   1.011   0.996  51.084 -0.2300  1.1056  1.2436
  234C14H8  HA3 5603   1.090   0.811  50.985  3.2664 -1.6806  0.6104
  234C14H8  HA4 5604   1.236   0.811  50.795 -2.4755 -1.0941  1.4521
  234C14H8  CA8 5605   1.219   1.154  50.866 -0.0538  0.3333  0.4028
  234C14H8  CA9 5606   1.444   1.206  50.518 -0.4872 -0.1250 -0.0754
  234C14H8 CA10 5607   1.322   1.298  50.699 -0.0785 -0.1868  0.4990
  234C14H8 CA11 5608   1.251   1.285  50.820 -0.6682 -0.1447 -0.6840
  234C14H8 CA12 5609   1.470   1.337  50.472  0.4965 -0.9791  0.5868
  234C14H8  HA5 5610   1.465   1.127  50.448  0.2259  1.2328 -1.4061
  234C14H8 CA13 5611   1.352   1.431  50.653 -0.6249 -0.2272 -0.1098
  234C14H8  Br2 5612   1.205   1.448  50.926  0.1164 -0.1159  0.0174
  234C14H8 CA14 5613   1.426   1.453  50.534 -0.6284  0.8251 -0.3181
  234C14H8  HA6 5614   1.514   1.360  50.376 -0.7072 -1.1780 -0.0267
  234C14H8  HA7 5615   1.319   1.524  50.698  1.0501 -0.4302  1.6272
  234C14H8  HA8 5616   1.447   1.552  50.495  2.2140  1.1853  1.8913
  235C14H8  Br1 5617   1.261   0.382  51.806 -0.1917  0.1310 -0.1656
  235C14H8  CA1 5618   1.170   0.458  51.285  0.0241 -0.6619 -0.3282
  235C14H8  CA2 5619   1.103   0.334  51.285  0.6824 -0.2254  0.3955
  235C14H8  CA3 5620   1.085   0.263  51.401  0.8294  0.0339  0.0156
  235C14H8  CA4 5621   1.136   0.318  51.521 -0.6588  0.3431 -0.0566
  235C14H8  CA5 5622   1.214   0.443  51.527 -0.3043 -0.4671 -0.6602
  235C14H8  CA6 5623   1.271   0.492  51.649  0.0617  0.1208 -0.2152
  235C14H8  CA7 5624   1.332   0.621  51.651 -0.8983  0.3927  0.3696
  235C14H8  HA1 5625   1.167   0.496  51.184  0.3566 -0.6981 -0.3525
  235C14H8  HA2 5626   1.053   0.295  51.197  1.3724  0.2186 -0.2009
  235C14H8  HA3 5627   1.023   0.174  51.406  0.4225  0.4051  1.9650
  235C14H8  HA4 5628   1.126   0.257  51.609 -1.1376 -0.6343 -0.7818
  235C14H8  CA8 5629   1.235   0.509  51.403  0.0937  0.9051  0.2173
  235C14H8  CA9 5630   1.383   0.677  51.769  0.0445 -0.7997  0.0701
  235C14H8 CA10 5631   1.339   0.696  51.525 -0.6993 -0.2184  0.2484
  235C14H8 CA11 5632   1.295   0.635  51.402 -0.6374  0.2339 -0.0831
  235C14H8 CA12 5633   1.448   0.799  51.775 -0.0094 -0.3747  0.2654
  235C14H8  HA5 5634   1.370   0.630  51.865 -0.5014 -0.3930  0.1981
  235C14H8 CA13 5635   1.395   0.830  51.537  0.2858 -0.0294  0.1460
  235C14H8  Br2 5636   1.301   0.732  51.244 -0.1566  0.0196  0.0406
  235C14H8 CA14 5637   1.457   0.876  51.658  0.2974 -0.2308  0.1815
  235C14H8  HA6 5638   1.485   0.837  51.870 -0.1914 -0.5685  0.4075
  235C14H8  HA7 5639   1.413   0.883  51.444  1.0762 -2.9479 -1.4462
  235C14H8  HA8 5640   1.513   0.968  51.653  0.8194 -0.5966 -0.7723
  236C14H8  Br1 5641   1.217   0.610  52.150  0.1883  0.0342 -0.0197
  236C14H8  CA1 5642   0.952   0.867  52.541  0.5555 -0.1392  0.6441
  236C14H8  CA2 5643   0.915   0.742  52.599 -0.4770  0.4610  0.5737
  236C14H8  CA3 5644   0.968   0.627  52.537  0.2657  0.6200 -0.2658
  236C14H8  CA4 5645   1.054   0.629  52.428 -0.1326  0.5998  0.8853
  236C14H8  CA5 5646   1.090   0.755  52.367 -0.0349  0.3647  0.3257
  236C14H8  CA6 5647   1.156   0.764  52.244  0.0816 -0.5697  0.4138
  236C14H8  CA7 5648   1.186   0.890  52.187 -0.5317 -0.2031  0.3940
  236C14H8  HA1 5649   0.897   0.951  52.581  0.3534 -0.3969  0.9042
  236C14H8  HA2 5650   0.857   0.735  52.690 -1.2027  0.4514  0.1155
  236C14H8  HA3 5651   0.940   0.531  52.578  0.3453 -0.3685 -2.4872
  236C14H8  HA4 5652   1.082   0.533  52.387 -1.6797 -0.5239  2.3925
  236C14H8  CA8 5653   1.035   0.875  52.425 -1.2443  0.2734 -0.7792
  236C14H8  CA9 5654   1.261   0.909  52.064 -0.4018 -0.1293  0.1820
  236C14H8 CA10 5655   1.152   1.010  52.258 -0.3879  0.1692 -0.0406
  236C14H8 CA11 5656   1.075   1.000  52.381 -0.0171 -0.2524  0.1980
  236C14H8 CA12 5657   1.291   1.038  52.018 -0.1351  0.4939  0.3938
  236C14H8  HA5 5658   1.274   0.826  51.997 -2.8564 -0.0675 -0.4040
  236C14H8 CA13 5659   1.197   1.143  52.212 -0.2839  0.1013 -0.1451
  236C14H8  Br2 5660   1.035   1.156  52.485 -0.0046 -0.3772 -0.3014
  236C14H8 CA14 5661   1.269   1.160  52.091 -0.4600  0.8275  0.0580
  236C14H8  HA6 5662   1.333   1.043  51.919  0.3424 -1.2119  0.4934
  236C14H8  HA7 5663   1.171   1.232  52.266  0.0385  0.5406 -0.7118
  236C14H8  HA8 5664   1.300   1.250  52.039 -1.1462  1.6244  1.0188
  237C14H8  Br1 5665   1.046   0.093  53.360  0.0566  0.1674  0.1251
  237C14H8  CA1 5666   0.970   0.224  52.853 -0.0723 -0.0692  0.8155
  237C14H8  CA2 5667   0.902   0.104  52.835 -0.4867  0.4420  0.1631
  237C14H8  CA3 5668   0.872   0.023  52.945 -0.1383  0.3022 -0.3691
  237C14H8  CA4 5669   0.925   0.057  53.072 -0.1509  0.2774 -0.5891
  237C14H8  CA5 5670   1.008   0.176  53.087 -0.0214  0.3153 -0.2306
  237C14H8  CA6 5671   1.053   0.215  53.215  0.0137  0.3707  0.1620
  237C14H8  CA7 5672   1.128   0.338  53.227 -0.0411  0.1820  0.1646
  237C14H8  HA1 5673   0.991   0.274  52.759 -2.2365 -0.3013  0.1831
  237C14H8  HA2 5674   0.873   0.088  52.732 -1.1721  0.8394  0.2893
  237C14H8  HA3 5675   0.800  18.330  52.939  0.2564 -0.1529  0.8067
  237C14H8  HA4 5676   0.894  18.368  53.143  0.0527  0.4107 -0.3519
  237C14H8  CA8 5677   1.023   0.262  52.975  0.4022 -0.8673 -0.5935
  237C14H8  CA9 5678   1.178   0.379  53.353  0.5098  0.2795 -0.0363
  237C14H8 CA10 5679   1.153   0.420  53.111 -0.2813 -0.4657  0.2548
  237C14H8 CA11 5680   1.097   0.384  52.983  0.4828 -1.1712 -0.2199
  237C14H8 CA12 5681   1.265   0.489  53.359 -0.1448 -0.6891 -0.2562
  237C14H8  HA5 5682   1.170   0.327  53.447 -1.2871 -0.6604 -0.6756
  237C14H8 CA13 5683   1.252   0.524  53.122  0.3036 -0.6077  0.1621
  237C14H8  Br2 5684   1.107   0.500  52.838 -0.0553  0.0280 -0.0171
  237C14H8 CA14 5685   1.306   0.567  53.244  0.0246  0.3074 -0.1131
  237C14H8  HA6 5686   1.303   0.515  53.457 -2.2031 -0.9603  0.6345
  237C14H8  HA7 5687   1.291   0.574  53.035  0.6200  0.7802  1.0862
  237C14H8  HA8 5688   1.385   0.640  53.254  0.6102  0.0358 -2.4413
  238C14H8  Br1 5689   0.984   0.304  53.732 -0.2012  0.4197 -0.1500
  238C14H8  CA1 5690   0.740   0.563  54.133  0.0887 -0.5516 -0.1513
  238C14H8  CA2 5691   0.694   0.439  54.181  0.0594 -0.5592 -0.1882
  238C14H8  CA3 5692   0.742   0.320  54.118  0.9348 -0.0335  0.3818
  238C14H8  CA4 5693   0.820   0.324  54.002  0.0634  0.1666  0.8681
  238C14H8  CA5 5694   0.857   0.449  53.945  0.4748  0.5352 -0.8990
  238C14H8  CA6 5695   0.931   0.464  53.822  0.2530  0.2079 -0.3358
  238C14H8  CA7 5696   0.969   0.593  53.772 -0.5850  0.1548 -0.0418
  238C14H8  HA1 5697   0.722   0.643  54.203 -3.3581 -1.9442  0.6365
  238C14H8  HA2 5698   0.651   0.443  54.279  1.2329 -1.1538  0.3579
  238C14H8  HA3 5699   0.720   0.222  54.158 -1.5021  0.3626  0.0815
  238C14H8  HA4 5700   0.856   0.232  53.958  0.2540  0.4384  0.4660
  238C14H8  CA8 5701   0.816   0.568  54.010  0.2878 -0.2664 -0.7883
  238C14H8  CA9 5702   1.045   0.606  53.651  0.2105 -0.4553 -0.4346
  238C14H8 CA10 5703   0.939   0.708  53.845  0.7184 -0.0343 -0.0688
  238C14H8 CA11 5704   0.858   0.694  53.960 -0.1240  0.0805  0.1917
  238C14H8 CA12 5705   1.105   0.726  53.613 -0.0054 -0.5788 -0.5533
  238C14H8  HA5 5706   1.062   0.516  53.593 -0.9698 -1.8920  1.3728
  238C14H8 CA13 5707   0.994   0.829  53.803 -0.0198  0.4224 -0.7496
  238C14H8  Br2 5708   0.822   0.852  54.061 -0.1092  0.1147 -0.0275
  238C14H8 CA14 5709   1.084   0.842  53.690 -0.7608  0.3885  0.5957
  238C14H8  HA6 5710   1.156   0.739  53.518 -1.6301 -1.5623 -1.5764
  238C14H8  HA7 5711   1.001   0.914  53.870 -0.4164  0.7828 -1.1638
  238C14H8  HA8 5712   1.112   0.938  53.649  2.6903 -1.4329 -1.5837
  239C14H8  Br1 5713   0.883  18.198  54.937  0.3701  0.0659 -0.2466
  239C14H8  CA1 5714   0.798  18.309  54.421  0.4901  0.1950  1.2531
  239C14H8  CA2 5715   0.722  18.188  54.413 -0.2311  0.3275  0.4060
  239C14H8  CA3 5716   0.704  18.108  54.525 -0.1587  0.6843 -0.4312
  239C14H8  CA4 5717   0.764  18.152  54.650  0.1849 -0.9305 -0.5504
  239C14H8  CA5 5718   0.840  18.271  54.660 -0.2928 -0.8693  0.4636
  239C14H8  CA6 5719   0.896  18.315  54.785 -0.5389  0.1410  0.2959
  239C14H8  CA7 5720   0.972   0.051  54.793 -0.0996  0.7866 -0.0845
  239C14H8  HA1 5721   0.813  18.356  54.325  0.9431 -1.2808  0.5982
  239C14H8  HA2 5722   0.668  18.171  54.322 -1.3385 -3.0509  1.6277
  239C14H8  HA3 5723   0.645  18.019  54.519  1.8706 -0.8547  1.3394
  239C14H8  HA4 5724   0.743  18.094  54.739  2.5185 -0.4161  0.3809
  239C14H8  CA8 5725   0.859  18.353  54.543 -0.4853 -0.5191 -0.3271
  239C14H8  CA9 5726   1.045   0.085  54.912 -0.0759 -0.3797  0.0406
  239C14H8 CA10 5727   0.975   0.141  54.682 -0.5403  0.6039  0.3348
  239C14H8 CA11 5728   0.917   0.097  54.559 -0.2925  0.2060  0.6463
  239C14H8 CA12 5729   1.115   0.207  54.921 -0.4267  0.4929  0.2707
  239C14H8  HA5 5730   1.042   0.020  54.998  0.6869  1.5897  1.5915
  239C14H8 CA13 5731   1.049   0.266  54.695 -0.1143 -0.1487  0.2670
  239C14H8  Br2 5732   0.915   0.210  54.406 -0.2023 -0.0326  0.1409
  239C14H8 CA14 5733   1.113   0.299  54.813  0.5257 -0.8500  1.0507
  239C14H8  HA6 5734   1.171   0.240  55.008  1.0040  0.8199 -0.7473
  239C14H8  HA7 5735   1.060   0.338  54.616  0.0082  0.1021  0.5103
  239C14H8  HA8 5736   1.163   0.394  54.822 -4.1527  1.6142  1.9964
  240C14H8  Br1 5737   0.835   0.050  55.240 -0.0336  0.1465 -0.1027
  240C14H8  CA1 5738   0.572   0.183  55.694  0.4247  0.0637 -0.0821
  240C14H8  CA2 5739   0.549   0.048  55.718 -0.2581  0.5912  0.4051
  240C14H8  CA3 5740   0.599  18.335  55.628  0.1644  0.0987 -1.0545
  240C14H8  CA4 5741   0.666  18.380  55.512  0.0776  0.0117  0.1166
  240C14H8  CA5 5742   0.694   0.131  55.484  0.3114 -0.4312 -0.0079
  240C14H8  CA6 5743   0.773   0.174  55.373 -0.0001 -0.1508  0.2931
  240C14H8  CA7 5744   0.800   0.310  55.349 -0.7153 -0.7276 -0.4184
  240C14H8  HA1 5745   0.518   0.255  55.753 -0.5491  0.5882 -1.5686
  240C14H8  HA2 5746   0.496   0.009  55.804  0.7265 -0.7640  0.4240
  240C14H8  HA3 5747   0.589  18.231  55.655  3.7231  0.3623  1.4921
  240C14H8  HA4 5748   0.695  18.300  55.446  1.0931 -0.9705  1.7005
  240C14H8  CA8 5749   0.649   0.225  55.582  0.1541  0.3164  0.5722
  240C14H8  CA9 5750   0.885   0.360  55.240  0.2300  0.0854 -0.3127
  240C14H8 CA10 5751   0.735   0.405  55.437 -0.3018 -0.0994  0.3549
  240C14H8 CA11 5752   0.672   0.367  55.556 -0.6433  0.4300  0.6132
  240C14H8 CA12 5753   0.894   0.494  55.214 -0.6656 -0.0968  0.0415
  240C14H8  HA5 5754   0.925   0.291  55.167  0.0146 -0.5669  0.1795
  240C14H8 CA13 5755   0.750   0.544  55.404  0.3626 -0.3553  0.0458
  240C14H8  Br2 5756   0.610   0.496  55.686  0.0235  0.1297 -0.0838
  240C14H8 CA14 5757   0.826   0.585  55.295  0.1759 -0.0397  0.3012
  240C14H8  HA6 5758   0.954   0.531  55.132 -0.0043 -0.6541  0.2718
  240C14H8  HA7 5759   0.704   0.628  55.453  0.9094  1.5951 -2.6514
  240C14H8  HA8 5760   0.838   0.690  55.273 -2.0352  0.2122  0.1363
  241C14H8  Br1 5761   1.275   1.551  50.210  0.2874 -0.1394 -0.0534
  241C14H8  CA1 5762   1.137   1.676  49.713 -0.0903 -0.2100 -0.6751
  241C14H8  CA2 5763   1.063   1.557  49.703 -0.3110  0.0624 -0.3477
  241C14H8  CA3 5764   1.052   1.474  49.818  0.8960  0.0941 -0.8930
  241C14H8  CA4 5765   1.123   1.512  49.934 -0.4703 -0.3386 -0.4550
  241C14H8  CA5 5766   1.193   1.635  49.945  0.8723  0.1845 -0.6651
  241C14H8  CA6 5767   1.264   1.669  50.063 -0.5953  0.0747  0.0624
  241C14H8  CA7 5768   1.331   1.795  50.074 -0.3536 -0.1339 -0.3196
  241C14H8  HA1 5769   1.142   1.741  49.627  6.2864  0.3702 -0.1238
  241C14H8  HA2 5770   1.034   1.529  49.603 -1.5453  3.0237 -0.8522
  241C14H8  HA3 5771   0.994   1.382  49.822  2.8205 -1.1594 -0.8425
  241C14H8  HA4 5772   1.114   1.450  50.022  1.2732  0.4720  0.3279
  241C14H8  CA8 5773   1.195   1.725  49.835  0.0984  0.0448 -0.8690
  241C14H8  CA9 5774   1.410   1.831  50.189 -0.1451 -0.2064 -0.3075
  241C14H8 CA10 5775   1.334   1.887  49.960  0.2019  0.7471  0.3830
  241C14H8 CA11 5776   1.267   1.849  49.841 -0.0350  0.5997 -0.2663
  241C14H8 CA12 5777   1.485   1.949  50.191 -0.9305 -0.0793  0.1043
  241C14H8  HA5 5778   1.414   1.766  50.275  1.2983  2.4143  1.6548
  241C14H8 CA13 5779   1.407   2.005  49.968 -0.2473 -0.5351 -0.0555
  241C14H8  Br2 5780   1.282   1.959  49.681  0.1286 -0.1447 -0.0768
  241C14H8 CA14 5781   1.485   2.038  50.086  0.1687  1.3514  0.1969
  241C14H8  HA6 5782   1.534   1.977  50.284  0.4353 -2.9190  0.2661
  241C14H8  HA7 5783   1.400   2.085  49.896  0.3071 -0.9163 -0.5367
  241C14H8  HA8 5784   1.545   2.126  50.100  0.4417  1.1990 -0.0092
  242C14H8  Br1 5785   1.201   1.763  50.556 -0.1573  0.0395 -0.2714
  242C14H8  CA1 5786   0.963   2.006  50.982 -1.0450  0.0514 -0.1619
  242C14H8  CA2 5787   0.939   1.877  51.032  0.4141  0.0370  0.2596
  242C14H8  CA3 5788   0.972   1.767  50.955 -0.3844  0.0071  0.0212
  242C14H8  CA4 5789   1.044   1.780  50.837  0.1920  0.1706  0.3508
  242C14H8  CA5 5790   1.077   1.908  50.784 -0.6217  0.0538  0.3628
  242C14H8  CA6 5791   1.142   1.919  50.657  0.2705  0.4311 -0.2191
  242C14H8  CA7 5792   1.180   2.046  50.608  0.5681  0.4676 -0.2250
  242C14H8  HA1 5793   0.920   2.078  51.049  0.8903  0.7060  0.4118
  242C14H8  HA2 5794   0.880   1.856  51.120  0.9376  1.3715  0.9404
  242C14H8  HA3 5795   0.953   1.669  50.997  0.1901 -0.0993  0.0416
  242C14H8  HA4 5796   1.076   1.687  50.791 -0.2018 -0.2911  0.9956
[truncated: 42,720,140 more chars]
