# Supplementary material for: Accurate Prediction of Mechanical Property of Organic Crystals Using Molecular Dynamics-Based Nanoindentation Simulations
Source: J Am Chem Soc. 2025 Oct 3;147(41):37186–95. doi: 10.1021/jacs.5c09944 (PMC12532296; doi:10.1021/jacs.5c09944)
Supplement: Supplementary file 2 [file ja5c09944_si_002.zip › Supporting-files/MD-nanoindentation/l-threonine/plumed_md.dat]

indentor_ndx: GROUP NDX_FILE=index.ndx NDX_GROUP=IFEM
indentor_ndx_center: CENTER ATOMS=indentor_ndx NOPBC
p: POSITION ATOM=indentor_ndx_center NOPBC
Indentation: CUSTOM ARG=p.z FUNC=70-x PERIODIC=NO

# movingrestraint SMD xx m/s
SteeredMD: ...
MOVINGRESTRAINT
ARG=Indentation
AT0=23.55    STEP0=0           KAPPA0=5000000     # dt=1fs
AT1=21.05    STEP1=300000      KAPPA1=5000000     # indentation -> loading rate 2.5nm/300ps # KAPPA set to big number to achieve the targeted rate
AT2=21.05    STEP2=1300000     KAPPA2=5000000     # keep for 1ns
AT3=21.05    STEP3=61300000    KAPPA3=0           # gradual release of force # unloading 600ps
AT4=21.05    STEP4=61400000    KAPPA4=0           # keep 0 force for a while
...

# monitor the variables
PRINT ARG=p.x,p.y,p.z,Indentation,SteeredMD.bias,SteeredMD.force2,SteeredMD.Indentation_cntr,SteeredMD.Indentation_work,SteeredMD.Indentation_kappa,SteeredMD.work FILE=COLVAR STRIDE=10
