# Supplementary material for: Accurate Prediction of Mechanical Property of Organic Crystals Using Molecular Dynamics-Based Nanoindentation Simulations
Source: J Am Chem Soc. 2025 Oct 3;147(41):37186–95. doi: 10.1021/jacs.5c09944 (PMC12532296; doi:10.1021/jacs.5c09944)
Supplement: Supplementary file 2 [file ja5c09944_si_002.zip › Supporting-files/MD-nanoindentation/l-threonine/l-threonine_initial.gro]

L-Threonine
960112
    1C4H9N   O1    1   0.345   0.459  49.700  0.2257 -0.8356  0.6138
    1C4H9N  OH1    2   0.116   0.502  50.062 -0.5740  0.0355 -0.6613
    1C4H9N  HO1    3   0.102   0.438  50.132 -0.9973 -0.6283 -1.3431
    1C4H9N   O2    4   0.154   0.367  49.680 -0.1853  0.3051 -0.1006
    1C4H9N  N41    5   0.036   0.602  49.813 -0.1332  0.1840  0.8943
    1C4H9N   H1    6  20.519   0.535  49.797 -0.4172  0.7044  0.0146
    1C4H9N   H2    7   0.048   0.662  49.730  0.5798  0.1957  1.0057
    1C4H9N   H3    8   0.006   0.654  49.897 -0.2739 -0.9863  1.5794
    1C4H9N  CT1    9   0.170   0.532  49.838 -0.0392 -1.0470 -1.0642
    1C4H9N  HC1   10   0.243   0.607  49.868 -2.3914  0.6167  0.7047
    1C4H9N   C1   11   0.225   0.456  49.721  0.6513  0.0151 -0.3692
    1C4H9N  CT2   12   0.156   0.437  49.950 -0.3728  0.4707 -0.5054
    1C4H9N  HC2   13   0.081   0.367  49.913  0.3909 -0.8181  0.3858
    1C4H9N  CT3   14   0.276   0.354  50.003 -0.5848  0.7069  0.6685
    1C4H9N  HC3   15   0.314   0.287  49.926  0.5195  0.3767  1.4937
    1C4H9N  HC4   16   0.250   0.295  50.090 -2.6767 -1.5887 -1.4194
    1C4H9N  HC5   17   0.362   0.414  50.033  1.4590 -1.6830 -0.3043
    2C4H9N   O1   18  20.473   0.357  50.381 -0.5635  0.1989  0.6702
    2C4H9N  OH1   19   0.159   0.296  50.740 -0.0528 -0.1189 -0.3021
    2C4H9N  HO1   20   0.160   0.358  50.812 -0.4994 -1.1698  0.6205
    2C4H9N   O2   21   0.111   0.373  50.306  0.0128 -0.1402  0.0705
    2C4H9N  N41   22   0.205   0.185  50.500 -0.4601  0.1776 -0.1909
    2C4H9N   H1   23   0.281   0.250  50.476 -1.5148  1.6608  0.4519
    2C4H9N   H2   24   0.207   0.102  50.438  0.6282  0.3510 -0.3924
    2C4H9N   H3   25   0.232   0.141  50.590  0.8910  1.2278 -0.0682
    2C4H9N  CT1   26   0.089   0.274  50.516 -0.1375  0.5705 -0.0555
    2C4H9N  HC1   27   0.008   0.207  50.542  0.7667 -1.2273 -1.7557
    2C4H9N   C1   28   0.033   0.353  50.396 -0.1373 -0.0856 -0.6046
    2C4H9N  CT2   29   0.116   0.369  50.630  0.9618  0.3435 -0.0550
    2C4H9N  HC2   30   0.185   0.449  50.603  1.3528  0.3818  1.0298
    2C4H9N  CT3   31  20.546   0.432  50.688 -0.2073 -0.3016 -0.3722
    2C4H9N  HC3   32  20.464   0.361  50.682 -0.9278  0.4808  0.0966
    2C4H9N  HC4   33  20.511   0.520  50.633 -1.7342  1.2774  2.9719
    2C4H9N  HC5   34  20.554   0.468  50.791  2.7666 -0.5551 -0.4712
    3C4H9N   O1   35   0.152   0.004  49.698  0.4406  0.1302  0.2035
    3C4H9N  OH1   36   0.446   0.050  49.383  0.1857 -0.4635  0.1524
    3C4H9N  HO1   37   0.487  18.531  49.346  1.5309 -0.4274  1.5424
    3C4H9N   O2   38   0.345   0.041  49.788  0.3819 -0.1317 -0.2059
    3C4H9N  N41   39   0.427   0.204  49.611 -0.1913 -0.0743 -0.2197
    3C4H9N   H1   40   0.500   0.145  49.655  0.1335  0.4498 -0.0578
    3C4H9N   H2   41   0.389   0.278  49.672 -1.8007  0.7327 -2.1539
    3C4H9N   H3   42   0.463   0.251  49.526 -2.6400  0.7244 -0.8381
    3C4H9N  CT1   43   0.319   0.110  49.570 -0.8269 -0.2101  0.2909
    3C4H9N  HC1   44   0.241   0.167  49.519  0.3775  0.4697 -0.8523
    3C4H9N   C1   45   0.268   0.041  49.694 -0.2448  0.2710  0.2511
    3C4H9N  CT2   46   0.372  18.556  49.483  0.4737  0.1111  0.1798
    3C4H9N  HC2   47   0.440  18.499  49.547  0.3405 -0.0960  0.1352
    3C4H9N  CT3   48   0.264  18.465  49.405 -0.2215  0.1191 -0.3678
    3C4H9N  HC3   49   0.295  18.361  49.402  2.0076  0.6614  1.5700
    3C4H9N  HC4   50   0.251  18.502  49.304  0.7351 -0.8629 -0.8487
    3C4H9N  HC5   51   0.169  18.462  49.458  0.4405  1.3224  0.9323
    4C4H9N   O1   52   0.589   0.779  50.414 -0.2913 -0.1822  0.0498
    4C4H9N  OH1   53   0.388   0.709  50.050 -0.6053 -0.1132  0.1431
    4C4H9N  HO1   54   0.371   0.772  49.979  0.7278  1.3812  1.1279
    4C4H9N   O2   55   0.392   0.749  50.508 -0.0915 -0.2123  0.0842
    4C4H9N  N41   56   0.296   0.602  50.295 -0.6544 -0.4683 -0.8135
    4C4H9N   H1   57   0.231   0.677  50.324  2.1348  2.9849 -3.0636
    4C4H9N   H2   58   0.293   0.526  50.365 -1.0367  0.8162  0.5806
    4C4H9N   H3   59   0.257   0.560  50.209 -1.3573 -2.5085  0.4732
    4C4H9N  CT1   60   0.428   0.679  50.280 -0.2635 -0.7042  0.4310
    4C4H9N  HC1   61   0.493   0.597  50.249  0.4218 -0.0907  0.2154
    4C4H9N   C1   62   0.473   0.737  50.410 -0.3723 -0.9494 -0.6782
    4C4H9N  CT2   63   0.408   0.780  50.166 -0.1274 -0.0173  0.3212
    4C4H9N  HC2   64   0.321   0.845  50.173 -1.3805 -1.4430 -1.7891
    4C4H9N  CT3   65   0.530   0.859  50.126 -0.0087  0.6457  0.5425
    4C4H9N  HC3   66   0.603   0.782  50.105 -1.6310 -0.5496 -0.8494
    4C4H9N  HC4   67   0.564   0.919  50.210 -1.0864 -0.1375  1.5627
    4C4H9N  HC5   68   0.516   0.910  50.031 -0.7906 -2.1610 -0.8828
    5C4H9N   O1   69   0.347   0.429  51.066 -0.0483  0.4160  0.5437
    5C4H9N  OH1   70   0.120   0.492  51.446 -0.2082 -0.2124  0.4497
    5C4H9N  HO1   71   0.106   0.441  51.526  1.2259 -0.5715  0.4868
    5C4H9N   O2   72   0.153   0.385  51.015 -0.8751  0.6926  0.2755
    5C4H9N  N41   73   0.047   0.572  51.201 -0.5307 -0.1349  0.2093
    5C4H9N   H1   74  20.528   0.509  51.180 -0.4467  0.3350 -1.5761
    5C4H9N   H2   75   0.047   0.648  51.132 -1.4030 -1.2081 -0.9894
    5C4H9N   H3   76   0.023   0.625  51.286 -0.4601 -0.7943  0.6489
    5C4H9N  CT1   77   0.181   0.502  51.223 -0.2899  0.3536  0.2413
    5C4H9N  HC1   78   0.257   0.576  51.248 -0.2389  0.0509  1.0127
    5C4H9N   C1   79   0.231   0.421  51.099  1.0753  0.5495 -0.2560
    5C4H9N  CT2   80   0.156   0.406  51.342  0.2212 -0.3923  0.2893
    5C4H9N  HC2   81   0.073   0.339  51.316  1.0317 -1.1978 -0.2547
    5C4H9N  CT3   82   0.282   0.338  51.385  0.1591 -0.1768  0.0817
    5C4H9N  HC3   83   0.269   0.284  51.479 -1.4359 -1.5301 -0.8917
    5C4H9N  HC4   84   0.359   0.414  51.398  0.2823  0.0017 -1.5636
    5C4H9N  HC5   85   0.309   0.258  51.316 -0.0718 -1.4930  1.5049
    6C4H9N   O1   86  20.477   0.325  51.737 -0.0651  0.5456  0.2192
    6C4H9N  OH1   87   0.138   0.308  52.121  0.1886 -0.4620 -0.2080
    6C4H9N  HO1   88   0.158   0.382  52.178 -1.3615 -0.9100  0.9463
    6C4H9N   O2   89   0.120   0.372  51.685  0.1979  0.3663 -0.4236
    6C4H9N  N41   90   0.219   0.180  51.876  0.0605  0.5643 -0.0931
    6C4H9N   H1   91   0.297   0.236  51.837 -0.8556  2.0542  0.2022
    6C4H9N   H2   92   0.203   0.104  51.807 -1.0529 -0.1502  0.9474
    6C4H9N   H3   93   0.243   0.139  51.967 -1.3455  1.3388  0.6279
    6C4H9N  CT1   94   0.094   0.263  51.889 -0.2027  0.3910 -0.5088
    6C4H9N  HC1   95   0.022   0.187  51.919 -1.2799  1.2505 -0.8724
    6C4H9N   C1   96   0.039   0.319  51.761  0.3759 -0.3255  0.1382
    6C4H9N  CT2   97   0.105   0.371  52.000 -0.1632 -0.3438 -1.3711
    6C4H9N  HC2   98   0.186   0.440  51.975 -1.3272  0.9253 -1.6699
    6C4H9N  CT3   99  20.529   0.438  52.035 -0.1476  0.3547 -0.5721
    6C4H9N  HC3  100  20.504   0.515  51.963  2.5198  1.7834 -0.0582
    6C4H9N  HC4  101  20.530   0.485  52.134 -0.2381 -1.8656  0.5214
    6C4H9N  HC5  102  20.452   0.363  52.051  0.9897 -0.5106  1.0634
    7C4H9N   O1  103   0.165   0.036  51.085 -0.1767  0.8338 -0.2071
    7C4H9N  OH1  104   0.417   0.059  50.734  0.5164 -0.4574 -0.6566
    7C4H9N  HO1  105   0.417  18.557  50.661  1.4322 -1.1771 -0.0567
    7C4H9N   O2  106   0.362   0.044  51.171  0.4067  0.0957 -0.2445
    7C4H9N  N41  107   0.466   0.190  50.961 -0.2033 -0.0387 -0.0834
    7C4H9N   H1  108   0.541   0.129  50.999 -0.5508 -0.1243  0.4596
    7C4H9N   H2  109   0.448   0.275  51.017 -2.2599  1.8386 -3.4006
    7C4H9N   H3  110   0.503   0.223  50.870  1.3565 -0.2126  0.4662
    7C4H9N  CT1  111   0.340   0.107  50.951  0.0030 -0.1762  0.0417
    7C4H9N  HC1  112   0.270   0.176  50.904 -0.4194  0.2167  1.2208
    7C4H9N   C1  113   0.285   0.061  51.079  0.3427 -0.5452 -0.1200
    7C4H9N  CT2  114   0.365  18.559  50.846 -0.6011  0.8445  0.0116
    7C4H9N  HC2  115   0.437  18.488  50.887  0.3679  1.2567 -0.9401
    7C4H9N  CT3  116   0.242  18.494  50.792 -0.0212  0.0051 -0.7623
    7C4H9N  HC3  117   0.193  18.426  50.861 -0.5598 -0.8135 -1.9322
    7C4H9N  HC4  118   0.276  18.432  50.710  0.5704 -1.2868  0.4411
    7C4H9N  HC5  119   0.171   0.008  50.756 -0.2413  0.1592 -0.0285
    8C4H9N   O1  120   0.614   0.748  51.763 -0.7506  0.2178  0.0444
    8C4H9N  OH1  121   0.349   0.700  51.419 -0.3467  0.0375 -0.6152
    8C4H9N  HO1  122   0.356   0.754  51.341  1.5717 -1.4681 -1.5390
    8C4H9N   O2  123   0.412   0.763  51.855  0.4235  0.1431  0.1780
    8C4H9N  N41  124   0.305   0.590  51.673 -0.8438  0.8381  0.1282
    8C4H9N   H1  125   0.230   0.651  51.710 -2.2121 -0.6865 -0.0827
    8C4H9N   H2  126   0.329   0.528  51.753 -2.9928  1.2104  1.0973
    8C4H9N   H3  127   0.272   0.534  51.593  0.2211 -0.0516  0.2994
    8C4H9N  CT1  128   0.430   0.666  51.639 -0.3916 -0.2782  0.3555
    8C4H9N  HC1  129   0.507   0.594  51.610 -0.4407 -0.7445  1.3451
    8C4H9N   C1  130   0.485   0.743  51.757  0.1893 -0.5285  0.1887
    8C4H9N  CT2  131   0.411   0.770  51.528  0.6139 -0.5891 -0.0285
    8C4H9N  HC2  132   0.344   0.845  51.571 -0.0086  0.0683 -2.0685
    8C4H9N  CT3  133   0.534   0.839  51.477  0.3819 -0.1358 -0.4988
    8C4H9N  HC3  134   0.606   0.770  51.433 -0.2939 -0.8655 -0.4674
    8C4H9N  HC4  135   0.587   0.898  51.552 -2.6516  0.6917  1.0900
    8C4H9N  HC5  136   0.503   0.923  51.415 -1.0500 -0.7869 -0.6784
    9C4H9N   O1  137   0.339   0.429  52.445 -0.0147 -0.4630 -0.4261
    9C4H9N  OH1  138   0.103   0.449  52.799  0.2535 -0.3782  0.0196
    9C4H9N  HO1  139   0.116   0.383  52.868 -0.7806  1.1375  1.7126
    9C4H9N   O2  140   0.147   0.442  52.359 -0.4359  0.3527 -0.2839
    9C4H9N  N41  141   0.036   0.586  52.560 -0.2489 -0.4348  0.0384
    9C4H9N   H1  142  20.521   0.537  52.507 -0.1806  0.0793 -0.5316
    9C4H9N   H2  143   0.061   0.676  52.516 -0.1960  0.7941  2.5119
    9C4H9N   H3  144   0.005   0.609  52.656  0.4485  1.0742 -0.0866
    9C4H9N  CT1  145   0.159   0.510  52.582  0.2221 -0.5061  0.2488
    9C4H9N  HC1  146   0.230   0.577  52.631 -1.1903 -0.1564  1.8655
    9C4H9N   C1  147   0.221   0.465  52.454 -0.0241  0.3338  0.2038
    9C4H9N  CT2  148   0.150   0.396  52.683 -0.6986  0.2229  0.3666
    9C4H9N  HC2  149   0.079   0.328  52.637 -1.0663 -0.6797  2.2212
    9C4H9N  CT3  150   0.279   0.322  52.719  0.8345 -0.4643 -0.1869
    9C4H9N  HC3  151   0.350   0.395  52.757  0.2271  0.3863 -0.6820
    9C4H9N  HC4  152   0.326   0.279  52.630  2.9432 -2.0001  1.5748
    9C4H9N  HC5  153   0.272   0.236  52.786 -0.1935 -0.3315 -0.1246
   10C4H9N   O1  154  20.477   0.341  53.136  0.0003 -0.0988  0.7059
   10C4H9N  OH1  155   0.132   0.310  53.490 -0.9763  0.1160 -0.1892
   10C4H9N  HO1  156   0.121   0.372  53.562  1.7282  0.6262 -0.1569
   10C4H9N   O2  157   0.115   0.354  53.053  0.6855 -0.1311  0.0584
   10C4H9N  N41  158   0.233   0.190  53.272  0.1809  0.1942 -0.0669
   10C4H9N   H1  159   0.308   0.250  53.237  1.1531 -0.3795  1.0171
   10C4H9N   H2  160   0.246   0.108  53.211  2.2168 -0.4198  1.1452
   10C4H9N   H3  161   0.255   0.166  53.370 -2.2735  1.3834  0.8202
   10C4H9N  CT1  162   0.097   0.268  53.266  1.2201 -0.2943  0.5083
   10C4H9N  HC1  163   0.032   0.185  53.294  1.1682  0.0631  1.4553
   10C4H9N   C1  164   0.037   0.318  53.136 -1.1173  0.0912  0.2832
   10C4H9N  CT2  165   0.094   0.377  53.371 -0.2707 -0.3010  0.5231
   10C4H9N  HC2  166   0.155   0.466  53.350 -0.4715  0.2129  2.0820
   10C4H9N  CT3  167  20.519   0.420  53.418  0.4914  0.2363  0.5019
   10C4H9N  HC3  168  20.460   0.329  53.430 -1.7297  1.3182 -1.7281
   10C4H9N  HC4  169  20.476   0.487  53.344  2.2009  0.1657 -0.5590
   10C4H9N  HC5  170  20.523   0.467  53.516  2.5583  0.4981  0.3168
   11C4H9N   O1  171   0.178   0.067  52.486  0.4182  0.1715 -0.1084
   11C4H9N  OH1  172   0.384   0.087  52.104  0.6546 -0.0061 -0.1543
   11C4H9N  HO1  173   0.409   0.024  52.036  1.1737  0.8409 -0.7569
   11C4H9N   O2  174   0.383   0.017  52.536 -0.2819  0.6128 -0.2055
   11C4H9N  N41  175   0.462   0.199  52.335  0.1881  0.0232 -0.6269
   11C4H9N   H1  176   0.538   0.135  52.362  0.0662  1.0824  2.4630
   11C4H9N   H2  177   0.462   0.282  52.398  0.5021  0.6765 -1.4798
   11C4H9N   H3  178   0.493   0.237  52.245  1.6921  1.0231  0.2898
   11C4H9N  CT1  179   0.333   0.125  52.326 -0.5337  0.8706 -0.2850
   11C4H9N  HC1  180   0.251   0.193  52.303 -2.7977 -1.8805 -0.6376
   11C4H9N   C1  181   0.297   0.055  52.454 -0.5609 -0.1703 -0.4561
   11C4H9N  CT2  182   0.348   0.020  52.215 -0.8679  0.2452  0.5145
   11C4H9N  HC2  183   0.428  18.510  52.235 -1.2025 -0.4129 -0.4713
   11C4H9N  CT3  184   0.226  18.499  52.183 -0.6816  0.2990 -0.7071
   11C4H9N  HC3  185   0.218  18.471  52.078  1.0746  2.2786 -1.4212
   11C4H9N  HC4  186   0.144   0.006  52.207  0.1747  0.6107  1.3843
   11C4H9N  HC5  187   0.226  18.416  52.254  1.2992  0.9451  0.0704
   12C4H9N   O1  188   0.603   0.713  53.162 -0.3796  0.5515  0.4251
   12C4H9N  OH1  189   0.366   0.682  52.794  0.2729 -0.3509  0.0419
   12C4H9N  HO1  190   0.359   0.747  52.724  0.5457 -1.3260 -0.9042
   12C4H9N   O2  191   0.405   0.734  53.222 -0.0369  0.4269 -0.1484
   12C4H9N  N41  192   0.307   0.566  53.019 -0.0805  0.1687 -0.1850
   12C4H9N   H1  193   0.234   0.624  53.064  1.0712  1.8544 -0.4366
   12C4H9N   H2  194   0.315   0.490  53.088 -3.0301  0.8286  0.9528
   12C4H9N   H3  195   0.273   0.529  52.929 -1.8631  0.1534  0.4710
   12C4H9N  CT1  196   0.438   0.640  53.003  0.2676 -0.4633 -0.6458
   12C4H9N  HC1  197   0.513   0.570  52.969 -0.4283 -0.3494 -2.4529
   12C4H9N   C1  198   0.486   0.705  53.132  0.6050 -0.6718 -0.2560
   12C4H9N  CT2  199   0.419   0.744  52.901 -0.4133 -0.0993  0.5058
   12C4H9N  HC2  200   0.342   0.812  52.935  0.6785  0.6272  1.5920
   12C4H9N  CT3  201   0.542   0.820  52.852 -0.2166 -0.2331 -0.1056
   12C4H9N  HC3  202   0.527   0.865  52.754 -1.1788  0.1705  0.2132
   12C4H9N  HC4  203   0.628   0.754  52.840  0.0999  0.5484 -2.4115
   12C4H9N  HC5  204   0.583   0.893  52.922 -0.1951  0.1416 -0.5132
   13C4H9N   O1  205   0.344   0.421  53.805  0.7543  0.6419 -0.7965
   13C4H9N  OH1  206   0.130   0.472  54.168 -0.1689  0.0959  0.7603
   13C4H9N  HO1  207   0.124   0.415  54.245  0.2905 -0.8437  0.1061
   13C4H9N   O2  208   0.144   0.399  53.742 -0.7385 -0.4185  0.2536
   13C4H9N  N41  209   0.058   0.586  53.939  0.9943  0.4770  0.0909
   13C4H9N   H1  210  20.535   0.533  53.906 -0.8298  1.2317  3.2973
   13C4H9N   H2  211   0.063   0.672  53.883 -2.5818  2.5047  2.6964
   13C4H9N   H3  212   0.036   0.610  54.037  0.3734  1.0115 -0.1787
   13C4H9N  CT1  213   0.180   0.496  53.948 -0.8370 -0.7196 -0.1492
   13C4H9N  HC1  214   0.271   0.547  53.981 -0.1466 -1.8894 -0.1860
   13C4H9N   C1  215   0.225   0.439  53.817 -0.2441  0.8461  0.4721
   13C4H9N  CT2  216   0.155   0.391  54.057 -0.6042  0.2603  0.3896
   13C4H9N  HC2  217   0.064   0.334  54.035 -0.7866  0.9464 -0.6850
   13C4H9N  CT3  218   0.275   0.303  54.093  0.1310 -0.5075 -0.0366
   13C4H9N  HC3  219   0.364   0.365  54.092 -0.3891  0.2836  1.1908
   13C4H9N  HC4  220   0.285   0.229  54.014  1.0571  0.5273 -0.9064
   13C4H9N  HC5  221   0.247   0.253  54.186 -0.8864  1.1878  0.6128
   14C4H9N   O1  222  20.479   0.354  54.486  0.0261  0.0119  0.2232
   14C4H9N  OH1  223   0.158   0.287  54.846  0.3763 -0.0119 -0.0617
   14C4H9N  HO1  224   0.173   0.344  54.921  0.0485  0.6828 -0.5205
   14C4H9N   O2  225   0.117   0.376  54.414  0.2517 -0.0679  0.1377
   14C4H9N  N41  226   0.212   0.198  54.603  0.2017  0.3398  0.1068
   14C4H9N   H1  227   0.278   0.272  54.574 -0.4838  0.9982  0.1859
   14C4H9N   H2  228   0.207   0.118  54.539  1.4018 -1.1053  1.7682
   14C4H9N   H3  229   0.241   0.152  54.691 -1.0009  0.0642  0.3672
   14C4H9N  CT1  230   0.087   0.271  54.628  0.0474  0.3799  0.6928
   14C4H9N  HC1  231   0.008   0.202  54.657 -0.7034  1.4360  1.1774
   14C4H9N   C1  232   0.038   0.339  54.497  0.7085  0.3716  0.2193
   14C4H9N  CT2  233   0.109   0.367  54.746 -0.0405 -0.1628  0.1516
   14C4H9N  HC2  234   0.193   0.433  54.726  0.9185 -1.4241 -0.0644
   14C4H9N  CT3  235  20.546   0.441  54.797 -0.5782 -0.5063  0.1555
   14C4H9N  HC3  236   0.024   0.512  54.870 -0.1839  1.5901 -2.0488
   14C4H9N  HC4  237  20.469   0.373  54.835 -0.9456 -0.8403 -1.1423
   14C4H9N  HC5  238  20.504   0.502  54.717 -1.0384  0.5202  1.1656
   15C4H9N   O1  239   0.174   0.028  53.826  0.0363 -0.1806  0.0282
   15C4H9N  OH1  240   0.398   0.078  53.469 -0.3546  0.2244 -0.2837
   15C4H9N  HO1  241   0.402   0.027  53.388  3.0229 -0.6982  0.3863
   15C4H9N   O2  242   0.368   0.024  53.910 -0.3012 -0.6786  0.6142
   15C4H9N  N41  243   0.466   0.187  53.705  0.6136  0.3554  0.2831
   15C4H9N   H1  244   0.540   0.128  53.747 -0.4277 -0.5023  0.9213
   15C4H9N   H2  245   0.441   0.265  53.767  0.8901  1.6102 -1.1508
   15C4H9N   H3  246   0.498   0.218  53.611  0.5341 -0.0297  0.1263
   15C4H9N  CT1  247   0.339   0.104  53.685 -0.2738 -0.7468  0.4013
   15C4H9N  HC1  248   0.261   0.170  53.648 -0.8621 -1.9211 -0.5243
   15C4H9N   C1  249   0.292   0.035  53.810 -0.4795  1.0947 -0.1433
   15C4H9N  CT2  250   0.359   0.001  53.581 -0.3832 -0.0342 -0.7781
   15C4H9N  HC2  251   0.440  18.494  53.609  1.4043  0.9623 -3.3532
   15C4H9N  CT3  252   0.239  18.489  53.534  0.1773  0.6180  0.7213
   15C4H9N  HC3  253   0.175  18.451  53.614 -1.2789  1.9730  0.2406
   15C4H9N  HC4  254   0.278  18.407  53.474  2.6112  2.2434  0.0105
   15C4H9N  HC5  255   0.172  18.548  53.471  1.2744  0.7626 -0.3235
   16C4H9N   O1  256   0.602   0.673  54.526  0.0378  0.3724 -0.4852
   16C4H9N  OH1  257   0.343   0.727  54.180 -0.3653 -0.4340 -0.4682
   16C4H9N  HO1  258   0.345   0.790  54.108  0.1592  0.7698  0.5605
   16C4H9N   O2  259   0.414   0.755  54.584  0.6618  0.0553  0.0308
   16C4H9N  N41  260   0.290   0.585  54.399  0.6494 -0.4662  0.2066
   16C4H9N   H1  261   0.238   0.658  54.450  1.4904  0.7556 -0.6543
   16C4H9N   H2  262   0.288   0.495  54.450  0.3316 -1.1234 -0.9374
   16C4H9N   H3  263   0.244   0.562  54.309 -1.5112 -1.2456  1.4685
   16C4H9N  CT1  264   0.426   0.644  54.376  0.0071 -0.0397  0.8015
   16C4H9N  HC1  265   0.483   0.561  54.336 -1.0523  0.8513 -2.6720
   16C4H9N   C1  266   0.483   0.689  54.506 -0.3782  0.7980  0.8226
   16C4H9N  CT2  267   0.420   0.769  54.288  0.3368 -0.4706  0.0316
   16C4H9N  HC2  268   0.362   0.846  54.340 -1.5285 -0.5909 -1.8428
   16C4H9N  CT3  269   0.554   0.815  54.236  0.5906  0.0252 -0.2273
   16C4H9N  HC3  270   0.534   0.904  54.177  0.7248 -0.1973 -0.6137
   16C4H9N  HC4  271   0.601   0.750  54.162  0.7608 -0.3085  0.1677
   16C4H9N  HC5  272   0.607   0.838  54.329  0.5101  1.8648 -0.6368
   17C4H9N   O1  273   0.334   0.433  55.158  0.2679  0.0867  0.3796
   17C4H9N  OH1  274   0.112   0.469  55.539 -0.0393 -0.5996 -0.2772
   17C4H9N  HO1  275   0.088   0.404  55.607  1.8392  0.0236  1.0189
   17C4H9N   O2  276   0.136   0.395  55.102  0.0844  0.6181 -0.0954
   17C4H9N  N41  277   0.034   0.568  55.292  0.3177 -0.1426 -0.4254
   17C4H9N   H1  278  20.528   0.499  55.251 -0.5715  0.3847  0.0698
   17C4H9N   H2  279   0.049   0.635  55.215  1.7421 -1.2959 -1.1635
   17C4H9N   H3  280  20.554   0.605  55.380 -0.9319 -0.4355 -0.8560
   17C4H9N  CT1  281   0.165   0.501  55.314  0.4341  0.1480  0.5130
   17C4H9N  HC1  282   0.226   0.588  55.338  0.1922  0.4780 -0.0413
   17C4H9N   C1  283   0.215   0.437  55.187 -0.2386 -0.6852 -0.1021
   17C4H9N  CT2  284   0.160   0.398  55.426  0.0171 -0.1295  0.0722
   17C4H9N  HC2  285   0.085   0.322  55.403 -2.3439  1.8191  1.1304
   17C4H9N  CT3  286   0.288   0.333  55.472 -0.1672  0.1645 -0.0608
   17C4H9N  HC3  287   0.373   0.399  55.491  0.1864 -1.2365  3.6326
   17C4H9N  HC4  288   0.317   0.260  55.396 -1.3266  1.1432 -1.4632
   17C4H9N  HC5  289   0.279   0.291  55.572 -0.5642 -0.5138 -0.3768
   18C4H9N   O1  290  20.464   0.373  55.875 -0.2139  0.0423 -0.6044
   18C4H9N  OH1  291   0.153   0.297  56.212 -0.2371 -0.3426  0.0768
   18C4H9N  HO1  292   0.174   0.364  56.278  4.1041  0.4513 -1.9210
   18C4H9N   O2  293   0.096   0.349  55.785  0.4685  0.3491  0.0272
   18C4H9N  N41  294   0.204   0.194  55.968  0.1559  0.0683 -0.8368
   18C4H9N   H1  295   0.273   0.260  55.927 -1.8133  2.3010 -0.7084
   18C4H9N   H2  296   0.189   0.113  55.906 -1.7383 -1.0767  1.0814
   18C4H9N   H3  297   0.234   0.144  56.053  1.7656 -0.9278 -1.9656
   18C4H9N  CT1  298   0.077   0.263  56.001  0.7854  0.1147 -0.1142
   18C4H9N  HC1  299   0.010   0.190  56.047 -0.9856  1.5090 -0.4243
   18C4H9N   C1  300   0.020   0.327  55.875  0.2050  0.2595  0.4970
   18C4H9N  CT2  301   0.093   0.370  56.107  0.0994 -0.9648  0.2137
   18C4H9N  HC2  302   0.165   0.448  56.082 -0.0897  0.6002  4.1795
   18C4H9N  CT3  303  20.526   0.433  56.159  0.4089 -0.2390  1.1019
   18C4H9N  HC3  304  20.557   0.487  56.248  0.6482  2.1051 -0.3784
   18C4H9N  HC4  305  20.467   0.349  56.197 -0.5492 -1.0246 -1.9720
   18C4H9N  HC5  306  20.470   0.500  56.093  0.4781 -0.1711  1.1070
   19C4H9N   O1  307   0.175   0.040  55.190  0.7951  0.5166  0.7619
   19C4H9N  OH1  308   0.409   0.078  54.835 -0.5720 -0.1853 -0.2917
   19C4H9N  HO1  309   0.420   0.017  54.762  0.1922 -1.2019  0.6652
   19C4H9N   O2  310   0.376   0.039  55.273 -0.3616  0.1405  0.8959
   19C4H9N  N41  311   0.473   0.182  55.080  0.1595 -0.5737  0.0688
   19C4H9N   H1  312   0.549   0.120  55.113  1.2685  0.7105 -0.0055
   19C4H9N   H2  313   0.469   0.261  55.146 -3.4720  0.1399 -0.9011
   19C4H9N   H3  314   0.513   0.214  54.990  1.0692 -1.7800  0.0274
   19C4H9N  CT1  315   0.346   0.110  55.057  0.4265 -0.3909  0.1244
   19C4H9N  HC1  316   0.286   0.196  55.028  1.3556  0.7336  1.4373
   19C4H9N   C1  317   0.294   0.049  55.177  0.2820 -0.2694 -0.2880
   19C4H9N  CT2  318   0.368   0.010  54.943  0.0665  0.0466  0.5505
   19C4H9N  HC2  319   0.445  18.497  54.967  1.4207  0.2912 -2.7432
   19C4H9N  CT3  320   0.247  18.487  54.904 -0.2569  0.0823 -0.1819
   19C4H9N  HC3  321   0.156  18.545  54.886  0.2019  0.8379 -0.0733
   19C4H9N  HC4  322   0.228  18.414  54.983  3.1310 -0.1826  0.4294
   19C4H9N  HC5  323   0.269  18.417  54.823  2.8989  0.7523  0.0476
   20C4H9N   O1  324   0.602   0.719  55.860  0.6463  0.0943 -0.2247
   20C4H9N  OH1  325   0.342   0.707  55.521 -0.4317  0.1349 -0.2635
   20C4H9N  HO1  326   0.360   0.759  55.442 -1.3777  1.1064  0.1273
   20C4H9N   O2  327   0.407   0.763  55.943  0.1689 -0.6263 -0.3506
   20C4H9N  N41  328   0.279   0.584  55.751  0.0003 -0.8130 -0.1178
   20C4H9N   H1  329   0.217   0.654  55.796  2.7702  0.5307  1.7543
   20C4H9N   H2  330   0.290   0.500  55.811 -2.4662 -0.9205  0.2554
   20C4H9N   H3  331   0.231   0.552  55.665  1.2914 -0.3918 -1.0009
   20C4H9N  CT1  332   0.411   0.654  55.729 -0.2614 -0.5102 -0.0985
   20C4H9N  HC1  333   0.479   0.584  55.682  1.3591  0.4978  0.6927
   20C4H9N   C1  334   0.478   0.711  55.856 -0.0752  0.3045  0.1301
   20C4H9N  CT2  335   0.401   0.769  55.632 -0.1950 -0.3004 -0.2875
   20C4H9N  HC2  336   0.334   0.850  55.659  1.1775  0.4637  0.9191
   20C4H9N  CT3  337   0.534   0.822  55.589 -0.0994 -0.3972 -0.0786
   20C4H9N  HC3  338   0.604   0.738  55.591 -0.8018 -0.9788  0.7963
   20C4H9N  HC4  339   0.560   0.907  55.652  2.0072 -0.9967 -0.1175
   20C4H9N  HC5  340   0.523   0.861  55.489  0.3590 -1.9489 -0.7509
   21C4H9N   O1  341   0.367   0.397  56.538 -0.7043  0.2776  0.8629
   21C4H9N  OH1  342   0.129   0.475  56.887  0.3827  0.3664 -0.2195
   21C4H9N  HO1  343   0.120   0.409  56.955 -0.8624 -0.9386 -1.6101
   21C4H9N   O2  344   0.171   0.411  56.447  0.4401  0.3079 -0.7743
   21C4H9N  N41  345   0.057   0.572  56.644 -0.7979 -0.0661 -0.3190
   21C4H9N   H1  346  20.555   0.496  56.612  0.6383 -1.5269  0.2968
   21C4H9N   H2  347   0.071   0.636  56.565  1.8996  0.3562  0.4420
   21C4H9N   H3  348   0.022   0.618  56.729  1.7796 -2.1356  1.9828
   21C4H9N  CT1  349   0.192   0.497  56.671  0.0918  0.2624  0.8163
   21C4H9N  HC1  350   0.273   0.566  56.692 -0.5642  1.5861 -0.8841
   21C4H9N   C1  351   0.247   0.427  56.544  0.5718  0.3153  0.3836
   21C4H9N  CT2  352   0.175   0.399  56.782  0.0332  0.0132 -0.0453
   21C4H9N  HC2  353   0.097   0.327  56.757  0.6594 -0.9492  0.7473
   21C4H9N  CT3  354   0.307   0.331  56.829 -0.3962 -0.2768 -0.2587
   21C4H9N  HC3  355   0.357   0.284  56.745 -0.1346  0.5320 -0.5568
   21C4H9N  HC4  356   0.286   0.254  56.904 -1.8139  0.1603 -0.1866
   21C4H9N  HC5  357   0.379   0.401  56.870 -1.4933  0.0110  1.2424
   22C4H9N   O1  358  20.471   0.342  57.219  0.0293 -0.9175 -0.3241
   22C4H9N  OH1  359   0.141   0.304  57.578 -0.5284  0.3761 -0.1841
   22C4H9N  HO1  360   0.169   0.371  57.641 -0.0810 -0.4139  0.4708
   22C4H9N   O2  361   0.111   0.354  57.137  0.1491 -0.1666  0.5343
   22C4H9N  N41  362   0.204   0.175  57.342  0.1360  0.1238 -0.4382
   22C4H9N   H1  363   0.278   0.228  57.293 -0.8494  0.3745 -1.6767
   22C4H9N   H2  364   0.181   0.099  57.276  0.2315  1.8533 -2.5161
   22C4H9N   H3  365   0.244   0.142  57.431  2.1188  1.2929 -0.8865
   22C4H9N  CT1  366   0.077   0.255  57.348  0.1848  1.0733  0.2560
   22C4H9N  HC1  367   0.002   0.184  57.382 -2.0984  2.6868 -1.2668
   22C4H9N   C1  368   0.029   0.310  57.220 -0.3369  0.1427 -0.4647
   22C4H9N  CT2  369   0.098   0.364  57.454  0.1919 -0.0592 -0.0470
   22C4H9N  HC2  370   0.176   0.436  57.431  0.0462  0.4074  0.8684
   22C4H9N  CT3  371  20.531   0.441  57.489 -0.4557  0.0560  0.2877
   22C4H9N  HC3  372  20.558   0.500  57.577  1.4958 -1.4900  0.7756
   22C4H9N  HC4  373  20.455   0.364  57.503 -0.2769 -0.4012 -1.1397
   22C4H9N  HC5  374  20.493   0.505  57.409 -0.8745  1.1128  1.3224
   23C4H9N   O1  375   0.166   0.040  56.551  0.2106  0.3766  0.2537
   23C4H9N  OH1  376   0.416   0.056  56.205 -0.4735 -1.0766  0.3955
   23C4H9N  HO1  377   0.388   0.007  56.128  4.0041 -0.7130 -1.6192
   23C4H9N   O2  378   0.353   0.012  56.641  0.4431  0.1616  0.0423
   23C4H9N  N41  379   0.484   0.179  56.439  0.5545  0.2682 -0.0109
   23C4H9N   H1  380   0.561   0.123  56.480 -0.4809 -1.8122 -0.8151
   23C4H9N   H2  381   0.476   0.267  56.492  0.9873 -0.3948  1.1676
   23C4H9N   H3  382   0.514   0.209  56.344 -0.7641  0.8811 -0.2422
   23C4H9N  CT1  383   0.354   0.103  56.424 -0.2655  0.3216  0.1027
   23C4H9N  HC1  384   0.279   0.172  56.386 -0.1195  0.3328 -0.1685
   23C4H9N   C1  385   0.287   0.045  56.545 -0.5016  0.2616  0.4071
   23C4H9N  CT2  386   0.361  18.558  56.320  0.8347  0.9677 -0.2593
   23C4H9N  HC2  387   0.425  18.476  56.352  2.0374  2.3224  0.8944
   23C4H9N  CT3  388   0.223  18.510  56.266  0.1275 -0.0493  0.3421
   23C4H9N  HC3  389   0.198  18.435  56.341  0.9536 -0.5775  0.1104
   23C4H9N  HC4  390   0.245  18.451  56.177  1.1357  0.1960  0.4250
   23C4H9N  HC5  391   0.154   0.032  56.249  0.9756  0.6621  0.3488
   24C4H9N   O1  392   0.602   0.714  57.271  0.1840  0.0802  0.0060
   24C4H9N  OH1  393   0.371   0.707  56.891  0.5220  0.5488  0.2339
   24C4H9N  HO1  394   0.370   0.779  56.828 -1.3681  0.4039  0.0465
   24C4H9N   O2  395   0.397   0.714  57.329 -0.0862  0.4646 -0.5155
   24C4H9N  N41  396   0.316   0.578  57.123 -0.3213  0.0121 -0.1512
   24C4H9N   H1  397   0.243   0.641  57.161 -0.2886 -0.0076 -0.0550
   24C4H9N   H2  398   0.315   0.494  57.183  0.0283  0.5770  0.6414
   24C4H9N   H3  399   0.290   0.542  57.029 -0.4354 -0.6389  0.1244
   24C4H9N  CT1  400   0.440   0.658  57.108 -0.4386 -0.2836 -0.6668
   24C4H9N  HC1  401   0.524   0.595  57.081  1.9219  2.1451  0.6896
   24C4H9N   C1  402   0.481   0.710  57.238 -0.3086 -0.3329  0.8949
   24C4H9N  CT2  403   0.412   0.764  57.012  0.1730 -0.4835  0.3995
   24C4H9N  HC2  404   0.337   0.832  57.052 -0.1519  0.5869 -1.9507
   24C4H9N  CT3  405   0.538   0.848  56.968 -0.0629 -0.1044 -0.2810
   24C4H9N  HC3  406   0.595   0.880  57.056 -0.9068 -1.5118  0.7962
   24C4H9N  HC4  407   0.501   0.936  56.916 -2.3133 -1.0651 -0.3574
   24C4H9N  HC5  408   0.601   0.782  56.908  1.8698 -0.4610  2.0477
   25C4H9N   O1  409   0.349   0.453  57.882  0.3442  0.2537  0.5275
   25C4H9N  OH1  410   0.116   0.471  58.261 -0.5068 -0.8317  0.2085
   25C4H9N  HO1  411   0.106   0.410  58.335  1.0156  1.1439  2.1228
   25C4H9N   O2  412   0.144   0.395  57.830  0.2593 -0.1869  0.0918
   25C4H9N  N41  413   0.034   0.581  58.007  0.0176 -0.4411 -0.0913
   25C4H9N   H1  414  20.517   0.525  57.965 -1.4774  0.3874  1.4541
   25C4H9N   H2  415   0.056   0.662  57.947 -1.7145  0.1848  0.0699
   25C4H9N   H3  416   0.007   0.625  58.096  1.8886  2.9518 -1.1083
   25C4H9N  CT1  417   0.167   0.504  58.032  0.6096 -0.1525 -0.8727
   25C4H9N  HC1  418   0.236   0.577  58.074 -0.0337 -0.8982  1.5942
   25C4H9N   C1  419   0.225   0.444  57.906 -0.5496 -0.6800 -0.1924
   25C4H9N  CT2  420   0.153   0.401  58.142 -0.6776  0.1940  0.9637
   25C4H9N  HC2  421   0.080   0.329  58.106  2.8240 -2.1129 -1.8385
   25C4H9N  CT3  422   0.283   0.326  58.182 -0.7349 -0.6128  0.4117
   25C4H9N  HC3  423   0.365   0.391  58.215 -1.1505 -0.2028  0.6333
   25C4H9N  HC4  424   0.333   0.283  58.095 -0.2557  1.2192 -0.2456
   25C4H9N  HC5  425   0.262   0.265  58.270  1.3783 -2.2483 -0.1718
   26C4H9N   O1  426  20.483   0.362  58.580 -0.1226  0.2077  0.3009
   26C4H9N  OH1  427   0.172   0.336  58.935  0.2373  0.5066 -0.1291
   26C4H9N  HO1  428   0.175   0.406  59.001  0.6516  1.1152 -0.7839
   26C4H9N   O2  429   0.129   0.355  58.512  0.7081  0.2364  0.1954
   26C4H9N  N41  430   0.220   0.207  58.723 -0.1559  0.2160 -0.7764
   26C4H9N   H1  431   0.293   0.258  58.671  0.0881  0.1016 -0.5475
   26C4H9N   H2  432   0.205   0.117  58.674 -2.7223 -0.6462  1.4956
   26C4H9N   H3  433   0.257   0.185  58.817 -1.3671 -0.0520 -0.3574
   26C4H9N  CT1  434   0.089   0.277  58.730 -0.4190  0.4509 -0.1733
   26C4H9N  HC1  435   0.011   0.215  58.774 -1.0438  0.5488 -1.1304
   26C4H9N   C1  436   0.046   0.338  58.603 -0.0572 -0.4326  0.1227
   26C4H9N  CT2  437   0.115   0.396  58.827 -0.1022  0.3749 -0.0279
   26C4H9N  HC2  438   0.183   0.466  58.778 -1.2812  1.2959 -0.3550
   26C4H9N  CT3  439  20.550   0.460  58.871  0.0274  0.9996  0.0446
   26C4H9N  HC3  440  20.489   0.391  58.929  2.0119 -1.4201 -0.6723
   26C4H9N  HC4  441  20.479   0.486  58.792 -1.2312  1.4926  1.3143
   26C4H9N  HC5  442   0.015   0.546  58.933  1.1680  1.1687 -0.6296
   27C4H9N   O1  443   0.182   0.024  57.944  0.5867  0.4984 -0.3674
   27C4H9N  OH1  444   0.390   0.079  57.569 -0.0135  0.2170 -0.2437
   27C4H9N  HO1  445   0.380   0.015  57.498 -2.6127  0.0852  0.1758
   27C4H9N   O2  446   0.382   0.034  57.996  0.4188 -0.1942  0.3558
   27C4H9N  N41  447   0.455   0.200  57.790  0.1960  0.4373 -0.1969
   27C4H9N   H1  448   0.536   0.146  57.824  0.6406  0.5318 -1.1040
   27C4H9N   H2  449   0.452   0.284  57.849 -3.1697 -1.1466  2.0284
   27C4H9N   H3  450   0.474   0.233  57.694  0.0715  2.1541  0.3472
   27C4H9N  CT1  451   0.328   0.112  57.782  0.8693  0.4711  0.2879
   27C4H9N  HC1  452   0.258   0.186  57.742 -1.8101 -1.9559  0.4049
   27C4H9N   C1  453   0.294   0.047  57.914 -0.9464  0.1170 -0.0453
   27C4H9N  CT2  454   0.349   0.003  57.674 -0.4364  0.2874  0.2727
   27C4H9N  HC2  455   0.430  18.493  57.689 -1.4861 -0.8665  0.6210
   27C4H9N  CT3  456   0.228  18.499  57.625  0.0823  0.1142 -0.6108
   27C4H9N  HC3  457   0.251  18.414  57.560  3.2717  0.1720  0.3584
   27C4H9N  HC4  458   0.161   0.011  57.580 -2.1622 -0.9990  0.8898
   27C4H9N  HC5  459   0.176  18.445  57.703 -0.4056  1.0153 -0.3142
   28C4H9N   O1  460   0.604   0.745  58.598  0.0110  0.7270 -0.4655
   28C4H9N  OH1  461   0.355   0.692  58.243  0.5457 -0.0607 -0.1090
   28C4H9N  HO1  462   0.349   0.761  58.176  1.0580  1.3543  1.2680
   28C4H9N   O2  463   0.412   0.774  58.663 -0.4317 -0.2812 -0.0378
   28C4H9N  N41  464   0.301   0.580  58.492 -0.5498 -0.1121  0.3713
   28C4H9N   H1  465   0.234   0.644  58.539 -2.4583 -3.4142  2.3687
   28C4H9N   H2  466   0.328   0.501  58.552  0.7045 -0.7106 -0.9532
   28C4H9N   H3  467   0.250   0.531  58.416 -0.3486 -1.0061  0.8147
   28C4H9N  CT1  468   0.427   0.654  58.466  0.0297 -0.1163  0.3409
   28C4H9N  HC1  469   0.504   0.583  58.435  0.4126  1.3654 -2.3100
   28C4H9N   C1  470   0.486   0.735  58.577 -0.9184 -0.3649  1.3426
   28C4H9N  CT2  471   0.403   0.756  58.356  0.4710 -0.6223 -0.9133
   28C4H9N  HC2  472   0.335   0.832  58.395  1.4220  0.5551 -1.5024
   28C4H9N  CT3  473   0.520   0.840  58.296  0.0704  0.8009 -0.2164
   28C4H9N  HC3  474   0.604   0.778  58.267 -2.1935 -2.5091  0.0601
   28C4H9N  HC4  475   0.537   0.914  58.375 -0.6580  1.2112 -0.4392
   28C4H9N  HC5  476   0.499   0.895  58.205  1.4728  1.5965 -0.0745
   29C4H9N   O1  477   0.355   0.404  59.262  0.7132  0.1902  0.0846
   29C4H9N  OH1  478   0.100   0.441  59.614 -0.2961  0.1156 -0.0632
   29C4H9N  HO1  479   0.110   0.394  59.698  0.9237  0.6414  0.0935
   29C4H9N   O2  480   0.153   0.418  59.187 -0.1428  0.0384  0.0953
   29C4H9N  N41  481   0.065   0.569  59.395  0.1306  0.3614 -0.5269
   29C4H9N   H1  482  20.543   0.520  59.354 -0.1310  1.1393 -0.9590
   29C4H9N   H2  483   0.075   0.654  59.337  0.8187  1.6944  1.4950
   29C4H9N   H3  484   0.045   0.612  59.486 -0.9110  1.0291 -1.0533
   29C4H9N  CT1  485   0.190   0.485  59.411 -0.2735  0.1454 -0.1501
   29C4H9N  HC1  486   0.274   0.542  59.452 -0.5724 -0.2682  1.0684
   29C4H9N   C1  487   0.234   0.426  59.278 -0.2886 -0.2545 -0.0833
   29C4H9N  CT2  488   0.165   0.372  59.514  0.9263  0.0190 -0.8706
   29C4H9N  HC2  489   0.098   0.292  59.482  1.0034 -0.0740 -0.7953
   29C4H9N  CT3  490   0.293   0.319  59.573 -0.0816  0.6306  0.0473
   29C4H9N  HC3  491   0.356   0.402  59.603  1.1318  0.0952 -0.9852
   29C4H9N  HC4  492   0.336   0.247  59.503 -2.9215 -2.7835  1.6317
   29C4H9N  HC5  493   0.275   0.261  59.664  1.0937  1.7664  1.0090
   30C4H9N   O1  494  20.470   0.353  59.955 -0.6587  0.3674  0.0134
   30C4H9N  OH1  495   0.160   0.321  60.308 -0.2067  0.3286 -0.0171
   30C4H9N  HO1  496   0.175   0.388  60.375  0.5717 -1.2363  1.4116
   30C4H9N   O2  497   0.107   0.370  59.879  0.2637  0.2084 -0.6311
   30C4H9N  N41  498   0.228   0.207  60.059  0.2291 -0.1680 -0.3257
   30C4H9N   H1  499   0.293   0.272  60.013  0.8246 -1.2740 -1.0680
   30C4H9N   H2  500   0.214   0.130  59.990 -2.0583 -1.3432  1.3901
   30C4H9N   H3  501   0.273   0.161  60.139  0.9559 -0.6893 -1.0157
   30C4H9N  CT1  502   0.098   0.277  60.093 -0.0102 -0.0440 -0.2932
   30C4H9N  HC1  503   0.025   0.209  60.137  0.4362  1.0627  2.2298
   30C4H9N   C1  504   0.034   0.331  59.967  0.4722 -0.2957 -0.4319
   30C4H9N  CT2  505   0.117   0.389  60.190  0.6935 -0.1004  0.4471
   30C4H9N  HC2  506   0.188   0.466  60.160  2.2817 -1.5288  0.4215
   30C4H9N  CT3  507  20.545   0.461  60.226  0.6270 -0.6367  0.4489
   30C4H9N  HC3  508  20.464   0.390  60.241 -1.4504  1.3064 -1.1725
   30C4H9N  HC4  509  20.511   0.526  60.145  1.2497 -0.8787 -0.0144
   30C4H9N  HC5  510   0.003   0.530  60.309  0.7438  0.5093 -0.5126
   31C4H9N   O1  511   0.180   0.042  59.273 -0.4609 -0.1571  0.2652
   31C4H9N  OH1  512   0.420   0.084  58.921 -0.9927  0.1667 -0.0153
   31C4H9N  HO1  513   0.433   0.020  58.851 -1.5733 -0.7740  0.7364
   31C4H9N   O2  514   0.374   0.021  59.350  0.0762 -0.2785  0.0812
   31C4H9N  N41  515   0.477   0.193  59.152  0.0367 -0.2415 -0.1097
   31C4H9N   H1  516   0.543   0.129  59.198 -0.5399 -0.8716 -0.1498
   31C4H9N   H2  517   0.451   0.266  59.221 -2.6407 -1.9390  0.7445
   31C4H9N   H3  518   0.495   0.228  59.056 -2.6722  1.0075 -0.1916
   31C4H9N  CT1  519   0.349   0.123  59.136  0.0663  0.0741 -0.3585
   31C4H9N  HC1  520   0.273   0.196  59.109  0.4181  0.4130 -0.4340
   31C4H9N   C1  521   0.302   0.052  59.257  1.0528 -0.1847  0.0177
   31C4H9N  CT2  522   0.371   0.017  59.031 -0.3185 -0.4011  0.0107
   31C4H9N  HC2  523   0.452  18.510  59.061  1.1004  1.4369  0.4045
   31C4H9N  CT3  524   0.254  18.506  58.975  0.3916 -0.0402 -0.5838
   31C4H9N  HC3  525   0.209  18.440  59.049  0.4656  0.2318 -0.3050
   31C4H9N  HC4  526   0.279  18.453  58.883  3.0787  1.4891 -0.7957
   31C4H9N  HC5  527   0.182   0.024  58.954  1.5560  1.2257  0.1014
   32C4H9N   O1  528   0.597   0.754  59.969  0.3409  0.1274  0.2061
   32C4H9N  OH1  529   0.373   0.706  59.614 -0.3103  0.6999  0.3151
   32C4H9N  HO1  530   0.390   0.764  59.539  0.1249  0.6676  0.3866
   32C4H9N   O2  531   0.394   0.765  60.026  0.1065  0.0553  0.1771
   32C4H9N  N41  532   0.307   0.583  59.836 -0.5892  0.5566 -0.0657
   32C4H9N   H1  533   0.230   0.641  59.874 -1.0467  1.3346 -2.1149
   32C4H9N   H2  534   0.322   0.500  59.895  0.2455  1.4906  1.0765
   32C4H9N   H3  535   0.276   0.552  59.742  0.2991  1.6327 -0.7233
   32C4H9N  CT1  536   0.435   0.662  59.824 -0.4981 -0.2726  0.6583
   32C4H9N  HC1  537   0.513   0.593  59.791 -0.4454  0.4199 -0.6907
   32C4H9N   C1  538   0.479   0.729  59.950  0.2770 -0.3724  0.0337
   32C4H9N  CT2  539   0.412   0.777  59.722 -0.4754 -0.2271 -0.4904
   32C4H9N  HC2  540   0.334   0.847  59.752  0.9233  0.6092  1.3268
   32C4H9N  CT3  541   0.540   0.851  59.665 -0.3811 -0.2080  0.1791
   32C4H9N  HC3  542   0.619   0.780  59.643 -1.0252 -0.4969 -1.3043
   32C4H9N  HC4  543   0.568   0.931  59.733  3.0511 -0.5508 -0.7430
   32C4H9N  HC5  544   0.524   0.904  59.571  1.1514 -0.4375 -0.2148
   33C4H9N   O1  545   0.349   0.438  60.629  0.5817  0.1219 -0.0642
   33C4H9N  OH1  546   0.120   0.475  60.984  0.2067  0.2333  0.3589
   33C4H9N  HO1  547   0.078   0.418  61.048 -0.4717  0.1714 -0.1389
   33C4H9N   O2  548   0.146   0.408  60.552  0.0251  0.4611  0.0594
   33C4H9N  N41  549   0.038   0.582  60.730  0.0970 -0.2482  0.3953
   33C4H9N   H1  550  20.524   0.518  60.696  0.0184  0.6003 -1.0495
   33C4H9N   H2  551   0.054   0.645  60.649 -0.4417 -0.3249  0.2257
   33C4H9N   H3  552   0.013   0.639  60.813  1.9151  0.5112  0.4439
   33C4H9N  CT1  553   0.165   0.507  60.756 -0.7052  0.0891  0.0676
   33C4H9N  HC1  554   0.243   0.576  60.789  0.4822 -1.4240  0.4742
   33C4H9N   C1  555   0.224   0.435  60.642  0.3076 -0.0299  1.3681
   33C4H9N  CT2  556   0.146   0.404  60.866  0.0103 -0.6085  0.3290
   33C4H9N  HC2  557   0.062   0.335  60.857 -0.0833 -0.4897  0.2993
   33C4H9N  CT3  558   0.278   0.325  60.907  0.3998 -0.7179  0.2130
   33C4H9N  HC3  559   0.305   0.243  60.840 -1.7146 -0.9144 -0.4305
   33C4H9N  HC4  560   0.249   0.271  60.997 -0.6366  0.0655  0.3572
   33C4H9N  HC5  561   0.355   0.398  60.931  0.0365 -0.5740  0.9275
   34C4H9N   O1  562  20.480   0.345  61.315  0.1070  0.4464 -0.1022
   34C4H9N  OH1  563   0.144   0.301  61.669 -0.4626  0.0055 -0.3531
   34C4H9N  HO1  564   0.148   0.372  61.733 -0.3648  1.9858 -2.5016
   34C4H9N   O2  565   0.115   0.359  61.223 -0.1748 -0.2966 -0.4640
   34C4H9N  N41  566   0.223   0.205  61.421  0.9976  0.0865 -0.3898
   34C4H9N   H1  567   0.297   0.274  61.401  0.1273  0.6697 -1.6856
   34C4H9N   H2  568   0.216   0.132  61.348  0.7743  1.1871 -1.4933
   34C4H9N   H3  569   0.252   0.157  61.508 -0.4867  1.9790  1.2081
   34C4H9N  CT1  570   0.092   0.271  61.446 -0.2917 -0.4583 -0.0063
   34C4H9N  HC1  571   0.014   0.201  61.476  0.1974 -1.6584 -1.4806
   34C4H9N   C1  572   0.042   0.343  61.321  1.3757 -0.1139  0.3833
   34C4H9N  CT2  573   0.106   0.370  61.557 -0.2576 -0.5627  0.0066
   34C4H9N  HC2  574   0.181   0.448  61.541 -0.9081  0.0821  0.0395
   34C4H9N  CT3  575  20.538   0.441  61.597  0.2513  0.2433 -0.3469
   34C4H9N  HC3  576  20.500   0.518  61.530  2.1540  0.6760 -0.9702
   34C4H9N  HC4  577  20.548   0.495  61.691 -2.2215  0.3747 -0.1324
   34C4H9N  HC5  578  20.458   0.370  61.613  0.4551  0.0691 -0.1125
   35C4H9N   O1  579   0.171   0.042  60.651  0.1345 -0.2333 -0.6708
   35C4H9N  OH1  580   0.411   0.098  60.298  0.0849  0.5946  0.0712
   35C4H9N  HO1  581   0.412   0.029  60.231  0.3390  0.1851  0.4915
   35C4H9N   O2  582   0.363   0.009  60.734 -0.1286 -0.3176  0.0072
   35C4H9N  N41  583   0.479   0.199  60.549  0.5832  0.4780 -0.1478
   35C4H9N   H1  584   0.555   0.140  60.586  0.8829  1.5522  1.0126
   35C4H9N   H2  585   0.475   0.283  60.609  1.9048 -0.0926  0.7742
   35C4H9N   H3  586   0.510   0.239  60.459  1.2193  0.0127 -0.1399
   35C4H9N  CT1  587   0.352   0.132  60.530 -0.5966 -0.4194  0.4946
   35C4H9N  HC1  588   0.286   0.212  60.498  0.2166 -0.3647 -1.0856
   35C4H9N   C1  589   0.292   0.063  60.648 -0.1653 -0.3067  0.3081
   35C4H9N  CT2  590   0.361   0.035  60.412  0.8897 -0.6625  0.5922
   35C4H9N  HC2  591   0.433  18.516  60.429  1.8241 -0.0434 -0.4171
   35C4H9N  CT3  592   0.233  18.537  60.360  0.2806 -0.2160 -0.4425
   35C4H9N  HC3  593   0.250  18.466  60.279  0.3281 -0.2008 -0.4440
   35C4H9N  HC4  594   0.159   0.054  60.339  0.7692 -0.2678 -2.4186
   35C4H9N  HC5  595   0.198  18.467  60.436  0.2020 -0.0766 -0.3486
   36C4H9N   O1  596   0.579   0.742  61.328  0.4169  0.2497 -0.8696
   36C4H9N  OH1  597   0.376   0.695  60.941  0.1705  0.4708  0.0491
   36C4H9N  HO1  598   0.355   0.761  60.874 -1.7140 -0.3053 -0.1599
   36C4H9N   O2  599   0.373   0.747  61.386  0.6433  0.4621 -0.1156
   36C4H9N  N41  600   0.292   0.586  61.188  0.1023  0.1784  0.3397
   36C4H9N   H1  601   0.214   0.643  61.225  0.3717 -0.1478  1.4465
   36C4H9N   H2  602   0.309   0.507  61.254 -0.9706 -2.9545 -2.9924
   36C4H9N   H3  603   0.259   0.541  61.101  0.2150  0.2702  0.2490
   36C4H9N  CT1  604   0.420   0.664  61.172 -0.1890 -0.2025  0.3339
   36C4H9N  HC1  605   0.495   0.588  61.151 -0.5937 -1.1823  2.3798
   36C4H9N   C1  606   0.459   0.739  61.300 -0.3405  0.0601  0.5659
   36C4H9N  CT2  607   0.408   0.767  61.055 -0.2009  0.1217 -0.3804
   36C4H9N  HC2  608   0.323   0.833  61.069 -1.5270 -1.4433 -0.8560
   36C4H9N  CT3  609   0.538   0.843  61.014 -0.1668  0.3002  0.1416
   36C4H9N  HC3  610   0.546   0.921  61.089  0.5355  0.6327 -0.2808
   36C4H9N  HC4  611   0.531   0.890  60.917 -0.5407 -0.5307 -0.2425
   36C4H9N  HC5  612   0.620   0.771  61.016 -1.7416 -1.6173 -1.4269
   37C4H9N   O1  613   0.344   0.433  61.982  0.0409 -0.3138  0.0489
   37C4H9N  OH1  614   0.091   0.454  62.331 -0.6230 -0.1672 -0.5364
   37C4H9N  HO1  615   0.096   0.401  62.411  3.1184 -0.3106 -0.7955
   37C4H9N   O2  616   0.147   0.408  61.908  0.2244 -0.5097 -0.2810
   37C4H9N  N41  617   0.048   0.578  62.105 -0.2145  0.8120 -0.1966
   37C4H9N   H1  618  20.540   0.515  62.059 -2.6660  1.1537  2.7957
   37C4H9N   H2  619   0.058   0.665  62.051  2.1153 -0.0345 -1.2384
   37C4H9N   H3  620   0.010   0.604  62.197  1.0488  0.1797  0.5160
   37C4H9N  CT1  621   0.175   0.495  62.127 -1.1157 -0.4159 -0.4746
   37C4H9N  HC1  622   0.249   0.563  62.171 -1.0657  0.3814 -1.7724
   37C4H9N   C1  623   0.225   0.449  61.995 -0.2051  0.1320  0.0003
   37C4H9N  CT2  624   0.156   0.387  62.226  0.1482  0.9382  0.1832
   37C4H9N  HC2  625   0.087   0.312  62.185 -0.5340  1.8545 -0.3823
   37C4H9N  CT3  626   0.282   0.329  62.279 -0.3788  0.3242  0.3649
   37C4H9N  HC3  627   0.371   0.385  62.249 -0.7120 -0.3810 -2.0054
   37C4H9N  HC4  628   0.289   0.234  62.226 -1.7473  0.5822 -0.2864
   37C4H9N  HC5  629   0.274   0.311  62.387 -0.3361  1.4648  0.5630
   38C4H9N   O1  630  20.458   0.328  62.660 -0.0135 -0.1723 -1.0920
   38C4H9N  OH1  631   0.140   0.289  63.031 -0.3476  0.4921  0.4359
   38C4H9N  HO1  632   0.162   0.356  63.096 -1.4241  0.5051  0.7952
   38C4H9N   O2  633   0.108   0.371  62.603  0.3463 -0.3616  0.7187
   38C4H9N  N41  634   0.199   0.179  62.782 -0.1570  0.4484 -0.2784
   38C4H9N   H1  635   0.272   0.244  62.748  0.9952 -0.1424  0.9924
   38C4H9N   H2  636   0.187   0.107  62.709 -3.2070  1.2508 -0.6286
   38C4H9N   H3  637   0.226   0.128  62.868  0.4885 -0.0785 -0.7768
   38C4H9N  CT1  638   0.068   0.261  62.808  0.1074 -0.6029  0.2177
   38C4H9N  HC1  639  20.543   0.198  62.834 -0.1596 -0.2986  0.0933
   38C4H9N   C1  640   0.021   0.337  62.684 -0.1656  0.2434  0.6521
   38C4H9N  CT2  641   0.099   0.364  62.916  0.4538  0.0905  0.6235
   38C4H9N  HC2  642   0.174   0.435  62.884  1.0146 -0.4914  0.6412
   38C4H9N  CT3  643  20.536   0.436  62.972 -0.3254  0.0146  0.2718
   38C4H9N  HC3  644  20.517   0.530  62.918 -0.1365 -0.7937 -1.2429
   38C4H9N  HC4  645  20.547   0.452  63.079 -1.7154  0.6582  0.3255
   38C4H9N  HC5  646  20.451   0.374  62.944 -0.6650  0.9094 -0.7770
   39C4H9N   O1  647   0.180   0.026  62.004  0.4002 -0.0258 -0.2243
   39C4H9N  OH1  648   0.424   0.087  61.665  0.5346 -0.4959 -0.3242
   39C4H9N  HO1  649   0.431   0.019  61.598 -1.6075  0.8818 -2.0116
   39C4H9N   O2  650   0.377   0.027  62.092  0.0804  0.3167 -0.1316
   39C4H9N  N41  651   0.483   0.200  61.903  0.3096  0.4574 -0.0246
   39C4H9N   H1  652   0.549   0.131  61.941  1.4621  0.0609 -2.5859
   39C4H9N   H2  653   0.469   0.281  61.965  2.0529  0.5900  0.2370
   39C4H9N   H3  654   0.527   0.228  61.813 -0.1667 -1.0288 -0.7427
   39C4H9N  CT1  655   0.351   0.122  61.878  0.6508  0.4631 -0.3268
   39C4H9N  HC1  656   0.277   0.192  61.838  1.1633  0.7754 -0.7378
   39C4H9N   C1  657   0.298   0.061  62.007  0.1355 -0.6996  0.5138
   39C4H9N  CT2  658   0.380   0.020  61.780  0.1460  0.3433 -0.4766
   39C4H9N  HC2  659   0.460  18.514  61.813 -0.2043 -0.5269 -1.3438
   39C4H9N  CT3  660   0.264  18.490  61.730 -0.2592 -0.2960 -0.1659
   39C4H9N  HC3  661   0.289  18.430  61.643 -0.4582 -0.9651  0.2411
   39C4H9N  HC4  662   0.177  18.555  61.719  0.4147  0.6669  0.1915
   39C4H9N  HC5  663   0.231  18.420  61.806  0.5195  0.2989  0.7374
   40C4H9N   O1  664   0.582   0.729  62.698 -0.4621  0.0393 -0.1989
   40C4H9N  OH1  665   0.338   0.732  62.332 -0.5531  0.5362 -0.3403
   40C4H9N  HO1  666   0.352   0.790  62.257 -1.0459  1.0820 -0.0101
   40C4H9N   O2  667   0.381   0.767  62.738  0.3096  0.1495 -0.2808
   40C4H9N  N41  668   0.289   0.581  62.551 -0.0899  0.6531  0.0474
   40C4H9N   H1  669   0.221   0.649  62.589 -0.3027 -0.6746  2.1268
   40C4H9N   H2  670   0.297   0.505  62.620  1.9810  0.2949 -0.5452
   40C4H9N   H3  671   0.252   0.546  62.461 -1.6301 -0.9531  1.2782
   40C4H9N  CT1  672   0.421   0.658  62.532  0.1479  0.0383  0.0590
   40C4H9N  HC1  673   0.499   0.599  62.485  1.7219  1.5249  0.7759
   40C4H9N   C1  674   0.468   0.723  62.660 -0.0454 -0.5418 -0.0836
   40C4H9N  CT2  675   0.401   0.780  62.446 -0.7046  0.0075  0.4373
   40C4H9N  HC2  676   0.335   0.847  62.501 -0.8715  0.0449  0.1880
   40C4H9N  CT3  677   0.523   0.855  62.395 -0.5122  0.3604 -0.2819
   40C4H9N  HC3  678   0.572   0.787  62.326 -3.9382 -0.9367 -1.5366
   40C4H9N  HC4  679   0.582   0.884  62.482 -1.3036 -1.7192  1.0124
   40C4H9N  HC5  680   0.500   0.940  62.331 -0.0224 -1.2351 -2.6212
   41C4H9N   O1  681   0.338   0.422  63.318 -0.2303  0.0715  0.4185
   41C4H9N  OH1  682   0.145   0.470  63.712  0.1461 -0.2257  0.8416
   41C4H9N  HO1  683   0.146   0.410  63.787 -0.3579 -0.7377  0.4447
   41C4H9N   O2  684   0.120   0.400  63.295  0.3856  0.0706  0.2266
   41C4H9N  N41  685   0.057   0.594  63.483 -0.2430 -0.7685 -0.0434
   41C4H9N   H1  686  20.537   0.544  63.442  0.4633  0.2433 -2.7636
   41C4H9N   H2  687   0.069   0.677  63.423  0.4483 -1.4481 -0.8560
   41C4H9N   H3  688   0.029   0.625  63.578  2.0393 -2.4261  1.2272
   41C4H9N  CT1  689   0.180   0.510  63.487  0.0013  0.6399  0.2767
   41C4H9N  HC1  690   0.262   0.572  63.523 -1.3467  1.6453  1.6895
   41C4H9N   C1  691   0.218   0.441  63.353 -0.4246  0.1156  0.0119
   41C4H9N  CT2  692   0.165   0.399  63.592  0.2309  0.8197 -0.2074
   41C4H9N  HC2  693   0.076   0.338  63.572 -0.3183  1.4704  0.2199
   41C4H9N  CT3  694   0.291   0.321  63.613 -0.2617  0.1403 -0.5847
   41C4H9N  HC3  695   0.268   0.230  63.667 -0.7846 -0.0980 -1.2056
   41C4H9N  HC4  696   0.355   0.384  63.675 -2.9892  0.1262  2.3225
   41C4H9N  HC5  697   0.347   0.283  63.528  1.9523 -1.0163  1.3363
   42C4H9N   O1  698  20.480   0.331  64.021  0.7679 -0.3741  0.2088
   42C4H9N  OH1  699   0.159   0.293  64.380  0.3026  0.0339 -0.5020
   42C4H9N  HO1  700   0.158   0.351  64.457  0.6313 -1.6324  0.7858
   42C4H9N   O2  701   0.123   0.352  63.956 -0.3798  0.0807 -0.4974
   42C4H9N  N41  702   0.244   0.187  64.135 -0.0423 -0.1988  0.1264
   42C4H9N   H1  703   0.314   0.248  64.090  1.6456 -1.3936  1.1125
   42C4H9N   H2  704   0.231   0.105  64.073  1.0686 -1.6814  1.8370
   42C4H9N   H3  705   0.275   0.148  64.225  0.5246 -1.0230 -0.4127
   42C4H9N  CT1  706   0.103   0.258  64.160 -0.3563  0.2881  0.2008
   42C4H9N  HC1  707   0.029   0.184  64.191 -1.5175  2.2518  2.2413
   42C4H9N   C1  708   0.040   0.323  64.040  0.1652 -0.1800  0.5059
   42C4H9N  CT2  709   0.117   0.360  64.271  0.3269  0.0621 -0.1070
   42C4H9N  HC2  710   0.195   0.432  64.244  0.4593  0.7669  2.0855
   42C4H9N  CT3  711  20.545   0.430  64.324  0.5167 -0.2773  0.2399
   42C4H9N  HC3  712  20.493   0.483  64.244 -0.6370 -1.6069  0.0867
   42C4H9N  HC4  713   0.029   0.494  64.400  1.4656 -0.6360 -0.0007
   42C4H9N  HC5  714  20.488   0.351  64.372 -1.1316  0.4272 -0.4986
   43C4H9N   O1  715   0.183   0.036  63.393 -0.0836 -0.5194  0.4167
   43C4H9N  OH1  716   0.384   0.074  63.016  0.3888 -0.6231 -0.8294
   43C4H9N  HO1  717   0.394   0.006  62.949  1.5344 -0.6499 -0.6415
   43C4H9N   O2  718   0.387   0.044  63.467 -0.1894 -0.1801  0.5298
   43C4H9N  N41  719   0.487   0.171  63.241 -0.1788  0.5321 -0.2384
   43C4H9N   H1  720   0.555   0.094  63.256  0.5627  1.1714 -0.2886
   43C4H9N   H2  721   0.505   0.238  63.317 -0.3441 -0.5720  0.7993
   43C4H9N   H3  722   0.508   0.216  63.150  4.0793 -0.2452  0.2644
   43C4H9N  CT1  723   0.345   0.119  63.239 -0.0443  0.2651 -0.0565
   43C4H9N  HC1  724   0.282   0.201  63.207 -1.1723  0.0306  1.5290
   43C4H9N   C1  725   0.299   0.061  63.378 -0.1779 -0.6571  0.4850
   43C4H9N  CT2  726   0.337   0.012  63.128 -0.1079 -0.2016 -0.2195
   43C4H9N  HC2  727   0.415  18.496  63.132  0.2169  0.0884 -1.0540
   43C4H9N  CT3  728   0.196  18.525  63.110  0.4251  0.9723  0.2414
   43C4H9N  HC3  729   0.157  18.471  63.196 -1.3545  2.7349  0.5992
   43C4H9N  HC4  730   0.190  18.449  63.033 -0.4201  0.5950  0.6786
   43C4H9N  HC5  731   0.124   0.044  63.087 -1.4620 -1.0843 -1.0997
   44C4H9N   O1  732   0.633   0.739  64.030 -0.0803  0.0125  0.1779
   44C4H9N  OH1  733   0.404   0.672  63.679 -0.0145 -0.2051 -0.4861
   44C4H9N  HO1  734   0.387   0.734  63.608  0.9995 -0.5240 -1.0118
   44C4H9N   O2  735   0.426   0.749  64.100  0.0970  0.5190  0.0146
   44C4H9N  N41  736   0.318   0.566  63.929  0.6342 -0.5953  0.1924
   44C4H9N   H1  737   0.243   0.629  63.962  0.9498 -0.4360  0.6168
   44C4H9N   H2  738   0.338   0.503  64.009  3.0568  0.0705  0.1735
   44C4H9N   H3  739   0.292   0.507  63.849  1.1529 -0.9021  0.2466
   44C4H9N  CT1  740   0.454   0.644  63.901  0.0722  0.2800 -0.0873
   44C4H9N  HC1  741   0.520   0.565  63.864  0.5520  0.5511  0.1890
   44C4H9N   C1  742   0.507   0.722  64.015  0.0430  0.6560  0.0299
   44C4H9N  CT2  743   0.437   0.749  63.791 -0.2286  0.2511  0.2756
   44C4H9N  HC2  744   0.347   0.810  63.800 -0.7242 -0.3135 -0.8026
   44C4H9N  CT3  745   0.558   0.819  63.757 -0.2497 -0.2361  0.7669
   44C4H9N  HC3  746   0.527   0.893  63.684 -0.6076 -0.2233  0.9310
   44C4H9N  HC4  747   0.639   0.757  63.718 -0.7509 -1.5169  1.7147
   44C4H9N  HC5  748   0.585   0.890  63.836  0.1422 -0.1179  0.5292
   45C4H9N   O1  749   0.347   0.406  64.714 -0.4004 -0.0876  0.0552
   45C4H9N  OH1  750   0.078   0.446  65.040  0.1982 -0.3151 -0.0136
   45C4H9N  HO1  751   0.065   0.395  65.120 -0.9459  0.3486  0.2444
   45C4H9N   O2  752   0.158   0.387  64.625 -0.3137 -0.2358 -0.1938
   45C4H9N  N41  753   0.047   0.567  64.799  0.5776 -0.0553 -0.1173
   45C4H9N   H1  754  20.544   0.506  64.744 -0.4719 -0.0950  1.0763
   45C4H9N   H2  755   0.066   0.652  64.744 -0.6302 -0.2732 -0.8989
   45C4H9N   H3  756  20.556   0.596  64.885 -1.5875  0.4787 -1.5463
   45C4H9N  CT1  757   0.165   0.487  64.838 -0.0961 -0.1778  0.5552
   45C4H9N  HC1  758   0.229   0.560  64.890  0.7508  0.9460 -1.9876
   45C4H9N   C1  759   0.230   0.436  64.711 -0.0415 -0.3597 -0.4612
   45C4H9N  CT2  760   0.145   0.383  64.937 -0.0267  0.6049 -0.7318
   45C4H9N  HC2  761   0.086   0.304  64.892  0.3988 -1.3689  2.0465
   45C4H9N  CT3  762   0.269   0.329  65.001 -0.8189 -0.7882  0.5417
   45C4H9N  HC3  763   0.244   0.246  65.067 -1.4069 -2.6166 -1.9261
   45C4H9N  HC4  764   0.316   0.413  65.054 -1.1458 -0.3591  0.1590
   45C4H9N  HC5  765   0.337   0.305  64.920 -0.3461 -1.5350  1.1621
   46C4H9N   O1  766  20.475   0.347  65.381 -0.1255  0.1064  0.0432
   46C4H9N  OH1  767   0.121   0.317  65.764 -0.1462 -0.2512 -0.2417
   46C4H9N  HO1  768   0.127   0.386  65.830 -0.1100  0.9284 -1.4475
   46C4H9N   O2  769   0.117   0.369  65.320  0.0743  0.6314  0.0458
   46C4H9N  N41  770   0.220   0.213  65.533  0.3460 -0.5830 -0.1723
   46C4H9N   H1  771   0.291   0.279  65.499 -0.3838  0.2972 -0.0015
   46C4H9N   H2  772   0.226   0.132  65.469 -0.0023 -1.1266  0.4772
   46C4H9N   H3  773   0.256   0.190  65.628  2.2016  0.7658 -0.5218
   46C4H9N  CT1  774   0.082   0.279  65.537 -0.9734 -0.6862  0.1221
   46C4H9N  HC1  775   0.008   0.207  65.573 -1.8525  0.0993 -0.1083
   46C4H9N   C1  776   0.035   0.346  65.409 -0.4102  0.1353  0.2426
   46C4H9N  CT2  777   0.083   0.388  65.641  0.2720  0.1695 -0.4562
   46C4H9N  HC2  778   0.151   0.471  65.626 -0.9038  0.9235 -1.7820
   46C4H9N  CT3  779  20.508   0.457  65.676 -0.5622 -0.4161 -0.3913
   46C4H9N  HC3  780  20.423   0.392  65.656  0.1401 -1.7169  0.7887
   46C4H9N  HC4  781  20.498   0.546  65.613  1.8155  1.4144  1.6702
   46C4H9N  HC5  782  20.508   0.485  65.782 -0.2447 -1.1555 -0.1889
   47C4H9N   O1  783   0.176   0.014  64.707  0.3720  0.1219 -0.1958
   47C4H9N  OH1  784   0.435   0.067  64.374  0.0379 -0.2897  0.0973
   47C4H9N  HO1  785   0.424   0.006  64.300  1.6362 -0.1972 -0.2375
   47C4H9N   O2  786   0.367   0.027  64.803 -0.4155 -0.0352 -0.4058
   47C4H9N  N41  787   0.491   0.185  64.608  0.2231 -0.3903  0.0116
   47C4H9N   H1  788   0.566   0.119  64.635  0.9610  1.2609  2.1231
   47C4H9N   H2  789   0.478   0.262  64.675  1.5009 -0.2471  0.0952
   47C4H9N   H3  790   0.520   0.229  64.519 -0.1448 -0.6044 -0.2147
   47C4H9N  CT1  791   0.349   0.120  64.586 -0.3374 -0.0239  0.2257
   47C4H9N  HC1  792   0.283   0.192  64.537 -0.6029  0.2596  1.0024
   47C4H9N   C1  793   0.289   0.059  64.714  0.7747 -0.6515  0.2028
   47C4H9N  CT2  794   0.366   0.013  64.482 -0.9632  0.7168 -0.1258
   47C4H9N  HC2  795   0.428  18.490  64.513 -2.1477  0.3343  1.2968
   47C4H9N  CT3  796   0.236  18.508  64.428 -0.0511  0.2853 -0.8262
   47C4H9N  HC3  797   0.161   0.022  64.402 -0.1319  0.5320  0.1310
   47C4H9N  HC4  798   0.189  18.443  64.501  1.7103  1.6328  1.5567
   47C4H9N  HC5  799   0.252  18.441  64.343 -1.4218 -2.8563  1.3171
   48C4H9N   O1  800   0.593   0.744  65.410 -0.8231 -0.4222 -0.4557
   48C4H9N  OH1  801   0.379   0.699  65.042  0.2720  0.0799  0.0152
   48C4H9N  HO1  802   0.410   0.752  64.968  0.5438 -0.7252 -0.4559
   48C4H9N   O2  803   0.389   0.758  65.479  0.1335 -0.2530  0.2691
   48C4H9N  N41  804   0.294   0.594  65.272 -0.3116 -0.3727  0.2095
   48C4H9N   H1  805   0.231   0.663  65.316  0.6701 -0.6469  2.0702
   48C4H9N   H2  806   0.287   0.509  65.330  0.4038 -1.4299 -1.2159
   48C4H9N   H3  807   0.268   0.564  65.176  2.2760 -1.9303 -0.0659
   48C4H9N  CT1  808   0.427   0.662  65.270 -0.0126  0.0879  1.4296
   48C4H9N  HC1  809   0.498   0.583  65.246  0.7182  0.8472  1.0401
   48C4H9N   C1  810   0.472   0.722  65.395 -0.7205  0.4250  0.4966
   48C4H9N  CT2  811   0.434   0.764  65.154  0.8695 -0.7688 -0.6786
   48C4H9N  HC2  812   0.366   0.846  65.177  1.1103 -0.8078  0.1891
   48C4H9N  CT3  813   0.572   0.811  65.108  0.6754  0.0106  0.2999
   48C4H9N  HC3  814   0.630   0.723  65.079 -0.0866  0.0600 -1.4452
   48C4H9N  HC4  815   0.616   0.879  65.181 -1.6012  0.0625  1.6620
   48C4H9N  HC5  816   0.555   0.873  65.020  1.5624  0.6936  0.5940
   49C4H9N   O1  817   0.333   0.426  66.057 -0.4452 -0.3953  0.1940
   49C4H9N  OH1  818   0.127   0.467  66.430 -0.1787 -0.3171 -0.1568
   49C4H9N  HO1  819   0.156   0.397  66.490 -2.2840 -2.7566 -1.8939
   49C4H9N   O2  820   0.143   0.480  65.979 -0.4359 -0.2918 -0.5180
   49C4H9N  N41  821   0.058   0.598  66.206 -0.2129  0.2177 -0.1922
   49C4H9N   H1  822  20.544   0.535  66.170  1.0788 -1.3819 -0.0917
   49C4H9N   H2  823   0.056   0.680  66.142 -3.4347  0.6317  0.3507
   49C4H9N   H3  824   0.031   0.623  66.303 -0.0190  0.4133 -0.1788
   49C4H9N  CT1  825   0.185   0.532  66.207 -0.2194  0.9157 -0.0205
   49C4H9N  HC1  826   0.259   0.604  66.243  0.9382 -1.0517  1.6199
   49C4H9N   C1  827   0.229   0.483  66.072  0.0364 -0.1609 -0.0856
   49C4H9N  CT2  828   0.177   0.416  66.310 -0.2835  0.0905 -0.0737
   49C4H9N  HC2  829   0.111   0.339  66.270 -1.3637  0.1642  1.5599
   49C4H9N  CT3  830   0.310   0.346  66.337 -0.2258  0.1419  0.7309
   49C4H9N  HC3  831   0.290   0.256  66.394  1.7083  0.1935  1.5587
   49C4H9N  HC4  832   0.371   0.409  66.404  0.7033 -0.5834  0.5726
   49C4H9N  HC5  833   0.356   0.306  66.247  0.3193  3.4655 -0.5360
   50C4H9N   O1  834  20.495   0.333  66.724  0.2350  0.2819 -1.0804
   50C4H9N  OH1  835   0.138   0.297  67.112  0.4368 -0.0448  0.1603
   50C4H9N  HO1  836   0.151   0.365  67.178 -1.4005  2.0277 -1.5677
   50C4H9N   O2  837   0.132   0.384  66.682 -0.6671  0.0376  0.1446
   50C4H9N  N41  838   0.216   0.185  66.876  0.1513 -0.4274  0.6199
   50C4H9N   H1  839   0.285   0.252  66.836 -0.4222 -0.5224 -0.5745
   50C4H9N   H2  840   0.204   0.114  66.801 -0.1313 -0.3479  0.5810
   50C4H9N   H3  841   0.252   0.158  66.968  0.3815 -1.0114  0.3603
   50C4H9N  CT1  842   0.089   0.264  66.881  0.0325 -0.6037  0.4350
   50C4H9N  HC1  843   0.012   0.194  66.914 -0.9074  1.0078  1.7134
   50C4H9N   C1  844   0.049   0.348  66.762 -0.3021 -0.0624 -0.0721
   50C4H9N  CT2  845   0.109   0.365  66.994 -0.5213 -0.7430 -0.1742
   50C4H9N  HC2  846   0.190   0.435  66.977 -0.0362 -1.1733  0.3819
   50C4H9N  CT3  847  20.543   0.437  67.030 -1.0604  0.1266  0.1312
   50C4H9N  HC3  848  20.467   0.363  67.053 -2.0843  0.7691 -1.0598
   50C4H9N  HC4  849  20.500   0.488  66.943 -0.8963  0.6666  0.3721
   50C4H9N  HC5  850   0.004   0.504  67.114  1.3761 -2.5665  1.7595
   51C4H9N   O1  851   0.179   0.050  66.068 -0.1448  0.5118 -0.2790
   51C4H9N  OH1  852   0.426   0.070  65.737 -0.9078 -0.2526  0.3024
   51C4H9N  HO1  853   0.410   0.019  65.657 -1.7506 -0.3910  0.5595
   51C4H9N   O2  854   0.374   0.006  66.151 -0.3676 -0.2005  0.1255
   51C4H9N  N41  855   0.482   0.208  65.957  0.2755  0.0658 -0.5913
   51C4H9N   H1  856   0.564   0.161  65.999 -1.2522 -1.0852  1.1603
   51C4H9N   H2  857   0.467   0.299  66.003  3.6052 -0.5543  1.9670
   51C4H9N   H3  858   0.516   0.232  65.862  0.4457 -0.7055 -0.7410
   51C4H9N  CT1  859   0.353   0.117  65.940  0.5702  0.1333 -0.0528
   51C4H9N  HC1  860   0.277   0.174  65.885  2.7466  0.7168 -2.5576
   51C4H9N   C1  861   0.299   0.063  66.068 -0.0485  0.0724 -0.5287
   51C4H9N  CT2  862   0.371   0.001  65.844 -0.3546 -1.3446 -0.5191
   51C4H9N  HC2  863   0.440  18.483  65.877  0.2038 -0.3363  0.7455
   51C4H9N  CT3  864   0.248  18.491  65.790 -0.2213 -0.5451  0.0360
   51C4H9N  HC3  865   0.280  18.422  65.712  3.5211  1.3519 -0.2375
   51C4H9N  HC4  866   0.186   0.002  65.736  1.7391  1.0794 -0.1522
   51C4H9N  HC5  867   0.194  18.437  65.867 -1.2703 -0.7095 -0.8006
   52C4H9N   O1  868   0.609   0.707  66.802  0.3668  0.3691  0.0596
   52C4H9N  OH1  869   0.389   0.728  66.426  0.1894  0.0425 -0.1121
   52C4H9N  HO1  870   0.386   0.802  66.365 -3.6537 -0.3776 -0.5776
   52C4H9N   O2  871   0.413   0.750  66.856  0.5360 -0.6982 -0.8440
   52C4H9N  N41  872   0.313   0.603  66.657  0.4985  0.3812  0.0991
   52C4H9N   H1  873   0.251   0.676  66.693  1.3013  0.3927  1.4778
   52C4H9N   H2  874   0.318   0.525  66.725 -1.1730 -0.6811 -0.9741
   52C4H9N   H3  875   0.272   0.574  66.567  0.0947 -1.4492  0.8482
   52C4H9N  CT1  876   0.447   0.666  66.646 -0.6412 -0.4264 -0.1213
   52C4H9N  HC1  877   0.521   0.594  66.610 -2.2544 -2.4833  0.5685
   52C4H9N   C1  878   0.494   0.711  66.779 -0.3876 -0.4410  0.6911
   52C4H9N  CT2  879   0.437   0.776  66.547  0.2987 -0.0691 -0.4714
   52C4H9N  HC2  880   0.364   0.849  66.582  0.9228  0.3989 -0.1393
   52C4H9N  CT3  881   0.549   0.859  66.523 -0.4837 -0.3666  0.3539
   52C4H9N  HC3  882   0.525   0.946  66.463 -0.1005 -2.0517 -2.3240
   52C4H9N  HC4  883   0.627   0.803  66.471  0.3042  0.5920  0.4967
   52C4H9N  HC5  884   0.597   0.904  66.610  0.0943 -0.9845  0.3547
   53C4H9N   O1  885   0.327   0.402  67.428 -0.1479 -0.1621  0.0871
   53C4H9N  OH1  886   0.118   0.475  67.798 -0.3295  0.1675  0.1441
   53C4H9N  HO1  887   0.116   0.406  67.864  3.0448 -1.4852 -1.3135
   53C4H9N   O2  888   0.140   0.437  67.341 -0.6864 -0.0095  0.1646
   53C4H9N  N41  889   0.031   0.580  67.558 -0.0203 -0.3868  0.7678
   53C4H9N   H1  890  20.517   0.514  67.530 -1.0804  0.4095  1.6114
   53C4H9N   H2  891   0.060   0.647  67.485  2.2072 -0.6023  1.4279
   53C4H9N   H3  892   0.010   0.634  67.644 -0.4676  2.0274 -0.7958
   53C4H9N  CT1  893   0.160   0.504  67.565 -0.0412  0.0408  0.1586
   53C4H9N  HC1  894   0.232   0.583  67.582 -2.7472  2.8160 -0.8550
   53C4H9N   C1  895   0.209   0.430  67.442  0.0486 -0.4916 -0.2558
   53C4H9N  CT2  896   0.165   0.409  67.681  0.4765  0.3194 -0.8946
   53C4H9N  HC2  897   0.091   0.331  67.663 -0.1081  0.2195  1.6994
   53C4H9N  CT3  898   0.293   0.331  67.729 -0.2462 -0.0669 -0.0090
   53C4H9N  HC3  899   0.287   0.285  67.828  1.6955  0.8910  0.5982
   53C4H9N  HC4  900   0.370   0.407  67.741  0.7448 -1.2375  1.2486
   53C4H9N  HC5  901   0.310   0.253  67.656  1.2665 -0.0084  0.2537
   54C4H9N   O1  902  20.465   0.386  68.179 -0.2600  0.2007 -0.0005
   54C4H9N  OH1  903   0.260   0.380  68.443 -0.3315  0.2965  0.4817
   54C4H9N  HO1  904   0.330   0.436  68.409  0.4816 -0.5761  0.7133
   54C4H9N   O2  905   0.079   0.354  68.055  0.0762 -0.5984  1.0734
   54C4H9N  N41  906   0.209   0.192  68.245  0.0312 -1.3124  0.3654
   54C4H9N   H1  907   0.273   0.226  68.171 -1.3313  0.8797  0.1471
   54C4H9N   H2  908   0.170   0.101  68.216 -0.7856 -0.5526 -1.0327
   54C4H9N   H3  909   0.264   0.175  68.330  1.8209  1.6745 -0.1159
   54C4H9N  CT1  910   0.096   0.291  68.278  0.0679  0.8488 -0.7051
   54C4H9N  HC1  911   0.023   0.240  68.342  3.9786 -1.2879  2.3079
   54C4H9N   C1  912   0.018   0.340  68.161  0.1877  0.7421  0.2397
   54C4H9N  CT2  913   0.155   0.413  68.351  0.1160 -0.0552  0.1343
   54C4H9N  HC2  914   0.203   0.472  68.274 -0.2616 -1.0748 -0.8995
   54C4H9N  CT3  915   0.049   0.491  68.433 -0.1265 -0.2950 -0.2411
   54C4H9N  HC3  916  20.558   0.416  68.495 -1.7714  1.9895  1.2344
   54C4H9N  HC4  917  20.546   0.541  68.360 -0.4243  0.6058  0.6118
   54C4H9N  HC5  918   0.085   0.564  68.506 -1.6838 -0.1985  0.4439
   55C4H9N   O1  919   0.193   0.016  67.448 -0.0403  0.0912 -0.5048
   55C4H9N  OH1  920   0.394   0.074  67.087  0.1247  0.7618 -0.1114
   55C4H9N  HO1  921   0.418   0.005  67.023  1.0967  0.9899 -0.0003
   55C4H9N   O2  922   0.389   0.039  67.528 -0.2656  0.1749 -0.1435
   55C4H9N  N41  923   0.482   0.180  67.316  0.3415 -0.1875 -0.4970
   55C4H9N   H1  924   0.561   0.117  67.339  0.9327  1.3313  1.9008
   55C4H9N   H2  925   0.487   0.256  67.386  0.0100  0.0411 -0.7034
   55C4H9N   H3  926   0.498   0.216  67.221 -2.4465 -0.5205 -1.1339
   55C4H9N  CT1  927   0.351   0.114  67.312  0.6552 -0.1721  0.0867
   55C4H9N  HC1  928   0.277   0.191  67.289  1.1762  0.0168 -0.9886
   55C4H9N   C1  929   0.308   0.047  67.437  0.3188 -0.4517 -0.5039
   55C4H9N  CT2  930   0.349   0.006  67.202  0.0154 -0.2400 -0.1857
   55C4H9N  HC2  931   0.409  18.480  67.228  0.6999 -0.3282 -1.9953
   55C4H9N  CT3  932   0.218  18.502  67.155  0.0393  0.3507 -0.0988
   55C4H9N  HC3  933   0.239  18.422  67.085  2.2356  0.7531  0.0469
   55C4H9N  HC4  934   0.156   0.007  67.093 -2.1461 -1.8492 -0.3158
   55C4H9N  HC5  935   0.159  18.473  67.242  1.3394 -2.4521 -0.1176
   56C4H9N   O1  936   0.602   0.714  68.151  0.6267  0.3187 -0.0761
   56C4H9N  OH1  937   0.364   0.697  67.783  0.0129  0.3004  0.0775
   56C4H9N  HO1  938   0.374   0.762  67.713  3.3980 -0.7717 -0.5147
   56C4H9N   O2  939   0.405   0.754  68.215 -0.0789 -0.4293 -0.1905
   56C4H9N  N41  940   0.292   0.572  68.015 -0.2191  0.3093 -0.5050
   56C4H9N   H1  941   0.228   0.644  68.053 -1.5595  0.3408 -2.7335
   56C4H9N   H2  942   0.294   0.487  68.074 -1.7014 -0.5326 -1.6330
   56C4H9N   H3  943   0.270   0.553  67.916  0.5219 -1.7833 -0.2952
   56C4H9N  CT1  944   0.429   0.647  68.004 -0.6160 -0.2583 -0.6087
   56C4H9N  HC1  945   0.501   0.571  67.974  1.1413  0.2445  2.1504
   56C4H9N   C1  946   0.483   0.705  68.136  0.2963  1.0286 -0.3259
   56C4H9N  CT2  947   0.415   0.758  67.899  0.2543 -0.7037 -0.1374
   56C4H9N  HC2  948   0.341   0.830  67.933  2.0090 -0.3644  3.1154
   56C4H9N  CT3  949   0.549   0.822  67.850 -0.0287  0.5299  0.2057
   56C4H9N  HC3  950   0.534   0.895  67.771 -1.8373 -1.0788 -0.9775
   56C4H9N  HC4  951   0.605   0.740  67.805  0.3485  0.5631  0.6047
   56C4H9N  HC5  952   0.617   0.863  67.925  1.0293  2.3560 -1.7220
   57C4H9N   O1  953   0.344   1.220  49.716 -0.6405 -0.6212 -0.1957
   57C4H9N  OH1  954   0.118   1.265  50.091  0.2184 -0.1469  0.3379
   57C4H9N  HO1  955   0.112   1.202  50.164 -0.0219 -0.7699 -0.2168
   57C4H9N   O2  956   0.148   1.146  49.689  0.3361 -0.4320 -0.5773
   57C4H9N  N41  957   0.051   1.363  49.838  0.2376 -0.8148  0.7108
   57C4H9N   H1  958  20.530   1.305  49.811  0.3324 -0.8345  0.4714
   57C4H9N   H2  959   0.084   1.432  49.768 -1.5206  0.1813  0.8442
   57C4H9N   H3  960   0.028   1.417  49.923 -3.7186  0.3991 -1.0015
   57C4H9N  CT1  961   0.175   1.286  49.865  0.2380  0.4804  0.3268
   57C4H9N  HC1  962   0.254   1.353  49.900  1.7992 -1.7311  1.1566
   57C4H9N   C1  963   0.228   1.204  49.759  0.1705  0.3511 -0.1748
   57C4H9N  CT2  964   0.157   1.190  49.981 -0.1502 -0.2302 -0.1395
   57C4H9N  HC2  965   0.079   1.117  49.964  0.7660 -1.1631 -0.4004
   57C4H9N  CT3  966   0.284   1.127  50.034 -0.1994  0.2985 -0.1050
   57C4H9N  HC3  967   0.257   1.060  50.115 -0.5855  2.1636  1.3422
   57C4H9N  HC4  968   0.347   1.207  50.075 -1.6852  1.3788  0.1005
   57C4H9N  HC5  969   0.334   1.074  49.953  2.2433  1.2392  0.7382
   58C4H9N   O1  970  20.467   1.114  50.378  0.4345  0.2301  0.5062
   58C4H9N  OH1  971   0.150   1.093  50.758  0.2146  0.4941  0.0565
   58C4H9N  HO1  972   0.166   1.161  50.824 -1.1654 -0.1943  1.1146
   58C4H9N   O2  973   0.117   1.144  50.331 -0.1373 -0.3877 -0.2531
   58C4H9N  N41  974   0.217   0.968  50.518  0.1566  0.1070 -0.7094
   58C4H9N   H1  975   0.289   1.029  50.477 -0.0439 -0.1389 -1.4428
   58C4H9N   H2  976   0.203   0.894  50.448 -0.1392  1.5212 -2.1853
   58C4H9N   H3  977   0.250   0.924  50.605 -1.3177 -1.8445 -1.0957
   58C4H9N  CT1  978   0.085   1.048  50.540  0.3748 -0.0916  1.1248
   58C4H9N  HC1  979   0.009   0.976  50.568 -0.0687  0.1191  0.4765
   58C4H9N   C1  980   0.029   1.114  50.411 -0.2532 -0.0276 -0.5256
   58C4H9N  CT2  981   0.105   1.161  50.643  0.4732 -0.3254 -0.8498
   58C4H9N  HC2  982   0.179   1.232  50.606  1.2094 -0.9875 -0.6524
   58C4H9N  CT3  983  20.543   1.240  50.691  0.2528  0.5533  0.0508
   58C4H9N  HC3  984   0.002   1.300  50.780  0.1413 -0.6548  0.9102
   58C4H9N  HC4  985  20.467   1.164  50.708 -0.1590  0.8419 -0.5019
   58C4H9N  HC5  986  20.505   1.294  50.604  1.6136 -0.4701 -1.2009
   59C4H9N   O1  987   0.148   0.816  49.690  0.0859  0.3872 -0.0415
   59C4H9N  OH1  988   0.459   0.821  49.383  0.0091  0.0629  0.7526
   59C4H9N  HO1  989   0.484   0.734  49.351  0.6408  0.8016 -0.8014
   59C4H9N   O2  990   0.334   0.826  49.799 -0.2365 -0.5023 -0.5083
   59C4H9N  N41  991   0.461   0.991  49.599  0.4823 -0.5434 -0.1930
   59C4H9N   H1  992   0.532   0.950  49.662  1.2135 -0.3141 -0.8507
   59C4H9N   H2  993   0.439   1.078  49.650  0.0698  0.0783 -1.4045
   59C4H9N   H3  994   0.508   1.019  49.511  0.0563 -0.5079 -0.4097
   59C4H9N  CT1  995   0.342   0.903  49.577  0.7127 -0.8492 -0.1911
   59C4H9N  HC1  996   0.269   0.959  49.518 -0.4867 -0.3200  1.7716
   59C4H9N   C1  997   0.266   0.852  49.701 -0.4095  0.3409 -0.0973
   59C4H9N  CT2  998   0.383   0.779  49.497 -0.6929  0.1667 -1.1460
   59C4H9N  HC2  999   0.448   0.713  49.555 -0.5915  3.0922  2.2452
   59C4H9N  CT3 1000   0.267   0.705  49.438 -0.4175 -0.3607  0.7591
   59C4H9N  HC3 1001   0.196   0.775  49.392  1.1579 -0.3460 -1.7543
   59C4H9N  HC4 1002   0.211   0.644  49.509  0.4428 -1.2289  0.6878
   59C4H9N  HC5 1003   0.303   0.632  49.366  1.4217 -1.9587  3.2596
   60C4H9N   O1 1004   0.584   1.536  50.422  0.5645 -0.1220  0.6325
   60C4H9N  OH1 1005   0.357   1.488  50.065  0.3824  0.2848 -0.1064
   60C4H9N  HO1 1006   0.343   1.542  49.986 -2.5173 -1.7210 -1.0595
   60C4H9N   O2 1007   0.387   1.536  50.493 -0.0435  0.1459 -0.7315
   60C4H9N  N41 1008   0.281   1.379  50.301  0.7507  0.5761 -0.1677
   60C4H9N   H1 1009   0.203   1.439  50.331  0.1629 -0.2914  0.0284
   60C4H9N   H2 1010   0.294   1.316  50.381 -1.3918  1.0032  0.5348
   60C4H9N   H3 1011   0.260   1.328  50.213 -1.2068  2.7794 -1.0400
   60C4H9N  CT1 1012   0.409   1.448  50.285 -0.5869  0.1989 -0.2431
   60C4H9N  HC1 1013   0.485   1.375  50.258  1.8729  2.5649  0.0986
   60C4H9N   C1 1014   0.466   1.505  50.407 -0.6313 -0.3149 -0.5269
   60C4H9N  CT2 1015   0.404   1.556  50.175 -0.9400  0.2919  0.0612
   60C4H9N  HC2 1016   0.333   1.636  50.195 -1.5029  0.4386 -2.4008
   60C4H9N  CT3 1017   0.533   1.614  50.127 -0.3008  0.4762  0.2384
   60C4H9N  HC3 1018   0.516   1.682  50.043  0.8928  1.2264  0.5937
   60C4H9N  HC4 1019   0.595   1.535  50.084 -0.1941  2.3751 -3.2880
   60C4H9N  HC5 1020   0.587   1.660  50.210 -0.7073  0.5044  0.4869
   61C4H9N   O1 1021   0.352   1.204  51.088  0.5731 -0.5828 -0.3256
   61C4H9N  OH1 1022   0.113   1.223  51.439 -0.4651 -0.4880  0.0522
   61C4H9N  HO1 1023   0.076   1.153  51.494 -2.8670 -0.1203 -1.0585
   61C4H9N   O2 1024   0.153   1.180  51.012 -0.1621 -0.4690 -0.6645
   61C4H9N  N41 1025   0.032   1.345  51.199  0.5856  0.3689 -1.0411
   61C4H9N   H1 1026  20.519   1.287  51.155 -0.8570 -0.2748  2.0569
   61C4H9N   H2 1027   0.033   1.425  51.134 -1.3482 -0.7309 -2.4813
   61C4H9N   H3 1028  20.552   1.377  51.289 -1.5346  1.1139 -2.2177
   61C4H9N  CT1 1029   0.166   1.278  51.215 -0.6165  0.8163  0.2971
   61C4H9N  HC1 1030   0.229   1.359  51.251  1.7409 -0.5165 -0.7111
   61C4H9N   C1 1031   0.231   1.223  51.094 -0.3172 -0.2912 -0.1065
   61C4H9N  CT2 1032   0.156   1.167  51.319  0.4188 -0.0937 -0.6436
   61C4H9N  HC2 1033   0.084   1.093  51.285  1.7905 -2.2339  0.9456
   61C4H9N  CT3 1034   0.280   1.090  51.351  0.6595  0.2957  0.1491
   61C4H9N  HC3 1035   0.305   1.016  51.275 -0.8673 -2.7139  2.4586
   61C4H9N  HC4 1036   0.279   1.048  51.451  1.6494  2.4475  1.0846
   61C4H9N  HC5 1037   0.363   1.160  51.357  1.5478 -0.8308  1.3555
   62C4H9N   O1 1038  20.470   1.134  51.773  0.5021  0.2928  0.0199
   62C4H9N  OH1 1039   0.130   1.080  52.140  0.1825 -0.2302  0.5361
   62C4H9N  HO1 1040   0.141   1.140  52.214 -2.0339  0.8678  0.0038
   62C4H9N   O2 1041   0.110   1.140  51.694  0.4170 -0.0360  0.1756
   62C4H9N  N41 1042   0.214   0.976  51.888 -0.4979  0.2806 -0.5003
   62C4H9N   H1 1043   0.294   1.035  51.860 -1.5097  1.4865 -0.8637
   62C4H9N   H2 1044   0.211   0.905  51.814 -1.4227  0.4996 -0.6773
   62C4H9N   H3 1045   0.238   0.925  51.974  1.3064  0.2978 -0.9788
   62C4H9N  CT1 1046   0.082   1.050  51.911  0.3619  0.2576 -0.0788
   62C4H9N  HC1 1047   0.011   0.975  51.944  0.8251 -0.4193 -0.6172
   62C4H9N   C1 1048   0.029   1.123  51.791 -0.6459 -0.2302  0.8025
   62C4H9N  CT2 1049   0.091   1.152  52.021 -0.2966  0.4369 -0.2547
   62C4H9N  HC2 1050   0.167   1.226  51.997 -1.3676  1.3842 -0.7513
   62C4H9N  CT3 1051  20.524   1.223  52.069 -0.6442 -0.4894 -0.0859
   62C4H9N  HC3 1052  20.455   1.145  52.101 -2.1838  0.9792  0.2107
   62C4H9N  HC4 1053  20.498   1.283  51.981  0.2190 -0.4045 -0.2888
   62C4H9N  HC5 1054   0.005   1.292  52.143 -0.2492 -1.0245  0.1982
   63C4H9N   O1 1055   0.166   0.816  51.126 -0.0530 -0.0008  0.1537
   63C4H9N  OH1 1056   0.408   0.845  50.758  0.4021  0.3702  1.0317
   63C4H9N  HO1 1057   0.401   0.782  50.686 -0.2214 -0.3688  1.7352
   63C4H9N   O2 1058   0.378   0.795  51.183 -0.0683 -0.0019 -0.3696
   63C4H9N  N41 1059   0.467   0.970  51.002  0.3456 -0.0144 -0.3950
   63C4H9N   H1 1060   0.549   0.914  51.029  0.6481  0.6501  0.0662
   63C4H9N   H2 1061   0.447   1.047  51.068 -0.7089  1.1883 -2.0782
   63C4H9N   H3 1062   0.496   1.018  50.915 -1.4299 -0.7169 -1.4107
   63C4H9N  CT1 1063   0.344   0.888  50.978 -0.6934  0.4263  0.0001
   63C4H9N  HC1 1064   0.260   0.949  50.945 -1.4634 -0.0356  1.0723
   63C4H9N   C1 1065   0.290   0.829  51.107  0.2225  0.2607 -0.2186
   63C4H9N  CT2 1066   0.366   0.776  50.871  0.0884 -0.2124 -0.2871
   63C4H9N  HC2 1067   0.444   0.702  50.892  0.5993  0.7848  1.4323
   63C4H9N  CT3 1068   0.238   0.708  50.821  0.3746 -0.5036  0.0149
   63C4H9N  HC3 1069   0.270   0.641  50.741 -0.9810  0.0418 -1.0006
   63C4H9N  HC4 1070   0.171   0.780  50.774 -0.6576 -1.2547  0.3346
   63C4H9N  HC5 1071   0.187   0.649  50.897 -0.3323 -0.5776 -0.5149
   64C4H9N   O1 1072   0.590   1.503  51.795  0.5238  0.3402  0.9750
   64C4H9N  OH1 1073   0.374   1.474  51.432  0.4213 -0.2486  0.0595
   64C4H9N  HO1 1074   0.374   1.550  51.374  2.3425  2.7588  3.7642
   64C4H9N   O2 1075   0.389   1.505  51.864  0.0691 -0.2114 -0.2391
   64C4H9N  N41 1076   0.288   1.347  51.661 -0.5377 -0.1625 -0.2102
   64C4H9N   H1 1077   0.216   1.405  51.709 -2.5851 -1.6424 -1.4167
   64C4H9N   H2 1078   0.300   1.259  51.714  0.7938 -0.7442 -1.4495
   64C4H9N   H3 1079   0.260   1.319  51.566  0.0937 -0.7005 -0.2423
   64C4H9N  CT1 1080   0.416   1.417  51.654 -0.1802  0.1548  0.1737
   64C4H9N  HC1 1081   0.489   1.351  51.607 -0.8300 -0.6607  0.3278
   64C4H9N   C1 1082   0.472   1.474  51.780 -0.2403  0.3610 -0.3288
   64C4H9N  CT2 1083   0.416   1.529  51.553  0.5152  0.1000  0.0131
   64C4H9N  HC2 1084   0.342   1.605  51.580 -0.4993 -0.7320 -0.3803
   64C4H9N  CT3 1085   0.550   1.601  51.509 -0.1496 -0.3301 -0.3050
   64C4H9N  HC3 1086   0.625   1.529  51.477 -0.0893 -0.7501  0.7464
   64C4H9N  HC4 1087   0.587   1.663  51.590 -0.9366 -1.1913  0.7262
   64C4H9N  HC5 1088   0.536   1.660  51.419  0.7423  0.8551  0.3202
   65C4H9N   O1 1089   0.343   1.193  52.451 -0.8974 -0.3619 -0.3766
   65C4H9N  OH1 1090   0.108   1.232  52.813 -0.1864 -0.2219 -0.6521
   65C4H9N  HO1 1091   0.116   1.165  52.881 -0.7538 -0.8076 -1.1494
   65C4H9N   O2 1092   0.128   1.171  52.395  0.1593 -0.4267 -0.4130
   65C4H9N  N41 1093   0.042   1.341  52.580  0.6812 -0.0549  0.4594
   65C4H9N   H1 1094  20.527   1.282  52.539 -1.0248  0.7103  2.3948
   65C4H9N   H2 1095   0.046   1.426  52.521 -0.8084 -0.1769  0.1410
   65C4H9N   H3 1096   0.009   1.372  52.672  1.1361 -1.6003  1.1653
   65C4H9N  CT1 1097   0.170   1.271  52.597  0.7260 -0.3897 -0.3374
   65C4H9N  HC1 1098   0.239   1.347  52.633  0.0451  1.2318 -2.3361
   65C4H9N   C1 1099   0.219   1.212  52.470  0.5774 -0.2024  0.0009
   65C4H9N  CT2 1100   0.154   1.159  52.701 -0.6371 -0.1940  0.3197
   65C4H9N  HC2 1101   0.071   1.097  52.666 -1.0871  0.8325 -0.4690
   65C4H9N  CT3 1102   0.281   1.094  52.758  1.3301  0.5467 -0.5044
   65C4H9N  HC3 1103   0.318   1.032  52.676 -1.2518 -2.3725  0.4252
   65C4H9N  HC4 1104   0.253   1.019  52.833 -1.5065  1.2559 -0.8215
   65C4H9N  HC5 1105   0.357   1.155  52.805 -0.4223  1.2231  1.5147
   66C4H9N   O1 1106  20.481   1.096  53.113  0.0777  0.0122  0.2781
   66C4H9N  OH1 1107   0.152   1.056  53.491  0.8237  0.0113  0.8457
   66C4H9N  HO1 1108   0.151   1.126  53.556  1.3429  1.0214 -0.2270
   66C4H9N   O2 1109   0.120   1.134  53.062 -0.2190 -0.0803 -0.1563
   66C4H9N  N41 1110   0.217   0.951  53.265 -0.0840 -0.3984  0.4361
   66C4H9N   H1 1111   0.284   1.025  53.238  0.8268 -1.6112 -0.7292
   66C4H9N   H2 1112   0.217   0.878  53.192  0.3288  1.2086 -1.2100
   66C4H9N   H3 1113   0.242   0.915  53.359  2.4661  0.5707  0.1656
   66C4H9N  CT1 1114   0.086   1.020  53.266 -0.3131 -0.2875 -0.4267
   66C4H9N  HC1 1115   0.017   0.946  53.305  0.1432 -0.5629 -0.1374
   66C4H9N   C1 1116   0.040   1.084  53.138 -0.0815 -0.3290 -0.0125
   66C4H9N  CT2 1117   0.098   1.125  53.376  0.1598  0.0442 -0.1021
   66C4H9N  HC2 1118   0.168   1.203  53.348  0.2433  0.1385  0.3609
   66C4H9N  CT3 1119  20.535   1.198  53.435 -0.1272  0.1774 -0.2288
   66C4H9N  HC3 1120   0.009   1.276  53.504 -1.4406  1.1541 -0.6699
   66C4H9N  HC4 1121  20.478   1.122  53.488  1.4060 -0.7632  0.1202
   66C4H9N  HC5 1122  20.477   1.242  53.354 -1.5345  2.3496  1.8554
   67C4H9N   O1 1123   0.170   0.821  52.461 -0.3226  0.2707 -0.2891
   67C4H9N  OH1 1124   0.399   0.864  52.113  0.1994 -0.0010 -0.5999
   67C4H9N  HO1 1125   0.411   0.803  52.040  2.4646  0.2669 -0.5056
   67C4H9N   O2 1126   0.367   0.806  52.548  0.1654 -0.3868 -0.1248
   67C4H9N  N41 1127   0.481   0.964  52.351 -0.4919  0.7969  0.7457
   67C4H9N   H1 1128   0.547   0.902  52.400 -1.4650  0.3313  1.5022
   67C4H9N   H2 1129   0.469   1.041  52.419 -0.6595  2.5614 -1.2355
   67C4H9N   H3 1130   0.515   0.996  52.259 -2.5391 -0.4567 -0.5038
   67C4H9N  CT1 1131   0.344   0.896  52.329 -0.1466 -0.4554 -0.0249
   67C4H9N  HC1 1132   0.272   0.969  52.293  0.0480 -0.3352 -0.1782
   67C4H9N   C1 1133   0.291   0.831  52.454  0.2387 -0.5775 -0.0295
   67C4H9N  CT2 1134   0.362   0.795  52.224 -0.7283  0.2998  0.2529
   67C4H9N  HC2 1135   0.437   0.721  52.252  0.5337  0.3183 -2.8851
   67C4H9N  CT3 1136   0.230   0.734  52.177 -0.8101  0.6179  0.2134
   67C4H9N  HC3 1137   0.161   0.813  52.146  2.1901  3.2268 -0.0828
   67C4H9N  HC4 1138   0.184   0.675  52.257 -0.5321 -0.5042 -0.4525
   67C4H9N  HC5 1139   0.253   0.666  52.095 -0.4373  1.0564 -0.0450
   68C4H9N   O1 1140   0.610   1.500  53.136  0.1040  0.2340 -0.1060
   68C4H9N  OH1 1141   0.392   1.470  52.777  0.5351 -0.2670 -0.4586
   68C4H9N  HO1 1142   0.363   1.529  52.708 -3.0003 -1.9331 -0.5189
   68C4H9N   O2 1143   0.413   1.523  53.223  0.3970  0.5089 -0.4322
   68C4H9N  N41 1144   0.301   1.361  53.030  0.4923 -0.5070  0.1265
   68C4H9N   H1 1145   0.242   1.434  53.072  0.3576  0.2775 -1.3912
   68C4H9N   H2 1146   0.312   1.278  53.091  0.1879 -0.2209  0.5680
   68C4H9N   H3 1147   0.261   1.329  52.940 -2.1420  3.0996 -0.0741
   68C4H9N  CT1 1148   0.436   1.421  53.005 -0.1924 -0.1996  0.3761
   68C4H9N  HC1 1149   0.497   1.337  52.974  1.3200 -0.1049  2.9285
   68C4H9N   C1 1150   0.488   1.480  53.135 -0.5905  0.0516 -0.3793
   68C4H9N  CT2 1151   0.427   1.534  52.897  0.7366 -0.3890  0.3791
   68C4H9N  HC2 1152   0.357   1.612  52.926 -1.5495 -1.7009 -1.4061
   68C4H9N  CT3 1153   0.567   1.597  52.867  0.0276  0.3356 -0.0906
   68C4H9N  HC3 1154   0.569   1.652  52.774  0.6669 -3.7389 -2.6320
   68C4H9N  HC4 1155   0.634   1.511  52.872 -3.2603 -2.2339  2.1453
   68C4H9N  HC5 1156   0.598   1.656  52.953  1.1411  0.6044 -0.6740
   69C4H9N   O1 1157   0.355   1.192  53.832  0.4069  0.7270  0.5259
   69C4H9N  OH1 1158   0.099   1.222  54.168  0.3225  0.3085 -0.5432
   69C4H9N  HO1 1159   0.086   1.168  54.247 -0.9625  0.4033 -0.6664
   69C4H9N   O2 1160   0.154   1.189  53.748  0.6913  0.1212 -0.2589
   69C4H9N  N41 1161   0.043   1.330  53.941  0.5851  0.5285  0.1384
   69C4H9N   H1 1162  20.536   1.271  53.888 -0.1852  2.0464 -0.6308
   69C4H9N   H2 1163   0.059   1.402  53.868  0.7982  0.2521 -0.0931
   69C4H9N   H3 1164  20.555   1.365  54.025 -0.5882  1.1028 -0.7525
   69C4H9N  CT1 1165   0.177   1.269  53.961 -0.1017 -0.0821 -0.2003
   69C4H9N  HC1 1166   0.249   1.343  53.996  1.1667 -1.0592 -0.6848
   69C4H9N   C1 1167   0.233   1.212  53.836 -0.2513  0.4971  0.0959
   69C4H9N  CT2 1168   0.164   1.161  54.062 -0.4406  0.5106  0.4980
   69C4H9N  HC2 1169   0.104   1.074  54.034  0.6441 -0.7054  1.8286
   69C4H9N  CT3 1170   0.286   1.097  54.111  0.2829  0.3065  0.1908
   69C4H9N  HC3 1171   0.356   1.171  54.148 -0.2932 -0.1299  2.1916
   69C4H9N  HC4 1172   0.328   1.017  54.050 -0.8064 -0.2343  0.1373
   69C4H9N  HC5 1173   0.263   1.044  54.203  1.8686 -1.7851 -0.5642
   70C4H9N   O1 1174  20.492   1.136  54.511 -0.2562  0.0755 -0.0491
   70C4H9N  OH1 1175   0.163   1.070  54.844 -0.2620  0.0061 -0.3828
   70C4H9N  HO1 1176   0.154   1.127  54.921  0.1591  0.1476 -0.4396
   70C4H9N   O2 1177   0.122   1.127  54.411 -0.1324 -0.3486  0.2260
   70C4H9N  N41 1178   0.229   0.963  54.603 -0.0498  0.2369  0.5443
   70C4H9N   H1 1179   0.302   1.020  54.558  1.3932 -2.2910 -0.3724
   70C4H9N   H2 1180   0.213   0.891  54.531 -0.7029  1.7899 -0.8897
   70C4H9N   H3 1181   0.259   0.915  54.689 -0.1012  0.7350  0.8456
   70C4H9N  CT1 1182   0.107   1.037  54.635 -0.3149  0.0268 -0.0432
   70C4H9N  HC1 1183   0.028   0.971  54.670  1.0878 -1.6990 -0.0675
   70C4H9N   C1 1184   0.053   1.115  54.516 -0.1706 -0.1594  0.6684
   70C4H9N  CT2 1185   0.127   1.144  54.738 -0.8661 -0.6366  0.2413
   70C4H9N  HC2 1186   0.203   1.219  54.715 -0.1698 -1.0802  1.0551
   70C4H9N  CT3 1187  20.553   1.216  54.785 -0.2142  0.4814  0.2087
   70C4H9N  HC3 1188   0.023   1.266  54.878  3.7402  2.8147 -2.1615
   70C4H9N  HC4 1189  20.473   1.143  54.791 -1.0523  1.4407  0.8856
   70C4H9N  HC5 1190  20.524   1.283  54.705 -1.5500 -1.0790 -0.6484
   71C4H9N   O1 1191   0.161   0.823  53.843 -0.7157 -0.3112  0.1744
   71C4H9N  OH1 1192   0.417   0.851  53.483  0.2478 -0.1614  0.7242
   71C4H9N  HO1 1193   0.421   0.793  53.407 -0.3797  0.8150 -0.0568
   71C4H9N   O2 1194   0.356   0.804  53.918  0.1971  0.4792 -0.5221
   71C4H9N  N41 1195   0.461   0.959  53.717  0.0890 -0.1814  0.1886
   71C4H9N   H1 1196   0.536   0.906  53.764  0.2951 -1.1334 -1.1954
   71C4H9N   H2 1197   0.443   1.042  53.777 -2.0911 -1.6619  1.6351
   71C4H9N   H3 1198   0.488   1.004  53.628 -0.8661  2.4867  1.1928
   71C4H9N  CT1 1199   0.340   0.875  53.695  0.4733 -0.2109 -0.6190
   71C4H9N  HC1 1200   0.264   0.944  53.661 -0.3741 -0.7242  0.1956
   71C4H9N   C1 1201   0.282   0.816  53.821  0.4652 -0.0551 -0.0024
   71C4H9N  CT2 1202   0.363   0.775  53.592  0.3810  0.3578  0.1104
   71C4H9N  HC2 1203   0.438   0.707  53.634 -0.8797 -0.0817  1.6944
   71C4H9N  CT3 1204   0.242   0.706  53.534  0.0809  0.2886 -0.3491
   71C4H9N  HC3 1205   0.211   0.627  53.603  0.6980 -1.7744 -2.3487
   71C4H9N  HC4 1206   0.279   0.654  53.446  1.1266  0.4630 -0.0160
   71C4H9N  HC5 1207   0.163   0.780  53.523 -0.0398  0.3604  0.9141
   72C4H9N   O1 1208   0.597   1.497  54.489  0.2206  0.4964 -0.0469
   72C4H9N  OH1 1209   0.329   1.493  54.161 -0.1446 -0.2603 -0.3432
   72C4H9N  HO1 1210   0.348   1.550  54.086  0.0641 -0.7119 -0.6295
   72C4H9N   O2 1211   0.404   1.518  54.582 -0.6503  0.3792  0.0830
   72C4H9N  N41 1212   0.293   1.339  54.394  0.6484  0.7881  0.9314
   72C4H9N   H1 1213   0.217   1.380  54.451 -1.3544  0.2894 -1.2949
   72C4H9N   H2 1214   0.313   1.247  54.436  0.6146 -0.6569 -2.0941
   72C4H9N   H3 1215   0.245   1.319  54.305 -1.3295  1.2502  1.8748
   72C4H9N  CT1 1216   0.417   1.429  54.369 -0.3139  0.0603 -0.0799
   72C4H9N  HC1 1217   0.494   1.364  54.327  0.7254  1.1718  0.0832
   72C4H9N   C1 1218   0.478   1.494  54.489  0.5206  0.9119 -0.4715
   72C4H9N  CT2 1219   0.384   1.549  54.276 -0.2410 -0.1059  0.0249
   72C4H9N  HC2 1220   0.313   1.623  54.314  0.3623  0.3996  0.1683
   72C4H9N  CT3 1221   0.516   1.610  54.228 -0.3874  0.1924  0.1943
   72C4H9N  HC3 1222   0.580   1.657  54.302 -0.3949  0.2726  0.1470
   72C4H9N  HC4 1223   0.485   1.693  54.166 -0.4965 -1.2272 -1.7137
   72C4H9N  HC5 1224   0.578   1.535  54.179 -1.0306  0.0743 -0.4410
   73C4H9N   O1 1225   0.333   1.195  55.145 -0.2576 -0.2696  0.2551
   73C4H9N  OH1 1226   0.103   1.230  55.531 -0.7323  0.2562  0.4138
   73C4H9N  HO1 1227   0.113   1.167  55.603  0.2048  1.9105  1.7628
   73C4H9N   O2 1228   0.131   1.169  55.095  0.3734 -0.3662 -0.1027
   73C4H9N  N41 1229   0.041   1.342  55.290 -0.3986 -0.0134  0.0596
   73C4H9N   H1 1230  20.532   1.270  55.261  0.5375 -0.7204 -0.4111
   73C4H9N   H2 1231   0.049   1.407  55.210 -0.1225 -1.3455 -1.0279
   73C4H9N   H3 1232   0.009   1.396  55.372 -1.9959  0.7908 -1.0545
   73C4H9N  CT1 1233   0.172   1.271  55.306  0.4021 -0.4964 -0.0637
   73C4H9N  HC1 1234   0.249   1.342  55.335 -1.6858  1.4513  0.8104
   73C4H9N   C1 1235   0.214   1.199  55.179 -0.0278 -0.2646 -0.8893
   73C4H9N  CT2 1236   0.160   1.170  55.418 -0.3545 -0.0998  0.6079
   73C4H9N  HC2 1237   0.080   1.106  55.379 -0.2460  0.1573 -0.0509
   73C4H9N  CT3 1238   0.277   1.098  55.469  0.0902 -0.1476 -0.9285
   73C4H9N  HC3 1239   0.325   1.045  55.387  1.0792 -0.5590 -0.1119
   73C4H9N  HC4 1240   0.254   1.014  55.534 -0.3132  0.9714  0.4191
   73C4H9N  HC5 1241   0.347   1.170  55.513 -1.5185  1.6824 -1.3219
   74C4H9N   O1 1242  20.494   1.121  55.857 -0.3250  0.3716 -0.4081
   74C4H9N  OH1 1243   0.169   1.091  56.202  0.0161 -0.5938  0.0991
   74C4H9N  HO1 1244   0.182   1.157  56.271 -2.1715 -0.8091  0.7752
   74C4H9N   O2 1245   0.131   1.097  55.763 -0.1122  0.9726  0.1182
   74C4H9N  N41 1246   0.238   0.972  55.965  0.2525 -0.2002  0.5006
   74C4H9N   H1 1247   0.298   1.042  55.917 -1.4845  1.7159  1.0214
   74C4H9N   H2 1248   0.226   0.890  55.904  0.7695 -0.7798  1.1848
   74C4H9N   H3 1249   0.269   0.943  56.059  0.8754 -1.6655 -0.1434
   74C4H9N  CT1 1250   0.111   1.044  55.988  0.1975  0.0368 -0.5855
   74C4H9N  HC1 1251   0.051   0.966  56.035  1.7470 -0.4723  0.6294
   74C4H9N   C1 1252   0.055   1.093  55.860 -0.2910 -0.5196 -0.0214
   74C4H9N  CT2 1253   0.132   1.156  56.086  0.1385 -0.6013 -0.0458
   74C4H9N  HC2 1254   0.210   1.223  56.051 -0.6206 -0.2033 -1.0223
   74C4H9N  CT3 1255   0.005   1.238  56.125 -0.6275 -0.2105  0.2367
   74C4H9N  HC3 1256  20.482   1.171  56.153 -0.1364 -0.4756  1.0409
   74C4H9N  HC4 1257  20.522   1.294  56.041 -1.3671 -0.8747  0.1556
   74C4H9N  HC5 1258   0.024   1.317  56.197 -0.4579  1.0091 -1.1182
   75C4H9N   O1 1259   0.192   0.774  55.176  0.3288 -0.0323  0.5336
   75C4H9N  OH1 1260   0.412   0.864  54.825 -0.2110  0.8657 -0.0133
   75C4H9N  HO1 1261   0.408   0.807  54.748  0.1082  1.0408 -0.1556
   75C4H9N   O2 1262   0.380   0.801  55.271 -0.2729 -0.0382  0.0860
   75C4H9N  N41 1263   0.487   0.959  55.065 -0.2908 -0.7778  0.2125
   75C4H9N   H1 1264   0.564   0.898  55.098  1.1833  1.5291  1.1848
   75C4H9N   H2 1265   0.486   1.040  55.129  0.1377  0.7160 -1.6374
   75C4H9N   H3 1266   0.515   1.002  54.976 -5.4993 -0.6509 -1.5290
   75C4H9N  CT1 1267   0.359   0.889  55.048 -0.2361  0.6779  0.0933
   75C4H9N  HC1 1268   0.276   0.955  55.026 -1.1584  0.4575  2.7524
   75C4H9N   C1 1269   0.311   0.807  55.171  0.2615 -0.1196 -0.3216
   75C4H9N  CT2 1270   0.373   0.788  54.934  0.9115 -0.3133 -0.1049
   75C4H9N  HC2 1271   0.453   0.715  54.944 -0.1431 -1.6379 -1.1193
   75C4H9N  CT3 1272   0.245   0.713  54.885  0.3490  0.3093 -0.5389
   75C4H9N  HC3 1273   0.164   0.784  54.872 -0.1236  0.0140  0.6931
   75C4H9N  HC4 1274   0.210   0.649  54.967 -2.6414  0.5663 -1.5777
   75C4H9N  HC5 1275   0.266   0.646  54.801  0.5293 -1.9694  1.2636
   76C4H9N   O1 1276   0.580   1.518  55.862 -0.0457 -0.2118  0.0188
   76C4H9N  OH1 1277   0.339   1.482  55.513  0.6361  0.6521 -0.2585
   76C4H9N  HO1 1278   0.316   1.544  55.443  0.6239  1.1376  0.1740
   76C4H9N   O2 1279   0.382   1.523  55.945 -0.0753 -0.4642 -0.1758
   76C4H9N  N41 1280   0.294   1.362  55.757  0.5233  0.4324  0.3033
   76C4H9N   H1 1281   0.217   1.428  55.777 -0.0482 -0.0759 -0.1906
   76C4H9N   H2 1282   0.310   1.300  55.838  1.2334 -0.9056 -0.8356
   76C4H9N   H3 1283   0.272   1.303  55.675  4.0656 -0.3828 -0.1301
   76C4H9N  CT1 1284   0.419   1.436  55.729  0.4800  0.1846 -0.6765
   76C4H9N  HC1 1285   0.499   1.367  55.703  0.5249 -0.0924  0.1773
   76C4H9N   C1 1286   0.458   1.511  55.851 -1.1253 -0.1321  0.2186
   76C4H9N  CT2 1287   0.408   1.541  55.623 -0.2780  1.0793 -0.0386
   76C4H9N  HC2 1288   0.344   1.618  55.666  1.8625  0.9078  3.7259
   76C4H9N  CT3 1289   0.534   1.615  55.580 -0.0286 -0.4386  0.4953
   76C4H9N  HC3 1290   0.498   1.686  55.505  1.7241 -3.0703 -2.9606
   76C4H9N  HC4 1291   0.599   1.545  55.527  0.6330 -0.7009  1.6320
   76C4H9N  HC5 1292   0.588   1.677  55.651  1.2011  0.7678 -1.4224
   77C4H9N   O1 1293   0.354   1.180  56.574  0.1193 -0.5223  0.0718
   77C4H9N  OH1 1294   0.060   1.230  56.893 -0.0133 -0.1044 -0.0480
   77C4H9N  HO1 1295   0.072   1.183  56.976 -0.1730  0.8616  0.5280
   77C4H9N   O2 1296   0.174   1.198  56.444  0.0672 -0.2649  0.1632
   77C4H9N  N41 1297   0.018   1.333  56.644 -0.0633 -0.2892 -0.1369
   77C4H9N   H1 1298  20.521   1.264  56.594 -1.8100  1.3754 -0.5248
   77C4H9N   H2 1299   0.033   1.416  56.584  1.2841 -0.4842 -0.0929
   77C4H9N   H3 1300  20.529   1.362  56.731 -0.0098  1.0248 -0.5250
   77C4H9N  CT1 1301   0.156   1.274  56.676  0.5887  0.3771  0.3020
   77C4H9N  HC1 1302   0.218   1.353  56.718  3.0709 -1.6674  0.6793
   77C4H9N   C1 1303   0.235   1.209  56.556 -0.5597 -0.6242  0.2589
   77C4H9N  CT2 1304   0.133   1.168  56.790 -0.1239 -0.1921  1.2891
   77C4H9N  HC2 1305   0.078   1.084  56.748  1.4046 -0.1929 -0.7958
   77C4H9N  CT3 1306   0.264   1.113  56.844 -0.0329  0.3725 -0.5270
   77C4H9N  HC3 1307   0.245   1.056  56.935  0.6187 -1.2688 -1.3917
   77C4H9N  HC4 1308   0.340   1.185  56.875 -1.0417  0.6248  1.3907
   77C4H9N  HC5 1309   0.297   1.035  56.775 -0.5299  0.5635 -0.9831
   78C4H9N   O1 1310  20.465   1.143  57.241  0.2342 -0.3381  0.0453
   78C4H9N  OH1 1311   0.157   1.081  57.579 -0.2135 -0.3245  0.2592
   78C4H9N  HO1 1312   0.155   1.149  57.647 -1.0398  1.6406 -1.6697
   78C4H9N   O2 1313   0.102   1.142  57.142 -0.8894 -0.0691  0.0111
   78C4H9N  N41 1314   0.201   0.969  57.337  0.4107 -0.6550  0.0609
   78C4H9N   H1 1315   0.287   1.011  57.298  2.1081 -2.8697  1.2575
   78C4H9N   H2 1316   0.176   0.888  57.277 -2.0613 -0.3171  0.5622
   78C4H9N   H3 1317   0.225   0.925  57.428  0.1547  0.1387  0.5238
   78C4H9N  CT1 1318   0.085   1.054  57.361  0.4365 -0.1176 -0.6993
   78C4H9N  HC1 1319   0.010   0.982  57.394 -0.0147  1.8910  2.9109
   78C4H9N   C1 1320   0.024   1.119  57.236  0.8620 -0.2357  0.1070
   78C4H9N  CT2 1321   0.117   1.159  57.469 -0.3679  0.9905  0.2505
   78C4H9N  HC2 1322   0.200   1.224  57.440  0.3158 -0.5232 -1.2566
   78C4H9N  CT3 1323  20.555   1.237  57.525 -0.1750 -0.6790 -0.1125
   78C4H9N  HC3 1324  20.503   1.288  57.443  1.1408  0.1578 -0.4367
   78C4H9N  HC4 1325   0.022   1.305  57.606 -0.1208 -1.0000  0.1403
   78C4H9N  HC5 1326  20.481   1.166  57.563 -0.8798  0.4001  0.5910
   79C4H9N   O1 1327   0.167   0.838  56.544  0.4628  0.6439 -0.0651
   79C4H9N  OH1 1328   0.413   0.875  56.200 -0.0857  0.2133  0.1380
   79C4H9N  HO1 1329   0.420   0.810  56.130  0.5442 -0.4744  0.8250
   79C4H9N   O2 1330   0.364   0.800  56.623  0.3246 -0.8429  0.1925
   79C4H9N  N41 1331   0.483   0.979  56.439 -0.1706  0.3823 -0.0449
   79C4H9N   H1 1332   0.560   0.924  56.481 -0.0868  1.5109  1.2857
   79C4H9N   H2 1333   0.468   1.055  56.507 -2.2737  1.4656 -1.6788
   79C4H9N   H3 1334   0.523   1.019  56.353  1.9192 -1.1564  0.1574
   79C4H9N  CT1 1335   0.353   0.907  56.418 -0.5524  0.0997 -0.1187
   79C4H9N  HC1 1336   0.293   0.991  56.383 -0.6873  0.6956  1.5080
   79C4H9N   C1 1337   0.289   0.851  56.542 -0.6380  0.3311  0.0289
   79C4H9N  CT2 1338   0.359   0.803  56.306  1.2624 -0.7182  0.4923
   79C4H9N  HC2 1339   0.427   0.724  56.337  2.4300 -1.1395 -2.9301
   79C4H9N  CT3 1340   0.225   0.752  56.258  0.8178  0.3352  0.6119
   79C4H9N  HC3 1341   0.143   0.823  56.244  0.6023  0.2676  1.5213
   79C4H9N  HC4 1342   0.192   0.687  56.339  0.5860  0.0957  0.3328
   79C4H9N  HC5 1343   0.249   0.686  56.174 -0.7333  0.5700 -0.0407
   80C4H9N   O1 1344   0.586   1.515  57.236 -0.6775 -0.6691  0.0440
   80C4H9N  OH1 1345   0.385   1.435  56.888  0.4969 -0.1920  0.0813
   80C4H9N  HO1 1346   0.364   1.482  56.807 -0.3924  1.4853  1.2583
   80C4H9N   O2 1347   0.383   1.514  57.327  0.8594 -0.5033  0.1252
   80C4H9N  N41 1348   0.283   1.350  57.126  0.3524  0.6013 -0.0210
   80C4H9N   H1 1349   0.199   1.408  57.141  0.2518  0.0172  1.7502
   80C4H9N   H2 1350   0.276   1.285  57.205  2.9070  1.1599  0.7068
   80C4H9N   H3 1351   0.256   1.298  57.041  0.5772 -0.4572  0.5570
   80C4H9N  CT1 1352   0.416   1.417  57.111  0.1762  0.0636 -0.7132
   80C4H9N  HC1 1353   0.486   1.335  57.091 -1.2664 -1.3838  0.0310
   80C4H9N   C1 1354   0.466   1.484  57.238 -0.3452  0.0667  0.3114
   80C4H9N  CT2 1355   0.419   1.517  56.993 -0.2530  0.8938  0.6577
   80C4H9N  HC2 1356   0.337   1.588  57.010 -0.3616  1.1294 -0.8449
   80C4H9N  CT3 1357   0.550   1.589  56.948  0.4666 -0.3742 -0.1019
   80C4H9N  HC3 1358   0.577   1.670  57.016  1.7789 -0.0865 -0.9498
   80C4H9N  HC4 1359   0.532   1.623  56.846 -1.2973 -0.3280  0.2047
   80C4H9N  HC5 1360   0.624   1.509  56.950 -0.1817 -1.0448 -1.7549
   81C4H9N   O1 1361   0.338   1.201  57.911 -0.2976  0.4919 -0.2758
   81C4H9N  OH1 1362   0.106   1.229  58.269 -0.4799  0.0094  0.6920
   81C4H9N  HO1 1363   0.100   1.166  58.341 -0.4418 -1.3829 -0.5059
   81C4H9N   O2 1364   0.146   1.205  57.815 -0.2434  0.0787  0.4955
   81C4H9N  N41 1365   0.044   1.362  58.028 -0.3004 -0.3819  0.1692
   81C4H9N   H1 1366  20.523   1.303  58.001 -0.1777  0.6845 -2.7365
   81C4H9N   H2 1367   0.053   1.440  57.961 -1.9117  1.0979  1.6493
   81C4H9N   H3 1368   0.028   1.402  58.122  0.0718  0.4670 -0.1204
   81C4H9N  CT1 1369   0.165   1.277  58.040 -0.6371 -0.1457 -0.1124
   81C4H9N  HC1 1370   0.238   1.354  58.068 -0.1216  0.3331 -2.6307
   81C4H9N   C1 1371   0.218   1.220  57.912 -0.4271  0.3239  0.4884
   81C4H9N  CT2 1372   0.154   1.169  58.150 -0.2633 -0.2365  0.2370
   81C4H9N  HC2 1373   0.088   1.090  58.115  0.0687 -1.2082  1.7660
   81C4H9N  CT3 1374   0.287   1.109  58.191 -0.5737  0.4344 -0.3743
   81C4H9N  HC3 1375   0.277   1.047  58.281  0.4365  3.1170  1.6447
   81C4H9N  HC4 1376   0.348   1.193  58.223  0.9018 -1.5334  2.2071
   81C4H9N  HC5 1377   0.327   1.045  58.113  1.2252 -0.7826  1.4920
   82C4H9N   O1 1378  20.460   1.124  58.593  0.0636  0.1717  0.2041
   82C4H9N  OH1 1379   0.124   1.063  58.940  0.4191  0.2308  0.4661
   82C4H9N  HO1 1380   0.139   1.131  59.007 -0.8520  0.9316  0.0628
   82C4H9N   O2 1381   0.096   1.115  58.502  0.3470  0.0900 -0.0857
   82C4H9N  N41 1382   0.208   0.961  58.701  0.2802 -0.2675  0.1620
   82C4H9N   H1 1383   0.272   1.032  58.661 -0.4723 -0.0589 -0.6941
   82C4H9N   H2 1384   0.214   0.885  58.631  2.8746  0.2459 -0.2029
   82C4H9N   H3 1385   0.251   0.930  58.789 -0.6798 -0.4174  0.5826
   82C4H9N  CT1 1386   0.077   1.023  58.718 -0.7401  0.3484 -0.0831
   82C4H9N  HC1 1387   0.014   0.937  58.737 -1.2002  0.7507  0.2236
   82C4H9N   C1 1388   0.018   1.086  58.592  0.5964  0.5779 -0.7323
   82C4H9N  CT2 1389   0.092   1.127  58.826 -0.0303  0.1861 -0.2969
   82C4H9N  HC2 1390   0.172   1.197  58.806 -0.5185  0.6907 -0.4999
   82C4H9N  CT3 1391  20.534   1.201  58.889 -0.0991  0.1806  0.4001
   82C4H9N  HC3 1392  20.485   1.273  58.824  2.1398  0.6196 -0.8368
   82C4H9N  HC4 1393   0.013   1.272  58.962 -0.4802  0.8557 -0.0557
   82C4H9N  HC5 1394  20.462   1.135  58.938  0.9991 -2.5530 -1.5465
   83C4H9N   O1 1395   0.174   0.815  57.928  0.2585 -0.0347  0.7996
   83C4H9N  OH1 1396   0.426   0.831  57.569  0.1749 -0.0775 -0.1222
   83C4H9N  HO1 1397   0.412   0.763  57.503  2.2343 -0.4703 -0.2028
   83C4H9N   O2 1398   0.371   0.822  58.006 -0.6100 -0.2597  0.6570
   83C4H9N  N41 1399   0.471   0.966  57.813  0.4873 -0.0795 -0.1154
   83C4H9N   H1 1400   0.544   0.899  57.844 -0.2928 -0.7363  0.3228
   83C4H9N   H2 1401   0.449   1.038  57.883  2.1505 -1.0212  1.4252
   83C4H9N   H3 1402   0.506   1.011  57.727  0.2245  1.4984  0.5848
   83C4H9N  CT1 1403   0.349   0.889  57.786  0.2248  0.5486 -0.2370
   83C4H9N  HC1 1404   0.275   0.959  57.749  0.1669  0.6893  0.1459
   83C4H9N   C1 1405   0.296   0.827  57.906 -0.0182 -0.0783  0.6946
   83C4H9N  CT2 1406   0.375   0.779  57.685 -0.2091  0.1596  0.7318
   83C4H9N  HC2 1407   0.444   0.709  57.732 -1.7251 -2.3660 -0.6946
   83C4H9N  CT3 1408   0.252   0.706  57.630  0.2042  0.0877  0.0836
   83C4H9N  HC3 1409   0.269   0.651  57.538  1.0892  0.7481 -0.1526
   83C4H9N  HC4 1410   0.178   0.785  57.622 -0.4498 -0.4214  0.9965
   83C4H9N  HC5 1411   0.224   0.636  57.710 -2.6936  0.3055 -0.6862
   84C4H9N   O1 1412   0.584   1.499  58.610  0.1133  0.7351 -0.1973
   84C4H9N  OH1 1413   0.351   1.478  58.247 -0.1256 -0.2288 -0.0137
   84C4H9N  HO1 1414   0.332   1.557  58.196  1.3064 -0.6872 -1.3014
   84C4H9N   O2 1415   0.379   1.519  58.683  0.1744 -0.1814  0.6296
   84C4H9N  N41 1416   0.278   1.357  58.486 -0.0132  0.4953  0.2223
   84C4H9N   H1 1417   0.214   1.422  58.534  1.3544  0.8023  1.6807
   84C4H9N   H2 1418   0.284   1.271  58.543 -0.7014 -0.0498 -0.5150
   84C4H9N   H3 1419   0.254   1.327  58.390  1.4991 -2.1732  0.6101
   84C4H9N  CT1 1420   0.413   1.426  58.476  0.2812  0.1090 -0.1098
   84C4H9N  HC1 1421   0.486   1.357  58.433 -2.4633 -1.0035 -3.2407
   84C4H9N   C1 1422   0.466   1.483  58.602  0.3178 -0.3368 -0.2719
   84C4H9N  CT2 1423   0.408   1.531  58.369 -0.3923 -0.4121  0.0731
   84C4H9N  HC2 1424   0.344   1.613  58.400 -0.4043 -0.1776 -0.5785
   84C4H9N  CT3 1425   0.545   1.602  58.338  0.1939 -0.2443 -0.5434
   84C4H9N  HC3 1426   0.523   1.679  58.264 -0.4367 -0.6796 -0.8064
   84C4H9N  HC4 1427   0.610   1.535  58.282  0.0810  0.9968 -2.1841
   84C4H9N  HC5 1428   0.588   1.666  58.416 -0.2187 -0.1317 -0.4084
   85C4H9N   O1 1429   0.345   1.197  59.270 -0.2153 -0.0892  0.4059
   85C4H9N  OH1 1430   0.131   1.261  59.633 -0.3074  0.3754 -0.0230
   85C4H9N  HO1 1431   0.101   1.196  59.698  0.6898 -0.2868 -0.2156
   85C4H9N   O2 1432   0.145   1.175  59.199  0.5960  0.0645 -0.7008
   85C4H9N  N41 1433   0.050   1.343  59.389  0.3493  0.4471  0.0414
   85C4H9N   H1 1434  20.542   1.271  59.359 -0.5453  1.1091  0.4533
   85C4H9N   H2 1435   0.057   1.419  59.319 -2.8366  0.0762 -0.7214
   85C4H9N   H3 1436   0.016   1.390  59.474 -1.4286 -2.6577  1.1435
   85C4H9N  CT1 1437   0.180   1.278  59.408 -0.3818  0.0614  0.4338
   85C4H9N  HC1 1438   0.250   1.358  59.433 -0.4500  0.6776 -1.3304
   85C4H9N   C1 1439   0.225   1.198  59.290 -0.7259 -0.3300  0.0409
   85C4H9N  CT2 1440   0.169   1.181  59.528  0.4085  0.2127 -0.1851
   85C4H9N  HC2 1441   0.085   1.115  59.509 -1.4069  2.3641  0.0727
   85C4H9N  CT3 1442   0.285   1.103  59.570  0.1071  0.4740  0.7493
   85C4H9N  HC3 1443   0.260   1.069  59.670 -1.4478 -1.6718 -0.3175
   85C4H9N  HC4 1444   0.370   1.170  59.574 -0.8149  1.8735 -1.6434
   85C4H9N  HC5 1445   0.301   1.015  59.507  0.4419  0.9791  0.1217
   86C4H9N   O1 1446  20.467   1.140  59.937  0.3386  0.0817  0.4491
   86C4H9N  OH1 1447   0.127   1.102  60.289  0.0662  0.1541 -0.1046
   86C4H9N  HO1 1448   0.144   1.169  60.355 -0.0813  0.7163 -0.6306
   86C4H9N   O2 1449   0.102   1.138  59.865 -0.4435  0.3191 -0.5671
   86C4H9N  N41 1450   0.201   0.973  60.062 -0.4628  0.1805  0.3437
   86C4H9N   H1 1451   0.280   1.031  60.029 -0.7699  0.9326  0.9171
   86C4H9N   H2 1452   0.191   0.892  59.999  2.9182  0.4019 -0.5930
   86C4H9N   H3 1453   0.223   0.937  60.156 -2.1709  0.4049  0.8393
   86C4H9N  CT1 1454   0.077   1.051  60.071  1.0659 -0.0975  0.1817
   86C4H9N  HC1 1455  20.556   0.989  60.112 -0.5452  1.4477 -0.5729
   86C4H9N   C1 1456   0.024   1.105  59.945 -0.0042  0.4911  0.2159
   86C4H9N  CT2 1457   0.088   1.168  60.171  0.3973  0.3201 -0.2619
   86C4H9N  HC2 1458   0.175   1.232  60.155  1.4038 -0.8164  0.5281
   86C4H9N  CT3 1459  20.527   1.238  60.226  0.7172 -0.0820 -0.1145
   86C4H9N  HC3 1460  20.459   1.273  60.149 -2.4952 -1.0019  2.1427
   86C4H9N  HC4 1461  20.551   1.329  60.280  0.8706 -1.3775  2.0776
   86C4H9N  HC5 1462  20.459   1.178  60.287 -0.0574  0.7971 -0.1006
   87C4H9N   O1 1463   0.156   0.816  59.275 -0.4755  0.0770 -0.0808
   87C4H9N  OH1 1464   0.413   0.850  58.930 -0.6598  0.0257 -0.0083
   87C4H9N  HO1 1465   0.456   0.781  58.878 -0.3601  0.7310 -0.7063
   87C4H9N   O2 1466   0.353   0.793  59.360 -0.2816 -0.4143 -0.2046
   87C4H9N  N41 1467   0.475   0.963  59.178 -0.0253 -0.0696  0.2707
   87C4H9N   H1 1468   0.551   0.907  59.220 -0.6268 -0.7664  0.4402
   87C4H9N   H2 1469   0.458   1.048  59.234 -2.2861 -0.2648 -0.0671
   87C4H9N   H3 1470   0.515   1.001  59.090 -0.0218 -1.5182 -0.3717
   87C4H9N  CT1 1471   0.344   0.894  59.144 -0.2935 -0.0187 -0.2846
   87C4H9N  HC1 1472   0.275   0.971  59.110 -0.7099  0.3450  1.3717
   87C4H9N   C1 1473   0.279   0.831  59.269 -0.5076  0.3346  0.7764
   87C4H9N  CT2 1474   0.352   0.784  59.042  0.2863  0.4374  0.2679
   87C4H9N  HC2 1475   0.421   0.704  59.069  2.2478  1.7561 -0.6993
   87C4H9N  CT3 1476   0.227   0.716  58.980 -0.3575 -0.1236  0.0269
   87C4H9N  HC3 1477   0.158   0.784  58.931 -0.8463  0.1197  1.0499
   87C4H9N  HC4 1478   0.160   0.666  59.049 -0.7539 -0.1437 -0.3733
   87C4H9N  HC5 1479   0.259   0.649  58.900 -1.2600 -0.8955  0.3113
   88C4H9N   O1 1480   0.612   1.488  59.934 -0.2062 -0.6619  0.0407
   88C4H9N  OH1 1481   0.382   1.488  59.605  0.5443  0.3648  0.1117
   88C4H9N  HO1 1482   0.375   1.549  59.531  3.0032  1.0563  0.4303
   88C4H9N   O2 1483   0.424   1.501  60.039 -0.4048  0.8514 -0.0489
   88C4H9N  N41 1484   0.290   1.354  59.837 -0.0241  0.5510  0.2284
   88C4H9N   H1 1485   0.230   1.421  59.888  1.3255  1.4242  0.6930
   88C4H9N   H2 1486   0.296   1.267  59.893 -3.1293 -1.5381 -2.4999
   88C4H9N   H3 1487   0.252   1.334  59.743  0.1637 -0.1813  0.3027
   88C4H9N  CT1 1488   0.427   1.421  59.820 -0.6103  0.2096  0.6697
   88C4H9N  HC1 1489   0.490   1.347  59.770 -2.3594 -0.6129 -0.3791
   88C4H9N   C1 1490   0.493   1.463  59.948  0.7265  0.0365  0.5176
   88C4H9N  CT2 1491   0.427   1.538  59.727 -0.7944 -0.3417 -0.0469
   88C4H9N  HC2 1492   0.359   1.609  59.774 -0.6513  0.4743 -1.0520
   88C4H9N  CT3 1493   0.560   1.608  59.691 -0.1998 -0.7224  0.2438
   88C4H9N  HC3 1494   0.550   1.698  59.631  0.6142 -1.5690 -1.1872
   88C4H9N  HC4 1495   0.636   1.539  59.655  1.1601  0.1318  1.4040
   88C4H9N  HC5 1496   0.602   1.656  59.780  0.0766 -1.4003  0.4858
   89C4H9N   O1 1497   0.360   1.190  60.629  0.3455 -0.3109 -0.3655
   89C4H9N  OH1 1498   0.099   1.251  60.974  0.3481  0.1525 -0.0792
   89C4H9N  HO1 1499   0.082   1.197  61.051  2.6731 -0.0246  0.3558
   89C4H9N   O2 1500   0.168   1.194  60.539 -0.0121  0.6191  0.8363
   89C4H9N  N41 1501   0.044   1.352  60.730  0.4013 -0.1257  0.5357
   89C4H9N   H1 1502  20.535   1.287  60.687  1.3990 -0.4384 -0.6236
   89C4H9N   H2 1503   0.065   1.427  60.662 -3.4513  1.1242  0.5572
   89C4H9N   H3 1504   0.017   1.400  60.817  0.7029 -0.7759  0.9864
   89C4H9N  CT1 1505   0.172   1.276  60.756 -0.8289 -0.2691 -0.5300
   89C4H9N  HC1 1506   0.241   1.352  60.793  2.1194 -2.2241 -1.7833
   89C4H9N   C1 1507   0.239   1.207  60.636  0.1045  1.0697  0.3375
   89C4H9N  CT2 1508   0.157   1.170  60.871  1.1988 -0.2407  0.6527
   89C4H9N  HC2 1509   0.086   1.092  60.844 -0.5461  0.9464  1.7140
   89C4H9N  CT3 1510   0.284   1.104  60.928  0.1804 -0.4179  0.3368
   89C4H9N  HC3 1511   0.366   1.176  60.926  0.4298 -0.7238 -1.4411
   89C4H9N  HC4 1512   0.306   1.020  60.861 -1.5568 -0.8799  0.3267
   89C4H9N  HC5 1513   0.277   1.070  61.032 -0.5660  1.2081  0.8213
   90C4H9N   O1 1514  20.475   1.129  61.303  0.7105 -0.1510 -0.3327
   90C4H9N  OH1 1515   0.144   1.079  61.656  0.2999 -0.0301 -0.5361
   90C4H9N  HO1 1516   0.152   1.140  61.729 -0.8214 -0.3285 -0.1497
   90C4H9N   O2 1517   0.111   1.124  61.218  0.3852 -0.4431  0.3392
   90C4H9N  N41 1518   0.214   0.981  61.421 -0.0757  0.5065  0.3302
   90C4H9N   H1 1519   0.283   1.044  61.376  0.5010 -0.2603  0.1391
   90C4H9N   H2 1520   0.214   0.897  61.362  0.7476 -1.0110  2.4224
   90C4H9N   H3 1521   0.243   0.958  61.518  0.0561  0.2330  0.2239
   90C4H9N  CT1 1522   0.086   1.054  61.438 -0.1500 -0.2308  0.5882
   90C4H9N  HC1 1523   0.012   0.982  61.472 -0.7359 -0.4767 -1.1860
   90C4H9N   C1 1524   0.037   1.110  61.310  0.9382  0.1536 -0.6025
   90C4H9N  CT2 1525   0.106   1.158  61.549 -0.1026  0.0770 -0.4874
   90C4H9N  HC2 1526   0.186   1.228  61.524 -1.8165  1.8202 -1.2180
   90C4H9N  CT3 1527  20.541   1.230  61.579 -0.4444  0.1063  0.7053
   90C4H9N  HC3 1528  20.551   1.283  61.674 -1.2552  1.5294  0.0043
   90C4H9N  HC4 1529  20.452   1.169  61.566 -1.3129  1.8100 -1.5837
   90C4H9N  HC5 1530  20.545   1.318  61.515  0.9802  0.2622  0.9805
   91C4H9N   O1 1531   0.150   0.810  60.625  0.0344 -0.1105  0.4775
   91C4H9N  OH1 1532   0.405   0.861  60.286  0.0682 -0.5523  0.7894
   91C4H9N  HO1 1533   0.393   0.808  60.207 -0.3398 -0.3033  0.6840
   91C4H9N   O2 1534   0.346   0.828  60.710  0.2678 -0.3670 -0.7741
   91C4H9N  N41 1535   0.468   0.967  60.520  0.2204 -0.1384 -0.2625
   91C4H9N   H1 1536   0.539   0.899  60.554  0.0315  0.5264  1.5416
   91C4H9N   H2 1537   0.460   1.044  60.589  0.3625 -0.6515  0.3344
   91C4H9N   H3 1538   0.511   1.000  60.432  2.5301 -0.7055  0.6083
   91C4H9N  CT1 1539   0.334   0.902  60.493  0.1581  0.5066 -0.3836
   91C4H9N  HC1 1540   0.264   0.976  60.456  0.9900  1.3982 -0.2141
   91C4H9N   C1 1541   0.269   0.837  60.614 -0.6370  0.1657 -0.5199
   91C4H9N  CT2 1542   0.353   0.793  60.390 -0.0625  0.7528  0.1187
   91C4H9N  HC2 1543   0.428   0.719  60.415 -1.0883 -0.6724 -0.9403
   91C4H9N  CT3 1544   0.226   0.725  60.329 -0.6435 -0.0387  0.2793
   91C4H9N  HC3 1545   0.254   0.660  60.246 -0.7802  2.4449 -1.7790
   91C4H9N  HC4 1546   0.167   0.810  60.295 -0.2231  0.4410  0.7626
   91C4H9N  HC5 1547   0.167   0.676  60.407  0.4564  1.3730  2.0310
   92C4H9N   O1 1548   0.595   1.520  61.319  0.5340  0.1078 -0.1917
   92C4H9N  OH1 1549   0.358   1.478  60.971 -0.2850  0.1525  0.4069
   92C4H9N  HO1 1550   0.344   1.546  60.904  2.1400  0.0126 -0.2946
   92C4H9N   O2 1551   0.403   1.524  61.410 -0.4075 -0.1923 -0.5729
   92C4H9N  N41 1552   0.289   1.359  61.208  0.3789  0.7293 -0.3507
   92C4H9N   H1 1553   0.218   1.426  61.241 -0.0852  0.5767 -1.0332
   92C4H9N   H2 1554   0.298   1.283  61.278  1.8095  0.0750 -1.2119
   92C4H9N   H3 1555   0.256   1.328  61.115 -0.6427 -0.4096  0.3828
   92C4H9N  CT1 1556   0.422   1.422  61.197 -0.3595 -0.5460  0.3133
   92C4H9N  HC1 1557   0.489   1.342  61.165  0.9087  0.2855  0.8534
   92C4H9N   C1 1558   0.478   1.477  61.320 -0.3607  0.2489  0.3819
   92C4H9N  CT2 1559   0.416   1.534  61.090  0.2784  0.2662  0.3183
   92C4H9N  HC2 1560   0.342   1.609  61.117  2.6931  2.4937  1.0163
   92C4H9N  CT3 1561   0.537   1.605  61.040 -0.0735 -0.2711 -0.0785
   92C4H9N  HC3 1562   0.618   1.541  61.076  0.2944 -1.9146 -3.6503
   92C4H9N  HC4 1563   0.544   1.697  61.098 -0.2378  1.2518 -2.4044
   92C4H9N  HC5 1564   0.528   1.633  60.936 -0.0377  1.4848  0.3744
   93C4H9N   O1 1565   0.334   1.191  62.003 -0.1591  0.1959 -0.7732
   93C4H9N  OH1 1566   0.095   1.267  62.340 -0.1210 -0.0928  0.1735
   93C4H9N  HO1 1567   0.067   1.208  62.410  0.6479  0.1732  0.7048
   93C4H9N   O2 1568   0.147   1.204  61.894  0.1659  0.0762 -0.5567
   93C4H9N  N41 1569   0.032   1.363  62.084  0.8402 -0.2205 -0.1577
   93C4H9N   H1 1570  20.519   1.300  62.047  0.3009 -1.7427  3.3103
   93C4H9N   H2 1571   0.046   1.449  62.028  3.7416  0.0846  0.9473
   93C4H9N   H3 1572  20.552   1.406  62.169 -0.5322  1.4412 -1.6028
   93C4H9N  CT1 1573   0.161   1.299  62.112 -0.3184 -0.3011  0.8364
   93C4H9N  HC1 1574   0.228   1.381  62.134 -0.7542  0.3786 -0.2951
   93C4H9N   C1 1575   0.217   1.224  61.995  0.2150  0.0356 -0.0471
   93C4H9N  CT2 1576   0.136   1.196  62.226  0.0491 -0.1320  0.2481
   93C4H9N  HC2 1577   0.059   1.127  62.190  1.3476 -0.7208 -1.4359
   93C4H9N  CT3 1578   0.240   1.106  62.286 -0.3445 -0.0685 -0.2422
   93C4H9N  HC3 1579   0.330   1.167  62.277 -0.6413  0.2328 -1.2188
   93C4H9N  HC4 1580   0.247   1.020  62.220 -0.7393  0.1370 -0.5599
   93C4H9N  HC5 1581   0.221   1.085  62.391 -1.9286  1.0904 -0.2723
   94C4H9N   O1 1582  20.483   1.109  62.646  0.9450  0.3273 -0.4770
   94C4H9N  OH1 1583   0.129   1.084  63.032 -0.1222 -0.6942  0.1964
   94C4H9N  HO1 1584   0.148   1.149  63.100 -2.6782 -0.1368  0.4284
   94C4H9N   O2 1585   0.130   1.165  62.607  0.6236 -0.0266  0.2419
   94C4H9N  N41 1586   0.201   0.965  62.802 -0.8372  0.7655 -0.0260
   94C4H9N   H1 1587   0.281   1.017  62.762 -0.7317  0.0114 -0.8101
   94C4H9N   H2 1588   0.193   0.882  62.741 -0.6271  0.3829  0.4627
   94C4H9N   H3 1589   0.221   0.936  62.899 -0.5230  0.0672 -0.2951
   94C4H9N  CT1 1590   0.075   1.049  62.810 -0.0356  0.1104  0.0267
   94C4H9N  HC1 1591  20.549   0.985  62.836 -1.3155  1.2608 -1.2725
   94C4H9N   C1 1592   0.043   1.113  62.678  0.4863  0.6763  0.7053
   94C4H9N  CT2 1593   0.091   1.157  62.911 -0.1794  0.0813 -0.2056
   94C4H9N  HC2 1594   0.174   1.223  62.885  1.9587 -2.5812 -0.3207
   94C4H9N  CT3 1595  20.520   1.228  62.935  0.4511 -0.3483  0.6304
   94C4H9N  HC3 1596  20.450   1.163  62.986 -0.5373  1.7765  2.0218
   94C4H9N  HC4 1597  20.476   1.265  62.842  0.1402  1.3260  1.4329
   94C4H9N  HC5 1598  20.535   1.313  63.001  0.6126 -0.8393  1.2350
   95C4H9N   O1 1599   0.182   0.821  61.998 -0.0407  0.5399  0.1357
   95C4H9N  OH1 1600   0.405   0.865  61.635 -0.6696  0.2384 -0.1856
   95C4H9N  HO1 1601   0.402   0.797  61.567  0.5913 -1.0799  1.0262
   95C4H9N   O2 1602   0.377   0.798  62.078 -0.1900 -0.3693  0.1171
   95C4H9N  N41 1603   0.480   0.964  61.884 -0.2856  0.4017  0.3228
   95C4H9N   H1 1604   0.554   0.903  61.922 -0.8372 -0.4825 -0.0157
   95C4H9N   H2 1605   0.464   1.037  61.955  1.0653  1.8342 -0.8064
   95C4H9N   H3 1606   0.506   1.013  61.797 -2.7017  3.4554  1.2106
   95C4H9N  CT1 1607   0.352   0.889  61.863 -0.0633 -0.0991 -0.3502
   95C4H9N  HC1 1608   0.272   0.959  61.837 -0.5464 -0.3343  0.5107
   95C4H9N   C1 1609   0.301   0.821  61.986  0.7506 -0.4973  0.9646
   95C4H9N  CT2 1610   0.360   0.787  61.749  1.2080 -0.1421  0.0395
   95C4H9N  HC2 1611   0.434   0.709  61.769  0.7035 -0.8587 -0.8748
   95C4H9N  CT3 1612   0.229   0.720  61.712  0.1564 -0.1802  0.2978
   95C4H9N  HC3 1613   0.241   0.653  61.627 -1.3651  0.5266 -0.4859
   95C4H9N  HC4 1614   0.143   0.784  61.691 -0.0834  0.2501  2.5198
   95C4H9N  HC5 1615   0.197   0.651  61.790 -1.9837 -0.2094 -0.5853
   96C4H9N   O1 1616   0.617   1.509  62.672  0.0752 -0.2835  0.4841
   96C4H9N  OH1 1617   0.397   1.468  62.319  0.1272  0.4706 -0.2160
   96C4H9N  HO1 1618   0.408   1.537  62.253 -1.6452  0.5962 -0.4174
   96C4H9N   O2 1619   0.423   1.502  62.767 -0.3190  0.4556 -0.6365
   96C4H9N  N41 1620   0.296   1.361  62.560 -0.6766 -0.2349 -0.5634
   96C4H9N   H1 1621   0.233   1.432  62.601  2.7015  1.1988  2.4534
   96C4H9N   H2 1622   0.282   1.286  62.630 -1.1771  1.3211  1.0494
   96C4H9N   H3 1623   0.259   1.333  62.468  2.5286  1.6147 -2.4793
   96C4H9N  CT1 1624   0.436   1.421  62.548 -0.3977  0.7991 -0.1633
   96C4H9N  HC1 1625   0.494   1.336  62.511 -2.3519 -0.3535 -0.6805
   96C4H9N   C1 1626   0.496   1.474  62.674 -0.4869  0.3107 -0.0880
   96C4H9N  CT2 1627   0.434   1.527  62.441 -0.0871 -0.3191  0.2728
   96C4H9N  HC2 1628   0.358   1.602  62.464 -0.1066  0.5367 -2.4340
   96C4H9N  CT3 1629   0.566   1.585  62.390  0.6788 -0.3100 -0.3331
   96C4H9N  HC3 1630   0.625   1.509  62.339  1.8461  1.3481 -1.5645
   96C4H9N  HC4 1631   0.619   1.635  62.471 -1.2486 -1.3411  1.6097
   96C4H9N  HC5 1632   0.544   1.662  62.316 -1.1082 -0.8295 -0.3596
   97C4H9N   O1 1633   0.358   1.176  63.343 -0.1696 -0.8068  0.0691
   97C4H9N  OH1 1634   0.111   1.216  63.698 -0.3598  0.1027  0.1616
   97C4H9N  HO1 1635   0.087   1.149  63.762 -0.5442  1.5624  1.6278
   97C4H9N   O2 1636   0.165   1.210  63.258 -0.3690 -0.3801  0.7713
   97C4H9N  N41 1637   0.054   1.344  63.469 -0.5218  0.6354 -0.8711
   97C4H9N   H1 1638  20.537   1.288  63.428  0.4417 -3.0792  2.1298
   97C4H9N   H2 1639   0.080   1.421  63.405 -0.5689  0.5232 -1.0236
   97C4H9N   H3 1640   0.039   1.382  63.563  0.4251 -1.5911  0.2072
   97C4H9N  CT1 1641   0.175   1.254  63.486 -0.0508 -0.4949 -0.1052
   97C4H9N  HC1 1642   0.258   1.318  63.516  0.3221 -0.3216 -1.4965
   97C4H9N   C1 1643   0.238   1.197  63.358  0.4323  0.3844  0.2219
   97C4H9N  CT2 1644   0.153   1.146  63.591 -0.2323  0.2354  0.4478
   97C4H9N  HC2 1645   0.070   1.082  63.559 -0.9547  1.5556 -0.3833
   97C4H9N  CT3 1646   0.278   1.080  63.642  0.2025 -0.1874 -0.3400
   97C4H9N  HC3 1647   0.246   0.988  63.693 -1.7884  0.5501 -0.2170
   97C4H9N  HC4 1648   0.338   1.152  63.697  0.8109 -1.3188  0.4897
   97C4H9N  HC5 1649   0.344   1.048  63.561  1.4725  1.9861 -0.2006
   98C4H9N   O1 1650  20.479   1.109  64.026 -0.7410  0.2724  0.0662
   98C4H9N  OH1 1651   0.172   1.091  64.366  0.7582 -0.3055  0.3047
   98C4H9N  HO1 1652   0.169   1.159  64.434  0.9382  0.3824 -0.3770
   98C4H9N   O2 1653   0.110   1.093  63.928 -0.5387  0.1314  0.0576
   98C4H9N  N41 1654   0.224   0.961  64.144  0.2035  0.0159 -0.5382
   98C4H9N   H1 1655   0.300   1.016  64.101  0.2854 -1.2431 -2.0421
   98C4H9N   H2 1656   0.222   0.869  64.097  0.3750  0.2549 -1.0076
   98C4H9N   H3 1657   0.246   0.939  64.242 -2.5289 -1.3828 -0.1705
   98C4H9N  CT1 1658   0.096   1.030  64.160 -0.5588  0.4235 -0.6014
   98C4H9N  HC1 1659   0.031   0.952  64.198 -1.4908  0.1516 -2.6876
   98C4H9N   C1 1660   0.037   1.072  64.024  1.2914  0.3010 -0.1168
   98C4H9N  CT2 1661   0.109   1.146  64.254  0.1553  0.1457  0.1556
   98C4H9N  HC2 1662   0.179   1.221  64.216 -0.3018  1.0185  1.0129
   98C4H9N  CT3 1663  20.543   1.209  64.314  0.4735 -0.1763  0.1240
   98C4H9N  HC3 1664  20.486   1.269  64.242  0.0867 -1.9154 -1.0264
   98C4H9N  HC4 1665   0.009   1.271  64.400 -0.6229 -0.2900  0.5558
   98C4H9N  HC5 1666  20.481   1.132  64.361 -0.9622 -0.2232 -1.7947
   99C4H9N   O1 1667   0.169   0.834  63.383  0.6298  0.0131 -0.3764
   99C4H9N  OH1 1668   0.367   0.857  63.004 -0.3097 -0.5452 -0.2132
   99C4H9N  HO1 1669   0.373   0.789  62.936  1.1510 -0.3886 -0.2446
   99C4H9N   O2 1670   0.370   0.806  63.451  0.3764  0.3110 -0.7877
   99C4H9N  N41 1671   0.474   0.955  63.224 -0.1126 -0.2584  0.0977
   99C4H9N   H1 1672   0.551   0.891  63.246  1.6617  1.0785 -1.9924
   99C4H9N   H2 1673   0.485   1.029  63.296 -0.7947  1.3701 -1.4248
   99C4H9N   H3 1674   0.483   1.002  63.133 -1.0336 -0.5838 -0.1751
   99C4H9N  CT1 1675   0.335   0.891  63.229  1.0613  0.1429  0.3346
   99C4H9N  HC1 1676   0.264   0.968  63.200  0.1713 -0.9717 -0.4808
   99C4H9N   C1 1677   0.290   0.840  63.363  0.7536  0.0336 -0.4019
   99C4H9N  CT2 1678   0.322   0.788  63.119 -0.1790  0.0148  0.4121
   99C4H9N  HC2 1679   0.384   0.701  63.142  1.7879  0.7976 -1.6959
   99C4H9N  CT3 1680   0.184   0.731  63.091  0.5478  0.5517 -0.2777
   99C4H9N  HC3 1681   0.117   0.814  63.066 -1.2397  0.1168  2.8164
   99C4H9N  HC4 1682   0.142   0.676  63.176 -2.0820  0.3752 -1.6374
   99C4H9N  HC5 1683   0.181   0.665  63.005  0.1488 -0.4112  0.4700
  100C4H9N   O1 1684   0.587   1.523  64.034  0.2546  0.7462 -0.6408
  100C4H9N  OH1 1685   0.362   1.451  63.682  0.6355 -0.3006 -0.0583
  100C4H9N  HO1 1686   0.349   1.518  63.614  1.5280 -1.1394 -1.0669
  100C4H9N   O2 1687   0.394   1.480  64.118 -0.3891  0.3145  0.0435
  100C4H9N  N41 1688   0.304   1.329  63.913 -0.0134 -0.4279  0.2198
  100C4H9N   H1 1689   0.226   1.385  63.953 -0.0799  1.2618 -2.2004
  100C4H9N   H2 1690   0.311   1.253  63.983 -1.1688  1.3434  2.3396
  100C4H9N   H3 1691   0.268   1.291  63.824 -0.2253  0.5231 -0.1088
  100C4H9N  CT1 1692   0.430   1.410  63.897 -0.3500  1.3372 -0.4327
  100C4H9N  HC1 1693   0.505   1.334  63.874 -3.1892 -1.6591 -0.2209
  100C4H9N   C1 1694   0.466   1.485  64.024 -0.2821 -0.4428  0.2012
  100C4H9N  CT2 1695   0.404   1.514  63.793 -0.0906 -0.2337 -0.2287
  100C4H9N  HC2 1696   0.323   1.582  63.819  0.1448  0.0518 -0.2449
  100C4H9N  CT3 1697   0.524   1.592  63.741 -0.4618  0.4896 -0.3700
  100C4H9N  HC3 1698   0.500   1.632  63.642  0.8951  2.8880  0.2317
  100C4H9N  HC4 1699   0.605   1.520  63.729 -0.5698  0.0838  1.2245
  100C4H9N  HC5 1700   0.540   1.675  63.810  1.1513 -0.4025  0.3536
  101C4H9N   O1 1701   0.362   1.219  64.703 -0.1851 -0.6670 -0.1101
  101C4H9N  OH1 1702   0.118   1.220  65.049  0.9074  0.1017 -0.0918
  101C4H9N  HO1 1703   0.126   1.165  65.128 -0.0657 -0.8266 -0.6170
  101C4H9N   O2 1704   0.164   1.186  64.623  0.0291 -0.4730  0.3117
  101C4H9N  N41 1705   0.064   1.365  64.837 -0.1000 -0.6460  0.0550
  101C4H9N   H1 1706  20.550   1.305  64.797 -0.8894 -0.6476  1.4619
  101C4H9N   H2 1707   0.073   1.443  64.770 -1.8441 -0.2808  0.2381
  101C4H9N   H3 1708   0.038   1.405  64.929  1.1887 -2.4647  1.2562
  101C4H9N  CT1 1709   0.185   1.276  64.841 -0.7450 -0.5327 -0.1449
  101C4H9N  HC1 1710   0.268   1.334  64.880 -0.5688 -0.5118 -0.5624
  101C4H9N   C1 1711   0.240   1.226  64.710 -0.0396  0.6302 -0.0057
  101C4H9N  CT2 1712   0.160   1.159  64.937 -0.6878 -0.2022  0.3146
  101C4H9N  HC2 1713   0.078   1.096  64.902 -0.5058  0.5637 -1.4935
  101C4H9N  CT3 1714   0.277   1.071  64.982  0.3493  0.6495  0.0787
  101C4H9N  HC3 1715   0.254   1.022  65.077 -0.3933  1.4374  0.3168
  101C4H9N  HC4 1716   0.369   1.129  64.975  1.3642 -1.0420 -0.8235
  101C4H9N  HC5 1717   0.296   0.991  64.910 -0.3246 -1.2965  1.9935
  102C4H9N   O1 1718  20.487   1.122  65.384 -0.3241  0.0932 -0.7237
  102C4H9N  OH1 1719   0.149   1.093  65.752  0.6355  0.4606  0.8145
  102C4H9N  HO1 1720   0.152   1.153  65.827  0.0938 -0.5110  1.6166
  102C4H9N   O2 1721   0.132   1.116  65.312 -0.0333 -0.1968 -0.8415
  102C4H9N  N41 1722   0.229   0.978  65.520  0.7897  0.2318  0.5740
  102C4H9N   H1 1723   0.302   1.046  65.492  0.3499 -0.2057 -1.7891
  102C4H9N   H2 1724   0.227   0.901  65.451  0.4411  0.9393 -0.2167
  102C4H9N   H3 1725   0.250   0.939  65.613  2.2817  2.2181  1.1079
  102C4H9N  CT1 1726   0.090   1.045  65.528 -0.3472  0.7090  0.1994
  102C4H9N  HC1 1727   0.023   0.962  65.552 -1.8622  1.4101 -1.4594
  102C4H9N   C1 1728   0.045   1.105  65.400 -0.8837  0.1893 -0.1607
  102C4H9N  CT2 1729   0.095   1.152  65.637  0.3175  0.0254  0.0742
  102C4H9N  HC2 1730   0.160   1.235  65.610 -1.0854  0.5306 -1.7761
  102C4H9N  CT3 1731  20.517   1.197  65.685 -0.3367  0.0050  0.3404
  102C4H9N  HC3 1732  20.517   1.243  65.784  0.6598 -2.4732  1.5349
  102C4H9N  HC4 1733  20.450   1.111  65.682 -0.2829 -0.0864  1.4518
  102C4H9N  HC5 1734  20.473   1.276  65.624 -0.1467  1.2869  1.8331
  103C4H9N   O1 1735   0.179   0.806  64.733  0.5390  0.6703 -0.2281
  103C4H9N  OH1 1736   0.404   0.838  64.355  0.7920 -1.0359 -0.0996
  103C4H9N  HO1 1737   0.417   0.780  64.280 -1.2131 -1.2476 -0.2987
  103C4H9N   O2 1738   0.379   0.806  64.801  0.5824  0.1602 -0.1011
  103C4H9N  N41 1739   0.461   0.973  64.583 -0.5768 -1.0505  0.5348
  103C4H9N   H1 1740   0.547   0.925  64.614 -1.0849 -1.9841  0.5175
  103C4H9N   H2 1741   0.455   1.062  64.636 -1.2556  0.7988 -2.5587
  103C4H9N   H3 1742   0.475   1.009  64.488 -1.9176 -1.0371  0.3236
  103C4H9N  CT1 1743   0.342   0.886  64.576  0.8300  0.1046 -0.7627
  103C4H9N  HC1 1744   0.263   0.951  64.540 -0.4177 -1.2819 -0.5868
  103C4H9N   C1 1745   0.298   0.825  64.711 -0.4028  0.2919  0.1719
  103C4H9N  CT2 1746   0.363   0.774  64.466 -0.6326  0.6888 -0.7052
  103C4H9N  HC2 1747   0.449   0.718  64.502 -0.8491  0.1902 -0.9680
  103C4H9N  CT3 1748   0.244   0.684  64.442  0.1929  0.3736  0.5592
  103C4H9N  HC3 1749   0.198   0.655  64.537 -0.4093 -2.7407 -0.6271
  103C4H9N  HC4 1750   0.272   0.590  64.396  0.3979  1.6561 -2.0183
  103C4H9N  HC5 1751   0.170   0.732  64.379 -1.0093  0.3846  1.9522
  104C4H9N   O1 1752   0.605   1.528  65.400 -0.9971  0.3645 -0.2037
  104C4H9N  OH1 1753   0.373   1.463  65.039  0.5497 -0.6793  0.2558
  104C4H9N  HO1 1754   0.337   1.521  64.972  0.7003 -0.2774  0.5227
  104C4H9N   O2 1755   0.410   1.506  65.477 -0.3602  0.7167 -0.1664
  104C4H9N  N41 1756   0.312   1.343  65.273 -0.3950 -0.4021 -0.0897
  104C4H9N   H1 1757   0.243   1.406  65.317  1.5119  1.4053  0.3684
  104C4H9N   H2 1758   0.321   1.266  65.342 -1.9830  1.2374  2.0258
  104C4H9N   H3 1759   0.277   1.311  65.181 -2.7779  0.6105  0.4320
  104C4H9N  CT1 1760   0.434   1.430  65.259  0.4127 -0.0439 -0.6942
  104C4H9N  HC1 1761   0.515   1.370  65.218  1.5930  1.7338 -1.0057
  104C4H9N   C1 1762   0.485   1.500  65.383  0.4573 -0.2345  0.6043
  104C4H9N  CT2 1763   0.405   1.537  65.146 -0.9616  0.5199  0.7749
  104C4H9N  HC2 1764   0.322   1.605  65.165 -3.6097 -2.5192  0.4309
  104C4H9N  CT3 1765   0.521   1.618  65.099 -1.0947  0.0809  0.1956
  104C4H9N  HC3 1766   0.496   1.671  65.007 -0.3806 -0.1657 -0.1448
  104C4H9N  HC4 1767   0.610   1.556  65.082 -1.6463 -1.2339  1.9071
  104C4H9N  HC5 1768   0.540   1.697  65.172 -1.1901  0.6148 -0.3633
  105C4H9N   O1 1769   0.336   1.203  66.079  0.2381 -0.4031  0.7401
  105C4H9N  OH1 1770   0.073   1.226  66.426 -0.4407 -0.2301  0.3932
  105C4H9N  HO1 1771   0.074   1.152  66.488 -1.7414 -1.5799 -1.1609
  105C4H9N   O2 1772   0.138   1.208  65.999  0.5593  0.0185 -0.3994
  105C4H9N  N41 1773   0.045   1.367  66.210  0.5957 -0.6580 -0.7574
  105C4H9N   H1 1774  20.526   1.307  66.180  1.2699 -1.4083 -1.0406
  105C4H9N   H2 1775   0.071   1.434  66.136  1.7048 -0.5441 -0.2519
  105C4H9N   H3 1776   0.021   1.407  66.302 -2.2010 -1.7913 -0.9222
  105C4H9N  CT1 1777   0.169   1.283  66.221  0.5698  0.2460  0.2533
  105C4H9N  HC1 1778   0.247   1.356  66.241  1.2909  0.0334 -1.6584
  105C4H9N   C1 1779   0.216   1.220  66.094  0.8927 -0.1037 -0.5939
  105C4H9N  CT2 1780   0.145   1.171  66.319  0.5042 -0.7768 -0.1189
  105C4H9N  HC2 1781   0.082   1.101  66.264  2.2419 -2.5933  0.1528
  105C4H9N  CT3 1782   0.274   1.113  66.372 -0.5049  0.6859  0.1173
  105C4H9N  HC3 1783   0.318   1.050  66.295 -1.2100 -1.1173  1.1610
  105C4H9N  HC4 1784   0.262   1.056  66.464  3.1746 -1.0215 -0.3575
  105C4H9N  HC5 1785   0.332   1.202  66.397  0.2893  0.3736 -0.5922
  106C4H9N   O1 1786  20.484   1.128  66.764 -0.1029 -0.6642 -0.2934
  106C4H9N  OH1 1787   0.152   1.084  67.126 -0.3380  0.2690  0.7533
  106C4H9N  HO1 1788   0.164   1.158  67.185  2.9202  1.6396 -1.4371
  106C4H9N   O2 1789   0.117   1.148  66.682  0.2214  0.2076 -0.5222
  106C4H9N  N41 1790   0.225   0.964  66.873 -0.0823  0.1559 -0.1760
  106C4H9N   H1 1791   0.300   1.027  66.840 -0.2714  0.1085 -0.6976
  106C4H9N   H2 1792   0.201   0.887  66.808 -0.6917  0.8814 -0.8279
  106C4H9N   H3 1793   0.262   0.919  66.958  1.6529  0.1180 -0.9343
  106C4H9N  CT1 1794   0.097   1.047  66.895 -0.2337  0.2412  0.1159
  106C4H9N  HC1 1795   0.024   0.973  66.927  0.1487 -0.6535 -1.0488
  106C4H9N   C1 1796   0.043   1.113  66.771  0.2328 -0.1296  0.0076
  106C4H9N  CT2 1797   0.110   1.153  67.007  0.4692 -1.1946  1.0106
  106C4H9N  HC2 1798   0.187   1.226  66.980  0.1232 -0.4497  1.9857
  106C4H9N  CT3 1799  20.547   1.223  67.043 -0.5567 -0.5094 -0.0046
  106C4H9N  HC3 1800  20.557   1.260  67.145  2.3712 -2.1476  0.3766
  106C4H9N  HC4 1801  20.476   1.141  67.043  0.7771 -1.6848  0.5386
  106C4H9N  HC5 1802  20.529   1.300  66.968  1.8357 -1.3991 -1.5827
  107C4H9N   O1 1803   0.165   0.826  66.086  0.5573 -0.3137  0.2289
  107C4H9N  OH1 1804   0.429   0.821  65.740  0.3093  0.5032 -0.5832
  107C4H9N  HO1 1805   0.405   0.769  65.663 -0.6791  0.9204 -0.5630
  107C4H9N   O2 1806   0.360   0.836  66.185 -0.1742  0.2398 -0.4649
  107C4H9N  N41 1807   0.463   0.971  65.963  0.4281 -0.2872  0.0996
  107C4H9N   H1 1808   0.542   0.919  66.005 -0.7581 -2.3742 -0.2192
  107C4H9N   H2 1809   0.444   1.058  66.015 -2.5380 -0.8354 -0.0232
  107C4H9N   H3 1810   0.500   0.999  65.870  2.9928  0.7724  1.3724
  107C4H9N  CT1 1811   0.341   0.884  65.950 -0.1321 -0.0296 -0.1139
  107C4H9N  HC1 1812   0.273   0.956  65.906 -0.5569 -0.1864  0.2792
  107C4H9N   C1 1813   0.289   0.839  66.082 -0.2313  0.3440 -0.1369
  107C4H9N  CT2 1814   0.365   0.771  65.847 -0.2322  0.1244  0.2068
  107C4H9N  HC2 1815   0.433   0.697  65.888  0.2164 -0.6611 -1.9233
  107C4H9N  CT3 1816   0.236   0.717  65.788  0.5407  0.1943  0.3587
  107C4H9N  HC3 1817   0.184   0.798  65.738  1.2085 -0.5220 -1.5823
  107C4H9N  HC4 1818   0.167   0.692  65.868 -0.3813  1.4918 -0.0230
  107C4H9N  HC5 1819   0.257   0.637  65.716  2.1715  1.4475 -0.6082
  108C4H9N   O1 1820   0.594   1.518  66.792 -0.9094  0.0629 -0.2033
  108C4H9N  OH1 1821   0.345   1.474  66.424  0.8812  0.0361 -0.0268
  108C4H9N  HO1 1822   0.344   1.534  66.349 -0.1126  0.2157  0.1207
  108C4H9N   O2 1823   0.394   1.516  66.855 -0.0524 -0.1332  0.0986
  108C4H9N  N41 1824   0.303   1.350  66.655  0.3512 -0.9298  0.3384
  108C4H9N   H1 1825   0.234   1.415  66.696  0.3487 -0.0841 -0.9660
  108C4H9N   H2 1826   0.325   1.266  66.711  1.5999 -0.7664  0.1037
  108C4H9N   H3 1827   0.265   1.317  66.565  3.6805 -1.6316 -0.9117
  108C4H9N  CT1 1828   0.428   1.437  66.642  0.7400 -0.1170  0.1985
  108C4H9N  HC1 1829   0.511   1.377  66.605  0.6714  0.0396 -0.2056
  108C4H9N   C1 1830   0.477   1.503  66.769  0.6769 -0.5622  0.5019
  108C4H9N  CT2 1831   0.402   1.547  66.537  0.7041  0.4093 -0.3603
  108C4H9N  HC2 1832   0.328   1.615  66.577 -0.0655 -1.8627  2.2068
  108C4H9N  CT3 1833   0.527   1.630  66.490 -0.6277  0.7605 -0.0915
  108C4H9N  HC3 1834   0.590   1.560  66.435 -0.4533 -0.1685  1.2469
  108C4H9N  HC4 1835   0.582   1.665  66.578 -0.1544 -1.8203  0.6831
  108C4H9N  HC5 1836   0.507   1.718  66.429 -1.7382  1.3187  1.0479
  109C4H9N   O1 1837   0.339   1.167  67.467  0.0058  0.5339 -0.3078
  109C4H9N  OH1 1838   0.104   1.231  67.808 -0.0992 -0.5242 -0.5498
  109C4H9N  HO1 1839   0.100   1.173  67.884 -0.8475  1.7731  1.1968
  109C4H9N   O2 1840   0.161   1.204  67.371 -0.2920 -0.2085  0.1715
  109C4H9N  N41 1841   0.034   1.330  67.574 -0.2812 -0.6975  0.0946
  109C4H9N   H1 1842  20.521   1.261  67.551 -0.3676 -1.6321  2.9059
  109C4H9N   H2 1843   0.045   1.409  67.508  1.2277 -1.0957 -0.1634
  109C4H9N   H3 1844   0.008   1.390  67.655  0.5617  0.0028 -0.1453
  109C4H9N  CT1 1845   0.167   1.263  67.597  0.4521 -0.2501 -0.5126
  109C4H9N  HC1 1846   0.237   1.340  67.629  1.8016 -1.2748 -0.9442
  109C4H9N   C1 1847   0.228   1.209  67.472 -0.0558 -0.0287 -0.2591
  109C4H9N  CT2 1848   0.163   1.159  67.701 -0.1275 -0.5364 -0.3541
  109C4H9N  HC2 1849   0.097   1.081  67.663 -0.6806  0.0604 -0.6310
  109C4H9N  CT3 1850   0.296   1.101  67.749  0.9193 -0.7055 -0.1491
  109C4H9N  HC3 1851   0.313   1.003  67.704  1.4429 -0.5765 -0.2385
  109C4H9N  HC4 1852   0.294   1.068  67.852  0.4219  0.6176  0.2606
  109C4H9N  HC5 1853   0.372   1.174  67.722  0.3254  0.8005  2.0964
  110C4H9N   O1 1854  20.454   1.127  68.176  0.4486  0.2582  0.2666
  110C4H9N  OH1 1855   0.222   1.143  68.460  0.2672 -0.0535 -0.0003
  110C4H9N  HO1 1856   0.248   1.225  68.503 -1.9919 -1.1631  3.6714
  110C4H9N   O2 1857   0.074   1.110  68.059 -0.4452  0.6656 -0.0364
  110C4H9N  N41 1858   0.197   0.961  68.264  0.1545  0.0482  0.0622
  110C4H9N   H1 1859   0.266   1.000  68.197  0.9501 -1.5594 -0.0968
  110C4H9N   H2 1860   0.161   0.870  68.232  1.1643 -0.0661 -0.7736
  110C4H9N   H3 1861   0.245   0.944  68.354 -0.1118  1.0220  0.3807
  110C4H9N  CT1 1862   0.086   1.058  68.290  0.0101  0.4710 -0.7272
  110C4H9N  HC1 1863   0.017   1.011  68.360 -0.3750  1.0640 -0.7130
  110C4H9N   C1 1864   0.012   1.095  68.162  0.4759 -0.3027 -0.1673
  110C4H9N  CT2 1865   0.137   1.187  68.355 -0.4820  0.3555 -0.4441
  110C4H9N  HC2 1866   0.195   1.242  68.282  0.2128 -0.6289 -0.6428
  110C4H9N  CT3 1867   0.026   1.276  68.415  0.6864  0.2973  0.1148
  110C4H9N  HC3 1868  20.527   1.221  68.489 -0.9045  1.3172 -0.3629
  110C4H9N  HC4 1869  20.512   1.314  68.344  0.3605 -0.8931 -0.1950
  110C4H9N  HC5 1870   0.065   1.366  68.464 -0.4796  2.3094 -2.4856
  111C4H9N   O1 1871   0.180   0.780  67.457 -0.0418  0.3515  0.3123
  111C4H9N  OH1 1872   0.421   0.856  67.100 -0.2570  0.4658 -0.3347
  111C4H9N  HO1 1873   0.442   0.804  67.022  0.5344  0.1035  0.1088
  111C4H9N   O2 1874   0.388   0.788  67.533 -0.1576 -0.1328  0.2093
  111C4H9N  N41 1875   0.456   0.968  67.335  0.0459  0.8757 -0.3834
  111C4H9N   H1 1876   0.536   0.908  67.362 -0.6884  0.0788  0.0305
  111C4H9N   H2 1877   0.451   1.042  67.406  2.9438  1.3560 -0.6357
  111C4H9N   H3 1878   0.470   1.018  67.245 -0.4333  0.7945 -0.5111
  111C4H9N  CT1 1879   0.340   0.883  67.318  0.5247  0.1016 -0.3921
  111C4H9N  HC1 1880   0.254   0.946  67.298 -0.7111 -1.5487 -0.3787
  111C4H9N   C1 1881   0.301   0.809  67.447 -0.4341 -0.0809  0.3113
  111C4H9N  CT2 1882   0.362   0.779  67.204  0.6359 -0.1678 -0.2385
  111C4H9N  HC2 1883   0.423   0.692  67.229 -1.0720 -1.5510 -0.7511
  111C4H9N  CT3 1884   0.233   0.720  67.162 -0.3416 -0.0080 -0.3444
  111C4H9N  HC3 1885   0.156   0.797  67.151 -0.0034  0.2384 -0.9628
  111C4H9N  HC4 1886   0.192   0.659  67.243 -1.4441 -0.9219 -1.5648
  111C4H9N  HC5 1887   0.249   0.664  67.070 -0.6947  0.4346 -0.6797
  112C4H9N   O1 1888   0.582   1.491  68.169  0.2549 -0.0589  0.2908
  112C4H9N  OH1 1889   0.352   1.485  67.798  0.1257  0.5303  0.0321
  112C4H9N  HO1 1890   0.373   1.546  67.727 -2.0464  0.4795 -0.7116
  112C4H9N   O2 1891   0.392   1.584  68.194  0.5671 -0.2053 -0.2168
  112C4H9N  N41 1892   0.300   1.362  68.036  0.2938 -0.5277 -0.1385
  112C4H9N   H1 1893   0.224   1.430  68.048  0.0781 -0.8291  0.2073
  112C4H9N   H2 1894   0.310   1.296  68.114 -1.4212 -1.7493 -0.9068
  112C4H9N   H3 1895   0.274   1.299  67.958 -0.6548 -1.8902  1.2772
  112C4H9N  CT1 1896   0.425   1.439  68.013 -0.5709 -0.5349  0.4141
  112C4H9N  HC1 1897   0.490   1.356  67.984 -0.8026 -0.6065  0.0950
  112C4H9N   C1 1898   0.467   1.507  68.138 -0.4727 -0.1583  0.1241
  112C4H9N  CT2 1899   0.412   1.545  67.903 -0.6681  0.1229  0.1643
  112C4H9N  HC2 1900   0.332   1.606  67.945 -0.9587 -1.2399  1.6462
  112C4H9N  CT3 1901   0.534   1.624  67.862  0.4814  0.2444  0.2046
  112C4H9N  HC3 1902   0.569   1.679  67.949  0.8968 -0.1931  0.3233
  112C4H9N  HC4 1903   0.510   1.686  67.776  0.2223 -1.5215 -1.0295
  112C4H9N  HC5 1904   0.616   1.555  67.839  0.2592 -0.7278  2.1685
  113C4H9N   O1 1905   0.345   1.973  49.686 -0.3845  0.4339 -0.1615
  113C4H9N  OH1 1906   0.130   2.021  50.061 -0.0982 -0.1616  0.0039
  113C4H9N  HO1 1907   0.105   1.968  50.137  2.0417  1.7590  2.1824
  113C4H9N   O2 1908   0.147   1.912  49.651 -0.0320 -0.3286  0.4794
  113C4H9N  N41 1909   0.047   2.114  49.816 -0.5008 -0.0163 -0.3930
  113C4H9N   H1 1910  20.538   2.051  49.771 -0.9220 -1.7572  2.5708
  113C4H9N   H2 1911   0.059   2.196  49.754 -0.2443  0.3664  0.1725
  113C4H9N   H3 1912   0.006   2.151  49.903 -2.0760  2.2670 -2.0181
  113C4H9N  CT1 1913   0.178   2.048  49.841  0.0533  0.1131 -0.4225
  113C4H9N  HC1 1914   0.247   2.123  49.879 -0.5782  0.1953  0.5595
  113C4H9N   C1 1915   0.225   1.970  49.721  0.6716  0.2136  0.0924
  113C4H9N  CT2 1916   0.162   1.943  49.951  0.3440 -0.0919 -0.3924
  113C4H9N  HC2 1917   0.078   1.877  49.930 -0.4606  0.5796  0.6303
  113C4H9N  CT3 1918   0.292   1.879  49.991  0.1603  1.0536 -0.1216
  113C4H9N  HC3 1919   0.297   1.864  50.099  0.6376  1.4646 -0.0847
  113C4H9N  HC4 1920   0.371   1.947  49.959  1.6518 -0.0393  1.1233
  113C4H9N  HC5 1921   0.302   1.780  49.946  1.1591  1.0050  0.1922
  114C4H9N   O1 1922  20.477   1.902  50.395  0.1375  0.0661 -0.8404
  114C4H9N  OH1 1923   0.148   1.881  50.754  0.2221  0.3318  0.3066
  114C4H9N  HO1 1924   0.145   1.947  50.824 -4.0129  1.8943 -1.1740
  114C4H9N   O2 1925   0.116   1.909  50.321  0.0368  0.5593  0.0471
  114C4H9N  N41 1926   0.219   1.770  50.518 -0.2235 -0.0838  0.4027
  114C4H9N   H1 1927   0.289   1.831  50.473 -0.3794  1.8746  2.7119
  114C4H9N   H2 1928   0.187   1.693  50.457 -3.0364 -0.1205  1.8596
  114C4H9N   H3 1929   0.255   1.723  50.603  0.2249 -1.7709 -0.6856
  114C4H9N  CT1 1930   0.085   1.831  50.543 -0.3758 -0.4153 -0.1078
  114C4H9N  HC1 1931   0.014   1.754  50.573 -0.5280 -0.1963  0.0910
  114C4H9N   C1 1932   0.035   1.880  50.406 -0.2996  0.0045 -0.1671
  114C4H9N  CT2 1933   0.104   1.946  50.639  0.7429 -0.2278 -0.1283
  114C4H9N  HC2 1934   0.170   2.024  50.602 -0.7619  1.0085 -0.2158
  114C4H9N  CT3 1935  20.545   2.022  50.693  0.0657 -0.5858  0.2203
  114C4H9N  HC3 1936  20.493   1.964  50.769 -1.4864 -0.3291 -0.6239
  114C4H9N  HC4 1937  20.477   2.037  50.610 -0.2725  0.7402  0.7222
  114C4H9N  HC5 1938   0.019   2.118  50.733 -2.3486  0.3964 -0.0568
  115C4H9N   O1 1939   0.162   1.589  49.722  0.0498  0.4859 -0.2696
  115C4H9N  OH1 1940   0.434   1.582  49.380  0.3091  0.4650 -0.5382
  115C4H9N  HO1 1941   0.473   1.504  49.340 -1.0915 -0.6475  0.2078
  115C4H9N   O2 1942   0.356   1.569  49.810 -0.8772  0.0377 -0.2508
  115C4H9N  N41 1943   0.462   1.739  49.600 -0.0899 -0.6746 -0.7192
  115C4H9N   H1 1944   0.547   1.690  49.631  0.5665  0.9404  0.0976
  115C4H9N   H2 1945   0.444   1.823  49.657 -0.5700 -0.5663 -1.0270
  115C4H9N   H3 1946   0.488   1.780  49.509 -0.1993  2.2723  0.5170
  115C4H9N  CT1 1947   0.344   1.652  49.591  0.1528 -0.3564 -0.1856
  115C4H9N  HC1 1948   0.277   1.715  49.533  0.0757  0.6255  0.9577
  115C4H9N   C1 1949   0.285   1.601  49.719  0.1276 -0.3799  0.4733
  115C4H9N  CT2 1950   0.384   1.533  49.506  0.8703  0.0670  0.3028
  115C4H9N  HC2 1951   0.453   1.466  49.556  1.6744  0.5983 -0.0653
  115C4H9N  CT3 1952   0.261   1.458  49.463 -0.0820  0.4101  0.0133
  115C4H9N  HC3 1953   0.285   1.364  49.412  0.1341  0.3112  0.2997
  115C4H9N  HC4 1954   0.219   1.519  49.383  0.5234 -0.1138 -0.7121
  115C4H9N  HC5 1955   0.179   1.444  49.532 -1.1906  0.9011 -1.1827
  116C4H9N   O1 1956   0.595   2.324  50.393 -0.0953 -0.3849  0.0938
  116C4H9N  OH1 1957   0.368   2.246  50.051 -0.4039  0.1105  0.3561
  116C4H9N  HO1 1958   0.334   2.303  49.982 -1.7751 -1.1571 -0.0689
  116C4H9N   O2 1959   0.406   2.304  50.496 -0.0912 -0.4406 -0.1038
  116C4H9N  N41 1960   0.298   2.144  50.280  0.0964  0.3127  0.5115
  116C4H9N   H1 1961   0.215   2.206  50.285 -1.0749 -1.1046 -0.6646
  116C4H9N   H2 1962   0.305   2.073  50.354 -0.7235 -0.2289  0.0801
  116C4H9N   H3 1963   0.286   2.092  50.191  0.2326  0.5876  0.3321
  116C4H9N  CT1 1964   0.425   2.220  50.269 -0.4418 -0.1011  0.2722
  116C4H9N  HC1 1965   0.499   2.142  50.255  0.1199  0.3168  0.8716
  116C4H9N   C1 1966   0.473   2.292  50.394  0.4049 -0.1682 -0.1181
  116C4H9N  CT2 1967   0.414   2.322  50.153 -0.1051 -0.8056  0.3830
  116C4H9N  HC2 1968   0.338   2.393  50.184  0.3644 -0.5157  0.8850
  116C4H9N  CT3 1969   0.543   2.397  50.116  0.7630  0.4001 -0.1556
  116C4H9N  HC3 1970   0.623   2.329  50.087 -0.0039 -0.7936  0.4689
  116C4H9N  HC4 1971   0.581   2.446  50.205  0.3714 -0.8526  0.7151
  116C4H9N  HC5 1972   0.527   2.460  50.028 -0.2690 -0.8597 -0.9015
  117C4H9N   O1 1973   0.329   1.982  51.066  0.0347 -0.4200 -0.0998
  117C4H9N  OH1 1974   0.092   2.014  51.439  0.4181 -0.0663 -0.5532
  117C4H9N  HO1 1975   0.111   1.951  51.509  0.0973 -0.4822 -0.8423
  117C4H9N   O2 1976   0.129   1.970  51.005  0.0086 -0.0904  0.3795
  117C4H9N  N41 1977   0.038   2.133  51.186  0.0073 -0.0443  0.4350
  117C4H9N   H1 1978  20.520   2.072  51.156  0.2186 -0.4922  0.7985
  117C4H9N   H2 1979   0.060   2.208  51.118 -0.3303 -0.9231 -0.6524
  117C4H9N   H3 1980   0.002   2.175  51.273 -1.5477  1.5829 -0.9474
  117C4H9N  CT1 1981   0.159   2.052  51.212 -0.0011 -0.4531 -0.3052
  117C4H9N  HC1 1982   0.236   2.125  51.238 -0.4825  0.8174 -2.3622
  117C4H9N   C1 1983   0.208   1.983  51.092  0.3747 -0.4217 -0.5525
  117C4H9N  CT2 1984   0.138   1.953  51.328  0.3062 -0.7245  0.6604
  117C4H9N  HC2 1985   0.068   1.879  51.288 -0.3216  0.3798 -0.3363
  117C4H9N  CT3 1986   0.265   1.877  51.372 -0.0730  0.5177 -0.0626
  117C4H9N  HC3 1987   0.242   1.804  51.449  0.3825  0.0117 -0.4024
  117C4H9N  HC4 1988   0.333   1.952  51.413  1.3990 -1.1339  0.5614
  117C4H9N  HC5 1989   0.313   1.832  51.286  0.9675  1.5537 -0.0271
  118C4H9N   O1 1990  20.454   1.905  51.796 -0.1394 -0.0468 -0.1221
  118C4H9N  OH1 1991   0.180   1.884  52.126  0.3006 -0.1166  0.1493
  118C4H9N  HO1 1992   0.160   1.930  52.208  1.3237  0.2698  0.1886
  118C4H9N   O2 1993   0.089   1.913  51.707 -0.0663 -0.1899  0.3609
  118C4H9N  N41 1994   0.202   1.749  51.892 -0.1871 -0.0171  0.3800
  118C4H9N   H1 1995   0.277   1.798  51.841 -0.4286 -0.1841 -0.1500
  118C4H9N   H2 1996   0.179   1.665  51.835  0.9655  0.0615 -0.2108
  118C4H9N   H3 1997   0.227   1.705  51.982  0.6299  0.4455  0.3740
  118C4H9N  CT1 1998   0.077   1.824  51.919 -0.0867 -0.0560 -0.2481
  118C4H9N  HC1 1999   0.008   1.750  51.961  1.3654  0.3106  2.9105
  118C4H9N   C1 2000   0.015   1.895  51.803 -0.1271  0.4799 -0.2273
  118C4H9N  CT2 2001   0.101   1.939  52.024 -0.0132 -0.6804 -0.4370
  118C4H9N  HC2 2002   0.170   2.015  51.988  0.0175 -0.9135 -0.8761
  118C4H9N  CT3 2003  20.537   2.008  52.087  0.1828 -0.2232 -0.5649
  118C4H9N  HC3 2004  20.496   2.080  52.016 -1.3231 -0.6184 -0.0998
  118C4H9N  HC4 2005   0.003   2.055  52.182 -1.1969 -0.5025 -0.0427
  118C4H9N  HC5 2006  20.453   1.942  52.104  1.0715 -1.1814  0.1479
  119C4H9N   O1 2007   0.197   1.556  51.095  0.5516 -0.2267 -0.2620
  119C4H9N  OH1 2008   0.409   1.648  50.740  0.4285 -0.3902  0.4055
  119C4H9N  HO1 2009   0.409   1.586  50.667 -0.9076 -0.2366  0.2603
  119C4H9N   O2 2010   0.367   1.608  51.200 -0.0458 -0.0882  0.0123
  119C4H9N  N41 2011   0.468   1.758  50.984 -0.1814  0.3463 -0.3451
  119C4H9N   H1 2012   0.553   1.702  51.005 -0.9281 -0.1429  1.4926
  119C4H9N   H2 2013   0.446   1.831  51.055  0.5887  1.2589 -1.0388
  119C4H9N   H3 2014   0.483   1.802  50.892  1.2647 -0.9360 -0.7450
  119C4H9N  CT1 2015   0.351   1.669  50.970 -0.3998 -0.1567  0.7638
  119C4H9N  HC1 2016   0.267   1.730  50.938 -1.3835 -1.4057  0.9173
  119C4H9N   C1 2017   0.314   1.594  51.090  0.3828  0.3650  0.3581
  119C4H9N  CT2 2018   0.375   1.570  50.854  0.5633  0.4615 -0.2228
  119C4H9N  HC2 2019   0.463   1.509  50.872 -0.8022 -1.2270  0.8650
  119C4H9N  CT3 2020   0.252   1.491  50.810  0.5320 -0.5129  0.5280
  119C4H9N  HC3 2021   0.278   1.438  50.718 -2.3328 -1.4062  0.1907
  119C4H9N  HC4 2022   0.178   1.568  50.791 -1.0920 -1.4567  2.8875
  119C4H9N  HC5 2023   0.214   1.420  50.883 -0.8545  0.6853  0.9938
  120C4H9N   O1 2024   0.586   2.266  51.780  0.5213 -0.3936  0.2925
  120C4H9N  OH1 2025   0.348   2.229  51.420  0.4297 -0.2399  0.1109
  120C4H9N  HO1 2026   0.352   2.286  51.343 -0.9030 -0.2562  0.0042
  120C4H9N   O2 2027   0.379   2.290  51.850  0.4163  0.1509  0.1415
  120C4H9N  N41 2028   0.289   2.116  51.658 -0.4278  0.4006 -0.7608
  120C4H9N   H1 2029   0.208   2.168  51.696  0.0643 -0.1376  1.0636
  120C4H9N   H2 2030   0.315   2.046  51.730 -0.1677  0.2039 -1.0467
  120C4H9N   H3 2031   0.264   2.070  51.569 -0.3306  1.1687 -1.1964
  120C4H9N  CT1 2032   0.409   2.195  51.640  0.3203  0.2332  1.0460
  120C4H9N  HC1 2033   0.490   2.137  51.596  1.2392  2.1473  0.1268
  120C4H9N   C1 2034   0.464   2.258  51.765 -0.2261 -0.3679  0.2376
  120C4H9N  CT2 2035   0.387   2.302  51.530 -0.2270 -0.4273  0.2214
  120C4H9N  HC2 2036   0.307   2.367  51.567 -1.1082 -1.3506 -0.0633
  120C4H9N  CT3 2037   0.494   2.396  51.481  0.1172 -0.5330 -0.5915
  120C4H9N  HC3 2038   0.532   2.457  51.563  1.7499  0.3396 -1.9781
  120C4H9N  HC4 2039   0.467   2.461  51.398  0.6225  0.0275 -0.3124
  120C4H9N  HC5 2040   0.588   2.347  51.455  0.4486 -0.7315  0.9328
  121C4H9N   O1 2041   0.343   1.965  52.424  0.1193 -0.3736 -0.0299
  121C4H9N  OH1 2042   0.150   2.014  52.821 -0.4195  0.2878  0.2977
  121C4H9N  HO1 2043   0.136   1.938  52.877 -0.9344 -1.1728 -1.7533
  121C4H9N   O2 2044   0.138   1.952  52.388 -0.3827 -0.4358 -0.1924
  121C4H9N  N41 2045   0.073   2.129  52.584  0.5807 -0.9038  0.2378
  121C4H9N   H1 2046  20.549   2.075  52.556 -1.1069  0.9386  1.5469
  121C4H9N   H2 2047   0.079   2.206  52.516 -0.4358  1.2753  2.4987
  121C4H9N   H3 2048   0.056   2.167  52.679  0.6212  0.6284 -0.3435
  121C4H9N  CT1 2049   0.193   2.047  52.584 -0.0662  0.2280  0.1801
  121C4H9N  HC1 2050   0.273   2.114  52.617 -0.2230 -0.4496  1.9697
  121C4H9N   C1 2051   0.227   1.972  52.459 -0.0594 -0.1307 -0.9819
  121C4H9N  CT2 2052   0.166   1.947  52.701  0.1585  0.5875  0.2801
  121C4H9N  HC2 2053   0.083   1.879  52.680 -0.0784  1.2463 -0.9546
  121C4H9N  CT3 2054   0.283   1.856  52.721  0.4974  0.0228 -0.1322
  121C4H9N  HC3 2055   0.279   1.800  52.815  0.0207 -0.3820 -0.3883
  121C4H9N  HC4 2056   0.375   1.914  52.726 -0.1863  1.0861  0.1578
  121C4H9N  HC5 2057   0.279   1.779  52.644 -0.9086  2.4105 -2.5043
  122C4H9N   O1 2058  20.485   1.912  53.164  0.5130  0.4708  0.2369
  122C4H9N  OH1 2059   0.197   1.867  53.491  0.2697  0.5809  0.5575
  122C4H9N  HO1 2060   0.182   1.921  53.569 -0.7380  1.7185 -0.3926
  122C4H9N   O2 2061   0.121   1.886  53.065  0.4613 -0.4005  0.3764
  122C4H9N  N41 2062   0.236   1.739  53.257 -0.1214  0.1196 -0.5481
  122C4H9N   H1 2063   0.304   1.799  53.207 -0.3125 -0.5217 -1.6011
  122C4H9N   H2 2064   0.223   1.650  53.207 -1.3792 -1.1416  1.8852
  122C4H9N   H3 2065   0.281   1.706  53.344  4.2577  2.7485 -1.6446
  122C4H9N  CT1 2066   0.104   1.809  53.283 -0.0805  0.1405  0.5623
  122C4H9N  HC1 2067   0.045   1.736  53.338  0.1135 -0.9720 -0.6834
  122C4H9N   C1 2068   0.039   1.862  53.156 -0.1559 -0.5972 -0.0295
  122C4H9N  CT2 2069   0.128   1.919  53.377 -0.0300  0.0310 -0.0433
  122C4H9N  HC2 2070   0.197   1.995  53.341  0.1325 -1.2525 -2.5722
  122C4H9N  CT3 2071  20.556   1.988  53.421  0.1304  0.0304  0.4130
  122C4H9N  HC3 2072  20.559   2.027  53.523  0.6915  0.7570  0.1198
  122C4H9N  HC4 2073  20.468   1.924  53.417 -0.3485  0.6205  1.3956
  122C4H9N  HC5 2074  20.520   2.063  53.351 -1.3883 -0.8180  0.2545
  123C4H9N   O1 2075   0.143   1.583  52.449  0.3729  0.5008 -0.4852
  123C4H9N  OH1 2076   0.412   1.614  52.111  0.0471  0.0366 -0.5329
  123C4H9N  HO1 2077   0.413   1.557  52.034  0.3772 -1.4464  0.5464
  123C4H9N   O2 2078   0.338   1.557  52.535  0.8176 -0.3643  0.3165
  123C4H9N  N41 2079   0.460   1.723  52.355  0.8820  0.0683  0.0533
  123C4H9N   H1 2080   0.526   1.654  52.395  0.3821 -0.7083 -0.4572
  123C4H9N   H2 2081   0.439   1.797  52.424 -0.2466  0.1508 -0.3701
  123C4H9N   H3 2082   0.511   1.759  52.273 -0.3312 -1.6939 -1.5062
  123C4H9N  CT1 2083   0.331   1.651  52.322  0.6241  0.2294  0.0516
  123C4H9N  HC1 2084   0.254   1.717  52.283  0.5992 -2.1675 -4.3325
  123C4H9N   C1 2085   0.265   1.577  52.435  0.5334 -0.1220 -0.3204
  123C4H9N  CT2 2086   0.354   1.545  52.212  0.0495 -0.3749 -0.1390
  123C4H9N  HC2 2087   0.430   1.473  52.243  2.5507  1.6976 -1.2319
  123C4H9N  CT3 2088   0.231   1.472  52.170  0.7094  0.4311 -0.5962
  123C4H9N  HC3 2089   0.154   1.549  52.159  0.5318  0.3783  0.2603
  123C4H9N  HC4 2090   0.211   1.398  52.247 -1.5555  1.1503 -0.4692
  123C4H9N  HC5 2091   0.250   1.433  52.070 -1.9068 -1.3137 -0.4603
  124C4H9N   O1 2092   0.620   2.269  53.157 -0.0413 -0.9503 -0.3849
  124C4H9N  OH1 2093   0.362   2.242  52.798  0.0579  0.6746 -0.0549
  124C4H9N  HO1 2094   0.370   2.289  52.715 -1.4417 -0.4031 -0.8496
  124C4H9N   O2 2095   0.424   2.313  53.234  0.2831  0.3823  0.3315
  124C4H9N  N41 2096   0.304   2.154  53.044 -0.0599  0.2299  0.6372
  124C4H9N   H1 2097   0.233   2.219  53.081  0.5183  2.1421 -1.5285
  124C4H9N   H2 2098   0.310   2.075  53.110  1.1854 -0.4502 -0.2630
  124C4H9N   H3 2099   0.264   2.116  52.957 -0.2396  0.6267  0.5457
  124C4H9N  CT1 2100   0.434   2.212  53.020 -0.7957  0.4745  0.0366
  124C4H9N  HC1 2101   0.499   2.127  52.995 -0.9248 -0.0993  1.5725
  124C4H9N   C1 2102   0.495   2.276  53.141  0.7286 -1.0525  0.2063
  124C4H9N  CT2 2103   0.429   2.309  52.905  0.2449  0.2958  0.2683
  124C4H9N  HC2 2104   0.367   2.397  52.926  1.1391  1.5593 -2.1196
  124C4H9N  CT3 2105   0.563   2.359  52.851 -0.1635  0.5712  0.1949
  124C4H9N  HC3 2106   0.623   2.278  52.810  1.2937  1.8881 -0.3013
  124C4H9N  HC4 2107   0.621   2.403  52.932 -0.3848  0.7146  0.2723
  124C4H9N  HC5 2108   0.548   2.442  52.782  0.8687 -0.4327 -1.2805
  125C4H9N   O1 2109   0.342   1.981  53.792  0.5959 -0.4372 -0.4147
  125C4H9N  OH1 2110   0.113   2.016  54.160  0.6225 -0.7510 -0.4345
  125C4H9N  HO1 2111   0.104   1.950  54.229  2.6200 -0.4277  0.1773
  125C4H9N   O2 2112   0.140   1.938  53.745 -0.2267 -0.4234 -0.5540
  125C4H9N  N41 2113   0.050   2.139  53.937  0.0576 -0.2828 -0.0034
  125C4H9N   H1 2114  20.523   2.089  53.910  0.0956 -0.7688  0.7624
  125C4H9N   H2 2115   0.056   2.222  53.876 -0.9243  0.5808  1.0488
  125C4H9N   H3 2116   0.036   2.177  54.032  1.0382 -0.8952  0.3972
  125C4H9N  CT1 2117   0.175   2.056  53.941  0.2093  0.6141 -0.9588
  125C4H9N  HC1 2118   0.242   2.131  53.982  2.1098 -1.5510  0.0026
  125C4H9N   C1 2119   0.221   2.000  53.808  0.3394  0.4001 -0.6735
  125C4H9N  CT2 2120   0.158   1.946  54.048  0.3311  0.0631 -0.1853
  125C4H9N  HC2 2121   0.073   1.881  54.031  0.6108 -0.1043 -0.9502
  125C4H9N  CT3 2122   0.285   1.878  54.104  0.4936  0.6007  0.1096
  125C4H9N  HC3 2123   0.323   1.801  54.036  0.3425 -0.0591  0.7630
  125C4H9N  HC4 2124   0.260   1.813  54.188  1.7631  0.2226  0.2199
  125C4H9N  HC5 2125   0.360   1.955  54.121 -0.2084  1.9171 -2.4351
  126C4H9N   O1 2126  20.457   1.881  54.511 -0.6406 -0.5601  0.0647
  126C4H9N  OH1 2127   0.135   1.820  54.855  0.2297  0.5163 -0.3470
  126C4H9N  HO1 2128   0.160   1.879  54.926 -1.5663  0.8791  0.0184
  126C4H9N   O2 2129   0.088   1.921  54.421 -0.2504 -0.0281 -0.0853
  126C4H9N  N41 2130   0.207   1.733  54.603  0.2030 -0.2245 -0.2869
  126C4H9N   H1 2131   0.270   1.803  54.560 -0.7069 -0.4053 -1.9639
  126C4H9N   H2 2132   0.181   1.656  54.539  2.2570 -0.5885 -0.7046
  126C4H9N   H3 2133   0.253   1.702  54.689  1.8762 -0.3868 -1.2189
  126C4H9N  CT1 2134   0.080   1.806  54.634 -0.1055  0.7797 -0.2866
  126C4H9N  HC1 2135   0.005   1.735  54.668 -1.8080  2.5678 -0.2783
  126C4H9N   C1 2136   0.022   1.881  54.518  0.0594 -0.0663  0.4268
  126C4H9N  CT2 2137   0.104   1.900  54.745 -0.0128 -0.6978  0.6806
  126C4H9N  HC2 2138   0.187   1.967  54.722  0.7057 -1.0382  2.2068
  126C4H9N  CT3 2139  20.532   1.968  54.792 -0.6816  0.3017 -0.3218
  126C4H9N  HC3 2140  20.486   2.022  54.709  0.5020 -0.1315 -1.2762
  126C4H9N  HC4 2141   0.014   2.036  54.866 -1.3224 -1.2826  1.5433
  126C4H9N  HC5 2142  20.460   1.895  54.830 -0.2813  0.1047  0.0517
  127C4H9N   O1 2143   0.171   1.575  53.864 -0.1312 -0.5136 -0.0677
  127C4H9N  OH1 2144   0.384   1.591  53.482 -0.4662 -0.3426 -0.2150
  127C4H9N  HO1 2145   0.391   1.524  53.414 -0.0373 -2.3893  1.7735
  127C4H9N   O2 2146   0.377   1.583  53.928 -0.0892 -0.1687  0.0447
  127C4H9N  N41 2147   0.444   1.735  53.710 -0.4465  0.4678 -0.4975
  127C4H9N   H1 2148   0.524   1.681  53.748 -1.2631 -0.6044 -0.2502
  127C4H9N   H2 2149   0.430   1.819  53.768  0.9280 -0.1681  0.8141
  127C4H9N   H3 2150   0.475   1.770  53.619  1.0435  1.0207  0.2019
  127C4H9N  CT1 2151   0.328   1.645  53.703 -0.0021 -0.9513 -0.6144
  127C4H9N  HC1 2152   0.243   1.706  53.673  0.6333 -0.2664 -1.0187
  127C4H9N   C1 2153   0.292   1.588  53.842 -0.6875  0.5292 -0.0752
  127C4H9N  CT2 2154   0.348   1.534  53.607 -0.0042 -0.1055  0.2596
  127C4H9N  HC2 2155   0.430   1.470  53.641  1.2739  0.7625 -1.1031
  127C4H9N  CT3 2156   0.232   1.444  53.567  0.3707  0.0854 -0.3425
  127C4H9N  HC3 2157   0.265   1.369  53.494  3.2163  0.5476  0.4205
  127C4H9N  HC4 2158   0.151   1.505  53.528  0.1118 -0.7071 -1.0868
  127C4H9N  HC5 2159   0.191   1.401  53.659  0.3151 -0.0069 -0.4131
  128C4H9N   O1 2160   0.595   2.275  54.515  0.2856 -0.0647 -0.1506
  128C4H9N  OH1 2161   0.348   2.239  54.169  0.0247 -0.9403  0.2937
  128C4H9N  HO1 2162   0.353   2.292  54.090 -0.2808 -0.3810  0.6497
  128C4H9N   O2 2163   0.399   2.279  54.594  0.2715  0.3356 -0.0987
  128C4H9N  N41 2164   0.297   2.124  54.415  0.0463  0.0178 -0.7078
  128C4H9N   H1 2165   0.224   2.183  54.459  0.9699  0.9766 -0.4380
  128C4H9N   H2 2166   0.305   2.048  54.485 -1.5456  0.1008 -0.4223
  128C4H9N   H3 2167   0.249   2.080  54.335 -0.5143 -1.7725  0.5799
  128C4H9N  CT1 2168   0.421   2.194  54.386 -0.1608  0.1678 -0.0955
  128C4H9N  HC1 2169   0.499   2.128  54.349 -0.1135  0.7951 -1.1089
  128C4H9N   C1 2170   0.476   2.252  54.507  0.3173  0.9408  0.2372
  128C4H9N  CT2 2171   0.405   2.307  54.280 -0.0152  0.4684 -0.1589
  128C4H9N  HC2 2172   0.332   2.378  54.319 -0.5462  0.1818 -0.6213
  128C4H9N  CT3 2173   0.537   2.368  54.221  0.0505  0.4227  0.7034
  128C4H9N  HC3 2174   0.517   2.455  54.158 -1.3312 -1.2243 -1.2083
  128C4H9N  HC4 2175   0.593   2.299  54.158 -2.0437 -0.0719 -0.7094
  128C4H9N  HC5 2176   0.606   2.394  54.301 -1.5165 -2.9834  3.2912
  129C4H9N   O1 2177   0.348   1.976  55.191  0.3173  0.2380  0.4716
  129C4H9N  OH1 2178   0.109   1.995  55.547 -0.5333  0.5444 -0.0675
  129C4H9N  HO1 2179   0.111   1.940  55.626 -0.7797  1.1423  0.3581
  129C4H9N   O2 2180   0.147   1.937  55.121  0.4007  0.5194 -0.0563
  129C4H9N  N41 2181   0.038   2.112  55.315 -0.0003  0.3396  0.2158
  129C4H9N   H1 2182  20.521   2.052  55.282 -2.8315  3.7883  0.1502
  129C4H9N   H2 2183   0.059   2.186  55.246 -0.0226  0.4764  0.3556
  129C4H9N   H3 2184   0.002   2.161  55.399  0.0347  2.8842 -1.1786
  129C4H9N  CT1 2185   0.174   2.044  55.333 -0.0421  0.4732 -0.0278
  129C4H9N  HC1 2186   0.236   2.124  55.373  1.7931 -0.6442 -0.5371
  129C4H9N   C1 2187   0.225   1.974  55.206  0.9420 -0.7982 -0.2313
  129C4H9N  CT2 2188   0.165   1.935  55.438  1.0624  0.3582  0.0578
  129C4H9N  HC2 2189   0.090   1.863  55.406 -0.4918  1.9070  0.1573
  129C4H9N  CT3 2190   0.283   1.858  55.489  0.1533  0.0572  0.3038
  129C4H9N  HC3 2191   0.261   1.788  55.570  1.6896  1.5661  2.0796
  129C4H9N  HC4 2192   0.347   1.934  55.535  0.9346  0.9783 -2.1973
  129C4H9N  HC5 2193   0.323   1.802  55.404 -0.0120 -0.5095  0.5973
  130C4H9N   O1 2194  20.480   1.915  55.879  0.2243  0.3277  0.3548
  130C4H9N  OH1 2195   0.149   1.843  56.223  0.1968 -0.0421  0.4411
  130C4H9N  HO1 2196   0.154   1.901  56.299 -0.9573  2.8931 -1.6057
  130C4H9N   O2 2197   0.119   1.910  55.808 -0.6562 -0.1268  0.3248
  130C4H9N  N41 2198   0.205   1.728  55.994 -0.2939 -0.5705 -0.3251
  130C4H9N   H1 2199   0.287   1.789  55.980  0.8922 -2.1365 -0.3845
  130C4H9N   H2 2200   0.202   1.659  55.918 -0.2839 -1.5383  0.5325
  130C4H9N   H3 2201   0.221   1.674  56.081  2.0286  0.3189 -0.1496
  130C4H9N  CT1 2202   0.082   1.818  56.012 -0.6398  0.0822 -0.1084
  130C4H9N  HC1 2203  20.556   1.754  56.029 -0.0859 -0.8040 -0.6043
  130C4H9N   C1 2204   0.041   1.898  55.897  0.1831 -0.0137 -0.1444
  130C4H9N  CT2 2205   0.104   1.919  56.121 -1.1107 -0.1884  1.0487
  130C4H9N  HC2 2206   0.187   1.982  56.089 -2.3735  1.1506  0.3213
  130C4H9N  CT3 2207  20.537   1.996  56.164  0.6613 -0.3997  0.1486
  130C4H9N  HC3 2208  20.462   1.928  56.203  0.9510 -0.0580  1.3000
  130C4H9N  HC4 2209  20.490   2.054  56.084  1.7401 -0.9886 -0.9222
  130C4H9N  HC5 2210  20.556   2.065  56.246  0.2390  0.7481 -0.6876
  131C4H9N   O1 2211   0.186   1.598  55.192 -0.6061  0.4143 -0.0096
  131C4H9N  OH1 2212   0.409   1.621  54.828 -0.0783  0.1483 -0.4468
  131C4H9N  HO1 2213   0.407   1.553  54.760 -1.0534 -0.3762  0.0847
  131C4H9N   O2 2214   0.384   1.593  55.270  0.0235  0.0613  0.1344
  131C4H9N  N41 2215   0.495   1.732  55.062  0.0372  0.1607 -0.2482
  131C4H9N   H1 2216   0.567   1.673  55.107  0.4214  0.2473 -0.7441
  131C4H9N   H2 2217   0.495   1.823  55.112  0.8769 -0.5125  1.0066
  131C4H9N   H3 2218   0.521   1.749  54.964 -3.0725  2.1517 -0.7993
  131C4H9N  CT1 2219   0.362   1.670  55.053 -0.5465 -0.1195 -0.3506
  131C4H9N  HC1 2220   0.299   1.751  55.016 -0.5989 -0.2889 -0.6259
  131C4H9N   C1 2221   0.309   1.615  55.183 -0.6379 -0.0527 -0.1576
  131C4H9N  CT2 2222   0.370   1.560  54.947  0.8020  0.4103  0.5891
  131C4H9N  HC2 2223   0.444   1.486  54.976 -1.5037 -1.8061  0.9828
  131C4H9N  CT3 2224   0.242   1.485  54.902 -0.6330 -0.7487 -0.1719
  131C4H9N  HC3 2225   0.163   1.555  54.873 -1.2260 -0.8790  1.0853
  131C4H9N  HC4 2226   0.202   1.418  54.978  0.0248  0.5649  1.3645
  131C4H9N  HC5 2227   0.258   1.432  54.808  3.1685 -0.4025  0.2362
  132C4H9N   O1 2228   0.589   2.277  55.911 -0.4545  0.1119 -0.0856
  132C4H9N  OH1 2229   0.350   2.262  55.542 -0.2568  0.6121  0.0658
  132C4H9N  HO1 2230   0.356   2.323  55.468 -1.4988  0.1932 -0.3790
  132C4H9N   O2 2231   0.392   2.312  55.962 -0.5208  0.5817  0.1446
  132C4H9N  N41 2232   0.303   2.122  55.769  0.4741  0.1820 -0.3589
  132C4H9N   H1 2233   0.217   2.171  55.799 -1.1734 -1.9195 -1.5552
  132C4H9N   H2 2234   0.313   2.046  55.838 -1.4812 -0.5021 -0.7996
  132C4H9N   H3 2235   0.287   2.083  55.675  0.8279 -2.0549  0.4637
  132C4H9N  CT1 2236   0.420   2.204  55.755  0.3114 -0.0364 -0.2055
  132C4H9N  HC1 2237   0.498   2.133  55.726  2.3793  0.6725  3.3367
  132C4H9N   C1 2238   0.472   2.262  55.887 -0.0014 -0.0852 -0.4212
  132C4H9N  CT2 2239   0.398   2.319  55.660 -0.6294  0.1757 -1.3027
  132C4H9N  HC2 2240   0.321   2.390  55.691 -0.4045 -0.4178  0.7192
  132C4H9N  CT3 2241   0.521   2.400  55.620  0.0078  0.2800 -0.0727
  132C4H9N  HC3 2242   0.570   2.447  55.705  2.1357  2.5359 -2.4566
  132C4H9N  HC4 2243   0.496   2.491  55.566  1.0214  0.6845  0.1292
  132C4H9N  HC5 2244   0.598   2.344  55.567 -0.3626 -0.7522  0.4596
  133C4H9N   O1 2245   0.331   1.962  56.538  0.3237 -0.0319 -0.3442
  133C4H9N  OH1 2246   0.068   2.007  56.892  0.3961 -0.5751 -0.2004
  133C4H9N  HO1 2247   0.060   1.948  56.968 -1.0744 -0.7277 -0.4648
  133C4H9N   O2 2248   0.140   1.956  56.456  0.3626  0.1342  0.1483
  133C4H9N  N41 2249   0.026   2.116  56.633 -0.2182 -0.2186 -0.3544
  133C4H9N   H1 2250  20.518   2.049  56.592 -1.0482  0.4447 -0.0824
  133C4H9N   H2 2251   0.035   2.195  56.568  0.5544  0.3204  0.3870
  133C4H9N   H3 2252  20.546   2.151  56.722  0.9088  1.4446 -0.4983
  133C4H9N  CT1 2253   0.154   2.045  56.674 -0.2870  0.1094  0.7296
  133C4H9N  HC1 2254   0.226   2.118  56.713  2.1088 -1.0712 -1.3430
  133C4H9N   C1 2255   0.212   1.980  56.552  0.1591 -0.3452  0.1318
  133C4H9N  CT2 2256   0.122   1.942  56.782 -0.1081  0.0451 -0.2603
  133C4H9N  HC2 2257   0.051   1.872  56.738 -1.9560  0.6051  1.7825
  133C4H9N  CT3 2258   0.249   1.863  56.834  0.3323 -0.0856 -0.3633
  133C4H9N  HC3 2259   0.319   1.923  56.891 -1.0533  1.7098 -0.4850
  133C4H9N  HC4 2260   0.302   1.814  56.753 -0.4770 -0.2087 -0.8299
  133C4H9N  HC5 2261   0.223   1.785  56.905 -1.1154  0.1165 -0.6438
  134C4H9N   O1 2262  20.458   1.910  57.243  0.0572  0.3959 -0.2874
  134C4H9N  OH1 2263   0.172   1.874  57.579  0.1398  0.0816  0.2086
  134C4H9N  HO1 2264   0.164   1.941  57.649  0.2883  2.1188 -1.6716
  134C4H9N   O2 2265   0.091   1.909  57.149  0.0989 -0.2440 -0.4060
  134C4H9N  N41 2266   0.218   1.756  57.347  0.1572  0.5924 -0.8902
  134C4H9N   H1 2267   0.292   1.820  57.313 -1.2066  2.1214 -1.0195
  134C4H9N   H2 2268   0.209   1.677  57.281 -0.5036 -0.2869  0.2153
  134C4H9N   H3 2269   0.251   1.727  57.441  2.1868  0.3418 -1.6440
  134C4H9N  CT1 2270   0.083   1.825  57.365 -0.3306 -0.4727 -0.6659
  134C4H9N  HC1 2271   0.018   1.748  57.407 -0.4847  0.9869  1.8842
  134C4H9N   C1 2272   0.019   1.882  57.243  0.2316  0.0760  0.1146
  134C4H9N  CT2 2273   0.093   1.936  57.479 -0.2116  0.4691 -0.1172
  134C4H9N  HC2 2274   0.156   2.017  57.441  2.7401 -1.1661  1.1115
  134C4H9N  CT3 2275  20.520   1.982  57.545  0.2886  0.0476  0.0232
  134C4H9N  HC3 2276  20.544   2.037  57.636  0.7535 -0.6387  0.3172
  134C4H9N  HC4 2277  20.452   1.901  57.573 -0.6805  0.4219 -1.2038
  134C4H9N  HC5 2278  20.477   2.051  57.473  1.7973  0.0438 -0.9143
  135C4H9N   O1 2279   0.166   1.565  56.553  0.1600  0.5496  0.2382
  135C4H9N  OH1 2280   0.442   1.588  56.209 -0.0828 -0.2544  0.5932
  135C4H9N  HO1 2281   0.423   1.527  56.137 -1.3937  0.4183  0.3548
  135C4H9N   O2 2282   0.368   1.546  56.629  0.5581  0.4224  0.1860
  135C4H9N  N41 2283   0.472   1.716  56.451 -0.0187  1.0374  0.4034
  135C4H9N   H1 2284   0.534   1.655  56.506  0.3147  0.7390 -0.2887
  135C4H9N   H2 2285   0.445   1.791  56.517 -1.9073  2.4066 -1.8406
  135C4H9N   H3 2286   0.521   1.759  56.370  1.2622 -0.5061  0.3366
  135C4H9N  CT1 2287   0.346   1.642  56.415 -0.3429  0.2744 -0.3145
  135C4H9N  HC1 2288   0.268   1.711  56.382 -1.3795 -1.1605 -0.9316
  135C4H9N   C1 2289   0.288   1.576  56.540  0.1140  0.0674  0.4725
  135C4H9N  CT2 2290   0.368   1.531  56.314 -0.3960  0.2576 -0.2515
  135C4H9N  HC2 2291   0.433   1.459  56.364 -0.1966  1.7070  1.6063
  135C4H9N  CT3 2292   0.243   1.475  56.248  0.6622  0.4947  0.8631
  135C4H9N  HC3 2293   0.196   1.554  56.189 -1.3694 -2.6655 -1.9235
  135C4H9N  HC4 2294   0.175   1.424  56.316  0.5090  0.2213  0.5097
  135C4H9N  HC5 2295   0.265   1.397  56.175 -1.0718  0.0691  0.7760
  136C4H9N   O1 2296   0.596   2.324  57.243  0.0293  0.3842 -0.0667
  136C4H9N  OH1 2297   0.377   2.244  56.873 -0.1191 -0.2438 -0.5711
  136C4H9N  HO1 2298   0.378   2.309  56.802  0.9966  0.6714  0.2637
  136C4H9N   O2 2299   0.395   2.297  57.313 -0.0955  0.3269 -0.5839
  136C4H9N  N41 2300   0.306   2.132  57.130 -0.0463  0.7396  0.2125
  136C4H9N   H1 2301   0.227   2.192  57.159 -1.8176 -1.2987 -0.2850
  136C4H9N   H2 2302   0.329   2.058  57.198  2.4173  2.8480  1.7524
  136C4H9N   H3 2303   0.284   2.084  57.041 -2.5306 -0.2424  1.3398
  136C4H9N  CT1 2304   0.435   2.211  57.107  0.3367  0.6274  0.2391
  136C4H9N  HC1 2305   0.512   2.145  57.067 -0.9418  0.2107 -1.6388
  136C4H9N   C1 2306   0.477   2.289  57.225 -0.1657  0.6044 -0.0744
  136C4H9N  CT2 2307   0.411   2.313  56.995  0.5669  0.2107 -0.2445
  136C4H9N  HC2 2308   0.327   2.380  57.015 -0.3454 -0.3789 -1.9678
  136C4H9N  CT3 2309   0.527   2.395  56.947 -0.7878 -0.2589 -0.1199
  136C4H9N  HC3 2310   0.570   2.459  57.024  0.3447 -0.3900 -0.6487
  136C4H9N  HC4 2311   0.501   2.458  56.862 -1.8920 -0.2586  0.2028
  136C4H9N  HC5 2312   0.607   2.330  56.913 -0.4565 -0.5299  1.1508
  137C4H9N   O1 2313   0.325   1.981  57.884  0.0593  0.2430  0.2988
  137C4H9N  OH1 2314   0.138   2.006  58.272  0.8986 -0.7281  0.2784
  137C4H9N  HO1 2315   0.110   1.938  58.334 -0.3957 -1.0036 -0.6080
  137C4H9N   O2 2316   0.122   1.962  57.829  0.1578  0.3026  0.3442
  137C4H9N  N41 2317   0.038   2.126  58.036 -0.8024  0.7066  0.6101
  137C4H9N   H1 2318  20.513   2.068  58.026 -1.0666  0.9487  1.4220
  137C4H9N   H2 2319   0.040   2.197  57.960  1.6612 -0.7686 -0.7597
  137C4H9N   H3 2320   0.037   2.175  58.127  0.6851  1.2031  0.3629
  137C4H9N  CT1 2321   0.164   2.036  58.042  0.6597 -0.3458  0.1403
  137C4H9N  HC1 2322   0.240   2.112  58.063  0.1982  0.8530 -2.3180
  137C4H9N   C1 2323   0.206   1.974  57.915 -0.3764 -0.2465 -0.1389
  137C4H9N  CT2 2324   0.168   1.933  58.152 -0.5576  0.0348  0.1074
  137C4H9N  HC2 2325   0.089   1.858  58.143 -0.1036 -0.4259 -0.0711
  137C4H9N  CT3 2326   0.304   1.877  58.180  0.5494  0.1060 -0.4022
  137C4H9N  HC3 2327   0.288   1.803  58.257 -0.1975  0.6449 -0.0334
  137C4H9N  HC4 2328   0.357   1.957  58.232 -2.2312  1.7936 -0.0678
  137C4H9N  HC5 2329   0.363   1.841  58.096 -0.2150  0.8326 -1.2678
  138C4H9N   O1 2330  20.473   1.864  58.564 -0.4459  0.0612 -0.0822
  138C4H9N  OH1 2331   0.153   1.883  58.934 -0.0780  0.2432 -0.3296
  138C4H9N  HO1 2332   0.150   1.946  59.006  2.2280 -1.5976  1.4491
  138C4H9N   O2 2333   0.113   1.887  58.504  0.0628 -0.0280  0.2692
  138C4H9N  N41 2334   0.213   1.740  58.709 -0.6705 -0.5033 -0.4241
  138C4H9N   H1 2335   0.287   1.794  58.661  1.2617 -1.3668  1.4767
  138C4H9N   H2 2336   0.192   1.656  58.654 -0.6258  0.1821 -1.5090
  138C4H9N   H3 2337   0.239   1.705  58.803  0.0108  1.7525  0.2583
  138C4H9N  CT1 2338   0.081   1.819  58.723  0.7473  0.3308  0.1142
  138C4H9N  HC1 2339   0.004   1.750  58.760  1.1243 -0.6717 -0.9478
  138C4H9N   C1 2340   0.031   1.866  58.591 -0.0649  0.6647  0.3020
  138C4H9N  CT2 2341   0.100   1.933  58.818  0.3824 -0.5163  0.1180
  138C4H9N  HC2 2342   0.182   1.995  58.781 -0.3678 -0.0027 -0.6943
  138C4H9N  CT3 2343  20.536   2.014  58.849 -0.1280 -0.0354  0.3004
  138C4H9N  HC3 2344  20.558   2.094  58.920 -1.6994 -1.3437  2.3108
  138C4H9N  HC4 2345  20.472   1.947  58.906 -1.0477  1.2767  0.8554
  138C4H9N  HC5 2346  20.485   2.059  58.764 -0.8935  2.4237  1.9922
  139C4H9N   O1 2347   0.167   1.596  57.942  0.0351 -0.1027 -0.1097
  139C4H9N  OH1 2348   0.431   1.619  57.570  0.1459 -0.3190 -0.0749
  139C4H9N  HO1 2349   0.403   1.573  57.491  0.6788  2.0169 -1.6504
  139C4H9N   O2 2350   0.370   1.600  58.009  0.4278 -0.1389 -0.0247
  139C4H9N  N41 2351   0.476   1.737  57.791 -0.1084  0.1344 -0.5110
  139C4H9N   H1 2352   0.550   1.676  57.827 -0.2828 -1.0263 -2.0486
  139C4H9N   H2 2353   0.463   1.824  57.845 -1.0810 -2.0729  2.9807
  139C4H9N   H3 2354   0.504   1.759  57.694 -2.9636 -1.6690 -1.8283
  139C4H9N  CT1 2355   0.349   1.662  57.784  0.2295  0.9271  0.2887
  139C4H9N  HC1 2356   0.274   1.726  57.738  0.7794 -1.1221 -3.6186
  139C4H9N   C1 2357   0.290   1.612  57.918  0.4342  0.1370  0.2391
  139C4H9N  CT2 2358   0.374   1.553  57.680 -0.2871 -0.3430 -0.2963
  139C4H9N  HC2 2359   0.445   1.478  57.715 -0.4304  0.2450  1.2874
  139C4H9N  CT3 2360   0.260   1.471  57.619 -0.6367 -0.1011 -0.0247
  139C4H9N  HC3 2361   0.316   1.404  57.554  0.4864  1.0244 -0.2520
  139C4H9N  HC4 2362   0.184   1.527  57.565  0.0235  0.4393 -0.4053
  139C4H9N  HC5 2363   0.210   1.417  57.700 -1.2881  1.9076  0.9485
  140C4H9N   O1 2364   0.604   2.277  58.589  0.4449 -0.4303  0.2488
  140C4H9N  OH1 2365   0.347   2.251  58.246 -0.2211 -0.2549 -0.4613
  140C4H9N  HO1 2366   0.345   2.321  58.180  1.3211 -1.9488 -2.3702
  140C4H9N   O2 2367   0.414   2.274  58.679  0.1729  0.6899  0.6083
  140C4H9N  N41 2368   0.302   2.125  58.481  0.2376  0.3096  0.6917
  140C4H9N   H1 2369   0.232   2.180  58.534  1.0150 -1.7001  3.9335
  140C4H9N   H2 2370   0.329   2.046  58.542  0.1281 -1.6429 -1.7163
  140C4H9N   H3 2371   0.271   2.085  58.391 -1.2282  2.0256  0.3927
  140C4H9N  CT1 2372   0.430   2.204  58.453  0.8084 -0.0261 -0.2762
  140C4H9N  HC1 2373   0.498   2.131  58.410 -0.7923 -1.4491 -0.4422
  140C4H9N   C1 2374   0.489   2.248  58.583  0.0423  0.5933  0.4260
  140C4H9N  CT2 2375   0.410   2.313  58.353  0.3055 -0.1455  0.3168
  140C4H9N  HC2 2376   0.343   2.388  58.396  1.4983  0.7993  0.5375
  140C4H9N  CT3 2377   0.531   2.392  58.293 -0.1908  0.0885 -0.1439
  140C4H9N  HC3 2378   0.594   2.322  58.238 -2.8670 -0.8225 -2.1697
  140C4H9N  HC4 2379   0.578   2.445  58.375  0.0052 -0.4139  0.0667
  140C4H9N  HC5 2380   0.498   2.472  58.227  1.4705  0.5680 -0.4367
  141C4H9N   O1 2381   0.345   1.978  59.269  0.0802 -0.5176 -1.0159
  141C4H9N  OH1 2382   0.102   1.999  59.627  0.0152  0.1092 -0.7070
  141C4H9N  HO1 2383   0.098   1.938  59.701 -2.1569  0.1371 -0.7599
  141C4H9N   O2 2384   0.149   1.924  59.202  0.5035 -0.4375 -0.1082
  141C4H9N  N41 2385   0.036   2.108  59.394  0.0485 -0.1273  0.2622
  141C4H9N   H1 2386  20.523   2.038  59.371  0.9710 -0.4317 -1.8764
  141C4H9N   H2 2387   0.050   2.174  59.316  1.1479  0.7997  1.2202
  141C4H9N   H3 2388  20.555   2.154  59.477  0.3152  0.9606 -0.1927
  141C4H9N  CT1 2389   0.170   2.036  59.408  0.1786  0.4416  0.2452
  141C4H9N  HC1 2390   0.244   2.108  59.441 -1.3890  1.1222  2.3855
  141C4H9N   C1 2391   0.224   1.966  59.290  0.7022 -0.6663  0.3287
  141C4H9N  CT2 2392   0.156   1.933  59.516  0.3179 -0.2530  0.8722
  141C4H9N  HC2 2393   0.092   1.852  59.481 -1.1742  0.2205  2.4192
  141C4H9N  CT3 2394   0.285   1.875  59.563  0.8389  0.2504 -0.4417
  141C4H9N  HC3 2395   0.347   1.954  59.606  1.4947 -0.4500 -0.0753
  141C4H9N  HC4 2396   0.333   1.819  59.483  0.6459  1.4497 -1.4093
  141C4H9N  HC5 2397   0.266   1.804  59.644  0.5509  1.4298  0.5485
  142C4H9N   O1 2398  20.471   1.860  59.929  0.0402  0.3831  0.0421
  142C4H9N  OH1 2399   0.159   1.859  60.303 -0.4223 -0.3704 -0.7295
  142C4H9N  HO1 2400   0.144   1.914  60.381  2.0458 -0.0002 -0.4509
  142C4H9N   O2 2401   0.112   1.904  59.868  0.0250 -0.1124 -0.2500
  142C4H9N  N41 2402   0.223   1.750  60.060  0.0111 -0.3092 -0.0413
  142C4H9N   H1 2403   0.294   1.805  60.009  0.6555 -1.4305 -0.3829
  142C4H9N   H2 2404   0.219   1.671  59.993 -0.9727 -0.9985  0.8207
  142C4H9N   H3 2405   0.261   1.705  60.145 -0.5163 -0.7719 -0.0507
  142C4H9N  CT1 2406   0.092   1.815  60.083  0.4428  0.0593  0.6520
  142C4H9N  HC1 2407   0.034   1.733  60.125  1.3054 -0.6237  0.5068
  142C4H9N   C1 2408   0.032   1.873  59.956  0.7255  0.3812 -0.0500
  142C4H9N  CT2 2409   0.111   1.921  60.186  0.2341  0.3797  0.6998
  142C4H9N  HC2 2410   0.182   2.000  60.162  0.1466  0.2820  0.1126
  142C4H9N  CT3 2411  20.543   1.990  60.225  0.1964 -0.1439  0.2491
  142C4H9N  HC3 2412  20.496   2.032  60.136 -0.8762 -0.2415  0.7594
  142C4H9N  HC4 2413   0.001   2.071  60.295 -1.3207  0.6023 -0.2021
  142C4H9N  HC5 2414  20.467   1.920  60.260  1.3647 -2.1157 -1.0635
  143C4H9N   O1 2415   0.164   1.609  59.277  0.2969  0.2321 -0.3273
  143C4H9N  OH1 2416   0.413   1.619  58.931 -0.6038  0.0480 -0.5694
  143C4H9N  HO1 2417   0.419   1.550  58.864  2.9692  0.1368 -0.4581
  143C4H9N   O2 2418   0.359   1.593  59.366  0.3359 -0.1533 -0.1834
  143C4H9N  N41 2419   0.470   1.761  59.159  0.2024 -0.1825  0.0829
  143C4H9N   H1 2420   0.547   1.724  59.216 -1.2546 -0.7180  1.7522
  143C4H9N   H2 2421   0.440   1.851  59.200  1.0096  0.2642 -0.3006
  143C4H9N   H3 2422   0.502   1.787  59.064 -2.0314 -2.3645 -1.3379
  143C4H9N  CT1 2423   0.346   1.677  59.149  0.6738  0.1557  0.3318
  143C4H9N  HC1 2424   0.275   1.744  59.100  2.9146  1.2182 -1.5404
  143C4H9N   C1 2425   0.282   1.634  59.277  0.2793  1.0188  0.4892
  143C4H9N  CT2 2426   0.372   1.566  59.055 -0.3113  0.5203 -0.0702
  143C4H9N  HC2 2427   0.448   1.495  59.085 -1.3145 -0.5528 -0.0166
  143C4H9N  CT3 2428   0.239   1.492  59.031  0.2232  0.5401 -0.1481
  143C4H9N  HC3 2429   0.219   1.429  59.118  1.7735  0.2865  0.0477
  143C4H9N  HC4 2430   0.256   1.419  58.952  0.0212  0.8073 -0.4377
  143C4H9N  HC5 2431   0.159   1.558  58.999  0.7198  0.0092 -2.6220
  144C4H9N   O1 2432   0.590   2.261  59.967  0.3481 -1.0054  0.1418
  144C4H9N  OH1 2433   0.352   2.235  59.616 -0.2305  0.4446 -0.3385
  144C4H9N  HO1 2434   0.359   2.296  59.542 -0.0208 -0.0949 -0.7767
  144C4H9N   O2 2435   0.391   2.302  60.034  0.6016 -0.1861  0.5061
  144C4H9N  N41 2436   0.284   2.136  59.845 -0.2441  0.0773  0.6109
  144C4H9N   H1 2437   0.209   2.198  59.881  1.0275  2.0904 -0.1638
  144C4H9N   H2 2438   0.291   2.054  59.908 -2.1166 -2.5484 -2.4125
  144C4H9N   H3 2439   0.248   2.098  59.756 -0.9248 -1.8657  1.6696
  144C4H9N  CT1 2440   0.415   2.200  59.829  0.2208 -0.2445  0.6821
  144C4H9N  HC1 2441   0.484   2.125  59.792 -0.8745 -0.3471 -1.2091
  144C4H9N   C1 2442   0.471   2.261  59.951 -0.8948 -0.4261  0.1001
  144C4H9N  CT2 2443   0.401   2.308  59.728  0.0052  0.1208  0.1062
  144C4H9N  HC2 2444   0.323   2.378  59.755  0.1915  0.0457  0.8485
  144C4H9N  CT3 2445   0.522   2.392  59.691  0.3102  0.5874 -0.0795
  144C4H9N  HC3 2446   0.558   2.451  59.776 -0.2840 -0.3803  0.8566
  144C4H9N  HC4 2447   0.492   2.462  59.613  3.6924  0.6975 -1.3680
  144C4H9N  HC5 2448   0.594   2.319  59.655 -1.7982 -0.8333 -1.4960
  145C4H9N   O1 2449   0.336   1.998  60.628  0.2219 -0.0823  0.1848
  145C4H9N  OH1 2450   0.079   2.000  60.964 -0.0171 -0.2503  0.1060
  145C4H9N  HO1 2451   0.103   1.941  61.036  0.5748 -0.1120  0.0183
  145C4H9N   O2 2452   0.140   2.003  60.535 -0.1738 -0.4186 -0.2774
  145C4H9N  N41 2453   0.028   2.134  60.754  0.1726  0.4826 -0.2293
  145C4H9N   H1 2454  20.521   2.086  60.691  0.3683  3.0294 -2.4923
  145C4H9N   H2 2455   0.054   2.225  60.713  2.3994  0.0593  0.1763
  145C4H9N   H3 2456  20.542   2.154  60.845  0.2460 -0.3493 -0.0009
  145C4H9N  CT1 2457   0.159   2.062  60.766  0.2630  0.2181  0.8435
  145C4H9N  HC1 2458   0.228   2.134  60.809  1.0544  1.3818 -2.2380
  145C4H9N   C1 2459   0.215   2.023  60.637 -0.3055 -0.0195  0.5189
  145C4H9N  CT2 2460   0.145   1.945  60.854 -0.1785  0.0494 -0.1942
  145C4H9N  HC2 2461   0.078   1.869  60.812  0.0523  1.3484 -3.0760
  145C4H9N  CT3 2462   0.271   1.875  60.903 -0.0325  0.2874  0.1354
  145C4H9N  HC3 2463   0.249   1.826  60.998 -1.7018  0.9520  0.1026
  145C4H9N  HC4 2464   0.350   1.949  60.913 -2.2466  2.9541 -1.2754
  145C4H9N  HC5 2465   0.302   1.809  60.822 -0.3583 -0.4874  0.6359
  146C4H9N   O1 2466  20.491   1.895  61.285 -0.0409 -0.2475 -0.7407
  146C4H9N  OH1 2467   0.163   1.854  61.652  0.2860 -0.4133  0.2048
  146C4H9N  HO1 2468   0.174   1.917  61.723  0.0835 -0.3526  0.1764
  146C4H9N   O2 2469   0.134   1.927  61.219 -0.3185  0.2855 -0.4445
  146C4H9N  N41 2470   0.229   1.743  61.413  1.0769  0.8783 -0.7298
  146C4H9N   H1 2471   0.306   1.806  61.383  0.7627  1.6325  0.0288
  146C4H9N   H2 2472   0.208   1.668  61.344 -3.1378 -0.1552  1.5291
  146C4H9N   H3 2473   0.257   1.703  61.504  0.5398  1.7671 -0.1716
  146C4H9N  CT1 2474   0.100   1.821  61.429 -0.0767 -0.2816  0.3436
  146C4H9N  HC1 2475   0.024   1.749  61.460 -0.0921 -0.9470 -1.2059
  146C4H9N   C1 2476   0.051   1.885  61.299  0.0081 -0.1939  0.4364
  146C4H9N  CT2 2477   0.107   1.918  61.543 -0.0301  0.0840 -0.0846
  146C4H9N  HC2 2478   0.176   2.000  61.520  1.9626 -1.3168  0.7708
  146C4H9N  CT3 2479  20.541   1.975  61.604  0.1450 -0.4569  0.1058
  146C4H9N  HC3 2480   0.002   2.039  61.690 -3.4211  1.2485 -0.1981
  146C4H9N  HC4 2481  20.473   1.903  61.649 -0.8317 -0.5314 -1.4810
  146C4H9N  HC5 2482  20.489   2.026  61.523 -1.2560 -0.8535  0.7468
  147C4H9N   O1 2483   0.164   1.591  60.638 -0.0741 -0.3136  0.2443
  147C4H9N  OH1 2484   0.399   1.655  60.278  0.2052  0.2486 -0.2232
  147C4H9N  HO1 2485   0.429   1.590  60.214 -0.3470 -1.0650  0.8157
  147C4H9N   O2 2486   0.365   1.574  60.706  0.2721 -0.2811  0.1124
  147C4H9N  N41 2487   0.458   1.764  60.527 -0.0388  0.3103 -0.1696
  147C4H9N   H1 2488   0.537   1.708  60.563 -1.3399 -1.2015  0.4002
  147C4H9N   H2 2489   0.429   1.830  60.600 -2.3372 -1.4797  0.6187
  147C4H9N   H3 2490   0.488   1.808  60.439  0.1525 -1.3525 -0.9659
  147C4H9N  CT1 2491   0.334   1.676  60.496  0.4048 -0.2575  0.1357
  147C4H9N  HC1 2492   0.252   1.742  60.468 -0.9219 -1.9644 -0.1053
  147C4H9N   C1 2493   0.287   1.611  60.623 -0.0607 -0.0348 -0.3978
  147C4H9N  CT2 2494   0.364   1.569  60.386 -0.2180  0.1219 -0.2112
  147C4H9N  HC2 2495   0.447   1.506  60.415 -1.5327 -1.0874  1.0214
  147C4H9N  CT3 2496   0.239   1.503  60.333  0.0920 -0.3592 -0.0276
  147C4H9N  HC3 2497   0.215   1.416  60.395  1.8710  0.5412  2.0137
  147C4H9N  HC4 2498   0.254   1.462  60.233  0.1557  0.5935 -0.4101
  147C4H9N  HC5 2499   0.149   1.562  60.317 -1.2225 -2.1144  0.7074
  148C4H9N   O1 2500   0.628   2.256  61.322 -0.0526 -0.5396 -0.1265
  148C4H9N  OH1 2501   0.386   2.263  60.956 -0.0429  0.1548 -0.1899
  148C4H9N  HO1 2502   0.369   2.334  60.894  1.7928  0.6633 -0.1443
  148C4H9N   O2 2503   0.439   2.315  61.402 -0.4914 -0.5134  0.1164
  148C4H9N  N41 2504   0.303   2.152  61.208  0.5920  0.4474 -0.2440
  148C4H9N   H1 2505   0.243   2.226  61.247 -0.9298 -1.2702  0.7821
  148C4H9N   H2 2506   0.303   2.084  61.287  0.4886 -0.9691 -1.4432
  148C4H9N   H3 2507   0.258   2.107  61.127  0.9038  2.5134 -1.6109
  148C4H9N  CT1 2508   0.440   2.206  61.185 -0.2543  0.3681 -0.3401
  148C4H9N  HC1 2509   0.506   2.126  61.153  1.2881  1.2688  0.5118
  148C4H9N   C1 2510   0.506   2.261  61.312 -0.0070 -0.2706 -0.2255
  148C4H9N  CT2 2511   0.433   2.312  61.075 -0.3931  0.0966 -0.2093
  148C4H9N  HC2 2512   0.374   2.396  61.110 -0.2816 -0.2012  0.7025
  148C4H9N  CT3 2513   0.571   2.378  61.046 -0.0553  0.1558  0.2979
  148C4H9N  HC3 2514   0.644   2.301  61.022 -0.8944  0.5102 -3.6411
  148C4H9N  HC4 2515   0.613   2.434  61.129 -1.0417  0.3917  0.6581
  148C4H9N  HC5 2516   0.562   2.439  60.956  1.4236  1.7391  1.2099
  149C4H9N   O1 2517   0.341   1.971  61.987  0.1589  0.2236  0.0607
  149C4H9N  OH1 2518   0.112   2.023  62.331 -0.3272 -0.3513 -0.1708
  149C4H9N  HO1 2519   0.101   1.964  62.406  0.5773 -0.3230 -0.0112
  149C4H9N   O2 2520   0.150   1.974  61.888 -0.4667 -0.3014 -0.2309
  149C4H9N  N41 2521   0.021   2.130  62.084  0.7497  0.1892  1.0026
  149C4H9N   H1 2522  20.518   2.057  62.047  1.3217  0.0979  0.2074
  149C4H9N   H2 2523   0.027   2.212  62.021  2.0251  0.6811  1.7462
  149C4H9N   H3 2524  20.546   2.159  62.177  1.5230  2.1492  0.7054
  149C4H9N  CT1 2525   0.163   2.065  62.109 -0.1631  1.2351 -0.5397
  149C4H9N  HC1 2526   0.234   2.136  62.150  0.0001  1.0159 -0.4407
  149C4H9N   C1 2527   0.221   1.997  61.989 -0.0152 -0.1730  0.0355
  149C4H9N  CT2 2528   0.147   1.956  62.216  0.4226  0.1762  0.7601
  149C4H9N  HC2 2529   0.071   1.886  62.182 -0.5240  2.1153 -1.2548
  149C4H9N  CT3 2530   0.276   1.887  62.265 -0.1594 -0.2588  0.6575
  149C4H9N  HC3 2531   0.354   1.960  62.284 -1.2776  1.2999 -0.4923
  149C4H9N  HC4 2532   0.292   1.818  62.182 -2.6352  1.9360 -1.7657
  149C4H9N  HC5 2533   0.253   1.835  62.358 -0.8656  0.4471  0.8848
  150C4H9N   O1 2534  20.460   1.888  62.662 -0.3705 -0.2822 -1.0139
  150C4H9N  OH1 2535   0.139   1.850  63.022  0.2909  0.1017 -0.1814
  150C4H9N  HO1 2536   0.152   1.913  63.094  0.9308 -0.5779  0.3087
  150C4H9N   O2 2537   0.096   1.905  62.593  0.0672  0.7614 -0.4017
  150C4H9N  N41 2538   0.207   1.737  62.784  0.4239  1.1727 -0.2574
  150C4H9N   H1 2539   0.288   1.791  62.750  2.1218 -0.7971  0.5727
  150C4H9N   H2 2540   0.197   1.664  62.712 -2.2475  1.4467 -0.1919
  150C4H9N   H3 2541   0.237   1.693  62.873  0.4535 -1.3351 -1.4522
  150C4H9N  CT1 2542   0.070   1.810  62.802  0.4485  0.6529 -0.3948
  150C4H9N  HC1 2543   0.000   1.734  62.837  0.1337  1.3637  0.5396
  150C4H9N   C1 2544   0.022   1.886  62.685  0.2669 -0.1992  0.2524
  150C4H9N  CT2 2545   0.087   1.912  62.914  0.5968 -0.2589 -0.6484
  150C4H9N  HC2 2546   0.162   1.987  62.891  0.2503  0.0224 -0.8524
  150C4H9N  CT3 2547  20.513   1.978  62.962 -0.6258  0.8503  0.2957
  150C4H9N  HC3 2548  20.536   2.050  63.041 -2.2173  1.1275  0.5101
  150C4H9N  HC4 2549  20.456   1.893  63.001  0.1531 -0.9238 -2.2951
  150C4H9N  HC5 2550  20.447   2.020  62.887 -1.7310  0.9811  1.3304
  151C4H9N   O1 2551   0.179   1.608  62.002 -0.0755 -0.1943  0.3988
  151C4H9N  OH1 2552   0.407   1.644  61.643 -0.6116  0.3205 -0.0763
  151C4H9N  HO1 2553   0.406   1.586  61.566  0.7394  1.7761 -1.2083
  151C4H9N   O2 2554   0.380   1.589  62.084  0.0414  0.1744 -0.2943
  151C4H9N  N41 2555   0.483   1.750  61.881 -0.2123 -0.1269  0.3902
  151C4H9N   H1 2556   0.553   1.680  61.911  1.3875  0.4842 -1.7264
  151C4H9N   H2 2557   0.466   1.821  61.953 -0.5799  1.2961 -1.0718
  151C4H9N   H3 2558   0.513   1.796  61.793 -1.0099  0.7918  0.5955
  151C4H9N  CT1 2559   0.349   1.684  61.872  1.2611  0.7908 -0.2276
  151C4H9N  HC1 2560   0.270   1.751  61.838  0.1088 -0.8560 -0.8569
  151C4H9N   C1 2561   0.301   1.609  61.990  0.8876 -1.1738 -0.4568
  151C4H9N  CT2 2562   0.360   1.580  61.758  0.1279 -0.2860  0.1911
  151C4H9N  HC2 2563   0.429   1.503  61.793  1.1595 -0.1004 -1.4216
  151C4H9N  CT3 2564   0.226   1.517  61.712 -0.6313 -0.3939  0.2798
  151C4H9N  HC3 2565   0.157   1.600  61.697 -3.7477 -2.6801  1.4597
  151C4H9N  HC4 2566   0.196   1.459  61.799 -0.5490  0.9255  1.2038
  151C4H9N  HC5 2567   0.233   1.451  61.625 -1.2303  0.6636 -0.5866
  152C4H9N   O1 2568   0.613   2.298  62.663 -0.2758  0.1654  0.4612
  152C4H9N  OH1 2569   0.375   2.247  62.322  0.0027  0.5215 -0.7601
  152C4H9N  HO1 2570   0.343   2.309  62.256 -1.6951  2.3353  1.6701
  152C4H9N   O2 2571   0.435   2.277  62.766  0.5247  0.1703  0.1077
  152C4H9N  N41 2572   0.310   2.127  62.557 -0.2353  0.1077 -0.1462
  152C4H9N   H1 2573   0.236   2.184  62.602  0.0176  1.6578 -1.6427
  152C4H9N   H2 2574   0.328   2.045  62.618  2.9662  1.8655  1.4399
  152C4H9N   H3 2575   0.279   2.082  62.470 -0.4516  0.6583 -0.3536
  152C4H9N  CT1 2576   0.433   2.211  62.542  1.0201  0.0628  0.6186
  152C4H9N  HC1 2577   0.503   2.140  62.500 -0.1985  0.1766 -1.6470
  152C4H9N   C1 2578   0.498   2.272  62.662  0.4060  0.2613  0.7129
  152C4H9N  CT2 2579   0.407   2.318  62.439 -0.4551  0.1492  0.4282
  152C4H9N  HC2 2580   0.327   2.389  62.459 -0.2033  0.9618 -1.3577
  152C4H9N  CT3 2581   0.529   2.397  62.392 -1.1227  0.0831 -0.0596
  152C4H9N  HC3 2582   0.577   2.450  62.475  0.3419 -0.0677 -0.7859
  152C4H9N  HC4 2583   0.503   2.474  62.320  0.1807  0.9640  0.3722
  152C4H9N  HC5 2584   0.610   2.334  62.356  1.0110  0.3058  3.9209
  153C4H9N   O1 2585   0.345   1.963  63.333 -0.3506 -0.5015  0.4821
  153C4H9N  OH1 2586   0.105   2.015  63.696 -0.2055  0.0793  0.7690
  153C4H9N  HO1 2587   0.074   1.954  63.763 -0.9099 -0.5646 -0.1306
  153C4H9N   O2 2588   0.146   1.985  63.240  0.3075 -0.2361  0.3084
  153C4H9N  N41 2589   0.037   2.127  63.448 -1.1233  0.3319  0.5542
  153C4H9N   H1 2590  20.521   2.082  63.396  0.3268  1.1880 -2.3861
  153C4H9N   H2 2591   0.052   2.200  63.377 -0.2049  0.3593  0.7650
  153C4H9N   H3 2592  20.555   2.167  63.534  0.2311  0.9178  0.9457
  153C4H9N  CT1 2593   0.167   2.046  63.467  0.0883  0.4030  0.7360
  153C4H9N  HC1 2594   0.233   2.122  63.509 -1.6054  2.2375  0.1395
  153C4H9N   C1 2595   0.218   1.984  63.339 -0.0210 -0.3064  0.3218
  153C4H9N  CT2 2596   0.144   1.949  63.579 -0.1766  0.1845 -0.1239
  153C4H9N  HC2 2597   0.065   1.879  63.555  1.0027 -0.9285 -0.8312
  153C4H9N  CT3 2598   0.262   1.859  63.622  0.4141 -0.3571 -0.0364
  153C4H9N  HC3 2599   0.297   1.777  63.559  0.7338 -0.0300 -0.2838
  153C4H9N  HC4 2600   0.252   1.810  63.719  1.2865 -2.1214 -0.8154
  153C4H9N  HC5 2601   0.345   1.929  63.631 -1.2321  1.4844  1.1279
  154C4H9N   O1 2602  20.475   1.888  64.002 -0.0993  0.4191 -0.4734
  154C4H9N  OH1 2603   0.152   1.859  64.380  0.1435 -0.3330 -0.1716
  154C4H9N  HO1 2604   0.183   1.929  64.437 -1.3322  0.5049 -0.3481
  154C4H9N   O2 2605   0.115   1.882  63.934  0.3244 -0.0440 -0.3234
  154C4H9N  N41 2606   0.215   1.747  64.145 -0.0342  0.1606 -0.7644
  154C4H9N   H1 2607   0.287   1.819  64.129 -0.0428  0.6032  1.0517
  154C4H9N   H2 2608   0.205   1.674  64.073  0.8704 -0.6218 -0.0969
  154C4H9N   H3 2609   0.237   1.705  64.237 -0.0021 -0.0481 -0.8579
  154C4H9N  CT1 2610   0.080   1.816  64.157  0.3470 -0.5298 -0.4617
  154C4H9N  HC1 2611   0.009   1.742  64.195 -0.6846 -0.0880 -1.4865
  154C4H9N   C1 2612   0.031   1.866  64.026  0.2549 -0.0192  0.3136
  154C4H9N  CT2 2613   0.105   1.925  64.268 -0.2092  0.4099  0.5017
  154C4H9N  HC2 2614   0.178   1.999  64.234  0.5248 -0.0288  1.1238
  154C4H9N  CT3 2615  20.538   2.004  64.309 -0.2639 -0.9121 -0.2606
  154C4H9N  HC3 2616  20.475   1.935  64.366  0.9702 -0.5022  1.6442
  154C4H9N  HC4 2617  20.480   2.040  64.225 -1.6728 -0.6948  0.7912
  154C4H9N  HC5 2618   0.011   2.085  64.374 -0.8228  1.6039 -3.0570
  155C4H9N   O1 2619   0.183   1.591  63.374  0.3032  0.1441  0.2866
  155C4H9N  OH1 2620   0.371   1.632  63.000  0.6564  0.1669 -0.0640
  155C4H9N  HO1 2621   0.391   1.563  62.937  0.6343  0.9480 -0.9389
  155C4H9N   O2 2622   0.382   1.567  63.437 -0.1120  0.2390 -0.2086
  155C4H9N  N41 2623   0.487   1.735  63.241 -0.2614  0.0993 -0.1113
  155C4H9N   H1 2624   0.559   1.672  63.279 -0.1855  0.1759 -0.1277
  155C4H9N   H2 2625   0.475   1.810  63.310 -1.7472 -1.8641  1.8698
  155C4H9N   H3 2626   0.515   1.772  63.148  0.4179  1.4524  0.6252
  155C4H9N  CT1 2627   0.351   1.667  63.229 -0.9335  0.0513 -0.0398
  155C4H9N  HC1 2628   0.275   1.742  63.206 -1.6162 -0.4528  0.5290
  155C4H9N   C1 2629   0.302   1.600  63.352  0.5742 -0.4212 -0.0100
  155C4H9N  CT2 2630   0.344   1.561  63.116 -0.1803  0.5334  0.3947
  155C4H9N  HC2 2631   0.421   1.489  63.143 -0.8794 -0.2161  0.4384
  155C4H9N  CT3 2632   0.210   1.502  63.086  0.4165 -0.3870 -0.1825
  155C4H9N  HC3 2633   0.143   1.587  63.076  0.7993 -0.0841 -0.1696
  155C4H9N  HC4 2634   0.173   1.442  63.169  2.2714  1.1615  1.8176
  155C4H9N  HC5 2635   0.195   1.446  62.993  0.8931 -1.4094  0.3377
  156C4H9N   O1 2636   0.606   2.279  64.042  0.2536  0.2824 -0.0468
  156C4H9N  OH1 2637   0.381   2.218  63.676 -0.3745 -0.3193  1.1625
  156C4H9N  HO1 2638   0.369   2.285  63.607  2.2826 -0.8546  0.1056
  156C4H9N   O2 2639   0.411   2.247  64.122  0.3071 -0.2637  0.0966
  156C4H9N  N41 2640   0.301   2.112  63.903  0.5381  0.3742  0.1401
  156C4H9N   H1 2641   0.230   2.178  63.938 -0.6981 -1.4566  1.1667
  156C4H9N   H2 2642   0.305   2.033  63.970  0.3602 -0.0694 -0.3748
  156C4H9N   H3 2643   0.275   2.074  63.811  1.6040  0.0796 -0.0486
  156C4H9N  CT1 2644   0.439   2.181  63.895  0.1554  0.5742  0.5080
  156C4H9N  HC1 2645   0.515   2.106  63.872 -0.1809  0.5138 -0.4327
  156C4H9N   C1 2646   0.484   2.254  64.020 -0.2180 -0.6870 -0.0965
  156C4H9N  CT2 2647   0.431   2.284  63.789  0.1884  0.5463  0.5037
  156C4H9N  HC2 2648   0.368   2.360  63.835  0.2945 -0.1166  1.7852
  156C4H9N  CT3 2649   0.557   2.350  63.744  0.0615 -0.3016 -0.4554
  156C4H9N  HC3 2650   0.539   2.413  63.657  1.8475  1.0618  0.1543
  156C4H9N  HC4 2651   0.629   2.281  63.698  2.2399  0.6210  1.4752
  156C4H9N  HC5 2652   0.598   2.415  63.822 -0.6083  0.7130 -0.9391
  157C4H9N   O1 2653   0.362   1.965  64.729  0.3708 -0.0064  0.4162
  157C4H9N  OH1 2654   0.102   2.020  65.063 -0.3534  0.3556  0.5970
  157C4H9N  HO1 2655   0.096   1.953  65.132  1.7283  0.0592  0.5035
  157C4H9N   O2 2656   0.169   1.962  64.635 -0.3804 -0.0256 -0.5617
  157C4H9N  N41 2657   0.062   2.142  64.839 -0.0157  0.1876 -0.6106
  157C4H9N   H1 2658  20.546   2.089  64.793  1.2487 -0.3944 -2.0483
  157C4H9N   H2 2659   0.076   2.218  64.771 -1.7620  1.8905  0.8491
  157C4H9N   H3 2660   0.037   2.172  64.935  1.0482  1.9668 -0.8648
  157C4H9N  CT1 2661   0.185   2.064  64.852 -0.1059 -0.0199 -0.1222
  157C4H9N  HC1 2662   0.257   2.137  64.888  0.6684 -0.4080 -0.8516
  157C4H9N   C1 2663   0.245   1.997  64.723  0.4176 -0.0698 -0.1881
  157C4H9N  CT2 2664   0.154   1.951  64.954  0.3020  0.9194 -0.1182
  157C4H9N  HC2 2665   0.077   1.883  64.918  0.6754  1.0931 -1.2500
  157C4H9N  CT3 2666   0.282   1.883  65.010  0.4989  0.1460 -0.8422
  157C4H9N  HC3 2667   0.351   1.966  65.024  2.1336 -1.1358 -1.2583
  157C4H9N  HC4 2668   0.325   1.813  64.939  0.3240 -0.4568 -0.3502
  157C4H9N  HC5 2669   0.272   1.820  65.098 -0.8985  1.4773 -0.0201
  158C4H9N   O1 2670  20.478   1.864  65.362 -0.3357  0.8483  0.8262
  158C4H9N  OH1 2671   0.133   1.846  65.757  0.3862  0.2813 -0.1630
  158C4H9N  HO1 2672   0.154   1.907  65.828  3.1144 -1.4264  0.5865
  158C4H9N   O2 2673   0.130   1.905  65.334 -0.0701  0.2434  0.2736
  158C4H9N  N41 2674   0.208   1.727  65.526  0.2751 -0.5633  0.0812
  158C4H9N   H1 2675   0.280   1.794  65.494  0.4550 -0.7640  0.0578
  158C4H9N   H2 2676   0.193   1.660  65.448  0.5955  0.5121 -0.9185
  158C4H9N   H3 2677   0.232   1.674  65.612 -2.8469 -1.6857  0.3356
  158C4H9N  CT1 2678   0.078   1.805  65.531 -0.3452  0.2064 -0.1201
  158C4H9N  HC1 2679  20.554   1.742  65.561 -0.6857  1.0501  0.7406
  158C4H9N   C1 2680   0.040   1.865  65.404 -0.7102 -1.1547  0.3841
  158C4H9N  CT2 2681   0.100   1.917  65.640  0.0211 -0.4322 -0.2904
  158C4H9N  HC2 2682   0.186   1.981  65.618 -1.0908  1.5846  1.0672
  158C4H9N  CT3 2683  20.538   2.004  65.677 -0.0491  0.1673 -0.0821
  158C4H9N  HC3 2684   0.018   2.093  65.727 -3.2065  0.3434  2.2414
  158C4H9N  HC4 2685  20.461   1.956  65.737 -0.4842 -1.1362 -1.6456
  158C4H9N  HC5 2686  20.473   2.031  65.594 -1.7613 -2.3929  0.3636
  159C4H9N   O1 2687   0.162   1.595  64.737 -0.2619  0.2564  0.2790
  159C4H9N  OH1 2688   0.395   1.617  64.367  0.5101  0.3409  0.2035
  159C4H9N  HO1 2689   0.399   1.546  64.302 -2.3392 -0.0542  0.3888
  159C4H9N   O2 2690   0.367   1.584  64.799  0.2438  0.2547 -0.3118
  159C4H9N  N41 2691   0.466   1.741  64.592 -0.1943  0.7412  0.7886
  159C4H9N   H1 2692   0.536   1.679  64.635  0.8162  2.7260  2.1111
  159C4H9N   H2 2693   0.444   1.818  64.658 -1.5496  0.8535  0.2020
  159C4H9N   H3 2694   0.500   1.780  64.502 -1.2366  1.2790  0.6263
  159C4H9N  CT1 2695   0.331   1.663  64.581  0.2276  0.2379  0.4538
  159C4H9N  HC1 2696   0.256   1.736  64.552 -0.7239 -1.2964 -0.9925
  159C4H9N   C1 2697   0.285   1.616  64.715  0.3857 -0.5090 -0.0950
  159C4H9N  CT2 2698   0.346   1.554  64.482  0.1712 -0.3549 -0.8289
  159C4H9N  HC2 2699   0.423   1.486  64.518  0.3316  1.0214  1.5445
  159C4H9N  CT3 2700   0.222   1.483  64.439 -0.0951 -0.3006 -0.7422
  159C4H9N  HC3 2701   0.243   1.404  64.367 -2.4212 -1.4460 -0.2246
  159C4H9N  HC4 2702   0.160   1.567  64.409 -2.1354 -1.3781  0.3261
  159C4H9N  HC5 2703   0.172   1.436  64.524  0.2400  0.6039 -0.0437
  160C4H9N   O1 2704   0.603   2.284  65.434 -0.1554  0.6858  0.3837
  160C4H9N  OH1 2705   0.331   2.277  65.069 -0.1537  0.4436  0.0023
  160C4H9N  HO1 2706   0.339   2.340  64.998 -0.8776  1.4475  0.8042
  160C4H9N   O2 2707   0.404   2.290  65.496 -0.0411  0.1879 -0.3126
  160C4H9N  N41 2708   0.305   2.123  65.301 -0.2691  0.1599 -0.6735
  160C4H9N   H1 2709   0.229   2.178  65.345  1.0537  2.4597 -1.1698
  160C4H9N   H2 2710   0.318   2.037  65.356 -1.4109 -0.5749 -1.5103
  160C4H9N   H3 2711   0.274   2.091  65.207 -0.0117  1.4058 -1.1998
  160C4H9N  CT1 2712   0.432   2.204  65.283 -0.0978 -0.6132  0.5252
  160C4H9N  HC1 2713   0.509   2.142  65.238  0.2023  0.2871 -0.2186
  160C4H9N   C1 2714   0.486   2.256  65.411  0.7148  0.0961  0.3172
  160C4H9N  CT2 2715   0.405   2.320  65.179  0.4749  0.1744  0.4241
  160C4H9N  HC2 2716   0.333   2.388  65.226 -0.3239  0.4718 -1.1707
  160C4H9N  CT3 2717   0.537   2.381  65.127  0.7608 -0.2888 -0.2533
  160C4H9N  HC3 2718   0.568   2.344  65.030  1.6408  0.1769 -0.1423
  160C4H9N  HC4 2719   0.625   2.362  65.189  0.4954  0.8598  0.4996
  160C4H9N  HC5 2720   0.520   2.489  65.121 -0.0037  0.0065  4.9104
  161C4H9N   O1 2721   0.345   1.926  66.096  0.3229 -0.2960 -0.3686
  161C4H9N  OH1 2722   0.106   2.003  66.444  0.0175  0.0034  0.3737
  161C4H9N  HO1 2723   0.104   1.946  66.521  1.6479  2.3347  2.2217
  161C4H9N   O2 2724   0.158   1.951  66.005 -0.2021  0.0534 -0.2218
  161C4H9N  N41 2725   0.071   2.125  66.195  0.3083 -0.1443  1.0053
  161C4H9N   H1 2726  20.555   2.072  66.148  1.2485 -1.0416  0.4978
  161C4H9N   H2 2727   0.099   2.199  66.128 -1.6187  0.4835  0.8513
  161C4H9N   H3 2728   0.034   2.174  66.278 -0.4612  0.5774  0.2624
  161C4H9N  CT1 2729   0.179   2.032  66.224  0.3420  0.0133  1.3922
  161C4H9N  HC1 2730   0.264   2.094  66.256  1.5805  0.0184 -1.7660
  161C4H9N   C1 2731   0.230   1.955  66.103 -0.0741 -0.2730 -0.2864
  161C4H9N  CT2 2732   0.149   1.935  66.334  0.9781  0.4156  0.4008
  161C4H9N  HC2 2733   0.072   1.871  66.292  1.4067  1.9514 -2.8695
  161C4H9N  CT3 2734   0.267   1.849  66.386  0.2733  0.7063  0.3211
  161C4H9N  HC3 2735   0.348   1.921  66.399  2.4654 -1.7946  0.8313
  161C4H9N  HC4 2736   0.290   1.764  66.321  1.9045 -0.7297  2.7321
  161C4H9N  HC5 2737   0.243   1.804  66.482  2.9632 -0.8580  0.3121
  162C4H9N   O1 2738  20.480   1.890  66.790 -0.4277 -0.2209 -0.3002
  162C4H9N  OH1 2739   0.163   1.856  67.136 -0.2573 -0.8051  0.2429
  162C4H9N  HO1 2740   0.156   1.909  67.216 -1.2155  0.1993 -0.4956
  162C4H9N   O2 2741   0.103   1.939  66.696  0.6581 -0.1064  0.5089
  162C4H9N  N41 2742   0.231   1.750  66.882 -0.1110  0.1272 -0.4868
  162C4H9N   H1 2743   0.307   1.807  66.842 -1.5326  1.0132 -2.0152
  162C4H9N   H2 2744   0.200   1.679  66.814  0.0005 -2.4423  2.0828
  162C4H9N   H3 2745   0.270   1.705  66.966  0.2978 -0.3279 -0.9258
  162C4H9N  CT1 2746   0.106   1.822  66.909 -0.2468 -0.1609  0.3993
  162C4H9N  HC1 2747   0.039   1.745  66.946  0.3168  0.2189  2.2750
  162C4H9N   C1 2748   0.042   1.887  66.790  0.6918 -0.0007  0.1664
  162C4H9N  CT2 2749   0.123   1.924  67.018 -0.6419 -0.0713  0.1082
  162C4H9N  HC2 2750   0.201   1.993  66.987 -1.8701  0.7528 -1.2329
  162C4H9N  CT3 2751  20.558   2.004  67.058 -0.9293 -0.4505 -0.1366
  162C4H9N  HC3 2752  20.494   1.927  67.102  0.2426 -1.7261 -0.6292
  162C4H9N  HC4 2753  20.519   2.049  66.967 -1.1898 -4.9044 -2.3772
  162C4H9N  HC5 2754   0.031   2.079  67.130  0.9690  0.4409 -1.8840
  163C4H9N   O1 2755   0.179   1.596  66.105  0.0573 -0.1320  0.0195
  163C4H9N  OH1 2756   0.402   1.603  65.732 -0.1301 -0.4406  0.2297
  163C4H9N  HO1 2757   0.419   1.537  65.665  2.3546  1.9790 -1.6643
  163C4H9N   O2 2758   0.380   1.578  66.162 -0.2103  0.3588  0.2375
  163C4H9N  N41 2759   0.479   1.722  65.961  0.3040 -0.4101 -0.3292
  163C4H9N   H1 2760   0.556   1.659  65.991 -0.5477 -1.7211 -0.8491
  163C4H9N   H2 2761   0.477   1.802  66.025 -3.0424  0.3103 -1.2497
  163C4H9N   H3 2762   0.510   1.761  65.870  2.6181  0.7031  0.8897
  163C4H9N  CT1 2763   0.344   1.659  65.949 -0.0405  0.3361  0.1422
  163C4H9N  HC1 2764   0.276   1.739  65.920 -1.1754 -0.0298  1.7298
  163C4H9N   C1 2765   0.293   1.616  66.086  0.4164  0.2372  0.0164
  163C4H9N  CT2 2766   0.358   1.543  65.851 -0.2399  0.5833  0.7960
  163C4H9N  HC2 2767   0.433   1.468  65.877  0.1694 -0.0770 -2.0794
  163C4H9N  CT3 2768   0.236   1.475  65.813 -0.0634  0.7791 -0.4148
  163C4H9N  HC3 2769   0.169   1.528  65.745 -0.5757  1.7928  0.8746
  163C4H9N  HC4 2770   0.187   1.439  65.903  0.7467  2.2158  0.6186
  163C4H9N  HC5 2771   0.266   1.385  65.759 -2.0405 -0.3855  0.3734
  164C4H9N   O1 2772   0.614   2.269  66.802  0.1256  0.5995  0.8137
  164C4H9N  OH1 2773   0.385   2.217  66.437 -0.3537 -0.1048  0.2134
  164C4H9N  HO1 2774   0.346   2.269  66.367  0.9188  2.0782  1.0695
  164C4H9N   O2 2775   0.418   2.277  66.873  0.2695  0.2734 -0.2556
  164C4H9N  N41 2776   0.315   2.122  66.661 -0.5667 -0.1656  0.1966
  164C4H9N   H1 2777   0.240   2.186  66.693  1.1386  2.6724 -1.2619
  164C4H9N   H2 2778   0.302   2.034  66.714  0.3487  0.1185  0.8772
  164C4H9N   H3 2779   0.302   2.095  66.562 -1.8377 -1.0193  0.5729
  164C4H9N  CT1 2780   0.447   2.192  66.654 -0.1331 -0.1678 -0.1485
  164C4H9N  HC1 2781   0.519   2.121  66.616 -1.3444 -1.5331  0.0460
  164C4H9N   C1 2782   0.498   2.239  66.793  0.1611 -0.4828  0.4086
  164C4H9N  CT2 2783   0.430   2.297  66.547  0.6105  0.5211 -0.5773
  164C4H9N  HC2 2784   0.354   2.365  66.587 -0.4918 -0.4842 -0.9132
  164C4H9N  CT3 2785   0.552   2.364  66.497 -0.3383 -0.2583  0.0467
  164C4H9N  HC3 2786   0.594   2.435  66.567 -0.6553  0.4514 -0.4676
  164C4H9N  HC4 2787   0.522   2.414  66.405  1.6950  1.3156  0.2065
  164C4H9N  HC5 2788   0.622   2.284  66.473 -0.0625 -0.2224  0.7398
  165C4H9N   O1 2789   0.328   1.978  67.453  0.4510  0.0515 -0.1277
  165C4H9N  OH1 2790   0.113   2.018  67.818 -0.5882  0.0749 -0.0299
  165C4H9N  HO1 2791   0.095   1.963  67.895  0.7763 -0.3560 -0.0101
  165C4H9N   O2 2792   0.134   1.974  67.376 -0.3053 -0.3617 -0.7403
  165C4H9N  N41 2793   0.019   2.104  67.592  0.2937 -0.0472 -0.4838
  165C4H9N   H1 2794  20.508   2.038  67.556  1.1575 -1.2528 -0.0405
  165C4H9N   H2 2795   0.023   2.176  67.519  1.5471  1.2689  0.8449
  165C4H9N   H3 2796  20.551   2.140  67.685 -0.9943 -0.6602 -0.6118
  165C4H9N  CT1 2797   0.155   2.040  67.597  0.0717  0.1075  0.2103
  165C4H9N  HC1 2798   0.228   2.118  67.621 -1.6610  1.7106  0.4525
  165C4H9N   C1 2799   0.206   1.986  67.471 -0.0367  0.1772  0.2763
  165C4H9N  CT2 2800   0.155   1.938  67.712  0.3990 -0.2732  0.9160
  165C4H9N  HC2 2801   0.087   1.856  67.694 -1.9594  1.9703 -0.7347
  165C4H9N  CT3 2802   0.285   1.877  67.754 -0.0340  0.0262 -0.1803
  165C4H9N  HC3 2803   0.361   1.954  67.767  0.7615 -0.8153  0.2638
  165C4H9N  HC4 2804   0.318   1.808  67.676 -0.4151 -0.5678  0.1844
  165C4H9N  HC5 2805   0.272   1.812  67.841 -0.9546  1.5869  0.8681
  166C4H9N   O1 2806  20.450   1.897  68.156 -0.3281  0.6116  0.4329
  166C4H9N  OH1 2807   0.203   1.930  68.462  0.7109  0.2122 -0.7517
  166C4H9N  HO1 2808   0.235   2.020  68.474 -0.7331  0.3636  2.4100
  166C4H9N   O2 2809   0.083   1.914  68.069  0.0817  0.3525 -0.4505
  166C4H9N  N41 2810   0.204   1.744  68.266 -0.3880 -0.0841  0.0902
  166C4H9N   H1 2811   0.269   1.791  68.200  0.2530 -0.4224  0.4697
  166C4H9N   H2 2812   0.191   1.648  68.232 -0.5941 -0.6924  1.8489
  166C4H9N   H3 2813   0.256   1.736  68.355 -0.7319  0.4550  0.3495
  166C4H9N  CT1 2814   0.081   1.833  68.286 -0.3834  0.5537  1.2170
  166C4H9N  HC1 2815   0.017   1.772  68.350 -0.5466 -0.6314 -0.0595
  166C4H9N   C1 2816   0.009   1.869  68.156 -0.3536  0.4437  0.2071
  166C4H9N  CT2 2817   0.131   1.964  68.349  0.4127 -0.2731 -0.4274
  166C4H9N  HC2 2818   0.192   2.016  68.274  0.5982 -0.8488 -0.6881
  166C4H9N  CT3 2819   0.014   2.042  68.389 -0.0289  0.3433 -0.2339
  166C4H9N  HC3 2820  20.505   2.068  68.308  1.4042  0.9729 -1.2742
  166C4H9N  HC4 2821   0.051   2.137  68.429  0.5195  0.1375 -0.2578
  166C4H9N  HC5 2822  20.526   1.991  68.472  3.1623  0.7836  1.9690
  167C4H9N   O1 2823   0.165   1.588  67.471  0.0040 -0.2977  0.2226
  167C4H9N  OH1 2824   0.386   1.627  67.102 -0.0286  0.2752 -0.1922
  167C4H9N  HO1 2825   0.420   1.556  67.047  2.1272 -0.6603  2.1901
  167C4H9N   O2 2826   0.366   1.580  67.553  0.1093 -0.5022 -0.2044
  167C4H9N  N41 2827   0.469   1.734  67.348 -0.0765 -0.2867  0.1818
  167C4H9N   H1 2828   0.544   1.666  67.366 -1.5540 -2.3504 -1.2826
  167C4H9N   H2 2829   0.460   1.796  67.430 -1.0131 -0.8169  0.4840
  167C4H9N   H3 2830   0.498   1.789  67.265 -0.1247 -0.9410 -0.2801
  167C4H9N  CT1 2831   0.337   1.669  67.331  0.7337 -0.3366  0.1227
  167C4H9N  HC1 2832   0.272   1.755  67.315  0.3059 -0.8430 -0.8881
  167C4H9N   C1 2833   0.287   1.596  67.459 -0.1469 -0.2545 -0.5962
  167C4H9N  CT2 2834   0.345   1.565  67.219 -0.4927  1.2214 -0.1176
  167C4H9N  HC2 2835   0.412   1.487  67.257 -1.6561  1.0453  1.6503
  167C4H9N  CT3 2836   0.224   1.484  67.176  0.0177 -0.0194 -0.2612
  167C4H9N  HC3 2837   0.239   1.431  67.082 -1.8420 -1.6661  0.3491
  167C4H9N  HC4 2838   0.133   1.544  67.180  0.5331  0.9154 -2.2146
  167C4H9N  HC5 2839   0.216   1.406  67.252  3.4520 -0.8567 -0.6880
  168C4H9N   O1 2840   0.594   2.259  68.168  0.0847  0.4153 -0.3549
  168C4H9N  OH1 2841   0.377   2.230  67.779  0.3899  0.6783  0.2572
  168C4H9N  HO1 2842   0.390   2.294  67.709 -0.3069  0.0553 -0.4355
  168C4H9N   O2 2843   0.403   2.354  68.171  0.6207 -0.0061 -0.7243
  168C4H9N  N41 2844   0.296   2.136  68.030 -0.8000 -0.3476 -0.2836
  168C4H9N   H1 2845   0.235   2.203  68.081  0.6259  1.5242 -1.0001
  168C4H9N   H2 2846   0.318   2.053  68.088  0.9077  0.0255 -0.3937
  168C4H9N   H3 2847   0.254   2.096  67.944  0.3334  0.6759 -1.3414
  168C4H9N  CT1 2848   0.429   2.193  68.002  0.3371 -0.2084  0.2346
  168C4H9N  HC1 2849   0.501   2.120  67.967  0.3373  1.1827 -2.8643
  168C4H9N   C1 2850   0.476   2.267  68.127 -0.0465 -0.1182  0.1183
  168C4H9N  CT2 2851   0.413   2.292  67.894 -0.4590  0.5589 -0.7604
  168C4H9N  HC2 2852   0.335   2.364  67.921  1.2460  1.9501  0.5989
  168C4H9N  CT3 2853   0.531   2.378  67.845 -0.5985  0.1154 -0.1218
  168C4H9N  HC3 2854   0.620   2.315  67.840  0.1049  0.9621  1.1965
  168C4H9N  HC4 2855   0.556   2.455  67.918  2.5728 -2.6357  1.8813
  168C4H9N  HC5 2856   0.509   2.427  67.751 -0.1860  0.8233  0.1527
  169C4H9N   O1 2857   0.330   2.761  49.688  0.1164  0.0964  0.3634
  169C4H9N  OH1 2858   0.141   2.812  50.083  0.2270  0.3883  0.1711
  169C4H9N  HO1 2859   0.137   2.750  50.157  0.7634 -0.4649 -0.5030
  169C4H9N   O2 2860   0.132   2.690  49.669  0.2257 -0.3029  0.5670
  169C4H9N  N41 2861   0.042   2.909  49.845  0.0878  0.4750 -0.2616
  169C4H9N   H1 2862  20.527   2.846  49.813 -1.0923  2.2089 -1.0486
  169C4H9N   H2 2863   0.052   2.984  49.774 -1.2504  0.3014 -0.6571
  169C4H9N   H3 2864   0.030   2.955  49.937  3.3248 -0.5924  0.7739
  169C4H9N  CT1 2865   0.174   2.831  49.850  0.2500 -0.3531  0.4396
  169C4H9N  HC1 2866   0.254   2.900  49.874  0.4843  0.6306 -2.8621
  169C4H9N   C1 2867   0.217   2.755  49.729 -0.3834 -0.1025 -1.4852
  169C4H9N  CT2 2868   0.162   2.734  49.967 -0.3161  0.0221 -0.0167
  169C4H9N  HC2 2869   0.075   2.669  49.956  0.8218 -1.3841 -0.9663
  169C4H9N  CT3 2870   0.288   2.643  49.999  0.7195  0.1297  0.0507
  169C4H9N  HC3 2871   0.384   2.683  49.967  1.5337  0.1139  2.4219
  169C4H9N  HC4 2872   0.285   2.549  49.944  0.3258 -0.3274  0.8603
  169C4H9N  HC5 2873   0.287   2.632  50.107  0.1023 -0.7864 -0.0380
  170C4H9N   O1 2874  20.465   2.657  50.388  0.9927  0.3078  0.5989
  170C4H9N  OH1 2875   0.137   2.629  50.755  0.2045 -0.1515  0.1544
  170C4H9N  HO1 2876   0.149   2.701  50.818  0.0143 -0.7179  0.8424
  170C4H9N   O2 2877   0.108   2.667  50.311  0.3601 -0.3843 -0.5896
  170C4H9N  N41 2878   0.218   2.517  50.518 -0.5359  0.1905 -0.1503
  170C4H9N   H1 2879   0.298   2.577  50.494 -1.4787  1.2367 -0.6773
  170C4H9N   H2 2880   0.212   2.431  50.461 -1.1466  0.4809 -0.5230
  170C4H9N   H3 2881   0.236   2.481  50.613 -1.0865  0.2242 -0.0334
  170C4H9N  CT1 2882   0.081   2.579  50.525  0.3368  0.2205  0.0767
  170C4H9N  HC1 2883   0.024   2.491  50.555  1.0650 -1.3977 -3.0768
  170C4H9N   C1 2884   0.025   2.636  50.402 -0.2303 -0.2889 -0.4311
  170C4H9N  CT2 2885   0.097   2.685  50.631  0.1675  0.1938 -0.1761
  170C4H9N  HC2 2886   0.174   2.759  50.608 -2.2128  2.4448 -1.0677
  170C4H9N  CT3 2887  20.525   2.749  50.675 -0.3119  0.8529  0.0379
  170C4H9N  HC3 2888  20.521   2.792  50.775 -0.4323 -0.7849  0.7456
  170C4H9N  HC4 2889  20.450   2.671  50.669  1.0009 -0.3817 -0.6253
  170C4H9N  HC5 2890  20.503   2.823  50.598  0.4269 -0.6182 -1.6052
  171C4H9N   O1 2891   0.132   2.340  49.674  0.6598  0.4476 -0.1911
  171C4H9N  OH1 2892   0.456   2.337  49.392 -0.2092 -0.0319  0.0048
  171C4H9N  HO1 2893   0.484   2.255  49.350  1.2450  0.5805 -0.2378
  171C4H9N   O2 2894   0.304   2.352  49.794 -0.6490 -0.3397 -0.8504
  171C4H9N  N41 2895   0.437   2.512  49.606  0.2764  0.0910 -0.6317
  171C4H9N   H1 2896   0.510   2.462  49.660  0.7710  0.3249 -1.0762
  171C4H9N   H2 2897   0.412   2.595  49.661 -1.5071 -1.4353  0.9341
  171C4H9N   H3 2898   0.494   2.553  49.530  0.8107  0.3828 -0.0832
  171C4H9N  CT1 2899   0.324   2.422  49.573  0.2430 -0.9308 -0.0640
  171C4H9N  HC1 2900   0.252   2.485  49.520 -0.8277 -0.7301  1.6173
  171C4H9N   C1 2901   0.245   2.377  49.694  0.2465  0.0065 -0.5325
  171C4H9N  CT2 2902   0.376   2.295  49.506 -0.4058  0.4818  0.2902
  171C4H9N  HC2 2903   0.436   2.242  49.580 -1.4525  1.5020  1.9080
  171C4H9N  CT3 2904   0.280   2.202  49.437 -0.4272  0.2394 -0.2680
  171C4H9N  HC3 2905   0.324   2.132  49.367  0.3694 -0.2928  0.7607
  171C4H9N  HC4 2906   0.214   2.265  49.377  0.7534 -0.1545 -2.0226
  171C4H9N  HC5 2907   0.222   2.144  49.509  1.4973  1.2870  2.1964
  172C4H9N   O1 2908   0.614   3.072  50.402  0.3309 -0.6363  0.3160
  172C4H9N  OH1 2909   0.399   3.009  50.040  0.5051 -0.5871 -0.0689
  172C4H9N  HO1 2910   0.352   3.076  49.989  1.1624  0.3627  0.5618
  172C4H9N   O2 2911   0.418   3.060  50.491  0.1889  0.4435 -0.5809
  172C4H9N  N41 2912   0.311   2.909  50.293 -0.2838 -0.2722  1.0215
  172C4H9N   H1 2913   0.237   2.967  50.336 -1.3485 -1.5786  0.9608
  172C4H9N   H2 2914   0.328   2.833  50.361  0.6106 -1.4064 -0.4390
  172C4H9N   H3 2915   0.276   2.858  50.211  0.3584  1.6947 -0.5228
  172C4H9N  CT1 2916   0.440   2.980  50.268 -0.7296 -0.0718 -0.1990
  172C4H9N  HC1 2917   0.514   2.903  50.246 -0.1659 -0.0195  1.4676
  172C4H9N   C1 2918   0.493   3.043  50.397  0.0313  0.4217 -0.0428
  172C4H9N  CT2 2919   0.426   3.084  50.162 -0.4687  0.4127 -0.3395
  172C4H9N  HC2 2920   0.350   3.156  50.193 -0.8392 -0.4726  0.8669
  172C4H9N  CT3 2921   0.560   3.149  50.130  0.1554 -0.1790  0.0377
  172C4H9N  HC3 2922   0.588   3.221  50.207 -1.0377 -0.1339  0.4488
  172C4H9N  HC4 2923   0.541   3.202  50.037 -0.9505 -0.2142  0.2388
  172C4H9N  HC5 2924   0.645   3.081  50.124 -0.0612 -0.5971  1.4628
  173C4H9N   O1 2925   0.352   2.722  51.107 -0.1626  0.5530 -0.3524
  173C4H9N  OH1 2926   0.085   2.782  51.438  0.7015 -0.4988  0.1863
  173C4H9N  HO1 2927   0.095   2.729  51.518 -1.5791 -0.8336  0.2830
  173C4H9N   O2 2928   0.169   2.737  51.003  0.3009 -0.0033  0.3732
  173C4H9N  N41 2929   0.046   2.892  51.181 -0.4242  0.3044 -0.0834
  173C4H9N   H1 2930  20.542   2.825  51.135  0.6804 -2.0035  1.6872
  173C4H9N   H2 2931   0.060   2.976  51.121  0.5363 -1.2689 -2.1149
  173C4H9N   H3 2932   0.000   2.936  51.263 -0.1896  0.8593 -0.2416
  173C4H9N  CT1 2933   0.171   2.822  51.220 -0.1582  0.4256  0.3173
  173C4H9N  HC1 2934   0.228   2.903  51.264  0.2605 -0.9548  2.3845
  173C4H9N   C1 2935   0.239   2.767  51.097 -0.4505  0.1387  0.1438
  173C4H9N  CT2 2936   0.141   2.716  51.322 -0.3255 -0.0866  0.3385
  173C4H9N  HC2 2937   0.067   2.646  51.284 -1.1011  2.0178 -2.1105
  173C4H9N  CT3 2938   0.264   2.638  51.379  0.3304  0.3508 -0.2980
  173C4H9N  HC3 2939   0.344   2.710  51.360  0.1563  0.4587 -0.6232
  173C4H9N  HC4 2940   0.279   2.545  51.326  1.1001 -0.3347  1.0952
  173C4H9N  HC5 2941   0.259   2.610  51.484 -3.7602 -0.1919 -0.5672
  174C4H9N   O1 2942  20.471   2.663  51.770  0.2459  0.4039 -0.1635
  174C4H9N  OH1 2943   0.148   2.620  52.124 -0.0860  0.7315 -0.6495
  174C4H9N  HO1 2944   0.140   2.682  52.196 -0.8395  1.8691 -1.6911
  174C4H9N   O2 2945   0.112   2.693  51.700 -0.4099  0.0500  0.1857
  174C4H9N  N41 2946   0.218   2.512  51.875  0.9088  0.6510 -0.1698
  174C4H9N   H1 2947   0.296   2.571  51.842  0.4487  2.6499  2.1479
  174C4H9N   H2 2948   0.202   2.446  51.797  0.5093  2.2004 -1.4266
  174C4H9N   H3 2949   0.244   2.461  51.961 -2.1906 -0.5332  0.1610
  174C4H9N  CT1 2950   0.094   2.588  51.899 -0.2819  0.0085  0.0817
  174C4H9N  HC1 2951   0.028   2.507  51.929  1.0674 -1.1842 -0.0698
  174C4H9N   C1 2952   0.034   2.648  51.785 -0.0491 -0.3115  0.2622
  174C4H9N  CT2 2953   0.109   2.694  52.011 -0.6223  0.4835  0.4146
  174C4H9N  HC2 2954   0.185   2.770  51.996  1.3995 -1.4171  0.7377
  174C4H9N  CT3 2955  20.539   2.760  52.061 -0.3455  0.6347 -0.1615
  174C4H9N  HC3 2956  20.473   2.675  52.078  2.0718 -0.9131  1.7460
  174C4H9N  HC4 2957  20.499   2.829  51.986  0.6121 -0.1148 -1.3722
  174C4H9N  HC5 2958  20.555   2.818  52.152 -1.5964  2.1262 -0.8701
  175C4H9N   O1 2959   0.172   2.373  51.111  0.2294 -0.2060  0.1746
  175C4H9N  OH1 2960   0.388   2.412  50.737 -0.1288  0.3155 -0.5124
  175C4H9N  HO1 2961   0.400   2.348  50.667  1.2971  0.7387 -0.6794
  175C4H9N   O2 2962   0.373   2.345  51.178 -0.5738  0.3393 -0.7112
  175C4H9N  N41 2963   0.477   2.510  50.989 -0.0054  0.5848  0.0313
  175C4H9N   H1 2964   0.546   2.441  51.026  0.3460  1.1151  0.3675
  175C4H9N   H2 2965   0.468   2.589  51.054 -0.3018  2.1104 -1.8435
  175C4H9N   H3 2966   0.518   2.548  50.902  0.5175 -0.6795 -0.2997
  175C4H9N  CT1 2967   0.340   2.441  50.960 -0.6406 -0.2503 -0.3653
  175C4H9N  HC1 2968   0.263   2.506  50.919  0.6462  0.1804 -2.1338
  175C4H9N   C1 2969   0.294   2.382  51.092 -0.4280 -0.0120 -0.4143
  175C4H9N  CT2 2970   0.358   2.339  50.858 -0.0516  0.1456  0.4732
  175C4H9N  HC2 2971   0.441   2.277  50.892 -0.8301 -0.5863  1.0677
  175C4H9N  CT3 2972   0.228   2.260  50.823 -0.7560  0.1971 -0.2198
  175C4H9N  HC3 2973   0.247   2.201  50.733 -3.5961  0.8713 -1.2865
  175C4H9N  HC4 2974   0.157   2.334  50.788 -1.4503  1.1059  2.9612
  175C4H9N  HC5 2975   0.196   2.202  50.910 -0.5136  1.1356  0.4999
  176C4H9N   O1 2976   0.608   3.059  51.763  0.0975 -0.4101 -0.3728
  176C4H9N  OH1 2977   0.390   2.999  51.404 -0.0926 -0.2713 -0.6536
  176C4H9N  HO1 2978   0.359   3.052  51.331 -1.4619 -0.0801  0.0528
  176C4H9N   O2 2979   0.413   3.075  51.855  0.2919 -0.1264  0.5380
  176C4H9N  N41 2980   0.294   2.914  51.654  0.0405  0.3381 -0.2219
  176C4H9N   H1 2981   0.225   2.978  51.697  0.5445 -0.4172  1.7696
  176C4H9N   H2 2982   0.302   2.831  51.714 -1.7573 -0.8128 -1.5139
  176C4H9N   H3 2983   0.259   2.875  51.565 -0.4969 -2.0355  0.9967
  176C4H9N  CT1 2984   0.429   2.974  51.639 -0.0071 -0.2685 -0.0710
  176C4H9N  HC1 2985   0.497   2.893  51.612 -0.3677 -0.4676 -0.3828
  176C4H9N   C1 2986   0.485   3.034  51.765  0.4463  0.3368  0.2591
  176C4H9N  CT2 2987   0.424   3.077  51.520 -0.2841  0.1499  0.1934
  176C4H9N  HC2 2988   0.341   3.145  51.541 -0.1887  0.6514 -1.0265
  176C4H9N  CT3 2989   0.553   3.134  51.481 -0.2099 -0.8496 -0.1641
  176C4H9N  HC3 2990   0.543   3.190  51.388  1.2001 -1.6235 -0.8049
  176C4H9N  HC4 2991   0.623   3.051  51.465 -1.2350 -2.0637  1.4382
  176C4H9N  HC5 2992   0.595   3.197  51.559 -0.3815  1.3634 -1.8021
  177C4H9N   O1 2993   0.340   2.742  52.467 -0.2860  0.5177 -0.3381
  177C4H9N  OH1 2994   0.109   2.800  52.818  0.7599 -0.3220 -0.7211
  177C4H9N  HO1 2995   0.099   2.743  52.894 -1.1846  1.1984  0.2127
  177C4H9N   O2 2996   0.138   2.707  52.386 -0.4963 -0.0858  0.1405
  177C4H9N  N41 2997   0.030   2.882  52.579  0.3290  0.4808 -0.5108
  177C4H9N   H1 2998  20.530   2.805  52.544  2.2869 -1.6416  0.7004
  177C4H9N   H2 2999   0.018   2.958  52.509 -0.2389  0.9708  0.1145
  177C4H9N   H3 3000  20.547   2.914  52.667 -1.8306  0.6415 -1.5750
  177C4H9N  CT1 3001   0.164   2.825  52.594 -0.4177 -0.1710  0.9860
  177C4H9N  HC1 3002   0.232   2.903  52.629  0.3635 -0.2996 -0.2403
  177C4H9N   C1 3003   0.219   2.756  52.469  0.5350 -0.2435  0.2077
  177C4H9N  CT2 3004   0.150   2.722  52.707 -0.2066  0.0482 -0.1308
  177C4H9N  HC2 3005   0.073   2.647  52.695  1.7788 -2.0759  0.1718
  177C4H9N  CT3 3006   0.279   2.662  52.760 -0.0029  0.3544 -0.4722
  177C4H9N  HC3 3007   0.254   2.586  52.834 -2.6099 -0.0352 -1.7094
  177C4H9N  HC4 3008   0.338   2.741  52.805 -1.1956  0.5131  0.8493
  177C4H9N  HC5 3009   0.331   2.613  52.677  2.5193  0.5310  0.9627
  178C4H9N   O1 3010  20.484   2.686  53.139 -0.1622  0.1460 -0.2687
  178C4H9N  OH1 3011   0.145   2.635  53.498 -0.0492 -0.2539  0.1054
  178C4H9N  HO1 3012   0.150   2.698  53.570 -2.1295  0.3219 -0.2371
  178C4H9N   O2 3013   0.118   2.677  53.057  0.4000  0.6813  0.1705
  178C4H9N  N41 3014   0.224   2.530  53.271  0.4303 -0.1003 -0.0784
  178C4H9N   H1 3015   0.303   2.579  53.225 -0.4042  0.2340 -1.1698
  178C4H9N   H2 3016   0.218   2.453  53.203  1.8346  1.0118 -1.5098
  178C4H9N   H3 3017   0.252   2.492  53.363  0.6848 -0.2010 -0.1930
  178C4H9N  CT1 3018   0.096   2.608  53.278  0.9729  0.0537  0.6019
  178C4H9N  HC1 3019   0.017   2.541  53.310  0.0563  1.1651  0.6894
  178C4H9N   C1 3020   0.047   2.678  53.156 -0.1337  0.2166 -0.5474
  178C4H9N  CT2 3021   0.109   2.713  53.385  0.9102 -1.1043 -0.0325
  178C4H9N  HC2 3022   0.187   2.783  53.357 -1.0200  1.0928 -0.1573
  178C4H9N  CT3 3023  20.552   2.798  53.428  0.0783  0.3863 -0.3151
  178C4H9N  HC3 3024  20.463   2.736  53.418 -0.1356  0.5262  0.6471
  178C4H9N  HC4 3025  20.554   2.884  53.361  0.6740 -0.8789 -1.9589
  178C4H9N  HC5 3026  20.559   2.818  53.535  1.2068  1.9053 -0.6619
  179C4H9N   O1 3027   0.186   2.372  52.471 -0.2838 -0.0658 -0.1377
  179C4H9N  OH1 3028   0.386   2.394  52.099  0.4036  0.1673 -0.4014
  179C4H9N  HO1 3029   0.371   2.335  52.024 -0.4140  0.7223 -0.6731
  179C4H9N   O2 3030   0.384   2.352  52.542 -0.0318  0.2915  0.1724
  179C4H9N  N41 3031   0.478   2.511  52.338  0.0827 -0.4587  0.1244
  179C4H9N   H1 3032   0.555   2.452  52.374  0.3827 -0.8765 -1.1694
  179C4H9N   H2 3033   0.465   2.583  52.411  0.4129 -0.0134 -0.2488
  179C4H9N   H3 3034   0.507   2.571  52.259 -2.8289 -0.4805 -1.0208
  179C4H9N  CT1 3035   0.349   2.437  52.319 -0.2808  0.2974 -0.5370
  179C4H9N  HC1 3036   0.280   2.516  52.290  0.7050  2.2365  2.1467
  179C4H9N   C1 3037   0.303   2.382  52.454 -0.4943  0.1249  0.7586
  179C4H9N  CT2 3038   0.349   2.327  52.216  0.3216 -0.3269  0.1495
  179C4H9N  HC2 3039   0.426   2.251  52.230 -0.4856 -1.4403 -1.1929
  179C4H9N  CT3 3040   0.218   2.271  52.180  0.0970  0.1009  0.1861
  179C4H9N  HC3 3041   0.224   2.219  52.084 -0.3599 -1.7533  1.1373
  179C4H9N  HC4 3042   0.145   2.351  52.177  0.7605  0.6576 -3.2315
  179C4H9N  HC5 3043   0.195   2.196  52.255  0.8838  0.7097  1.0446
  180C4H9N   O1 3044   0.606   3.082  53.135  0.0055  0.0726  0.0639
  180C4H9N  OH1 3045   0.343   3.048  52.793 -0.1988  0.3282 -0.4172
  180C4H9N  HO1 3046   0.361   3.098  52.714 -1.6877 -1.4187 -1.9208
  180C4H9N   O2 3047   0.412   3.074  53.226 -0.6454  0.1217  0.1901
  180C4H9N  N41 3048   0.310   2.909  53.030  0.2398  0.0638 -0.7294
  180C4H9N   H1 3049   0.232   2.971  53.057  0.0643 -0.6111  0.3545
  180C4H9N   H2 3050   0.331   2.845  53.108  1.2873  1.2429 -0.0437
  180C4H9N   H3 3051   0.281   2.865  52.941  0.6858  0.2862 -0.9819
  180C4H9N  CT1 3052   0.426   2.993  53.009 -0.6513 -0.1724  0.1463
  180C4H9N  HC1 3053   0.501   2.926  52.966 -1.6921 -1.5222  0.4437
  180C4H9N   C1 3054   0.482   3.067  53.131 -0.1008 -0.1102  0.1440
  180C4H9N  CT2 3055   0.403   3.106  52.910  0.5039  0.3406 -0.1381
  180C4H9N  HC2 3056   0.333   3.180  52.949  1.6401  1.7270 -0.6612
  180C4H9N  CT3 3057   0.530   3.175  52.865 -0.3398 -0.2844  0.0583
  180C4H9N  HC3 3058   0.593   3.095  52.826  0.5782 -0.8408  2.6209
  180C4H9N  HC4 3059   0.585   3.233  52.939  1.2758 -0.4431 -1.0126
  180C4H9N  HC5 3060   0.506   3.233  52.776  1.4860 -0.7402 -0.7500
  181C4H9N   O1 3061   0.348   2.751  53.821 -0.0535 -0.1492 -0.8281
  181C4H9N  OH1 3062   0.091   2.746  54.166 -0.0313 -0.3146 -0.4751
  181C4H9N  HO1 3063   0.086   2.681  54.236 -2.2577  0.8071  0.4663
  181C4H9N   O2 3064   0.152   2.732  53.746 -0.3569 -0.1356  0.1972
  181C4H9N  N41 3065   0.028   2.896  53.946  0.1952  0.6700 -0.2235
  181C4H9N   H1 3066  20.523   2.832  53.896 -1.2004  0.7459  1.4397
  181C4H9N   H2 3067   0.056   2.980  53.893  2.6694 -0.1234 -0.2430
  181C4H9N   H3 3068  20.543   2.923  54.035  0.8426 -1.2390  0.7209
  181C4H9N  CT1 3069   0.163   2.822  53.968  0.3617  0.2261  0.0131
  181C4H9N  HC1 3070   0.228   2.899  54.008 -1.4131  1.4621  0.5915
  181C4H9N   C1 3071   0.226   2.767  53.835 -0.3123 -0.7964 -0.0847
  181C4H9N  CT2 3072   0.153   2.697  54.054  0.0156 -0.0892 -0.3815
  181C4H9N  HC2 3073   0.098   2.614  54.011  0.0266  0.6229 -1.8085
  181C4H9N  CT3 3074   0.288   2.649  54.101 -0.7796  0.8888  0.2288
  181C4H9N  HC3 3075   0.330   2.589  54.020  0.2268  2.3269 -0.3367
  181C4H9N  HC4 3076   0.278   2.590  54.193 -0.7901 -0.9658 -0.9205
  181C4H9N  HC5 3077   0.352   2.735  54.120  2.7780 -1.7571  0.8940
  182C4H9N   O1 3078  20.486   2.615  54.494  0.4876  0.3894 -0.6159
  182C4H9N  OH1 3079   0.144   2.615  54.872 -0.2724 -0.4225  0.1511
  182C4H9N  HO1 3080   0.162   2.674  54.945  2.0594  1.5181 -1.9129
  182C4H9N   O2 3081   0.123   2.664  54.431 -0.6923 -0.4414 -0.6525
  182C4H9N  N41 3082   0.224   2.493  54.636 -0.5823  0.5760 -0.2272
  182C4H9N   H1 3083   0.292   2.556  54.591 -0.1501  0.4754  0.2762
  182C4H9N   H2 3084   0.218   2.420  54.564 -0.7592  0.7726 -0.4127
  182C4H9N   H3 3085   0.250   2.460  54.730 -1.2791  0.8773  0.0765
  182C4H9N  CT1 3086   0.096   2.571  54.652 -0.4267  0.2969 -0.2333
  182C4H9N  HC1 3087   0.015   2.505  54.683  0.0295  0.2342  0.8775
  182C4H9N   C1 3088   0.046   2.634  54.521  0.3829  1.0832 -0.3162
  182C4H9N  CT2 3089   0.104   2.681  54.757 -0.1499 -0.4376  0.0298
  182C4H9N  HC2 3090   0.173   2.758  54.723  0.0375 -0.7715 -0.3550
  182C4H9N  CT3 3091  20.525   2.742  54.789  0.1574  0.1347 -0.4852
  182C4H9N  HC3 3092  20.542   2.790  54.886  0.4923 -2.3495  0.7375
  182C4H9N  HC4 3093  20.450   2.665  54.803  0.1724  0.6398  2.7949
  182C4H9N  HC5 3094  20.503   2.817  54.713  0.3968  2.4689  1.6733
  183C4H9N   O1 3095   0.174   2.373  53.829  0.0267 -0.0188  0.0916
  183C4H9N  OH1 3096   0.425   2.380  53.482 -0.3631  0.0997  0.6379
  183C4H9N  HO1 3097   0.453   2.311  53.421 -0.9353  1.1914 -0.8867
  183C4H9N   O2 3098   0.363   2.352  53.913  0.0930  0.6868  0.4037
  183C4H9N  N41 3099   0.490   2.502  53.715 -0.3457  0.5557 -0.0559
  183C4H9N   H1 3100   0.556   2.434  53.757  0.5650  1.2242 -0.4008
  183C4H9N   H2 3101   0.468   2.588  53.768 -0.6401  0.7838 -0.5491
  183C4H9N   H3 3102   0.536   2.527  53.626 -0.5479 -1.0319 -0.6172
  183C4H9N  CT1 3103   0.355   2.434  53.691  0.0741 -0.2779  0.2620
  183C4H9N  HC1 3104   0.285   2.506  53.647  1.0269  0.0757 -0.6934
  183C4H9N   C1 3105   0.296   2.371  53.815  0.1347  0.2836  0.1809
  183C4H9N  CT2 3106   0.372   2.319  53.589  0.5724 -0.2348 -0.5004
  183C4H9N  HC2 3107   0.440   2.245  53.631 -1.9663 -2.3399  0.0630
  183C4H9N  CT3 3108   0.238   2.262  53.540  0.6577 -0.4044 -0.1441
  183C4H9N  HC3 3109   0.178   2.221  53.621  0.5850 -1.0080 -0.5009
  183C4H9N  HC4 3110   0.256   2.182  53.468 -0.0806 -0.4896 -0.2327
  183C4H9N  HC5 3111   0.188   2.343  53.487  0.6368 -0.5129 -0.2915
  184C4H9N   O1 3112   0.607   3.013  54.537 -0.3951  0.2011 -0.6021
  184C4H9N  OH1 3113   0.373   3.018  54.166 -0.0329 -0.3730 -0.3177
  184C4H9N  HO1 3114   0.360   3.080  54.093  0.4737 -0.3674 -0.4072
  184C4H9N   O2 3115   0.413   3.060  54.601 -0.4506  0.2386 -0.6803
  184C4H9N  N41 3116   0.319   2.868  54.389  0.6472 -0.4907  0.3899
  184C4H9N   H1 3117   0.238   2.923  54.421  1.4453  1.5260 -0.9098
  184C4H9N   H2 3118   0.328   2.778  54.439 -0.0571 -0.3076  0.8497
  184C4H9N   H3 3119   0.301   2.832  54.294  0.2066  0.4265  0.1145
  184C4H9N  CT1 3120   0.440   2.965  54.379 -0.4636 -0.9251 -0.0380
  184C4H9N  HC1 3121   0.519   2.904  54.335 -0.5012 -1.0288  0.0398
  184C4H9N   C1 3122   0.488   3.026  54.511  0.2182 -0.4282 -0.6671
  184C4H9N  CT2 3123   0.409   3.079  54.283  0.9250  0.1205 -0.4772
  184C4H9N  HC2 3124   0.326   3.135  54.327  0.1547  0.0713 -1.8132
  184C4H9N  CT3 3125   0.520   3.177  54.250 -0.6627 -0.0562  0.3432
  184C4H9N  HC3 3126   0.495   3.258  54.182  0.7819  1.8280  1.9979
  184C4H9N  HC4 3127   0.615   3.131  54.225  0.4071  0.4461  3.3378
  184C4H9N  HC5 3128   0.543   3.224  54.345 -0.5926 -0.6467  0.6202
  185C4H9N   O1 3129   0.346   2.747  55.174  0.3775  0.6038  0.0733
  185C4H9N  OH1 3130   0.141   2.804  55.554 -0.1572  0.0602 -0.1865
  185C4H9N  HO1 3131   0.113   2.735  55.615 -1.8544  1.9265  1.1736
  185C4H9N   O2 3132   0.142   2.723  55.113  0.6529  0.1967  0.8458
  185C4H9N  N41 3133   0.050   2.907  55.303 -0.3252 -0.5832 -0.0561
  185C4H9N   H1 3134  20.538   2.839  55.272  2.0455 -2.1368 -2.2396
  185C4H9N   H2 3135   0.061   2.978  55.229  2.4427 -0.7778  0.1352
  185C4H9N   H3 3136   0.012   2.950  55.390 -0.1991 -1.9343  0.6687
  185C4H9N  CT1 3137   0.185   2.838  55.322 -0.3468 -0.3814  0.4645
  185C4H9N  HC1 3138   0.264   2.908  55.347 -0.7161  0.0585  0.3946
  185C4H9N   C1 3139   0.226   2.759  55.196  0.0403  0.2922 -0.4633
  185C4H9N  CT2 3140   0.174   2.738  55.436  0.6935 -0.4003  0.5187
  185C4H9N  HC2 3141   0.089   2.671  55.419  0.7192 -0.4829  0.7094
  185C4H9N  CT3 3142   0.300   2.658  55.474  0.0567  0.0619  0.9037
  185C4H9N  HC3 3143   0.313   2.570  55.411 -0.0962  0.6906 -0.0101
  185C4H9N  HC4 3144   0.284   2.621  55.576  0.8085 -0.4489  0.8450
  185C4H9N  HC5 3145   0.388   2.721  55.485 -0.1636  0.8905 -1.8551
  186C4H9N   O1 3146  20.462   2.681  55.864  0.4399 -0.0912  0.1294
  186C4H9N  OH1 3147   0.136   2.627  56.214  0.3230  0.3528 -0.3384
  186C4H9N  HO1 3148   0.141   2.694  56.283  3.1860 -0.0293 -0.1124
  186C4H9N   O2 3149   0.095   2.665  55.779  0.8655  0.5174 -0.1493
  186C4H9N  N41 3150   0.209   2.526  55.974  0.3902 -0.5034 -0.0335
  186C4H9N   H1 3151   0.281   2.594  55.944 -0.9424  0.8830 -0.1410
  186C4H9N   H2 3152   0.190   2.449  55.907 -4.1670  0.3313  0.1220
  186C4H9N   H3 3153   0.233   2.478  56.062  1.4827  1.5392  0.8129
  186C4H9N  CT1 3154   0.077   2.593  55.996  0.4578  0.3792 -0.0741
  186C4H9N  HC1 3155   0.009   2.511  56.020  1.0646  0.5421  2.2647
  186C4H9N   C1 3156   0.024   2.662  55.874  0.0442  0.5267 -0.1852
  186C4H9N  CT2 3157   0.101   2.697  56.106 -0.4151 -0.0837 -0.2729
  186C4H9N  HC2 3158   0.175   2.774  56.087  1.1840 -0.8382  2.6281
  186C4H9N  CT3 3159  20.528   2.755  56.160  0.3545  0.4331  0.1702
  186C4H9N  HC3 3160  20.464   2.809  56.091 -0.0117  1.5370  1.3644
  186C4H9N  HC4 3161  20.545   2.825  56.242  0.3113  0.5449  0.0815
  186C4H9N  HC5 3162  20.466   2.670  56.189 -0.6726  1.2982  0.5014
  187C4H9N   O1 3163   0.174   2.346  55.224 -0.3240  1.1232  0.0967
  187C4H9N  OH1 3164   0.420   2.388  54.846  0.2620  0.5915 -0.1800
  187C4H9N  HO1 3165   0.427   2.324  54.774 -0.9138  2.1969 -1.7472
  187C4H9N   O2 3166   0.374   2.353  55.301 -0.1219 -0.7870 -0.2235
  187C4H9N  N41 3167   0.478   2.494  55.099  0.7296  0.3118 -0.7243
  187C4H9N   H1 3168   0.549   2.431  55.140 -1.2701 -1.2728  0.4012
  187C4H9N   H2 3169   0.453   2.568  55.168  0.5812  1.6653 -2.2151
  187C4H9N   H3 3170   0.516   2.535  55.012  0.5002  1.5624 -0.2611
  187C4H9N  CT1 3171   0.346   2.421  55.078  0.1187 -0.6472 -0.8308
  187C4H9N  HC1 3172   0.268   2.492  55.055  0.5080  0.4393  1.0332
  187C4H9N   C1 3173   0.294   2.354  55.204  0.1940 -0.0481 -0.6429
  187C4H9N  CT2 3174   0.376   2.320  54.963  0.4993  0.5206 -0.0975
  187C4H9N  HC2 3175   0.452   2.247  54.988 -1.2722 -1.2637  0.1628
  187C4H9N  CT3 3176   0.250   2.245  54.914  0.3409 -0.3180  0.2133
  187C4H9N  HC3 3177   0.274   2.191  54.822  2.3616  1.2126 -0.1801
  187C4H9N  HC4 3178   0.167   2.308  54.884 -0.7002 -1.7067  0.1350
  187C4H9N  HC5 3179   0.222   2.170  54.989 -3.9454  0.7249 -0.2119
  188C4H9N   O1 3180   0.607   3.032  55.890  0.2763 -0.3649  0.1279
  188C4H9N  OH1 3181   0.380   2.999  55.529 -0.0767 -0.4271  0.3297
  188C4H9N  HO1 3182   0.395   3.065  55.461 -2.2977 -0.3558 -0.1343
  188C4H9N   O2 3183   0.406   3.057  55.965  0.0586  0.1985 -0.1282
  188C4H9N  N41 3184   0.288   2.910  55.772 -0.0649  0.1180 -0.4078
  188C4H9N   H1 3185   0.229   2.987  55.805  2.6949  2.2472 -0.3243
  188C4H9N   H2 3186   0.299   2.835  55.843 -0.6036 -0.7617 -1.2322
  188C4H9N   H3 3187   0.254   2.875  55.680  0.9360 -2.7503  0.2461
  188C4H9N  CT1 3188   0.427   2.975  55.750 -0.0782 -0.0784  0.5178
  188C4H9N  HC1 3189   0.491   2.895  55.712 -0.7771  0.3983 -1.7138
  188C4H9N   C1 3190   0.485   3.032  55.872  0.2779 -0.4193 -0.3493
  188C4H9N  CT2 3191   0.405   3.078  55.640 -0.0344  0.2792  0.0161
  188C4H9N  HC2 3192   0.325   3.146  55.669 -0.5631 -0.0500 -0.6576
  188C4H9N  CT3 3193   0.527   3.162  55.587  0.5127  0.0441  0.1715
  188C4H9N  HC3 3194   0.600   3.187  55.664  1.4581 -2.1489  0.0179
  188C4H9N  HC4 3195   0.486   3.248  55.534 -1.3460 -0.2072  1.1844
  188C4H9N  HC5 3196   0.592   3.107  55.519  2.8003  0.4795  1.9467
  189C4H9N   O1 3197   0.345   2.745  56.534 -0.1886 -0.3257  0.0168
  189C4H9N  OH1 3198   0.131   2.808  56.897  0.3570 -0.2051 -0.4875
  189C4H9N  HO1 3199   0.106   2.744  56.964 -3.3227  0.3315 -1.2372
  189C4H9N   O2 3200   0.141   2.743  56.466  0.2588  0.2862  0.5014
  189C4H9N  N41 3201   0.042   2.917  56.646 -0.1741  0.6718  0.4427
  189C4H9N   H1 3202  20.528   2.858  56.603 -0.0624  0.1614  0.9510
  189C4H9N   H2 3203   0.064   2.997  56.585  2.1806  0.4732  0.9717
  189C4H9N   H3 3204   0.009   2.957  56.735  0.7746 -0.0283  1.1288
  189C4H9N  CT1 3205   0.171   2.841  56.676 -0.6928 -0.0717 -0.6961
  189C4H9N  HC1 3206   0.247   2.908  56.714 -1.6934 -0.1695  1.5257
  189C4H9N   C1 3207   0.222   2.769  56.553  0.2563  0.0580  0.5419
  189C4H9N  CT2 3208   0.149   2.731  56.779 -0.5070 -0.3240 -0.6120
  189C4H9N  HC2 3209   0.070   2.658  56.760 -1.1070 -0.0412  0.7226
  189C4H9N  CT3 3210   0.273   2.651  56.826  0.3876 -0.1441 -0.2163
  189C4H9N  HC3 3211   0.251   2.599  56.918  0.7685 -2.0027 -1.1491
  189C4H9N  HC4 3212   0.361   2.715  56.829  1.7450 -2.0284  1.0789
  189C4H9N  HC5 3213   0.296   2.583  56.744  1.0617 -1.5711  1.1463
  190C4H9N   O1 3214  20.492   2.700  57.208 -0.2225  0.4851 -0.2104
  190C4H9N  OH1 3215   0.149   2.635  57.578 -0.5327  0.3871 -0.5980
  190C4H9N  HO1 3216   0.157   2.699  57.650 -0.6921  0.5607 -0.7338
  190C4H9N   O2 3217   0.126   2.682  57.141 -0.1103 -0.2604  0.1609
  190C4H9N  N41 3218   0.216   2.521  57.344 -0.2915  0.2427  0.1463
  190C4H9N   H1 3219   0.294   2.575  57.303  0.3754  0.3282  1.5138
  190C4H9N   H2 3220   0.192   2.442  57.282  1.6791 -0.1368 -0.1518
  190C4H9N   H3 3221   0.258   2.483  57.430  0.9696 -1.7052 -1.2775
  190C4H9N  CT1 3222   0.089   2.609  57.358 -0.4137 -0.3868 -0.2759
  190C4H9N  HC1 3223   0.007   2.544  57.389  0.6403 -1.3894  0.4507
  190C4H9N   C1 3224   0.045   2.675  57.232  0.2879 -0.5363  0.0278
  190C4H9N  CT2 3225   0.106   2.713  57.469 -0.9867  0.0357  0.8444
  190C4H9N  HC2 3226   0.182   2.784  57.435 -0.5325 -0.9101 -0.1489
  190C4H9N  CT3 3227  20.539   2.780  57.524  0.5091 -0.0601 -0.2693
  190C4H9N  HC3 3228  20.475   2.713  57.582 -0.8221  1.0494 -0.4375
  190C4H9N  HC4 3229  20.493   2.844  57.449  3.5371 -0.2681 -2.4155
  190C4H9N  HC5 3230   0.006   2.859  57.594 -0.5653  1.3345 -1.4201
  191C4H9N   O1 3231   0.163   2.372  56.556  0.6692  0.1625 -0.2060
  191C4H9N  OH1 3232   0.377   2.411  56.195  0.0795 -0.0552 -0.4437
  191C4H9N  HO1 3233   0.393   2.347  56.125 -1.7860 -1.9506  0.8029
  191C4H9N   O2 3234   0.363   2.352  56.625 -0.3593  0.5173  0.1042
  191C4H9N  N41 3235   0.462   2.522  56.425 -0.2142  0.1784 -0.6390
  191C4H9N   H1 3236   0.538   2.456  56.448  1.7741  2.6004 -0.0135
  191C4H9N   H2 3237   0.452   2.604  56.487 -2.1659 -2.2129  2.3602
  191C4H9N   H3 3238   0.486   2.557  56.331  0.5223 -1.4884 -1.0885
  191C4H9N  CT1 3239   0.335   2.445  56.414 -0.0282 -0.2730 -0.2572
  191C4H9N  HC1 3240   0.261   2.515  56.375  1.1712  0.7509 -0.7585
  191C4H9N   C1 3241   0.283   2.386  56.540  0.2474 -0.2625 -0.4934
  191C4H9N  CT2 3242   0.348   2.340  56.309 -0.2616 -0.0682 -0.0394
  191C4H9N  HC2 3243   0.426   2.270  56.341 -1.3866 -0.2367  2.4627
  191C4H9N  CT3 3244   0.238   2.242  56.278  0.1689  0.3357  0.1347
  191C4H9N  HC3 3245   0.157   2.301  56.236  1.1325 -0.4489 -2.9499
  191C4H9N  HC4 3246   0.214   2.196  56.374 -0.9087  1.0533  0.2297
  191C4H9N  HC5 3247   0.271   2.162  56.212 -0.0413 -1.1876  1.8629
  192C4H9N   O1 3248   0.618   3.039  57.259  0.3585 -0.4429 -0.1513
  192C4H9N  OH1 3249   0.379   3.014  56.884 -0.0799 -0.3373 -0.3224
  192C4H9N  HO1 3250   0.360   3.072  56.810  1.0966 -2.8488 -2.6704
  192C4H9N   O2 3251   0.423   3.069  57.325  0.2228  0.1567 -0.0040
  192C4H9N  N41 3252   0.315   2.900  57.113  0.3572 -0.0622 -0.4456
  192C4H9N   H1 3253   0.244   2.965  57.151 -1.2363 -1.3901 -1.0913
  192C4H9N   H2 3254   0.324   2.828  57.187  0.4281  1.0828  0.6874
  192C4H9N   H3 3255   0.279   2.857  57.026 -1.0130 -0.9911  0.5475
  192C4H9N  CT1 3256   0.446   2.970  57.109  0.2232 -0.1157  0.4680
  192C4H9N  HC1 3257   0.523   2.907  57.063  1.4816  0.9009  1.1229
  192C4H9N   C1 3258   0.495   3.020  57.240  0.3277  0.1448  1.0134
  192C4H9N  CT2 3259   0.422   3.082  57.005  0.0855  0.0211  0.2342
  192C4H9N  HC2 3260   0.348   3.157  57.033 -0.4142 -0.3570 -0.0730
  192C4H9N  CT3 3261   0.548   3.157  56.949 -0.0720  1.1170 -0.3798
  192C4H9N  HC3 3262   0.613   3.192  57.029  0.6480 -1.5044  0.2327
  192C4H9N  HC4 3263   0.513   3.231  56.877 -2.7510  0.0510 -0.2286
  192C4H9N  HC5 3264   0.612   3.095  56.886  0.3125  0.7910  0.3167
  193C4H9N   O1 3265   0.343   2.729  57.927 -0.1588  0.1503 -0.1023
  193C4H9N  OH1 3266   0.089   2.768  58.260  0.2848 -0.5623 -0.1476
  193C4H9N  HO1 3267   0.086   2.702  58.330  2.0230 -0.0844  0.4048
  193C4H9N   O2 3268   0.142   2.730  57.837  0.1657 -0.1811 -0.1949
  193C4H9N  N41 3269   0.026   2.879  58.014  0.6349  0.0820 -0.1884
  193C4H9N   H1 3270  20.526   2.807  57.970  0.7965 -0.3803  0.3349
  193C4H9N   H2 3271   0.030   2.957  57.947 -0.7024 -0.4554 -0.9212
  193C4H9N   H3 3272  20.539   2.916  58.099  0.1994 -0.9806  0.0378
  193C4H9N  CT1 3273   0.158   2.814  58.051 -0.2246 -0.1253 -0.1251
  193C4H9N  HC1 3274   0.218   2.894  58.094 -0.3325  0.6482 -1.3834
  193C4H9N   C1 3275   0.219   2.746  57.933  0.1660 -0.8448  0.0256
  193C4H9N  CT2 3276   0.142   2.700  58.148  0.1987 -0.3382 -0.1384
  193C4H9N  HC2 3277   0.077   2.621  58.111 -1.8570  0.4135  1.7196
  193C4H9N  CT3 3278   0.266   2.644  58.215 -0.1664 -0.7569  0.4813
  193C4H9N  HC3 3279   0.330   2.591  58.145 -0.4233 -0.7522  0.2475
  193C4H9N  HC4 3280   0.247   2.565  58.288  1.5895  1.1700  3.1143
  193C4H9N  HC5 3281   0.320   2.730  58.255 -1.4042 -0.8102  2.3822
  194C4H9N   O1 3282  20.466   2.665  58.600  0.3643 -0.5464 -0.0627
  194C4H9N  OH1 3283   0.146   2.625  58.949 -0.0453  0.1235  0.7862
  194C4H9N  HO1 3284   0.148   2.684  59.025 -0.4055 -0.3653  1.1805
  194C4H9N   O2 3285   0.096   2.664  58.510  0.1687 -0.1030  0.1415
  194C4H9N  N41 3286   0.218   2.505  58.718  0.5689  0.5367 -0.1096
  194C4H9N   H1 3287   0.286   2.576  58.686  0.5861  0.7588  0.4249
  194C4H9N   H2 3288   0.220   2.427  58.650 -1.3260  0.6507 -0.3304
  194C4H9N   H3 3289   0.255   2.467  58.806  0.7360 -1.9907 -1.2277
  194C4H9N  CT1 3290   0.081   2.569  58.733 -0.3714  0.4288 -0.4469
  194C4H9N  HC1 3291   0.009   2.496  58.771  0.2526 -0.6464 -1.2999
  194C4H9N   C1 3292   0.024   2.629  58.603  0.3898  0.3287 -0.3916
  194C4H9N  CT2 3293   0.086   2.683  58.835  0.5770 -1.1904  0.1450
  194C4H9N  HC2 3294   0.155   2.760  58.800  1.2941 -1.0354  1.8323
  194C4H9N  CT3 3295  20.512   2.747  58.875 -0.6054  0.1934  0.0666
  194C4H9N  HC3 3296  20.518   2.810  58.963 -0.8373 -0.6184  0.6666
  194C4H9N  HC4 3297  20.445   2.664  58.894  0.0712 -0.7035 -1.3660
  194C4H9N  HC5 3298  20.476   2.807  58.791 -0.5195  0.9991  0.6062
  195C4H9N   O1 3299   0.175   2.342  57.915  0.5996  0.2578 -0.6083
  195C4H9N  OH1 3300   0.429   2.391  57.574  0.7231  0.3469  0.6261
  195C4H9N  HO1 3301   0.430   2.337  57.495  1.1731 -0.3953  1.1228
  195C4H9N   O2 3302   0.359   2.356  58.011 -0.4711  0.1962 -0.0816
  195C4H9N  N41 3303   0.476   2.508  57.806 -0.4684  0.2428  0.1789
  195C4H9N   H1 3304   0.547   2.440  57.838  0.8774  1.8102  0.5748
  195C4H9N   H2 3305   0.471   2.581  57.878  1.8768  2.3768 -1.7449
  195C4H9N   H3 3306   0.512   2.543  57.716  1.5485 -1.2273  0.3643
  195C4H9N  CT1 3307   0.342   2.434  57.787  0.4300  0.4192 -0.1160
  195C4H9N  HC1 3308   0.276   2.512  57.748 -2.4589 -0.6533  2.4470
  195C4H9N   C1 3309   0.293   2.367  57.911 -0.1364 -0.2078 -0.2909
  195C4H9N  CT2 3310   0.365   2.323  57.684 -0.5880  0.4160  0.5194
  195C4H9N  HC2 3311   0.436   2.250  57.721 -1.3625 -0.1802  0.8524
  195C4H9N  CT3 3312   0.235   2.261  57.636  0.2305 -0.5401  0.1795
  195C4H9N  HC3 3313   0.197   2.199  57.717 -0.3349  0.9166  1.0428
  195C4H9N  HC4 3314   0.261   2.199  57.550 -0.7278 -0.1056 -0.4298
  195C4H9N  HC5 3315   0.153   2.328  57.610 -0.5495 -1.8504 -0.8261
  196C4H9N   O1 3316   0.600   3.046  58.612 -0.5399  0.2105 -0.5606
  196C4H9N  OH1 3317   0.355   3.007  58.256 -0.0076 -0.6372  0.3388
  196C4H9N  HO1 3318   0.344   3.063  58.179 -1.8777  0.6803  1.5307
  196C4H9N   O2 3319   0.405   3.081  58.676  0.2277  0.5015 -0.2441
  196C4H9N  N41 3320   0.294   2.896  58.506 -0.3194  0.0619 -0.2396
  196C4H9N   H1 3321   0.236   2.971  58.548  0.3945 -0.0473  0.9574
  196C4H9N   H2 3322   0.285   2.815  58.571  2.3780  0.3372  0.5085
  196C4H9N   H3 3323   0.244   2.866  58.421 -0.6466  3.2726 -1.2527
  196C4H9N  CT1 3324   0.426   2.962  58.481 -0.1222  0.7821 -0.4784
  196C4H9N  HC1 3325   0.499   2.892  58.442 -1.0714 -0.3122 -0.3123
  196C4H9N   C1 3326   0.483   3.026  58.603  0.7440  0.0532  0.2095
  196C4H9N  CT2 3327   0.405   3.070  58.370  0.2672  0.3635 -0.1823
  196C4H9N  HC2 3328   0.339   3.149  58.405 -1.9522 -1.0244 -1.1336
  196C4H9N  CT3 3329   0.534   3.136  58.320  0.6182  0.1065 -0.0110
  196C4H9N  HC3 3330   0.527   3.164  58.215  0.2632 -0.9379 -0.2747
  196C4H9N  HC4 3331   0.618   3.067  58.325  0.8923  0.5316  1.5894
  196C4H9N  HC5 3332   0.551   3.226  58.378 -1.7136  0.1989  0.5922
  197C4H9N   O1 3333   0.335   2.752  59.249 -0.6839 -0.5031 -0.5880
  197C4H9N  OH1 3334   0.129   2.787  59.633 -0.8207 -0.2168  0.1816
  197C4H9N  HO1 3335   0.104   2.722  59.699 -1.7485  1.4538  1.5117
  197C4H9N   O2 3336   0.138   2.719  59.187 -0.5701 -0.4580 -0.2616
  197C4H9N  N41 3337   0.046   2.889  59.385 -0.3306 -0.5037  0.6414
  197C4H9N   H1 3338  20.528   2.831  59.350  0.7679 -2.0496  0.6886
  197C4H9N   H2 3339   0.054   2.970  59.322 -1.8140 -0.5639  0.3520
  197C4H9N   H3 3340   0.011   2.920  59.477  2.5597 -0.3192  1.7521
  197C4H9N  CT1 3341   0.175   2.818  59.403 -0.5140  0.0135 -0.2176
  197C4H9N  HC1 3342   0.249   2.894  59.429 -0.3767 -0.4247  0.6670
  197C4H9N   C1 3343   0.214   2.758  59.275 -0.5794 -0.4347  0.5073
  197C4H9N  CT2 3344   0.154   2.715  59.519 -0.2100  0.2983  0.8986
  197C4H9N  HC2 3345   0.070   2.653  59.487 -0.3956  0.5562  0.8796
  197C4H9N  CT3 3346   0.279   2.638  59.546 -0.0338 -0.4995 -0.0739
  197C4H9N  HC3 3347   0.269   2.562  59.624  2.4075 -1.8519 -1.0374
  197C4H9N  HC4 3348   0.357   2.703  59.585 -1.5595  0.2075  1.9449
  197C4H9N  HC5 3349   0.307   2.585  59.456  0.0496 -1.2077  0.3614
  198C4H9N   O1 3350  20.473   2.675  59.942 -0.3783  0.1425 -0.4022
  198C4H9N  OH1 3351   0.136   2.647  60.311  0.2192 -0.4302 -0.9483
  198C4H9N  HO1 3352   0.131   2.716  60.378  2.4342 -1.3424  0.1944
  198C4H9N   O2 3353   0.118   2.660  59.870  0.2073  0.1853 -0.3504
  198C4H9N  N41 3354   0.203   2.518  60.083 -0.7307  0.5948  0.5934
  198C4H9N   H1 3355   0.288   2.564  60.048 -0.7206 -1.1578 -1.8280
  198C4H9N   H2 3356   0.194   2.434  60.024 -0.8382  1.4563 -0.6505
  198C4H9N   H3 3357   0.223   2.481  60.177 -1.3758  1.3578  1.0344
  198C4H9N  CT1 3358   0.078   2.598  60.092  0.3483  0.0927 -0.4962
  198C4H9N  HC1 3359  20.553   2.534  60.118  1.5321 -0.6721  1.5972
  198C4H9N   C1 3360   0.035   2.654  59.964  0.2144 -0.4087 -0.0613
  198C4H9N  CT2 3361   0.084   2.712  60.193 -0.5982  0.4462 -0.4570
  198C4H9N  HC2 3362   0.156   2.789  60.167 -0.1177 -0.0795 -0.6992
  198C4H9N  CT3 3363  20.513   2.776  60.241  0.5030  0.2165 -0.0585
  198C4H9N  HC3 3364  20.448   2.697  60.280  1.1751 -0.1328  0.3870
  198C4H9N  HC4 3365  20.467   2.809  60.148  0.0605 -1.7780 -0.5772
  198C4H9N  HC5 3366  20.531   2.851  60.318  1.0513 -2.4938  2.5801
  199C4H9N   O1 3367   0.171   2.326  59.301 -0.2418  0.6485  0.2320
  199C4H9N  OH1 3368   0.396   2.381  58.928  0.1092 -0.2092 -0.1967
  199C4H9N  HO1 3369   0.427   2.317  58.863  0.7328  0.9491 -1.0481
  199C4H9N   O2 3370   0.377   2.327  59.377 -0.1266  0.5299  0.2335
  199C4H9N  N41 3371   0.454   2.497  59.170  0.2219 -0.7352 -0.4311
  199C4H9N   H1 3372   0.540   2.448  59.198  0.1279 -0.6526  0.0019
  199C4H9N   H2 3373   0.413   2.561  59.240 -0.3140 -0.1999 -1.2269
  199C4H9N   H3 3374   0.473   2.548  59.082  0.6308 -1.9819 -1.0664
  199C4H9N  CT1 3375   0.341   2.399  59.158 -0.0956 -0.0710 -0.1660
  199C4H9N  HC1 3376   0.261   2.464  59.123 -0.9201 -0.4203  1.0496
  199C4H9N   C1 3377   0.296   2.331  59.285  0.2474  0.6951  0.3043
  199C4H9N  CT2 3378   0.361   2.304  59.037 -0.0992 -0.0782  0.3078
  199C4H9N  HC2 3379   0.439   2.232  59.064 -0.0382 -1.0736 -2.3790
  199C4H9N  CT3 3380   0.230   2.223  59.010  0.2295  0.2212  0.0062
  199C4H9N  HC3 3381   0.150   2.295  58.994  0.0035  0.3739  1.7588
  199C4H9N  HC4 3382   0.195   2.162  59.093  0.7852 -0.8960 -0.5600
  199C4H9N  HC5 3383   0.244   2.162  58.921 -0.3389  0.3778 -0.1910
  200C4H9N   O1 3384   0.592   3.034  59.978 -0.0029 -0.3587 -0.3350
  200C4H9N  OH1 3385   0.362   3.026  59.607  0.3319  0.0892 -0.2358
  200C4H9N  HO1 3386   0.360   3.084  59.530  0.3290  0.8913  0.3679
  200C4H9N   O2 3387   0.387   3.047  60.041 -0.3718  0.4039  0.1009
  200C4H9N  N41 3388   0.303   2.900  59.847  0.5775 -0.4112  0.4047
  200C4H9N   H1 3389   0.229   2.965  59.878 -1.3860 -2.1411 -0.5560
  200C4H9N   H2 3390   0.304   2.817  59.908 -0.1966  0.4047  1.5476
  200C4H9N   H3 3391   0.263   2.866  59.759 -0.1113 -0.3387  0.6866
  200C4H9N  CT1 3392   0.428   2.975  59.824 -0.5283  0.3016 -0.9298
  200C4H9N  HC1 3393   0.505   2.902  59.799 -1.2983 -0.6551 -0.5982
  200C4H9N   C1 3394   0.474   3.033  59.954 -0.1046  0.0897 -0.1148
  200C4H9N  CT2 3395   0.410   3.091  59.731  0.3328  0.2100  0.6400
  200C4H9N  HC2 3396   0.331   3.158  59.766 -1.3235 -2.8422  3.0798
  200C4H9N  CT3 3397   0.531   3.161  59.680 -0.5168 -0.4556 -0.6947
  200C4H9N  HC3 3398   0.492   3.244  59.622 -1.6326 -0.6891 -0.2879
  200C4H9N  HC4 3399   0.596   3.100  59.617  0.8677  1.7901 -1.4877
  200C4H9N  HC5 3400   0.590   3.197  59.763  0.0883  1.2261 -1.8354
  201C4H9N   O1 3401   0.355   2.774  60.646  0.3697  0.5665 -0.2147
  201C4H9N  OH1 3402   0.108   2.766  60.998  0.2657 -0.1195 -0.0563
  201C4H9N  HO1 3403   0.112   2.700  61.067 -1.6232  0.9759  1.1555
  201C4H9N   O2 3404   0.165   2.749  60.566 -0.3456  0.2199  0.7191
  201C4H9N  N41 3405   0.045   2.900  60.765  0.3448  0.3067  0.0353
  201C4H9N   H1 3406  20.534   2.837  60.725  0.9574  0.5022 -1.3750
  201C4H9N   H2 3407   0.061   2.973  60.694  2.9761 -2.3721 -2.2294
  201C4H9N   H3 3408   0.009   2.932  60.857  0.5200 -2.0587  0.9580
  201C4H9N  CT1 3409   0.171   2.822  60.784 -0.5882 -0.3048 -0.6915
  201C4H9N  HC1 3410   0.247   2.890  60.822  0.5763  0.2684 -3.8234
  201C4H9N   C1 3411   0.232   2.776  60.659 -0.0995 -1.1357  0.1743
  201C4H9N  CT2 3412   0.164   2.713  60.884  0.0474  0.2571 -0.3577
  201C4H9N  HC2 3413   0.088   2.644  60.846 -0.7519  1.1974 -0.4819
  201C4H9N  CT3 3414   0.296   2.650  60.921  0.8554  0.4728 -0.7254
  201C4H9N  HC3 3415   0.338   2.594  60.837 -0.1066 -0.4394 -0.6224
  201C4H9N  HC4 3416   0.275   2.569  60.991 -1.5142  1.4156 -0.2861
  201C4H9N  HC5 3417   0.369   2.718  60.965 -1.2426  3.2911 -1.5008
  202C4H9N   O1 3418  20.472   2.659  61.312  0.2833 -0.4906  0.2054
  202C4H9N  OH1 3419   0.141   2.661  61.667 -0.7500 -0.2731 -0.2357
  202C4H9N  HO1 3420   0.141   2.722  61.742 -2.5700 -1.0444  0.4367
  202C4H9N   O2 3421   0.111   2.654  61.223  0.0644 -0.4210 -0.2412
  202C4H9N  N41 3422   0.224   2.532  61.430 -0.0868  0.0216 -1.2189
  202C4H9N   H1 3423   0.297   2.593  61.389  1.1183 -1.5648 -1.4901
  202C4H9N   H2 3424   0.205   2.452  61.368  2.5337  0.0685 -2.1317
  202C4H9N   H3 3425   0.258   2.491  61.519 -0.1865  0.9280 -0.7408
  202C4H9N  CT1 3426   0.089   2.606  61.452  0.1377  0.3110 -0.9685
  202C4H9N  HC1 3427   0.017   2.535  61.493  0.6068  0.5371  0.2712
  202C4H9N   C1 3428   0.037   2.656  61.326  0.5988  0.2259  0.0899
  202C4H9N  CT2 3429   0.085   2.718  61.556  0.7524 -0.2243 -0.4397
  202C4H9N  HC2 3430   0.140   2.806  61.524 -0.9374  0.6092 -1.1165
  202C4H9N  CT3 3431  20.508   2.764  61.608 -0.5084  0.0210  0.0532
  202C4H9N  HC3 3432  20.472   2.843  61.541  0.6109  2.2003  1.9472
  202C4H9N  HC4 3433  20.502   2.807  61.708 -1.4158  0.4367 -0.1760
  202C4H9N  HC5 3434  20.438   2.681  61.599 -1.6130  1.0585 -1.1038
  203C4H9N   O1 3435   0.156   2.385  60.655 -0.5557 -0.4210  0.0943
  203C4H9N  OH1 3436   0.400   2.384  60.279  0.4184  0.0101 -0.6198
  203C4H9N  HO1 3437   0.412   2.307  60.221 -2.9052  0.6860 -2.3209
  203C4H9N   O2 3438   0.354   2.390  60.725 -0.5593  0.2182  0.3443
  203C4H9N  N41 3439   0.445   2.524  60.512 -1.0161  0.2540 -0.1373
  203C4H9N   H1 3440   0.527   2.466  60.536 -2.1040 -1.0675  0.4822
  203C4H9N   H2 3441   0.435   2.595  60.587 -3.4614 -2.0224  1.7829
  203C4H9N   H3 3442   0.462   2.581  60.428 -0.4425  2.6328  1.5328
  203C4H9N  CT1 3443   0.319   2.443  60.495 -0.8253  0.4473  0.8667
  203C4H9N  HC1 3444   0.237   2.508  60.466  0.0546  0.7964 -0.8946
  203C4H9N   C1 3445   0.276   2.389  60.630  0.3959  0.2715  0.2382
  203C4H9N  CT2 3446   0.349   2.329  60.399  0.1097  1.5534 -0.2958
  203C4H9N  HC2 3447   0.421   2.265  60.451 -1.6311  0.6548  1.0385
  203C4H9N  CT3 3448   0.220   2.260  60.362  0.2654 -0.4900 -0.5488
  203C4H9N  HC3 3449   0.153   2.250  60.447  0.7126 -0.4304 -0.1852
  203C4H9N  HC4 3450   0.240   2.159  60.327 -1.7616 -0.5552 -1.5646
  203C4H9N  HC5 3451   0.162   2.310  60.284 -1.1080  0.9115  1.3260
  204C4H9N   O1 3452   0.601   3.048  61.352 -0.7525 -0.1693 -0.0273
  204C4H9N  OH1 3453   0.331   3.032  60.993 -0.7029 -0.0190  0.0966
  204C4H9N  HO1 3454   0.342   3.089  60.917  2.8552 -0.8735 -0.1038
  204C4H9N   O2 3455   0.390   3.075  61.418 -0.0299  0.5889  0.2996
  204C4H9N  N41 3456   0.292   2.906  61.229 -0.5105  0.1310 -0.6188
  204C4H9N   H1 3457   0.220   2.969  61.269  1.1950  2.8623 -1.6873
  204C4H9N   H2 3458   0.303   2.828  61.295  1.1288  0.8810  0.0240
  204C4H9N   H3 3459   0.254   2.870  61.141  0.1961 -0.2937 -0.7541
  204C4H9N  CT1 3460   0.422   2.983  61.210  0.4009  0.4629  0.8234
  204C4H9N  HC1 3461   0.498   2.915  61.172  0.2833  2.0929 -2.6127
  204C4H9N   C1 3462   0.478   3.042  61.334 -0.4339  0.5725  0.2467
  204C4H9N  CT2 3463   0.399   3.093  61.104 -0.1664 -0.3234  0.1264
  204C4H9N  HC2 3464   0.343   3.175  61.148  1.5100 -0.7458  3.2198
  204C4H9N  CT3 3465   0.530   3.147  61.044  0.5206 -0.2096 -0.1888
  204C4H9N  HC3 3466   0.503   3.204  60.955 -0.6436  0.0157  0.3108
  204C4H9N  HC4 3467   0.603   3.075  61.005  1.3634 -0.6678  2.1523
  204C4H9N  HC5 3468   0.568   3.215  61.119  1.0339  0.4733 -1.0520
  205C4H9N   O1 3469   0.327   2.772  61.988 -0.2546  0.3722  0.3162
  205C4H9N  OH1 3470   0.132   2.791  62.366  0.1138 -0.1002  0.3204
  205C4H9N  HO1 3471   0.116   2.716  62.423 -0.2387 -0.1351  0.1750
  205C4H9N   O2 3472   0.125   2.753  61.918  0.1659 -0.3112  0.8849
  205C4H9N  N41 3473   0.034   2.905  62.138 -0.0068  0.4114  0.0841
  205C4H9N   H1 3474  20.524   2.836  62.103 -0.2560  2.6362 -4.1912
  205C4H9N   H2 3475   0.033   2.986  62.074  0.6478  1.7900  1.7915
  205C4H9N   H3 3476   0.008   2.936  62.233  1.1624 -4.0936  2.0181
  205C4H9N  CT1 3477   0.167   2.837  62.140  0.1152 -0.5648  0.5481
  205C4H9N  HC1 3478   0.238   2.915  62.168 -0.7315 -0.1791  1.6916
  205C4H9N   C1 3479   0.210   2.784  62.004  0.6809  0.1238 -0.3367
  205C4H9N  CT2 3480   0.158   2.727  62.242  0.3724 -0.5928 -0.5862
  205C4H9N  HC2 3481   0.081   2.653  62.223  0.7007 -0.8626 -0.8832
  205C4H9N  CT3 3482   0.285   2.656  62.269  0.3350 -0.3504 -0.6836
  205C4H9N  HC3 3483   0.304   2.579  62.195  1.2947  1.2149 -2.1095
  205C4H9N  HC4 3484   0.291   2.612  62.369  1.4231 -0.4261 -0.7766
  205C4H9N  HC5 3485   0.374   2.719  62.260 -0.3294  0.3897 -2.0649
  206C4H9N   O1 3486  20.477   2.669  62.680 -0.3483  0.0520 -0.4675
  206C4H9N  OH1 3487   0.179   2.633  63.007  0.0267  0.1185  0.8891
  206C4H9N  HO1 3488   0.186   2.684  63.089 -0.6401  1.0056  0.4060
  206C4H9N   O2 3489   0.107   2.685  62.588  0.4662 -0.1101 -0.3901
  206C4H9N  N41 3490   0.218   2.510  62.770 -0.0624  0.6117 -0.4632
  206C4H9N   H1 3491   0.303   2.548  62.725  0.8341 -1.3541 -0.5132
  206C4H9N   H2 3492   0.176   2.438  62.709 -2.0534  2.0510 -0.8305
  206C4H9N   H3 3493   0.246   2.462  62.858 -2.4817 -1.4883 -0.7796
  206C4H9N  CT1 3494   0.101   2.594  62.801 -0.2861  0.0062  0.3613
  206C4H9N  HC1 3495   0.031   2.531  62.855  1.4004 -0.4768  2.0713
  206C4H9N   C1 3496   0.039   2.667  62.687 -0.2517  0.2086 -0.1513
  206C4H9N  CT2 3497   0.125   2.703  62.904 -0.2841  0.4427 -0.3086
  206C4H9N  HC2 3498   0.192   2.774  62.854 -1.3290 -0.7949 -3.6058
  206C4H9N  CT3 3499   0.000   2.759  62.967  0.5201  0.1092  0.4976
  206C4H9N  HC3 3500  20.514   2.845  62.918  2.4897  1.8384  1.5957
  206C4H9N  HC4 3501   0.016   2.804  63.065  2.3354 -0.3669  0.4378
  206C4H9N  HC5 3502  20.490   2.678  62.985  0.2082  0.8708  2.8335
  207C4H9N   O1 3503   0.175   2.371  61.998 -0.4780  0.1531 -0.2162
  207C4H9N  OH1 3504   0.398   2.435  61.635  0.0897  0.4497 -0.4861
  207C4H9N  HO1 3505   0.426   2.376  61.565 -0.3198 -1.9091  1.2936
  207C4H9N   O2 3506   0.370   2.339  62.072 -0.0980 -0.4518 -0.7060
  207C4H9N  N41 3507   0.466   2.536  61.886 -0.2505  0.3812 -0.7719
  207C4H9N   H1 3508   0.544   2.478  61.923  0.1099  0.2956 -1.6585
  207C4H9N   H2 3509   0.450   2.605  61.961  0.7445  0.4672 -0.6337
  207C4H9N   H3 3510   0.496   2.594  61.806 -1.3442 -0.0328 -1.4974
  207C4H9N  CT1 3511   0.348   2.446  61.856  0.2160 -0.8450  0.0489
  207C4H9N  HC1 3512   0.265   2.512  61.830 -1.3170 -1.6309  2.7115
  207C4H9N   C1 3513   0.296   2.368  61.978 -0.0060 -0.2873 -0.0699
  207C4H9N  CT2 3514   0.376   2.349  61.740  0.2686  0.2321 -0.5284
  207C4H9N  HC2 3515   0.463   2.289  61.769 -0.3754 -0.8106 -0.7313
  207C4H9N  CT3 3516   0.251   2.267  61.692 -0.7699  0.0392 -0.0354
  207C4H9N  HC3 3517   0.168   2.329  61.656 -1.3950 -0.7865 -0.0376
  207C4H9N  HC4 3518   0.207   2.206  61.770 -1.9289 -1.0850 -1.5322
  207C4H9N  HC5 3519   0.282   2.208  61.606  0.5246  0.1257  0.3614
  208C4H9N   O1 3520   0.604   3.042  62.697  0.2740 -0.3013 -0.0622
  208C4H9N  OH1 3521   0.379   3.005  62.331  0.1425 -0.1818  0.2208
  208C4H9N  HO1 3522   0.346   3.071  62.270 -2.5980 -1.2743  0.4683
  208C4H9N   O2 3523   0.403   3.035  62.780  0.3838  0.4825  0.4348
  208C4H9N  N41 3524   0.302   2.893  62.581  0.3854  0.4459 -0.3683
  208C4H9N   H1 3525   0.231   2.955  62.622 -2.6698 -3.0105 -0.1503
  208C4H9N   H2 3526   0.322   2.816  62.647 -1.0666 -1.4571 -2.0890
  208C4H9N   H3 3527   0.263   2.850  62.495 -2.4943 -1.3351  1.7583
  208C4H9N  CT1 3528   0.436   2.964  62.553  0.3709  0.3215 -0.3935
  208C4H9N  HC1 3529   0.515   2.896  62.521 -0.6928 -0.0712 -2.2767
  208C4H9N   C1 3530   0.481   3.024  62.683  0.3016  0.2354 -0.4956
  208C4H9N  CT2 3531   0.419   3.070  62.449  0.1839 -0.1785  0.5676
  208C4H9N  HC2 3532   0.350   3.151  62.473  2.7495  2.2806 -0.0723
  208C4H9N  CT3 3533   0.552   3.125  62.402  0.2530  0.2297 -0.2035
  208C4H9N  HC3 3534   0.540   3.201  62.325  0.7518  1.2950  0.7618
  208C4H9N  HC4 3535   0.607   3.039  62.364 -1.9685 -1.6883  0.8083
  208C4H9N  HC5 3536   0.614   3.170  62.479  2.2369 -1.5153 -0.7326
  209C4H9N   O1 3537   0.345   2.740  63.355  0.0408 -0.3711  0.0923
  209C4H9N  OH1 3538   0.117   2.769  63.708  0.7504  0.4843  0.1999
  209C4H9N  HO1 3539   0.128   2.712  63.785  2.9211  2.1924  1.2082
  209C4H9N   O2 3540   0.146   2.724  63.280 -0.1895  0.1562 -0.7284
  209C4H9N  N41 3541   0.050   2.891  63.477  0.1181  0.0731 -0.3234
  209C4H9N   H1 3542  20.542   2.822  63.441 -1.0144  0.2460  1.3894
  209C4H9N   H2 3543   0.054   2.971  63.412 -0.8121 -0.4283 -1.0013
  209C4H9N   H3 3544   0.024   2.939  63.565  0.6336 -3.7297  1.9931
  209C4H9N  CT1 3545   0.181   2.818  63.490 -0.0657  0.3613 -0.4708
  209C4H9N  HC1 3546   0.263   2.883  63.521  0.6265 -1.1932  1.0778
  209C4H9N   C1 3547   0.227   2.761  63.364  0.4005  0.1715 -0.0355
  209C4H9N  CT2 3548   0.171   2.707  63.592  0.1538 -0.8667 -0.6418
  209C4H9N  HC2 3549   0.100   2.631  63.560 -0.1324 -0.6572 -0.5132
  209C4H9N  CT3 3550   0.300   2.642  63.639 -0.4945  0.4600  0.1713
  209C4H9N  HC3 3551   0.341   2.576  63.563  2.2903  0.6784  1.4098
  209C4H9N  HC4 3552   0.284   2.587  63.732 -0.3702 -0.1484 -0.1664
  209C4H9N  HC5 3553   0.375   2.716  63.666 -0.3012  0.5755 -0.6613
  210C4H9N   O1 3554  20.478   2.659  64.028  0.1596 -0.3013  0.1017
  210C4H9N  OH1 3555   0.161   2.637  64.385  0.0560  0.0098 -0.3532
  210C4H9N  HO1 3556   0.165   2.702  64.456  1.3134  0.0181 -0.4230
  210C4H9N   O2 3557   0.117   2.647  63.939  0.4288 -0.1381 -0.4109
  210C4H9N  N41 3558   0.219   2.491  64.156  0.4387  0.2927 -0.0216
  210C4H9N   H1 3559   0.291   2.552  64.113  0.0290 -0.6852 -2.1154
  210C4H9N   H2 3560   0.203   2.404  64.104  0.7510  0.4027 -0.3050
  210C4H9N   H3 3561   0.252   2.459  64.249 -0.9217 -2.4388 -0.4541
  210C4H9N  CT1 3562   0.093   2.582  64.170  0.0628  0.2329 -0.1193
  210C4H9N  HC1 3563   0.018   2.515  64.213  0.8896 -1.6217 -1.4640
  210C4H9N   C1 3564   0.041   2.645  64.037 -0.7581  0.0330 -0.7323
  210C4H9N  CT2 3565   0.118   2.697  64.267 -0.1486  0.0350  0.7236
  210C4H9N  HC2 3566   0.187   2.770  64.223  0.2687 -0.7661  0.0576
  210C4H9N  CT3 3567  20.549   2.762  64.309 -0.6558 -0.0012  0.6981
  210C4H9N  HC3 3568  20.487   2.699  64.372 -0.2990 -0.1921  0.8496
  210C4H9N  HC4 3569  20.503   2.792  64.215 -1.6649 -0.5818  1.0012
  210C4H9N  HC5 3570   0.013   2.850  64.369 -1.8369  0.8900 -0.1098
  211C4H9N   O1 3571   0.176   2.355  63.345  0.2102  0.8276 -0.7596
  211C4H9N  OH1 3572   0.410   2.402  63.000 -0.4871  0.1165  0.2081
  211C4H9N  HO1 3573   0.420   2.332  62.935  1.4260  1.9385 -1.5385
  211C4H9N   O2 3574   0.369   2.347  63.446  0.7694 -0.4285 -0.0782
  211C4H9N  N41 3575   0.488   2.507  63.253 -0.5502 -0.3287 -0.0731
  211C4H9N   H1 3576   0.555   2.441  63.294 -0.5923  0.8736  1.9614
  211C4H9N   H2 3577   0.485   2.588  63.317  0.8331 -0.0233 -0.3890
  211C4H9N   H3 3578   0.528   2.544  63.165 -0.3197 -0.5968 -0.0815
  211C4H9N  CT1 3579   0.356   2.441  63.227 -0.1598  0.3299  0.2445
  211C4H9N  HC1 3580   0.289   2.520  63.192 -0.2789  0.0987 -0.0435
  211C4H9N   C1 3581   0.296   2.388  63.354 -0.0603 -0.1411  0.2389
  211C4H9N  CT2 3582   0.362   2.340  63.118 -0.3491 -0.0083  0.4122
  211C4H9N  HC2 3583   0.431   2.259  63.143 -0.7697  0.3542  2.8619
  211C4H9N  CT3 3584   0.230   2.276  63.071 -0.0532  0.1932 -0.0074
  211C4H9N  HC3 3585   0.147   2.346  63.063 -0.2175 -0.2221 -2.3092
  211C4H9N  HC4 3586   0.204   2.198  63.143  0.0736 -1.8296 -2.0843
  211C4H9N  HC5 3587   0.243   2.227  62.974  1.6908  2.3622 -0.9082
  212C4H9N   O1 3588   0.567   3.084  64.057  0.6743 -0.0338  0.1008
  212C4H9N  OH1 3589   0.374   3.003  63.697  0.2644 -0.4844 -0.0415
  212C4H9N  HO1 3590   0.358   3.064  63.625  0.4869 -2.4311 -1.7510
  212C4H9N   O2 3591   0.367   3.063  64.122  0.1646 -0.1822  0.0152
  212C4H9N  N41 3592   0.294   2.894  63.932  0.2895 -0.0788  0.4463
  212C4H9N   H1 3593   0.226   2.960  63.974 -0.7207 -0.3191 -0.7754
  212C4H9N   H2 3594   0.306   2.812  63.993  0.0823  1.0867  2.0968
  212C4H9N   H3 3595   0.255   2.860  63.843 -3.7202  3.7945  0.5256
  212C4H9N  CT1 3596   0.425   2.972  63.920  0.1914 -0.2279  0.5991
  212C4H9N  HC1 3597   0.507   2.907  63.890 -2.4015 -2.4888 -1.9072
  212C4H9N   C1 3598   0.456   3.036  64.044  0.2423 -0.6747 -1.4710
  212C4H9N  CT2 3599   0.417   3.074  63.810  0.1414 -0.0213 -0.2863
  212C4H9N  HC2 3600   0.342   3.150  63.835  2.8969  1.8468  2.5832
  212C4H9N  CT3 3601   0.552   3.139  63.771 -0.6617 -0.0353 -0.9728
  212C4H9N  HC3 3602   0.587   3.213  63.843 -0.2813 -0.3748 -0.8099
  212C4H9N  HC4 3603   0.543   3.192  63.676  2.0883  1.1182 -0.6332
  212C4H9N  HC5 3604   0.625   3.059  63.765 -0.1933  0.0481  2.5116
  213C4H9N   O1 3605   0.349   2.717  64.700  0.3909  0.4656 -0.0348
  213C4H9N  OH1 3606   0.100   2.781  65.064 -0.4735 -0.3849  0.0059
  213C4H9N  HO1 3607   0.071   2.724  65.136  1.6117  0.0154  1.2121
  213C4H9N   O2 3608   0.141   2.708  64.634 -0.6809 -0.1629  0.2955
  213C4H9N  N41 3609   0.061   2.885  64.818 -0.1817  0.1835 -0.1503
  213C4H9N   H1 3610  20.538   2.826  64.799 -0.9707  1.5883 -1.2816
  213C4H9N   H2 3611   0.077   2.951  64.740  0.5913  1.0296  0.7016
  213C4H9N   H3 3612   0.030   2.932  64.904 -0.0883 -2.0118  1.1147
  213C4H9N  CT1 3613   0.181   2.800  64.848 -0.1360  0.1680 -0.8625
  213C4H9N  HC1 3614   0.259   2.870  64.876 -1.9419  0.7175  3.0587
  213C4H9N   C1 3615   0.225   2.734  64.718 -0.1254  0.4273 -0.7424
  213C4H9N  CT2 3616   0.157   2.702  64.967 -0.1830 -0.2123 -0.6273
  213C4H9N  HC2 3617   0.071   2.641  64.940  0.7203 -1.3079 -1.0948
  213C4H9N  CT3 3618   0.277   2.638  65.023  0.4609 -0.6323 -0.1114
  213C4H9N  HC3 3619   0.246   2.576  65.107 -1.8221  0.8781  0.2122
  213C4H9N  HC4 3620   0.344   2.717  65.055  1.8867 -1.2909 -1.4098
  213C4H9N  HC5 3621   0.330   2.587  64.942  0.0346  2.9231 -2.7428
  214C4H9N   O1 3622  20.460   2.663  65.395 -0.2294  0.0989 -0.7542
  214C4H9N  OH1 3623   0.142   2.602  65.767  0.6147 -0.1475 -0.4721
  214C4H9N  HO1 3624   0.175   2.671  65.825 -2.0056  0.3841  0.4689
  214C4H9N   O2 3625   0.096   2.682  65.327  0.1795  0.4172  0.4849
  214C4H9N  N41 3626   0.194   2.495  65.511  0.0862  0.1263 -0.2335
  214C4H9N   H1 3627   0.274   2.552  65.479  0.5469 -0.0091  0.6537
  214C4H9N   H2 3628   0.172   2.426  65.437 -2.5767  0.0577  0.5678
  214C4H9N   H3 3629   0.227   2.449  65.598 -1.6072  0.6248  0.6902
  214C4H9N  CT1 3630   0.074   2.580  65.534 -0.1315 -0.5094 -0.1094
  214C4H9N  HC1 3631  20.553   2.507  65.544 -0.9844  0.4063 -0.1449
  214C4H9N   C1 3632   0.022   2.661  65.417 -0.7437  0.1760 -0.2622
  214C4H9N  CT2 3633   0.083   2.670  65.657 -0.3609 -0.3066 -0.2169
  214C4H9N  HC2 3634   0.157   2.745  65.630 -2.9562  2.4473  0.0883
  214C4H9N  CT3 3635  20.525   2.748  65.704 -0.2283  0.0375  0.1326
  214C4H9N  HC3 3636  20.559   2.804  65.792  2.2444  0.3031 -0.9535
  214C4H9N  HC4 3637  20.452   2.678  65.744 -1.5354  0.0632 -2.1455
  214C4H9N  HC5 3638  20.501   2.827  65.632  1.9605  0.3321 -0.3116
  215C4H9N   O1 3639   0.181   2.362  64.731 -0.5705  0.0105 -0.0062
  215C4H9N  OH1 3640   0.393   2.382  64.363  0.1412  0.1978  0.3553
  215C4H9N  HO1 3641   0.417   2.305  64.311 -1.4943 -1.3892  1.8840
  215C4H9N   O2 3642   0.372   2.349  64.820  0.4547 -0.1991  0.6488
  215C4H9N  N41 3643   0.484   2.497  64.597 -0.2997 -0.2507 -0.0112
  215C4H9N   H1 3644   0.551   2.428  64.635 -1.2048 -0.9028  0.4111
  215C4H9N   H2 3645   0.482   2.578  64.660  1.1895 -1.0410  1.0902
  215C4H9N   H3 3646   0.514   2.532  64.504 -0.6329 -0.7526 -0.3125
  215C4H9N  CT1 3647   0.352   2.431  64.591 -0.1875 -0.2828  0.9338
  215C4H9N  HC1 3648   0.286   2.511  64.556  0.7189  0.0595 -0.0210
  215C4H9N   C1 3649   0.301   2.378  64.727  0.1507  0.0258  0.6633
  215C4H9N  CT2 3650   0.352   2.317  64.483 -1.0047  0.0777  0.3390
  215C4H9N  HC2 3651   0.426   2.246  64.520  0.3226  0.1516 -2.0534
  215C4H9N  CT3 3652   0.226   2.241  64.448 -0.8135 -0.1592  0.1390
  215C4H9N  HC3 3653   0.159   2.221  64.532 -1.4259  0.1921 -0.2596
  215C4H9N  HC4 3654   0.252   2.143  64.409  0.2290 -0.3198  1.2035
  215C4H9N  HC5 3655   0.172   2.307  64.379 -0.8281  0.5388  0.8063
  216C4H9N   O1 3656   0.601   3.044  65.400  0.3180 -0.4381 -0.0693
  216C4H9N  OH1 3657   0.352   3.008  65.054 -0.0050 -0.1286  0.0286
  216C4H9N  HO1 3658   0.316   3.060  64.982 -1.8500 -0.1782  0.8820
  216C4H9N   O2 3659   0.399   3.058  65.475  0.3912  0.1222 -0.0896
  216C4H9N  N41 3660   0.300   2.889  65.283  0.4214 -0.3699 -0.2628
  216C4H9N   H1 3661   0.226   2.941  65.333 -0.1863 -0.4290 -1.0826
  216C4H9N   H2 3662   0.325   2.811  65.345  3.3777  1.7919  1.3587
  216C4H9N   H3 3663   0.259   2.848  65.197  0.6801 -0.6966 -0.2354
  216C4H9N  CT1 3664   0.429   2.979  65.256  0.5267  0.2995 -0.0581
  216C4H9N  HC1 3665   0.510   2.915  65.221  0.4709  0.1987 -0.0022
  216C4H9N   C1 3666   0.478   3.034  65.382 -0.3181 -0.5127 -0.2221
  216C4H9N  CT2 3667   0.396   3.086  65.160  0.3336  0.1397  0.3524
  216C4H9N  HC2 3668   0.323   3.150  65.210 -0.2164 -1.6984  1.9967
  216C4H9N  CT3 3669   0.520   3.161  65.112  0.5304 -0.5817 -0.0297
  216C4H9N  HC3 3670   0.509   3.225  65.025 -0.2901  2.1099  1.9637
  216C4H9N  HC4 3671   0.610   3.099  65.100  0.5402 -0.7509  0.8851
  216C4H9N  HC5 3672   0.554   3.234  65.186 -0.9925  0.2885 -0.1748
  217C4H9N   O1 3673   0.376   2.758  66.085 -0.3200 -0.1412  0.1448
  217C4H9N  OH1 3674   0.113   2.766  66.434  0.7118 -0.2705  0.0188
  217C4H9N  HO1 3675   0.129   2.710  66.510  0.9013  1.4754  1.2787
  217C4H9N   O2 3676   0.179   2.717  66.003  0.1511 -0.2331 -0.4432
  217C4H9N  N41 3677   0.053   2.877  66.194 -0.1205 -0.3413  0.0787
  217C4H9N   H1 3678  20.557   2.800  66.152 -0.7000 -1.0112  1.9907
  217C4H9N   H2 3679   0.061   2.958  66.131  0.4023 -2.1546 -2.2327
  217C4H9N   H3 3680   0.000   2.920  66.272 -0.4960  1.1825 -0.9835
  217C4H9N  CT1 3681   0.188   2.811  66.217  0.0694 -0.6587 -0.3228
  217C4H9N  HC1 3682   0.253   2.888  66.257 -1.4259 -0.0320  0.9732
  217C4H9N   C1 3683   0.253   2.764  66.093  0.4290  0.1591  0.3528
  217C4H9N  CT2 3684   0.166   2.701  66.319  0.2369 -0.3764  0.7751
  217C4H9N  HC2 3685   0.094   2.626  66.287 -0.4092  1.6411 -2.7110
  217C4H9N  CT3 3686   0.295   2.641  66.362  0.5315  0.0568 -0.0441
  217C4H9N  HC3 3687   0.288   2.557  66.432 -1.5248 -0.4168 -0.7788
  217C4H9N  HC4 3688   0.348   2.712  66.425  1.5588  1.3136 -2.2579
  217C4H9N  HC5 3689   0.350   2.607  66.274  1.2629  1.7769 -0.2547
  218C4H9N   O1 3690  20.496   2.662  66.754 -0.2116  0.0170 -0.8060
  218C4H9N  OH1 3691   0.157   2.620  67.127  0.4030  0.3925  0.7029
  218C4H9N  HO1 3692   0.179   2.678  67.201  0.4087  0.3674  0.7210
  218C4H9N   O2 3693   0.139   2.662  66.679 -0.2839 -0.5610  0.5975
  218C4H9N  N41 3694   0.230   2.506  66.881 -0.1266 -0.9757  0.4365
  218C4H9N   H1 3695   0.307   2.563  66.842 -1.7914 -0.7225 -2.6248
  218C4H9N   H2 3696   0.212   2.434  66.810 -2.7040 -0.6628  0.7111
  218C4H9N   H3 3697   0.265   2.462  66.969  0.5661  1.4022  1.3957
  218C4H9N  CT1 3698   0.106   2.592  66.906 -1.2333 -0.7657  0.9267
  218C4H9N  HC1 3699   0.034   2.519  66.942 -1.3689 -0.8642  0.4499
  218C4H9N   C1 3700   0.057   2.649  66.773  0.0867  0.1174  0.6263
  218C4H9N  CT2 3701   0.132   2.695  67.010  0.0162  0.5812 -0.2649
  218C4H9N  HC2 3702   0.213   2.762  66.983 -0.1897  1.2490  0.7872
  218C4H9N  CT3 3703   0.006   2.787  67.034 -0.0326  0.2964 -0.2975
  218C4H9N  HC3 3704  20.533   2.851  66.952 -0.4284 -0.0259 -0.4038
  218C4H9N  HC4 3705   0.017   2.840  67.128 -4.6642 -0.6239  0.8446
  218C4H9N  HC5 3706  20.477   2.726  67.053  1.7898 -2.4013 -0.1095
  219C4H9N   O1 3707   0.161   2.364  66.116 -0.8739 -0.0484 -0.5660
  219C4H9N  OH1 3708   0.414   2.400  65.751  0.5199  0.2032 -0.5283
  219C4H9N  HO1 3709   0.424   2.340  65.677  1.3650 -1.5990  1.0105
  219C4H9N   O2 3710   0.365   2.331  66.190  0.0670 -0.5032  0.3244
  219C4H9N  N41 3711   0.467   2.507  65.989  0.6014  0.1869  0.3002
  219C4H9N   H1 3712   0.548   2.455  66.027  1.0268 -1.0167 -2.1570
  219C4H9N   H2 3713   0.464   2.593  66.046  2.5563  0.0312  0.6834
  219C4H9N   H3 3714   0.505   2.539  65.899 -0.1883 -0.1651 -0.1545
  219C4H9N  CT1 3715   0.341   2.428  65.973  0.2288  0.0637 -0.6185
  219C4H9N  HC1 3716   0.265   2.500  65.942 -1.1104 -1.5896 -1.2429
  219C4H9N   C1 3717   0.285   2.354  66.100  0.1200  0.5037 -0.8343
  219C4H9N  CT2 3718   0.367   2.330  65.860  0.3649 -0.0505 -0.2599
  219C4H9N  HC2 3719   0.443   2.260  65.896  1.5355  0.4206 -1.7448
  219C4H9N  CT3 3720   0.238   2.267  65.801 -0.5864 -0.7772 -0.0589
  219C4H9N  HC3 3721   0.257   2.203  65.714 -1.4861 -1.2292  0.0683
  219C4H9N  HC4 3722   0.170   2.342  65.761  0.5496  0.3152  0.0126
  219C4H9N  HC5 3723   0.199   2.206  65.882  2.2206 -0.2793  1.7134
  220C4H9N   O1 3724   0.616   3.044  66.774  0.0709  0.2967  1.0136
  220C4H9N  OH1 3725   0.364   2.999  66.431 -0.8641  0.1017  0.5365
  220C4H9N  HO1 3726   0.359   3.064  66.360  0.9683  0.2701  0.5296
  220C4H9N   O2 3727   0.419   3.057  66.853 -0.0442  0.5765  0.9707
  220C4H9N  N41 3728   0.317   2.885  66.664 -0.2946  0.0005  0.2791
  220C4H9N   H1 3729   0.243   2.940  66.711 -0.2206 -0.7246  1.2679
  220C4H9N   H2 3730   0.340   2.805  66.725 -1.0843 -1.7746 -1.6926
  220C4H9N   H3 3731   0.280   2.846  66.576 -1.9211 -0.9056  1.3304
  220C4H9N  CT1 3732   0.440   2.960  66.639 -0.0664  0.3687 -0.3807
  220C4H9N  HC1 3733   0.516   2.892  66.600 -1.7149  0.0443 -3.1581
  220C4H9N   C1 3734   0.494   3.024  66.759 -0.0069 -0.4515 -0.5535
  220C4H9N  CT2 3735   0.418   3.071  66.539  0.7291 -0.9113 -0.2854
  220C4H9N  HC2 3736   0.343   3.142  66.575  0.4817 -0.4217 -1.7290
  220C4H9N  CT3 3737   0.535   3.148  66.484  0.8061  0.0045  0.0665
  220C4H9N  HC3 3738   0.572   3.228  66.549  2.2166 -0.1742 -0.4995
  220C4H9N  HC4 3739   0.492   3.204  66.401  0.8992  1.9754  1.3193
  220C4H9N  HC5 3740   0.614   3.085  66.444  1.4872  0.0056  1.3872
  221C4H9N   O1 3741   0.351   2.751  67.462 -0.6048 -0.1518  0.2593
  221C4H9N  OH1 3742   0.080   2.773  67.793 -0.4618 -0.3214 -0.2632
  221C4H9N  HO1 3743   0.113   2.730  67.872 -2.2058 -1.6862 -0.2623
  221C4H9N   O2 3744   0.167   2.749  67.358 -0.1268  0.2328  0.5413
  221C4H9N  N41 3745   0.042   2.896  67.568  0.4202  0.3335  0.6598
  221C4H9N   H1 3746  20.524   2.840  67.530  1.0550  0.4174 -0.8300
  221C4H9N   H2 3747   0.065   2.977  67.508 -0.3306 -1.4807 -2.2004
  221C4H9N   H3 3748   0.006   2.930  67.658 -3.2590  0.4983 -0.8080
  221C4H9N  CT1 3749   0.169   2.818  67.588  0.3210  0.1998  0.3871
  221C4H9N  HC1 3750   0.250   2.876  67.632  0.7836  0.6564 -1.0288
  221C4H9N   C1 3751   0.233   2.763  67.463 -0.0775  0.3013 -0.2365
  221C4H9N  CT2 3752   0.154   2.706  67.694  0.5233  0.6133  0.3870
  221C4H9N  HC2 3753   0.096   2.631  67.640  2.5746  1.0008 -2.4673
  221C4H9N  CT3 3754   0.279   2.645  67.750  0.5553 -0.4712 -0.2966
  221C4H9N  HC3 3755   0.334   2.591  67.673 -0.6906 -0.4235 -1.2289
  221C4H9N  HC4 3756   0.264   2.576  67.833  0.1658  0.8427  0.7498
  221C4H9N  HC5 3757   0.339   2.726  67.794 -0.0330  0.6970 -1.6162
  222C4H9N   O1 3758  20.467   2.678  68.156 -0.2474 -0.0186 -0.1211
  222C4H9N  OH1 3759   0.193   2.699  68.475 -0.2134  0.1406  0.2599
  222C4H9N  HO1 3760   0.184   2.775  68.533  1.4607  0.4231  0.1553
  222C4H9N   O2 3761   0.095   2.682  68.063  0.1449  0.0454  0.2781
  222C4H9N  N41 3762   0.211   2.530  68.258  0.1209  0.3386  0.2619
  222C4H9N   H1 3763   0.278   2.574  68.192  0.0719 -1.4330 -0.9965
  222C4H9N   H2 3764   0.195   2.436  68.219 -0.2200 -0.4139  2.1774
  222C4H9N   H3 3765   0.261   2.506  68.345 -1.2638 -0.1662  0.9383
  222C4H9N  CT1 3766   0.090   2.615  68.282 -0.3830  0.5281 -0.7694
  222C4H9N  HC1 3767   0.024   2.557  68.345  2.6356 -0.0394  1.9986
  222C4H9N   C1 3768   0.024   2.655  68.152 -0.3729  0.8208 -0.1591
  222C4H9N  CT2 3769   0.139   2.736  68.358 -0.8736 -0.3762 -0.0829
  222C4H9N  HC2 3770   0.218   2.795  68.311 -0.1650 -2.3998 -1.4661
  222C4H9N  CT3 3771   0.034   2.834  68.400  0.6275 -0.3026  0.0572
  222C4H9N  HC3 3772  20.550   2.790  68.490  3.3484 -0.7793  1.2332
  222C4H9N  HC4 3773  20.523   2.863  68.323  1.9331 -0.1706 -1.0963
  222C4H9N  HC5 3774   0.082   2.926  68.434  0.4651 -0.4462  0.6902
  223C4H9N   O1 3775   0.158   2.359  67.477  0.9046 -0.5958  0.4901
  223C4H9N  OH1 3776   0.388   2.400  67.100 -0.2346  0.0026 -0.1385
  223C4H9N  HO1 3777   0.377   2.333  67.032 -1.0357  0.8817 -0.9042
  223C4H9N   O2 3778   0.360   2.367  67.549 -0.3072  0.1304  0.5976
  223C4H9N  N41 3779   0.473   2.507  67.340  0.4205 -0.7814 -0.1586
  223C4H9N   H1 3780   0.547   2.441  67.370 -0.3146 -1.2422  0.6539
  223C4H9N   H2 3781   0.473   2.584  67.409  1.3272  1.9306 -3.0501
  223C4H9N   H3 3782   0.499   2.537  67.244 -1.6209  1.1611 -0.1501
  223C4H9N  CT1 3783   0.334   2.440  67.328 -0.3678 -0.5698  0.2255
  223C4H9N  HC1 3784   0.255   2.512  67.305 -2.0204 -1.8124  1.8281
  223C4H9N   C1 3785   0.282   2.369  67.455 -0.1992  0.3083  0.1945
  223C4H9N  CT2 3786   0.344   2.340  67.216  0.1876 -0.2807  0.0776
  223C4H9N  HC2 3787   0.416   2.266  67.251 -1.9152 -2.2737  0.3058
  223C4H9N  CT3 3788   0.220   2.258  67.172 -0.6113 -0.3284 -0.0922
  223C4H9N  HC3 3789   0.144   2.336  67.172  2.5843  2.9404 -1.5794
  223C4H9N  HC4 3790   0.210   2.183  67.251 -1.3243 -0.6152 -0.4523
  223C4H9N  HC5 3791   0.241   2.226  67.070  1.2554 -2.1895  0.8306
  224C4H9N   O1 3792   0.597   3.075  68.151  0.1822  0.5876 -0.0437
  224C4H9N  OH1 3793   0.361   3.025  67.805  0.3725 -0.5549  0.1797
  224C4H9N  HO1 3794   0.340   3.092  67.739 -5.3542 -2.0330  0.2191
  224C4H9N   O2 3795   0.404   3.105  68.223  0.5019 -0.0245 -0.1052
  224C4H9N  N41 3796   0.294   2.901  68.046 -0.3819  0.1076  0.2263
  224C4H9N   H1 3797   0.221   2.962  68.086  0.2913  2.7672 -2.4120
  224C4H9N   H2 3798   0.310   2.818  68.105  2.6496  0.6585  0.2605
  224C4H9N   H3 3799   0.254   2.860  67.960  2.9600 -0.0208 -1.3719
  224C4H9N  CT1 3800   0.419   2.983  68.023 -0.5543 -0.5028 -0.1099
  224C4H9N  HC1 3801   0.493   2.914  67.983  2.5120  3.9078 -2.4313
  224C4H9N   C1 3802   0.477   3.053  68.149 -0.5961 -0.7563  0.2129
  224C4H9N  CT2 3803   0.402   3.095  67.916  1.0672  0.5301 -0.0621
  224C4H9N  HC2 3804   0.318   3.156  67.948  0.0682 -1.2777  0.8909
  224C4H9N  CT3 3805   0.514   3.189  67.870  0.1168  0.2095 -0.4382
  224C4H9N  HC3 3806   0.604   3.130  67.854  0.4732  0.3025  1.1001
  224C4H9N  HC4 3807   0.546   3.254  67.952  2.2472  1.4070 -2.1789
  224C4H9N  HC5 3808   0.496   3.236  67.774  0.1853  0.3983 -0.3559
  225C4H9N   O1 3809   0.337   3.534  49.712 -0.1711  0.0762  0.2368
  225C4H9N  OH1 3810   0.076   3.556  50.065  0.0612 -0.1414  0.5141
  225C4H9N  HO1 3811   0.076   3.511  50.150 -1.7680 -0.3543  0.4138
  225C4H9N   O2 3812   0.149   3.438  49.670 -0.1832 -0.0135 -0.1923
  225C4H9N  N41 3813   0.023   3.654  49.814 -0.2515 -0.1081 -0.7008
  225C4H9N   H1 3814  20.530   3.579  49.767 -1.9754  0.4755  0.2476
  225C4H9N   H2 3815   0.043   3.720  49.737 -1.4225  1.3507  0.2013
  225C4H9N   H3 3816  20.532   3.693  49.896 -0.2993 -2.5428  0.4580
  225C4H9N  CT1 3817   0.156   3.589  49.855 -0.5209 -0.1734  0.1974
  225C4H9N  HC1 3818   0.227   3.670  49.873  0.9555 -0.7209 -2.8226
  225C4H9N   C1 3819   0.214   3.517  49.737 -0.0319  0.0462  0.2571
  225C4H9N  CT2 3820   0.141   3.491  49.968  0.5543  0.2056 -0.6264
  225C4H9N  HC2 3821   0.066   3.415  49.947  0.3643 -0.2215  1.5324
  225C4H9N  CT3 3822   0.271   3.434  50.023 -0.4812  0.4841 -0.4093
  225C4H9N  HC3 3823   0.247   3.356  50.095  0.4658 -0.0010 -0.6181
  225C4H9N  HC4 3824   0.329   3.520  50.055  0.2933 -0.5168  0.9547
  225C4H9N  HC5 3825   0.327   3.398  49.937 -0.4587  3.1074 -1.5176
  226C4H9N   O1 3826  20.474   3.470  50.410  0.1554 -0.0105 -0.0808
  226C4H9N  OH1 3827   0.138   3.410  50.768 -0.4483  0.0950  0.1234
  226C4H9N  HO1 3828   0.132   3.470  50.844  0.5339  0.3042  0.0402
  226C4H9N   O2 3829   0.113   3.493  50.333  0.1004 -0.5404 -0.0349
  226C4H9N  N41 3830   0.225   3.303  50.515 -0.2600 -0.2792 -0.6139
  226C4H9N   H1 3831   0.303   3.359  50.477 -1.9780  3.4194  1.0321
  226C4H9N   H2 3832   0.216   3.224  50.450 -0.1405  0.3146 -1.3616
  226C4H9N   H3 3833   0.258   3.265  50.606  0.8437 -1.5859 -1.5390
  226C4H9N  CT1 3834   0.094   3.371  50.541  0.0280  0.0019 -0.4364
  226C4H9N  HC1 3835   0.020   3.301  50.579 -0.5819  0.9644  0.2043
  226C4H9N   C1 3836   0.037   3.441  50.415 -0.1364  0.5965 -0.3732
  226C4H9N  CT2 3837   0.101   3.479  50.652 -0.3906  0.0066 -0.1256
  226C4H9N  HC2 3838   0.173   3.558  50.630 -1.9710  1.4484 -0.2230
  226C4H9N  CT3 3839  20.528   3.537  50.697  0.0080 -0.7547  0.0980
  226C4H9N  HC3 3840  20.469   3.457  50.742  0.7709 -1.1741  0.3861
  226C4H9N  HC4 3841  20.479   3.600  50.623  1.3255  0.1048 -0.0730
  226C4H9N  HC5 3842  20.551   3.604  50.780 -0.6641 -1.6545  1.0232
  227C4H9N   O1 3843   0.168   3.097  49.675  0.0934 -0.2983 -0.2751
  227C4H9N  OH1 3844   0.487   3.101  49.386 -0.1971 -0.6204  0.0105
  227C4H9N  HO1 3845   0.478   3.026  49.327 -3.7388 -1.6068  1.6600
  227C4H9N   O2 3846   0.329   3.154  49.803  0.9425  0.3548 -0.0916
  227C4H9N  N41 3847   0.475   3.272  49.612  0.4711 -0.2004 -0.4041
  227C4H9N   H1 3848   0.541   3.229  49.679  0.6145 -0.5680 -0.7825
  227C4H9N   H2 3849   0.439   3.354  49.663 -0.4091 -1.7554  1.5801
  227C4H9N   H3 3850   0.531   3.305  49.531 -1.0863  0.1110 -1.3675
  227C4H9N  CT1 3851   0.356   3.191  49.568  0.2856 -0.1993 -0.0593
  227C4H9N  HC1 3852   0.299   3.257  49.503  0.5483  1.5078  1.4266
  227C4H9N   C1 3853   0.275   3.150  49.690  0.3197  0.3599  0.1632
  227C4H9N  CT2 3854   0.400   3.066  49.488  0.2567 -0.1387 -0.1192
  227C4H9N  HC2 3855   0.462   3.009  49.557  0.8572  0.8577  0.1756
  227C4H9N  CT3 3856   0.299   2.978  49.425  0.4541  0.3698 -0.2242
  227C4H9N  HC3 3857   0.243   3.035  49.350 -3.0048  0.7838  2.5408
  227C4H9N  HC4 3858   0.239   2.926  49.500 -0.1131 -1.2952 -1.7727
  227C4H9N  HC5 3859   0.341   2.890  49.376  0.1950  0.0071  0.2118
  228C4H9N   O1 3860   0.617   3.857  50.367  0.0805 -0.3902 -0.2287
  228C4H9N  OH1 3861   0.345   3.796  50.034  0.1794  0.1445 -0.1529
  228C4H9N  HO1 3862   0.336   3.854  49.958  0.7502 -0.3201 -0.5775
  228C4H9N   O2 3863   0.430   3.855  50.474 -0.6868 -0.0818 -0.2807
  228C4H9N  N41 3864   0.304   3.692  50.272  0.8257  0.2738  0.1015
  228C4H9N   H1 3865   0.227   3.753  50.305 -1.4471 -1.5282 -1.7508
  228C4H9N   H2 3866   0.312   3.612  50.338  3.0585 -1.6154 -2.3646
  228C4H9N   H3 3867   0.288   3.643  50.183  2.4848 -0.3796  0.1477
  228C4H9N  CT1 3868   0.428   3.771  50.250  0.3263  0.6217 -0.2005
  228C4H9N  HC1 3869   0.496   3.695  50.210 -0.5337 -0.2525 -0.0250
  228C4H9N   C1 3870   0.492   3.834  50.370  0.0902 -0.7251 -0.5590
  228C4H9N  CT2 3871   0.395   3.875  50.144 -0.7096 -0.2524 -0.1639
  228C4H9N  HC2 3872   0.323   3.952  50.173 -1.0787  0.3194 -2.4911
  228C4H9N  CT3 3873   0.517   3.927  50.079  0.4732 -0.3980 -0.3625
  228C4H9N  HC3 3874   0.482   3.994  50.001  0.2879  0.3184  0.3287
  228C4H9N  HC4 3875   0.581   3.849  50.038  1.8828 -0.0309  1.0978
  228C4H9N  HC5 3876   0.579   3.984  50.148  1.2723 -1.4434 -0.1997
  229C4H9N   O1 3877   0.347   3.538  51.078 -0.2144 -0.4266 -0.2844
  229C4H9N  OH1 3878   0.133   3.561  51.464 -0.2772 -0.0670 -0.2365
  229C4H9N  HO1 3879   0.131   3.481  51.516 -0.3465 -0.1828 -0.4141
  229C4H9N   O2 3880   0.148   3.509  51.025  0.0193 -0.1603 -0.2005
  229C4H9N  N41 3881   0.059   3.690  51.217  0.2988 -0.3619 -0.0064
  229C4H9N   H1 3882  20.541   3.633  51.178 -0.9727  0.3460  1.4335
  229C4H9N   H2 3883   0.082   3.768  51.153  1.7526 -0.4894  0.3533
  229C4H9N   H3 3884   0.023   3.736  51.302  0.3832 -0.7676  0.2514
  229C4H9N  CT1 3885   0.188   3.614  51.235  0.0127  0.4069  0.0721
  229C4H9N  HC1 3886   0.264   3.685  51.265 -0.3617  0.8111  0.0635
  229C4H9N   C1 3887   0.232   3.544  51.108  0.1875  0.7652  0.2893
  229C4H9N  CT2 3888   0.169   3.505  51.338  0.1616  0.0562  0.5262
  229C4H9N  HC2 3889   0.084   3.445  51.305  1.2652 -0.1980 -1.9719
  229C4H9N  CT3 3890   0.290   3.416  51.380  0.6228  0.0768  0.1648
  229C4H9N  HC3 3891   0.365   3.470  51.436  1.4055 -1.8104  0.9850
  229C4H9N  HC4 3892   0.347   3.375  51.296 -0.8812  1.4048 -1.5565
  229C4H9N  HC5 3893   0.260   3.347  51.458  1.0669  0.4728  0.6866
  230C4H9N   O1 3894  20.474   3.397  51.755  0.4302  0.6533  0.8031
  230C4H9N  OH1 3895   0.148   3.394  52.133 -0.9213 -0.6320  0.1528
  230C4H9N  HO1 3896   0.162   3.466  52.196  0.2105 -0.5218 -0.2181
  230C4H9N   O2 3897   0.107   3.485  51.712  0.0275  0.3231 -0.0577
  230C4H9N  N41 3898   0.214   3.274  51.887  0.1040  0.8568 -0.1492
  230C4H9N   H1 3899   0.290   3.329  51.844  1.0730 -0.8712 -0.7023
  230C4H9N   H2 3900   0.194   3.193  51.826 -0.3118  0.3710  0.6275
  230C4H9N   H3 3901   0.254   3.240  51.976 -1.4492 -1.3411 -0.2621
  230C4H9N  CT1 3902   0.091   3.355  51.908  0.3052 -0.6112  0.4888
  230C4H9N  HC1 3903   0.026   3.279  51.952 -1.2784  1.0666  1.1025
  230C4H9N   C1 3904   0.032   3.415  51.784  0.1579 -0.9849 -0.2681
  230C4H9N  CT2 3905   0.108   3.459  52.020  0.4848  0.2763 -0.2850
  230C4H9N  HC2 3906   0.174   3.537  51.982 -0.0482 -0.3393 -2.5263
  230C4H9N  CT3 3907  20.536   3.523  52.050  0.4624 -0.4597 -0.3976
  230C4H9N  HC3 3908  20.522   3.578  52.143  0.8350 -0.5315 -0.3025
  230C4H9N  HC4 3909  20.456   3.449  52.054 -0.7925  0.8472 -0.8231
  230C4H9N  HC5 3910  20.515   3.588  51.964 -2.4003 -1.2431 -0.3448
  231C4H9N   O1 3911   0.169   3.135  51.103  0.2391 -0.2421 -0.0557
  231C4H9N  OH1 3912   0.390   3.182  50.728  0.2840 -0.0648 -0.3897
  231C4H9N  HO1 3913   0.407   3.117  50.660  0.3950 -1.1010  0.6242
  231C4H9N   O2 3914   0.376   3.115  51.152  0.2496  0.1765 -0.0370
  231C4H9N  N41 3915   0.467   3.297  50.959 -0.5139  0.4367 -0.0662
  231C4H9N   H1 3916   0.534   3.235  51.007 -1.3155  0.4353  1.0761
  231C4H9N   H2 3917   0.455   3.375  51.025  1.7136  0.8584 -0.1435
  231C4H9N   H3 3918   0.517   3.323  50.873  1.4849 -2.9088 -0.0100
  231C4H9N  CT1 3919   0.330   3.218  50.945  0.1334  0.0412  0.8499
  231C4H9N  HC1 3920   0.253   3.290  50.918 -0.3253 -0.5626  0.5425
  231C4H9N   C1 3921   0.289   3.141  51.071 -0.5175  0.2199  0.4736
  231C4H9N  CT2 3922   0.354   3.116  50.839 -0.4341 -0.6577  0.1166
  231C4H9N  HC2 3923   0.437   3.049  50.860 -0.0936  0.3578  2.2697
  231C4H9N  CT3 3924   0.230   3.044  50.797 -0.5031  0.3211  0.2957
  231C4H9N  HC3 3925   0.205   2.977  50.879  1.5871 -0.5471  0.2598
  231C4H9N  HC4 3926   0.238   2.976  50.711 -1.3843 -0.2226  0.6319
  231C4H9N  HC5 3927   0.139   3.102  50.785  0.1455  0.8575 -2.5713
  232C4H9N   O1 3928   0.608   3.832  51.786 -0.3254 -0.2008  0.0123
  232C4H9N  OH1 3929   0.371   3.816  51.437  0.0353 -0.6407 -0.0110
  232C4H9N  HO1 3930   0.346   3.891  51.383 -1.0488 -1.4620 -0.6930
  232C4H9N   O2 3931   0.419   3.831  51.872 -0.2557  0.6593  0.3414
  232C4H9N  N41 3932   0.310   3.683  51.650  0.0216  0.2011  0.0970
  232C4H9N   H1 3933   0.245   3.750  51.695  1.5015  2.2414 -0.7422
  232C4H9N   H2 3934   0.320   3.599  51.709 -0.3217 -1.2200 -1.8135
  232C4H9N   H3 3935   0.261   3.654  51.564 -0.2815  0.3618  0.2113
  232C4H9N  CT1 3936   0.443   3.755  51.643  0.0309 -0.2386 -0.8373
  232C4H9N  HC1 3937   0.504   3.674  51.604  0.4715 -0.5927  0.5606
  232C4H9N   C1 3938   0.492   3.798  51.781 -0.1053 -0.1108 -0.3234
  232C4H9N  CT2 3939   0.431   3.876  51.549 -0.1624  0.5103 -0.4276
  232C4H9N  HC2 3940   0.359   3.943  51.596  0.6985  0.5741  0.8211
  232C4H9N  CT3 3941   0.554   3.942  51.494 -0.9755 -0.3091  0.4065
  232C4H9N  HC3 3942   0.522   4.002  51.409  1.2112  0.1789 -0.1313
  232C4H9N  HC4 3943   0.620   3.863  51.458 -1.5078 -0.8323  0.5719
  232C4H9N  HC5 3944   0.607   3.986  51.578  0.1675 -1.1790  0.1702
  233C4H9N   O1 3945   0.344   3.502  52.467 -0.1582  0.5472  0.4996
  233C4H9N  OH1 3946   0.102   3.558  52.808 -0.0231  0.0369 -0.0202
  233C4H9N  HO1 3947   0.084   3.493  52.877 -0.9438 -0.5515 -0.8117
  233C4H9N   O2 3948   0.149   3.491  52.387  0.3052 -0.6889  0.0140
  233C4H9N  N41 3949   0.049   3.676  52.572  0.0671  0.2059  0.2757
  233C4H9N   H1 3950  20.538   3.621  52.520 -0.3013 -0.7905  1.7886
  233C4H9N   H2 3951   0.070   3.762  52.519 -1.5924  0.2181 -0.3907
  233C4H9N   H3 3952   0.015   3.705  52.665 -1.5627  1.5414 -0.7020
  233C4H9N  CT1 3953   0.174   3.590  52.591  0.1694  0.2243 -0.8043
  233C4H9N  HC1 3954   0.248   3.656  52.637 -0.9464  2.7857 -2.5834
  233C4H9N   C1 3955   0.228   3.536  52.467 -0.1402 -0.3410 -0.2348
  233C4H9N  CT2 3956   0.149   3.483  52.694 -0.1243 -0.2080 -0.4734
  233C4H9N  HC2 3957   0.064   3.428  52.654 -0.7840 -0.8937  1.8106
  233C4H9N  CT3 3958   0.266   3.395  52.735  0.2424  0.2417  0.1594
  233C4H9N  HC3 3959   0.363   3.441  52.756  0.4597 -0.3533  0.4713
  233C4H9N  HC4 3960   0.290   3.320  52.660  4.2386  1.3858  0.1530
  233C4H9N  HC5 3961   0.234   3.350  52.828 -2.9590  1.4372 -0.2872
  234C4H9N   O1 3962  20.482   3.448  53.133  0.7612 -0.3137 -0.6522
  234C4H9N  OH1 3963   0.148   3.415  53.490  0.3342 -0.2163  0.3683
  234C4H9N  HO1 3964   0.168   3.487  53.550 -0.6933  0.9827 -0.7027
  234C4H9N   O2 3965   0.122   3.433  53.052 -0.5887 -0.1524 -0.4710
  234C4H9N  N41 3966   0.212   3.282  53.261  0.1804  0.2032 -0.4524
  234C4H9N   H1 3967   0.295   3.337  53.231  0.1572  1.2990  1.4585
  234C4H9N   H2 3968   0.200   3.202  53.196  2.7276 -1.8145  1.4280
  234C4H9N   H3 3969   0.222   3.242  53.356 -1.3627  1.2223  0.1447
  234C4H9N  CT1 3970   0.086   3.372  53.271  1.4463  0.5904  0.3715
  234C4H9N  HC1 3971   0.000   3.309  53.295  0.0060  1.7885 -1.4676
  234C4H9N   C1 3972   0.047   3.432  53.147  0.5751 -0.0040 -0.3705
  234C4H9N  CT2 3973   0.105   3.482  53.375  0.5235  0.2048  0.0034
  234C4H9N  HC2 3974   0.184   3.550  53.341  0.4292  1.1854  1.6843
  234C4H9N  CT3 3975  20.537   3.553  53.411 -0.0120  0.3357  0.3652
  234C4H9N  HC3 3976  20.454   3.487  53.431  0.5585 -1.3532 -2.5329
  234C4H9N  HC4 3977  20.523   3.614  53.321 -3.9181 -0.6119  0.2839
  234C4H9N  HC5 3978  20.553   3.618  53.497 -0.9100 -1.5627  2.0088
  235C4H9N   O1 3979   0.190   3.089  52.456 -0.0570 -0.3506 -0.0492
  235C4H9N  OH1 3980   0.411   3.183  52.098  0.0707 -0.0548  0.4607
  235C4H9N  HO1 3981   0.435   3.132  52.020  2.8594  1.1373  0.4648
  235C4H9N   O2 3982   0.379   3.116  52.544  0.5068  0.2619 -0.3591
  235C4H9N  N41 3983   0.467   3.281  52.360  0.1872  0.2788  0.3240
  235C4H9N   H1 3984   0.549   3.232  52.400 -0.6122 -0.0571  1.5948
  235C4H9N   H2 3985   0.439   3.352  52.430 -2.1765  0.0080 -0.3146
  235C4H9N   H3 3986   0.498   3.334  52.278 -0.3315  2.0757  1.2550
  235C4H9N  CT1 3987   0.346   3.195  52.324  0.1142  0.0402  0.1979
  235C4H9N  HC1 3988   0.260   3.254  52.292  0.5206  0.4876 -0.0656
  235C4H9N   C1 3989   0.307   3.114  52.444 -0.6858 -0.0443 -0.0237
  235C4H9N  CT2 3990   0.379   3.099  52.208 -0.0966 -0.3469 -0.0325
  235C4H9N  HC2 3991   0.470   3.044  52.231 -1.0131 -1.6037  0.6383
  235C4H9N  CT3 3992   0.257   3.011  52.166 -0.5218 -0.6618 -0.3713
  235C4H9N  HC3 3993   0.248   2.927  52.234  0.2808 -1.5152 -1.3066
  235C4H9N  HC4 3994   0.276   2.977  52.064 -0.1162 -0.1181 -0.4820
  235C4H9N  HC5 3995   0.166   3.071  52.166 -0.1197 -0.0370  0.4527
  236C4H9N   O1 3996   0.601   3.813  53.148 -0.2660  0.3176  0.2328
  236C4H9N  OH1 3997   0.335   3.802  52.795 -0.7422  0.6002  0.6655
  236C4H9N  HO1 3998   0.345   3.856  52.717 -0.5203 -0.7574 -0.2549
  236C4H9N   O2 3999   0.399   3.843  53.229  0.4594 -0.1780 -0.1165
  236C4H9N  N41 4000   0.298   3.676  53.034 -0.3936 -0.8418 -0.3430
  236C4H9N   H1 4001   0.212   3.728  53.059 -0.8681 -1.2475 -1.0986
  236C4H9N   H2 4002   0.319   3.599  53.100 -1.2718  0.3818  1.3912
  236C4H9N   H3 4003   0.271   3.629  52.946 -1.1471  0.4244 -0.7963
  236C4H9N  CT1 4004   0.428   3.752  53.016  0.3040  0.4789 -0.1847
  236C4H9N  HC1 4005   0.500   3.678  52.979  0.5556 -0.1280  1.4974
  236C4H9N   C1 4006   0.483   3.815  53.132  0.3183  0.6961 -0.0072
  236C4H9N  CT2 4007   0.398   3.864  52.908 -0.5166 -0.3679  0.1194
  236C4H9N  HC2 4008   0.324   3.935  52.946 -1.5249 -1.3095 -0.0667
  236C4H9N  CT3 4009   0.521   3.933  52.852  0.5753 -0.0454 -0.4377
  236C4H9N  HC3 4010   0.499   3.998  52.768 -2.7672  0.1918  0.5438
  236C4H9N  HC4 4011   0.594   3.860  52.817  1.1230 -0.0554  0.7015
  236C4H9N  HC5 4012   0.560   3.991  52.935  2.1430 -0.4531 -0.8649
  237C4H9N   O1 4013   0.358   3.536  53.826 -0.2126  0.1168 -0.5399
  237C4H9N  OH1 4014   0.125   3.579  54.199 -0.2951 -0.1986 -0.4391
  237C4H9N  HO1 4015   0.106   3.510  54.263  0.1089 -0.5636 -0.7095
  237C4H9N   O2 4016   0.155   3.497  53.758 -0.3802 -0.8695 -0.3189
  237C4H9N  N41 4017   0.067   3.680  53.950  0.3509  0.0860  0.0558
  237C4H9N   H1 4018  20.550   3.631  53.901  0.1957  0.9852 -0.6088
  237C4H9N   H2 4019   0.081   3.769  53.899  0.6484  0.3755  0.6294
  237C4H9N   H3 4020   0.027   3.711  54.040 -2.7752  1.3367 -1.6923
  237C4H9N  CT1 4021   0.192   3.600  53.970  0.3120 -0.1205  0.7506
  237C4H9N  HC1 4022   0.274   3.667  53.998  2.0100 -1.8166 -0.0284
  237C4H9N   C1 4023   0.236   3.536  53.841 -0.1288 -0.2301 -0.3724
  237C4H9N  CT2 4024   0.167   3.498  54.083 -0.2530  0.9084 -0.0043
  237C4H9N  HC2 4025   0.085   3.430  54.060  1.5139 -0.5633 -2.1272
  237C4H9N  CT3 4026   0.294   3.421  54.116 -0.5850  0.0891  0.7307
  237C4H9N  HC3 4027   0.276   3.363  54.207 -1.1550 -0.5099  0.2437
  237C4H9N  HC4 4028   0.382   3.483  54.125 -0.7865  0.2371  1.6945
  237C4H9N  HC5 4029   0.307   3.352  54.033 -1.2861  0.8215 -0.0052
  238C4H9N   O1 4030  20.465   3.457  54.524 -0.5646  0.5445  0.1887
  238C4H9N  OH1 4031   0.182   3.425  54.843 -0.6917  0.8578 -0.5012
  238C4H9N  HO1 4032   0.151   3.468  54.923 -3.1791 -1.3754 -0.2316
  238C4H9N   O2 4033   0.087   3.445  54.425 -0.3409 -0.0306 -0.4491
  238C4H9N  N41 4034   0.217   3.286  54.625 -0.6199 -0.0312 -0.2903
  238C4H9N   H1 4035   0.287   3.344  54.577 -1.1888 -0.8924 -2.1953
  238C4H9N   H2 4036   0.204   3.202  54.567  0.0596 -1.4088  1.5143
  238C4H9N   H3 4037   0.256   3.258  54.717 -1.6815 -3.3808 -0.7900
  238C4H9N  CT1 4038   0.085   3.368  54.645  0.2715  0.3232 -0.1555
  238C4H9N  HC1 4039   0.017   3.294  54.687  0.6417 -1.0068 -1.8348
  238C4H9N   C1 4040   0.020   3.424  54.522 -0.0061  0.1245  0.3707
  238C4H9N  CT2 4041   0.111   3.479  54.743  0.1312  0.5770  0.4700
  238C4H9N  HC2 4042   0.169   3.560  54.699  0.1573 -0.2535 -1.0554
  238C4H9N  CT3 4043  20.552   3.547  54.802 -0.0721  0.5869  0.0103
  238C4H9N  HC3 4044   0.028   3.596  54.893 -2.4806 -1.9271  2.3984
  238C4H9N  HC4 4045  20.471   3.479  54.827 -0.4205 -0.0126 -2.6226
  238C4H9N  HC5 4046  20.502   3.608  54.727 -2.1204 -0.4823  0.4845
  239C4H9N   O1 4047   0.161   3.114  53.837 -0.1657 -0.5464 -0.5096
  239C4H9N  OH1 4048   0.403   3.179  53.496 -0.2910 -0.9618  0.1638
  239C4H9N  HO1 4049   0.406   3.124  53.417 -1.8248 -1.6009  0.5343
  239C4H9N   O2 4050   0.352   3.109  53.925 -0.4509  0.0018  0.1962
  239C4H9N  N41 4051   0.468   3.285  53.721  0.4682 -0.0601  0.8391
  239C4H9N   H1 4052   0.534   3.232  53.780 -0.5764 -0.1654  1.9345
  239C4H9N   H2 4053   0.467   3.373  53.775 -0.2819 -0.0966  0.8895
  239C4H9N   H3 4054   0.502   3.301  53.625  2.0031  0.4655  1.4588
  239C4H9N  CT1 4055   0.336   3.214  53.707 -0.0926  0.6162  0.2664
  239C4H9N  HC1 4056   0.260   3.279  53.663 -1.9585 -0.9892  1.0631
  239C4H9N   C1 4057   0.276   3.161  53.841  0.2396  0.3349 -0.2816
  239C4H9N  CT2 4058   0.361   3.109  53.604  0.3191 -0.2800 -0.3820
  239C4H9N  HC2 4059   0.438   3.042  53.644  1.5984  1.5953  0.3347
  239C4H9N  CT3 4060   0.236   3.038  53.556 -0.3011 -0.2352  0.3897
  239C4H9N  HC3 4061   0.154   3.109  53.547  0.0384  0.2105  0.8040
  239C4H9N  HC4 4062   0.215   2.954  53.623 -2.4674  0.5368  0.7279
  239C4H9N  HC5 4063   0.248   2.997  53.455  0.1557 -1.5654  0.9660
  240C4H9N   O1 4064   0.594   3.845  54.532 -0.2094 -0.1471 -0.5212
  240C4H9N  OH1 4065   0.367   3.807  54.170 -0.1353  0.4025  0.7637
  240C4H9N  HO1 4066   0.384   3.866  54.096  1.1809 -1.2189 -0.2471
  240C4H9N   O2 4067   0.394   3.821  54.601 -0.2928 -0.2232  0.2939
  240C4H9N  N41 4068   0.299   3.683  54.393 -0.4524 -0.1045 -0.2356
  240C4H9N   H1 4069   0.222   3.736  54.438 -0.3565  1.1897 -1.5486
  240C4H9N   H2 4070   0.309   3.598  54.452  0.3151  0.3778  0.3384
  240C4H9N   H3 4071   0.255   3.660  54.303  1.8255  0.1654 -1.4524
  240C4H9N  CT1 4072   0.430   3.760  54.376  0.3096  0.1137 -0.0958
  240C4H9N  HC1 4073   0.505   3.697  54.330 -0.1262 -1.2093  0.9675
  240C4H9N   C1 4074   0.478   3.808  54.513 -0.1692 -0.5924 -0.6353
  240C4H9N  CT2 4075   0.407   3.879  54.283  0.2646  0.6493 -0.2505
  240C4H9N  HC2 4076   0.330   3.949  54.312 -1.4028 -0.7619 -1.1768
  240C4H9N  CT3 4077   0.528   3.958  54.238  0.0195 -0.2581 -0.3728
  240C4H9N  HC3 4078   0.588   3.994  54.321  0.5801 -1.2697 -0.3259
  240C4H9N  HC4 4079   0.483   4.039  54.181 -0.6737 -1.0690 -0.9975
  240C4H9N  HC5 4080   0.599   3.904  54.175  0.9833  0.6991 -0.1171
  241C4H9N   O1 4081   0.325   3.520  55.178  0.3327 -0.2486  0.0897
  241C4H9N  OH1 4082   0.084   3.548  55.526  0.5806  0.2901 -0.4291
  241C4H9N  HO1 4083   0.104   3.489  55.600  3.0678  1.7567  0.1229
  241C4H9N   O2 4084   0.124   3.519  55.100 -0.4060  0.1973  0.0432
  241C4H9N  N41 4085   0.033   3.685  55.292 -0.5033  0.3431 -0.3947
  241C4H9N   H1 4086  20.530   3.621  55.240  1.1145 -0.1261 -1.8253
  241C4H9N   H2 4087   0.041   3.769  55.233 -0.5792 -0.9323 -2.2724
  241C4H9N   H3 4088  20.556   3.706  55.386 -1.2891 -0.5773 -0.4754
  241C4H9N  CT1 4089   0.160   3.608  55.307  0.4202  0.0894 -0.0200
  241C4H9N  HC1 4090   0.222   3.678  55.363  0.2204 -0.0778  0.4128
  241C4H9N   C1 4091   0.210   3.557  55.179  0.1553  0.7245 -0.8694
  241C4H9N  CT2 4092   0.132   3.495  55.404  0.2034  0.6141 -0.1788
  241C4H9N  HC2 4093   0.056   3.425  55.370  1.4330 -0.4660 -0.8011
  241C4H9N  CT3 4094   0.249   3.412  55.449 -0.6609  0.7358 -0.1954
  241C4H9N  HC3 4095   0.289   3.334  55.385  1.4744  1.0002  0.7619
  241C4H9N  HC4 4096   0.225   3.363  55.543  0.1715  1.9949  0.6948
  241C4H9N  HC5 4097   0.329   3.480  55.482 -1.2070  0.3514  2.0391
  242C4H9N   O1 4098  20.463   3.443  55.868 -0.0906  0.3558 -0.0546
  242C4H9N  OH1 4099   0.141   3.401  56.223 -0.4077 -0.7590  0.0489
  242C4H9N  HO1 4100   0.133   3.459  56.299  1.7855 -0.1170 -0.1865
  242C4H9N   O2 4101   0.096   3.467  55.782 -0.4650 -0.9869  0.5181
  242C4H9N  N41 4102   0.218   3.293  55.986 -0.5832  0.2841  0.1129
  242C4H9N   H1 4103   0.296   3.353  55.954 -1.6414  2.6952  1.8791
  242C4H9N   H2 4104   0.203   3.210  55.926 -0.0238 -0.2663  0.7387
  242C4H9N   H3 4105   0.253   3.259  56.076  2.1142  0.4040 -0.8476
  242C4H9N  CT1 4106   0.089   3.372  55.997 -0.0990 -0.4215 -0.6028
  242C4H9N  HC1 4107   0.015   3.301  56.035  0.3441  0.5233  2.1158
  242C4H9N   C1 4108   0.023   3.433  55.874  0.2133  0.0994  0.4374
  242C4H9N  CT2 4109   0.111   3.474  56.106 -0.1274  0.0418  0.5394
  242C4H9N  HC2 4110   0.193   3.544  56.090  0.8220 -1.1330  0.1346
  242C4H9N  CT3 4111  20.543   3.550  56.147  0.0200 -0.1302 -0.8393
  242C4H9N  HC3 4112  20.497   3.596  56.060 -0.2501  1.0070 -0.0946
  242C4H9N  HC4 4113   0.002   3.622  56.226 -1.4886 -2.2883  1.5792
  242C4H9N  HC5 4114  20.475   3.476  56.190  0.0585  0.0781 -0.4127
  243C4H9N   O1 4115   0.165   3.122  55.184 -0.6172 -0.0439  0.1762
  243C4H9N  OH1 4116   0.376   3.179  54.839  0.1878 -0.2104  0.5827
  243C4H9N  HO1 4117   0.390   3.115  54.769 -2.8287  1.1585 -1.3562
  243C4H9N   O2 4118   0.367   3.133  55.279 -0.1474  0.6325  0.0845
  243C4H9N  N41 4119   0.461   3.302  55.069 -0.1145  0.3441  0.2470
  243C4H9N   H1 4120   0.534   3.243  55.113 -1.5814  0.5709  3.0829
  243C4H9N   H2 4121   0.443   3.384  55.129  0.0789 -0.1435  0.9743
  243C4H9N   H3 4122   0.494   3.341  54.979  1.0715 -0.2432  0.4207
  243C4H9N  CT1 4123   0.330   3.219  55.059 -0.1868 -0.2685  1.1819
  243C4H9N  HC1 4124   0.258   3.292  55.021 -1.9831 -3.2464 -1.3488
  243C4H9N   C1 4125   0.283   3.155  55.187 -0.1670  0.0104  0.5540
  243C4H9N  CT2 4126   0.342   3.109  54.954 -0.6449 -0.2548 -0.0067
  243C4H9N  HC2 4127   0.429   3.046  54.977 -1.0322 -1.0881 -0.7685
  243C4H9N  CT3 4128   0.218   3.026  54.925  0.9859  0.7246  0.1787
  243C4H9N  HC3 4129   0.132   3.093  54.915  0.9507  0.8252  1.1234
  243C4H9N  HC4 4130   0.202   2.956  55.007  0.0298  1.6156  0.7628
  243C4H9N  HC5 4131   0.225   2.968  54.833 -0.2689  1.5212 -0.4405
  244C4H9N   O1 4132   0.598   3.802  55.875 -0.2888  0.0443 -0.0729
  244C4H9N  OH1 4133   0.379   3.758  55.520 -0.2781 -0.2086 -0.6218
  244C4H9N  HO1 4134   0.352   3.821  55.453  0.7575  1.6610  0.6770
  244C4H9N   O2 4135   0.402   3.836  55.954 -0.8694  0.1978  0.1051
  244C4H9N  N41 4136   0.296   3.656  55.774 -0.0822  0.1533 -0.1033
  244C4H9N   H1 4137   0.228   3.722  55.815 -0.0506  2.4013 -3.4618
  244C4H9N   H2 4138   0.308   3.573  55.834 -0.1728  0.2336  0.0259
  244C4H9N   H3 4139   0.247   3.631  55.687  0.0025  0.5204 -0.2544
  244C4H9N  CT1 4140   0.431   3.733  55.739  0.3381  0.2195 -0.0172
  244C4H9N  HC1 4141   0.492   3.648  55.707  2.9816  1.4071  1.6743
  244C4H9N   C1 4142   0.478   3.801  55.863  0.5106 -0.2961 -0.4106
  244C4H9N  CT2 4143   0.408   3.838  55.631 -0.1537 -0.9116 -0.7905
  244C4H9N  HC2 4144   0.320   3.898  55.652 -0.0616 -0.5852 -1.3309
  244C4H9N  CT3 4145   0.532   3.917  55.594  0.3301 -0.0904  0.0776
  244C4H9N  HC3 4146   0.565   3.979  55.677  2.2881 -1.1449  0.1002
  244C4H9N  HC4 4147   0.519   3.978  55.504  0.8006  0.6805  0.5222
  244C4H9N  HC5 4148   0.619   3.853  55.580  0.7511  0.8285 -1.6956
  245C4H9N   O1 4149   0.325   3.525  56.534 -0.0567  0.1725 -0.4690
  245C4H9N  OH1 4150   0.127   3.562  56.886  0.2323 -0.0555 -0.1972
  245C4H9N  HO1 4151   0.122   3.494  56.954  0.1493 -1.8991 -2.0034
  245C4H9N   O2 4152   0.126   3.528  56.462  0.2956  0.0627 -0.4286
  245C4H9N  N41 4153   0.017   3.665  56.670  0.1709 -0.2028  0.0150
  245C4H9N   H1 4154  20.509   3.592  56.642 -2.1106  1.3626  1.3320
  245C4H9N   H2 4155   0.012   3.743  56.601 -0.2874  0.5149  0.8444
  245C4H9N   H3 4156  20.541   3.709  56.756  0.5868  1.0509 -0.4317
  245C4H9N  CT1 4157   0.155   3.605  56.678 -0.1173 -0.7992 -0.2019
  245C4H9N  HC1 4158   0.223   3.683  56.714  0.7738 -2.4830  1.8680
  245C4H9N   C1 4159   0.206   3.549  56.550 -0.7810  0.1406 -0.0296
  245C4H9N  CT2 4160   0.169   3.492  56.779 -0.1563 -0.0258  0.2374
  245C4H9N  HC2 4161   0.098   3.413  56.752 -1.0093  1.6290 -2.4853
  245C4H9N  CT3 4162   0.305   3.435  56.819  0.2134 -0.2881 -0.0804
  245C4H9N  HC3 4163   0.347   3.378  56.736  0.5688  0.6503 -0.5523
  245C4H9N  HC4 4164   0.294   3.377  56.910  0.5548  0.9452  0.7569
  245C4H9N  HC5 4165   0.381   3.512  56.832  0.1066 -0.0860 -0.6189
  246C4H9N   O1 4166  20.477   3.437  57.230 -0.0368 -0.0862 -0.1742
  246C4H9N  OH1 4167   0.143   3.365  57.577 -0.1487 -0.0348 -0.2569
  246C4H9N  HO1 4168   0.156   3.426  57.651  3.4833 -1.2287  0.2123
  246C4H9N   O2 4169   0.110   3.433  57.139  0.4829 -0.4007 -0.2496
  246C4H9N  N41 4170   0.209   3.250  57.341  0.1974 -0.1861 -0.8974
  246C4H9N   H1 4171   0.295   3.300  57.311  1.9135 -2.7387 -0.3942
  246C4H9N   H2 4172   0.207   3.176  57.269  1.9574 -0.8943 -0.2450
  246C4H9N   H3 4173   0.236   3.207  57.431 -0.1027  3.9942  1.3072
  246C4H9N  CT1 4174   0.085   3.338  57.357 -0.3944 -0.5809  0.5348
  246C4H9N  HC1 4175   0.011   3.264  57.390 -0.9316 -0.8005 -1.1428
  246C4H9N   C1 4176   0.038   3.414  57.239 -0.3822 -0.4950 -0.0596
  246C4H9N  CT2 4177   0.109   3.438  57.468 -0.1621  0.6242 -0.6703
  246C4H9N  HC2 4178   0.201   3.491  57.442  1.7074 -1.8171  0.7707
  246C4H9N  CT3 4179  20.551   3.524  57.499 -0.6898  0.3698 -0.5923
  246C4H9N  HC3 4180   0.019   3.597  57.575 -2.0531  1.8975 -1.5530
  246C4H9N  HC4 4181  20.465   3.462  57.524 -2.4196  3.4713  1.3842
  246C4H9N  HC5 4182  20.528   3.591  57.416 -1.1164 -2.6168 -3.0004
  247C4H9N   O1 4183   0.189   3.203  56.600  0.1813 -0.0024  0.6162
  247C4H9N  OH1 4184   0.408   3.167  56.208 -0.8586 -0.4008  0.4445
  247C4H9N  HO1 4185   0.434   3.102  56.142  2.6353  0.9461  0.3850
  247C4H9N   O2 4186   0.370   3.115  56.636 -0.0431  0.2765  0.2217
  247C4H9N  N41 4187   0.471   3.295  56.433  0.0924 -0.3024 -0.9745
  247C4H9N   H1 4188   0.553   3.237  56.457  0.4523  1.2061  1.5554
  247C4H9N   H2 4189   0.464   3.371  56.503 -0.2087 -0.6412 -0.6345
  247C4H9N   H3 4190   0.482   3.338  56.340 -3.1609 -0.2353 -1.4080
  247C4H9N  CT1 4191   0.344   3.217  56.423 -0.0140 -0.1543 -0.5593
  247C4H9N  HC1 4192   0.267   3.283  56.385  0.5303  0.2280 -0.9947
  247C4H9N   C1 4193   0.298   3.169  56.558 -0.6280 -0.3002  0.0902
  247C4H9N  CT2 4194   0.360   3.109  56.326 -0.0882 -0.1320 -0.2910
  247C4H9N  HC2 4195   0.427   3.034  56.369 -1.6773 -1.9913 -1.0179
  247C4H9N  CT3 4196   0.228   3.039  56.305 -0.0500  0.4309  0.6542
  247C4H9N  HC3 4197   0.175   3.004  56.394  0.2300  2.2285  1.5544
  247C4H9N  HC4 4198   0.246   2.960  56.233 -0.4049  0.8313  0.1268
  247C4H9N  HC5 4199   0.160   3.103  56.249 -0.8812 -1.4233 -0.4953
  248C4H9N   O1 4200   0.596   3.818  57.247 -0.2186 -0.2545  0.0747
  248C4H9N  OH1 4201   0.358   3.780  56.893  0.5187 -1.0011  0.0701
  248C4H9N  HO1 4202   0.354   3.835  56.814 -1.4584  0.2355  0.9972
  248C4H9N   O2 4203   0.395   3.830  57.321  0.6681 -0.0237 -0.2396
  248C4H9N  N41 4204   0.288   3.660  57.123 -0.5039  0.5664  0.0043
  248C4H9N   H1 4205   0.206   3.707  57.165 -0.8471  0.9641 -1.0879
  248C4H9N   H2 4206   0.305   3.577  57.182 -1.9839  0.9870  1.0491
  248C4H9N   H3 4207   0.266   3.609  57.036  0.7653 -1.2774  0.7374
  248C4H9N  CT1 4208   0.422   3.744  57.109  0.1712 -0.4046  0.4915
  248C4H9N  HC1 4209   0.491   3.669  57.070 -1.1685 -0.8500 -1.0938
  248C4H9N   C1 4210   0.477   3.803  57.236 -0.5369 -0.3281  0.1250
  248C4H9N  CT2 4211   0.396   3.846  57.002  0.0251 -0.5996  0.6377
  248C4H9N  HC2 4212   0.309   3.907  57.027 -1.7433 -1.6743 -2.6212
  248C4H9N  CT3 4213   0.529   3.919  56.972  0.3062 -0.8287 -0.0647
  248C4H9N  HC3 4214   0.544   3.998  57.045  1.2350 -0.1476 -0.9863
  248C4H9N  HC4 4215   0.528   3.983  56.884 -0.3550 -0.4997  0.1682
  248C4H9N  HC5 4216   0.618   3.856  56.967  1.3834  0.7599 -1.0883
  249C4H9N   O1 4217   0.349   3.521  57.902  0.7443  0.6042 -0.0003
  249C4H9N  OH1 4218   0.118   3.560  58.265 -0.0236  0.1335  0.7819
  249C4H9N  HO1 4219   0.100   3.505  58.341  0.9452 -0.2303  0.7611
  249C4H9N   O2 4220   0.152   3.515  57.815 -0.1199  0.0553  0.3619
  249C4H9N  N41 4221   0.041   3.668  58.033  0.0156 -0.2443 -0.2216
  249C4H9N   H1 4222  20.522   3.612  57.996 -2.1236  2.1438  0.4591
  249C4H9N   H2 4223   0.053   3.753  57.976 -0.3919 -0.8849 -1.2692
  249C4H9N   H3 4224   0.002   3.698  58.124  0.4007  0.2440 -0.2182
  249C4H9N  CT1 4225   0.173   3.594  58.039  0.7661  0.3706  0.7893
  249C4H9N  HC1 4226   0.254   3.656  58.079 -0.4391  3.5472 -1.4633
  249C4H9N   C1 4227   0.225   3.536  57.913 -0.2975  0.0992  0.2417
  249C4H9N  CT2 4228   0.158   3.488  58.151  0.2820 -0.3045 -0.4984
  249C4H9N  HC2 4229   0.081   3.416  58.122 -2.1284  2.8026 -2.1059
  249C4H9N  CT3 4230   0.288   3.420  58.196 -0.3436 -0.7103 -0.7603
  249C4H9N  HC3 4231   0.260   3.368  58.288  1.9294  0.6045  0.7138
  249C4H9N  HC4 4232   0.357   3.502  58.215 -1.7035 -0.2092  2.4648
  249C4H9N  HC5 4233   0.325   3.354  58.118  0.2170 -2.6852  1.1218
  250C4H9N   O1 4234  20.477   3.421  58.577  1.0925 -0.6852  0.4389
  250C4H9N  OH1 4235   0.153   3.389  58.939 -0.1740 -0.1528  0.4338
  250C4H9N  HO1 4236   0.153   3.453  59.011 -2.1887  0.4348 -0.0637
  250C4H9N   O2 4237   0.117   3.468  58.515  0.0359  0.1648 -0.0858
  250C4H9N  N41 4238   0.226   3.292  58.691  0.0599 -0.6875  0.3713
  250C4H9N   H1 4239   0.292   3.362  58.652  1.2444 -0.9451  1.8912
  250C4H9N   H2 4240   0.207   3.211  58.629 -0.2217 -1.0742  0.9486
  250C4H9N   H3 4241   0.267   3.247  58.774  0.6738  0.2594  0.5795
  250C4H9N  CT1 4242   0.097   3.357  58.722  0.2716 -0.3052 -0.0722
  250C4H9N  HC1 4243   0.030   3.275  58.749  0.3193  0.4587  2.5412
  250C4H9N   C1 4244   0.038   3.419  58.596 -0.7692 -0.3582  1.1182
  250C4H9N  CT2 4245   0.100   3.462  58.836 -0.4852 -0.2209  0.1638
  250C4H9N  HC2 4246   0.171   3.542  58.812 -0.2570 -0.4270  0.1470
  250C4H9N  CT3 4247  20.522   3.517  58.879 -0.5554  0.2232 -0.2110
  250C4H9N  HC3 4248  20.457   3.430  58.883 -1.3629  0.6927 -2.4205
  250C4H9N  HC4 4249  20.483   3.579  58.799  1.9529  0.3651 -1.3826
  250C4H9N  HC5 4250  20.522   3.564  58.977  0.8219 -0.1035 -0.0324
  251C4H9N   O1 4251   0.155   3.121  57.911 -0.1022 -0.5277  0.3016
  251C4H9N  OH1 4252   0.418   3.193  57.569  0.3685  0.1229  0.2027
  251C4H9N  HO1 4253   0.418   3.141  57.488  0.6894  1.2067 -0.4960
  251C4H9N   O2 4254   0.350   3.118  58.005  0.1360  0.6922  0.0904
  251C4H9N  N41 4255   0.457   3.285  57.812  0.5483 -0.4611  0.4171
  251C4H9N   H1 4256   0.522   3.216  57.853 -1.8492 -1.4028  2.7934
  251C4H9N   H2 4257   0.447   3.366  57.875 -2.3368 -0.9250  0.5982
  251C4H9N   H3 4258   0.490   3.328  57.724 -1.5485  1.7562  0.6515
  251C4H9N  CT1 4259   0.329   3.215  57.788 -0.3686 -0.4895 -0.4369
  251C4H9N  HC1 4260   0.257   3.291  57.757 -1.4777  0.0456  3.2341
  251C4H9N   C1 4261   0.274   3.142  57.911 -0.9054 -0.4517 -0.7716
  251C4H9N  CT2 4262   0.365   3.112  57.679 -1.0618 -0.6194  0.5498
  251C4H9N  HC2 4263   0.449   3.046  57.699 -0.0649 -0.3701 -2.5395
  251C4H9N  CT3 4264   0.243   3.034  57.631 -0.4130  0.1938 -0.0518
  251C4H9N  HC3 4265   0.247   2.941  57.686 -1.6281  0.2134  0.1041
  251C4H9N  HC4 4266   0.247   3.016  57.523  3.6984  0.2985  0.0063
  251C4H9N  HC5 4267   0.146   3.081  57.650 -0.4585  0.8110 -1.6406
  252C4H9N   O1 4268   0.598   3.834  58.598  0.0001  0.0732  0.0012
  252C4H9N  OH1 4269   0.353   3.779  58.263 -0.4512 -0.0820 -0.0695
  252C4H9N  HO1 4270   0.352   3.839  58.187 -0.2100 -0.9662 -0.7819
  252C4H9N   O2 4271   0.394   3.840  58.674 -0.2091  0.0732 -0.0775
  252C4H9N  N41 4272   0.302   3.670  58.495  0.2465 -0.4416 -0.0646
  252C4H9N   H1 4273   0.237   3.738  58.538 -1.6433 -2.6559  0.6853
  252C4H9N   H2 4274   0.313   3.596  58.567  0.1730  2.1300  2.7033
  252C4H9N   H3 4275   0.263   3.629  58.409  1.8069  2.7445 -2.4054
  252C4H9N  CT1 4276   0.431   3.739  58.468 -0.4392  0.0953 -0.2843
  252C4H9N  HC1 4277   0.509   3.672  58.431 -0.2968 -0.0946  0.3627
  252C4H9N   C1 4278   0.478   3.800  58.592 -0.0225  0.2399  0.2624
  252C4H9N  CT2 4279   0.411   3.848  58.366 -0.1267  0.4383  0.8383
  252C4H9N  HC2 4280   0.335   3.921  58.392 -0.7289 -0.0343  0.4396
  252C4H9N  CT3 4281   0.535   3.907  58.297  0.0911  0.0773  0.0222
  252C4H9N  HC3 4282   0.501   3.982  58.226  3.4608  1.8037  0.1768
  252C4H9N  HC4 4283   0.594   3.831  58.246  0.6784  0.9624 -0.6241
  252C4H9N  HC5 4284   0.590   3.965  58.372  0.3150  0.1715 -0.2160
  253C4H9N   O1 4285   0.339   3.501  59.275 -0.2588  0.2507  0.3894
  253C4H9N  OH1 4286   0.086   3.561  59.618 -0.3352  0.0180 -0.2457
  253C4H9N  HO1 4287   0.101   3.509  59.697  1.1543  1.7049  0.6289
  253C4H9N   O2 4288   0.147   3.530  59.184  0.2698  0.3370 -0.5185
  253C4H9N  N41 4289   0.047   3.671  59.379  0.2570  0.1653 -0.1450
  253C4H9N   H1 4290  20.531   3.609  59.347  0.2908 -0.9463  1.8772
  253C4H9N   H2 4291   0.058   3.750  59.312  0.4062  0.6992  0.5064
  253C4H9N   H3 4292   0.014   3.719  59.464 -0.9413  1.9465 -1.5868
  253C4H9N  CT1 4293   0.164   3.591  59.405 -0.6344 -0.7379 -0.2432
  253C4H9N  HC1 4294   0.239   3.666  59.430 -2.1732  1.3726 -1.7571
  253C4H9N   C1 4295   0.219   3.533  59.281 -0.4379 -0.3109 -0.0386
  253C4H9N  CT2 4296   0.148   3.488  59.514  0.0628 -0.5910  0.9345
  253C4H9N  HC2 4297   0.070   3.422  59.475 -1.7184  2.4911 -1.0071
  253C4H9N  CT3 4298   0.273   3.415  59.567  0.6890 -0.0310  0.0600
  253C4H9N  HC3 4299   0.315   3.343  59.497 -1.5167 -1.1184 -0.1847
  253C4H9N  HC4 4300   0.245   3.355  59.654  2.1457 -0.8650 -0.0335
  253C4H9N  HC5 4301   0.340   3.495  59.599 -0.4896  0.9295  0.1326
  254C4H9N   O1 4302  20.475   3.441  59.955  0.7440  0.0262  0.7360
  254C4H9N  OH1 4303   0.169   3.406  60.288 -0.2150 -0.4679 -0.1801
  254C4H9N  HO1 4304   0.175   3.467  60.362 -0.5368 -0.4315 -0.1831
  254C4H9N   O2 4305   0.109   3.444  59.868  0.4159 -0.1001  0.8330
  254C4H9N  N41 4306   0.223   3.298  60.047  0.0323 -0.5591 -0.1117
  254C4H9N   H1 4307   0.285   3.371  60.007  0.0406 -1.4834 -1.8123
  254C4H9N   H2 4308   0.216   3.225  59.975  0.6224  0.2329 -0.9822
  254C4H9N   H3 4309   0.273   3.251  60.124  1.1981 -0.6155 -0.8936
  254C4H9N  CT1 4310   0.092   3.368  60.081  1.0479  0.1716 -0.2112
  254C4H9N  HC1 4311   0.014   3.297  60.109 -0.4448  1.0508 -1.9649
  254C4H9N   C1 4312   0.035   3.426  59.957  0.2227  0.6743 -0.3476
  254C4H9N  CT2 4313   0.114   3.475  60.186 -0.0029 -0.9767 -0.1529
  254C4H9N  HC2 4314   0.189   3.552  60.166 -2.2838  1.2108 -0.4413
  254C4H9N  CT3 4315  20.556   3.547  60.240 -0.0693 -0.0218 -0.0511
  254C4H9N  HC3 4316  20.497   3.472  60.292  0.0185 -0.3489 -0.4180
  254C4H9N  HC4 4317  20.483   3.590  60.173  0.4638  0.1773 -0.5006
  254C4H9N  HC5 4318   0.018   3.618  60.320 -0.1201 -0.8497  0.7204
  255C4H9N   O1 4319   0.196   3.125  59.288  0.1571  0.2318  0.4494
  255C4H9N  OH1 4320   0.379   3.167  58.913  0.0658 -0.6201  0.1576
  255C4H9N  HO1 4321   0.394   3.097  58.849  1.3390 -3.3758  3.3794
  255C4H9N   O2 4322   0.393   3.140  59.357  0.1762  0.1935  0.0266
  255C4H9N  N41 4323   0.478   3.282  59.149 -0.0718  0.3327 -0.1429
  255C4H9N   H1 4324   0.554   3.226  59.190  0.0391 -0.9018 -1.9717
  255C4H9N   H2 4325   0.467   3.373  59.197 -0.5705  0.1070  0.1635
  255C4H9N   H3 4326   0.513   3.317  59.058  1.0605 -0.3802  0.0064
  255C4H9N  CT1 4327   0.352   3.211  59.140 -0.1898 -0.0576 -0.3011
  255C4H9N  HC1 4328   0.279   3.288  59.114 -1.5326 -1.5086 -0.8823
  255C4H9N   C1 4329   0.310   3.158  59.274 -0.0566 -0.5363 -0.9028
  255C4H9N  CT2 4330   0.352   3.103  59.033  0.2027 -1.0907  0.5460
  255C4H9N  HC2 4331   0.426   3.027  59.058 -0.6392 -1.5580  1.6372
  255C4H9N  CT3 4332   0.223   3.039  58.993 -0.0227 -0.3901 -0.1680
  255C4H9N  HC3 4333   0.179   2.995  59.083  0.1925  0.1263  0.1961
  255C4H9N  HC4 4334   0.237   2.966  58.914  0.1203 -0.6668  0.1154
  255C4H9N  HC5 4335   0.163   3.125  58.962  1.3530  1.0530  1.0520
  256C4H9N   O1 4336   0.598   3.830  59.962 -0.0501  0.1692  0.5266
  256C4H9N  OH1 4337   0.381   3.771  59.618  0.0800 -0.7060 -0.2163
  256C4H9N  HO1 4338   0.363   3.826  59.542  0.1752  2.8592  2.2408
  256C4H9N   O2 4339   0.391   3.838  60.049  0.3168 -0.3392  0.5451
  256C4H9N  N41 4340   0.296   3.676  59.855 -0.3717  0.2211  0.0154
  256C4H9N   H1 4341   0.220   3.745  59.863 -0.2302  0.5089 -0.9767
  256C4H9N   H2 4342   0.312   3.623  59.942  0.4285 -0.3262 -0.4546
  256C4H9N   H3 4343   0.269   3.615  59.776 -2.7295  1.0064  0.1845
  256C4H9N  CT1 4344   0.423   3.753  59.837 -0.6102  0.0232 -0.1559
  256C4H9N  HC1 4345   0.494   3.680  59.799 -0.3411 -0.1125  0.6114
  256C4H9N   C1 4346   0.474   3.820  59.957 -0.2290 -0.7117  0.1630
  256C4H9N  CT2 4347   0.405   3.854  59.730  0.5566 -0.0238  0.1658
  256C4H9N  HC2 4348   0.329   3.927  59.756 -1.1829 -1.3321 -1.1108
  256C4H9N  CT3 4349   0.523   3.928  59.676  0.3735  0.4767  0.1488
  256C4H9N  HC3 4350   0.591   3.850  59.642  0.0945 -0.3149  1.3435
  256C4H9N  HC4 4351   0.574   3.982  59.756  1.0967 -1.2389  0.8921
  256C4H9N  HC5 4352   0.496   4.002  59.601 -1.0378  1.4241  1.5597
  257C4H9N   O1 4353   0.356   3.547  60.631  0.3653 -0.2091 -0.0456
  257C4H9N  OH1 4354   0.112   3.549  60.986  0.0339 -0.6337  0.1053
  257C4H9N  HO1 4355   0.106   3.489  61.061  1.9940 -1.6495 -0.5389
  257C4H9N   O2 4356   0.164   3.495  60.563 -0.4889 -0.0502 -0.5949
  257C4H9N  N41 4357   0.045   3.657  60.750  0.8346  0.4204 -0.7295
  257C4H9N   H1 4358  20.534   3.592  60.711 -0.6444  1.0072  0.9365
  257C4H9N   H2 4359   0.068   3.725  60.676 -0.4668  0.0325 -1.5053
  257C4H9N   H3 4360   0.010   3.698  60.838  1.4974 -2.8765  1.1447
  257C4H9N  CT1 4361   0.178   3.594  60.778  0.7026 -0.6077 -0.0923
  257C4H9N  HC1 4362   0.238   3.680  60.805  2.7401 -1.8732 -0.4089
  257C4H9N   C1 4363   0.237   3.528  60.657  0.3379  0.4727  0.3897
  257C4H9N  CT2 4364   0.169   3.484  60.882  0.2100 -0.0676 -0.3756
  257C4H9N  HC2 4365   0.106   3.403  60.847  0.5712  0.5205 -2.4663
  257C4H9N  CT3 4366   0.293   3.412  60.931 -0.1428 -0.0657  0.0541
  257C4H9N  HC3 4367   0.276   3.333  61.005  2.6127 -1.2585 -0.5294
  257C4H9N  HC4 4368   0.370   3.483  60.961  0.8043 -0.4285 -1.4413
  257C4H9N  HC5 4369   0.338   3.353  60.851 -1.6247 -0.1077 -0.7763
  258C4H9N   O1 4370  20.469   3.425  61.293 -0.1045  0.7540  0.4198
  258C4H9N  OH1 4371   0.151   3.389  61.673 -0.3010 -0.3262  0.4752
  258C4H9N  HO1 4372   0.154   3.444  61.752  0.0422 -1.6210  1.3816
  258C4H9N   O2 4373   0.114   3.463  61.243 -0.3549  0.2949  0.1453
  258C4H9N  N41 4374   0.208   3.290  61.432  0.6714 -0.6829  0.5776
  258C4H9N   H1 4375   0.284   3.345  61.389  0.5844 -1.1656 -0.2202
  258C4H9N   H2 4376   0.197   3.203  61.377 -1.7864  0.4458 -0.7878
  258C4H9N   H3 4377   0.236   3.254  61.525 -1.4627 -0.0834  1.4827
  258C4H9N  CT1 4378   0.075   3.365  61.453  0.5868 -0.4347 -0.1687
  258C4H9N  HC1 4379   0.006   3.286  61.484 -0.0803  1.0152  2.2463
  258C4H9N   C1 4380   0.026   3.428  61.326 -0.7957 -0.2330  0.5374
  258C4H9N  CT2 4381   0.100   3.464  61.570  0.1770 -1.4051 -0.5719
  258C4H9N  HC2 4382   0.177   3.538  61.550 -0.8815 -0.0876  0.1126
  258C4H9N  CT3 4383  20.542   3.553  61.617  0.2587  0.0646 -0.3956
  258C4H9N  HC3 4384  20.461   3.495  61.663  0.0053  1.1018  0.4754
  258C4H9N  HC4 4385  20.497   3.605  61.533 -3.1665 -0.5979  0.9177
  258C4H9N  HC5 4386   0.022   3.623  61.691  2.0997  1.5001 -2.6746
  259C4H9N   O1 4387   0.182   3.124  60.646 -0.3556 -0.1195 -0.1223
  259C4H9N  OH1 4388   0.399   3.185  60.289  0.0029  0.4557  0.3526
  259C4H9N  HO1 4389   0.410   3.125  60.215 -2.3318  0.5700 -0.1192
  259C4H9N   O2 4390   0.378   3.131  60.732 -0.3060  0.4580  0.0343
  259C4H9N  N41 4391   0.475   3.296  60.530 -0.3164  0.3015 -0.0247
  259C4H9N   H1 4392   0.539   3.234  60.581  0.1146  1.3465  0.7103
  259C4H9N   H2 4393   0.460   3.377  60.593  2.3023  1.3794 -0.7022
  259C4H9N   H3 4394   0.505   3.340  60.441  0.2107  1.1410  0.5667
  259C4H9N  CT1 4395   0.346   3.213  60.507 -0.0570  0.2700 -0.0841
  259C4H9N  HC1 4396   0.265   3.278  60.474 -0.0165 -0.7798 -2.3468
  259C4H9N   C1 4397   0.299   3.150  60.638 -0.0581 -0.0809 -0.4009
  259C4H9N  CT2 4398   0.363   3.111  60.397 -0.2135  0.2381  0.1968
  259C4H9N  HC2 4399   0.437   3.040  60.435  0.1047  0.5387  0.1326
  259C4H9N  CT3 4400   0.237   3.043  60.358 -0.0655  0.3637 -0.1846
  259C4H9N  HC3 4401   0.154   3.112  60.377 -0.9148 -0.9591  1.0187
  259C4H9N  HC4 4402   0.220   2.964  60.431  1.9388 -1.3327 -1.5160
  259C4H9N  HC5 4403   0.238   2.994  60.261  0.0948 -0.7902  0.3982
  260C4H9N   O1 4404   0.597   3.846  61.331  0.0125 -0.3276 -0.4135
  260C4H9N  OH1 4405   0.356   3.792  60.974 -0.6297 -0.0386  0.5431
  260C4H9N  HO1 4406   0.352   3.842  60.891 -0.4388 -1.2327 -0.1893
  260C4H9N   O2 4407   0.401   3.824  61.407  0.2773 -0.2536  0.3099
  260C4H9N  N41 4408   0.318   3.665  61.204  0.5367 -0.1930 -0.4064
  260C4H9N   H1 4409   0.244   3.717  61.253 -0.1318  0.9830 -2.6053
  260C4H9N   H2 4410   0.338   3.587  61.269 -0.7670 -0.8249 -0.7504
  260C4H9N   H3 4411   0.280   3.625  61.116 -1.6125  1.3626 -0.2309
  260C4H9N  CT1 4412   0.434   3.760  61.184  0.5918 -0.0148  0.3408
  260C4H9N  HC1 4413   0.513   3.697  61.143  1.5689  0.6145  1.1995
  260C4H9N   C1 4414   0.475   3.829  61.310 -0.2506  0.2912  0.2990
  260C4H9N  CT2 4415   0.403   3.872  61.082  0.5047  0.2029  0.3083
  260C4H9N  HC2 4416   0.319   3.935  61.113  1.3162  1.1269  0.6407
  260C4H9N  CT3 4417   0.528   3.941  61.033  0.9838  0.8274  0.5734
  260C4H9N  HC3 4418   0.509   4.016  60.956  0.2819  1.6030  1.4933
  260C4H9N  HC4 4419   0.601   3.870  60.996  0.9772  0.6514  0.9006
  260C4H9N  HC5 4420   0.574   3.982  61.123 -0.1194 -2.0576  2.4982
  261C4H9N   O1 4421   0.344   3.542  61.988 -0.0273 -0.0942 -0.2985
  261C4H9N  OH1 4422   0.113   3.580  62.348  0.7370 -0.6032  0.1149
  261C4H9N  HO1 4423   0.086   3.525  62.423 -2.5160  0.9998  0.1992
  261C4H9N   O2 4424   0.141   3.521  61.920  0.0905  0.2863  0.7903
  261C4H9N  N41 4425   0.041   3.696  62.121  0.2453  0.1848  0.7262
  261C4H9N   H1 4426  20.522   3.634  62.093  0.5019  0.5368 -0.8654
  261C4H9N   H2 4427   0.045   3.770  62.048 -1.2241 -0.9787 -0.5836
  261C4H9N   H3 4428   0.021   3.734  62.215  1.5910 -0.8201  1.4299
  261C4H9N  CT1 4429   0.168   3.612  62.128 -0.6828  0.0722  0.4872
  261C4H9N  HC1 4430   0.252   3.676  62.155  2.7963 -2.8527 -2.7699
  261C4H9N   C1 4431   0.218   3.540  62.008  0.7539 -0.4246  0.7078
  261C4H9N  CT2 4432   0.146   3.506  62.238 -0.0878  0.3834 -0.4656
  261C4H9N  HC2 4433   0.065   3.439  62.209  1.5315 -2.1425  0.6967
  261C4H9N  CT3 4434   0.276   3.436  62.273  0.1920  0.3927 -0.6762
  261C4H9N  HC3 4435   0.259   3.370  62.358  2.8774  0.8999  0.3038
  261C4H9N  HC4 4436   0.357   3.505  62.294  0.0021  0.6361 -0.7435
  261C4H9N  HC5 4437   0.299   3.367  62.192 -1.0273  0.5277 -1.1569
  262C4H9N   O1 4438  20.463   3.453  62.679  0.0824 -0.3338  0.6189
  262C4H9N  OH1 4439   0.180   3.406  63.006  0.1151  0.3237 -0.3591
  262C4H9N  HO1 4440   0.173   3.461  63.084 -0.7429  2.0462 -1.6257
  262C4H9N   O2 4441   0.102   3.468  62.596 -0.5803  0.3192 -0.5476
  262C4H9N  N41 4442   0.215   3.279  62.773  0.6589 -0.0540  0.1547
  262C4H9N   H1 4443   0.284   3.341  62.728 -1.2472  0.0928 -2.7441
  262C4H9N   H2 4444   0.207   3.199  62.707 -1.0382  0.6622 -0.5443
  262C4H9N   H3 4445   0.247   3.242  62.864  3.3738  0.6995 -0.4343
  262C4H9N  CT1 4446   0.089   3.352  62.796 -0.2558  0.2394  0.0169
  262C4H9N  HC1 4447   0.024   3.271  62.830 -0.0007 -0.1986 -0.5312
  262C4H9N   C1 4448   0.025   3.430  62.686  0.0441  0.3936  0.1067
  262C4H9N  CT2 4449   0.110   3.462  62.903 -0.0729 -0.3958  0.3216
  262C4H9N  HC2 4450   0.170   3.548  62.873 -0.5258 -1.1541 -2.9312
  262C4H9N  CT3 4451  20.545   3.536  62.963  0.4004 -1.4332 -0.0836
  262C4H9N  HC3 4452  20.489   3.597  62.892 -2.1271 -4.2765 -0.6209
  262C4H9N  HC4 4453   0.023   3.611  63.033 -0.9402  0.2369 -1.0973
  262C4H9N  HC5 4454  20.481   3.469  63.019 -0.8002  0.3207  0.7016
  263C4H9N   O1 4455   0.169   3.129  62.012  0.3303 -0.5809 -0.0571
  263C4H9N  OH1 4456   0.429   3.178  61.665 -0.1645 -0.0526  0.4873
  263C4H9N  HO1 4457   0.420   3.115  61.594 -1.3948 -0.4026  0.9401
  263C4H9N   O2 4458   0.357   3.126  62.101  0.1207 -0.0915 -0.4886
  263C4H9N  N41 4459   0.481   3.287  61.914  0.3459  0.3680  0.5812
  263C4H9N   H1 4460   0.553   3.217  61.938  1.5348  0.6316 -1.9927
  263C4H9N   H2 4461   0.478   3.365  61.982  0.0608  0.5708  0.3367
  263C4H9N   H3 4462   0.509   3.330  61.824 -0.1286  0.3932  0.4476
  263C4H9N  CT1 4463   0.352   3.217  61.888 -0.8228 -0.6994  0.4983
  263C4H9N  HC1 4464   0.278   3.288  61.851 -0.2714 -0.1446  0.4626
  263C4H9N   C1 4465   0.290   3.145  62.003  0.7393  0.7330  0.3405
  263C4H9N  CT2 4466   0.369   3.116  61.781 -0.5406  1.1757 -0.0186
  263C4H9N  HC2 4467   0.446   3.043  61.804 -1.4318  0.7463  1.6643
  263C4H9N  CT3 4468   0.240   3.056  61.730  0.2657  0.0097  0.5246
  263C4H9N  HC3 4469   0.209   2.983  61.804 -0.4936 -1.1632 -0.9349
  263C4H9N  HC4 4470   0.259   3.012  61.632 -2.2563  0.3654 -0.1503
  263C4H9N  HC5 4471   0.171   3.140  61.718 -0.5555 -0.6575  0.6139
  264C4H9N   O1 4472   0.576   3.825  62.690 -0.1960 -0.4310  0.0750
  264C4H9N  OH1 4473   0.344   3.814  62.342 -0.4143  0.3297  0.6136
  264C4H9N  HO1 4474   0.359   3.873  62.268 -0.5990 -0.3604  0.0249
  264C4H9N   O2 4475   0.387   3.832  62.778  0.0189  0.2721  0.1527
  264C4H9N  N41 4476   0.266   3.692  62.573  0.2449  0.1479 -0.0474
  264C4H9N   H1 4477   0.196   3.756  62.615 -0.8785 -2.0238  1.4866
  264C4H9N   H2 4478   0.275   3.616  62.642 -2.1723 -0.0457  0.0908
  264C4H9N   H3 4479   0.229   3.652  62.485 -1.0453 -3.2481  1.9536
  264C4H9N  CT1 4480   0.400   3.756  62.549  0.5318 -0.3259  0.0330
  264C4H9N  HC1 4481   0.463   3.673  62.515  2.0153 -0.3732  2.7183
  264C4H9N   C1 4482   0.453   3.817  62.678  0.2628  0.0259  1.1768
  264C4H9N  CT2 4483   0.387   3.872  62.458 -0.3402 -0.5467 -0.0823
  264C4H9N  HC2 4484   0.303   3.936  62.483  1.5420  1.0548  2.2832
  264C4H9N  CT3 4485   0.512   3.943  62.405  0.3742 -0.2435  0.6392
  264C4H9N  HC3 4486   0.590   3.870  62.379 -0.5424 -0.7035 -0.9406
  264C4H9N  HC4 4487   0.542   4.012  62.483 -0.3187 -1.2965  1.8479
  264C4H9N  HC5 4488   0.484   4.007  62.321 -0.4903  0.6833  1.6305
  265C4H9N   O1 4489   0.329   3.524  63.348 -0.2812 -0.6277  0.4963
  265C4H9N  OH1 4490   0.105   3.556  63.699 -0.0262 -0.1300 -0.9727
  265C4H9N  HO1 4491   0.075   3.500  63.771 -0.9219 -0.2939 -1.4686
  265C4H9N   O2 4492   0.136   3.496  63.261  0.2006 -0.2474  0.8210
  265C4H9N  N41 4493   0.035   3.673  63.458 -0.5046  0.3951 -0.6500
  265C4H9N   H1 4494  20.521   3.610  63.423  1.8248 -2.5622 -0.3826
  265C4H9N   H2 4495   0.056   3.741  63.383 -1.1953  0.5922 -0.6664
  265C4H9N   H3 4496  20.556   3.733  63.533 -0.1576 -1.8882  1.4235
  265C4H9N  CT1 4497   0.160   3.597  63.485 -0.3634 -0.0613 -0.0634
  265C4H9N  HC1 4498   0.238   3.669  63.511  3.0707 -2.7195 -2.3924
  265C4H9N   C1 4499   0.207   3.535  63.356  0.6262  0.3957 -0.2840
  265C4H9N  CT2 4500   0.150   3.490  63.589  0.7219  0.9990 -0.5768
  265C4H9N  HC2 4501   0.085   3.405  63.566  0.5717  1.2515 -1.0806
  265C4H9N  CT3 4502   0.285   3.433  63.623 -0.3156 -0.2986  0.4168
  265C4H9N  HC3 4503   0.325   3.357  63.556 -1.5746 -0.2572 -0.3896
  265C4H9N  HC4 4504   0.304   3.382  63.717  2.8516  0.9900  0.5375
  265C4H9N  HC5 4505   0.357   3.515  63.614  0.5084 -0.7883  2.3619
  266C4H9N   O1 4506  20.444   3.443  64.051 -0.1596 -0.2577  0.1175
  266C4H9N  OH1 4507   0.177   3.401  64.373 -0.0735 -0.0332 -0.1295
  266C4H9N  HO1 4508   0.176   3.457  64.452  1.8365  0.4049 -0.3985
  266C4H9N   O2 4509   0.065   3.418  63.946  0.7208  0.2489  0.0739
  266C4H9N  N41 4510   0.194   3.285  64.132  0.5380 -0.0580 -0.0125
  266C4H9N   H1 4511   0.259   3.341  64.074 -1.4478  2.3869  0.0505
  266C4H9N   H2 4512   0.171   3.198  64.081  1.3375 -0.8638  0.9937
  266C4H9N   H3 4513   0.242   3.263  64.221 -3.6055 -0.7665  2.1328
  266C4H9N  CT1 4514   0.073   3.372  64.165 -0.6100  0.1431 -0.6089
  266C4H9N  HC1 4515   0.005   3.311  64.225  0.8759 -0.0047  0.9801
  266C4H9N   C1 4516   0.001   3.420  64.046 -1.1184  0.0263 -0.0684
  266C4H9N  CT2 4517   0.109   3.475  64.266  0.5001  0.3915 -0.0291
  266C4H9N  HC2 4518   0.188   3.542  64.231  0.2722  1.1824  0.9709
  266C4H9N  CT3 4519  20.543   3.552  64.318  0.1244 -0.1311 -0.4386
  266C4H9N  HC3 4520  20.479   3.489  64.380 -0.1566  0.7639  0.2042
  266C4H9N  HC4 4521  20.482   3.600  64.242  1.4826  1.0539 -0.7975
  266C4H9N  HC5 4522   0.017   3.630  64.387  1.7788  0.5019 -1.9238
  267C4H9N   O1 4523   0.162   3.127  63.362  0.4868 -0.2153 -0.5085
  267C4H9N  OH1 4524   0.366   3.165  63.001 -0.4101 -0.4987  0.2381
  267C4H9N  HO1 4525   0.382   3.092  62.941  0.7644  0.5211 -0.7218
  267C4H9N   O2 4526   0.363   3.098  63.446  0.0390  0.1228 -0.5601
  267C4H9N  N41 4527   0.467   3.271  63.243 -0.5451  0.0784  0.4074
  267C4H9N   H1 4528   0.545   3.207  63.264 -0.6168  0.3702  1.5531
  267C4H9N   H2 4529   0.470   3.353  63.306  1.5134  0.2513  0.1194
  267C4H9N   H3 4530   0.487   3.321  63.154 -0.7746 -0.1513  0.2256
  267C4H9N  CT1 4531   0.332   3.203  63.234  0.4015  0.1973  0.2191
  267C4H9N  HC1 4532   0.260   3.282  63.211 -3.3239 -2.5409  2.0715
  267C4H9N   C1 4533   0.283   3.135  63.359  0.1667 -0.7868  0.1117
  267C4H9N  CT2 4534   0.337   3.102  63.122 -0.1356 -0.2120 -0.7333
  267C4H9N  HC2 4535   0.414   3.030  63.152 -2.0842 -1.9255  0.3122
  267C4H9N  CT3 4536   0.214   3.022  63.085  0.3864  0.1058  0.4518
  267C4H9N  HC3 4537   0.186   2.953  63.165  0.2359  1.3902  1.5191
  267C4H9N  HC4 4538   0.230   2.974  62.989  1.4073  0.2741  0.5393
  267C4H9N  HC5 4539   0.131   3.086  63.056  0.2719 -0.3574 -0.2411
  268C4H9N   O1 4540   0.599   3.795  64.064 -0.0896  0.2856  0.0614
  268C4H9N  OH1 4541   0.395   3.786  63.677  0.0165  0.0580  0.0660
  268C4H9N  HO1 4542   0.366   3.851  63.612 -0.1809 -1.9318 -1.8886
  268C4H9N   O2 4543   0.405   3.845  64.133 -0.2832  0.2695  0.5109
  268C4H9N  N41 4544   0.304   3.680  63.919  0.3758 -0.4371 -0.2431
  268C4H9N   H1 4545   0.229   3.747  63.943 -0.0392 -0.4447 -1.4976
  268C4H9N   H2 4546   0.309   3.609  63.994  3.3561  2.6047  2.5706
  268C4H9N   H3 4547   0.275   3.637  63.829  0.8222  0.0432 -0.6182
  268C4H9N  CT1 4548   0.434   3.750  63.910  0.5087 -0.3866 -0.3649
  268C4H9N  HC1 4549   0.508   3.672  63.888  1.4152  0.9592 -2.2120
  268C4H9N   C1 4550   0.481   3.804  64.042 -0.4339 -0.2427  0.2108
  268C4H9N  CT2 4551   0.425   3.855  63.801 -0.3325 -0.2714  0.1378
  268C4H9N  HC2 4552   0.359   3.936  63.831 -0.0397  0.2139 -0.5247
  268C4H9N  CT3 4553   0.554   3.914  63.766 -0.2642 -0.8623 -0.4457
  268C4H9N  HC3 4554   0.630   3.841  63.738  0.9858  0.4042 -0.4056
  268C4H9N  HC4 4555   0.595   3.966  63.852  0.4591 -1.6346 -0.3152
  268C4H9N  HC5 4556   0.530   3.981  63.683 -1.2997 -0.8359 -0.1321
  269C4H9N   O1 4557   0.337   3.520  64.700 -0.2218 -0.5151  0.3835
  269C4H9N  OH1 4558   0.136   3.547  65.073 -0.0713 -0.0556  0.5473
  269C4H9N  HO1 4559   0.139   3.476  65.137 -1.4495  0.2576  0.9784
  269C4H9N   O2 4560   0.138   3.502  64.632  0.3014  0.4181  0.2091
  269C4H9N  N41 4561   0.050   3.664  64.832 -0.1041 -0.6412 -0.4212
  269C4H9N   H1 4562  20.548   3.589  64.797  0.9645 -3.1596  2.8787
  269C4H9N   H2 4563   0.060   3.748  64.772  1.4094  0.3905  1.2154
  269C4H9N   H3 4564   0.015   3.697  64.924  2.4406 -0.8798  0.6537
  269C4H9N  CT1 4565   0.182   3.588  64.848  0.3879  0.5438 -0.1050
  269C4H9N  HC1 4566   0.256   3.665  64.870  0.4430  0.1200  1.2766
  269C4H9N   C1 4567   0.223   3.514  64.726 -0.2771  0.1581 -0.6895
  269C4H9N  CT2 4568   0.169   3.481  64.954 -0.1220 -0.2121 -0.0252
  269C4H9N  HC2 4569   0.089   3.409  64.936  1.1262 -1.8325  0.7064
  269C4H9N  CT3 4570   0.304   3.413  64.995 -0.4665 -0.2799 -0.3679
  269C4H9N  HC3 4571   0.371   3.494  65.025 -2.0914  0.6499  0.8125
  269C4H9N  HC4 4572   0.343   3.357  64.910 -0.1263  0.7440 -0.9009
  269C4H9N  HC5 4573   0.306   3.357  65.088 -1.9192  1.4450  0.7238
  270C4H9N   O1 4574  20.470   3.435  65.381  0.1717  0.2204 -0.0179
  270C4H9N  OH1 4575   0.149   3.395  65.758 -0.1892 -0.7869 -0.4574
  270C4H9N  HO1 4576   0.144   3.455  65.833 -0.5589 -0.3770 -0.8091
  270C4H9N   O2 4577   0.106   3.428  65.310 -0.0183 -0.3790 -0.1675
  270C4H9N  N41 4578   0.202   3.278  65.523  0.1865 -0.3471 -0.1085
  270C4H9N   H1 4579   0.281   3.340  65.500 -1.6558  2.1005 -0.0924
  270C4H9N   H2 4580   0.190   3.194  65.464 -1.6277  0.6201 -1.1363
  270C4H9N   H3 4581   0.225   3.241  65.616  0.3838 -1.2696 -0.5177
  270C4H9N  CT1 4582   0.078   3.362  65.536  0.5594 -0.1859  0.0547
  270C4H9N  HC1 4583  20.552   3.302  65.566 -0.4557  0.5262 -1.3931
  270C4H9N   C1 4584   0.030   3.430  65.403  0.6609 -0.2902  0.5961
  270C4H9N  CT2 4585   0.113   3.465  65.642  0.6391  0.4308 -0.6469
  270C4H9N  HC2 4586   0.191   3.535  65.610  1.5328  0.1878  0.9526
  270C4H9N  CT3 4587  20.547   3.542  65.683 -0.1155  0.1833 -0.2599
  270C4H9N  HC3 4588  20.516   3.607  65.601 -0.8520  0.8555  0.5268
  270C4H9N  HC4 4589   0.003   3.594  65.778  0.6760 -2.2453  0.9920
  270C4H9N  HC5 4590  20.463   3.473  65.701 -1.5651  2.4419  2.0657
  271C4H9N   O1 4591   0.183   3.132  64.726  0.6227 -0.1955 -0.1498
  271C4H9N  OH1 4592   0.427   3.166  64.373 -0.1597 -0.4605  0.6084
  271C4H9N  HO1 4593   0.423   3.116  64.291  0.2272 -0.2098  0.4325
  271C4H9N   O2 4594   0.372   3.108  64.803 -0.2279  0.3832  0.5626
  271C4H9N  N41 4595   0.471   3.281  64.619 -0.1940 -0.0489  0.2852
  271C4H9N   H1 4596   0.551   3.230  64.660  1.5774  1.7867 -0.7628
  271C4H9N   H2 4597   0.452   3.361  64.682  0.8590  1.2883 -1.0341
  271C4H9N   H3 4598   0.498   3.319  64.527  1.0871 -2.7125 -0.4608
  271C4H9N  CT1 4599   0.349   3.197  64.585  1.0645 -0.0354 -0.3160
  271C4H9N  HC1 4600   0.274   3.272  64.557  0.0780  0.3459  3.0635
  271C4H9N   C1 4601   0.300   3.129  64.707 -0.4928  0.0621  0.6840
  271C4H9N  CT2 4602   0.371   3.102  64.476 -0.0341 -0.2060 -0.0629
  271C4H9N  HC2 4603   0.449   3.032  64.508  1.8283  2.7059  1.9878
  271C4H9N  CT3 4604   0.241   3.038  64.430 -0.6365  0.2429 -0.1837
  271C4H9N  HC3 4605   0.201   2.966  64.501 -0.5999 -1.1406 -1.5343
  271C4H9N  HC4 4606   0.272   2.995  64.334 -0.8677 -0.2734 -0.0339
  271C4H9N  HC5 4607   0.170   3.120  64.422 -0.8872 -0.0825 -1.5166
  272C4H9N   O1 4608   0.609   3.834  65.408  0.0027 -1.1255  0.4129
  272C4H9N  OH1 4609   0.374   3.788  65.061 -0.2076 -0.0421  0.1978
  272C4H9N  HO1 4610   0.371   3.855  64.993 -0.3533 -3.4400 -3.2889
  272C4H9N   O2 4611   0.409   3.829  65.487  0.0487  0.4140  0.2268
  272C4H9N  N41 4612   0.317   3.651  65.296 -0.1331  0.2693 -0.8091
  272C4H9N   H1 4613   0.245   3.707  65.345 -0.2985 -0.5212 -0.1397
  272C4H9N   H2 4614   0.344   3.570  65.354  2.9264  1.0844 -1.0110
  272C4H9N   H3 4615   0.289   3.604  65.208 -1.4084 -2.1867  0.8535
  272C4H9N  CT1 4616   0.437   3.740  65.272 -0.5233  0.3497  0.5509
  272C4H9N  HC1 4617   0.520   3.682  65.234 -0.1221  0.0415  1.8736
  272C4H9N   C1 4618   0.491   3.799  65.400 -0.0327  0.3816 -0.2264
  272C4H9N  CT2 4619   0.405   3.856  65.178  0.3381 -0.2286 -0.5453
  272C4H9N  HC2 4620   0.327   3.922  65.214 -0.3753  0.2460 -2.9412
  272C4H9N  CT3 4621   0.529   3.938  65.133  0.2391 -0.2881  0.3675
  272C4H9N  HC3 4622   0.605   3.868  65.100 -0.3940 -0.4594 -0.7437
  272C4H9N  HC4 4623   0.576   4.002  65.208 -0.7392 -2.3230  2.7634
  272C4H9N  HC5 4624   0.499   4.004  65.051  1.3449 -0.9917 -0.6080
  273C4H9N   O1 4625   0.341   3.510  66.058  0.2352 -0.2371  0.0661
  273C4H9N  OH1 4626   0.103   3.556  66.436  0.2079 -0.1617  0.5950
  273C4H9N  HO1 4627   0.101   3.493  66.508  0.7030 -1.2438 -0.3214
  273C4H9N   O2 4628   0.134   3.472  66.013 -0.2332 -0.0581 -0.8285
  273C4H9N  N41 4629   0.052   3.680  66.194 -0.6770 -0.2561 -0.0516
  273C4H9N   H1 4630  20.528   3.632  66.156  0.3006 -0.9190 -1.3895
  273C4H9N   H2 4631   0.073   3.757  66.128  1.4386 -1.1547 -0.4616
  273C4H9N   H3 4632   0.013   3.715  66.283  0.3948 -2.7047  1.4259
  273C4H9N  CT1 4633   0.168   3.590  66.213 -0.6397 -0.7953 -0.3179
  273C4H9N  HC1 4634   0.250   3.652  66.247  0.5297  0.7731 -5.5980
  273C4H9N   C1 4635   0.219   3.515  66.090  0.3586  0.3550  0.8774
  273C4H9N  CT2 4636   0.140   3.484  66.321  0.2256 -0.5526 -0.3073
  273C4H9N  HC2 4637   0.064   3.407  66.305  1.6372 -2.0721  0.2047
  273C4H9N  CT3 4638   0.271   3.413  66.363  1.1858  0.2213 -0.0414
  273C4H9N  HC3 4639   0.256   3.370  66.463  2.2754  0.3806  0.1961
  273C4H9N  HC4 4640   0.351   3.486  66.373  3.7634 -2.7877  2.5123
  273C4H9N  HC5 4641   0.287   3.327  66.298  1.0674  0.6423 -0.6273
  274C4H9N   O1 4642  20.470   3.420  66.754 -0.0590 -0.1119  0.0589
  274C4H9N  OH1 4643   0.126   3.388  67.124  0.6506  0.2228  0.0356
  274C4H9N  HO1 4644   0.152   3.456  67.186 -1.8478  0.1842  1.1756
  274C4H9N   O2 4645   0.111   3.461  66.689  0.1975  0.5540 -0.3097
  274C4H9N  N41 4646   0.213   3.286  66.874 -0.1634 -0.2392  0.2068
  274C4H9N   H1 4647   0.280   3.355  66.837 -0.6650  0.4763  0.6564
  274C4H9N   H2 4648   0.211   3.208  66.806 -2.8465  0.3505 -0.4473
  274C4H9N   H3 4649   0.253   3.256  66.964 -0.0874  0.7978  0.5298
  274C4H9N  CT1 4650   0.082   3.353  66.897  0.2174  0.4812 -0.4311
  274C4H9N  HC1 4651   0.015   3.275  66.935  1.2043  0.4421  1.2646
  274C4H9N   C1 4652   0.033   3.418  66.775  0.1979  0.3967 -0.6863
  274C4H9N  CT2 4653   0.099   3.462  67.003  0.1669  0.2642 -1.4449
  274C4H9N  HC2 4654   0.178   3.532  66.976 -0.4450  1.5043 -0.0670
  274C4H9N  CT3 4655  20.523   3.523  67.047  0.6470 -0.0682 -0.6538
  274C4H9N  HC3 4656  20.494   3.602  66.978 -0.5600 -0.6628 -0.8330
  274C4H9N  HC4 4657  20.535   3.572  67.144 -1.3692 -1.1122  0.1559
  274C4H9N  HC5 4658  20.442   3.451  67.062  1.5549 -0.7497  1.1764
  275C4H9N   O1 4659   0.179   3.115  66.124  0.7562  0.2252 -0.6312
  275C4H9N  OH1 4660   0.394   3.151  65.738  0.2290  0.5133  0.1287
  275C4H9N  HO1 4661   0.398   3.080  65.675 -0.2098  0.6611 -0.0632
  275C4H9N   O2 4662   0.380   3.119  66.183  0.1511 -0.1080  0.1827
  275C4H9N  N41 4663   0.467   3.278  65.973  0.7231 -0.2146  1.0158
  275C4H9N   H1 4664   0.537   3.214  66.016  1.6499 -0.5899 -0.9932
  275C4H9N   H2 4665   0.455   3.361  66.033 -1.4649  0.9176 -0.9269
  275C4H9N   H3 4666   0.495   3.317  65.882 -2.1763  1.9016  0.9882
  275C4H9N  CT1 4667   0.335   3.203  65.965  0.3311  0.0772  0.7200
  275C4H9N  HC1 4668   0.264   3.280  65.932  0.2851 -0.5460 -0.6511
  275C4H9N   C1 4669   0.294   3.141  66.099  0.1007 -0.0131  0.2299
  275C4H9N  CT2 4670   0.344   3.096  65.862  0.0114  0.4514 -0.0576
  275C4H9N  HC2 4671   0.413   3.020  65.897  0.1850  0.8882  0.5686
  275C4H9N  CT3 4672   0.206   3.031  65.818  0.5883  0.2185 -0.1688
  275C4H9N  HC3 4673   0.229   2.963  65.736  2.0647 -0.6791  0.9669
  275C4H9N  HC4 4674   0.148   3.107  65.765 -1.7721 -2.0330 -0.8894
  275C4H9N  HC5 4675   0.153   2.982  65.899  1.3002  1.6007  1.1703
  276C4H9N   O1 4676   0.585   3.821  66.779 -0.6019 -0.0745  0.1018
  276C4H9N  OH1 4677   0.354   3.800  66.411  0.1312 -0.1332 -0.1458
  276C4H9N  HO1 4678   0.323   3.860  66.342 -0.4877  0.4902  0.6563
  276C4H9N   O2 4679   0.391   3.830  66.855  1.0628  0.0145  1.1998
  276C4H9N  N41 4680   0.281   3.679  66.642  0.1903  0.4625 -0.1802
  276C4H9N   H1 4681   0.204   3.729  66.689  0.4719  0.8876 -0.1835
  276C4H9N   H2 4682   0.292   3.596  66.703  0.6240  1.9532  1.8039
  276C4H9N   H3 4683   0.248   3.636  66.554  1.6795  0.3115 -0.6912
  276C4H9N  CT1 4684   0.407   3.752  66.632 -0.3847  0.5822 -0.3981
  276C4H9N  HC1 4685   0.475   3.680  66.586 -0.1671  0.7319 -0.3095
  276C4H9N   C1 4686   0.465   3.812  66.759  0.1855  0.9898 -0.2853
  276C4H9N  CT2 4687   0.397   3.860  66.530 -0.3722 -0.0123  0.3021
  276C4H9N  HC2 4688   0.324   3.930  66.570 -1.0857 -0.1573 -0.7503
  276C4H9N  CT3 4689   0.532   3.918  66.498 -0.2336  0.3201 -0.2283
  276C4H9N  HC3 4690   0.602   3.839  66.471  0.8809  1.4197 -0.6124
  276C4H9N  HC4 4691   0.572   3.972  66.583  1.5123 -0.7911 -0.3305
  276C4H9N  HC5 4692   0.530   3.990  66.416  0.9596  1.5591  0.8294
  277C4H9N   O1 4693   0.325   3.553  67.426  0.6173 -0.4888  0.0185
  277C4H9N  OH1 4694   0.120   3.552  67.816 -0.5002 -1.0219  0.0241
  277C4H9N  HO1 4695   0.105   3.478  67.876 -1.7477 -1.5542 -0.9119
  277C4H9N   O2 4696   0.118   3.506  67.376 -0.5904 -0.1094  0.3500
  277C4H9N  N41 4697   0.029   3.680  67.575  0.3979 -0.1811 -0.1073
  277C4H9N   H1 4698  20.515   3.611  67.551  2.8268 -2.5446 -0.9341
  277C4H9N   H2 4699   0.032   3.758  67.507  1.0116  0.8231  1.0625
  277C4H9N   H3 4700   0.013   3.716  67.670  2.6488  1.0290 -0.1649
  277C4H9N  CT1 4701   0.158   3.604  67.581 -0.0453  0.1413 -0.5602
  277C4H9N  HC1 4702   0.237   3.671  67.617  1.3567 -1.7523 -0.0371
  277C4H9N   C1 4703   0.204   3.545  67.454 -0.1080 -0.1269  0.1586
  277C4H9N  CT2 4704   0.145   3.495  67.687 -0.1526  0.3113 -0.1927
  277C4H9N  HC2 4705   0.063   3.430  67.657  0.2671 -1.3507  2.1352
  277C4H9N  CT3 4706   0.269   3.401  67.712 -0.0242 -0.6328  0.3761
  277C4H9N  HC3 4707   0.252   3.350  67.807  1.4761  0.9079  1.4919
  277C4H9N  HC4 4708   0.361   3.458  67.714  0.4466 -1.4226  3.3875
  277C4H9N  HC5 4709   0.268   3.322  67.636  0.5398  0.3484 -0.6636
  278C4H9N   O1 4710  20.466   3.466  68.169  0.5865 -0.6192  0.2565
  278C4H9N  OH1 4711   0.203   3.418  68.475  0.4373 -0.0632  0.1629
  278C4H9N  HO1 4712   0.240   3.486  68.532 -0.0220  0.7706 -0.5294
  278C4H9N   O2 4713   0.081   3.435  68.056 -0.0684 -0.3733  0.0193
  278C4H9N  N41 4714   0.210   3.291  68.245 -0.3405 -0.0836  0.4676
  278C4H9N   H1 4715   0.278   3.333  68.180  1.4943 -2.6903  0.6018
  278C4H9N   H2 4716   0.174   3.211  68.190 -3.1619  0.2034  1.8158
  278C4H9N   H3 4717   0.261   3.246  68.323  0.4134  0.6354  0.3920
  278C4H9N  CT1 4718   0.089   3.375  68.279  0.0743  0.5464 -0.0041
  278C4H9N  HC1 4719   0.026   3.307  68.337 -0.4177  1.2035  0.2317
  278C4H9N   C1 4720   0.018   3.430  68.161  1.0875  0.1274 -0.0473
  278C4H9N  CT2 4721   0.145   3.491  68.368  0.5722 -0.1332  0.2788
  278C4H9N  HC2 4722   0.218   3.548  68.311  1.5195 -0.8328  0.7961
  278C4H9N  CT3 4723   0.045   3.586  68.429 -0.0732  0.4851  0.2680
  278C4H9N  HC3 4724  20.537   3.540  68.501 -1.8110  1.6076 -0.6061
  278C4H9N  HC4 4725  20.538   3.626  68.353 -1.9364 -0.1256  1.5585
  278C4H9N  HC5 4726   0.104   3.666  68.476  4.2318 -1.5131 -1.5070
  279C4H9N   O1 4727   0.186   3.144  67.470 -0.2239 -0.1248 -0.2811
  279C4H9N  OH1 4728   0.397   3.180  67.099 -0.3478  0.8092  0.0374
  279C4H9N  HO1 4729   0.417   3.115  67.030  0.7373  1.6857 -0.4944
  279C4H9N   O2 4730   0.394   3.119  67.528  0.2700 -0.4296 -0.0501
  279C4H9N  N41 4731   0.483   3.285  67.334 -0.1457 -0.4063 -0.3507
  279C4H9N   H1 4732   0.565   3.229  67.364  0.2325  0.8585  1.0007
  279C4H9N   H2 4733   0.468   3.357  67.406  1.4225  1.5759 -1.9477
  279C4H9N   H3 4734   0.513   3.335  67.249 -0.1476 -0.2380 -0.2542
  279C4H9N  CT1 4735   0.354   3.211  67.317  0.0876  0.0468  0.4152
  279C4H9N  HC1 4736   0.284   3.291  67.296  2.2108  2.0881  0.8952
  279C4H9N   C1 4737   0.309   3.147  67.447  0.6430 -0.0558  0.1662
  279C4H9N  CT2 4738   0.365   3.111  67.211  0.2593 -0.1218  0.1007
  279C4H9N  HC2 4739   0.444   3.039  67.229  0.9772  0.4446 -0.7549
  279C4H9N  CT3 4740   0.242   3.035  67.169 -0.1897  0.0716 -0.3249
  279C4H9N  HC3 4741   0.208   2.979  67.255  0.1918 -0.9599 -0.8398
  279C4H9N  HC4 4742   0.276   2.957  67.101 -1.3191 -0.3072 -0.4533
  279C4H9N  HC5 4743   0.174   3.108  67.125 -0.8979 -0.9025 -0.8583
  280C4H9N   O1 4744   0.603   3.821  68.145  0.4549 -0.3611  0.1633
  280C4H9N  OH1 4745   0.375   3.792  67.799 -0.5243  0.5121  0.2727
  280C4H9N  HO1 4746   0.381   3.857  67.728 -0.4745 -2.1421 -2.2113
  280C4H9N   O2 4747   0.401   3.864  68.207  0.0290  0.3054 -0.0087
  280C4H9N  N41 4748   0.294   3.676  68.034  0.0816  0.4610 -0.1682
  280C4H9N   H1 4749   0.226   3.749  68.061  1.2282  1.2273  0.7297
  280C4H9N   H2 4750   0.304   3.599  68.102 -1.1781 -0.3139 -0.8443
  280C4H9N   H3 4751   0.260   3.639  67.944 -0.8888  0.5079  0.1738
  280C4H9N  CT1 4752   0.428   3.739  68.012 -0.0966 -0.1423  0.6191
  280C4H9N  HC1 4753   0.506   3.667  67.989 -0.8998 -0.2230 -1.9730
  280C4H9N   C1 4754   0.477   3.820  68.128 -0.0957 -0.2651 -0.2567
  280C4H9N  CT2 4755   0.429   3.851  67.913 -0.2155 -0.4192  0.0676
  280C4H9N  HC2 4756   0.361   3.930  67.946 -1.3317 -0.2386 -2.5266
  280C4H9N  CT3 4757   0.555   3.909  67.856 -0.3524 -0.3505 -0.5412
  280C4H9N  HC3 4758   0.537   3.987  67.782  0.4436 -1.5222 -2.0067
  280C4H9N  HC4 4759   0.610   3.822  67.819  1.7975  0.7862 -0.1126
  280C4H9N  HC5 4760   0.605   3.949  67.944  1.8370 -0.6411 -1.5994
  281C4H9N   O1 4761   0.351   4.305  49.692  0.3109  0.4551  0.2212
  281C4H9N  OH1 4762   0.114   4.359  50.054  0.3090  0.7456  0.2599
  281C4H9N  HO1 4763   0.109   4.301  50.130  0.0522  3.0423  2.0511
  281C4H9N   O2 4764   0.155   4.257  49.633 -0.1337 -0.4228 -0.0350
  281C4H9N  N41 4765   0.056   4.470  49.807 -0.4750  0.3415 -0.1388
  281C4H9N   H1 4766  20.541   4.404  49.782  0.3652 -0.4776 -0.5082
  281C4H9N   H2 4767   0.061   4.533  49.725 -0.8175  1.7245  0.8802
  281C4H9N   H3 4768   0.022   4.522  49.890 -2.0152 -0.3611 -0.3149
  281C4H9N  CT1 4769   0.182   4.384  49.828  0.0584  0.1631 -0.1991
  281C4H9N  HC1 4770   0.270   4.443  49.852  0.2947  0.2139 -1.1897
  281C4H9N   C1 4771   0.232   4.306  49.712 -0.8417 -0.1617 -0.1783
  281C4H9N  CT2 4772   0.156   4.288  49.938  0.6714  0.2239 -0.7893
  281C4H9N  HC2 4773   0.083   4.210  49.919  1.1434 -0.5077  0.3395
  281C4H9N  CT3 4774   0.281   4.213  49.988  0.1159 -0.4305 -0.3356
  281C4H9N  HC3 4775   0.259   4.150  50.075  1.9138 -1.1547 -0.3862
  281C4H9N  HC4 4776   0.354   4.290  50.009 -0.3407 -0.4122  1.2894
  281C4H9N  HC5 4777   0.322   4.146  49.913 -0.8101 -0.2416 -1.0245
  282C4H9N   O1 4778  20.483   4.234  50.394 -0.0326 -0.0438  0.3047
  282C4H9N  OH1 4779   0.148   4.159  50.756  0.4077 -0.0361 -0.3953
  282C4H9N  HO1 4780   0.169   4.227  50.820  1.8485 -0.4198 -0.4366
  282C4H9N   O2 4781   0.125   4.243  50.324  0.1928  0.3261  0.1142
  282C4H9N  N41 4782   0.226   4.053  50.507  0.6836  0.0224 -0.1194
  282C4H9N   H1 4783   0.301   4.112  50.468  0.4527  1.4544  1.5269
  282C4H9N   H2 4784   0.213   3.984  50.431  3.1907 -0.1881 -0.3889
  282C4H9N   H3 4785   0.256   4.014  50.598 -0.7013  1.0252  0.7886
  282C4H9N  CT1 4786   0.091   4.131  50.523  0.2383  0.1292  0.5794
  282C4H9N  HC1 4787   0.020   4.053  50.551 -0.9542  0.0061 -2.5293
  282C4H9N   C1 4788   0.042   4.208  50.402  0.1980  0.0250  0.6690
  282C4H9N  CT2 4789   0.115   4.223  50.637  0.6116  0.0513 -0.0182
  282C4H9N  HC2 4790   0.191   4.297  50.611  0.5900  0.0588 -0.0617
  282C4H9N  CT3 4791  20.545   4.297  50.685  0.1169 -0.1915  0.0890
  282C4H9N  HC3 4792   0.002   4.350  50.779  0.2470 -0.2233  0.0806
  282C4H9N  HC4 4793  20.470   4.222  50.709 -0.2005  0.1089  0.0336
  282C4H9N  HC5 4794  20.508   4.359  50.604 -2.8741 -1.0292  0.7696
  283C4H9N   O1 4795   0.163   3.861  49.674 -0.2689  0.0244 -0.3221
  283C4H9N  OH1 4796   0.478   3.924  49.365  0.2257 -0.2158 -0.0538
  283C4H9N  HO1 4797   0.517   3.860  49.305  0.4808  0.0313 -0.1545
  283C4H9N   O2 4798   0.346   3.884  49.781  0.4409 -0.2050 -0.3818
  283C4H9N  N41 4799   0.452   4.061  49.590  0.0285  0.1381  0.4271
  283C4H9N   H1 4800   0.524   4.006  49.640 -0.3741 -0.2552  0.5784
  283C4H9N   H2 4801   0.430   4.142  49.650  1.0498  0.6080  0.1877
  283C4H9N   H3 4802   0.495   4.099  49.504  0.5944 -0.0298  0.6337
  283C4H9N  CT1 4803   0.339   3.964  49.557 -0.2623  0.0143  0.0768
  283C4H9N  HC1 4804   0.268   4.018  49.495  0.8604  0.1291 -1.1204
  283C4H9N   C1 4805   0.279   3.898  49.679 -0.2586 -0.4335  0.0625
  283C4H9N  CT2 4806   0.411   3.859  49.469 -0.1135  0.3266  0.4316
  283C4H9N  HC2 4807   0.484   3.807  49.530 -1.3074 -0.2833  1.3561
  283C4H9N  CT3 4808   0.314   3.758  49.402  0.1675 -0.4671  0.0620
  283C4H9N  HC3 4809   0.246   3.805  49.331  0.5850  0.1113  0.0368
  283C4H9N  HC4 4810   0.264   3.703  49.482  0.5351  0.3133  0.8290
  283C4H9N  HC5 4811   0.367   3.692  49.333 -0.4015 -0.4896 -0.3621
  284C4H9N   O1 4812   0.610   4.626  50.414 -0.1867  0.4277  0.1544
  284C4H9N  OH1 4813   0.384   4.573  50.046 -0.1365 -0.4579 -0.1489
  284C4H9N  HO1 4814   0.365   4.635  49.975 -2.5499 -0.6134  0.3266
  284C4H9N   O2 4815   0.413   4.620  50.486 -0.0077  0.5279  0.6089
  284C4H9N  N41 4816   0.323   4.457  50.286  0.8180  0.4515  0.0707
  284C4H9N   H1 4817   0.253   4.524  50.322  2.4933  2.7576 -0.8808
  284C4H9N   H2 4818   0.322   4.381  50.357  1.0134  2.0765  1.8683
  284C4H9N   H3 4819   0.287   4.417  50.199 -2.0769  1.3732  0.7903
  284C4H9N  CT1 4820   0.455   4.523  50.275  0.0427 -0.4849  0.1308
  284C4H9N  HC1 4821   0.533   4.460  50.231  1.4970  1.4440 -0.0996
  284C4H9N   C1 4822   0.496   4.599  50.399 -0.2486 -0.2100  0.6840
  284C4H9N  CT2 4823   0.433   4.634  50.169 -0.1659  0.4980 -0.2168
  284C4H9N  HC2 4824   0.357   4.702  50.208 -1.2845 -0.2747 -1.0293
  284C4H9N  CT3 4825   0.558   4.708  50.129  0.1025  0.8737 -0.4242
  284C4H9N  HC3 4826   0.628   4.653  50.066  0.5676 -0.7940  1.4933
  284C4H9N  HC4 4827   0.618   4.738  50.215  1.1791 -1.9966 -0.1144
  284C4H9N  HC5 4828   0.529   4.797  50.073 -2.1874  1.4930  1.6570
  285C4H9N   O1 4829   0.352   4.314  51.087 -0.0914 -0.1127 -0.1523
  285C4H9N  OH1 4830   0.119   4.335  51.441 -0.2954  0.1210  0.2314
  285C4H9N  HO1 4831   0.095   4.279  51.515 -2.0573  0.3778 -0.1097
  285C4H9N   O2 4832   0.164   4.284  50.993 -0.8731  0.2174 -0.2298
  285C4H9N  N41 4833   0.041   4.449  51.199  0.2951  0.4652 -0.0338
  285C4H9N   H1 4834  20.527   4.381  51.170  0.3123  0.2029  0.5398
  285C4H9N   H2 4835   0.045   4.525  51.129 -0.8714  1.6633  1.1589
  285C4H9N   H3 4836   0.018   4.488  51.291 -1.1536  0.3901 -0.3453
  285C4H9N  CT1 4837   0.170   4.377  51.218  1.1105 -0.4627 -0.0220
  285C4H9N  HC1 4838   0.240   4.452  51.254 -1.1709  2.4462 -1.4881
  285C4H9N   C1 4839   0.229   4.320  51.091  0.4557 -0.4076  0.3613
  285C4H9N  CT2 4840   0.158   4.265  51.324  0.0328 -0.1394 -0.3446
  285C4H9N  HC2 4841   0.078   4.196  51.296  1.1001 -0.8168 -1.7938
  285C4H9N  CT3 4842   0.284   4.195  51.371  0.1261 -0.3304  0.3873
  285C4H9N  HC3 4843   0.368   4.258  51.403  1.4307 -3.1754  2.7686
  285C4H9N  HC4 4844   0.329   4.143  51.287  0.1403 -0.0268  0.2049
  285C4H9N  HC5 4845   0.271   4.108  51.436 -1.7760 -0.8414 -0.6503
  286C4H9N   O1 4846  20.475   4.203  51.772  0.4233  0.3773 -0.3054
  286C4H9N  OH1 4847   0.158   4.165  52.126  0.2311 -0.0051 -0.3948
  286C4H9N  HO1 4848   0.164   4.236  52.190 -2.0165  0.0524 -0.2070
  286C4H9N   O2 4849   0.119   4.219  51.690 -0.7413 -0.8846 -0.0286
  286C4H9N  N41 4850   0.216   4.049  51.877 -0.2080 -0.3485  0.3493
  286C4H9N   H1 4851   0.294   4.112  51.851 -0.9423  0.4516  0.0425
  286C4H9N   H2 4852   0.202   3.976  51.805  1.9453  1.6253 -2.1778
  286C4H9N   H3 4853   0.246   3.996  51.961 -1.4178  0.3293  1.2157
  286C4H9N  CT1 4854   0.088   4.120  51.898 -0.0100 -0.0639  0.5927
  286C4H9N  HC1 4855   0.012   4.051  51.935 -0.3145  0.6090  1.2310
  286C4H9N   C1 4856   0.037   4.189  51.779 -0.3299  0.0579 -0.2144
  286C4H9N  CT2 4857   0.101   4.227  52.013 -0.4436 -0.6932 -0.0052
  286C4H9N  HC2 4858   0.176   4.301  51.984  0.8400 -2.4892 -1.3661
  286C4H9N  CT3 4859  20.534   4.299  52.060 -0.2822 -0.7774 -0.5752
  286C4H9N  HC3 4860  20.452   4.227  52.062 -1.0218  0.0397 -1.1838
  286C4H9N  HC4 4861  20.504   4.373  51.986  0.9528  0.3574  0.0311
  286C4H9N  HC5 4862  20.548   4.346  52.157 -3.2303  0.6815 -0.8151
  287C4H9N   O1 4863   0.182   3.923  51.108 -0.0165  0.4469 -0.4103
  287C4H9N  OH1 4864   0.389   3.946  50.737  0.6529 -0.0846  0.4151
  287C4H9N  HO1 4865   0.413   3.880  50.672 -0.0683  1.7366 -1.7368
  287C4H9N   O2 4866   0.382   3.932  51.179 -0.0787 -0.2107  0.3031
  287C4H9N  N41 4867   0.473   4.080  50.950 -0.5555  0.0751  0.4292
  287C4H9N   H1 4868   0.561   4.032  50.976 -0.9088 -0.2418  1.0347
  287C4H9N   H2 4869   0.461   4.166  51.006  0.2480  0.0764  0.6066
  287C4H9N   H3 4870   0.503   4.106  50.854 -1.3810  0.2121  0.2032
  287C4H9N  CT1 4871   0.349   3.988  50.952  0.0837 -0.1882 -0.0873
  287C4H9N  HC1 4872   0.271   4.055  50.918  1.5685  1.2397 -0.7629
  287C4H9N   C1 4873   0.301   3.942  51.087 -0.2688 -1.4574 -0.5672
  287C4H9N  CT2 4874   0.369   3.878  50.854 -0.2952 -0.0996 -0.3490
  287C4H9N  HC2 4875   0.458   3.819  50.876 -0.6758 -0.5494  0.0082
  287C4H9N  CT3 4876   0.250   3.785  50.827 -0.3306 -0.4219 -0.5171
  287C4H9N  HC3 4877   0.209   3.730  50.912  1.2760 -0.1328  0.4801
  287C4H9N  HC4 4878   0.276   3.724  50.740 -0.7312 -0.5886 -0.5223
  287C4H9N  HC5 4879   0.170   3.847  50.787 -1.3659 -2.1434 -1.1908
  288C4H9N   O1 4880   0.601   4.594  51.765  0.3667 -0.1983  0.6036
  288C4H9N  OH1 4881   0.376   4.546  51.425 -0.1826 -0.4730  0.2773
  288C4H9N  HO1 4882   0.367   4.609  51.354 -1.1157  0.9507  1.6356
  288C4H9N   O2 4883   0.410   4.621  51.847 -0.3559  0.1926 -0.7126
  288C4H9N  N41 4884   0.291   4.438  51.665 -0.2231  0.4025 -0.4783
  288C4H9N   H1 4885   0.214   4.504  51.685 -1.3832 -1.5394  1.8647
  288C4H9N   H2 4886   0.296   4.352  51.723  0.2199  1.6287  1.3183
  288C4H9N   H3 4887   0.261   4.402  51.573 -0.5613  2.3989 -1.1627
  288C4H9N  CT1 4888   0.423   4.511  51.644 -0.3194  0.3733  0.0665
  288C4H9N  HC1 4889   0.496   4.439  51.608 -2.1644  0.3707 -3.8481
  288C4H9N   C1 4890   0.484   4.573  51.765  0.5022  0.4070 -0.5685
  288C4H9N  CT2 4891   0.422   4.616  51.535  0.2367  0.3393  0.0826
  288C4H9N  HC2 4892   0.343   4.689  51.557  0.5359 -0.0787  2.8164
  288C4H9N  CT3 4893   0.553   4.683  51.486  0.2194 -0.4862  0.0221
  288C4H9N  HC3 4894   0.632   4.613  51.459  0.6439  0.1599 -0.4327
  288C4H9N  HC4 4895   0.603   4.745  51.561  1.3415  0.6525 -1.6369
  288C4H9N  HC5 4896   0.527   4.754  51.407 -0.4886  0.7185  1.3211
  289C4H9N   O1 4897   0.339   4.290  52.447 -0.2479 -0.5632 -0.1449
  289C4H9N  OH1 4898   0.106   4.335  52.806  0.2588 -0.6244  0.4565
  289C4H9N  HO1 4899   0.113   4.282  52.886  0.8385  0.9870  1.4951
  289C4H9N   O2 4900   0.132   4.284  52.371  0.6438  0.3515  0.0334
  289C4H9N  N41 4901   0.046   4.448  52.560  0.1868 -0.4102  0.4491
  289C4H9N   H1 4902  20.524   4.393  52.530  0.0135  0.1620 -0.1252
  289C4H9N   H2 4903   0.060   4.522  52.489  0.4828 -2.4056 -1.6452
  289C4H9N   H3 4904   0.024   4.474  52.657  0.9090 -2.0081  1.0656
  289C4H9N  CT1 4905   0.165   4.367  52.581 -0.1443 -0.2988 -0.4804
  289C4H9N  HC1 4906   0.248   4.428  52.615 -0.2548  0.6531 -1.8686
  289C4H9N   C1 4907   0.216   4.307  52.457 -0.4053  0.3693 -0.0408
  289C4H9N  CT2 4908   0.140   4.259  52.688 -0.3381 -0.4626 -0.2775
  289C4H9N  HC2 4909   0.055   4.195  52.662 -0.4091  0.1771 -1.6703
  289C4H9N  CT3 4910   0.266   4.190  52.735 -0.7374 -0.9950 -0.7463
  289C4H9N  HC3 4911   0.337   4.249  52.791 -1.0689 -1.3727  0.0783
  289C4H9N  HC4 4912   0.311   4.151  52.644  0.1189  1.5421 -1.4473
  289C4H9N  HC5 4913   0.239   4.099  52.789 -3.7224 -0.2655 -0.9006
  290C4H9N   O1 4914  20.477   4.208  53.115  0.0041 -0.7536 -0.1051
  290C4H9N  OH1 4915   0.142   4.170  53.477 -0.1441  0.6040  0.1962
  290C4H9N  HO1 4916   0.143   4.233  53.549 -2.1192  2.7881 -1.5876
  290C4H9N   O2 4917   0.118   4.227  53.042  0.3159 -0.1081 -0.1293
  290C4H9N  N41 4918   0.223   4.060  53.245  0.0681 -0.0856 -0.1691
  290C4H9N   H1 4919   0.301   4.118  53.209 -0.1821  1.6000  1.8881
  290C4H9N   H2 4920   0.219   3.980  53.180 -0.7123  0.0178 -0.2547
  290C4H9N   H3 4921   0.250   4.017  53.335 -0.7514  1.3878  0.8079
  290C4H9N  CT1 4922   0.087   4.127  53.258 -0.6335  0.2349 -0.3501
  290C4H9N  HC1 4923   0.020   4.048  53.292 -0.4058  0.1140 -0.1698
  290C4H9N   C1 4924   0.037   4.198  53.135  0.7647 -0.5764  0.2764
  290C4H9N  CT2 4925   0.102   4.236  53.360 -0.0853 -0.5074 -0.2385
  290C4H9N  HC2 4926   0.178   4.306  53.327 -1.7147  1.8249  0.7827
  290C4H9N  CT3 4927  20.536   4.306  53.409 -0.2895 -0.4561 -0.2255
  290C4H9N  HC3 4928  20.534   4.403  53.359  1.2079 -0.9533 -1.2623
  290C4H9N  HC4 4929  20.535   4.319  53.517  0.6160 -0.4762 -0.2120
  290C4H9N  HC5 4930  20.444   4.248  53.393 -1.2622  1.1475 -0.5811
  291C4H9N   O1 4931   0.165   3.925  52.492 -0.1703  0.2960  0.3306
  291C4H9N  OH1 4932   0.386   3.950  52.124 -0.4038 -0.1322  0.5211
  291C4H9N  HO1 4933   0.396   3.873  52.067 -1.7869  1.2425 -1.6570
  291C4H9N   O2 4934   0.368   3.861  52.543  0.1939 -0.0509 -0.3002
  291C4H9N  N41 4935   0.475   4.046  52.358  0.5667 -0.2143  0.9558
  291C4H9N   H1 4936   0.539   3.975  52.398 -0.7352 -1.3312  1.0810
  291C4H9N   H2 4937   0.462   4.123  52.426  3.7577  0.0454  1.3447
  291C4H9N   H3 4938   0.500   4.080  52.264 -1.2047 -1.1913  0.1045
  291C4H9N  CT1 4939   0.339   3.984  52.342  0.4420  0.7401 -0.4501
  291C4H9N  HC1 4940   0.275   4.066  52.309  0.5908  1.5478  1.2219
  291C4H9N   C1 4941   0.286   3.920  52.472 -0.0075  0.4595 -0.1449
  291C4H9N  CT2 4942   0.346   3.885  52.239 -0.4602 -0.5150 -0.1281
  291C4H9N  HC2 4943   0.418   3.806  52.261  0.4879  0.2209 -0.5688
  291C4H9N  CT3 4944   0.207   3.825  52.205 -0.5406  0.1213  0.0657
  291C4H9N  HC3 4945   0.210   3.765  52.114 -0.0582  2.3229 -1.4112
  291C4H9N  HC4 4946   0.141   3.905  52.168  1.5200  1.5149 -0.6695
  291C4H9N  HC5 4947   0.171   3.768  52.291 -1.5703  2.3714  1.2021
  292C4H9N   O1 4948   0.588   4.630  53.134 -0.2457 -0.1645 -0.0351
  292C4H9N  OH1 4949   0.371   4.550  52.784  0.3544 -0.4410 -0.6680
  292C4H9N  HO1 4950   0.343   4.602  52.708 -1.2720  0.4778  0.5172
  292C4H9N   O2 4951   0.400   4.584  53.236  0.2275  0.0609 -0.0665
  292C4H9N  N41 4952   0.300   4.439  53.032 -0.1639  0.5784 -0.0992
  292C4H9N   H1 4953   0.219   4.486  53.075  0.7739  2.5210 -0.3913
  292C4H9N   H2 4954   0.330   4.375  53.107 -0.5259 -0.5267 -0.8971
  292C4H9N   H3 4955   0.269   4.382  52.951 -2.9514  0.2990  1.1205
  292C4H9N  CT1 4956   0.419   4.526  53.007 -0.3058  0.3896 -0.1308
  292C4H9N  HC1 4957   0.504   4.465  52.976 -0.6686 -0.3680  0.3311
  292C4H9N   C1 4958   0.470   4.599  53.135  0.1823 -0.3463  0.3632
  292C4H9N  CT2 4959   0.410   4.628  52.891  0.1100 -0.1004 -0.1036
  292C4H9N  HC2 4960   0.330   4.696  52.919 -1.4241 -1.6266 -0.6842
  292C4H9N  CT3 4961   0.531   4.705  52.843 -0.1360  0.2650  0.4487
  292C4H9N  HC3 4962   0.543   4.779  52.921 -0.7472 -0.1893  0.9756
  292C4H9N  HC4 4963   0.512   4.749  52.745 -0.0992 -1.2884 -0.2786
  292C4H9N  HC5 4964   0.617   4.638  52.841  1.4913  2.1531  3.4284
  293C4H9N   O1 4965   0.339   4.316  53.806  0.2946 -0.1218  0.1828
  293C4H9N  OH1 4966   0.109   4.350  54.179 -0.6549  0.3794 -0.0014
  293C4H9N  HO1 4967   0.100   4.288  54.252  1.1495  0.9468  0.7337
  293C4H9N   O2 4968   0.138   4.281  53.738  0.5751  0.4771 -0.1869
  293C4H9N  N41 4969   0.041   4.454  53.932  1.1702 -0.1998 -0.4672
  293C4H9N   H1 4970  20.525   4.391  53.900 -0.4508  0.5386  1.7582
  293C4H9N   H2 4971   0.034   4.529  53.861 -0.0627 -0.0015 -0.1596
  293C4H9N   H3 4972   0.013   4.500  54.020  2.3632  1.5494 -0.9753
  293C4H9N  CT1 4973   0.169   4.377  53.949  0.0418 -0.3358  0.2398
  293C4H9N  HC1 4974   0.251   4.441  53.980 -1.1512  1.5570 -0.3918
  293C4H9N   C1 4975   0.220   4.305  53.827 -0.6453  0.0865 -0.0283
  293C4H9N  CT2 4976   0.141   4.276  54.059  0.3982  1.0313 -0.0953
  293C4H9N  HC2 4977   0.056   4.209  54.041  0.5498  0.2680  1.8893
  293C4H9N  CT3 4978   0.261   4.190  54.098  0.6772  0.6575 -0.0424
  293C4H9N  HC3 4979   0.230   4.133  54.185  0.0406  1.9433  0.5824
  293C4H9N  HC4 4980   0.340   4.249  54.145  0.4429  1.2616 -0.4027
  293C4H9N  HC5 4981   0.305   4.144  54.008 -0.2991  2.3018 -1.3848
  294C4H9N   O1 4982  20.482   4.200  54.490 -1.0849  0.0171  0.6560
  294C4H9N  OH1 4983   0.162   4.179  54.834  0.3906  0.1757 -0.2494
  294C4H9N  HO1 4984   0.173   4.240  54.907  1.7760 -1.8706  1.3214
  294C4H9N   O2 4985   0.117   4.214  54.411  0.0655  0.2446 -0.0371
  294C4H9N  N41 4986   0.213   4.043  54.607 -0.3144  0.1331 -0.3765
  294C4H9N   H1 4987   0.283   4.102  54.559 -0.0767  2.0090  2.1484
  294C4H9N   H2 4988   0.189   3.968  54.541  0.6768  1.1586 -1.9399
  294C4H9N   H3 4989   0.250   4.011  54.698  1.8203  2.8196 -0.2359
  294C4H9N  CT1 4990   0.089   4.127  54.628  0.2606 -0.4491  0.4329
  294C4H9N  HC1 4991   0.008   4.061  54.661  1.7808 -3.0152 -0.8064
  294C4H9N   C1 4992   0.040   4.176  54.498 -0.0567  0.0379  0.2646
  294C4H9N  CT2 4993   0.105   4.242  54.724 -0.4284  0.5932 -0.7030
  294C4H9N  HC2 4994   0.176   4.311  54.678  2.2746 -1.7830 -0.2421
  294C4H9N  CT3 4995  20.540   4.309  54.782  0.2389 -0.0318 -0.6175
  294C4H9N  HC3 4996  20.488   4.363  54.703 -0.6817  1.4805  1.0024
  294C4H9N  HC4 4997   0.004   4.379  54.861  1.8084 -1.3244  0.0984
  294C4H9N  HC5 4998  20.475   4.234  54.827 -1.2414  1.1453 -0.7693
  295C4H9N   O1 4999   0.179   3.931  53.851 -0.0374 -0.5541  0.1435
  295C4H9N  OH1 5000   0.388   3.943  53.462  0.3447 -0.1983  0.6135
  295C4H9N  HO1 5001   0.411   3.869  53.406 -0.0494  2.4426 -3.2310
  295C4H9N   O2 5002   0.382   3.908  53.917 -0.0392 -0.0676  0.4295
  295C4H9N  N41 5003   0.468   4.065  53.710 -0.3443  0.7558  0.2958
  295C4H9N   H1 5004   0.536   4.000  53.753 -0.8354 -1.6871 -2.4624
  295C4H9N   H2 5005   0.462   4.152  53.765 -1.0800 -0.1444  1.6668
  295C4H9N   H3 5006   0.501   4.087  53.615  0.6715  1.1362  0.7206
  295C4H9N  CT1 5007   0.345   3.990  53.696 -0.6622  0.4673  0.1622
  295C4H9N  HC1 5008   0.268   4.060  53.665 -0.8426  0.6801  1.0877
  295C4H9N   C1 5009   0.301   3.929  53.828 -0.5310 -0.9604  0.5079
  295C4H9N  CT2 5010   0.350   3.885  53.591  0.6969 -0.2656  0.3408
  295C4H9N  HC2 5011   0.427   3.817  53.627  0.5463 -0.0993  0.9885
  295C4H9N  CT3 5012   0.224   3.803  53.555  0.2763 -0.0958  0.4733
  295C4H9N  HC3 5013   0.137   3.869  53.546 -0.0217 -0.5364  0.0617
  295C4H9N  HC4 5014   0.208   3.731  53.636 -0.3029  0.1810  0.6070
  295C4H9N  HC5 5015   0.247   3.744  53.467 -0.3658  1.3881 -0.7109
  296C4H9N   O1 5016   0.600   4.609  54.524  0.3895  0.2969  0.3967
  296C4H9N  OH1 5017   0.382   4.551  54.156 -0.4507  0.4840 -0.1370
  296C4H9N  HO1 5018   0.352   4.615  54.091 -1.2910 -1.4533 -1.6783
  296C4H9N   O2 5019   0.403   4.608  54.599 -0.5856  0.1884  0.0055
  296C4H9N  N41 5020   0.304   4.436  54.412 -0.1454  0.4272 -0.4047
  296C4H9N   H1 5021   0.236   4.491  54.466  1.5429  1.2739  0.9028
  296C4H9N   H2 5022   0.326   4.348  54.462  2.3891  0.4468 -1.3977
  296C4H9N   H3 5023   0.260   4.407  54.323 -1.1131  1.4240 -0.2577
  296C4H9N  CT1 5024   0.434   4.517  54.388 -0.0929  0.3246 -0.4692
  296C4H9N  HC1 5025   0.500   4.439  54.351 -0.9690 -1.6833  2.0742
  296C4H9N   C1 5026   0.484   4.582  54.511 -0.6413 -0.5690 -0.5617
  296C4H9N  CT2 5027   0.405   4.618  54.278  0.2632 -0.4685 -0.3586
  296C4H9N  HC2 5028   0.321   4.682  54.304 -0.0773  0.0382 -2.6163
  296C4H9N  CT3 5029   0.518   4.711  54.241 -0.6359  0.1687 -0.2114
  296C4H9N  HC3 5030   0.495   4.758  54.145 -0.4996  0.5838 -0.0411
  296C4H9N  HC4 5031   0.604   4.645  54.223  0.1601  1.2497 -0.4165
  296C4H9N  HC5 5032   0.537   4.786  54.317 -1.5994  1.7199 -1.4872
  297C4H9N   O1 5033   0.350   4.279  55.215  0.1037  0.3939 -0.1727
  297C4H9N  OH1 5034   0.087   4.322  55.541 -0.1471  0.1946 -0.0009
  297C4H9N  HO1 5035   0.073   4.262  55.614  0.4222 -0.2058 -0.2133
  297C4H9N   O2 5036   0.174   4.302  55.098 -0.0374 -0.0161  0.4653
  297C4H9N  N41 5037   0.050   4.461  55.316 -0.1643 -0.5011 -0.1765
  297C4H9N   H1 5038  20.524   4.417  55.278  0.4187 -1.6975 -0.1406
  297C4H9N   H2 5039   0.081   4.543  55.263 -0.5313 -0.6714 -0.6514
  297C4H9N   H3 5040   0.032   4.498  55.411  0.7198 -1.3762  0.3451
  297C4H9N  CT1 5041   0.173   4.371  55.332  0.1201  0.4204  0.3269
  297C4H9N  HC1 5042   0.245   4.443  55.371  1.1407 -0.9041  0.8880
  297C4H9N   C1 5043   0.233   4.314  55.208  0.5876  0.0431 -0.7823
  297C4H9N  CT2 5044   0.146   4.259  55.428 -0.2486 -0.3866 -0.4740
  297C4H9N  HC2 5045   0.077   4.189  55.382 -1.4533  0.8676 -0.5946
  297C4H9N  CT3 5046   0.267   4.188  55.479 -0.1449  0.8003 -0.1193
  297C4H9N  HC3 5047   0.348   4.260  55.487  1.2379 -0.5254 -1.8850
  297C4H9N  HC4 5048   0.294   4.096  55.426 -0.2435  0.3981  0.5132
  297C4H9N  HC5 5049   0.246   4.160  55.583  1.4595 -0.5733 -0.1451
  298C4H9N   O1 5050  20.462   4.219  55.860 -0.1851 -0.9058 -0.4458
  298C4H9N  OH1 5051   0.138   4.192  56.218 -0.3446 -0.2283 -0.0984
  298C4H9N  HO1 5052   0.140   4.257  56.288 -1.7621 -0.8663  0.5440
  298C4H9N   O2 5053   0.105   4.227  55.788 -0.1260 -0.2574 -0.2377
  298C4H9N  N41 5054   0.192   4.052  55.994  0.1286 -0.7746 -0.7014
  298C4H9N   H1 5055   0.276   4.110  55.976 -1.3413  1.2304 -1.2144
  298C4H9N   H2 5056   0.165   3.977  55.928  0.1526 -1.2583 -0.1602
  298C4H9N   H3 5057   0.217   4.003  56.082  0.9694 -1.5772 -1.3743
  298C4H9N  CT1 5058   0.071   4.149  56.007  0.2539  0.0056 -0.5027
  298C4H9N  HC1 5059  20.553   4.082  56.043 -0.3899  2.6216  3.1721
  298C4H9N   C1 5060   0.024   4.213  55.875 -0.2705 -0.8695 -0.1022
  298C4H9N  CT2 5061   0.079   4.256  56.116 -0.0876  0.0784  0.5129
  298C4H9N  HC2 5062   0.148   4.335  56.087  1.2284 -1.0218  0.6327
  298C4H9N  CT3 5063  20.503   4.307  56.152 -1.1027  0.3391 -0.2048
  298C4H9N  HC3 5064  20.429   4.227  56.151 -0.0864 -0.6201  0.4493
  298C4H9N  HC4 5065  20.468   4.379  56.078 -0.1941  0.5208 -0.4730
  298C4H9N  HC5 5066  20.509   4.349  56.252  1.0972  0.3444 -0.3229
  299C4H9N   O1 5067   0.178   3.911  55.199  0.3131 -0.0124  0.0180
  299C4H9N  OH1 5068   0.419   3.931  54.848 -0.0993  0.5390  0.3579
  299C4H9N  HO1 5069   0.430   3.864  54.780 -2.9112 -0.9345  1.2925
  299C4H9N   O2 5070   0.372   3.896  55.273 -0.1351 -0.1268 -0.0963
  299C4H9N  N41 5071   0.476   4.052  55.074  0.0969 -0.2356 -0.4160
  299C4H9N   H1 5072   0.546   3.982  55.104  0.2921  0.6648  1.2390
  299C4H9N   H2 5073   0.474   4.125  55.147  1.0039  0.6162 -1.2181
  299C4H9N   H3 5074   0.503   4.098  54.985  1.3746 -0.8935 -0.3790
  299C4H9N  CT1 5075   0.342   3.986  55.056 -0.2360  0.0001 -0.0715
  299C4H9N  HC1 5076   0.276   4.066  55.021 -1.5737 -0.9040  0.3562
  299C4H9N   C1 5077   0.295   3.934  55.188  0.6244  0.7379  1.3596
  299C4H9N  CT2 5078   0.361   3.875  54.958  0.3043 -0.5026 -0.2803
  299C4H9N  HC2 5079   0.431   3.801  54.995 -0.2621 -1.2860 -0.7473
  299C4H9N  CT3 5080   0.242   3.800  54.910  0.2612  0.3302 -0.1666
  299C4H9N  HC3 5081   0.210   3.735  54.992 -1.8795 -1.4575 -2.3298
  299C4H9N  HC4 5082   0.277   3.736  54.829  1.1705  0.3369  0.2176
  299C4H9N  HC5 5083   0.156   3.862  54.883 -2.1598 -2.6767  0.2404
  300C4H9N   O1 5084   0.607   4.584  55.881 -0.0341  0.1211 -0.1548
  300C4H9N  OH1 5085   0.329   4.598  55.535  0.5590 -0.2350 -0.2014
  300C4H9N  HO1 5086   0.345   4.657  55.462 -2.1975  1.4102  0.4281
  300C4H9N   O2 5087   0.401   4.617  55.948 -0.6897 -0.3115 -0.0345
  300C4H9N  N41 5088   0.298   4.455  55.769 -0.2500 -0.1362  0.4179
  300C4H9N   H1 5089   0.242   4.518  55.828 -1.7210 -2.5685  1.6823
  300C4H9N   H2 5090   0.323   4.371  55.823 -1.5155 -1.5910 -1.2178
  300C4H9N   H3 5091   0.235   4.411  55.700  1.4321  0.9077 -1.8557
  300C4H9N  CT1 5092   0.427   4.524  55.736 -0.0942 -0.2965  0.3993
  300C4H9N  HC1 5093   0.497   4.453  55.691  0.9170  1.4008 -0.7616
  300C4H9N   C1 5094   0.485   4.582  55.865  0.6487 -0.0773 -0.4118
  300C4H9N  CT2 5095   0.405   4.641  55.640 -0.4702  0.6400  0.0491
  300C4H9N  HC2 5096   0.347   4.716  55.694 -1.4620  0.1893 -0.3810
  300C4H9N  CT3 5097   0.524   4.709  55.582 -0.4877 -0.4831 -0.1745
  300C4H9N  HC3 5098   0.603   4.640  55.555 -0.7626 -1.3131  1.1259
  300C4H9N  HC4 5099   0.561   4.782  55.653  0.3869  0.5984 -1.6994
  300C4H9N  HC5 5100   0.487   4.765  55.496 -1.9342 -1.1854 -0.0230
  301C4H9N   O1 5101   0.344   4.285  56.543  0.2800  0.5615 -0.4166
  301C4H9N  OH1 5102   0.093   4.345  56.891 -0.8480  0.1691 -0.5211
  301C4H9N  HO1 5103   0.087   4.285  56.965  0.7481 -1.1650 -1.4277
  301C4H9N   O2 5104   0.145   4.293  56.457 -0.2847  0.1190  0.4799
  301C4H9N  N41 5105   0.053   4.456  56.647  0.0568 -0.2831 -0.4998
  301C4H9N   H1 5106  20.538   4.402  56.601  0.1426 -1.0809  0.2789
  301C4H9N   H2 5107   0.088   4.527  56.580  0.4781  1.0257  1.0679
  301C4H9N   H3 5108   0.019   4.504  56.732 -0.6462 -1.8163  0.1009
  301C4H9N  CT1 5109   0.172   4.372  56.675  0.4837  0.5772 -0.0593
  301C4H9N  HC1 5110   0.258   4.429  56.710  0.3687  0.1358  0.9850
  301C4H9N   C1 5111   0.224   4.300  56.555  0.6171  0.1853 -0.6268
  301C4H9N  CT2 5112   0.137   4.270  56.781  0.2271  0.1448  0.0375
  301C4H9N  HC2 5113   0.055   4.204  56.753  1.2976  0.0772 -3.1609
  301C4H9N  CT3 5114   0.263   4.190  56.828 -0.1247 -0.7895  0.3096
  301C4H9N  HC3 5115   0.345   4.261  56.833 -2.4134  2.2831 -2.7989
  301C4H9N  HC4 5116   0.289   4.115  56.753  1.3509 -0.7007  0.7342
  301C4H9N  HC5 5117   0.240   4.129  56.915 -1.7432  1.3492  1.4292
  302C4H9N   O1 5118  20.466   4.216  57.236 -0.3709  0.2149 -0.2035
  302C4H9N  OH1 5119   0.197   4.184  57.552 -0.1085  0.1406 -1.2174
  302C4H9N  HO1 5120   0.186   4.240  57.629  0.6741  0.3046 -1.2236
  302C4H9N   O2 5121   0.095   4.215  57.125  0.0961 -0.3513  0.6270
  302C4H9N  N41 5122   0.226   4.057  57.307 -0.2596 -0.1152  0.5531
  302C4H9N   H1 5123   0.288   4.122  57.256  1.2093 -1.5759  0.4436
  302C4H9N   H2 5124   0.197   3.975  57.252 -0.0446  0.0845  0.1341
  302C4H9N   H3 5125   0.279   4.017  57.386  0.2151  1.0376  0.8276
  302C4H9N  CT1 5126   0.097   4.126  57.345 -0.6575  0.8226  0.0939
  302C4H9N  HC1 5127   0.039   4.052  57.401 -0.8526 -0.9527 -2.3593
  302C4H9N   C1 5128   0.026   4.182  57.225  0.0697  0.6952  0.9649
  302C4H9N  CT2 5129   0.127   4.235  57.446  0.0264  0.2560  0.5315
  302C4H9N  HC2 5130   0.186   4.311  57.394 -0.0235  1.4410  2.1523
  302C4H9N  CT3 5131   0.005   4.307  57.506  0.2841 -0.1274 -0.3126
  302C4H9N  HC3 5132  20.516   4.357  57.422  1.1614 -0.1814 -0.8602
  302C4H9N  HC4 5133   0.029   4.388  57.575  0.7867 -0.5429  0.0008
  302C4H9N  HC5 5134  20.499   4.236  57.556 -0.0337  1.0861  1.0493
  303C4H9N   O1 5135   0.169   3.903  56.552  0.3012  0.4338  0.2248
  303C4H9N  OH1 5136   0.393   3.949  56.194  0.2178  0.8244 -0.3837
  303C4H9N  HO1 5137   0.433   3.900  56.122 -0.6245  0.3154 -0.5213
  303C4H9N   O2 5138   0.363   3.877  56.626  0.2847 -0.2024  0.6123
  303C4H9N  N41 5139   0.468   4.054  56.425  0.3717  0.5884 -0.2081
  303C4H9N   H1 5140   0.543   3.989  56.455 -1.2827 -1.3610 -0.1757
  303C4H9N   H2 5141   0.452   4.133  56.489 -0.8266 -1.2099  1.7739
  303C4H9N   H3 5142   0.497   4.085  56.331  0.0874 -0.3496 -0.6159
  303C4H9N  CT1 5143   0.335   3.974  56.401 -0.1150  0.9887  1.2737
  303C4H9N  HC1 5144   0.260   4.046  56.368  0.5793  0.6467 -1.1869
  303C4H9N   C1 5145   0.287   3.905  56.533  0.0153  0.9139  0.0589
  303C4H9N  CT2 5146   0.362   3.866  56.300 -1.0586  0.4288  0.6532
  303C4H9N  HC2 5147   0.448   3.802  56.320 -0.3829  1.1010 -0.0584
  303C4H9N  CT3 5148   0.242   3.785  56.261 -0.1620  0.4877  0.4187
  303C4H9N  HC3 5149   0.239   3.699  56.328  3.5724 -0.6279 -0.6654
  303C4H9N  HC4 5150   0.261   3.757  56.157 -1.3520  0.8456  0.1043
  303C4H9N  HC5 5151   0.148   3.839  56.269 -0.6719 -0.1361 -1.0651
  304C4H9N   O1 5152   0.633   4.643  57.201 -0.3052  0.1973  0.5161
  304C4H9N  OH1 5153   0.383   4.552  56.871  0.0720  0.4347  0.3185
  304C4H9N  HO1 5154   0.356   4.606  56.796  0.7544  0.8236  0.3484
  304C4H9N   O2 5155   0.446   4.621  57.315 -0.2484 -0.1785 -0.5839
  304C4H9N  N41 5156   0.326   4.459  57.119 -0.1743 -0.2368  0.2757
  304C4H9N   H1 5157   0.254   4.530  57.141  0.1697  0.1421  0.1724
  304C4H9N   H2 5158   0.325   4.390  57.196 -0.7678 -2.0017 -1.2488
  304C4H9N   H3 5159   0.291   4.408  57.036  0.2255  0.1141 -0.1149
  304C4H9N  CT1 5160   0.457   4.535  57.090  0.1883 -0.7770  0.1044
  304C4H9N  HC1 5161   0.533   4.462  57.060 -0.2478 -1.9212  1.6981
  304C4H9N   C1 5162   0.516   4.605  57.215  0.6541  0.6045 -0.1572
  304C4H9N  CT2 5163   0.427   4.628  56.976 -0.6093 -0.5458  0.0027
  304C4H9N  HC2 5164   0.349   4.698  57.006 -0.1753 -0.8410  1.8246
  304C4H9N  CT3 5165   0.536   4.718  56.917 -0.0441 -0.5767  0.0271
  304C4H9N  HC3 5166   0.609   4.668  56.854  0.5462  0.3174 -0.0053
  304C4H9N  HC4 5167   0.595   4.762  56.998 -1.4919 -0.0482  0.8095
  304C4H9N  HC5 5168   0.499   4.795  56.849 -1.0916  0.8941  2.1852
  305C4H9N   O1 5169   0.334   4.306  57.885 -0.1862  0.0408  0.1371
  305C4H9N  OH1 5170   0.086   4.319  58.239  0.2854 -0.0115 -0.1675
  305C4H9N  HO1 5171   0.090   4.253  58.309  0.8202  0.5748  0.3492
  305C4H9N   O2 5172   0.141   4.307  57.800 -0.9148  0.0559 -0.1230
  305C4H9N  N41 5173   0.029   4.454  58.004  0.5556 -0.0107 -0.3477
  305C4H9N   H1 5174  20.513   4.399  57.959  0.4035 -1.0018  1.0853
  305C4H9N   H2 5175   0.036   4.533  57.937 -0.2713  1.7453  1.5906
  305C4H9N   H3 5176  20.551   4.503  58.086 -4.2564 -1.1608 -1.6721
  305C4H9N  CT1 5177   0.156   4.374  58.023 -0.1230  0.3273 -0.3351
  305C4H9N  HC1 5178   0.230   4.445  58.060 -0.8052  1.9146 -1.9423
  305C4H9N   C1 5179   0.210   4.302  57.897 -0.2701 -0.0910  0.3091
  305C4H9N  CT2 5180   0.150   4.266  58.126  0.1983  0.5260 -0.7325
  305C4H9N  HC2 5181   0.082   4.193  58.083  3.5524 -2.7260 -0.7676
  305C4H9N  CT3 5182   0.276   4.186  58.166 -0.0425  0.7051 -0.6432
  305C4H9N  HC3 5183   0.312   4.141  58.074  2.3417  3.2202 -1.0023
  305C4H9N  HC4 5184   0.245   4.113  58.241 -0.6057  0.9178 -0.6710
  305C4H9N  HC5 5185   0.359   4.253  58.190  0.0292  0.1707  0.6400
  306C4H9N   O1 5186  20.471   4.221  58.572  0.1190  0.1575 -0.3570
  306C4H9N  OH1 5187   0.162   4.182  58.917 -0.3441  0.1961 -0.3514
  306C4H9N  HO1 5188   0.173   4.243  58.990 -0.6087  0.7014 -0.7355
  306C4H9N   O2 5189   0.111   4.234  58.492 -0.2939  0.4575  0.0742
  306C4H9N  N41 5190   0.219   4.074  58.695 -0.2944  0.2296 -0.6320
  306C4H9N   H1 5191   0.293   4.139  58.664  1.2292 -0.5311  1.2358
  306C4H9N   H2 5192   0.212   3.990  58.634  0.9678 -0.3043 -0.0560
  306C4H9N   H3 5193   0.245   4.040  58.789 -1.5907 -2.1006 -1.0523
  306C4H9N  CT1 5194   0.088   4.151  58.702 -0.4939  0.2176  0.0629
  306C4H9N  HC1 5195   0.019   4.077  58.744 -2.0867  1.4760 -0.3136
  306C4H9N   C1 5196   0.035   4.207  58.580  0.3655  0.2822 -0.3893
  306C4H9N  CT2 5197   0.111   4.259  58.809  0.3052 -0.3253 -0.0994
  306C4H9N  HC2 5198   0.183   4.331  58.770  1.2906 -0.6987  1.0309
  306C4H9N  CT3 5199  20.550   4.331  58.862  1.0229 -0.3215  0.1020
  306C4H9N  HC3 5200   0.019   4.400  58.941 -2.1254  1.6598 -0.4275
  306C4H9N  HC4 5201  20.473   4.262  58.897 -0.2808  1.9694  1.8763
  306C4H9N  HC5 5202  20.525   4.395  58.778 -0.5846  1.7294  2.0816
  307C4H9N   O1 5203   0.177   3.912  57.945 -0.1355 -0.3120  0.6474
  307C4H9N  OH1 5204   0.425   3.932  57.565 -0.3646  0.2863  0.3786
  307C4H9N  HO1 5205   0.421   3.871  57.492  0.6946 -1.5595  1.8286
  307C4H9N   O2 5206   0.368   3.883  58.010 -0.1436 -0.8443 -0.1276
  307C4H9N  N41 5207   0.473   4.060  57.810 -0.4841  0.1947  0.9641
  307C4H9N   H1 5208   0.562   4.013  57.833 -0.7881 -0.3216  1.0882
  307C4H9N   H2 5209   0.452   4.144  57.866  0.2127  0.2236  1.1775
  307C4H9N   H3 5210   0.499   4.098  57.717 -2.2819  0.3822  0.5052
  307C4H9N  CT1 5211   0.349   3.974  57.791  0.2143 -1.0223  0.3403
  307C4H9N  HC1 5212   0.274   4.040  57.748  1.3150 -0.0805 -0.1717
  307C4H9N   C1 5213   0.295   3.904  57.910  0.4576 -0.0512 -0.4798
  307C4H9N  CT2 5214   0.383   3.866  57.686 -0.0450  0.2225 -1.0916
  307C4H9N  HC2 5215   0.463   3.797  57.713  0.5509  1.5274  0.5576
  307C4H9N  CT3 5216   0.264   3.781  57.644 -0.1372 -0.2523 -0.6344
  307C4H9N  HC3 5217   0.286   3.741  57.545 -0.5931 -1.4325 -0.2646
  307C4H9N  HC4 5218   0.169   3.835  57.638 -0.8865 -1.2895  1.4759
  307C4H9N  HC5 5219   0.254   3.707  57.723  1.4859  0.7851  0.5628
  308C4H9N   O1 5220   0.602   4.621  58.580  0.0653 -0.1011  0.1622
  308C4H9N  OH1 5221   0.355   4.548  58.240  0.3451  0.6146  0.3509
  308C4H9N  HO1 5222   0.338   4.611  58.169  1.5364  1.5191  0.8555
  308C4H9N   O2 5223   0.409   4.594  58.675  0.4372 -0.3652  0.6690
  308C4H9N  N41 5224   0.315   4.434  58.474 -0.7457 -0.0766 -0.1886
  308C4H9N   H1 5225   0.234   4.491  58.504 -0.1241 -0.4363  2.2713
  308C4H9N   H2 5226   0.333   4.362  58.546 -0.6281 -0.4879 -0.6320
  308C4H9N   H3 5227   0.294   4.386  58.386  1.2291 -0.7192 -0.3278
  308C4H9N  CT1 5228   0.436   4.523  58.452 -0.1799 -0.3081 -0.1541
  308C4H9N  HC1 5229   0.515   4.456  58.419  0.0277 -1.3906  2.4598
  308C4H9N   C1 5230   0.486   4.592  58.582  0.3246 -0.6119  0.4948
  308C4H9N  CT2 5231   0.409   4.624  58.342  0.2011  0.7182  0.3322
  308C4H9N  HC2 5232   0.326   4.692  58.365 -0.9954 -0.4849 -0.3925
  308C4H9N  CT3 5233   0.532   4.703  58.289  0.0041  0.3157 -0.3649
  308C4H9N  HC3 5234   0.504   4.747  58.194 -2.5912 -0.8513 -0.1957
  308C4H9N  HC4 5235   0.617   4.635  58.286 -0.7039 -1.1116  5.6583
  308C4H9N  HC5 5236   0.568   4.783  58.354  0.0408  0.8141 -0.9906
  309C4H9N   O1 5237   0.337   4.278  59.258  0.5440 -0.4108 -0.0393
  309C4H9N  OH1 5238   0.094   4.318  59.618  0.0298 -0.0721 -0.0494
  309C4H9N  HO1 5239   0.080   4.257  59.691  1.9279  0.4996  0.8276
  309C4H9N   O2 5240   0.136   4.299  59.179  0.7155 -0.2714  0.3010
  309C4H9N  N41 5241   0.048   4.454  59.384  0.3866  0.2751  0.4320
  309C4H9N   H1 5242  20.530   4.413  59.329  0.7246  0.2909 -0.0637
  309C4H9N   H2 5243   0.070   4.540  59.331  2.2331 -0.0562  0.6225
  309C4H9N   H3 5244   0.010   4.472  59.478 -1.7607 -1.9892  0.0576
  309C4H9N  CT1 5245   0.173   4.365  59.400 -0.2663  0.2840 -0.3056
  309C4H9N  HC1 5246   0.249   4.429  59.445  0.8065 -0.4310 -1.0798
  309C4H9N   C1 5247   0.219   4.303  59.270  0.4228 -0.2172 -0.6312
  309C4H9N  CT2 5248   0.155   4.255  59.498  0.4667  0.4723 -0.3393
  309C4H9N  HC2 5249   0.078   4.189  59.459 -0.3251  1.5222 -0.5968
  309C4H9N  CT3 5250   0.276   4.184  59.551 -0.0025  0.4336 -0.2887
  309C4H9N  HC3 5251   0.345   4.258  59.590 -1.1968  1.6902 -0.4962
  309C4H9N  HC4 5252   0.333   4.145  59.467 -0.2007 -0.8016  0.1408
  309C4H9N  HC5 5253   0.249   4.107  59.623  0.5346 -0.4108 -0.9860
  310C4H9N   O1 5254  20.468   4.199  59.945  0.3643  0.0032 -0.3537
  310C4H9N  OH1 5255   0.151   4.175  60.300 -0.0987 -0.4971  0.2156
  310C4H9N  HO1 5256   0.155   4.241  60.370 -0.0000 -1.0478  0.7281
  310C4H9N   O2 5257   0.115   4.232  59.875 -0.1330 -0.7713 -0.0340
  310C4H9N  N41 5258   0.209   4.054  60.068 -0.5340 -0.1943 -0.2435
  310C4H9N   H1 5259   0.279   4.119  60.031 -0.6404 -0.5667 -1.1177
  310C4H9N   H2 5260   0.190   3.978  60.001  0.0477  0.4563 -1.1527
  310C4H9N   H3 5261   0.249   4.015  60.155  0.1879 -1.1187 -0.9721
  310C4H9N  CT1 5262   0.085   4.132  60.084  0.3437 -0.7742 -0.1432
  310C4H9N  HC1 5263   0.006   4.061  60.111  0.2720 -0.9225 -0.7125
  310C4H9N   C1 5264   0.030   4.196  59.959  0.2949 -0.3135 -0.6620
  310C4H9N  CT2 5265   0.111   4.240  60.184 -0.0638 -0.3551  0.1406
  310C4H9N  HC2 5266   0.187   4.305  60.141 -0.9755  0.3968 -0.3273
  310C4H9N  CT3 5267  20.546   4.310  60.232  0.4599  0.2189  0.4002
  310C4H9N  HC3 5268  20.511   4.378  60.155  0.8791  1.5070  1.3364
  310C4H9N  HC4 5269   0.009   4.370  60.320  0.0681 -2.0628  2.1124
  310C4H9N  HC5 5270  20.467   4.242  60.266 -1.5529  1.4621 -1.6713
  311C4H9N   O1 5271   0.158   3.896  59.263 -0.6792 -0.0811 -0.3397
  311C4H9N  OH1 5272   0.446   3.925  58.921 -0.2350 -0.7023  0.2651
  311C4H9N  HO1 5273   0.417   3.881  58.842 -0.2335 -1.4885  0.7006
  311C4H9N   O2 5274   0.356   3.886  59.354  0.3266  0.4488  0.1511
  311C4H9N  N41 5275   0.475   4.046  59.176  0.2700 -0.1409  0.0522
  311C4H9N   H1 5276   0.534   3.974  59.221  0.9141  0.0389 -0.4991
  311C4H9N   H2 5277   0.457   4.124  59.241 -0.6398 -0.6442  0.4169
  311C4H9N   H3 5278   0.519   4.078  59.088  1.1630 -0.7980  0.2452
  311C4H9N  CT1 5279   0.346   3.975  59.140 -0.2223 -0.0667  0.4727
  311C4H9N  HC1 5280   0.273   4.045  59.099  0.5269  0.3729 -0.1185
  311C4H9N   C1 5281   0.281   3.907  59.259 -0.1324 -0.4180  0.6736
  311C4H9N  CT2 5282   0.368   3.877  59.030  0.6515  0.2357  0.0076
  311C4H9N  HC2 5283   0.427   3.792  59.065  1.0960 -0.1410 -1.6258
  311C4H9N  CT3 5284   0.240   3.821  58.973  0.2571 -0.3039 -0.0568
  311C4H9N  HC3 5285   0.195   3.768  59.057 -0.2841  1.8845  1.0780
  311C4H9N  HC4 5286   0.257   3.748  58.894  0.4865 -0.3325  0.0130
  311C4H9N  HC5 5287   0.172   3.898  58.937 -0.2646 -0.1189  1.2819
  312C4H9N   O1 5288   0.609   4.611  59.955  0.4578  0.3934  0.8227
  312C4H9N  OH1 5289   0.363   4.569  59.624  0.0785  0.1836  0.1877
  312C4H9N  HO1 5290   0.362   4.638  59.557  1.0119  0.2501  0.2423
  312C4H9N   O2 5291   0.427   4.596  60.062  0.8542  0.1417  0.3988
  312C4H9N  N41 5292   0.310   4.438  59.861 -0.3502  0.0450  0.2253
  312C4H9N   H1 5293   0.226   4.484  59.900 -1.7521  0.1834 -2.7771
  312C4H9N   H2 5294   0.329   4.359  59.924 -0.7917 -0.3950 -0.1887
  312C4H9N   H3 5295   0.275   4.399  59.772  0.1910 -0.3061  0.1651
  312C4H9N  CT1 5296   0.435   4.521  59.833 -0.6834  0.3768 -1.0564
  312C4H9N  HC1 5297   0.505   4.451  59.788 -0.4918  0.1941 -0.4669
  312C4H9N   C1 5298   0.491   4.582  59.961  0.1577  0.3192  0.1815
  312C4H9N  CT2 5299   0.410   4.637  59.734  0.8661 -0.4102  0.0462
  312C4H9N  HC2 5300   0.329   4.698  59.774  1.4548  1.1695 -1.1308
  312C4H9N  CT3 5301   0.525   4.711  59.673 -0.1080 -0.6085 -0.2217
  312C4H9N  HC3 5302   0.589   4.763  59.744  1.6090 -2.7008 -0.1901
  312C4H9N  HC4 5303   0.494   4.784  59.599 -0.2138 -1.3662 -0.9270
  312C4H9N  HC5 5304   0.592   4.639  59.625 -0.4838 -0.6929 -0.6183
  313C4H9N   O1 5305   0.352   4.288  60.637  0.7280  0.2683 -0.2500
  313C4H9N  OH1 5306   0.099   4.305  60.973 -0.3297 -0.7261 -0.0722
  313C4H9N  HO1 5307   0.089   4.234  61.037  1.2309  0.3072  1.3379
  313C4H9N   O2 5308   0.165   4.269  60.551 -0.4761 -0.0552 -0.2263
  313C4H9N  N41 5309   0.040   4.433  60.751 -0.8627 -0.8847 -0.8393
  313C4H9N   H1 5310  20.531   4.374  60.702  0.3661 -2.3661 -0.8248
  313C4H9N   H2 5311   0.061   4.520  60.699  1.0405 -1.2773 -0.7483
  313C4H9N   H3 5312  20.558   4.458  60.842  1.3062 -2.9431  0.7825
  313C4H9N  CT1 5313   0.175   4.358  60.764  0.5117  0.1524 -0.5089
  313C4H9N  HC1 5314   0.249   4.428  60.801  0.6415  1.6311 -3.4429
  313C4H9N   C1 5315   0.233   4.317  60.637  0.3892 -0.5557  0.4405
  313C4H9N  CT2 5316   0.163   4.244  60.867 -0.2016  0.0949 -0.4106
  313C4H9N  HC2 5317   0.096   4.165  60.833 -0.3545  0.3953 -0.8141
  313C4H9N  CT3 5318   0.292   4.177  60.911  0.3217 -0.3581 -0.0670
  313C4H9N  HC3 5319   0.328   4.125  60.823 -0.3799 -4.8082  2.1686
  313C4H9N  HC4 5320   0.268   4.104  60.988 -3.1895  1.3128  0.5427
  313C4H9N  HC5 5321   0.360   4.251  60.955  0.4729 -0.6497  0.1908
  314C4H9N   O1 5322  20.484   4.198  61.317  0.6534 -0.6355 -0.4342
  314C4H9N  OH1 5323   0.187   4.188  61.656 -0.1864  0.0870 -0.2888
  314C4H9N  HO1 5324   0.185   4.249  61.730  3.5292  0.7800 -0.6791
  314C4H9N   O2 5325   0.125   4.221  61.228 -0.9880  0.1595 -0.4177
  314C4H9N  N41 5326   0.230   4.055  61.427  0.5472 -0.5927 -0.4928
  314C4H9N   H1 5327   0.299   4.109  61.371  1.4403  0.1432  1.2831
  314C4H9N   H2 5328   0.220   3.965  61.379 -0.6655 -0.1383 -1.1304
  314C4H9N   H3 5329   0.263   4.044  61.524 -0.6125  1.8398  0.2246
  314C4H9N  CT1 5330   0.109   4.135  61.446 -0.4152  0.3719  0.2516
  314C4H9N  HC1 5331   0.041   4.065  61.496 -1.0616  2.9844  3.1681
  314C4H9N   C1 5332   0.046   4.187  61.317 -0.3373 -0.0609 -0.5186
  314C4H9N  CT2 5333   0.141   4.253  61.541 -0.1196  0.5687 -1.0591
  314C4H9N  HC2 5334   0.213   4.323  61.499  0.6415 -0.0233 -0.7665
  314C4H9N  CT3 5335   0.010   4.320  61.589  0.3939 -0.1800  0.2557
  314C4H9N  HC3 5336  20.501   4.248  61.634 -0.2614  0.8921  0.9747
  314C4H9N  HC4 5337  20.517   4.364  61.504 -1.8580 -1.4156  0.9643
  314C4H9N  HC5 5338   0.035   4.392  61.667 -0.4847 -0.0030  0.3764
  315C4H9N   O1 5339   0.181   3.905  60.636 -0.0060 -0.3065 -0.1884
  315C4H9N  OH1 5340   0.415   3.934  60.293  0.8212 -0.1607  0.3224
  315C4H9N  HO1 5341   0.409   3.868  60.224  1.6284  0.4525 -0.3553
  315C4H9N   O2 5342   0.382   3.894  60.710  0.5540 -0.0813  0.1403
  315C4H9N  N41 5343   0.483   4.059  60.513  0.0984 -0.0359  0.1540
  315C4H9N   H1 5344   0.562   4.002  60.547  0.2889 -0.9477 -1.7785
  315C4H9N   H2 5345   0.456   4.140  60.572 -1.8286 -0.8969  0.4912
  315C4H9N   H3 5346   0.511   4.098  60.422 -3.1260 -0.0181 -0.9082
  315C4H9N  CT1 5347   0.349   3.989  60.502 -0.8933  0.4922  0.6350
  315C4H9N  HC1 5348   0.270   4.056  60.468 -1.1574 -0.2295 -0.1832
  315C4H9N   C1 5349   0.301   3.924  60.620 -0.2976 -0.6042 -0.6529
  315C4H9N  CT2 5350   0.367   3.875  60.403  0.1935  0.5276 -0.7583
  315C4H9N  HC2 5351   0.432   3.796  60.440 -1.5464  0.4689  2.2850
  315C4H9N  CT3 5352   0.235   3.799  60.372  0.1257  0.2049  0.1869
  315C4H9N  HC3 5353   0.153   3.863  60.339 -0.0180 -0.2462 -0.3201
  315C4H9N  HC4 5354   0.204   3.735  60.455 -0.9907  1.5501  0.8356
  315C4H9N  HC5 5355   0.266   3.728  60.296  0.1923  0.4307  0.0012
  316C4H9N   O1 5356   0.575   4.616  61.314 -0.2732 -0.9202  0.1579
  316C4H9N  OH1 5357   0.339   4.573  60.972  0.8817  0.0988 -0.0125
  316C4H9N  HO1 5358   0.347   4.633  60.897 -2.0425  0.1554 -0.3140
  316C4H9N   O2 5359   0.386   4.587  61.412  0.2711  0.1912  0.4312
  316C4H9N  N41 5360   0.282   4.440  61.199  0.9093  0.5184 -0.3025
  316C4H9N   H1 5361   0.203   4.495  61.236 -0.9718 -1.6014 -1.0708
  316C4H9N   H2 5362   0.307   4.367  61.269  1.3820  2.0278  1.1338
  316C4H9N   H3 5363   0.251   4.394  61.112  0.3106  2.1241 -0.9536
  316C4H9N  CT1 5364   0.406   4.520  61.184  0.3205  0.3116 -0.0110
  316C4H9N  HC1 5365   0.479   4.448  61.146 -1.1045 -1.4507  0.5506
  316C4H9N   C1 5366   0.458   4.587  61.310  0.2249 -0.2729 -0.5000
  316C4H9N  CT2 5367   0.395   4.637  61.081 -0.0612 -0.1318 -0.4444
  316C4H9N  HC2 5368   0.327   4.713  61.121  0.0366 -0.7629  0.9471
  316C4H9N  CT3 5369   0.530   4.693  61.035 -0.3045  0.6210 -0.1756
  316C4H9N  HC3 5370   0.611   4.621  61.033 -1.2216 -0.4199 -1.1777
  316C4H9N  HC4 5371   0.579   4.766  61.099 -0.7263  0.6814  0.0774
  316C4H9N  HC5 5372   0.521   4.740  60.936  0.3943  1.7563  0.2900
  317C4H9N   O1 5373   0.338   4.300  61.979  0.2932 -0.0997  0.6743
  317C4H9N  OH1 5374   0.080   4.321  62.322  0.1101 -0.0835 -0.8736
  317C4H9N  HO1 5375   0.099   4.251  62.385 -3.3125 -0.7384 -0.4628
  317C4H9N   O2 5376   0.138   4.294  61.896  0.0005 -0.3437 -0.3914
  317C4H9N  N41 5377   0.036   4.463  62.089 -0.0307  0.1016  0.1492
  317C4H9N   H1 5378  20.522   4.399  62.055 -1.0465  0.8790  0.8549
  317C4H9N   H2 5379   0.048   4.544  62.026 -2.4056 -0.3748 -0.9934
  317C4H9N   H3 5380   0.015   4.507  62.181 -0.2866  0.1345  0.0816
  317C4H9N  CT1 5381   0.162   4.387  62.115  0.1084 -0.0757  0.3584
  317C4H9N  HC1 5382   0.229   4.454  62.169  1.3428 -1.8602  1.0818
  317C4H9N   C1 5383   0.218   4.327  61.987  0.7377 -0.4115 -0.4834
  317C4H9N  CT2 5384   0.134   4.268  62.206 -0.0438 -0.1638  0.7378
  317C4H9N  HC2 5385   0.062   4.197  62.166 -1.4317  1.7787 -0.2637
  317C4H9N  CT3 5386   0.260   4.199  62.254 -0.0453 -0.7282 -0.3430
  317C4H9N  HC3 5387   0.308   4.137  62.178  0.5086  0.3625 -0.8874
  317C4H9N  HC4 5388   0.229   4.130  62.332 -0.7881  0.3128  0.2875
  317C4H9N  HC5 5389   0.331   4.277  62.279 -1.9020  1.4375 -1.6166
  318C4H9N   O1 5390  20.494   4.187  62.653  0.4184  0.1552  0.0532
  318C4H9N  OH1 5391   0.155   4.176  63.021 -0.2797 -0.6904  0.7312
  318C4H9N  HO1 5392   0.151   4.238  63.094 -0.6136  0.1044  0.0542
  318C4H9N   O2 5393   0.141   4.196  62.581 -0.1902 -0.4005  0.1829
  318C4H9N  N41 5394   0.226   4.055  62.795  0.0999 -0.7330 -0.1086
  318C4H9N   H1 5395   0.310   4.103  62.761  0.8027  0.9752  3.7799
  318C4H9N   H2 5396   0.217   3.975  62.730  1.4789 -0.4349 -0.6581
  318C4H9N   H3 5397   0.249   4.015  62.888  1.1202 -1.0730 -0.5067
  318C4H9N  CT1 5398   0.101   4.134  62.801 -0.1760  0.2263 -0.8695
  318C4H9N  HC1 5399   0.023   4.069  62.840  0.1814  0.3304  0.0332
  318C4H9N   C1 5400   0.057   4.182  62.670  0.2994  0.6502  0.0272
  318C4H9N  CT2 5401   0.112   4.241  62.905 -0.2534  0.0735 -0.1318
  318C4H9N  HC2 5402   0.193   4.303  62.867 -1.0913 -0.5665 -3.0357
  318C4H9N  CT3 5403  20.553   4.323  62.948 -0.3772 -0.2333 -0.1944
  318C4H9N  HC3 5404  20.510   4.355  62.853 -0.6875  1.7471  0.5807
  318C4H9N  HC4 5405   0.033   4.415  62.990  1.3009 -0.0805 -2.0421
  318C4H9N  HC5 5406  20.473   4.273  63.003  0.5150 -1.6232 -0.1333
  319C4H9N   O1 5407   0.187   3.925  62.023 -0.2612 -0.7546 -0.1151
  319C4H9N  OH1 5408   0.430   3.922  61.663  0.2261 -0.2283  0.3653
  319C4H9N  HO1 5409   0.424   3.871  61.582  1.1488  1.7291 -0.9897
  319C4H9N   O2 5410   0.393   3.891  62.087  0.0931  0.3404 -0.0751
  319C4H9N  N41 5411   0.484   4.052  61.897 -0.3452 -0.4304 -0.2904
  319C4H9N   H1 5412   0.553   3.980  61.921 -0.5632 -0.6369 -0.2834
  319C4H9N   H2 5413   0.484   4.133  61.962 -1.7378 -0.8875  0.3004
  319C4H9N   H3 5414   0.509   4.100  61.809 -1.8182  0.0756 -0.4489
  319C4H9N  CT1 5415   0.354   3.980  61.879 -0.6641  0.1166  0.3542
  319C4H9N  HC1 5416   0.279   4.049  61.839 -1.9929 -0.5365  1.6655
  319C4H9N   C1 5417   0.308   3.922  62.001 -0.2825  0.3033  0.2750
  319C4H9N  CT2 5418   0.370   3.867  61.777 -0.6587  0.2114 -0.1112
  319C4H9N  HC2 5419   0.447   3.795  61.805 -0.9739 -0.3058 -0.5672
  319C4H9N  CT3 5420   0.243   3.798  61.732  0.0901 -0.1870 -0.1626
  319C4H9N  HC3 5421   0.200   3.746  61.818  0.9262  0.8532  0.9183
  319C4H9N  HC4 5422   0.275   3.725  61.658  0.9279 -0.6079  0.6093
  319C4H9N  HC5 5423   0.170   3.872  61.699  0.7698  1.0080  0.9572
  320C4H9N   O1 5424   0.598   4.587  62.691 -0.1044  0.4665  0.0578
  320C4H9N  OH1 5425   0.364   4.556  62.334  0.3055 -0.1041 -0.2704
  320C4H9N  HO1 5426   0.377   4.611  62.256  1.7371 -0.4214 -0.2683
  320C4H9N   O2 5427   0.403   4.632  62.758 -0.1979 -0.2492  0.1763
  320C4H9N  N41 5428   0.295   4.434  62.574 -0.1367  0.7427 -0.0755
  320C4H9N   H1 5429   0.231   4.501  62.621 -0.0023  0.9419 -0.1723
  320C4H9N   H2 5430   0.322   4.359  62.640 -2.1090 -0.2146 -0.3111
  320C4H9N   H3 5431   0.258   4.391  62.488  1.0938 -1.9610  0.6947
  320C4H9N  CT1 5432   0.421   4.520  62.548 -0.4040  0.7437  0.2463
  320C4H9N  HC1 5433   0.499   4.455  62.507 -0.5671  0.4739  0.3643
  320C4H9N   C1 5434   0.479   4.584  62.671  0.1496  0.1949 -0.1317
  320C4H9N  CT2 5435   0.404   4.628  62.449  0.1185 -0.0343  0.0315
  320C4H9N  HC2 5436   0.333   4.702  62.485  0.2279  0.3949 -0.6208
  320C4H9N  CT3 5437   0.532   4.699  62.408 -0.0766  0.0828  0.1575
  320C4H9N  HC3 5438   0.516   4.798  62.366 -1.0746  0.2019  0.7982
  320C4H9N  HC4 5439   0.585   4.636  62.336 -0.8990  3.1148 -3.2518
  320C4H9N  HC5 5440   0.604   4.713  62.488 -0.8766 -0.2004  0.9374
  321C4H9N   O1 5441   0.339   4.277  63.340 -0.5818  0.5780  0.2734
  321C4H9N  OH1 5442   0.098   4.306  63.709  0.2947 -0.2566 -0.2982
  321C4H9N  HO1 5443   0.104   4.244  63.782 -0.9178 -1.5279 -1.2319
  321C4H9N   O2 5444   0.141   4.279  63.262 -0.7577  0.2156 -0.4079
  321C4H9N  N41 5445   0.040   4.429  63.470 -0.1645 -0.1903 -0.2593
  321C4H9N   H1 5446  20.526   4.374  63.425 -0.4164  0.0368 -0.1340
  321C4H9N   H2 5447   0.060   4.511  63.410  2.8820  1.0800  2.2953
  321C4H9N   H3 5448   0.017   4.470  63.562  0.9507  0.6994 -0.3602
  321C4H9N  CT1 5449   0.165   4.351  63.485  0.0877 -0.2626 -0.1683
  321C4H9N  HC1 5450   0.234   4.429  63.520  2.7756 -1.4151 -2.7081
  321C4H9N   C1 5451   0.220   4.289  63.354  0.3919  0.4258 -0.1251
  321C4H9N  CT2 5452   0.150   4.245  63.591 -0.1214  1.0809  0.4497
  321C4H9N  HC2 5453   0.069   4.179  63.559 -0.1967  1.2237  0.3415
  321C4H9N  CT3 5454   0.280   4.170  63.632 -1.3820 -1.6046  0.5131
  321C4H9N  HC3 5455   0.351   4.140  63.555 -2.5042 -0.6998 -0.8998
  321C4H9N  HC4 5456   0.263   4.075  63.682 -0.7157 -1.4326  1.0898
  321C4H9N  HC5 5457   0.335   4.240  63.695 -1.2839 -0.9748 -0.2508
  322C4H9N   O1 5458  20.477   4.209  64.029 -0.2366 -0.3866 -0.6134
  322C4H9N  OH1 5459   0.150   4.174  64.377 -0.8498 -0.0573 -0.0243
  322C4H9N  HO1 5460   0.152   4.239  64.447 -0.8187  0.8399 -0.8426
  322C4H9N   O2 5461   0.119   4.207  63.952 -0.3056 -0.0120  0.5250
  322C4H9N  N41 5462   0.226   4.051  64.157  0.7063 -0.3916  0.3062
  322C4H9N   H1 5463   0.295   4.114  64.113 -0.5380  1.4800  0.9718
  322C4H9N   H2 5464   0.217   3.967  64.098  0.7218  1.2316 -2.1388
  322C4H9N   H3 5465   0.259   4.027  64.252 -1.5138 -1.5073  0.8273
  322C4H9N  CT1 5466   0.088   4.119  64.166  0.1877  0.1033 -0.1199
  322C4H9N  HC1 5467   0.016   4.050  64.208 -0.0676  1.4728  1.7412
  322C4H9N   C1 5468   0.037   4.175  64.036  0.8858  0.4935 -0.6798
  322C4H9N  CT2 5469   0.098   4.235  64.265 -1.2461  0.4055  0.9385
  322C4H9N  HC2 5470   0.166   4.310  64.226  1.3648 -2.5471 -0.4498
  322C4H9N  CT3 5471  20.530   4.304  64.314 -0.9918 -0.3154 -0.2750
  322C4H9N  HC3 5472  20.448   4.232  64.325 -0.9386 -0.4941 -1.0604
  322C4H9N  HC4 5473  20.498   4.389  64.254 -0.5725  0.1440  0.1505
  322C4H9N  HC5 5474  20.543   4.358  64.408 -0.3725 -0.9567  0.0183
  323C4H9N   O1 5475   0.158   3.932  63.363 -0.5830  0.1481  0.1386
  323C4H9N  OH1 5476   0.422   3.935  63.019  0.0906  0.4243 -0.5418
  323C4H9N  HO1 5477   0.416   3.879  62.941 -0.3210  0.2305 -0.3737
  323C4H9N   O2 5478   0.353   3.886  63.436 -1.0002 -0.0135 -0.0628
  323C4H9N  N41 5479   0.479   4.063  63.259  0.4438  0.0033  0.7609
  323C4H9N   H1 5480   0.550   4.009  63.310  0.4927 -0.5811  0.0743
  323C4H9N   H2 5481   0.451   4.146  63.315 -1.4836 -1.5677  2.2120
  323C4H9N   H3 5482   0.528   4.097  63.175 -1.2279 -0.5490 -0.4475
  323C4H9N  CT1 5483   0.345   3.991  63.226  0.0773 -0.7380  0.5945
  323C4H9N  HC1 5484   0.281   4.068  63.183  1.8934 -0.3031 -1.4089
  323C4H9N   C1 5485   0.280   3.934  63.351 -0.0995  0.4453  0.6240
  323C4H9N  CT2 5486   0.355   3.876  63.129 -0.3576 -0.5328 -0.5635
  323C4H9N  HC2 5487   0.425   3.798  63.159 -0.8444 -0.2496  1.4068
  323C4H9N  CT3 5488   0.230   3.814  63.078  0.2090 -0.1755  0.3180
  323C4H9N  HC3 5489   0.168   3.896  63.043 -2.0716 -1.3942  1.4463
  323C4H9N  HC4 5490   0.178   3.753  63.152 -2.3284 -1.3415 -2.3014
  323C4H9N  HC5 5491   0.248   3.764  62.982  1.3257  1.0066 -0.0985
  324C4H9N   O1 5492   0.602   4.586  64.046  0.0484 -0.3481 -0.2774
  324C4H9N  OH1 5493   0.373   4.567  63.685 -0.0516 -0.5609  0.1932
  324C4H9N  HO1 5494   0.366   4.626  63.609  2.2262  1.5672  1.5526
  324C4H9N   O2 5495   0.412   4.636  64.112  0.8073  0.0637 -0.9017
  324C4H9N  N41 5496   0.304   4.444  63.910  0.1652  0.0743 -0.5497
  324C4H9N   H1 5497   0.228   4.503  63.948 -0.2954  1.0522 -2.9279
  324C4H9N   H2 5498   0.308   4.364  63.976 -0.9368  0.8179  0.4567
  324C4H9N   H3 5499   0.281   4.418  63.813  3.0589 -1.1046 -0.9713
  324C4H9N  CT1 5500   0.434   4.519  63.904  0.3625  0.0243 -0.0923
  324C4H9N  HC1 5501   0.508   4.446  63.872  0.2295  0.0681 -0.5048
  324C4H9N   C1 5502   0.483   4.573  64.038 -0.1110  0.0123  0.1355
  324C4H9N  CT2 5503   0.414   4.636  63.800  0.3891  0.2151  0.3737
  324C4H9N  HC2 5504   0.334   4.698  63.839  0.9871  1.1224  0.1688
  324C4H9N  CT3 5505   0.545   4.704  63.753 -0.0365 -0.5852 -0.1448
  324C4H9N  HC3 5506   0.527   4.799  63.702  2.0671 -1.1208 -1.9501
  324C4H9N  HC4 5507   0.594   4.636  63.683  0.7620  0.1682 -0.3190
  324C4H9N  HC5 5508   0.609   4.733  63.836 -1.4241 -0.5117  0.9287
  325C4H9N   O1 5509   0.325   4.299  64.707  1.0192  0.0591  0.0260
  325C4H9N  OH1 5510   0.102   4.334  65.065  1.3442 -0.1045  0.2945
  325C4H9N  HO1 5511   0.102   4.269  65.135 -1.4616  0.7013  1.1230
  325C4H9N   O2 5512   0.120   4.279  64.625 -0.4204 -0.3149 -0.2320
  325C4H9N  N41 5513   0.035   4.464  64.825  0.6998  0.8836 -0.0822
  325C4H9N   H1 5514  20.526   4.404  64.776  2.2726 -1.6429  0.7043
  325C4H9N   H2 5515   0.064   4.547  64.772  0.2589 -0.3169 -2.2393
  325C4H9N   H3 5516  20.547   4.491  64.913 -0.8091 -1.7888 -0.0226
  325C4H9N  CT1 5517   0.155   4.372  64.844  0.1019 -0.6449  0.1724
  325C4H9N  HC1 5518   0.230   4.441  64.881 -1.6498  1.1396  0.4868
  325C4H9N   C1 5519   0.201   4.304  64.716 -0.2603  0.1696  0.3079
  325C4H9N  CT2 5520   0.152   4.264  64.953 -0.5413 -0.1311 -0.4034
  325C4H9N  HC2 5521   0.074   4.195  64.921 -0.6456  0.1602 -0.7772
  325C4H9N  CT3 5522   0.282   4.202  65.011 -1.0313 -0.1537 -0.4706
  325C4H9N  HC3 5523   0.330   4.126  64.949 -2.5438 -2.5142  1.2063
  325C4H9N  HC4 5524   0.264   4.168  65.112 -0.9080 -1.4216 -0.8728
  325C4H9N  HC5 5525   0.355   4.281  65.030  1.1455 -2.5652  1.4694
  326C4H9N   O1 5526  20.469   4.214  65.408  0.1392  0.0677 -0.1875
  326C4H9N  OH1 5527   0.141   4.171  65.744  0.3694  0.1683  0.2561
  326C4H9N  HO1 5528   0.160   4.227  65.820  3.8286  0.6211 -0.8517
  326C4H9N   O2 5529   0.101   4.218  65.311 -0.4503  0.0219 -0.1442
  326C4H9N  N41 5530   0.221   4.069  65.513 -0.7096  0.6536  0.9565
  326C4H9N   H1 5531   0.293   4.130  65.471 -0.0143 -1.6532 -1.3295
  326C4H9N   H2 5532   0.220   3.985  65.453  0.2517  1.7681 -0.6408
  326C4H9N   H3 5533   0.243   4.037  65.609  0.1844 -0.1410  0.5171
  326C4H9N  CT1 5534   0.088   4.137  65.528 -0.1667  0.0001  0.2819
  326C4H9N  HC1 5535   0.026   4.055  65.564  0.1601 -0.0621  0.7032
  326C4H9N   C1 5536   0.028   4.192  65.406  0.0715  0.3142 -0.7804
  326C4H9N  CT2 5537   0.099   4.251  65.636 -0.5764  0.6461 -0.2936
  326C4H9N  HC2 5538   0.168   4.333  65.614  1.3365 -0.3432  1.7845
  326C4H9N  CT3 5539  20.529   4.313  65.676  0.3050 -0.1569 -0.7864
  326C4H9N  HC3 5540  20.552   4.398  65.741  0.7412 -0.5906 -0.3786
  326C4H9N  HC4 5541  20.459   4.239  65.713  1.4202 -0.6173  0.4628
  326C4H9N  HC5 5542  20.487   4.364  65.589 -1.6350  0.2108  0.3329
  327C4H9N   O1 5543   0.186   3.894  64.731  0.1777 -0.2348  0.2423
  327C4H9N  OH1 5544   0.412   3.962  64.374  0.9088  0.7916  0.0664
  327C4H9N  HO1 5545   0.415   3.903  64.299 -0.2484  1.4146 -0.4789
  327C4H9N   O2 5546   0.386   3.916  64.806  0.7555 -0.0453 -0.2164
  327C4H9N  N41 5547   0.484   4.057  64.601  0.2023  0.2258  0.0585
  327C4H9N   H1 5548   0.556   3.991  64.633  1.2585  0.2556 -2.1761
  327C4H9N   H2 5549   0.482   4.133  64.671 -1.4858  1.2249 -1.0520
  327C4H9N   H3 5550   0.507   4.099  64.510  1.6368  1.4955  0.9681
  327C4H9N  CT1 5551   0.344   3.985  64.587 -0.2761 -0.5581 -0.0004
  327C4H9N  HC1 5552   0.276   4.063  64.553 -1.1281 -0.0437  2.8060
  327C4H9N   C1 5553   0.303   3.929  64.715 -0.8792 -0.7367  0.1812
  327C4H9N  CT2 5554   0.358   3.883  64.477  0.9166 -0.2595  0.9465
  327C4H9N  HC2 5555   0.430   3.806  64.505  1.9724  0.9652  1.7064
  327C4H9N  CT3 5556   0.233   3.814  64.425  0.2962  0.0384 -0.1263
  327C4H9N  HC3 5557   0.185   3.766  64.510 -0.9480 -1.6762 -1.7495
  327C4H9N  HC4 5558   0.262   3.733  64.358 -0.7369  0.9562 -1.7029
  327C4H9N  HC5 5559   0.166   3.884  64.376 -1.0542 -1.8003 -0.9716
  328C4H9N   O1 5560   0.604   4.604  65.419  0.5724  0.1776  0.7324
  328C4H9N  OH1 5561   0.365   4.578  65.057 -0.6176  0.3300 -0.0639
  328C4H9N  HO1 5562   0.352   4.647  64.992  1.2431  0.6737 -0.0753
  328C4H9N   O2 5563   0.404   4.614  65.484 -0.8118  0.3687 -0.1177
  328C4H9N  N41 5564   0.306   4.456  65.291  0.1845  0.0851 -0.5791
  328C4H9N   H1 5565   0.233   4.518  65.330 -0.2376  0.2424 -1.5938
  328C4H9N   H2 5566   0.322   4.373  65.351  0.8468 -1.4163 -2.8027
  328C4H9N   H3 5567   0.266   4.421  65.202 -0.2170  0.6412 -0.6314
  328C4H9N  CT1 5568   0.432   4.536  65.264  0.5806  0.4589 -0.1947
  328C4H9N  HC1 5569   0.501   4.467  65.217 -0.7605 -0.3537 -0.9966
  328C4H9N   C1 5570   0.485   4.593  65.394  0.9197 -0.0488  0.4312
  328C4H9N  CT2 5571   0.408   4.646  65.175  0.5615  0.7351 -0.2781
  328C4H9N  HC2 5572   0.328   4.707  65.217  1.0307  1.2204 -0.0767
  328C4H9N  CT3 5573   0.529   4.730  65.133 -0.1193  0.5481  0.3065
  328C4H9N  HC3 5574   0.601   4.661  65.089  0.1559  1.1454 -0.1753
  328C4H9N  HC4 5575   0.573   4.780  65.219 -0.4041  0.7109  0.3553
  328C4H9N  HC5 5576   0.494   4.795  65.053 -0.7456  0.7785  0.7632
  329C4H9N   O1 5577   0.343   4.294  66.086 -0.1121  1.0019  0.5009
  329C4H9N  OH1 5578   0.121   4.324  66.452 -0.2620  0.4927 -0.3048
  329C4H9N  HO1 5579   0.139   4.271  66.530 -0.2807  1.4454  0.3541
  329C4H9N   O2 5580   0.139   4.267  66.021  0.3663 -0.5518 -0.5631
  329C4H9N  N41 5581   0.043   4.446  66.204  0.2860  0.1259 -0.3260
  329C4H9N   H1 5582  20.527   4.390  66.162  1.2511  0.4796 -2.6187
  329C4H9N   H2 5583   0.056   4.527  66.141  1.5191 -1.0324 -1.6072
  329C4H9N   H3 5584   0.017   4.487  66.295  0.6444 -1.6432  0.5752
  329C4H9N  CT1 5585   0.170   4.361  66.231 -0.8599  0.2066 -0.1097
  329C4H9N  HC1 5586   0.241   4.436  66.266 -1.0561  0.4614 -0.2598
  329C4H9N   C1 5587   0.220   4.293  66.103  0.3102  0.6868  0.4496
  329C4H9N  CT2 5588   0.156   4.257  66.335 -0.2760  0.5043  0.2699
  329C4H9N  HC2 5589   0.081   4.179  66.318  0.3288 -0.7519  3.0049
  329C4H9N  CT3 5590   0.282   4.180  66.363  0.5717 -0.2385 -0.6171
  329C4H9N  HC3 5591   0.293   4.102  66.288  1.9040  1.5017 -2.2803
  329C4H9N  HC4 5592   0.266   4.127  66.456 -0.8781  2.1588  0.5669
  329C4H9N  HC5 5593   0.369   4.241  66.386  0.6329 -1.4105  2.4131
  330C4H9N   O1 5594  20.476   4.216  66.767  0.0893 -0.2216  0.2640
  330C4H9N  OH1 5595   0.152   4.186  67.122 -0.4868  0.2964 -0.3411
  330C4H9N  HO1 5596   0.132   4.245  67.195  2.6550 -0.6422  1.3714
  330C4H9N   O2 5597   0.109   4.208  66.684  0.0946 -0.1845  0.2391
  330C4H9N  N41 5598   0.225   4.073  66.890  0.2479 -0.9340  0.5007
  330C4H9N   H1 5599   0.284   4.141  66.839 -2.3061  2.2955  1.7116
  330C4H9N   H2 5600   0.236   3.993  66.825  2.8116  0.3194 -0.6830
  330C4H9N   H3 5601   0.257   4.030  66.978 -0.0797 -2.5494 -0.1363
  330C4H9N  CT1 5602   0.084   4.131  66.908 -0.1877 -0.3266  0.1187
  330C4H9N  HC1 5603   0.025   4.047  66.942 -2.0790  2.0749  2.9781
  330C4H9N   C1 5604   0.029   4.171  66.772  0.5862 -0.8071 -0.2690
  330C4H9N  CT2 5605   0.100   4.248  67.011 -0.3131  0.7014  0.6608
  330C4H9N  HC2 5606   0.168   4.325  66.974  1.1198  0.2539  2.2812
  330C4H9N  CT3 5607  20.527   4.296  67.063  0.0433 -0.0355 -0.2241
  330C4H9N  HC3 5608  20.542   4.364  67.147  2.1684  1.6304 -1.9036
  330C4H9N  HC4 5609  20.463   4.208  67.077 -0.6235  0.3342 -0.9209
  330C4H9N  HC5 5610  20.479   4.363  66.993  0.0065 -0.8528 -0.9913
  331C4H9N   O1 5611   0.179   3.891  66.086  0.2881  0.0320 -0.1027
  331C4H9N  OH1 5612   0.397   3.943  65.730  0.4996 -0.2980  0.4376
  331C4H9N  HO1 5613   0.408   3.875  65.662  0.2852 -0.3560  0.4697
  331C4H9N   O2 5614   0.380   3.859  66.149  0.3462 -0.0997  0.8542
  331C4H9N  N41 5615   0.480   4.052  65.961  0.4838 -1.0345  0.1539
  331C4H9N   H1 5616   0.562   3.997  65.992  0.1459 -1.2623  0.6516
  331C4H9N   H2 5617   0.469   4.136  66.020 -0.0212 -1.7702  1.1224
  331C4H9N   H3 5618   0.519   4.098  65.877 -0.6332  0.2927  0.3621
  331C4H9N  CT1 5619   0.348   3.977  65.951  0.4236 -0.0525  0.4075
  331C4H9N  HC1 5620   0.272   4.048  65.920  1.1471 -0.2785 -1.9949
  331C4H9N   C1 5621   0.298   3.909  66.071  0.9161  0.4361  0.2542
  331C4H9N  CT2 5622   0.360   3.870  65.842  0.1709 -0.5130  0.0880
  331C4H9N  HC2 5623   0.435   3.794  65.862 -0.1394 -0.9609 -0.4313
  331C4H9N  CT3 5624   0.235   3.784  65.796  0.0951 -0.7293 -0.2183
  331C4H9N  HC3 5625   0.152   3.851  65.770 -0.3572 -2.3650 -3.2053
  331C4H9N  HC4 5626   0.214   3.716  65.878 -0.9104  0.6513  0.6908
  331C4H9N  HC5 5627   0.258   3.725  65.707  0.4170  2.0523 -2.0507
  332C4H9N   O1 5628   0.610   4.582  66.767  0.3843  0.0496 -0.1273
  332C4H9N  OH1 5629   0.357   4.566  66.432 -0.2135 -0.5217  0.4863
  332C4H9N  HO1 5630   0.330   4.627  66.363  1.7210 -0.3278 -0.1301
  332C4H9N   O2 5631   0.423   4.622  66.862  0.0706  0.6764 -0.1179
  332C4H9N  N41 5632   0.281   4.456  66.683  0.9888  0.2758 -0.2716
  332C4H9N   H1 5633   0.229   4.519  66.746  0.6638 -0.8464  0.5976
  332C4H9N   H2 5634   0.294   4.370  66.739 -0.5146  0.3190  0.1638
  332C4H9N   H3 5635   0.224   4.425  66.603  0.1025  1.1298  0.0141
  332C4H9N  CT1 5636   0.416   4.525  66.646  0.1124 -0.6017 -0.2559
  332C4H9N  HC1 5637   0.482   4.448  66.605  3.0951  1.8401 -0.1749
  332C4H9N   C1 5638   0.488   4.583  66.767  0.3687 -0.3722 -0.9022
  332C4H9N  CT2 5639   0.403   4.635  66.545  0.9902  1.0612 -0.3127
  332C4H9N  HC2 5640   0.337   4.719  66.565  0.0666  0.6985 -1.8131
  332C4H9N  CT3 5641   0.538   4.693  66.490 -0.3523  0.4448  0.2865
  332C4H9N  HC3 5642   0.603   4.607  66.472 -1.9034 -1.0594  1.6392
  332C4H9N  HC4 5643   0.582   4.742  66.577 -0.1913  0.6708  0.0710
  332C4H9N  HC5 5644   0.524   4.753  66.400  3.5485 -0.5889 -1.1096
  333C4H9N   O1 5645   0.341   4.311  67.456 -0.3514  0.6190  0.3922
  333C4H9N  OH1 5646   0.107   4.318  67.807 -0.2295 -0.1244 -0.1662
  333C4H9N  HO1 5647   0.099   4.261  67.884 -1.6839 -0.7379 -0.7294
  333C4H9N   O2 5648   0.132   4.290  67.377 -0.0082 -0.1842 -0.0088
  333C4H9N  N41 5649   0.034   4.442  67.582 -0.0451 -0.1219  0.2664
  333C4H9N   H1 5650  20.520   4.382  67.540 -0.2037 -0.0550  0.4582
  333C4H9N   H2 5651   0.044   4.521  67.516 -0.1874  0.3854  0.8437
  333C4H9N   H3 5652   0.005   4.480  67.673  0.2778 -0.4159  0.4885
  333C4H9N  CT1 5653   0.167   4.369  67.592  0.0373  0.2268  0.1995
  333C4H9N  HC1 5654   0.242   4.441  67.621  1.0033 -0.6117 -0.1826
  333C4H9N   C1 5655   0.216   4.326  67.460 -0.8120 -0.0733 -0.3436
  333C4H9N  CT2 5656   0.148   4.254  67.689  0.3040 -0.0332  0.4433
  333C4H9N  HC2 5657   0.069   4.187  67.656 -0.7227  0.4794  1.7821
  333C4H9N  CT3 5658   0.273   4.180  67.730  0.4187  0.3399  0.2148
  333C4H9N  HC3 5659   0.341   4.258  67.764 -1.4843  2.0728  0.1708
  333C4H9N  HC4 5660   0.321   4.128  67.647  1.0114 -0.0418  0.8047
  333C4H9N  HC5 5661   0.251   4.110  67.811 -2.4718 -2.1656 -2.5928
  334C4H9N   O1 5662  20.448   4.245  68.177  0.2394  0.2958  0.6227
  334C4H9N  OH1 5663   0.213   4.178  68.458 -0.1601 -0.2144  0.0669
  334C4H9N  HO1 5664   0.209   4.232  68.537 -2.7742  0.2656 -0.3548
  334C4H9N   O2 5665   0.058   4.192  68.042 -0.1959 -0.4897 -0.1879
  334C4H9N  N41 5666   0.184   4.038  68.239 -0.1838  0.7626 -0.0532
  334C4H9N   H1 5667   0.261   4.076  68.183  0.3272 -1.0251 -0.6055
  334C4H9N   H2 5668   0.158   3.956  68.182 -1.7461  1.5864 -0.5593
  334C4H9N   H3 5669   0.235   4.007  68.323  0.4607  0.4042 -0.5809
  334C4H9N  CT1 5670   0.080   4.143  68.274 -0.8724 -0.4689 -0.4198
  334C4H9N  HC1 5671   0.016   4.085  68.341 -0.4525  0.2407  0.6051
  334C4H9N   C1 5672   0.009   4.196  68.155 -0.0390 -0.0247  0.7246
  334C4H9N  CT2 5673   0.155   4.250  68.354  0.7959  0.2021 -0.0818
  334C4H9N  HC2 5674   0.229   4.304  68.294 -0.2226  1.2390 -0.4260
  334C4H9N  CT3 5675   0.064   4.345  68.425 -0.6793  0.6444 -0.5761
  334C4H9N  HC3 5676  20.540   4.309  68.485 -1.1778 -0.0896 -1.6740
  334C4H9N  HC4 5677   0.018   4.407  68.349  1.0349  1.5758 -0.8801
  334C4H9N  HC5 5678   0.124   4.420  68.475 -0.7690 -0.9018  1.9278
  335C4H9N   O1 5679   0.185   3.900  67.486  0.2655  0.0668  0.8343
  335C4H9N  OH1 5680   0.392   3.975  67.111 -0.4183 -0.2499 -0.3321
  335C4H9N  HO1 5681   0.397   3.915  67.037  3.9874 -0.6815  0.1793
  335C4H9N   O2 5682   0.393   3.896  67.541  0.2174  0.2752 -0.5388
  335C4H9N  N41 5683   0.459   4.069  67.352 -0.4966  0.6344 -0.1302
  335C4H9N   H1 5684   0.535   4.007  67.385 -3.1893 -0.6712  4.0142
  335C4H9N   H2 5685   0.450   4.144  67.423  1.0570  0.4501  0.2859
  335C4H9N   H3 5686   0.489   4.116  67.265  1.1992 -0.9533 -0.4488
  335C4H9N  CT1 5687   0.334   3.986  67.331  0.1279  0.9510  0.5195
  335C4H9N  HC1 5688   0.253   4.053  67.301  0.3458  2.0786  2.3902
  335C4H9N   C1 5689   0.302   3.909  67.456 -0.3544  0.0899 -0.5457
  335C4H9N  CT2 5690   0.357   3.885  67.212  0.5824 -0.2752 -0.6964
  335C4H9N  HC2 5691   0.441   3.816  67.224  0.7814 -0.1476 -1.3267
  335C4H9N  CT3 5692   0.237   3.803  67.158 -0.2039 -0.0653 -0.6209
  335C4H9N  HC3 5693   0.258   3.735  67.075  1.1081 -0.8047  0.2865
  335C4H9N  HC4 5694   0.159   3.866  67.115  0.3863 -0.6032 -2.5712
  335C4H9N  HC5 5695   0.191   3.752  67.242 -0.8120  0.0654 -0.8772
  336C4H9N   O1 5696   0.581   4.601  68.161 -0.2945 -0.7441  0.6166
  336C4H9N  OH1 5697   0.378   4.550  67.792  0.1946  0.0381 -0.3716
  336C4H9N  HO1 5698   0.360   4.612  67.721 -1.2747  2.0636  1.6735
  336C4H9N   O2 5699   0.376   4.615  68.232 -0.4721  0.2762 -0.9910
  336C4H9N  N41 5700   0.301   4.424  68.034 -0.3498  0.3183 -0.0065
  336C4H9N   H1 5701   0.227   4.485  68.073 -1.3967  1.5655 -3.6557
  336C4H9N   H2 5702   0.310   4.344  68.098 -1.0094 -0.1499 -0.4948
  336C4H9N   H3 5703   0.282   4.380  67.942 -0.2019  2.7588 -1.2540
  336C4H9N  CT1 5704   0.423   4.515  68.017  0.2788  0.3780 -0.2779
  336C4H9N  HC1 5705   0.508   4.457  67.981 -1.5076 -0.8926 -2.6502
  336C4H9N   C1 5706   0.459   4.586  68.145  0.0341 -0.0687  0.3345
  336C4H9N  CT2 5707   0.399   4.620  67.905  0.4659 -0.2634 -0.6995
  336C4H9N  HC2 5708   0.313   4.684  67.926  1.1869  0.4331  0.2262
  336C4H9N  CT3 5709   0.522   4.712  67.879 -0.0062  0.4258  0.7179
  336C4H9N  HC3 5710   0.507   4.774  67.791 -1.5525 -0.6423  0.2070
  336C4H9N  HC4 5711   0.613   4.656  67.862 -1.0265 -1.6878  2.0555
  336C4H9N  HC5 5712   0.535   4.784  67.960  1.4541  0.5460  0.3932
  337C4H9N   O1 5713   0.318   5.080  49.684 -0.4707  0.1268  0.2229
  337C4H9N  OH1 5714   0.099   5.083  50.057 -0.0146  0.2915  0.5391
  337C4H9N  HO1 5715   0.108   5.016  50.126  0.6546 -0.3805 -0.1860
  337C4H9N   O2 5716   0.118   5.023  49.649  0.3114 -0.1943 -0.0056
  337C4H9N  N41 5717   0.023   5.221  49.829  0.5951 -0.2319  0.2327
  337C4H9N   H1 5718  20.512   5.166  49.777 -0.1650  1.5191 -0.6102
  337C4H9N   H2 5719   0.045   5.307  49.776 -0.3022 -0.0127  0.2016
  337C4H9N   H3 5720  20.541   5.256  49.917  2.3941  0.6657  0.7576
  337C4H9N  CT1 5721   0.149   5.147  49.840  0.2742  0.9346  0.1492
  337C4H9N  HC1 5722   0.220   5.220  49.879  0.8992  1.3722 -1.7522
  337C4H9N   C1 5723   0.199   5.092  49.709  0.4990  0.2799  0.3463
  337C4H9N  CT2 5724   0.137   5.025  49.939  0.0546 -0.2749  0.0168
  337C4H9N  HC2 5725   0.054   4.967  49.899 -0.9900  0.4132  1.1632
  337C4H9N  CT3 5726   0.262   4.945  49.973  0.4222 -0.0563  0.2072
  337C4H9N  HC3 5727   0.298   4.919  49.874 -3.8169 -0.7224 -1.2695
  337C4H9N  HC4 5728   0.236   4.850  50.021 -1.5663  0.9697  1.2468
  337C4H9N  HC5 5729   0.331   5.005  50.032 -0.6061  1.8266 -0.4592
  338C4H9N   O1 5730  20.467   4.999  50.416  0.6956  0.0325 -0.2159
  338C4H9N  OH1 5731   0.163   4.941  50.735 -0.3040  0.7141 -0.0160
  338C4H9N  HO1 5732   0.154   4.997  50.812  0.4660  0.0580  0.5692
  338C4H9N   O2 5733   0.100   5.014  50.318 -0.0924 -0.9979 -0.4213
  338C4H9N  N41 5734   0.215   4.830  50.500 -0.5320 -0.1376  0.4378
  338C4H9N   H1 5735   0.288   4.894  50.463  0.6975 -2.3573 -1.0877
  338C4H9N   H2 5736   0.204   4.754  50.432  0.1378 -0.4979  0.7248
  338C4H9N   H3 5737   0.237   4.791  50.594  0.8740  0.1577  0.2570
  338C4H9N  CT1 5738   0.091   4.907  50.528 -0.9038  0.1315  0.2823
  338C4H9N  HC1 5739   0.008   4.843  50.556 -1.6215  1.2384  0.6887
  338C4H9N   C1 5740   0.027   4.973  50.414 -0.2980 -0.8836 -0.0811
  338C4H9N  CT2 5741   0.113   5.015  50.634  0.2083  0.0334  0.3178
  338C4H9N  HC2 5742   0.185   5.089  50.598  1.6039 -1.5050 -0.0952
  338C4H9N  CT3 5743  20.555   5.086  50.697  0.1974  0.6595 -0.0598
  338C4H9N  HC3 5744   0.034   5.153  50.773  0.3660 -1.7008  2.0141
  338C4H9N  HC4 5745  20.492   5.004  50.731  0.7307  0.1837 -0.2156
  338C4H9N  HC5 5746  20.498   5.133  50.617  0.6598  0.5839 -0.4289
  339C4H9N   O1 5747   0.162   4.702  49.707 -0.3406 -0.3176 -0.0565
  339C4H9N  OH1 5748   0.450   4.690  49.379 -0.0417  1.0110  0.0800
  339C4H9N  HO1 5749   0.456   4.614  49.320 -0.3097  0.2256  1.0334
  339C4H9N   O2 5750   0.343   4.701  49.804  0.0563  0.0006 -0.2338
  339C4H9N  N41 5751   0.470   4.853  49.604 -0.3414  0.2147 -0.5749
  339C4H9N   H1 5752   0.549   4.803  49.649  0.7150  0.0833 -2.5527
  339C4H9N   H2 5753   0.452   4.942  49.653 -2.7407 -1.1404  1.1396
  339C4H9N   H3 5754   0.515   4.882  49.516 -0.0054  0.7933 -0.2148
  339C4H9N  CT1 5755   0.349   4.774  49.577 -0.4265  0.3800  0.7577
  339C4H9N  HC1 5756   0.273   4.828  49.520  1.0744  1.3816 -0.3397
  339C4H9N   C1 5757   0.279   4.729  49.705 -0.2024 -0.7204 -0.3394
  339C4H9N  CT2 5758   0.392   4.648  49.502  0.7188  0.2041 -0.2057
  339C4H9N  HC2 5759   0.473   4.605  49.561 -0.3820 -0.6874  0.6816
  339C4H9N  CT3 5760   0.293   4.541  49.452  0.1776  0.6676  0.5189
  339C4H9N  HC3 5761   0.341   4.463  49.393 -3.9482 -2.1067  0.6539
  339C4H9N  HC4 5762   0.223   4.587  49.382  0.5943  0.5287  0.0059
  339C4H9N  HC5 5763   0.234   4.498  49.532 -2.7736  1.0445 -1.3303
  340C4H9N   O1 5764   0.600   5.387  50.377 -0.0303  0.2130 -0.1522
  340C4H9N  OH1 5765   0.335   5.349  50.051 -0.3490 -0.3623  0.1007
  340C4H9N  HO1 5766   0.334   5.401  49.971 -1.7750  0.0521  0.3677
  340C4H9N   O2 5767   0.398   5.390  50.474  0.3966  0.2306  0.2796
  340C4H9N  N41 5768   0.290   5.230  50.283  0.7366 -0.0405  0.5025
  340C4H9N   H1 5769   0.211   5.290  50.311 -0.9657 -1.8184 -0.3843
  340C4H9N   H2 5770   0.297   5.144  50.340  1.1269 -0.7474 -0.5946
  340C4H9N   H3 5771   0.252   5.198  50.193  0.4649 -0.4506  0.7611
  340C4H9N  CT1 5772   0.419   5.307  50.259  0.5949  0.1508 -0.5437
  340C4H9N  HC1 5773   0.495   5.243  50.215  3.1552  2.2492  0.6160
  340C4H9N   C1 5774   0.473   5.381  50.375 -0.2490  0.0489 -0.1878
  340C4H9N  CT2 5775   0.396   5.416  50.154  0.3304  0.0926 -0.4649
  340C4H9N  HC2 5776   0.328   5.497  50.183 -1.3277 -1.2295 -0.6137
  340C4H9N  CT3 5777   0.524   5.489  50.092  0.9964  0.8036 -0.1802
  340C4H9N  HC3 5778   0.504   5.518  49.989  0.7762  2.4825  0.3161
  340C4H9N  HC4 5779   0.604   5.415  50.095  0.0549 -0.2287 -0.2846
  340C4H9N  HC5 5780   0.537   5.574  50.159  1.0316  0.9272 -0.3397
  341C4H9N   O1 5781   0.359   5.069  51.066 -0.2389  0.2013  0.0332
  341C4H9N  OH1 5782   0.096   5.095  51.420  1.0084 -0.1441  0.4142
  341C4H9N  HO1 5783   0.087   5.025  51.486 -3.3408  0.1463  0.3190
  341C4H9N   O2 5784   0.155   5.044  50.989  0.0981 -0.5932  0.0637
  341C4H9N  N41 5785   0.046   5.214  51.165  0.6752 -0.6582 -0.3922
  341C4H9N   H1 5786  20.527   5.165  51.120  1.6615  0.7932 -3.8356
  341C4H9N   H2 5787   0.063   5.300  51.110 -0.8404  0.2179  0.4695
  341C4H9N   H3 5788   0.012   5.244  51.258 -0.7925  0.4352 -1.2453
  341C4H9N  CT1 5789   0.180   5.139  51.202 -0.2564  0.8592 -0.2048
  341C4H9N  HC1 5790   0.255   5.209  51.239  1.0868 -0.0552 -1.1697
  341C4H9N   C1 5791   0.237   5.081  51.076 -0.8994  0.4848  0.2054
  341C4H9N  CT2 5792   0.154   5.033  51.304 -0.8065  0.0129 -0.2914
  341C4H9N  HC2 5793   0.096   4.949  51.264 -2.8927  1.2387  0.1134
  341C4H9N  CT3 5794   0.285   4.971  51.351  0.4821  0.2263 -0.3192
  341C4H9N  HC3 5795   0.270   4.892  51.424 -2.0130 -0.0993 -1.1294
  341C4H9N  HC4 5796   0.347   5.046  51.400  2.1229 -0.5658 -1.1572
[truncated: 65,847,836 more chars]
