# Supplementary material for: Accurate Prediction of Mechanical Property of Organic Crystals Using Molecular Dynamics-Based Nanoindentation Simulations
Source: J Am Chem Soc. 2025 Oct 3;147(41):37186–95. doi: 10.1021/jacs.5c09944 (PMC12532296; doi:10.1021/jacs.5c09944)
Supplement: Supplementary file 2 [file ja5c09944_si_002.zip › Supporting-files/MD-nanoindentation/l-threonine/l-threonine_final.gro]

L-Threonine
960112
    1C4H9N   O1    1   0.280   0.537  49.623  0.0300  0.1431 -0.3177
    1C4H9N  OH1    2   0.043   0.547  49.996  0.2190  0.1392  0.4179
    1C4H9N  HO1    3   0.050   0.479  50.064  2.4653  0.1684  0.2715
    1C4H9N   O2    4   0.080   0.466  49.581 -0.3422  0.0393 -0.4110
    1C4H9N  N41    5  20.531   0.669  49.753 -0.3972  0.4357  0.3302
    1C4H9N   H1    6  20.457   0.608  49.715  1.0340 -1.2589  0.2556
    1C4H9N   H2    7  20.543   0.742  49.681  0.5219  0.6620  0.7005
    1C4H9N   H3    8  20.497   0.715  49.839  2.6569  0.8915  1.3515
    1C4H9N  CT1    9   0.101   0.598  49.774  0.1380  0.1006  0.2842
    1C4H9N  HC1   10   0.159   0.682  49.813 -0.4649  1.1681 -1.0838
    1C4H9N   C1   11   0.157   0.539  49.646  0.7348 -0.3239  0.1328
    1C4H9N  CT2   12   0.083   0.490  49.879 -0.3750 -0.2988 -0.3967
    1C4H9N  HC2   13   0.007   0.418  49.850 -1.2720  0.9581 -1.2423
    1C4H9N  CT3   14   0.214   0.427  49.925  0.2373 -0.3079 -0.2538
    1C4H9N  HC3   15   0.264   0.369  49.848  0.6017  0.9015 -0.9476
    1C4H9N  HC4   16   0.190   0.355  50.003  1.0496 -0.3390 -0.0359
    1C4H9N  HC5   17   0.282   0.506  49.956  1.9236 -2.1976  0.9827
    2C4H9N   O1   18  20.416   0.433  50.300  0.0111 -0.4677  0.0070
    2C4H9N  OH1   19   0.069   0.386  50.682  0.4142  0.0269 -0.3171
    2C4H9N  HO1   20   0.075   0.450  50.753 -0.3190  0.3394 -0.5215
    2C4H9N   O2   21   0.062   0.438  50.238 -0.0291  0.6775  0.2761
    2C4H9N  N41   22   0.143   0.266  50.442  0.7759 -0.5684  0.0625
    2C4H9N   H1   23   0.218   0.331  50.412 -0.6302  0.3792 -1.4551
    2C4H9N   H2   24   0.123   0.195  50.370  2.7742 -0.2452 -0.8550
    2C4H9N   H3   25   0.170   0.234  50.537  0.4265 -1.0750 -0.0122
    2C4H9N  CT1   26   0.018   0.345  50.452 -0.2154 -0.0763 -0.3853
    2C4H9N  HC1   27  20.498   0.276  50.482 -0.6902  0.1988 -0.9950
    2C4H9N   C1   28  20.532   0.409  50.321  0.3055 -0.1929  0.1228
    2C4H9N  CT2   29   0.045   0.450  50.563  0.5537  0.2989  0.7800
    2C4H9N  HC2   30   0.133   0.512  50.543  0.7272  0.9681  3.4459
    2C4H9N  CT3   31  20.488   0.544  50.591  0.3426  0.2488 -1.3001
    2C4H9N  HC3   32  20.522   0.620  50.661 -0.1998 -0.5264 -0.1779
    2C4H9N  HC4   33  20.408   0.488  50.639 -0.7466  0.6858 -2.5938
    2C4H9N  HC5   34  20.444   0.595  50.506 -1.0741 -0.1403 -0.8139
    3C4H9N   O1   35   0.065   0.103  49.603  0.2612  0.6889 -0.5235
    3C4H9N  OH1   36   0.407   0.143  49.348  0.0613 -0.3524  0.4487
    3C4H9N  HO1   37   0.434   0.071  49.291  1.2702  0.8167 -0.4935
    3C4H9N   O2   38   0.219   0.158  49.752  0.6960  0.2912 -0.3242
    3C4H9N  N41   39   0.374   0.291  49.567 -0.4541  0.3531  0.2544
    3C4H9N   H1   40   0.437   0.237  49.630 -0.9280 -1.3237 -0.6768
    3C4H9N   H2   41   0.345   0.376  49.618  0.3369  0.7869 -0.0113
    3C4H9N   H3   42   0.438   0.323  49.493  1.4323 -1.8900  0.8552
    3C4H9N  CT1   43   0.265   0.204  49.521  1.1053 -0.3829 -0.2409
    3C4H9N  HC1   44   0.214   0.265  49.446  1.3436  0.0989 -0.0162
    3C4H9N   C1   45   0.175   0.155  49.633 -0.2137 -0.1457  0.1240
    3C4H9N  CT2   46   0.325   0.087  49.449 -0.5624 -0.0146  0.1748
    3C4H9N  HC2   47   0.388   0.029  49.517  1.1155  1.2309 -0.2835
    3C4H9N  CT3   48   0.231   0.000  49.368 -0.5864  0.0829  0.0884
    3C4H9N  HC3   49   0.298  18.492  49.315  0.6336 -0.7652  2.6175
    3C4H9N  HC4   50   0.179   0.071  49.304 -1.6392 -0.1669  0.6650
    3C4H9N  HC5   51   0.164  18.503  49.431  0.9181 -0.5668  1.1121
    4C4H9N   O1   52   0.525   0.844  50.356 -0.0016 -0.0058 -0.1117
    4C4H9N  OH1   53   0.280   0.793  49.996  0.1395  0.8138 -0.0793
    4C4H9N  HO1   54   0.255   0.861  49.933 -1.1304  0.4765  0.0577
    4C4H9N   O2   55   0.319   0.830  50.429  0.2988  0.2260 -0.4694
    4C4H9N  N41   56   0.244   0.670  50.227  0.9255 -0.0504  0.4849
    4C4H9N   H1   57   0.167   0.710  50.283 -1.6918 -2.4398 -1.2718
    4C4H9N   H2   58   0.273   0.589  50.284  3.4425 -1.2779 -2.3709
    4C4H9N   H3   59   0.214   0.635  50.134 -0.0913 -0.1787  0.8589
    4C4H9N  CT1   60   0.359   0.758  50.208 -0.3527  0.0283  0.1155
    4C4H9N  HC1   61   0.437   0.693  50.169  0.9518  2.3526 -1.2534
    4C4H9N   C1   62   0.401   0.823  50.336 -0.4488 -0.3416  0.6784
    4C4H9N  CT2   63   0.333   0.864  50.105 -0.1395  0.2031 -0.2329
    4C4H9N  HC2   64   0.250   0.924  50.141  0.4447  0.3734  0.8524
    4C4H9N  CT3   65   0.447   0.960  50.063 -0.0037  0.3019 -0.0948
    4C4H9N  HC3   66   0.432   1.058  50.109 -0.2141  0.3703 -0.3077
    4C4H9N  HC4   67   0.456   0.974  49.955 -0.0684  0.5997 -0.0649
    4C4H9N  HC5   68   0.540   0.910  50.088  0.9667  0.6577 -2.8441
    5C4H9N   O1   69   0.267   0.518  50.998  0.2950 -0.2584 -0.4757
    5C4H9N  OH1   70   0.008   0.536  51.343  0.0868 -0.0483  0.4150
    5C4H9N  HO1   71  20.552   0.472  51.413  0.3890  0.3430  0.8431
    5C4H9N   O2   72   0.072   0.509  50.913  0.1705 -0.3038 -0.3758
    5C4H9N  N41   73  20.511   0.657  51.109 -0.5292 -0.5990  0.6754
    5C4H9N   H1   74  20.439   0.590  51.075  1.4676 -2.7241  0.5219
    5C4H9N   H2   75  20.512   0.738  51.045  0.2766 -0.8943  0.3223
    5C4H9N   H3   76  20.486   0.693  51.202 -0.2900  0.7194  0.2448
    5C4H9N  CT1   77   0.086   0.582  51.129  0.0147  0.0617  0.0811
    5C4H9N  HC1   78   0.152   0.656  51.175  0.2941 -0.2025  0.1000
    5C4H9N   C1   79   0.146   0.530  51.007 -0.6586  0.2173 -0.1823
    5C4H9N  CT2   80   0.060   0.475  51.232 -0.5630 -0.2627  0.3331
    5C4H9N  HC2   81  20.552   0.398  51.195  0.0487 -0.9084  0.5154
    5C4H9N  CT3   82   0.188   0.404  51.281 -0.1438 -0.4860 -0.2665
    5C4H9N  HC3   83   0.151   0.356  51.372 -1.9154 -2.4569 -1.9731
    5C4H9N  HC4   84   0.259   0.478  51.317 -1.5905 -0.5717  2.9447
    5C4H9N  HC5   85   0.221   0.325  51.213  1.1432 -0.8309  0.7447
    6C4H9N   O1   86  20.389   0.452  51.722  0.1489 -0.1363 -0.1844
    6C4H9N  OH1   87   0.144   0.400  52.003  0.2524 -0.2925  0.1070
    6C4H9N  HO1   88   0.118   0.446  52.083 -0.3979 -0.8796  0.2424
    6C4H9N   O2   89  20.548   0.415  51.577 -0.3169 -0.0918  0.5374
    6C4H9N  N41   90   0.144   0.271  51.767 -0.0523 -0.2363 -0.3421
    6C4H9N   H1   91   0.216   0.331  51.724  0.0552  1.5459  2.2032
    6C4H9N   H2   92   0.121   0.192  51.704  0.4746 -1.4890  1.0095
    6C4H9N   H3   93   0.186   0.227  51.851 -1.2052 -0.3400  0.1939
    6C4H9N  CT1   94   0.021   0.353  51.808 -0.2467  0.4771  0.7492
    6C4H9N  HC1   95  20.521   0.284  51.867  0.9979  1.4078  3.1338
    6C4H9N   C1   96  20.505   0.414  51.694  0.1984 -0.0504  0.5830
    6C4H9N  CT2   97   0.069   0.460  51.903  0.2345  0.4657 -0.1739
    6C4H9N  HC2   98   0.131   0.534  51.851  2.0345 -1.7682 -1.2917
    6C4H9N  CT3   99  20.517   0.534  51.983 -0.2379 -0.4813 -0.2088
    6C4H9N  HC3  100  20.554   0.582  52.074 -0.3775 -1.9645  0.6519
    6C4H9N  HC4  101  20.437   0.461  51.997 -1.4553  0.6605 -1.1477
    6C4H9N  HC5  102  20.466   0.602  51.916 -0.8446 -1.7337 -1.0356
    7C4H9N   O1  103   0.099   0.147  51.031 -0.0674  0.8456 -0.0154
    7C4H9N  OH1  104   0.342   0.144  50.672 -0.6246 -0.6247  0.1192
    7C4H9N  HO1  105   0.330   0.081  50.601 -2.8716  1.1198 -1.1292
    7C4H9N   O2  106   0.291   0.069  51.075  0.1511  0.2489  0.0781
    7C4H9N  N41  107   0.414   0.258  50.907  0.1826 -0.3212 -0.6822
    7C4H9N   H1  108   0.478   0.190  50.952  2.1407  2.0446  0.2122
    7C4H9N   H2  109   0.407   0.342  50.966  1.7762 -2.0436  2.0962
    7C4H9N   H3  110   0.457   0.276  50.814 -3.9625  1.7399 -2.3033
    7C4H9N  CT1  111   0.278   0.199  50.890  0.4313  0.4264 -0.2637
    7C4H9N  HC1  112   0.219   0.281  50.850  0.7937  0.8898  0.1549
    7C4H9N   C1  113   0.221   0.147  51.013  0.1402  0.0363 -0.1683
    7C4H9N  CT2  114   0.291   0.086  50.791  0.2508 -0.0493  0.2685
    7C4H9N  HC2  115   0.365   0.014  50.826 -0.6501 -0.3185  1.6749
    7C4H9N  CT3  116   0.161   0.020  50.743  0.3290  0.7907 -0.1645
    7C4H9N  HC3  117   0.177  18.535  50.645  0.2365  0.6389 -0.1158
    7C4H9N  HC4  118   0.079   0.092  50.735 -0.0003  0.4404  0.0384
    7C4H9N  HC5  119   0.147  18.501  50.816 -0.2572  0.8652 -0.1962
    8C4H9N   O1  120   0.504   0.830  51.701  0.1955 -0.3375 -0.2564
    8C4H9N  OH1  121   0.250   0.768  51.362 -0.1255  0.5958 -0.6790
    8C4H9N  HO1  122   0.242   0.826  51.286  1.3841 -0.4814 -1.6764
    8C4H9N   O2  123   0.304   0.825  51.790  0.2975  0.3216 -0.0076
    8C4H9N  N41  124   0.210   0.647  51.600 -0.5645  0.5551  0.3540
    8C4H9N   H1  125   0.129   0.696  51.642 -0.1397  0.0012  1.8511
    8C4H9N   H2  126   0.225   0.568  51.665  2.5066 -0.1907 -1.1641
    8C4H9N   H3  127   0.186   0.602  51.510 -1.6489 -0.6402  1.2092
    8C4H9N  CT1  128   0.330   0.733  51.573  0.1177  0.0897  0.2487
    8C4H9N  HC1  129   0.402   0.659  51.538  0.4664  0.7115 -0.3424
    8C4H9N   C1  130   0.383   0.800  51.695 -0.5941 -0.0712  0.5933
    8C4H9N  CT2  131   0.303   0.840  51.470  0.0900 -0.4647 -0.3878
    8C4H9N  HC2  132   0.232   0.914  51.506 -0.4112 -1.1856  0.1278
    8C4H9N  CT3  133   0.425   0.901  51.405 -0.2422 -0.8711 -0.1039
    8C4H9N  HC3  134   0.401   0.963  51.318  0.2738 -0.9583 -0.3138
    8C4H9N  HC4  135   0.494   0.819  51.386  1.1353 -0.3400  2.4553
    8C4H9N  HC5  136   0.478   0.960  51.479 -0.4660 -1.3577  0.4474
    9C4H9N   O1  137   0.249   0.476  52.373 -0.2267  0.7696 -0.6172
    9C4H9N  OH1  138   0.019   0.555  52.720 -0.3324  0.2494  0.0986
    9C4H9N  HO1  139   0.020   0.501  52.800  0.5363  0.2237  0.0734
    9C4H9N   O2  140   0.056   0.481  52.285 -0.3802 -0.3087  0.1637
    9C4H9N  N41  141  20.522   0.658  52.476 -0.2321  0.0919  0.1177
    9C4H9N   H1  142  20.452   0.593  52.436 -0.0104 -0.3719  0.4727
    9C4H9N   H2  143  20.539   0.732  52.406  0.0999 -0.1075 -0.0165
    9C4H9N   H3  144  20.488   0.703  52.562  0.8883  0.6448  0.2807
    9C4H9N  CT1  145   0.087   0.582  52.502  0.3345  0.3941 -0.7181
    9C4H9N  HC1  146   0.158   0.656  52.538 -1.0660  1.3398  0.1519
    9C4H9N   C1  147   0.131   0.506  52.377  0.3472 -0.4603  0.1005
    9C4H9N  CT2  148   0.058   0.482  52.609 -0.2970  0.3087 -0.0772
    9C4H9N  HC2  149  20.531   0.420  52.586 -1.0628  1.4607 -0.3721
    9C4H9N  CT3  150   0.170   0.395  52.674  0.1313 -0.5677 -0.0800
    9C4H9N  HC3  151   0.257   0.453  52.706 -0.5135 -1.7080  4.1387
    9C4H9N  HC4  152   0.199   0.319  52.601 -1.1274 -1.4568  0.3294
    9C4H9N  HC5  153   0.132   0.349  52.766  0.3012 -0.8531 -0.1534
   10C4H9N   O1  154  20.379   0.474  53.064  0.0795 -0.5026 -0.1710
   10C4H9N  OH1  155   0.078   0.404  53.394 -0.1875 -0.0302 -0.2624
   10C4H9N  HO1  156   0.085   0.464  53.469  0.8507  1.1553 -1.2911
   10C4H9N   O2  157   0.016   0.477  52.978  0.1696 -0.2662 -0.0488
   10C4H9N  N41  158   0.120   0.287  53.158  0.1316  0.4093  0.2501
   10C4H9N   H1  159   0.186   0.353  53.114 -1.3981  1.9356  0.2072
   10C4H9N   H2  160   0.102   0.212  53.090 -0.9068  1.1239 -0.2629
   10C4H9N   H3  161   0.150   0.254  53.251 -1.5397  1.3254  1.1531
   10C4H9N  CT1  162  20.555   0.369  53.183 -0.7499  0.4578  0.1679
   10C4H9N  HC1  163  20.474   0.305  53.217  1.1436 -1.6678  0.7847
   10C4H9N   C1  164  20.495   0.439  53.060  0.0599  0.5463 -0.1756
   10C4H9N  CT2  165   0.019   0.472  53.289 -0.4231 -0.0774 -0.4222
   10C4H9N  HC2  166   0.090   0.545  53.252 -0.5145 -0.4922 -1.4431
   10C4H9N  CT3  167  20.456   0.544  53.343 -0.0515 -0.2603 -0.1764
   10C4H9N  HC3  168  20.376   0.474  53.364 -0.5881  1.0932  2.4171
   10C4H9N  HC4  169  20.429   0.627  53.277 -0.3206 -0.9331 -0.9236
   10C4H9N  HC5  170  20.476   0.593  53.438  0.5129  0.6983 -0.7731
   11C4H9N   O1  171   0.093   0.124  52.371  1.2275  0.3238 -0.2141
   11C4H9N  OH1  172   0.339   0.156  52.016  0.0049  0.0007  0.0132
   11C4H9N  HO1  173   0.352   0.094  51.944  1.2825 -0.6292  0.7699
   11C4H9N   O2  174   0.294   0.114  52.446 -0.0505 -0.4161 -0.1785
   11C4H9N  N41  175   0.387   0.277  52.245 -0.3162 -0.5332  0.4076
   11C4H9N   H1  176   0.452   0.217  52.298 -1.6260  0.1145  2.8708
   11C4H9N   H2  177   0.374   0.360  52.306  0.5620  1.0419 -1.4889
   11C4H9N   H3  178   0.430   0.311  52.158 -0.9385  1.0036  0.6716
   11C4H9N  CT1  179   0.258   0.201  52.233 -0.6835 -0.0044 -0.0014
   11C4H9N  HC1  180   0.174   0.264  52.202  1.9719  3.3126 -0.6741
   11C4H9N   C1  181   0.214   0.150  52.362  0.6558  1.0529 -0.4382
   11C4H9N  CT2  182   0.289   0.091  52.131  0.0870 -0.2803 -0.3174
   11C4H9N  HC2  183   0.364   0.022  52.169  0.0957  0.0878  0.3422
   11C4H9N  CT3  184   0.180   0.001  52.089 -0.3485  0.1626 -0.2941
   11C4H9N  HC3  185   0.091   0.057  52.062 -1.3490 -1.4017 -0.3306
   11C4H9N  HC4  186   0.157  18.504  52.179  1.6872  1.2036  0.9557
   11C4H9N  HC5  187   0.217  18.498  52.008  0.9816  2.7315 -1.7620
   12C4H9N   O1  188   0.511   0.816  53.064  0.0022  0.0904 -0.2607
   12C4H9N  OH1  189   0.238   0.794  52.708  0.1035  0.3422  1.4663
   12C4H9N  HO1  190   0.243   0.858  52.637  0.4932 -0.8789  0.3767
   12C4H9N   O2  191   0.316   0.819  53.148  0.0698  0.0002  0.1895
   12C4H9N  N41  192   0.207   0.671  52.951  0.1753  1.1435  0.4727
   12C4H9N   H1  193   0.136   0.730  52.997 -0.0827  1.4778 -0.3380
   12C4H9N   H2  194   0.229   0.592  53.014 -1.2692  1.3055  1.2033
   12C4H9N   H3  195   0.157   0.634  52.868  0.4725  1.6985  0.0497
   12C4H9N  CT1  196   0.331   0.754  52.922 -0.7437  0.3869 -0.3875
   12C4H9N  HC1  197   0.406   0.685  52.885 -0.6860  0.2872 -0.0887
   12C4H9N   C1  198   0.389   0.807  53.051 -0.5300  0.1773 -0.2564
   12C4H9N  CT2  199   0.306   0.854  52.814  0.3801  0.0491 -0.3846
   12C4H9N  HC2  200   0.241   0.940  52.833  2.4455  1.2703  1.3567
   12C4H9N  CT3  201   0.444   0.906  52.758 -0.3385 -0.1374  0.4552
   12C4H9N  HC3  202   0.486   0.978  52.829  0.6024 -0.4809  0.2688
   12C4H9N  HC4  203   0.436   0.956  52.661  0.2938  1.1613  1.0570
   12C4H9N  HC5  204   0.513   0.824  52.738 -3.4321 -3.1003  1.5790
   13C4H9N   O1  205   0.282   0.478  53.788  0.0103 -0.1098 -0.5035
   13C4H9N  OH1  206   0.004   0.554  54.097 -0.1978  0.6971  0.3985
   13C4H9N  HO1  207  20.557   0.500  54.176 -0.0622 -1.9827 -1.3637
   13C4H9N   O2  208   0.102   0.464  53.672  0.3475  0.1503 -0.2707
   13C4H9N  N41  209  20.534   0.646  53.839  0.5001 -0.2946 -0.2517
   13C4H9N   H1  210  20.458   0.582  53.811  1.5583 -1.2471 -0.9999
   13C4H9N   H2  211   0.004   0.719  53.772  2.3814  1.8704  2.7886
   13C4H9N   H3  212  20.498   0.704  53.916  1.2647  0.2436 -0.2889
   13C4H9N  CT1  213   0.092   0.566  53.885  0.1542  0.0828 -0.2016
   13C4H9N  HC1  214   0.166   0.640  53.917 -1.6580  0.4235  3.4595
   13C4H9N   C1  215   0.159   0.480  53.781  0.2812 -0.5204 -0.2123
   13C4H9N  CT2  216   0.060   0.471  53.997  0.0705 -0.8713  0.0698
   13C4H9N  HC2  217  20.545   0.399  53.963  0.2959 -1.3383  0.5684
   13C4H9N  CT3  218   0.171   0.397  54.074 -0.5520  0.0461 -0.2615
   13C4H9N  HC3  219   0.238   0.471  54.118  0.5317  0.3652 -2.3785
   13C4H9N  HC4  220   0.235   0.336  54.010  0.0764 -1.2036  1.5117
   13C4H9N  HC5  221   0.111   0.342  54.146 -0.5266 -0.7511 -0.8485
   14C4H9N   O1  222  20.390   0.459  54.443  0.0720 -0.3233  0.5182
   14C4H9N  OH1  223   0.085   0.420  54.791  0.0924 -0.1935 -0.3014
   14C4H9N  HO1  224   0.069   0.472  54.870 -1.1103 -0.7036 -0.2034
   14C4H9N   O2  225   0.025   0.494  54.376 -0.0725 -0.5608 -0.1968
   14C4H9N  N41  226   0.138   0.303  54.544 -0.1931 -0.4276  0.3034
   14C4H9N   H1  227   0.202   0.367  54.494  0.9187 -1.2222  0.7231
   14C4H9N   H2  228   0.121   0.223  54.481  0.9365 -1.7897  1.7082
   14C4H9N   H3  229   0.182   0.271  54.631  2.5732 -0.5922 -1.0888
   14C4H9N  CT1  230   0.011   0.378  54.579  0.2906 -0.1939 -0.0806
   14C4H9N  HC1  231  20.493   0.311  54.619 -2.1894  1.9022 -1.2099
   14C4H9N   C1  232  20.514   0.437  54.455  0.2573  0.2739 -0.4071
   14C4H9N  CT2  233   0.032   0.484  54.687  0.0475 -0.6599 -0.1891
   14C4H9N  HC2  234   0.101   0.562  54.656  1.1854 -1.0416  1.3197
   14C4H9N  CT3  235  20.464   0.548  54.746  0.0623 -0.0299 -0.7926
   14C4H9N  HC3  236  20.403   0.478  54.801  0.5566  0.1822  0.0284
   14C4H9N  HC4  237  20.407   0.593  54.665 -2.3170  1.4530  1.6489
   14C4H9N  HC5  238  20.503   0.626  54.812 -1.0166  1.3542 -1.7509
   15C4H9N   O1  239   0.100   0.140  53.766 -0.0175 -0.9881 -0.5410
   15C4H9N  OH1  240   0.338   0.140  53.394  0.0745 -0.1222 -0.2596
   15C4H9N  HO1  241   0.315   0.075  53.327  1.6750 -0.7572 -0.2162
   15C4H9N   O2  242   0.300   0.118  53.841  0.0415  0.3393  0.5910
   15C4H9N  N41  243   0.404   0.265  53.632 -0.3641  0.4086 -0.2434
   15C4H9N   H1  244   0.476   0.203  53.671 -1.3181  0.3308  1.4462
   15C4H9N   H2  245   0.399   0.343  53.700  1.1745  0.1285  0.2030
   15C4H9N   H3  246   0.433   0.304  53.541 -1.1370  0.1554 -0.6071
   15C4H9N  CT1  247   0.270   0.192  53.616  0.3744 -0.4909  0.1229
   15C4H9N  HC1  248   0.199   0.265  53.577  1.9055  1.2408  0.5179
   15C4H9N   C1  249   0.222   0.143  53.751 -0.8064 -0.3925 -0.4615
   15C4H9N  CT2  250   0.288   0.081  53.510  0.1971  0.0234  0.3538
   15C4H9N  HC2  251   0.357   0.009  53.554 -1.3470 -1.5419  0.2923
   15C4H9N  CT3  252   0.160   0.008  53.480  0.2977 -0.5312 -0.5130
   15C4H9N  HC3  253   0.179  18.490  53.407  0.9255  0.2150 -1.1624
   15C4H9N  HC4  254   0.094   0.075  53.425 -0.2116  0.5584  1.3808
   15C4H9N  HC5  255   0.109  18.532  53.569 -0.2445  1.7297  0.1404
   16C4H9N   O1  256   0.520   0.839  54.403  0.1060  0.4601 -0.1058
   16C4H9N  OH1  257   0.255   0.826  54.074  0.3086 -0.3244 -0.0751
   16C4H9N  HO1  258   0.296   0.847  53.990 -0.3605 -0.6263 -0.4737
   16C4H9N   O2  259   0.329   0.825  54.504  0.1424 -0.2252 -0.2986
   16C4H9N  N41  260   0.222   0.677  54.299 -0.4232 -0.0942  0.5183
   16C4H9N   H1  261   0.154   0.737  54.349  1.7471  0.2494  3.1583
   16C4H9N   H2  262   0.237   0.601  54.367 -0.4687 -0.0356  0.5916
   16C4H9N   H3  263   0.172   0.647  54.213 -0.2759  1.2845 -0.0812
   16C4H9N  CT1  264   0.348   0.755  54.279 -0.3021 -0.4482 -0.2404
   16C4H9N  HC1  265   0.411   0.681  54.230 -0.0145 -1.3488  1.4611
   16C4H9N   C1  266   0.405   0.810  54.409 -0.0476 -0.2644 -0.2268
   16C4H9N  CT2  267   0.319   0.879  54.185  0.3687  0.1233  0.2111
   16C4H9N  HC2  268   0.248   0.943  54.236 -0.8054 -0.7856 -0.2486
   16C4H9N  CT3  269   0.447   0.948  54.135 -0.1709 -0.0377 -0.2697
   16C4H9N  HC3  270   0.525   0.876  54.109  1.5044  1.3640  0.7703
   16C4H9N  HC4  271   0.478   1.017  54.214 -0.8287 -0.1661  0.1124
   16C4H9N  HC5  272   0.428   1.008  54.047  2.6480 -0.5279 -1.2474
   17C4H9N   O1  273   0.257   0.511  55.113 -0.0354  0.2391 -0.2800
   17C4H9N  OH1  274   0.053   0.569  55.482 -0.4432 -0.1043 -0.1062
   17C4H9N  HO1  275   0.059   0.503  55.552 -0.3908  1.1616  1.0973
   17C4H9N   O2  276   0.054   0.503  55.049  0.5475  0.4622  0.5045
   17C4H9N  N41  277  20.540   0.685  55.253 -0.4653 -0.6193 -0.6291
   17C4H9N   H1  278  20.458   0.625  55.231 -0.8404 -0.6551  0.8307
   17C4H9N   H2  279  20.558   0.755  55.179  0.7702 -0.2752 -0.0015
   17C4H9N   H3  280  20.507   0.738  55.336 -1.0483 -0.7939 -0.7476
   17C4H9N  CT1  281   0.104   0.600  55.259 -0.0479  0.6688  0.2467
   17C4H9N  HC1  282   0.189   0.658  55.294 -0.3842  1.6182 -0.4962
   17C4H9N   C1  283   0.138   0.518  55.135  1.1036 -0.1197 -0.3496
   17C4H9N  CT2  284   0.082   0.498  55.370  0.3219 -0.2483 -0.0895
   17C4H9N  HC2  285  20.553   0.439  55.345 -2.1597  2.1873  2.5881
   17C4H9N  CT3  286   0.197   0.414  55.417 -0.1712  0.4101  0.2012
   17C4H9N  HC3  287   0.279   0.471  55.461 -0.5785  0.2529  1.1826
   17C4H9N  HC4  288   0.226   0.353  55.332 -1.5802  1.7369 -1.2521
   17C4H9N  HC5  289   0.172   0.345  55.498 -0.3720  0.6300  0.3276
   18C4H9N   O1  290  20.407   0.458  55.808 -0.0628 -0.5873  0.8072
   18C4H9N  OH1  291   0.058   0.398  56.180 -0.1521  0.6711  0.0709
   18C4H9N  HO1  292   0.059   0.468  56.246 -0.3412  1.5613 -0.8505
   18C4H9N   O2  293   0.049   0.443  55.719 -0.1745 -0.2084 -0.0748
   18C4H9N  N41  294   0.130   0.282  55.935 -0.5881  0.4317 -0.1346
   18C4H9N   H1  295   0.218   0.330  55.911 -1.0745  2.0037  1.1286
   18C4H9N   H2  296   0.109   0.204  55.870  1.7241 -0.9655  0.7067
   18C4H9N   H3  297   0.145   0.250  56.032  0.0742 -0.6176 -0.5742
   18C4H9N  CT1  298   0.015   0.375  55.943  0.2879 -0.1376 -0.8002
   18C4H9N  HC1  299  20.492   0.307  55.964  1.6616 -1.2489  1.0789
   18C4H9N   C1  300  20.530   0.440  55.815  0.5339 -0.7275 -0.3500
   18C4H9N  CT2  301   0.038   0.471  56.059  0.1673 -0.2490  0.0795
   18C4H9N  HC2  302   0.126   0.533  56.042 -0.7193  0.7852 -0.8827
   18C4H9N  CT3  303  20.474   0.545  56.090  0.7075  0.2952 -0.2000
   18C4H9N  HC3  304  20.484   0.602  56.183 -1.3442  0.7616 -0.2362
   18C4H9N  HC4  305  20.388   0.480  56.104  1.7152 -0.7368  1.2635
   18C4H9N  HC5  306  20.453   0.622  56.016 -0.7942 -0.3687 -0.4988
   19C4H9N   O1  307   0.079   0.134  55.122  0.3681 -0.3939 -0.0647
   19C4H9N  OH1  308   0.341   0.187  54.775  0.2038  0.2787 -0.5682
   19C4H9N  HO1  309   0.347   0.133  54.696  3.3574  1.1971 -1.0026
   19C4H9N   O2  310   0.280   0.102  55.206  0.0787  0.0059 -0.3866
   19C4H9N  N41  311   0.394   0.277  55.031 -0.2131  0.0649  0.1853
   19C4H9N   H1  312   0.468   0.206  55.041  1.9354  2.2209 -0.0922
   19C4H9N   H2  313   0.381   0.345  55.108 -3.6133  1.1685 -1.2356
   19C4H9N   H3  314   0.417   0.332  54.947 -0.8244 -1.0060 -0.6908
   19C4H9N  CT1  315   0.266   0.213  54.995 -0.1995 -0.6090  0.1978
   19C4H9N  HC1  316   0.197   0.292  54.966 -1.3666 -1.1258  1.5596
   19C4H9N   C1  317   0.205   0.137  55.112  0.0422  0.0522  0.2053
   19C4H9N  CT2  318   0.282   0.114  54.878 -0.1666 -0.3854 -1.0325
   19C4H9N  HC2  319   0.345   0.028  54.903  1.0598  1.2130  1.6324
   19C4H9N  CT3  320   0.152   0.060  54.819  0.7893  0.0170  0.2649
   19C4H9N  HC3  321   0.160   0.007  54.724 -0.3028 -2.1290  1.3319
   19C4H9N  HC4  322   0.090   0.148  54.804  2.3985  1.1303  0.0727
   19C4H9N  HC5  323   0.106  18.544  54.882  2.3568  0.4299  1.9587
   20C4H9N   O1  324   0.527   0.801  55.819 -0.6498  0.5766  0.2196
   20C4H9N  OH1  325   0.278   0.791  55.478  0.0332 -0.3907  0.6146
   20C4H9N  HO1  326   0.295   0.851  55.405 -1.6557  0.3982  0.8547
   20C4H9N   O2  327   0.330   0.842  55.898 -0.3795 -0.0362 -0.1900
   20C4H9N  N41  328   0.221   0.658  55.709  0.2341  0.0799 -0.7635
   20C4H9N   H1  329   0.147   0.705  55.763  2.6259  0.3105  2.4788
   20C4H9N   H2  330   0.250   0.575  55.763 -2.1473 -0.6382 -0.5405
   20C4H9N   H3  331   0.183   0.633  55.616 -0.7898  1.4805 -0.7347
   20C4H9N  CT1  332   0.343   0.743  55.687  0.4985  0.2120 -0.1289
   20C4H9N  HC1  333   0.413   0.677  55.636 -1.0396 -1.1185 -0.6082
   20C4H9N   C1  334   0.403   0.790  55.817 -0.3459 -0.0218  0.4249
   20C4H9N  CT2  335   0.314   0.860  55.590  0.2352 -0.1142  0.2528
   20C4H9N  HC2  336   0.230   0.924  55.618 -0.6594 -0.6013 -1.2377
   20C4H9N  CT3  337   0.434   0.941  55.555 -0.8103 -0.4867  0.1024
   20C4H9N  HC3  338   0.417   0.994  55.461 -0.5886  2.2363  1.5601
   20C4H9N  HC4  339   0.506   0.864  55.528  0.5669  1.0283 -0.6428
   20C4H9N  HC5  340   0.472   1.004  55.636 -1.5768 -0.8877  0.7777
   21C4H9N   O1  341   0.287   0.504  56.509 -0.0362 -0.1780 -0.2925
   21C4H9N  OH1  342   0.041   0.556  56.852  0.6192 -0.4581 -0.1761
   21C4H9N  HO1  343   0.042   0.501  56.931  0.5102 -1.0590 -0.5929
   21C4H9N   O2  344   0.102   0.540  56.403  0.0468  0.0370  0.2736
   21C4H9N  N41  345  20.537   0.656  56.614 -0.8526 -0.0867 -0.0285
   21C4H9N   H1  346  20.463   0.598  56.571 -1.6405  2.2690 -1.9760
   21C4H9N   H2  347  20.546   0.735  56.548 -0.9044 -0.7403 -0.8223
   21C4H9N   H3  348  20.505   0.681  56.709  4.0982  0.2464  1.7103
   21C4H9N  CT1  349   0.109   0.587  56.637 -0.0470  0.2316 -0.0403
   21C4H9N  HC1  350   0.171   0.669  56.672  0.6649 -0.1275 -0.4397
   21C4H9N   C1  351   0.167   0.529  56.511  1.0234  0.1014 -0.1971
   21C4H9N  CT2  352   0.086   0.483  56.744 -0.4275 -0.2154  0.7298
   21C4H9N  HC2  353   0.013   0.411  56.707  0.9191 -2.1783  1.7860
   21C4H9N  CT3  354   0.217   0.406  56.782  0.1346 -0.2599 -0.2695
   21C4H9N  HC3  355   0.247   0.340  56.701  2.6370  0.0018  0.4217
   21C4H9N  HC4  356   0.203   0.351  56.875 -0.1429  1.0144  0.4489
   21C4H9N  HC5  357   0.302   0.474  56.787 -0.5020  0.3959  3.0149
   22C4H9N   O1  358  20.436   0.460  57.157  0.2060  0.1345 -0.3522
   22C4H9N  OH1  359   0.106   0.425  57.531 -0.7678  0.1607 -0.6527
   22C4H9N  HO1  360   0.091   0.484  57.605 -0.3305  0.0206 -0.4487
   22C4H9N   O2  361   0.080   0.444  57.091  0.0537 -0.0734 -0.1972
   22C4H9N  N41  362   0.162   0.283  57.289  0.2439  0.5827  0.2296
   22C4H9N   H1  363   0.240   0.340  57.253  0.0929 -0.0137 -1.0497
   22C4H9N   H2  364   0.133   0.209  57.223  0.2505  0.5304  0.2913
   22C4H9N   H3  365   0.183   0.239  57.380  0.4372 -0.2465 -0.2093
   22C4H9N  CT1  366   0.040   0.379  57.307 -0.5228 -0.2160 -0.2746
   22C4H9N  HC1  367  20.524   0.309  57.341 -0.8253  0.8801  1.3126
   22C4H9N   C1  368  20.555   0.432  57.176  0.4401  0.1651  0.1577
   22C4H9N  CT2  369   0.060   0.482  57.413 -0.6003 -1.0121  0.1758
   22C4H9N  HC2  370   0.134   0.552  57.373 -1.7685  0.3988  0.4590
   22C4H9N  CT3  371  20.490   0.558  57.450 -0.3011  0.1961  0.4728
   22C4H9N  HC3  372  20.418   0.494  57.500  2.2626 -1.1391  2.5161
   22C4H9N  HC4  373  20.455   0.607  57.358  0.0046 -1.8085 -0.7499
   22C4H9N  HC5  374  20.513   0.629  57.529  0.3517  1.1038 -0.5114
   23C4H9N   O1  375   0.114   0.127  56.509  0.3231 -0.1505  0.3808
   23C4H9N  OH1  376   0.320   0.178  56.145 -0.3072 -0.3375  0.2344
   23C4H9N  HO1  377   0.324   0.121  56.069 -0.8318  0.9810 -0.8168
   23C4H9N   O2  378   0.306   0.137  56.598  0.0028  0.2527  0.1921
   23C4H9N  N41  379   0.411   0.262  56.388  0.2953 -0.3768 -0.5948
   23C4H9N   H1  380   0.468   0.186  56.428 -0.3296 -0.3449  0.3716
   23C4H9N   H2  381   0.410   0.342  56.453  2.8599 -0.5407 -0.2795
   23C4H9N   H3  382   0.448   0.290  56.295  2.0482  0.3099  0.2946
   23C4H9N  CT1  383   0.279   0.209  56.369 -0.2547 -0.1237  0.1593
   23C4H9N  HC1  384   0.210   0.290  56.348 -0.2706  0.3465  1.9164
   23C4H9N   C1  385   0.232   0.131  56.497 -0.1923 -0.1339  0.1053
   23C4H9N  CT2  386   0.282   0.105  56.260  0.3124 -0.2493 -0.5871
   23C4H9N  HC2  387   0.363   0.035  56.279  1.8572  1.8480  0.8213
   23C4H9N  CT3  388   0.152   0.028  56.224 -0.3184 -0.0220 -0.1295
   23C4H9N  HC3  389   0.181  18.540  56.131  0.8602  2.3272 -1.0585
   23C4H9N  HC4  390   0.073   0.096  56.192  0.7213  1.8338  1.1238
   23C4H9N  HC5  391   0.115  18.520  56.299 -1.6925  0.9171  0.0797
   24C4H9N   O1  392   0.541   0.834  57.185  0.4020 -0.0582  0.0631
   24C4H9N  OH1  393   0.304   0.781  56.827  0.1978 -0.5764 -0.1774
   24C4H9N  HO1  394   0.305   0.846  56.757 -1.2908  0.2034  0.5102
   24C4H9N   O2  395   0.342   0.835  57.269  0.3401 -0.5373 -0.0850
   24C4H9N  N41  396   0.255   0.663  57.063  0.1713 -0.2783 -0.2205
   24C4H9N   H1  397   0.178   0.728  57.089 -1.4964 -1.4276 -2.1186
   24C4H9N   H2  398   0.267   0.598  57.142 -1.6727 -0.4947 -0.0794
   24C4H9N   H3  399   0.231   0.621  56.972  0.0074  0.1710 -0.3889
   24C4H9N  CT1  400   0.377   0.740  57.051  0.3181 -0.8344  0.7758
   24C4H9N  HC1  401   0.457   0.673  57.019  0.9730  0.2407  0.1283
   24C4H9N   C1  402   0.420   0.811  57.174 -0.2935 -0.1088 -0.0679
   24C4H9N  CT2  403   0.348   0.855  56.942  0.6002  0.0773 -0.5417
   24C4H9N  HC2  404   0.264   0.919  56.970 -0.5281 -1.0890 -1.2300
   24C4H9N  CT3  405   0.470   0.941  56.904 -0.5794  0.6527  0.2548
   24C4H9N  HC3  406   0.530   0.963  56.992  1.1349 -1.7259 -0.2751
   24C4H9N  HC4  407   0.429   1.038  56.872  0.2280  0.7991 -0.3430
   24C4H9N  HC5  408   0.527   0.900  56.821 -0.8295 -1.9031  1.3365
   25C4H9N   O1  409   0.281   0.539  57.850 -0.4010 -0.5800  0.2671
   25C4H9N  OH1  410   0.056   0.546  58.214 -0.2625 -0.2406 -0.5962
   25C4H9N  HO1  411   0.073   0.489  58.290  1.3541  0.8100 -0.1292
   25C4H9N   O2  412   0.071   0.502  57.788  0.3942 -0.6681  0.1041
   25C4H9N  N41  413  20.531   0.666  57.985 -0.2381  0.3809  0.0509
   25C4H9N   H1  414  20.465   0.592  57.955 -1.2454  0.8859  0.9726
   25C4H9N   H2  415  20.537   0.741  57.915  1.4997 -1.2914 -1.6300
   25C4H9N   H3  416  20.490   0.707  58.071 -2.6707 -0.5579 -0.6095
   25C4H9N  CT1  417   0.104   0.599  57.998 -0.7459 -0.2656  0.1286
   25C4H9N  HC1  418   0.185   0.671  58.013 -0.9995 -0.1285  0.8580
   25C4H9N   C1  419   0.158   0.547  57.864 -0.0263 -0.0808  0.0089
   25C4H9N  CT2  420   0.111   0.487  58.096  0.5523  0.0274 -0.0673
   25C4H9N  HC2  421   0.044   0.407  58.062  0.5732 -1.1666  2.5998
   25C4H9N  CT3  422   0.244   0.429  58.135 -0.7658 -0.5230 -0.4967
   25C4H9N  HC3  423   0.280   0.363  58.056 -0.4803 -0.0899 -0.7288
   25C4H9N  HC4  424   0.239   0.376  58.230  0.2760 -0.6791 -0.5222
   25C4H9N  HC5  425   0.305   0.518  58.151 -1.5954  0.4907 -2.6769
   26C4H9N   O1  426  20.428   0.411  58.552 -0.3214 -0.2370  0.2834
   26C4H9N  OH1  427   0.070   0.392  58.927 -0.2818  0.2789 -0.0837
   26C4H9N  HO1  428   0.087   0.468  58.983  0.9584 -1.0632  1.3914
   26C4H9N   O2  429   0.068   0.470  58.508 -0.3697  0.2371 -0.1582
   26C4H9N  N41  430   0.168   0.281  58.711  0.3026  0.4475  0.1514
   26C4H9N   H1  431   0.241   0.350  58.687 -0.9471  1.6947 -0.1197
   26C4H9N   H2  432   0.170   0.203  58.644  2.3372 -0.4461  1.2142
   26C4H9N   H3  433   0.201   0.247  58.803  0.1053 -0.7512 -0.2070
   26C4H9N  CT1  434   0.034   0.342  58.704 -0.7854  0.2359 -0.3639
   26C4H9N  HC1  435  20.528   0.262  58.738 -1.3890  0.5973 -0.6855
   26C4H9N   C1  436  20.550   0.396  58.572 -0.5560  0.1018 -0.4397
   26C4H9N  CT2  437   0.032   0.456  58.803  0.0969 -0.4692  0.0453
   26C4H9N  HC2  438   0.112   0.527  58.784 -1.3264  0.2220 -3.8990
   26C4H9N  CT3  439  20.462   0.523  58.836 -0.8130  0.2177 -0.1614
   26C4H9N  HC3  440  20.437   0.593  58.757  2.3259 -0.5972 -1.9528
   26C4H9N  HC4  441  20.484   0.578  58.928 -0.4579  0.4591 -0.3895
   26C4H9N  HC5  442  20.390   0.445  58.861 -0.1146  0.3118  2.3379
   27C4H9N   O1  443   0.119   0.131  57.857 -0.2479  0.2010  0.5635
   27C4H9N  OH1  444   0.340   0.183  57.502  0.1534 -0.2636 -0.0888
   27C4H9N  HO1  445   0.365   0.117  57.437  0.0544 -0.7653  0.3823
   27C4H9N   O2  446   0.316   0.130  57.942  0.4413 -0.0410  0.4725
   27C4H9N  N41  447   0.413   0.313  57.752 -0.5330  0.0531  0.0518
   27C4H9N   H1  448   0.488   0.251  57.787  1.6869  2.3471 -0.4851
   27C4H9N   H2  449   0.407   0.386  57.825  2.7447  0.7324 -0.2780
   27C4H9N   H3  450   0.448   0.359  57.666 -0.7745  2.5121  1.2362
   27C4H9N  CT1  451   0.291   0.226  57.721 -0.4648 -0.8457  0.1182
   27C4H9N  HC1  452   0.212   0.297  57.697 -1.1214 -1.6084  0.0306
   27C4H9N   C1  453   0.243   0.149  57.847 -0.5275  0.6014  1.1475
   27C4H9N  CT2  454   0.312   0.112  57.615 -0.5613  0.5738  0.4168
   27C4H9N  HC2  455   0.390   0.040  57.641 -2.8424 -0.9608  3.3402
   27C4H9N  CT3  456   0.191   0.030  57.579 -0.3162 -0.3394  1.0320
   27C4H9N  HC3  457   0.105   0.094  57.558  0.3685  0.1092 -0.4851
   27C4H9N  HC4  458   0.165  18.528  57.665 -0.2130 -1.6277  0.1436
   27C4H9N  HC5  459   0.209  18.521  57.498  0.3691 -1.0133  1.7506
   28C4H9N   O1  460   0.548   0.835  58.558  0.1198 -0.0494  0.3456
   28C4H9N  OH1  461   0.293   0.778  58.212  0.6174 -0.7374  0.0913
   28C4H9N  HO1  462   0.284   0.845  58.144  4.4199 -0.6290 -0.4225
   28C4H9N   O2  463   0.351   0.835  58.638 -0.3486  0.0479 -0.1995
   28C4H9N  N41  464   0.259   0.663  58.449 -0.3696 -0.2004  0.1796
   28C4H9N   H1  465   0.177   0.717  58.479  0.3754 -0.7039  3.2602
   28C4H9N   H2  466   0.270   0.585  58.515 -1.1648  1.2086  2.0179
   28C4H9N   H3  467   0.225   0.625  58.359  1.8003 -1.9828  0.0562
   28C4H9N  CT1  468   0.385   0.743  58.425 -0.2543  0.2374  0.7211
   28C4H9N  HC1  469   0.468   0.686  58.385  1.0211  1.0218  2.1764
   28C4H9N   C1  470   0.431   0.804  58.550  0.3133 -0.0951 -0.1206
   28C4H9N  CT2  471   0.343   0.848  58.321  0.7258  0.3499  0.3406
   28C4H9N  HC2  472   0.276   0.929  58.347  1.1504  1.1834 -1.0721
   28C4H9N  CT3  473   0.472   0.922  58.273  0.6342 -0.0711  0.5557
   28C4H9N  HC3  474   0.544   0.847  58.238  0.6496  0.5962 -0.8650
   28C4H9N  HC4  475   0.521   0.980  58.351  0.5464  2.9386 -1.5854
   28C4H9N  HC5  476   0.443   0.979  58.185 -2.8959 -3.5282 -0.6802
   29C4H9N   O1  477   0.264   0.495  59.239 -0.3531  0.0209  0.4355
   29C4H9N  OH1  478   0.027   0.542  59.600 -0.4727  0.0755 -0.5569
   29C4H9N  HO1  479   0.032   0.482  59.674 -1.9415  1.9388  1.1101
   29C4H9N   O2  480   0.068   0.532  59.156 -0.2444 -0.0621  0.2859
   29C4H9N  N41  481  20.534   0.680  59.356  0.2739  0.2568  0.5990
   29C4H9N   H1  482  20.455   0.632  59.311  0.9015 -0.3236  0.1129
   29C4H9N   H2  483  20.556   0.760  59.294 -1.5881 -0.4479 -1.0123
   29C4H9N   H3  484  20.510   0.722  59.448 -2.0119  1.6552 -0.6022
   29C4H9N  CT1  485   0.096   0.580  59.375 -0.9173  0.4007 -0.5039
   29C4H9N  HC1  486   0.177   0.639  59.417  1.9078 -4.2209  0.9307
   29C4H9N   C1  487   0.146   0.521  59.247 -0.0139  0.4686 -0.4291
   29C4H9N  CT2  488   0.063   0.473  59.482  0.1108  0.0174 -0.0474
   29C4H9N  HC2  489  20.536   0.410  59.457 -0.1778 -0.4958  2.1614
   29C4H9N  CT3  490   0.178   0.385  59.508 -0.2855  0.3819  0.3668
   29C4H9N  HC3  491   0.266   0.447  59.527 -0.1794 -0.0925  1.5074
   29C4H9N  HC4  492   0.184   0.320  59.421 -0.2062  1.9557 -0.8291
   29C4H9N  HC5  493   0.154   0.316  59.589 -1.6872  0.3698 -0.0567
   30C4H9N   O1  494  20.411   0.446  59.921 -0.0921  0.0817 -0.5889
   30C4H9N  OH1  495   0.104   0.410  60.290  0.5561  0.0330 -0.2170
   30C4H9N  HO1  496   0.111   0.472  60.363 -2.6605  1.2371 -0.8463
   30C4H9N   O2  497   0.048   0.453  59.845 -0.4669  0.5658 -0.5344
   30C4H9N  N41  498   0.150   0.283  60.046 -0.1272 -0.0893 -0.0723
   30C4H9N   H1  499   0.209   0.350  59.994  0.3169 -1.3938 -1.2585
   30C4H9N   H2  500   0.133   0.201  59.986 -0.9684 -1.8081  2.4364
   30C4H9N   H3  501   0.184   0.241  60.134 -0.8473 -1.3922 -0.4057
   30C4H9N  CT1  502   0.029   0.368  60.064  0.2643 -0.3577 -0.1777
   30C4H9N  HC1  503  20.515   0.294  60.096 -2.4231  1.0688 -2.7649
   30C4H9N   C1  504  20.535   0.426  59.938  0.0560  0.3070 -0.2450
   30C4H9N  CT2  505   0.048   0.475  60.174  0.9339 -0.3935  0.5535
   30C4H9N  HC2  506   0.117   0.552  60.139 -0.8575  0.4541 -1.2020
   30C4H9N  CT3  507  20.485   0.550  60.230 -0.1750 -0.0009 -0.2492
   30C4H9N  HC3  508  20.512   0.621  60.307 -1.3190  1.1454 -0.8886
   30C4H9N  HC4  509  20.414   0.475  60.266  0.7108 -1.0689 -0.6638
   30C4H9N  HC5  510  20.437   0.607  60.151  1.7185 -0.8047 -2.0463
   31C4H9N   O1  511   0.096   0.107  59.234  0.2196  0.0004  0.4839
   31C4H9N  OH1  512   0.337   0.174  58.888  0.3112  0.2182 -0.2948
   31C4H9N  HO1  513   0.373   0.112  58.824  0.6270  0.6988 -0.5824
   31C4H9N   O2  514   0.286   0.094  59.335 -1.0068 -0.1184 -0.1632
   31C4H9N  N41  515   0.393   0.259  59.153  0.2485  0.5590  0.1194
   31C4H9N   H1  516   0.471   0.200  59.187  0.5326  0.2416 -1.0551
   31C4H9N   H2  517   0.377   0.330  59.226  0.2666  2.1333 -1.3737
   31C4H9N   H3  518   0.424   0.320  59.076 -0.0120 -1.5093 -1.6769
   31C4H9N  CT1  519   0.277   0.183  59.119 -0.0274 -0.3455  0.0334
   31C4H9N  HC1  520   0.211   0.266  59.092  2.4774  1.9830  0.9002
   31C4H9N   C1  521   0.217   0.116  59.239 -0.2384  0.2274  0.6822
   31C4H9N  CT2  522   0.296   0.097  58.998 -0.9155  1.2862 -0.2836
   31C4H9N  HC2  523   0.369   0.018  59.015 -1.4826  1.0574  1.2173
   31C4H9N  CT3  524   0.174   0.019  58.947  0.4975 -0.2958 -0.5521
   31C4H9N  HC3  525   0.180  18.522  58.854  2.3992 -1.8624  0.5009
   31C4H9N  HC4  526   0.088   0.081  58.922  0.0564 -0.0670  1.4402
   31C4H9N  HC5  527   0.136  18.512  59.023  1.2079 -0.0102  0.0684
   32C4H9N   O1  528   0.531   0.797  59.969 -0.2752 -0.7019 -0.0082
   32C4H9N  OH1  529   0.306   0.778  59.591  0.3382 -0.0158 -0.0155
   32C4H9N  HO1  530   0.276   0.842  59.525  0.3588  0.8090  0.7729
   32C4H9N   O2  531   0.331   0.839  60.027 -0.0295  0.9264  0.6984
   32C4H9N  N41  532   0.246   0.660  59.841 -0.5894 -0.4594  0.1766
   32C4H9N   H1  533   0.167   0.708  59.887  0.0302 -0.8561  1.6761
   32C4H9N   H2  534   0.274   0.581  59.901  0.3240  0.7013  1.2866
   32C4H9N   H3  535   0.212   0.620  59.752 -0.2629 -1.7003  0.5935
   32C4H9N  CT1  536   0.370   0.746  59.816 -0.2407 -0.2569  0.1143
   32C4H9N  HC1  537   0.455   0.686  59.782  0.2881  1.3803 -1.5188
   32C4H9N   C1  538   0.413   0.805  59.942 -0.3372 -0.0398 -0.6186
   32C4H9N  CT2  539   0.340   0.846  59.702  0.0829  0.7254 -0.2281
   32C4H9N  HC2  540   0.257   0.911  59.730  0.9199  2.2996 -1.3174
   32C4H9N  CT3  541   0.454   0.939  59.669  0.3339  0.1224  0.2233
   32C4H9N  HC3  542   0.427   0.992  59.577 -0.6981  0.2867  0.6149
   32C4H9N  HC4  543   0.545   0.881  59.656 -0.1481 -0.4833 -0.5091
   32C4H9N  HC5  544   0.459   1.020  59.742  2.1571 -0.7341  1.0590
   33C4H9N   O1  545   0.300   0.514  60.611  0.0241  0.2308  0.3651
   33C4H9N  OH1  546   0.076   0.590  60.975 -0.8178 -0.1721  0.0745
   33C4H9N  HO1  547   0.064   0.524  61.044 -1.2194  0.7941  0.9523
   33C4H9N   O2  548   0.101   0.525  60.532 -0.4942 -0.3716 -0.4060
   33C4H9N  N41  549  20.558   0.688  60.736  1.0280 -0.8501  0.1761
   33C4H9N   H1  550  20.485   0.621  60.708  0.2011  0.2156 -0.2549
   33C4H9N   H2  551   0.020   0.761  60.666  3.4697 -0.9479  0.7680
   33C4H9N   H3  552  20.522   0.737  60.819  0.6161  1.0859 -1.1065
   33C4H9N  CT1  553   0.130   0.613  60.754  0.3682 -0.2230  0.1640
   33C4H9N  HC1  554   0.204   0.686  60.783 -0.5675  0.9738 -0.4187
   33C4H9N   C1  555   0.182   0.546  60.621 -0.4821  0.7565  0.2021
   33C4H9N  CT2  556   0.112   0.508  60.862 -0.1500 -0.4824 -0.5184
   33C4H9N  HC2  557   0.034   0.433  60.846  0.6648 -0.9400 -2.4637
   33C4H9N  CT3  558   0.225   0.424  60.920  0.5017 -0.5569 -0.0771
   33C4H9N  HC3  559   0.292   0.402  60.837 -1.1331  3.6663 -2.6430
   33C4H9N  HC4  560   0.181   0.324  60.928 -0.5366 -0.2547 -1.6746
   33C4H9N  HC5  561   0.270   0.461  61.012 -0.8324 -2.6031  1.4674
   34C4H9N   O1  562  20.438   0.464  61.289 -0.2052 -0.1896 -1.2724
   34C4H9N  OH1  563   0.103   0.396  61.649 -0.4456  0.3423 -0.4351
   34C4H9N  HO1  564   0.117   0.456  61.722  0.8861 -0.2289 -0.2095
   34C4H9N   O2  565   0.068   0.430  61.207 -0.0088  0.1718  0.2134
   34C4H9N  N41  566   0.163   0.286  61.396  0.3148 -0.0160  0.9977
   34C4H9N   H1  567   0.228   0.357  61.360 -3.2999  1.1547 -3.5917
   34C4H9N   H2  568   0.144   0.215  61.324 -0.9727  0.0901  1.2229
   34C4H9N   H3  569   0.214   0.237  61.472  1.9125 -0.3401 -0.2624
   34C4H9N  CT1  570   0.040   0.357  61.427 -0.0393  0.3063  0.4401
   34C4H9N  HC1  571  20.529   0.283  61.465 -0.1810  0.6361  0.8245
   34C4H9N   C1  572  20.551   0.419  61.300  0.2444  0.4044 -0.1492
   34C4H9N  CT2  573   0.066   0.468  61.533 -0.3007 -0.1128 -0.0775
   34C4H9N  HC2  574   0.155   0.529  61.511  1.3295 -2.2833  0.3345
   34C4H9N  CT3  575  20.505   0.555  61.581  0.2397  0.6339  0.2847
   34C4H9N  HC3  576  20.484   0.638  61.513 -0.3800 -0.3462 -0.7456
   34C4H9N  HC4  577  20.527   0.602  61.676  0.0934 -0.7436  1.0112
   34C4H9N  HC5  578  20.412   0.499  61.585  0.1568  0.3911 -3.2989
   35C4H9N   O1  579   0.141   0.154  60.656 -0.0123  0.1283 -0.1625
   35C4H9N  OH1  580   0.418   0.113  60.307 -0.4560  0.2860 -0.0309
   35C4H9N  HO1  581   0.383   0.069  60.230 -0.5965  0.5130 -0.0972
   35C4H9N   O2  582   0.349   0.135  60.713 -0.2939 -0.0045  0.1465
   35C4H9N  N41  583   0.443   0.297  60.508  0.3436 -0.3272 -0.3326
   35C4H9N   H1  584   0.516   0.251  60.565 -1.1722  0.8922  2.6949
   35C4H9N   H2  585   0.420   0.387  60.554  1.4539 -0.1261 -0.1481
   35C4H9N   H3  586   0.486   0.321  60.417 -1.3858 -0.3783 -1.1711
   35C4H9N  CT1  587   0.311   0.216  60.498 -0.5424  0.3058  0.6133
   35C4H9N  HC1  588   0.237   0.280  60.452 -0.5207 -0.2668 -0.2249
   35C4H9N   C1  589   0.261   0.184  60.640 -0.3632  0.3410  0.3532
   35C4H9N  CT2  590   0.337   0.086  60.422  0.9463 -0.8401  0.2584
   35C4H9N  HC2  591   0.411   0.022  60.471  0.4723 -1.8337 -0.3163
   35C4H9N  CT3  592   0.214  18.557  60.381  0.1282 -0.2653 -0.6357
   35C4H9N  HC3  593   0.136  18.546  60.457  0.3596  1.0871 -0.2018
   35C4H9N  HC4  594   0.242  18.458  60.343 -0.5901 -1.7767  2.5598
   35C4H9N  HC5  595   0.164   0.042  60.295  1.4140  0.3454 -1.0662
   36C4H9N   O1  596   0.528   0.827  61.341  0.2622  0.1061  0.1318
   36C4H9N  OH1  597   0.301   0.811  60.971 -0.1640  0.8096 -0.2103
   36C4H9N  HO1  598   0.304   0.871  60.897  0.7576  0.3224 -0.5740
   36C4H9N   O2  599   0.344   0.840  61.416 -0.2641 -0.0879  0.2274
   36C4H9N  N41  600   0.236   0.694  61.194  0.0718  0.1842  0.4991
   36C4H9N   H1  601   0.165   0.761  61.229 -1.8287 -1.4288 -0.1517
   36C4H9N   H2  602   0.245   0.612  61.256 -1.8949  0.3214  1.0157
   36C4H9N   H3  603   0.204   0.653  61.105 -1.9867  0.9562  0.8449
   36C4H9N  CT1  604   0.367   0.759  61.187 -0.2878  0.0813  0.1002
   36C4H9N  HC1  605   0.444   0.690  61.152 -0.2476 -0.4844  1.2552
   36C4H9N   C1  606   0.415   0.823  61.318  0.0273  1.3202 -0.8766
   36C4H9N  CT2  607   0.356   0.872  61.090 -0.5767 -0.5283 -0.0587
   36C4H9N  HC2  608   0.280   0.943  61.124  1.0159 -0.6165  3.9648
   36C4H9N  CT3  609   0.490   0.940  61.058 -0.4359 -0.1326  0.3318
   36C4H9N  HC3  610   0.529   0.991  61.145 -0.1726 -0.9477  0.6969
   36C4H9N  HC4  611   0.466   1.003  60.972 -0.6259  0.5007  0.8482
   36C4H9N  HC5  612   0.555   0.856  61.033  0.0990  1.3162 -3.4785
   37C4H9N   O1  613   0.276   0.495  61.981 -0.6973 -0.6533 -0.0595
   37C4H9N  OH1  614   0.023   0.538  62.319 -0.2933  0.2079  0.0806
   37C4H9N  HO1  615   0.029   0.473  62.389  0.6640  0.8556  0.6083
   37C4H9N   O2  616   0.079   0.507  61.899  0.1015 -0.2252  0.4086
   37C4H9N  N41  617  20.536   0.664  62.096 -0.6463  0.7725 -0.3256
   37C4H9N   H1  618  20.465   0.601  62.057 -1.4166  2.4236 -1.6553
   37C4H9N   H2  619  20.550   0.745  62.033  1.6896 -0.2845 -1.2328
   37C4H9N   H3  620  20.502   0.706  62.184  0.5200  0.9217  0.0633
   37C4H9N  CT1  621   0.106   0.586  62.119 -0.0453 -0.4987  0.3000
   37C4H9N  HC1  622   0.183   0.652  62.158  1.3864 -1.3049 -1.0660
   37C4H9N   C1  623   0.157   0.524  61.995 -0.4335 -0.5341  0.3044
   37C4H9N  CT2  624   0.076   0.476  62.210  0.0441  0.3303  0.2490
   37C4H9N  HC2  625   0.003   0.408  62.168  1.4100  0.8745 -3.1445
   37C4H9N  CT3  626   0.192   0.397  62.261  0.2750  0.8600 -0.4260
   37C4H9N  HC3  627   0.261   0.460  62.317 -0.0916  0.3344  0.6405
   37C4H9N  HC4  628   0.240   0.355  62.173  1.5739  0.0639  0.6380
   37C4H9N  HC5  629   0.167   0.310  62.321 -1.2882  1.7035  0.1705
   38C4H9N   O1  630  20.448   0.398  62.622  0.2804  0.3227 -0.3833
   38C4H9N  OH1  631   0.082   0.371  63.021  0.3553  0.1440 -0.1966
   38C4H9N  HO1  632   0.107   0.436  63.087 -1.6312 -2.9380  3.7748
   38C4H9N   O2  633   0.092   0.457  62.579  0.2254 -0.1961  0.1839
   38C4H9N  N41  634   0.172   0.267  62.783  0.3050  0.6582  0.0758
   38C4H9N   H1  635   0.250   0.314  62.734  2.7689  0.4814  3.6437
   38C4H9N   H2  636   0.157   0.182  62.727  1.6885  0.5245 -0.1086
   38C4H9N   H3  637   0.209   0.234  62.873  0.0179  0.9578  0.3012
   38C4H9N  CT1  638   0.045   0.344  62.790 -0.1274 -0.1414 -0.0779
   38C4H9N  HC1  639  20.523   0.278  62.820 -0.2252 -0.4173 -0.9459
   38C4H9N   C1  640   0.009   0.403  62.652  0.0725 -0.7500  0.0753
   38C4H9N  CT2  641   0.057   0.447  62.907  0.0291  0.5230  0.2254
   38C4H9N  HC2  642   0.143   0.513  62.897 -1.2249  2.2861  0.9185
   38C4H9N  CT3  643  20.495   0.531  62.938  0.7583 -0.1064  0.4232
   38C4H9N  HC3  644  20.502   0.548  63.046  0.2269 -1.8744  0.7696
   38C4H9N  HC4  645  20.407   0.480  62.898  0.9271 -1.8850  2.2200
   38C4H9N  HC5  646  20.514   0.629  62.894  1.1359 -0.4750 -0.2278
   39C4H9N   O1  647   0.116   0.126  61.985  0.4277  0.0081 -0.5060
   39C4H9N  OH1  648   0.364   0.160  61.625 -0.1496  0.1982  0.6779
   39C4H9N  HO1  649   0.351   0.100  61.551  0.3685 -0.1719  0.8842
   39C4H9N   O2  650   0.318   0.101  62.055  0.0040  0.0951 -0.9459
   39C4H9N  N41  651   0.426   0.266  61.873  0.3535  0.5038 -0.6731
   39C4H9N   H1  652   0.493   0.191  61.895  0.0457  0.1599 -0.9053
   39C4H9N   H2  653   0.416   0.344  61.941 -0.1870 -1.0259  1.0336
   39C4H9N   H3  654   0.467   0.304  61.786 -0.0245  1.8189 -0.2906
   39C4H9N  CT1  655   0.294   0.201  61.846 -0.0216  0.5484  0.2295
   39C4H9N  HC1  656   0.223   0.277  61.815  0.0505  0.3990 -0.3034
   39C4H9N   C1  657   0.240   0.132  61.973 -0.0309  0.3618 -0.3204
   39C4H9N  CT2  658   0.308   0.092  61.733  0.3103  0.6825 -0.0391
   39C4H9N  HC2  659   0.369   0.004  61.752  1.0342  1.5140  1.6025
   39C4H9N  CT3  660   0.172   0.043  61.697 -0.0668 -0.5947  0.8922
   39C4H9N  HC3  661   0.177  18.545  61.605  1.4482  0.6604  0.1449
   39C4H9N  HC4  662   0.105   0.126  61.675  0.3530 -0.2246  1.0044
   39C4H9N  HC5  663   0.127  18.547  61.779 -0.5666  0.0043  1.0318
   40C4H9N   O1  664   0.564   0.846  62.658  0.3987  0.0553 -0.0980
   40C4H9N  OH1  665   0.305   0.777  62.325  0.6141  0.2146 -0.7350
   40C4H9N  HO1  666   0.300   0.833  62.247  0.3929 -1.9203 -2.2991
   40C4H9N   O2  667   0.370   0.843  62.753  0.0327 -0.4121 -0.8396
   40C4H9N  N41  668   0.275   0.657  62.574 -0.1532 -0.0667  0.0746
   40C4H9N   H1  669   0.194   0.714  62.604 -0.2203 -1.2070  2.0850
   40C4H9N   H2  670   0.300   0.594  62.652  1.1117 -0.0338 -0.2806
   40C4H9N   H3  671   0.245   0.603  62.492 -1.3170  2.1465 -1.0049
   40C4H9N  CT1  672   0.389   0.751  62.537 -0.3584 -0.3019  0.4313
   40C4H9N  HC1  673   0.476   0.696  62.502 -1.1097 -2.0607  1.3196
   40C4H9N   C1  674   0.444   0.828  62.655 -0.4346 -0.9211 -0.0993
   40C4H9N  CT2  675   0.359   0.846  62.432  0.1009 -0.7467 -0.3259
   40C4H9N  HC2  676   0.277   0.911  62.461  0.0280 -0.1478 -1.8272
   40C4H9N  CT3  677   0.472   0.934  62.381 -0.2996  0.2896  0.1486
   40C4H9N  HC3  678   0.528   0.974  62.466 -0.1461  1.5449 -0.5309
   40C4H9N  HC4  679   0.438   1.022  62.326 -0.8843 -0.6437 -1.0081
   40C4H9N  HC5  680   0.541   0.874  62.323  0.2485  0.0885  0.9897
   41C4H9N   O1  681   0.278   0.492  63.362  0.2119  0.3522  0.1297
   41C4H9N  OH1  682   0.007   0.522  63.693  0.1695  0.3917  0.6498
   41C4H9N  HO1  683  20.554   0.462  63.766 -0.5170 -1.4971 -0.9730
   41C4H9N   O2  684   0.087   0.496  63.260 -0.1127 -0.6487 -0.1307
   41C4H9N  N41  685  20.512   0.656  63.457 -0.3355  0.4918 -0.6120
   41C4H9N   H1  686  20.440   0.594  63.416  0.3781  0.2012 -1.4345
   41C4H9N   H2  687  20.532   0.734  63.393  1.7043  1.0844  0.6751
   41C4H9N   H3  688  20.470   0.696  63.543 -0.5441  0.2185 -0.5826
   41C4H9N  CT1  689   0.080   0.576  63.479 -0.5515  0.5857 -0.0072
   41C4H9N  HC1  690   0.158   0.642  63.516  0.3658  1.1778 -2.8698
   41C4H9N   C1  691   0.152   0.511  63.361  0.3410 -0.1927  0.3939
   41C4H9N  CT2  692   0.062   0.463  63.581  0.3057 -0.2041 -0.8455
   41C4H9N  HC2  693  20.557   0.390  63.533 -1.2106  0.1466  0.6196
   41C4H9N  CT3  694   0.196   0.403  63.621  0.3659 -0.0452 -0.9737
   41C4H9N  HC3  695   0.229   0.338  63.540  1.8813 -0.6791  0.1267
   41C4H9N  HC4  696   0.189   0.349  63.715  0.9147  0.9272 -0.3765
   41C4H9N  HC5  697   0.272   0.480  63.637 -0.7008  0.6359  0.9622
   42C4H9N   O1  698  20.419   0.466  64.045  0.1908 -0.6589 -0.0084
   42C4H9N  OH1  699   0.073   0.388  64.404  0.4596 -0.4554  0.3837
   42C4H9N  HO1  700   0.065   0.447  64.479 -2.4714 -0.9846  0.5297
   42C4H9N   O2  701   0.056   0.450  63.967  0.1586 -0.2386  0.0914
   42C4H9N  N41  702   0.135   0.266  64.163 -0.5286 -0.1270 -0.8145
   42C4H9N   H1  703   0.213   0.322  64.124  0.7600 -1.7544 -0.6011
   42C4H9N   H2  704   0.115   0.187  64.100 -1.3522 -1.5232  1.1693
   42C4H9N   H3  705   0.168   0.231  64.254 -0.8585  0.9235 -0.2682
   42C4H9N  CT1  706   0.013   0.352  64.179  0.3528  0.1766 -0.1567
   42C4H9N  HC1  707  20.502   0.281  64.222  2.0874 -1.3678  0.1678
   42C4H9N   C1  708  20.533   0.422  64.052 -0.7243  0.8754  0.5009
   42C4H9N  CT2  709   0.044   0.460  64.283  0.1257 -0.5316  0.5101
   42C4H9N  HC2  710   0.128   0.525  64.260  1.0050 -1.0140  2.2311
   42C4H9N  CT3  711  20.482   0.535  64.330  0.8446  0.6363  0.1986
   42C4H9N  HC3  712  20.397   0.470  64.352  0.9109 -0.1249 -1.7082
   42C4H9N  HC4  713  20.453   0.609  64.255 -0.1570 -0.4374 -0.4962
   42C4H9N  HC5  714  20.504   0.590  64.421  0.3557  0.5526  0.3683
   43C4H9N   O1  715   0.098   0.122  63.357  0.3541  0.0000  0.0597
   43C4H9N  OH1  716   0.344   0.175  63.001  0.7206 -0.3167  0.2775
   43C4H9N  HO1  717   0.365   0.117  62.927  1.5797 -0.9540  1.0098
   43C4H9N   O2  718   0.302   0.083  63.421  0.0557 -0.0113 -0.9619
   43C4H9N  N41  719   0.399   0.279  63.246  0.2613  0.3027  0.2091
   43C4H9N   H1  720   0.481   0.221  63.273  0.6131  0.6241 -0.1698
   43C4H9N   H2  721   0.386   0.362  63.305  0.7202  1.2542 -1.0239
   43C4H9N   H3  722   0.427   0.320  63.156 -0.1040  1.5310  0.6449
   43C4H9N  CT1  723   0.276   0.197  63.224 -0.6941  0.4355  0.2068
   43C4H9N  HC1  724   0.200   0.271  63.198 -1.4115 -1.1255 -2.2863
   43C4H9N   C1  725   0.219   0.123  63.342 -0.1355 -0.2105 -0.1209
   43C4H9N  CT2  726   0.302   0.099  63.108  0.9752  0.2786  0.1308
   43C4H9N  HC2  727   0.384   0.033  63.137  1.8822  2.1764  2.1068
   43C4H9N  CT3  728   0.184   0.014  63.056  0.7817 -0.1253  0.7531
   43C4H9N  HC3  729   0.090   0.066  63.037  0.8620 -0.9165 -1.9830
   43C4H9N  HC4  730   0.155  18.499  63.130 -1.4216 -1.5434 -1.4939
   43C4H9N  HC5  731   0.210  18.522  62.964 -2.4452 -0.4444 -0.0263
   44C4H9N   O1  732   0.515   0.846  64.042  0.6022  0.6695 -0.0734
   44C4H9N  OH1  733   0.298   0.764  63.694  0.1469  0.9165  0.5179
   44C4H9N  HO1  734   0.292   0.828  63.623  3.1234  0.9836  0.2793
   44C4H9N   O2  735   0.316   0.840  64.125  0.7615  0.0583 -0.6965
   44C4H9N  N41  736   0.207   0.674  63.939 -0.0890 -0.5092 -0.0525
   44C4H9N   H1  737   0.137   0.738  63.981  0.8278 -0.1175  0.8888
   44C4H9N   H2  738   0.221   0.591  63.999  0.1560 -1.8459 -1.9265
   44C4H9N   H3  739   0.172   0.642  63.848 -0.7530  1.4177 -0.5027
   44C4H9N  CT1  740   0.342   0.747  63.915  0.4853  0.6410  0.7625
   44C4H9N  HC1  741   0.420   0.683  63.874  0.9758  1.7701 -0.1092
   44C4H9N   C1  742   0.396   0.823  64.032  0.4455  0.4108  0.2706
   44C4H9N  CT2  743   0.331   0.843  63.802  0.3366  1.2354  0.0056
   44C4H9N  HC2  744   0.256   0.917  63.828  1.7864  3.0053 -0.7326
   44C4H9N  CT3  745   0.452   0.925  63.756 -0.4307  0.1697  0.5025
   44C4H9N  HC3  746   0.466   1.007  63.827  0.0687 -1.6152  2.5099
   44C4H9N  HC4  747   0.429   0.969  63.658  1.5746  1.3632  0.5307
   44C4H9N  HC5  748   0.539   0.859  63.750 -0.3719  0.1560  1.4050
   45C4H9N   O1  749   0.276   0.523  64.744  0.4780  0.0831  0.0158
   45C4H9N  OH1  750   0.037   0.520  65.096 -0.3468 -0.4552  0.1770
   45C4H9N  HO1  751   0.047   0.454  65.166  1.7250  2.6323  2.9423
   45C4H9N   O2  752   0.080   0.507  64.657 -0.1858  0.3235 -0.0805
   45C4H9N  N41  753  20.518   0.644  64.864 -0.0885  0.5229 -0.3872
   45C4H9N   H1  754  20.454   0.577  64.818 -0.0704 -0.2482  0.6819
   45C4H9N   H2  755  20.512   0.726  64.802  0.5679 -0.4541 -1.7762
   45C4H9N   H3  756  20.487   0.683  64.955  0.9596 -1.5936  0.9019
   45C4H9N  CT1  757   0.101   0.596  64.882 -0.0484  0.1435  0.2018
   45C4H9N  HC1  758   0.164   0.677  64.919  1.3830 -1.6014  1.6844
   45C4H9N   C1  759   0.157   0.544  64.749  0.6257 -0.0136 -0.1213
   45C4H9N  CT2  760   0.099   0.484  64.980 -0.0134  0.1654  0.1676
   45C4H9N  HC2  761   0.046   0.394  64.946  0.8137 -0.5847  0.8264
   45C4H9N  CT3  762   0.242   0.434  65.016  0.3602  0.2573 -0.7121
   45C4H9N  HC3  763   0.241   0.395  65.118  0.9915  0.0713 -0.7650
   45C4H9N  HC4  764   0.308   0.521  65.018 -0.3323  0.8714 -2.9052
   45C4H9N  HC5  765   0.283   0.359  64.948 -1.8131 -1.3982 -0.2764
   46C4H9N   O1  766  20.426   0.421  65.392 -0.2881 -0.2903  0.2090
   46C4H9N  OH1  767   0.093   0.369  65.769 -0.0980  0.1241  0.2809
   46C4H9N  HO1  768   0.117   0.429  65.841 -2.5373 -0.9845  2.0473
   46C4H9N   O2  769   0.073   0.435  65.343  0.5027  0.0253 -0.9606
   46C4H9N  N41  770   0.153   0.262  65.536 -0.2450  0.1341  0.4386
   46C4H9N   H1  771   0.226   0.325  65.499 -0.7932  0.9800  0.7948
   46C4H9N   H2  772   0.124   0.190  65.466 -0.4474  2.3075 -1.7764
   46C4H9N   H3  773   0.191   0.216  65.620  2.1935  3.2692  1.1243
   46C4H9N  CT1  774   0.028   0.350  65.559  0.0073  0.3910  0.7596
   46C4H9N  HC1  775  20.502   0.294  65.595  0.0472  0.9682  1.7803
   46C4H9N   C1  776  20.546   0.419  65.430  0.6713  0.2950  0.5389
   46C4H9N  CT2  777   0.053   0.457  65.664 -0.4839  0.4680 -1.0536
   46C4H9N  HC2  778   0.135   0.525  65.642  1.5215 -0.7558  2.3158
   46C4H9N  CT3  779  20.499   0.539  65.721 -0.0931 -0.7109  0.5223
   46C4H9N  HC3  780  20.435   0.468  65.775 -1.4724  1.2500  1.5332
   46C4H9N  HC4  781  20.435   0.581  65.643 -0.4785  0.0028  1.2219
   46C4H9N  HC5  782  20.538   0.608  65.795 -2.0949 -0.0819  1.0352
   47C4H9N   O1  783   0.102   0.126  64.733 -0.0783 -0.5054  0.1050
   47C4H9N  OH1  784   0.351   0.172  64.393 -0.0875 -0.2410 -0.3233
   47C4H9N  HO1  785   0.358   0.110  64.320  0.2052  0.4384 -0.8725
   47C4H9N   O2  786   0.294   0.127  64.825  0.1487 -0.4403  0.6074
   47C4H9N  N41  787   0.396   0.289  64.643  0.2116 -0.5675  0.3232
   47C4H9N   H1  788   0.454   0.223  64.697 -2.0421 -1.7101  1.4260
   47C4H9N   H2  789   0.381   0.373  64.701 -1.1408 -0.1044 -0.6803
   47C4H9N   H3  790   0.458   0.335  64.574  1.3236 -0.8659  1.0988
   47C4H9N  CT1  791   0.270   0.222  64.612 -0.2880 -0.2870 -0.0102
   47C4H9N  HC1  792   0.203   0.292  64.563  0.6889  1.0662  0.5469
   47C4H9N   C1  793   0.217   0.167  64.739  0.9711 -0.1206 -0.0862
   47C4H9N  CT2  794   0.294   0.110  64.507 -0.1550  0.4768 -0.5316
   47C4H9N  HC2  795   0.371   0.036  64.529 -0.3674  0.2945 -0.3783
   47C4H9N  CT3  796   0.174   0.040  64.444 -1.3102 -0.6332 -0.8440
   47C4H9N  HC3  797   0.206   0.005  64.346  1.0605  0.7725 -0.5872
   47C4H9N  HC4  798   0.094   0.109  64.418 -0.6915  1.6069  2.9098
   47C4H9N  HC5  799   0.127  18.531  64.513 -0.6134  0.0978  0.3729
   48C4H9N   O1  800   0.527   0.793  65.463  0.2896  0.3766  0.0883
   48C4H9N  OH1  801   0.303   0.798  65.084  0.1765  0.1698 -0.5569
   48C4H9N  HO1  802   0.295   0.874  65.025 -0.4929  0.4460 -0.1263
   48C4H9N   O2  803   0.315   0.815  65.511 -0.1675  0.1499  0.6269
   48C4H9N  N41  804   0.243   0.661  65.317 -0.2643 -0.4391 -0.1398
   48C4H9N   H1  805   0.168   0.723  65.354  0.7957  0.0955  1.1737
   48C4H9N   H2  806   0.262   0.582  65.381 -2.2532 -1.0103 -0.2299
   48C4H9N   H3  807   0.217   0.629  65.223  0.7285 -0.0246 -0.5464
   48C4H9N  CT1  808   0.365   0.739  65.303 -0.2766  0.0606  0.3568
   48C4H9N  HC1  809   0.442   0.673  65.261 -2.6642 -2.6185  0.0393
   48C4H9N   C1  810   0.408   0.794  65.433  0.1832 -0.6573 -0.2162
   48C4H9N  CT2  811   0.342   0.856  65.203 -0.7904 -0.0500  0.5023
   48C4H9N  HC2  812   0.265   0.925  65.238 -1.9581 -2.1821  2.2985
   48C4H9N  CT3  813   0.463   0.937  65.148  0.2287  0.2748 -0.0198
   48C4H9N  HC3  814   0.426   1.016  65.083  0.5903  0.4326 -0.0318
   48C4H9N  HC4  815   0.526   0.874  65.087 -0.9251 -0.6619 -0.2585
   48C4H9N  HC5  816   0.519   0.979  65.232  1.0560  0.8048 -0.8290
   49C4H9N   O1  817   0.316   0.483  66.119  0.1786 -0.2378  0.5099
   49C4H9N  OH1  818   0.065   0.565  66.460 -0.6804  0.2963 -0.3462
   49C4H9N  HO1  819   0.063   0.493  66.524 -2.3637 -0.6012 -1.3591
   49C4H9N   O2  820   0.128   0.515  66.020 -0.0824  0.2024 -0.4850
   49C4H9N  N41  821   0.023   0.684  66.198 -0.4617 -0.3360 -0.0042
   49C4H9N   H1  822  20.505   0.631  66.155  1.6549 -0.2177 -4.2867
   49C4H9N   H2  823   0.047   0.755  66.127  0.2007 -0.0532  0.4977
   49C4H9N   H3  824  20.557   0.731  66.286 -1.2077  2.5225 -1.6905
   49C4H9N  CT1  825   0.138   0.597  66.229  0.0551  0.6978 -0.3260
   49C4H9N  HC1  826   0.211   0.664  66.275  1.4183 -1.0800  0.1850
   49C4H9N   C1  827   0.202   0.523  66.118 -0.3542 -0.1999  0.2597
   49C4H9N  CT2  828   0.104   0.492  66.339  0.2919 -0.4769 -0.4836
   49C4H9N  HC2  829   0.030   0.433  66.285 -1.8322  1.4958  0.1574
   49C4H9N  CT3  830   0.217   0.399  66.393 -0.3670  0.3245 -0.4313
   49C4H9N  HC3  831   0.301   0.468  66.409  0.6757 -1.2673  1.1318
   49C4H9N  HC4  832   0.250   0.322  66.323  1.2222  1.4614 -0.9696
   49C4H9N  HC5  833   0.182   0.356  66.486  1.6119 -0.6695 -0.0962
   50C4H9N   O1  834  20.436   0.492  66.812  0.2347 -0.0421 -0.0123
   50C4H9N  OH1  835   0.134   0.421  67.137  0.2441 -1.0690 -0.2878
   50C4H9N  HO1  836   0.149   0.496  67.195  2.3825  0.4838 -2.7123
   50C4H9N   O2  837   0.050   0.426  66.700 -1.4477  0.1479 -0.3312
   50C4H9N  N41  838   0.171   0.290  66.895 -0.4727  0.9846 -0.5904
   50C4H9N   H1  839   0.241   0.348  66.845  0.4288 -1.2248 -1.9865
   50C4H9N   H2  840   0.147   0.204  66.844 -0.8264 -0.2842  1.6784
   50C4H9N   H3  841   0.202   0.260  66.989 -1.4944  0.3718 -0.4509
   50C4H9N  CT1  842   0.046   0.370  66.926  0.7990 -0.8816 -0.6407
   50C4H9N  HC1  843  20.537   0.296  66.965  1.1321  0.0894  1.9114
   50C4H9N   C1  844  20.548   0.440  66.802 -0.2915 -0.1062  0.0237
   50C4H9N  CT2  845   0.081   0.479  67.025 -0.1925 -0.0254  0.0763
   50C4H9N  HC2  846   0.157   0.537  66.972 -1.7938  1.5741 -0.5175
   50C4H9N  CT3  847  20.536   0.562  67.088  0.0748  0.1485 -0.2770
   50C4H9N  HC3  848  20.449   0.498  67.102 -1.4125  2.5420  1.7459
   50C4H9N  HC4  849  20.505   0.644  67.024 -2.8223 -0.0323  0.7932
   50C4H9N  HC5  850   0.008   0.609  67.181 -0.6720  2.1552 -1.0159
   51C4H9N   O1  851   0.126   0.139  66.101 -0.2569 -0.6000 -0.3597
   51C4H9N  OH1  852   0.350   0.185  65.750  0.2682  0.0540  0.0190
   51C4H9N  HO1  853   0.361   0.128  65.673  1.3860  2.4802 -1.7055
   51C4H9N   O2  854   0.310   0.101  66.192 -0.2127 -0.1663  0.0551
   51C4H9N  N41  855   0.443   0.275  65.999 -0.0387  0.5331 -0.4518
   51C4H9N   H1  856   0.514   0.216  66.044 -0.8135  0.8654  1.2528
   51C4H9N   H2  857   0.417   0.345  66.071  1.6468 -0.5286  1.2139
   51C4H9N   H3  858   0.476   0.301  65.905  1.1325  2.3329  0.4336
   51C4H9N  CT1  859   0.310   0.204  65.977  0.3826  0.3957  0.6179
   51C4H9N  HC1  860   0.260   0.295  65.945  2.8836  1.3003 -0.9226
   51C4H9N   C1  861   0.245   0.145  66.096 -0.4717  0.5448  0.4740
   51C4H9N  CT2  862   0.305   0.105  65.860  0.3059  0.0801 -0.2773
   51C4H9N  HC2  863   0.377   0.024  65.874  0.5117  0.6150  1.9246
   51C4H9N  CT3  864   0.176   0.044  65.814 -0.0553 -0.0959 -0.2246
   51C4H9N  HC3  865   0.134  18.547  65.897  0.8641  0.4481  0.6219
   51C4H9N  HC4  866   0.194  18.543  65.725 -2.0067  0.4859 -1.0538
   51C4H9N  HC5  867   0.103   0.123  65.798 -0.3031  0.0568  1.5948
   52C4H9N   O1  868   0.527   0.827  66.822  0.0913 -0.1603  0.0660
   52C4H9N  OH1  869   0.316   0.806  66.438  0.2384 -0.9817  0.2109
   52C4H9N  HO1  870   0.297   0.879  66.380  0.9607 -0.5687  0.4975
   52C4H9N   O2  871   0.323   0.828  66.880 -0.2323 -0.8349 -0.1655
   52C4H9N  N41  872   0.244   0.668  66.679 -0.1517  0.9338 -0.2162
   52C4H9N   H1  873   0.177   0.729  66.730  0.1175  0.3582  0.8254
   52C4H9N   H2  874   0.260   0.583  66.734  2.1302  0.4366 -1.6066
   52C4H9N   H3  875   0.197   0.639  66.591 -1.9040  0.2634  0.9204
   52C4H9N  CT1  876   0.366   0.757  66.665  0.8856  0.7007 -0.7815
   52C4H9N  HC1  877   0.450   0.705  66.618 -1.3151  0.0093 -4.1510
   52C4H9N   C1  878   0.408   0.812  66.795  0.2116 -0.4522 -1.1971
   52C4H9N  CT2  879   0.343   0.864  66.559  0.1955  0.3139 -0.5695
   52C4H9N  HC2  880   0.262   0.932  66.587 -2.0732 -2.5869  0.1295
   52C4H9N  CT3  881   0.456   0.951  66.517  0.3821 -0.0000 -0.3510
   52C4H9N  HC3  882   0.545   0.891  66.496  1.3095  1.1709  0.1694
   52C4H9N  HC4  883   0.478   1.026  66.593  3.2401 -0.7590 -0.3693
   52C4H9N  HC5  884   0.428   1.007  66.427 -1.0454  0.4293  0.3427
   53C4H9N   O1  885   0.294   0.533  67.499  0.1544  0.5783  0.3042
   53C4H9N  OH1  886   0.029   0.545  67.837  1.3644 -0.7216  0.0552
   53C4H9N  HO1  887   0.042   0.477  67.905 -2.3073 -1.3104  0.2819
   53C4H9N   O2  888   0.096   0.497  67.419  0.9620  0.5257 -0.4108
   53C4H9N  N41  889  20.541   0.675  67.607  0.0936 -0.7377  0.3906
   53C4H9N   H1  890  20.463   0.620  67.568 -1.6498  1.2162  1.0113
   53C4H9N   H2  891  20.556   0.754  67.541 -0.5352 -3.1957 -2.8103
   53C4H9N   H3  892  20.502   0.712  67.695  1.9053  0.4056  0.7560
   53C4H9N  CT1  893   0.115   0.602  67.627  0.8877  0.5681 -0.0387
   53C4H9N  HC1  894   0.186   0.681  67.653 -0.6813  2.2677 -0.7764
   53C4H9N   C1  895   0.171   0.527  67.516  0.0341 -0.6540  0.0087
   53C4H9N  CT2  896   0.096   0.492  67.733 -0.7578 -0.1923 -0.4340
   53C4H9N  HC2  897   0.031   0.414  67.693 -1.7272  0.1199  0.5345
   53C4H9N  CT3  898   0.230   0.435  67.788  0.8040 -0.4018 -0.1986
   53C4H9N  HC3  899   0.279   0.389  67.702  0.6689  0.2845 -0.6486
   53C4H9N  HC4  900   0.199   0.372  67.871  0.2723  0.4350  0.2396
   53C4H9N  HC5  901   0.297   0.511  67.830  0.7858 -0.9636  0.8573
   54C4H9N   O1  902  20.441   0.409  68.149  0.0323 -0.1997  0.1416
   54C4H9N  OH1  903   0.166   0.517  68.482  0.3244  0.9977 -0.5083
   54C4H9N  HO1  904   0.201   0.605  68.493 -0.3518  1.4607 -1.8910
   54C4H9N   O2  905   0.079   0.453  68.084  0.1031  0.0341 -0.3371
   54C4H9N  N41  906   0.165   0.304  68.303 -0.7616 -0.1937  0.9161
   54C4H9N   H1  907   0.242   0.340  68.244 -2.0139  0.5717 -0.3053
   54C4H9N   H2  908   0.137   0.213  68.263  0.1171  0.4621 -1.2623
   54C4H9N   H3  909   0.210   0.296  68.395 -0.6271 -1.1164  0.7721
   54C4H9N  CT1  910   0.052   0.399  68.309  0.3042  0.0148 -0.1610
   54C4H9N  HC1  911  20.532   0.352  68.367 -0.3683 -0.4723 -1.4800
   54C4H9N   C1  912   0.001   0.418  68.171 -0.1281 -0.0011 -0.6436
   54C4H9N  CT2  913   0.085   0.535  68.372  0.6040  0.3473  0.1190
   54C4H9N  HC2  914   0.141   0.591  68.297 -0.1749 -0.8108 -1.3643
   54C4H9N  CT3  915  20.518   0.618  68.412  0.3682  0.2588  0.0153
   54C4H9N  HC3  916  20.457   0.647  68.326  1.2573  0.6663 -0.4921
   54C4H9N  HC4  917  20.548   0.713  68.456  0.0598  1.6079 -2.5928
   54C4H9N  HC5  918  20.468   0.559  68.489  0.9586  1.9967  1.7515
   55C4H9N   O1  919   0.109   0.139  67.474 -0.2699 -0.1328  0.0705
   55C4H9N  OH1  920   0.370   0.189  67.144 -0.0117  0.1213 -0.4571
   55C4H9N  HO1  921   0.394   0.128  67.073  1.0212 -1.5542  1.3044
   55C4H9N   O2  922   0.305   0.145  67.570 -0.0016  0.0811 -0.0074
   55C4H9N  N41  923   0.399   0.318  67.367  0.9541  0.2932 -0.0823
   55C4H9N   H1  924   0.475   0.268  67.415 -0.2951  0.3751  2.0479
   55C4H9N   H2  925   0.383   0.407  67.417  0.9175 -0.0215  0.4746
   55C4H9N   H3  926   0.418   0.332  67.266 -1.7246 -0.1166 -0.6730
   55C4H9N  CT1  927   0.285   0.227  67.354 -0.0463 -0.1354 -0.1717
   55C4H9N  HC1  928   0.204   0.285  67.310 -1.9330 -1.7942  1.0392
   55C4H9N   C1  929   0.228   0.162  67.474 -0.3701  0.4821  0.4166
   55C4H9N  CT2  930   0.319   0.121  67.251 -0.3451  0.1397  0.6279
   55C4H9N  HC2  931   0.396   0.052  67.286 -0.9175 -1.7180 -1.6888
   55C4H9N  CT3  932   0.210   0.037  67.197  0.0911 -0.0094 -0.0084
   55C4H9N  HC3  933   0.137   0.100  67.146  0.2607 -0.4898 -0.8480
   55C4H9N  HC4  934   0.168  18.539  67.279  1.8885 -0.9719  0.2507
   55C4H9N  HC5  935   0.256  18.533  67.122 -2.1296 -0.7112 -0.8380
   56C4H9N   O1  936   0.574   0.789  68.158  0.5970 -0.1996  0.3544
   56C4H9N  OH1  937   0.306   0.800  67.812  0.1355 -0.4035 -0.6016
   56C4H9N  HO1  938   0.301   0.875  67.753  1.0207  1.0547  1.1330
   56C4H9N   O2  939   0.378   0.875  68.213 -0.2771  0.2369  0.2144
   56C4H9N  N41  940   0.257   0.667  68.059  0.5268  0.3344 -0.4577
   56C4H9N   H1  941   0.198   0.746  68.089 -2.0746 -2.5352  2.3619
   56C4H9N   H2  942   0.266   0.592  68.129  1.8900  2.1198  1.3408
   56C4H9N   H3  943   0.228   0.625  67.969  0.1695  3.3713 -1.7989
   56C4H9N  CT1  944   0.387   0.734  68.035 -0.2545  0.6939 -0.0757
   56C4H9N  HC1  945   0.457   0.657  68.004 -0.7603 -0.6238  1.9457
   56C4H9N   C1  946   0.452   0.797  68.152  0.0520 -0.2502 -0.3499
   56C4H9N  CT2  947   0.381   0.842  67.923  0.1416 -0.4814  0.0777
   56C4H9N  HC2  948   0.322   0.925  67.961 -0.2520 -0.1495 -1.2624
   56C4H9N  CT3  949   0.506   0.897  67.878 -0.0426  0.7770 -0.0724
   56C4H9N  HC3  950   0.547   0.817  67.817 -1.5820  0.0927 -0.2330
   56C4H9N  HC4  951   0.559   0.915  67.972 -1.2476  0.0236  0.7695
   56C4H9N  HC5  952   0.483   0.994  67.832  0.1516  1.1623  0.6353
   57C4H9N   O1  953   0.291   1.252  49.619 -0.9560 -0.1192  0.0514
   57C4H9N  OH1  954   0.041   1.320  49.965  0.2951  0.1670 -0.3347
   57C4H9N  HO1  955   0.038   1.258  50.038  0.2890 -0.3738 -0.7908
   57C4H9N   O2  956   0.097   1.206  49.544 -0.1111  0.0827 -0.0686
   57C4H9N  N41  957   0.006   1.425  49.717 -0.3704  0.5718 -0.5921
   57C4H9N   H1  958  20.488   1.362  49.693  1.7046 -1.6590 -1.6957
   57C4H9N   H2  959   0.032   1.494  49.644 -0.0037  0.2966 -0.7174
   57C4H9N   H3  960  20.537   1.476  49.802  1.2005 -2.2175  1.6917
   57C4H9N  CT1  961   0.129   1.338  49.749  1.0576 -1.0790  0.0257
   57C4H9N  HC1  962   0.212   1.403  49.774 -2.1056  3.4281 -0.5337
   57C4H9N   C1  963   0.172   1.265  49.622 -0.3092 -0.3721 -0.2909
   57C4H9N  CT2  964   0.102   1.241  49.867 -0.5630 -0.7885 -0.4533
   57C4H9N  HC2  965   0.036   1.157  49.846 -0.2250 -0.8162 -1.4510
   57C4H9N  CT3  966   0.228   1.193  49.929 -0.2348 -0.1748 -0.4074
   57C4H9N  HC3  967   0.286   1.143  49.851 -0.5149  0.6841 -1.1819
   57C4H9N  HC4  968   0.207   1.138  50.021 -0.1438  0.2935 -0.1074
   57C4H9N  HC5  969   0.288   1.282  49.949  0.0770 -0.3231 -0.6817
   58C4H9N   O1  970  20.399   1.232  50.324 -0.3122 -0.1042  0.0254
   58C4H9N  OH1  971   0.057   1.181  50.674 -0.3336 -0.1088 -0.2415
   58C4H9N  HO1  972   0.064   1.247  50.744  0.4506  0.2313 -0.6253
   58C4H9N   O2  973   0.037   1.215  50.238 -0.4732  0.2371  0.2320
   58C4H9N  N41  974   0.135   1.052  50.414 -0.2943  0.1733  0.0664
   58C4H9N   H1  975   0.209   1.115  50.380 -0.1328  0.1020  0.2834
   58C4H9N   H2  976   0.099   0.977  50.352 -2.5926 -0.1299  1.6925
   58C4H9N   H3  977   0.169   1.000  50.497  1.4802  2.3714  0.7586
   58C4H9N  CT1  978   0.009   1.125  50.449 -0.2900 -0.2072 -0.2448
   58C4H9N  HC1  979  20.492   1.056  50.482 -0.6234 -0.0600 -0.6970
   58C4H9N   C1  980  20.519   1.200  50.331 -0.4354  0.5311 -0.6368
   58C4H9N  CT2  981   0.012   1.242  50.550  0.1833 -0.0926  0.0318
   58C4H9N  HC2  982   0.084   1.319  50.525  0.8063 -0.2475  1.3341
   58C4H9N  CT3  983  20.438   1.295  50.603  0.9043 -0.3637 -0.0429
   58C4H9N  HC3  984  20.384   1.217  50.656  0.7319  1.7279  3.0095
   58C4H9N  HC4  985  20.381   1.336  50.519 -1.8979 -1.0582  1.4595
   58C4H9N  HC5  986  20.452   1.371  50.680 -0.2331 -2.0664  1.8884
   59C4H9N   O1  987   0.093   0.880  49.620  0.9716  0.0607 -0.4051
   59C4H9N  OH1  988   0.397   0.845  49.310  0.4889  0.1761 -0.1234
   59C4H9N  HO1  989   0.417   0.759  49.272 -0.4233 -1.4339  2.8779
   59C4H9N   O2  990   0.282   0.894  49.732 -0.2486 -0.5468  0.2936
   59C4H9N  N41  991   0.408   1.025  49.522 -0.2814  0.2668  0.3695
   59C4H9N   H1  992   0.481   0.981  49.580 -1.9459 -0.1827  2.1389
   59C4H9N   H2  993   0.393   1.119  49.562  0.4669  1.1721 -1.3755
   59C4H9N   H3  994   0.448   1.051  49.429 -1.1774 -0.7579 -0.3058
   59C4H9N  CT1  995   0.286   0.936  49.504  0.5764 -0.1812  0.2426
   59C4H9N  HC1  996   0.214   0.993  49.446  0.4049 -1.9402 -1.3037
   59C4H9N   C1  997   0.214   0.905  49.630  0.5482  0.1515  0.7831
   59C4H9N  CT2  998   0.331   0.812  49.424  0.4029  0.6583 -0.5298
   59C4H9N  HC2  999   0.406   0.757  49.480 -0.4824  1.6678  1.6966
   59C4H9N  CT3 1000   0.221   0.724  49.370 -0.2315 -0.4311 -0.1275
   59C4H9N  HC3 1001   0.177   0.767  49.280 -2.2470 -0.0461  1.0050
   59C4H9N  HC4 1002   0.138   0.726  49.441 -2.6607 -0.4567 -2.8601
   59C4H9N  HC5 1003   0.259   0.629  49.334 -2.9530 -1.6027 -0.0098
   60C4H9N   O1 1004   0.521   1.581  50.322 -0.4343 -0.4717  0.5890
   60C4H9N  OH1 1005   0.288   1.545  49.976  0.3651  0.4974  0.6263
   60C4H9N  HO1 1006   0.267   1.607  49.906 -0.1051  0.8515  1.0844
   60C4H9N   O2 1007   0.321   1.623  50.392 -0.3041  0.7507  0.3191
   60C4H9N  N41 1008   0.214   1.446  50.197  0.4203  0.4472 -0.3469
   60C4H9N   H1 1009   0.143   1.513  50.231 -0.9924 -0.7349 -0.9126
   60C4H9N   H2 1010   0.227   1.368  50.263  1.9799  1.5152  0.6431
   60C4H9N   H3 1011   0.187   1.407  50.105  0.3116 -1.3274  0.4106
   60C4H9N  CT1 1012   0.350   1.517  50.187 -0.3108  0.6474  0.4300
   60C4H9N  HC1 1013   0.414   1.439  50.146  1.1695  1.0976  1.8378
   60C4H9N   C1 1014   0.401   1.567  50.317 -0.5156  0.5933  0.2896
   60C4H9N  CT2 1015   0.337   1.622  50.078  0.4816  0.0004  0.1532
   60C4H9N  HC2 1016   0.264   1.697  50.107 -0.9188 -0.8194 -1.1568
   60C4H9N  CT3 1017   0.467   1.681  50.031 -0.0909 -0.5909  0.3901
   60C4H9N  HC3 1018   0.451   1.736  49.938 -0.1384 -1.4093 -0.0997
   60C4H9N  HC4 1019   0.546   1.606  50.022 -1.2226 -1.7515  0.0104
   60C4H9N  HC5 1020   0.514   1.749  50.102 -1.2127  1.3429 -0.6644
   61C4H9N   O1 1021   0.284   1.309  51.007 -0.1994  0.2150  0.6202
   61C4H9N  OH1 1022   0.016   1.342  51.339  0.1047 -0.0301 -0.2477
   61C4H9N  HO1 1023   0.018   1.287  51.417 -2.7454  1.6802  1.1187
   61C4H9N   O2 1024   0.086   1.273  50.918  0.3916  0.8697 -0.1750
   61C4H9N  N41 1025  20.519   1.444  51.101  0.3786 -0.3341 -0.6321
   61C4H9N   H1 1026  20.456   1.374  51.059 -0.1185  0.1375 -0.6824
   61C4H9N   H2 1027  20.515   1.518  51.028  1.5995  0.0014 -0.3858
   61C4H9N   H3 1028  20.475   1.480  51.187 -0.0651 -2.1796 -0.0644
   61C4H9N  CT1 1029   0.095   1.382  51.133  0.3521  0.3590 -0.2080
   61C4H9N  HC1 1030   0.157   1.463  51.170  0.9341 -1.0337  1.8965
   61C4H9N   C1 1031   0.159   1.320  51.006  0.2083  0.3212 -0.1136
   61C4H9N  CT2 1032   0.072   1.272  51.234 -0.0890  0.6275  0.4319
   61C4H9N  HC2 1033   0.002   1.195  51.199  2.2714 -1.4709  0.1654
   61C4H9N  CT3 1034   0.186   1.202  51.298 -0.4504 -0.4799  0.3855
   61C4H9N  HC3 1035   0.268   1.269  51.325  2.0470 -3.4278  0.3955
   61C4H9N  HC4 1036   0.227   1.135  51.223  1.4066  1.6644 -0.6072
   61C4H9N  HC5 1037   0.151   1.144  51.383 -2.1801  0.7595  0.5299
   62C4H9N   O1 1038  20.395   1.221  51.687 -0.0970  0.3102 -0.1350
   62C4H9N  OH1 1039   0.084   1.157  52.034  0.2395 -0.2225 -0.6729
   62C4H9N  HO1 1040   0.098   1.214  52.110 -1.0274 -1.9337  0.8732
   62C4H9N   O2 1041   0.026   1.239  51.596 -0.2482 -0.5455 -0.3068
   62C4H9N  N41 1042   0.130   1.054  51.792  0.0283  0.1814 -0.0069
   62C4H9N   H1 1043   0.198   1.122  51.755 -0.2877  1.5170  1.8068
   62C4H9N   H2 1044   0.116   0.986  51.715 -0.4074  1.1903 -0.8310
   62C4H9N   H3 1045   0.174   0.996  51.865 -1.3037 -3.0553 -1.6724
   62C4H9N  CT1 1046   0.006   1.134  51.818  0.5143  0.1134 -0.5239
   62C4H9N  HC1 1047  20.486   1.069  51.854 -0.8613  0.9596 -1.9587
   62C4H9N   C1 1048  20.512   1.197  51.690 -0.6589  0.0559 -0.2302
   62C4H9N  CT2 1049   0.040   1.238  51.925 -0.2559 -0.1885 -0.7293
   62C4H9N  HC2 1050   0.122   1.298  51.886 -0.9423  1.0747 -0.2322
   62C4H9N  CT3 1051  20.475   1.319  51.970 -0.4234 -0.5728 -0.7564
   62C4H9N  HC3 1052  20.502   1.377  52.057  1.3015 -0.4210 -1.3790
   62C4H9N  HC4 1053  20.388   1.254  51.986 -0.2480 -0.6581 -0.1494
   62C4H9N  HC5 1054  20.457   1.399  51.898 -0.0454  1.4421  1.3682
   63C4H9N   O1 1055   0.093   0.889  51.021 -0.4187 -0.1313  0.2745
   63C4H9N  OH1 1056   0.304   0.956  50.666 -0.1303 -0.2084  0.1389
   63C4H9N  HO1 1057   0.323   0.891  50.598  2.3752  0.5352  0.0694
   63C4H9N   O2 1058   0.292   0.885  51.088  0.0328 -0.2926 -0.2330
   63C4H9N  N41 1059   0.388   1.059  50.899 -0.1298 -0.2498 -0.8395
   63C4H9N   H1 1060   0.469   1.005  50.932 -0.5044 -0.8396 -0.8696
   63C4H9N   H2 1061   0.375   1.134  50.969 -0.8995 -1.0382 -0.1349
   63C4H9N   H3 1062   0.408   1.100  50.806  2.2342 -1.5212 -0.9088
   63C4H9N  CT1 1063   0.259   0.986  50.884  0.2374  0.0573 -0.6552
   63C4H9N  HC1 1064   0.185   1.057  50.848 -1.0406 -1.2626 -0.6650
   63C4H9N   C1 1065   0.211   0.924  51.004 -0.8940  0.3027  0.2998
   63C4H9N  CT2 1066   0.281   0.875  50.779 -0.2771  0.4248 -0.5750
   63C4H9N  HC2 1067   0.368   0.815  50.806 -1.1005  0.4700  2.3178
   63C4H9N  CT3 1068   0.163   0.795  50.738 -0.2351 -0.1413 -0.0379
   63C4H9N  HC3 1069   0.123   0.743  50.825 -0.5615  0.1357 -0.0262
   63C4H9N  HC4 1070   0.199   0.716  50.671 -0.8090 -0.1020 -0.3919
   63C4H9N  HC5 1071   0.087   0.850  50.682  0.1506  1.2063  0.7357
   64C4H9N   O1 1072   0.544   1.598  51.679 -0.6003 -0.1448  0.0366
   64C4H9N  OH1 1073   0.304   1.559  51.340  0.0001  0.4368  0.6360
   64C4H9N  HO1 1074   0.286   1.631  51.280  1.4197  0.8148  0.6577
   64C4H9N   O2 1075   0.338   1.617  51.755  0.9958 -0.3777 -1.2942
   64C4H9N  N41 1076   0.242   1.441  51.569 -0.0078 -0.0627  0.4474
   64C4H9N   H1 1077   0.170   1.506  51.605 -0.7205 -1.2789  1.2578
   64C4H9N   H2 1078   0.250   1.364  51.637  0.1811  0.5540  1.1353
   64C4H9N   H3 1079   0.201   1.404  51.482 -1.1138  0.6409  0.6585
   64C4H9N  CT1 1080   0.372   1.513  51.551  0.1545 -0.0647  0.2965
   64C4H9N  HC1 1081   0.446   1.442  51.515 -0.2689  0.2605 -1.2202
   64C4H9N   C1 1082   0.423   1.578  51.671  0.2584 -0.5146 -0.3027
   64C4H9N  CT2 1083   0.354   1.621  51.447  0.4685  0.0982 -0.1615
   64C4H9N  HC2 1084   0.277   1.692  51.477 -0.2872 -0.9414  0.4127
   64C4H9N  CT3 1085   0.478   1.709  51.407  0.3971  0.2639  0.6767
   64C4H9N  HC3 1086   0.463   1.744  51.305 -1.7819  1.7160  1.4406
   64C4H9N  HC4 1087   0.569   1.649  51.404 -0.5103 -1.1274 -3.7678
   64C4H9N  HC5 1088   0.484   1.792  51.476  1.2566  0.9172 -0.1682
   65C4H9N   O1 1089   0.283   1.278  52.395 -0.1455 -0.0113 -0.1411
   65C4H9N  OH1 1090   0.005   1.338  52.716 -0.4106 -0.1507 -0.1998
   65C4H9N  HO1 1091   0.011   1.282  52.794  2.0886 -1.6824 -1.4035
   65C4H9N   O2 1092   0.097   1.286  52.282  0.0344 -0.4195 -0.1523
   65C4H9N  N41 1093  20.527   1.451  52.478  0.1034  0.1679 -0.3557
   65C4H9N   H1 1094  20.457   1.395  52.428 -0.0843  1.8112 -1.9700
   65C4H9N   H2 1095  20.542   1.536  52.422  1.8778 -1.3834 -2.3120
   65C4H9N   H3 1096  20.484   1.484  52.566 -0.6010 -0.8179 -0.3157
   65C4H9N  CT1 1097   0.086   1.364  52.508 -0.0487  1.0509 -0.3749
   65C4H9N  HC1 1098   0.151   1.437  52.555  0.4025  0.6971 -0.4442
   65C4H9N   C1 1099   0.158   1.300  52.387  0.0917 -0.8934 -0.2661
   65C4H9N  CT2 1100   0.052   1.261  52.611 -0.1259  0.8599 -0.6257
   65C4H9N  HC2 1101  20.534   1.194  52.576  0.4577 -0.9915  1.4887
   65C4H9N  CT3 1102   0.165   1.186  52.684 -0.0314  0.0753 -0.0487
   65C4H9N  HC3 1103   0.232   1.259  52.728 -0.0827  0.1741 -0.1327
   65C4H9N  HC4 1104   0.223   1.133  52.609 -0.0076  0.8360 -0.5691
   65C4H9N  HC5 1105   0.121   1.114  52.754 -0.0949  0.1212 -0.0345
   66C4H9N   O1 1106  20.387   1.226  53.048 -0.2341  0.0994 -0.1743
   66C4H9N  OH1 1107   0.062   1.172  53.395  0.0935  0.8625 -0.2825
   66C4H9N  HO1 1108   0.041   1.231  53.468 -2.8279  0.2266 -0.5423
   66C4H9N   O2 1109   0.018   1.207  52.963  0.1774  0.0088  0.3755
   66C4H9N  N41 1110   0.113   1.043  53.163 -0.3735  0.1307  0.0510
   66C4H9N   H1 1111   0.187   1.103  53.122 -0.8179  0.7075  0.0832
   66C4H9N   H2 1112   0.112   0.960  53.102  1.6871  0.1074  0.0239
   66C4H9N   H3 1113   0.154   1.020  53.255  2.5568  2.8073 -0.4866
   66C4H9N  CT1 1114  20.546   1.128  53.184  0.3100 -0.1497  0.5468
   66C4H9N  HC1 1115  20.471   1.058  53.219  0.7187 -0.1582  1.4338
   66C4H9N   C1 1116  20.503   1.190  53.056 -0.2969 -0.2880 -0.6934
   66C4H9N  CT2 1117   0.013   1.238  53.279 -0.1020 -0.2599  0.4712
   66C4H9N  HC2 1118   0.088   1.310  53.248 -0.7077 -0.9986 -2.8735
   66C4H9N  CT3 1119  20.455   1.318  53.328 -0.0448  0.3813 -0.2704
   66C4H9N  HC3 1120  20.408   1.380  53.251  2.7213 -0.6822 -2.8942
   66C4H9N  HC4 1121  20.497   1.383  53.405 -0.0028 -0.1117  0.1251
   66C4H9N  HC5 1122  20.373   1.259  53.369  0.7372 -0.2075  0.4591
   67C4H9N   O1 1123   0.092   0.889  52.362  0.2893 -0.0747  0.2985
   67C4H9N  OH1 1124   0.380   0.913  52.037  0.2710  0.3572  0.3780
   67C4H9N  HO1 1125   0.341   0.877  51.957  0.9924  0.2916  0.0452
   67C4H9N   O2 1126   0.282   0.886  52.463 -0.7049 -0.5743  0.2215
   67C4H9N  N41 1127   0.404   1.053  52.280  0.7048  0.5119 -0.5423
   67C4H9N   H1 1128   0.476   0.999  52.331 -0.7241  0.0418  1.0217
   67C4H9N   H2 1129   0.380   1.138  52.332 -2.3942 -0.0268 -1.0316
   67C4H9N   H3 1130   0.455   1.084  52.195  2.4092 -1.2072 -0.2037
   67C4H9N  CT1 1131   0.283   0.974  52.243 -0.2297  0.2381 -0.1746
   67C4H9N  HC1 1132   0.220   1.045  52.189  0.8860 -0.0979 -1.9339
   67C4H9N   C1 1133   0.212   0.917  52.367 -0.3093 -0.0170 -0.0504
   67C4H9N  CT2 1134   0.310   0.862  52.149 -0.2159  0.1505 -0.2034
   67C4H9N  HC2 1135   0.384   0.804  52.204 -0.0489  0.7305  0.1946
   67C4H9N  CT3 1136   0.194   0.785  52.096 -0.0556 -0.9182 -0.0499
   67C4H9N  HC3 1137   0.115   0.843  52.050  0.3251 -0.3633 -0.0059
   67C4H9N  HC4 1138   0.150   0.725  52.176 -2.5554 -0.2943 -0.9183
   67C4H9N  HC5 1139   0.234   0.725  52.015  0.1085 -2.6068  1.2575
   68C4H9N   O1 1140   0.544   1.590  53.045  0.1809 -0.0418 -0.0743
   68C4H9N  OH1 1141   0.244   1.598  52.731  0.4758  0.4651 -0.3839
   68C4H9N  HO1 1142   0.257   1.660  52.659 -0.7652  1.1958 -0.0011
   68C4H9N   O2 1143   0.362   1.613  53.148  0.1270 -0.1791 -0.0286
   68C4H9N  N41 1144   0.207   1.452  52.981 -0.0507 -0.2164  0.1191
   68C4H9N   H1 1145   0.139   1.520  53.019  0.0614 -0.0305 -0.0097
   68C4H9N   H2 1146   0.211   1.376  53.050 -1.9102  0.7434  1.3202
   68C4H9N   H3 1147   0.154   1.407  52.905  0.5141 -0.5468 -0.0841
   68C4H9N  CT1 1148   0.340   1.519  52.937  0.5768 -0.4815 -0.9460
   68C4H9N  HC1 1149   0.389   1.432  52.892  0.2332 -0.7153 -0.8712
   68C4H9N   C1 1150   0.423   1.578  53.050  0.5784  0.1098 -0.8328
   68C4H9N  CT2 1151   0.320   1.643  52.842 -0.0390  0.6507  0.4443
   68C4H9N  HC2 1152   0.260   1.714  52.898 -0.0939 -0.5701  1.9645
   68C4H9N  CT3 1153   0.452   1.705  52.787 -0.5388 -0.8670  0.7302
   68C4H9N  HC3 1154   0.503   1.773  52.854  0.9728  0.3814 -1.6364
   68C4H9N  HC4 1155   0.422   1.762  52.699 -0.7678 -1.2321  0.5743
   68C4H9N  HC5 1156   0.521   1.624  52.763 -0.2251 -0.1403 -0.8414
   69C4H9N   O1 1157   0.254   1.271  53.728 -0.4987  0.1191  0.1163
   69C4H9N  OH1 1158   0.046   1.326  54.089  0.0198 -0.2514 -0.3544
   69C4H9N  HO1 1159   0.046   1.264  54.162 -1.7360 -0.5833 -0.6158
   69C4H9N   O2 1160   0.052   1.274  53.653 -0.1765 -0.0908  0.5842
   69C4H9N  N41 1161  20.519   1.427  53.866  0.1761  0.4733  0.5010
   69C4H9N   H1 1162  20.442   1.363  53.840 -1.2038  2.8039 -1.3091
   69C4H9N   H2 1163  20.527   1.506  53.800  1.1781 -1.1252 -1.3710
   69C4H9N   H3 1164  20.497   1.479  53.952  4.6002  1.1575  1.3653
   69C4H9N  CT1 1165   0.090   1.353  53.875 -0.3620 -0.2385  0.0603
   69C4H9N  HC1 1166   0.169   1.426  53.896  0.3018 -0.9105 -0.1042
   69C4H9N   C1 1167   0.134   1.278  53.751  0.1480  0.5428  0.6762
   69C4H9N  CT2 1168   0.080   1.244  53.979 -0.0425  0.2117  0.1794
   69C4H9N  HC2 1169   0.000   1.175  53.950 -0.0232  1.1116 -2.1154
   69C4H9N  CT3 1170   0.198   1.170  54.029 -0.5137 -0.2775  0.1460
   69C4H9N  HC3 1171   0.222   1.095  53.954  1.2864  0.7033 -0.2840
   69C4H9N  HC4 1172   0.164   1.108  54.111 -0.8353  0.5629  0.6537
   69C4H9N  HC5 1173   0.284   1.229  54.061 -0.2303 -1.7953  2.2265
   70C4H9N   O1 1174  20.413   1.210  54.433 -0.1650  0.6920 -0.2129
   70C4H9N  OH1 1175   0.099   1.159  54.764  0.0024  0.0927 -0.5933
   70C4H9N  HO1 1176   0.087   1.220  54.837  0.8521 -0.3702 -0.0518
   70C4H9N   O2 1177   0.050   1.202  54.350 -0.1052 -0.1503  0.2690
   70C4H9N  N41 1178   0.138   1.022  54.541 -0.0895  0.0122 -0.3200
   70C4H9N   H1 1179   0.203   1.078  54.484 -0.4552  0.8847  0.1201
   70C4H9N   H2 1180   0.113   0.934  54.491 -3.0536 -0.3829  1.6776
   70C4H9N   H3 1181   0.183   0.995  54.630  0.3293 -0.1161 -0.5702
   70C4H9N  CT1 1182   0.015   1.104  54.565 -0.9534 -0.2827  0.0527
   70C4H9N  HC1 1183  20.498   1.039  54.608 -1.2040  0.6265  0.9971
   70C4H9N   C1 1184  20.523   1.165  54.434  0.2181  1.1191  0.2673
   70C4H9N  CT2 1185   0.043   1.214  54.657 -0.2767  0.4067  0.2141
   70C4H9N  HC2 1186   0.119   1.282  54.617  0.7509 -0.8314  0.0084
   70C4H9N  CT3 1187  20.486   1.300  54.707  0.1100 -0.0982  0.0545
   70C4H9N  HC3 1188  20.527   1.367  54.781  0.3751 -0.1743 -0.0241
   70C4H9N  HC4 1189  20.401   1.247  54.751 -2.9409  4.3445 -0.2083
   70C4H9N  HC5 1190  20.446   1.360  54.625 -0.3124  0.7529  0.8749
   71C4H9N   O1 1191   0.080   0.877  53.737  0.0423 -0.0150  0.5126
   71C4H9N  OH1 1192   0.333   0.941  53.384 -0.0113  0.3961 -0.5200
   71C4H9N  HO1 1193   0.340   0.885  53.306 -1.4784 -0.9392  0.2814
   71C4H9N   O2 1194   0.277   0.862  53.815 -0.4598  0.2768 -0.2058
   71C4H9N  N41 1195   0.391   1.038  53.621  0.7070  0.4318 -0.2627
   71C4H9N   H1 1196   0.473   0.990  53.662 -0.8581 -1.2909  0.9097
   71C4H9N   H2 1197   0.372   1.116  53.685  1.2113 -1.0147  1.6791
   71C4H9N   H3 1198   0.411   1.069  53.524  2.2471 -0.9763 -0.4234
   71C4H9N  CT1 1199   0.255   0.960  53.597  0.1360  0.0647  0.3346
   71C4H9N  HC1 1200   0.181   1.033  53.562 -1.6052 -1.4334  0.7692
   71C4H9N   C1 1201   0.201   0.887  53.723 -0.1962  0.0316  0.5759
   71C4H9N  CT2 1202   0.274   0.860  53.486 -0.7766 -0.4789  0.4143
   71C4H9N  HC2 1203   0.353   0.793  53.520  0.2054  1.3351  1.8097
   71C4H9N  CT3 1204   0.156   0.793  53.432 -0.5994 -0.4386 -0.0366
   71C4H9N  HC3 1205   0.103   0.747  53.516  0.1064 -0.4768  0.4021
   71C4H9N  HC4 1206   0.187   0.708  53.372  0.0320 -0.7747  0.7522
   71C4H9N  HC5 1207   0.093   0.875  53.399  0.4665  1.3316  2.1544
   72C4H9N   O1 1208   0.527   1.588  54.447 -0.0522 -0.0429 -0.0710
   72C4H9N  OH1 1209   0.303   1.552  54.087 -0.1694  0.0520 -0.3021
   72C4H9N  HO1 1210   0.290   1.617  54.017  0.2294  1.8664  1.2545
   72C4H9N   O2 1211   0.330   1.592  54.529  0.2121  0.3827  0.0855
   72C4H9N  N41 1212   0.227   1.432  54.326 -0.3946  0.1554 -0.4705
   72C4H9N   H1 1213   0.150   1.488  54.366  0.0629  0.0107  0.6231
   72C4H9N   H2 1214   0.238   1.355  54.394 -2.1298  0.8740  0.6501
   72C4H9N   H3 1215   0.198   1.396  54.233  0.7482 -0.6300 -0.5383
   72C4H9N  CT1 1216   0.359   1.508  54.314  0.4497  0.2045 -0.3850
   72C4H9N  HC1 1217   0.433   1.435  54.285  0.7139  0.4381 -0.2995
   72C4H9N   C1 1218   0.406   1.581  54.436 -0.6004  0.3585 -0.0812
   72C4H9N  CT2 1219   0.344   1.615  54.201 -0.4079 -0.3731  0.0580
   72C4H9N  HC2 1220   0.266   1.688  54.222 -1.0689 -0.7451 -1.0686
   72C4H9N  CT3 1221   0.475   1.685  54.157 -0.6353  0.0031 -0.2456
   72C4H9N  HC3 1222   0.455   1.753  54.075 -1.8389  0.2526  0.2500
   72C4H9N  HC4 1223   0.541   1.602  54.128 -1.2384 -1.0514  1.3338
   72C4H9N  HC5 1224   0.520   1.745  54.236  0.6955 -0.4985 -0.5888
   73C4H9N   O1 1225   0.276   1.327  55.093 -0.0362  0.2377 -0.3273
   73C4H9N  OH1 1226   0.022   1.329  55.451 -0.1103  0.2464 -0.1019
   73C4H9N  HO1 1227   0.026   1.268  55.525 -0.7780 -0.0211 -0.2832
   73C4H9N   O2 1228   0.082   1.257  55.023  0.1802 -0.6752  0.6984
   73C4H9N  N41 1229  20.513   1.449  55.197  0.5408 -0.4015 -0.2318
   73C4H9N   H1 1230  20.453   1.374  55.158 -0.7924  0.0157  0.9838
   73C4H9N   H2 1231  20.515   1.532  55.136 -0.4251 -0.5838 -0.5210
   73C4H9N   H3 1232  20.472   1.475  55.288  0.5858 -1.8434  0.2244
   73C4H9N  CT1 1233   0.087   1.378  55.223 -0.4662  0.9091 -0.6729
   73C4H9N  HC1 1234   0.162   1.450  55.254  1.4405 -1.9440  1.6079
   73C4H9N   C1 1235   0.152   1.309  55.108  0.3085  0.4081  0.4796
   73C4H9N  CT2 1236   0.076   1.268  55.336  0.3251  0.8088  0.2677
   73C4H9N  HC2 1237   0.006   1.191  55.306  3.0668 -2.9517  3.1192
   73C4H9N  CT3 1238   0.199   1.195  55.378  0.8288  0.2842  0.3497
   73C4H9N  HC3 1239   0.174   1.110  55.441  1.1555 -2.2034 -2.7239
   73C4H9N  HC4 1240   0.269   1.256  55.434 -0.0820  1.1301  0.5746
   73C4H9N  HC5 1241   0.245   1.155  55.287 -0.9010  0.9210 -0.8263
   74C4H9N   O1 1242  20.390   1.183  55.804  0.5801 -0.0317  0.0587
   74C4H9N  OH1 1243   0.102   1.183  56.141 -0.0917 -0.2812  0.0423
   74C4H9N  HO1 1244   0.091   1.238  56.220 -0.6231  1.0302 -0.9269
   74C4H9N   O2 1245   0.014   1.241  55.714  0.2233  0.0902  0.3150
   74C4H9N  N41 1246   0.141   1.069  55.887  0.6534  0.6479  0.2278
   74C4H9N   H1 1247   0.205   1.138  55.844 -0.0481  1.6892  0.8220
   74C4H9N   H2 1248   0.116   0.996  55.820  0.6906 -0.0157  0.9297
   74C4H9N   H3 1249   0.184   1.021  55.968  0.9797  0.4593 -0.0608
   74C4H9N  CT1 1250   0.016   1.145  55.928  0.4615  0.1581  0.1481
   74C4H9N  HC1 1251  20.506   1.074  55.973 -1.9538  3.3090  1.5395
   74C4H9N   C1 1252  20.507   1.199  55.809 -0.3515 -0.2250  0.3479
   74C4H9N  CT2 1253   0.042   1.250  56.032 -0.8977  0.0636  0.2089
   74C4H9N  HC2 1254   0.112   1.324  55.991 -1.8066  0.6999 -0.2258
   74C4H9N  CT3 1255  20.469   1.301  56.082 -0.0769  0.3006 -0.4160
   74C4H9N  HC3 1256  20.432   1.362  56.000  1.5215  0.2554 -1.2069
   74C4H9N  HC4 1257  20.487   1.371  56.163 -0.3887  1.3934 -1.2782
   74C4H9N  HC5 1258  20.403   1.224  56.123 -1.1756  1.4669  0.0296
   75C4H9N   O1 1259   0.120   0.910  55.141 -0.2863 -0.6442 -0.3187
   75C4H9N  OH1 1260   0.359   0.918  54.779  0.1207  0.4796 -0.5599
   75C4H9N  HO1 1261   0.362   0.852  54.710  0.2676 -0.3656  0.2429
   75C4H9N   O2 1262   0.314   0.870  55.215 -0.4345 -0.2074 -0.1361
   75C4H9N  N41 1263   0.404   1.068  55.030  0.1341  0.2313  0.0140
   75C4H9N   H1 1264   0.487   1.020  55.069 -1.1324 -0.7008  1.6749
   75C4H9N   H2 1265   0.359   1.137  55.093 -0.2745  1.7580 -1.9379
   75C4H9N   H3 1266   0.430   1.115  54.942 -0.7274  2.8935  1.1206
   75C4H9N  CT1 1267   0.290   0.974  55.000 -0.3815  0.1068  0.7424
   75C4H9N  HC1 1268   0.212   1.040  54.964 -1.0894 -1.5041 -0.7136
   75C4H9N   C1 1269   0.239   0.904  55.126 -0.3140  0.2296 -0.2599
   75C4H9N  CT2 1270   0.315   0.864  54.895 -0.0693 -0.1212 -0.2219
   75C4H9N  HC2 1271   0.396   0.800  54.929  1.2880  1.9855  0.6157
   75C4H9N  CT3 1272   0.180   0.801  54.854  0.1094  0.0137  0.4415
   75C4H9N  HC3 1273   0.135   0.737  54.930 -0.5212  0.2496  0.2657
   75C4H9N  HC4 1274   0.188   0.734  54.768  0.0563  1.5998 -0.8318
   75C4H9N  HC5 1275   0.116   0.877  54.809  0.3464 -0.4934 -0.7819
   76C4H9N   O1 1276   0.541   1.604  55.798 -0.0793  0.0707  0.4044
   76C4H9N  OH1 1277   0.283   1.563  55.448  0.5093  0.4560 -0.0371
   76C4H9N  HO1 1278   0.272   1.631  55.380  1.3235  0.5869 -0.0490
   76C4H9N   O2 1279   0.346   1.608  55.888  0.2277  0.7880 -0.3049
   76C4H9N  N41 1280   0.222   1.450  55.685  0.3420 -0.4066  0.4507
   76C4H9N   H1 1281   0.150   1.510  55.729 -0.5110  0.4997 -2.0654
   76C4H9N   H2 1282   0.233   1.368  55.746  1.3072 -0.4491  0.2129
   76C4H9N   H3 1283   0.186   1.422  55.592 -0.7865 -2.0512  1.3482
   76C4H9N  CT1 1284   0.361   1.520  55.666 -1.0989 -0.1475  0.3710
   76C4H9N  HC1 1285   0.428   1.450  55.615 -0.9929 -0.1666  0.5378
   76C4H9N   C1 1286   0.421   1.581  55.795  0.3079 -0.5591 -0.2921
   76C4H9N  CT2 1287   0.335   1.631  55.564  0.0751 -0.0280  0.7648
   76C4H9N  HC2 1288   0.261   1.702  55.602 -0.0881  0.0174  0.3651
   76C4H9N  CT3 1289   0.456   1.704  55.505 -0.3869 -0.7234 -0.3149
   76C4H9N  HC3 1290   0.547   1.653  55.536 -0.5580 -1.3178 -0.7903
   76C4H9N  HC4 1291   0.471   1.803  55.548  1.5019 -1.9391  1.9700
   76C4H9N  HC5 1292   0.441   1.717  55.398  1.1449  0.8297 -0.3614
   77C4H9N   O1 1293   0.258   1.332  56.469  0.1639  0.2294 -0.0840
   77C4H9N  OH1 1294   0.027   1.312  56.836 -0.0934  0.5905  0.8311
   77C4H9N  HO1 1295   0.050   1.255  56.909  2.3992 -1.0669 -1.1384
   77C4H9N   O2 1296   0.063   1.264  56.404  0.2172  0.7323 -0.3628
   77C4H9N  N41 1297  20.506   1.440  56.601  0.0439  0.2270  0.4606
   77C4H9N   H1 1298  20.440   1.379  56.550  1.1774 -0.0973 -0.6333
   77C4H9N   H2 1299  20.515   1.531  56.552  0.6920 -0.4700 -0.7449
   77C4H9N   H3 1300  20.464   1.461  56.693 -0.8333 -0.1619  0.1518
   77C4H9N  CT1 1301   0.080   1.371  56.611  0.8406  0.0697 -0.4797
   77C4H9N  HC1 1302   0.136   1.452  56.658 -1.6290  1.3021  0.4375
   77C4H9N   C1 1303   0.135   1.325  56.482 -0.5724 -0.3166  0.0745
   77C4H9N  CT2 1304   0.071   1.261  56.716  0.2320 -1.0263  0.2792
   77C4H9N  HC2 1305   0.003   1.181  56.685 -0.4634 -0.0691 -0.7056
   77C4H9N  CT3 1306   0.206   1.204  56.756  0.2035  0.4459 -0.7158
   77C4H9N  HC3 1307   0.273   1.286  56.778  2.1474 -1.0976 -0.7709
   77C4H9N  HC4 1308   0.250   1.163  56.665  0.2338 -0.7013 -0.2048
   77C4H9N  HC5 1309   0.193   1.127  56.833  0.4581 -0.1215 -1.2338
   78C4H9N   O1 1310  20.426   1.177  57.160 -0.2665 -0.6223  0.3412
   78C4H9N  OH1 1311   0.081   1.147  57.528  0.4727  0.4906 -0.0173
   78C4H9N  HO1 1312   0.099   1.208  57.600  2.2346 -0.9591  0.8009
   78C4H9N   O2 1313   0.067   1.239  57.114 -0.2065 -0.5567 -0.2945
   78C4H9N  N41 1314   0.167   1.046  57.280 -0.3239 -0.3478  0.0028
   78C4H9N   H1 1315   0.231   1.113  57.235  0.1423 -0.0634  1.0741
   78C4H9N   H2 1316   0.150   0.974  57.209 -0.8374 -0.8512  0.6249
   78C4H9N   H3 1317   0.208   0.997  57.362 -0.6029  1.8633  1.5104
   78C4H9N  CT1 1318   0.037   1.113  57.308 -0.3559  0.3292 -0.2761
   78C4H9N  HC1 1319  20.531   1.037  57.349  0.4402 -0.6885 -0.8467
   78C4H9N   C1 1320  20.548   1.179  57.184  0.1905 -0.2556 -0.3906
   78C4H9N  CT2 1321   0.056   1.220  57.412 -0.0641 -0.1251 -0.6154
   78C4H9N  HC2 1322   0.141   1.283  57.384 -0.1744  0.1248 -0.3980
   78C4H9N  CT3 1323  20.492   1.305  57.447 -0.1030 -0.2145 -0.4888
   78C4H9N  HC3 1324  20.401   1.249  57.468 -0.2750  0.4694  0.6517
   78C4H9N  HC4 1325  20.462   1.367  57.363  0.0739 -2.2710 -2.1004
   78C4H9N  HC5 1326  20.520   1.368  57.531  1.7702  0.2206 -1.4000
   79C4H9N   O1 1327   0.114   0.903  56.515  0.4412  0.2486 -0.0988
   79C4H9N  OH1 1328   0.323   0.986  56.150 -0.3466 -0.1747  0.1142
   79C4H9N  HO1 1329   0.325   0.922  56.079  2.1128  1.1763 -1.0739
   79C4H9N   O2 1330   0.316   0.890  56.570  0.3080  0.1778  0.0540
   79C4H9N  N41 1331   0.392   1.080  56.391 -0.0127 -0.4221  0.2567
   79C4H9N   H1 1332   0.462   1.017  56.434  0.1603  1.0964  2.2832
   79C4H9N   H2 1333   0.374   1.166  56.444 -3.2992 -0.3514 -0.8811
   79C4H9N   H3 1334   0.421   1.116  56.299  1.2411  0.6815  1.0644
   79C4H9N  CT1 1335   0.271   1.003  56.376 -0.0094 -0.9876  0.6291
   79C4H9N  HC1 1336   0.192   1.070  56.345  1.3178 -0.0057 -0.7402
   79C4H9N   C1 1337   0.231   0.926  56.497 -0.3642  0.4747  0.3040
   79C4H9N  CT2 1338   0.293   0.902  56.261 -0.4005 -0.1148  0.4302
   79C4H9N  HC2 1339   0.382   0.843  56.283  1.1050  1.8644 -0.1660
   79C4H9N  CT3 1340   0.171   0.825  56.210 -0.2425 -0.8878 -0.3570
   79C4H9N  HC3 1341   0.129   0.755  56.282 -1.6717 -0.5000 -0.7898
   79C4H9N  HC4 1342   0.194   0.766  56.121  0.7783  0.9025 -1.3228
   79C4H9N  HC5 1343   0.102   0.901  56.172  0.5902  0.6966  1.2236
   80C4H9N   O1 1344   0.559   1.615  57.173 -0.2516 -0.0063 -0.0972
   80C4H9N  OH1 1345   0.302   1.546  56.829  0.0368  0.5542 -0.1185
   80C4H9N  HO1 1346   0.287   1.606  56.756 -1.6486  0.3830  0.0835
   80C4H9N   O2 1347   0.378   1.594  57.265  0.5041 -0.2686 -0.3460
   80C4H9N  N41 1348   0.275   1.438  57.074  0.0180 -0.6877 -0.1177
   80C4H9N   H1 1349   0.198   1.493  57.115  0.5368  0.9019 -1.2559
   80C4H9N   H2 1350   0.300   1.366  57.144  0.1610 -0.7453 -0.2290
   80C4H9N   H3 1351   0.245   1.387  56.989  0.4546 -1.0740 -0.0437
   80C4H9N  CT1 1352   0.392   1.521  57.042 -0.7593  0.2449  0.2982
   80C4H9N  HC1 1353   0.467   1.455  57.000 -0.5573  0.9191 -0.3956
   80C4H9N   C1 1354   0.443   1.592  57.165  1.2719 -0.3191 -0.3472
   80C4H9N  CT2 1355   0.358   1.621  56.932  0.1005  0.2670 -0.4953
   80C4H9N  HC2 1356   0.288   1.698  56.963  1.7235  2.7061 -2.6302
   80C4H9N  CT3 1357   0.488   1.699  56.874  0.1638  0.1919 -0.4889
   80C4H9N  HC3 1358   0.538   1.740  56.961  1.0657  0.7280 -1.2554
   80C4H9N  HC4 1359   0.454   1.775  56.803  0.6753  0.5032 -0.4019
   80C4H9N  HC5 1360   0.551   1.629  56.819  1.2758  0.4630  0.4155
   81C4H9N   O1 1361   0.277   1.293  57.857  0.5982 -0.0638  0.5013
   81C4H9N  OH1 1362   0.053   1.303  58.213 -0.5341 -0.2035 -0.2988
   81C4H9N  HO1 1363   0.062   1.241  58.286 -0.8645 -0.7701 -0.7335
   81C4H9N   O2 1364   0.084   1.262  57.781 -0.2407  0.4497 -0.4215
   81C4H9N  N41 1365  20.525   1.438  57.968  0.1613 -0.1403  0.5540
   81C4H9N   H1 1366  20.458   1.372  57.924  0.7337 -1.2637  1.3523
   81C4H9N   H2 1367  20.537   1.517  57.903 -1.0009  1.2947  2.0404
   81C4H9N   H3 1368  20.468   1.460  58.051  1.8330  0.0482  1.6637
   81C4H9N  CT1 1369   0.098   1.367  57.994 -0.0018  0.3986  0.4867
   81C4H9N  HC1 1370   0.159   1.451  58.029 -2.7197  3.3177 -1.5595
   81C4H9N   C1 1371   0.156   1.321  57.861  0.8267 -0.6584 -0.1802
   81C4H9N  CT2 1372   0.089   1.247  58.094 -0.3618 -0.2274  0.5240
   81C4H9N  HC2 1373   0.025   1.163  58.065  0.6670 -2.0168  3.2747
   81C4H9N  CT3 1374   0.217   1.180  58.144  0.9407 -0.2853 -0.2455
   81C4H9N  HC3 1375   0.283   1.260  58.177  0.4268 -0.1960  0.5760
   81C4H9N  HC4 1376   0.274   1.128  58.067 -0.5432 -1.9906 -0.2354
   81C4H9N  HC5 1377   0.198   1.108  58.224  3.1126 -0.6851 -0.0591
   82C4H9N   O1 1378  20.421   1.201  58.555 -0.5249 -0.3478  0.6372
   82C4H9N  OH1 1379   0.112   1.187  58.908  0.2132  0.4008  0.5680
   82C4H9N  HO1 1380   0.118   1.258  58.972  2.9103 -1.5865  2.6405
   82C4H9N   O2 1381   0.051   1.198  58.467 -0.0597  0.2060 -0.2450
   82C4H9N  N41 1382   0.157   1.053  58.665 -0.1259 -0.6690  0.1064
   82C4H9N   H1 1383   0.234   1.104  58.620  0.3335 -1.4726 -0.0361
   82C4H9N   H2 1384   0.139   0.964  58.614 -2.1237 -1.0877  1.4660
   82C4H9N   H3 1385   0.191   1.028  58.759 -2.5675 -2.2377  0.6253
   82C4H9N  CT1 1386   0.035   1.126  58.692  1.4751  0.1673  0.1556
   82C4H9N  HC1 1387  20.530   1.053  58.742  0.1439  0.0678 -1.6588
   82C4H9N   C1 1388  20.537   1.169  58.563  0.3056  0.2006  0.5544
   82C4H9N  CT2 1389   0.069   1.240  58.786  0.4017  0.2395  0.2126
   82C4H9N  HC2 1390   0.144   1.310  58.747  0.5011 -0.2660 -0.5099
   82C4H9N  CT3 1391  20.498   1.300  58.837 -0.9258 -0.1279 -0.7515
   82C4H9N  HC3 1392  20.524   1.362  58.923 -0.9190  0.2221 -1.0052
   82C4H9N  HC4 1393  20.429   1.221  58.870  0.6689 -0.7420  1.2114
   82C4H9N  HC5 1394  20.450   1.355  58.757 -0.2117  0.8624 -0.5007
   83C4H9N   O1 1395   0.107   0.910  57.865 -0.9117 -0.1168  0.6574
   83C4H9N  OH1 1396   0.384   0.926  57.532 -0.5482 -0.2407 -0.1963
   83C4H9N  HO1 1397   0.383   0.863  57.460 -1.3116 -0.4641  0.0003
   83C4H9N   O2 1398   0.294   0.900  57.970 -0.5544  0.4806 -0.0573
   83C4H9N  N41 1399   0.428   1.037  57.783 -0.3261  0.3741  0.0745
   83C4H9N   H1 1400   0.498   0.975  57.827 -0.0662 -0.3318 -1.2821
   83C4H9N   H2 1401   0.412   1.118  57.846  0.8572 -0.3758  1.3635
   83C4H9N   H3 1402   0.476   1.073  57.698 -0.0745  0.6895  0.3476
   83C4H9N  CT1 1403   0.300   0.972  57.748 -0.3478  0.0592  0.5048
   83C4H9N  HC1 1404   0.233   1.046  57.704  0.4300  0.3931 -0.1487
   83C4H9N   C1 1405   0.230   0.926  57.871 -0.1770  0.0920 -0.1623
   83C4H9N  CT2 1406   0.328   0.867  57.642 -0.3236  0.1398  0.0680
   83C4H9N  HC2 1407   0.392   0.789  57.683  1.1171  0.8170 -0.8458
   83C4H9N  CT3 1408   0.203   0.800  57.579  0.3244 -0.6764 -0.3274
   83C4H9N  HC3 1409   0.227   0.716  57.514 -0.5471 -1.1212 -0.0776
   83C4H9N  HC4 1410   0.140   0.865  57.519 -0.7465 -1.3136  0.0932
   83C4H9N  HC5 1411   0.127   0.760  57.647  0.5998  0.3458  0.6100
   84C4H9N   O1 1412   0.554   1.595  58.553  0.1124  0.3159 -0.1473
   84C4H9N  OH1 1413   0.304   1.552  58.197 -0.0298 -0.2780  0.4984
   84C4H9N  HO1 1414   0.297   1.625  58.135  1.3934  1.1088  1.9147
   84C4H9N   O2 1415   0.359   1.586  58.647  0.4131 -0.6357  0.0055
   84C4H9N  N41 1416   0.257   1.423  58.439 -0.4148 -0.4108  0.0641
   84C4H9N   H1 1417   0.172   1.472  58.471 -0.8893 -2.2235  1.6613
   84C4H9N   H2 1418   0.275   1.344  58.503  3.7219  0.2022 -0.1968
   84C4H9N   H3 1419   0.228   1.379  58.350 -0.0676 -0.4844 -0.0155
   84C4H9N  CT1 1420   0.375   1.511  58.421 -0.1533  0.2324  0.1211
   84C4H9N  HC1 1421   0.458   1.452  58.382  0.7560  2.0043 -0.6625
   84C4H9N   C1 1422   0.428   1.585  58.547  0.0439  0.0266 -0.2030
   84C4H9N  CT2 1423   0.348   1.619  58.315 -0.2304  0.0776 -0.2119
   84C4H9N  HC2 1424   0.272   1.689  58.349 -1.0504  0.1151 -2.0808
   84C4H9N  CT3 1425   0.478   1.692  58.273  0.1652 -0.1931 -0.4334
   84C4H9N  HC3 1426   0.557   1.620  58.253  0.5379  0.0371  0.1693
   84C4H9N  HC4 1427   0.521   1.766  58.341  2.9225 -0.7556 -1.4875
   84C4H9N  HC5 1428   0.457   1.741  58.178  1.5057  0.0321 -0.6312
   85C4H9N   O1 1429   0.287   1.281  59.249  0.0997  0.4705 -0.4034
   85C4H9N  OH1 1430   0.041   1.347  59.600  0.0496  0.5082  0.2025
   85C4H9N  HO1 1431   0.040   1.286  59.674  1.0162 -0.8880 -0.8972
   85C4H9N   O2 1432   0.099   1.286  59.161 -0.1371 -0.0881  0.5386
   85C4H9N  N41 1433  20.549   1.454  59.351  0.1917 -0.0764  0.3119
   85C4H9N   H1 1434  20.468   1.402  59.314  0.4888 -0.4010  0.1055
   85C4H9N   H2 1435   0.011   1.525  59.278  2.3428  1.3600  2.2666
   85C4H9N   H3 1436  20.521   1.515  59.430 -0.0612  0.0102  0.1606
   85C4H9N  CT1 1437   0.111   1.371  59.381  0.2181 -0.4364  0.3008
   85C4H9N  HC1 1438   0.188   1.439  59.418  0.7364 -1.2502  0.7333
   85C4H9N   C1 1439   0.165   1.296  59.261 -0.5876  0.4640  0.8559
   85C4H9N  CT2 1440   0.080   1.275  59.490 -0.2208  0.1006 -0.6021
   85C4H9N  HC2 1441   0.005   1.202  59.459 -0.9577  1.2652 -1.6226
   85C4H9N  CT3 1442   0.199   1.195  59.552 -0.5149 -0.0182  0.6890
   85C4H9N  HC3 1443   0.155   1.118  59.615 -0.8080 -0.0660  0.4306
   85C4H9N  HC4 1444   0.268   1.265  59.598  0.0369  0.0727 -0.2703
   85C4H9N  HC5 1445   0.247   1.137  59.474  1.0634  0.8136  1.0245
   86C4H9N   O1 1446  20.385   1.213  59.941  0.0010 -0.0792 -0.5317
   86C4H9N  OH1 1447   0.068   1.185  60.286  0.5920 -0.1733 -0.3322
   86C4H9N  HO1 1448   0.065   1.257  60.349  1.1653  0.7065 -1.3074
   86C4H9N   O2 1449   0.017   1.218  59.843  0.2134 -0.0568 -0.2290
   86C4H9N  N41 1450   0.138   1.064  60.032 -0.3818 -0.4658 -0.2915
   86C4H9N   H1 1451   0.200   1.126  59.978  0.8039 -0.8196  0.6442
   86C4H9N   H2 1452   0.116   0.992  59.962 -0.5263 -0.7549  0.0596
   86C4H9N   H3 1453   0.187   1.027  60.115  1.1526 -0.9677 -1.4061
   86C4H9N  CT1 1454   0.008   1.138  60.072  0.1446 -0.5091  0.6324
   86C4H9N  HC1 1455  20.498   1.066  60.115 -1.0769 -2.1295 -3.8249
   86C4H9N   C1 1456  20.510   1.197  59.945  0.0575 -0.6944 -0.5749
   86C4H9N  CT2 1457   0.041   1.245  60.169 -0.0697  0.1185  0.3010
   86C4H9N  HC2 1458   0.127   1.301  60.131 -0.3794  0.8431  0.6522
   86C4H9N  CT3 1459  20.485   1.345  60.201 -0.1173 -0.1932  0.2048
   86C4H9N  HC3 1460  20.467   1.418  60.122  1.8057  0.1005 -0.0043
   86C4H9N  HC4 1461  20.521   1.395  60.291  1.1057 -0.8304  0.0841
   86C4H9N  HC5 1462  20.396   1.286  60.225  0.0651 -0.1025  1.1161
   87C4H9N   O1 1463   0.085   0.906  59.248  0.5359  0.2703 -0.3095
   87C4H9N  OH1 1464   0.335   0.933  58.902  0.4904 -0.3921 -0.3679
   87C4H9N  HO1 1465   0.327   0.879  58.823  0.7469  1.1557 -1.4686
   87C4H9N   O2 1466   0.262   0.899  59.351 -0.1455  0.3333 -0.3993
   87C4H9N  N41 1467   0.398   1.035  59.142  0.4607 -0.5210  0.0543
   87C4H9N   H1 1468   0.461   0.965  59.185 -2.3527 -3.3870 -0.2813
   87C4H9N   H2 1469   0.394   1.108  59.215  1.8970 -1.5483  1.1994
   87C4H9N   H3 1470   0.444   1.071  59.056 -2.2691  0.9257 -0.8488
   87C4H9N  CT1 1471   0.261   0.971  59.119 -0.4200  0.1256 -0.2572
   87C4H9N  HC1 1472   0.192   1.049  59.087 -0.9402 -0.4164 -0.4648
   87C4H9N   C1 1473   0.205   0.905  59.244 -0.4336 -0.7930  0.3155
   87C4H9N  CT2 1474   0.277   0.870  59.006 -0.0926  0.0333 -0.3039
   87C4H9N  HC2 1475   0.338   0.784  59.034 -0.4814  0.6754  2.7070
   87C4H9N  CT3 1476   0.148   0.809  58.951 -0.0488 -0.2302  0.3794
   87C4H9N  HC3 1477   0.096   0.893  58.905 -1.3282  0.0703  2.3488
   87C4H9N  HC4 1478   0.094   0.760  59.032  1.2757 -0.7180  0.9740
   87C4H9N  HC5 1479   0.169   0.731  58.877 -0.7777  0.2228 -0.3191
   88C4H9N   O1 1480   0.552   1.628  59.945 -0.6879 -0.2738  0.0975
   88C4H9N  OH1 1481   0.332   1.567  59.583  0.2647  0.1368  0.1841
   88C4H9N  HO1 1482   0.338   1.629  59.510  0.6751  0.2305  0.2899
   88C4H9N   O2 1483   0.361   1.606  60.030 -0.3818 -0.6611 -0.8802
   88C4H9N  N41 1484   0.263   1.460  59.835  0.0978 -0.1956  0.3172
   88C4H9N   H1 1485   0.186   1.519  59.869  0.3842  0.9085 -0.9001
   88C4H9N   H2 1486   0.285   1.381  59.897 -0.0042 -0.0618  0.5242
   88C4H9N   H3 1487   0.232   1.417  59.746  1.7177 -0.4241 -0.1583
   88C4H9N  CT1 1488   0.382   1.538  59.806  0.0855 -0.0644 -0.4303
   88C4H9N  HC1 1489   0.455   1.472  59.759 -0.5403 -1.0946  0.0381
   88C4H9N   C1 1490   0.433   1.607  59.929 -0.0867 -0.3367 -0.1954
   88C4H9N  CT2 1491   0.355   1.636  59.699  0.2787 -0.0267  1.2827
   88C4H9N  HC2 1492   0.267   1.694  59.727  0.1713  0.1203  0.6502
   88C4H9N  CT3 1493   0.477   1.720  59.664 -0.3419  0.3730 -0.1137
   88C4H9N  HC3 1494   0.458   1.773  59.570 -3.4595 -0.4359  0.0193
   88C4H9N  HC4 1495   0.554   1.643  59.657  0.6917  1.2744  1.1312
   88C4H9N  HC5 1496   0.511   1.796  59.734 -1.3397  0.3150  0.4363
   89C4H9N   O1 1497   0.307   1.261  60.610 -0.3420 -0.4390 -0.2193
   89C4H9N  OH1 1498   0.052   1.339  60.967  0.4198 -0.2542 -0.2512
   89C4H9N  HO1 1499   0.047   1.282  61.044  0.5410 -2.2943 -1.7123
   89C4H9N   O2 1500   0.103   1.250  60.554  0.0485 -0.2951  0.4832
   89C4H9N  N41 1501   0.027   1.463  60.722 -0.1282  0.3147  0.5705
   89C4H9N   H1 1502  20.505   1.406  60.693 -0.5237  1.5367 -0.7889
   89C4H9N   H2 1503   0.037   1.535  60.649  1.2200 -0.4283  0.0126
   89C4H9N   H3 1504   0.001   1.514  60.808  0.5006  0.5547  0.6234
   89C4H9N  CT1 1505   0.148   1.371  60.753  0.8042 -0.3673 -0.2496
   89C4H9N  HC1 1506   0.238   1.423  60.788  0.4060 -0.0371  0.2848
   89C4H9N   C1 1507   0.187   1.289  60.631 -0.6333  0.5763 -0.0414
   89C4H9N  CT2 1508   0.113   1.270  60.860 -0.0035  0.0452  0.0589
   89C4H9N  HC2 1509   0.037   1.206  60.816  2.4470 -1.9522 -1.4351
   89C4H9N  CT3 1510   0.220   1.179  60.927  0.5900 -0.7432 -0.5841
   89C4H9N  HC3 1511   0.266   1.112  60.854  0.8180 -0.3968 -0.7622
   89C4H9N  HC4 1512   0.184   1.111  61.004  4.4611 -0.2563  1.7614
   89C4H9N  HC5 1513   0.284   1.252  60.977 -2.4505  0.9862  0.9632
   90C4H9N   O1 1514  20.409   1.223  61.314 -0.5751 -0.0110  0.3392
   90C4H9N  OH1 1515   0.122   1.185  61.658  0.1096 -0.2938  0.3003
   90C4H9N  HO1 1516   0.098   1.227  61.741 -0.1340  0.8772 -0.3504
   90C4H9N   O2 1517   0.038   1.218  61.209  0.1987  0.2108  0.8715
   90C4H9N  N41 1518   0.157   1.075  61.409  0.0270 -0.8510 -0.2558
   90C4H9N   H1 1519   0.225   1.137  61.362  0.3831 -0.5869  0.5893
   90C4H9N   H2 1520   0.135   0.995  61.348  0.2731 -1.0588 -0.0734
   90C4H9N   H3 1521   0.209   1.045  61.494  0.6687  0.8638 -0.0183
   90C4H9N  CT1 1522   0.040   1.146  61.436 -0.2384 -0.4852 -0.0685
   90C4H9N  HC1 1523  20.523   1.082  61.480  0.5137  0.0692  2.1548
   90C4H9N   C1 1524  20.537   1.212  61.317  0.6894 -0.3016  0.5723
   90C4H9N  CT2 1525   0.068   1.246  61.547  0.3852 -0.5071 -0.1108
   90C4H9N  HC2 1526   0.126   1.327  61.503  0.5068 -0.5875 -0.0950
   90C4H9N  CT3 1527  20.496   1.309  61.602 -0.4202  0.0303  0.2204
   90C4H9N  HC3 1528  20.530   1.365  61.688 -0.2898 -0.0496  0.2206
   90C4H9N  HC4 1529  20.428   1.229  61.632 -2.8848  1.9838 -0.1026
   90C4H9N  HC5 1530  20.453   1.380  61.532  2.3273  0.0667 -1.5080
   91C4H9N   O1 1531   0.130   0.897  60.638 -0.3343 -0.1982 -0.4012
   91C4H9N  OH1 1532   0.392   0.891  60.292  0.5124 -0.5905  0.2620
   91C4H9N  HO1 1533   0.353   0.860  60.210 -0.8450  3.6120 -0.8156
   91C4H9N   O2 1534   0.318   0.922  60.720 -1.1290  0.0963 -0.0186
   91C4H9N  N41 1535   0.430   1.044  60.507 -0.7406  0.8142  0.5449
   91C4H9N   H1 1536   0.503   0.992  60.559 -1.0879  0.4264  0.6545
   91C4H9N   H2 1537   0.428   1.132  60.561 -0.4800  1.5919 -0.6913
   91C4H9N   H3 1538   0.468   1.060  60.412 -0.5127 -0.2319  0.4558
   91C4H9N  CT1 1539   0.298   0.978  60.490  0.1229 -0.0368  0.0782
   91C4H9N  HC1 1540   0.234   1.055  60.445  1.4007  0.4743 -0.8831
   91C4H9N   C1 1541   0.242   0.938  60.626 -0.5813  0.3479 -0.3688
   91C4H9N  CT2 1542   0.313   0.857  60.403  0.8856 -0.3921  0.0624
   91C4H9N  HC2 1543   0.377   0.778  60.444  0.2160 -1.1902 -0.4111
   91C4H9N  CT3 1544   0.190   0.788  60.339 -0.2402  0.4635 -0.4093
   91C4H9N  HC3 1545   0.153   0.721  60.416  0.3598  1.1928  0.5302
   91C4H9N  HC4 1546   0.222   0.729  60.253  0.3294  0.1357  0.0263
   91C4H9N  HC5 1547   0.116   0.863  60.311  1.5391  2.1950 -0.6256
   92C4H9N   O1 1548   0.517   1.590  61.311  0.3260 -0.5662  0.0585
   92C4H9N  OH1 1549   0.255   1.573  60.982 -0.0322 -0.3567  0.1533
   92C4H9N  HO1 1550   0.264   1.639  60.913  0.4606 -0.1126  0.4424
   92C4H9N   O2 1551   0.328   1.573  61.405  0.2236 -0.4683 -0.4676
   92C4H9N  N41 1552   0.217   1.424  61.192  0.4959 -0.0720  0.4629
   92C4H9N   H1 1553   0.144   1.476  61.245  0.4973 -0.2485  0.6399
   92C4H9N   H2 1554   0.238   1.331  61.232  0.2532  0.0019  0.7625
   92C4H9N   H3 1555   0.183   1.414  61.094  0.9846 -1.7853  0.4584
   92C4H9N  CT1 1556   0.340   1.503  61.183 -0.6636  0.1949 -0.3133
   92C4H9N  HC1 1557   0.407   1.431  61.136  0.5756  1.2354 -0.1588
   92C4H9N   C1 1558   0.404   1.538  61.313  0.3420  0.7845 -0.3126
   92C4H9N  CT2 1559   0.307   1.622  61.098 -0.7206  0.4451  0.5522
   92C4H9N  HC2 1560   0.241   1.699  61.139 -1.0589 -0.5791  1.9451
   92C4H9N  CT3 1561   0.426   1.700  61.043  1.0422 -1.1585 -0.1587
   92C4H9N  HC3 1562   0.394   1.772  60.967  2.2994 -1.4009 -0.9416
   92C4H9N  HC4 1563   0.499   1.630  61.002  0.1630 -1.3183 -1.4810
   92C4H9N  HC5 1564   0.471   1.757  61.124 -0.2093 -0.4087  0.0210
   93C4H9N   O1 1565   0.277   1.282  61.995  0.1711  0.1903 -0.5545
   93C4H9N  OH1 1566   0.034   1.326  62.344 -0.0525  0.0774 -0.3266
   93C4H9N  HO1 1567   0.047   1.277  62.425 -0.0500  2.5625  1.2330
   93C4H9N   O2 1568   0.085   1.276  61.908  0.4007  0.3990 -0.0279
   93C4H9N  N41 1569  20.539   1.434  62.112 -0.8371 -0.3124 -0.0020
   93C4H9N   H1 1570  20.460   1.376  62.080  1.6090 -3.6944 -0.1798
   93C4H9N   H2 1571  20.548   1.509  62.041  0.4757 -0.9158 -0.4904
   93C4H9N   H3 1572  20.514   1.478  62.202 -1.9610 -2.2287  0.6452
   93C4H9N  CT1 1573   0.110   1.353  62.131 -0.6847  0.1474  0.5417
   93C4H9N  HC1 1574   0.185   1.423  62.168 -0.7553 -0.7747  2.4836
   93C4H9N   C1 1575   0.157   1.282  62.009  0.8193 -0.1009  0.9617
   93C4H9N  CT2 1576   0.082   1.250  62.238 -0.1823 -0.2707 -0.1112
   93C4H9N  HC2 1577   0.005   1.184  62.198  0.1703 -0.0115 -1.2424
   93C4H9N  CT3 1578   0.193   1.158  62.285  0.0162 -0.1108 -0.5001
   93C4H9N  HC3 1579   0.217   1.092  62.202 -0.0359  2.0568 -2.2597
   93C4H9N  HC4 1580   0.166   1.088  62.365 -0.2894 -1.1200 -1.4756
   93C4H9N  HC5 1581   0.285   1.212  62.307  0.5308 -1.8609  1.9537
   94C4H9N   O1 1582  20.415   1.234  62.697  0.1339  0.4552  0.0020
   94C4H9N  OH1 1583   0.100   1.175  63.012 -0.1140 -0.2442  0.1209
   94C4H9N  HO1 1584   0.113   1.237  63.084  1.8276  1.0023 -1.2548
   94C4H9N   O2 1585   0.033   1.235  62.592 -0.1615 -0.9752 -0.5587
   94C4H9N  N41 1586   0.165   1.064  62.785  0.4302 -0.1018  0.2290
   94C4H9N   H1 1587   0.223   1.129  62.729 -2.2023 -0.2506 -2.8228
   94C4H9N   H2 1588   0.151   0.977  62.731 -2.7468  0.3446  0.2144
   94C4H9N   H3 1589   0.216   1.036  62.869  0.1516 -1.5334 -0.0736
   94C4H9N  CT1 1590   0.037   1.137  62.806  0.4453 -0.2908  0.2962
   94C4H9N  HC1 1591  20.534   1.063  62.855 -0.9957 -0.0881 -1.1815
   94C4H9N   C1 1592  20.525   1.199  62.685  0.3226  0.0591  0.5190
   94C4H9N  CT2 1593   0.055   1.252  62.907  0.4137 -0.0359 -0.4968
   94C4H9N  HC2 1594   0.124   1.326  62.866  1.9056 -1.8478 -1.3035
   94C4H9N  CT3 1595  20.499   1.341  62.970 -0.0048 -0.0632  0.0966
   94C4H9N  HC3 1596  20.479   1.407  62.886  0.0485 -0.0737  0.0707
   94C4H9N  HC4 1597  20.540   1.391  63.058  3.3066 -1.2580 -0.6819
   94C4H9N  HC5 1598  20.413   1.276  62.990 -1.1449  1.5114  0.3687
   95C4H9N   O1 1599   0.097   0.891  61.980  0.5334 -0.0302  0.3578
   95C4H9N  OH1 1600   0.369   0.944  61.659 -0.6184 -0.2878  0.1052
   95C4H9N  HO1 1601   0.382   0.884  61.586  0.3563 -0.3528  0.3259
   95C4H9N   O2 1602   0.287   0.875  62.074 -0.1927  0.7837  0.1315
   95C4H9N  N41 1603   0.402   1.065  61.897 -0.4405  0.2104  0.5124
   95C4H9N   H1 1604   0.486   1.014  61.927  1.6972  2.5150 -1.3568
   95C4H9N   H2 1605   0.374   1.140  61.963 -0.2563  0.8045 -0.0814
   95C4H9N   H3 1606   0.439   1.112  61.813 -2.0968 -1.9401 -1.5054
   95C4H9N  CT1 1607   0.272   0.984  61.864 -0.1853  0.3656  0.3729
   95C4H9N  HC1 1608   0.193   1.047  61.824 -2.1357 -2.7199 -0.7329
   95C4H9N   C1 1609   0.214   0.917  61.988 -0.4985 -0.2723 -0.0658
   95C4H9N  CT2 1610   0.313   0.877  61.766 -0.1366  0.0746  0.4654
   95C4H9N  HC2 1611   0.391   0.808  61.799  0.0335  1.2216  2.5778
   95C4H9N  CT3 1612   0.198   0.806  61.708 -0.5483 -0.0431 -0.0880
   95C4H9N  HC3 1613   0.121   0.882  61.694 -2.4859 -1.1505  3.8345
   95C4H9N  HC4 1614   0.159   0.735  61.780  1.8730 -0.5171  0.8232
   95C4H9N  HC5 1615   0.224   0.742  61.624 -1.1136  0.4477 -0.6319
   96C4H9N   O1 1616   0.534   1.598  62.689 -0.1827 -0.0185 -0.2930
   96C4H9N  OH1 1617   0.268   1.587  62.338  0.0821 -0.4210 -0.0269
   96C4H9N  HO1 1618   0.316   1.619  62.261 -1.7012 -1.3882 -1.5683
   96C4H9N   O2 1619   0.343   1.587  62.779 -0.1451  0.1697 -0.1016
   96C4H9N  N41 1620   0.228   1.448  62.573  0.2649 -0.3821 -0.0734
   96C4H9N   H1 1621   0.163   1.510  62.625  2.2110 -0.1058  2.0812
   96C4H9N   H2 1622   0.232   1.369  62.639 -1.4360 -0.7146 -0.3319
   96C4H9N   H3 1623   0.185   1.413  62.486 -1.6465 -0.5404  0.8946
   96C4H9N  CT1 1624   0.357   1.520  62.547  0.0087  0.2593 -0.0713
   96C4H9N  HC1 1625   0.424   1.459  62.488 -0.6246  0.3185 -0.8675
   96C4H9N   C1 1626   0.416   1.573  62.682  0.4118  0.1337 -0.4751
   96C4H9N  CT2 1627   0.330   1.635  62.455  0.0472  0.1190  0.3961
   96C4H9N  HC2 1628   0.261   1.705  62.502 -0.0672  2.0050 -2.5109
   96C4H9N  CT3 1629   0.458   1.708  62.417  0.3717 -0.4010  0.3077
   96C4H9N  HC3 1630   0.523   1.660  62.344 -1.0626 -0.7591 -0.7337
   96C4H9N  HC4 1631   0.514   1.741  62.505  1.3573  0.2640 -0.5610
   96C4H9N  HC5 1632   0.425   1.799  62.367  0.2239 -1.8846 -2.3570
   97C4H9N   O1 1633   0.303   1.278  63.379  0.4288  0.7271 -0.4424
   97C4H9N  OH1 1634   0.028   1.308  63.718  0.5190 -0.2349  0.4194
   97C4H9N  HO1 1635   0.032   1.251  63.795  0.9432 -1.7749 -0.7088
   97C4H9N   O2 1636   0.125   1.253  63.280 -0.0412 -0.0423 -0.5693
   97C4H9N  N41 1637  20.537   1.409  63.472  0.5729 -0.4124 -0.0019
   97C4H9N   H1 1638  20.470   1.343  63.429  0.5471 -1.2069  1.2269
   97C4H9N   H2 1639  20.551   1.489  63.408  1.2056 -0.4166  0.1337
   97C4H9N   H3 1640  20.502   1.443  63.563  0.1696 -0.9545  0.0459
   97C4H9N  CT1 1641   0.112   1.346  63.498  0.1526 -0.5024 -0.2191
   97C4H9N  HC1 1642   0.178   1.428  63.527  1.0832 -0.5172 -2.1942
   97C4H9N   C1 1643   0.183   1.273  63.384  0.1278  0.1204 -0.4944
   97C4H9N  CT2 1644   0.092   1.244  63.617 -0.0194 -0.5105  0.2399
   97C4H9N  HC2 1645   0.037   1.157  63.580 -0.8886  0.5866 -1.0550
   97C4H9N  CT3 1646   0.219   1.192  63.682  0.1249 -0.1867 -0.0482
   97C4H9N  HC3 1647   0.284   1.267  63.727  1.1616  0.0256 -1.8413
   97C4H9N  HC4 1648   0.287   1.154  63.606  0.0486  0.3542 -0.3916
   97C4H9N  HC5 1649   0.185   1.131  63.766 -1.9177  1.9466  0.7429
   98C4H9N   O1 1650  20.425   1.191  64.039 -0.5442 -0.3107 -0.0981
   98C4H9N  OH1 1651   0.122   1.196  64.396 -0.2609  0.0237 -0.4169
   98C4H9N  HO1 1652   0.101   1.257  64.467  1.0468  0.0056 -0.0031
   98C4H9N   O2 1653   0.071   1.231  63.972  0.2752  0.2214  0.3849
   98C4H9N  N41 1654   0.166   1.051  64.158  0.3168  0.5658  0.1894
   98C4H9N   H1 1655   0.240   1.110  64.116  0.4508  0.5531  0.4073
   98C4H9N   H2 1656   0.148   0.966  64.101  1.1390  1.5384 -1.5494
   98C4H9N   H3 1657   0.198   1.020  64.251 -1.8151  1.9800  1.4190
   98C4H9N  CT1 1658   0.047   1.132  64.180  0.3201 -0.1452 -0.1440
   98C4H9N  HC1 1659  20.523   1.080  64.227  2.1604 -0.9785  2.3183
   98C4H9N   C1 1660  20.551   1.197  64.058 -0.0756 -0.0910 -0.2621
   98C4H9N  CT2 1661   0.070   1.251  64.277 -0.3850 -0.0928  0.2767
   98C4H9N  HC2 1662   0.138   1.320  64.226  1.1614 -1.7254  0.0606
   98C4H9N  CT3 1663  20.509   1.325  64.327 -0.2851  0.3561  0.3939
   98C4H9N  HC3 1664  20.430   1.324  64.252  0.1090  0.3022 -0.0346
   98C4H9N  HC4 1665  20.532   1.429  64.347  0.8460  0.6679 -2.3376
   98C4H9N  HC5 1666  20.467   1.267  64.409 -0.2915 -2.1873 -1.3402
   99C4H9N   O1 1667   0.083   0.878  63.346 -0.0655 -0.2181  0.0535
   99C4H9N  OH1 1668   0.325   0.946  63.002 -0.4561  0.3410  0.0038
   99C4H9N  HO1 1669   0.337   0.889  62.926  0.4744  1.0639 -0.4061
   99C4H9N   O2 1670   0.271   0.894  63.448 -0.0718 -0.1665 -0.0160
   99C4H9N  N41 1671   0.388   1.042  63.254  0.0248 -0.0887  0.3809
   99C4H9N   H1 1672   0.458   0.972  63.284 -0.9059 -1.6069 -0.8877
   99C4H9N   H2 1673   0.380   1.111  63.329  1.4415  0.9418 -0.3824
   99C4H9N   H3 1674   0.423   1.080  63.164 -0.6380 -1.4550 -0.4792
   99C4H9N  CT1 1675   0.261   0.966  63.232 -0.2441  0.8025  0.3166
   99C4H9N  HC1 1676   0.190   1.042  63.202 -1.1617  0.5750  1.8420
   99C4H9N   C1 1677   0.203   0.900  63.347  0.3994  0.5268  0.0435
   99C4H9N  CT2 1678   0.283   0.871  63.115 -0.2721  0.4325  0.1550
   99C4H9N  HC2 1679   0.353   0.791  63.138  2.5789  2.2117 -2.0863
   99C4H9N  CT3 1680   0.151   0.806  63.061 -0.3735 -0.0649 -0.7168
   99C4H9N  HC3 1681   0.127   0.724  63.129  1.9197  2.2704  3.1213
   99C4H9N  HC4 1682   0.168   0.768  62.960  0.3159  0.8593 -0.9573
   99C4H9N  HC5 1683   0.070   0.878  63.050  0.7517  1.0629 -1.8809
  100C4H9N   O1 1684   0.556   1.616  64.043  0.0101  0.9125  0.6563
  100C4H9N  OH1 1685   0.263   1.551  63.711  0.0362  0.3224 -0.0218
  100C4H9N  HO1 1686   0.277   1.607  63.634  0.2195 -0.0616 -0.2611
  100C4H9N   O2 1687   0.357   1.627  64.128 -0.4506 -0.3250 -0.4247
  100C4H9N  N41 1688   0.261   1.428  63.962 -0.3741  0.5443  0.3808
  100C4H9N   H1 1689   0.190   1.481  64.015 -1.0981  1.9096 -1.9375
  100C4H9N   H2 1690   0.301   1.357  64.027 -0.3535  0.3105  0.1120
  100C4H9N   H3 1691   0.216   1.381  63.882 -0.1185 -1.6864  1.4765
  100C4H9N  CT1 1692   0.377   1.522  63.921 -0.7879  0.0241  0.2837
  100C4H9N  HC1 1693   0.453   1.457  63.877 -0.5044  0.6910 -0.2210
  100C4H9N   C1 1694   0.435   1.592  64.035  0.1292 -0.9430  0.0342
  100C4H9N  CT2 1695   0.322   1.619  63.820  0.2640  0.3677  0.8381
  100C4H9N  HC2 1696   0.238   1.672  63.865 -1.4562  1.1512 -3.0543
  100C4H9N  CT3 1697   0.428   1.707  63.752 -0.3137  0.1818 -0.4764
  100C4H9N  HC3 1698   0.386   1.757  63.664 -3.8146 -1.1332  0.3692
  100C4H9N  HC4 1699   0.514   1.650  63.718  2.1132  1.9635  2.3905
  100C4H9N  HC5 1700   0.468   1.775  63.828 -1.5625  0.5745 -0.1499
  101C4H9N   O1 1701   0.258   1.314  64.694 -0.4168 -0.6306  0.8896
  101C4H9N  OH1 1702   0.041   1.309  65.053 -0.2076  0.2229 -0.1649
  101C4H9N  HO1 1703   0.066   1.255  65.128  4.0312 -2.3788 -3.2061
  101C4H9N   O2 1704   0.057   1.254  64.646  0.0285  0.4699 -0.1139
  101C4H9N  N41 1705  20.534   1.445  64.853  0.9365 -0.5477 -1.0216
  101C4H9N   H1 1706  20.453   1.394  64.814 -0.3236  0.3566  0.3220
  101C4H9N   H2 1707  20.542   1.537  64.806  0.5903  0.6675  1.2189
  101C4H9N   H3 1708  20.508   1.473  64.949  1.5978 -3.6256  0.0981
  101C4H9N  CT1 1709   0.097   1.368  64.851  0.6697  0.3041 -0.2593
  101C4H9N  HC1 1710   0.184   1.426  64.882  1.0753 -1.1335  1.4382
  101C4H9N   C1 1711   0.139   1.318  64.714  0.0919  0.0746 -0.5037
  101C4H9N  CT2 1712   0.082   1.248  64.935  0.4623 -0.0290 -0.8415
  101C4H9N  HC2 1713   0.008   1.176  64.903 -0.9239  1.2312 -0.5331
  101C4H9N  CT3 1714   0.210   1.172  64.970 -0.0259  0.3805  0.2153
  101C4H9N  HC3 1715   0.280   1.235  65.025 -1.0363 -1.2336  3.5111
  101C4H9N  HC4 1716   0.238   1.114  64.883 -3.4631  0.0514 -0.7640
  101C4H9N  HC5 1717   0.157   1.099  65.031 -2.1580  3.1579  1.8565
  102C4H9N   O1 1718  20.435   1.184  65.391  0.2938 -0.0168 -0.2497
  102C4H9N  OH1 1719   0.097   1.174  65.760  0.2158 -0.2464 -0.6058
  102C4H9N  HO1 1720   0.106   1.243  65.826  1.7242 -1.1016  0.0840
  102C4H9N   O2 1721   0.078   1.229  65.328  0.5616  0.6464  0.7191
  102C4H9N  N41 1722   0.171   1.057  65.519  0.0281 -0.2927  0.2961
  102C4H9N   H1 1723   0.255   1.108  65.485  1.2227 -2.3185  0.1305
  102C4H9N   H2 1724   0.153   0.978  65.455  1.8127  0.2558 -0.9152
  102C4H9N   H3 1725   0.193   1.012  65.610 -4.8723 -2.9083  0.3480
  102C4H9N  CT1 1726   0.045   1.129  65.538  0.1884 -0.1132  0.1631
  102C4H9N  HC1 1727  20.536   1.049  65.566  0.8341 -0.6601  0.2155
  102C4H9N   C1 1728  20.558   1.183  65.408  0.8219 -0.4155 -0.4274
  102C4H9N  CT2 1729   0.050   1.238  65.643  0.0549  0.1525 -0.0101
  102C4H9N  HC2 1730   0.122   1.317  65.621 -2.6829  2.2607 -1.6834
  102C4H9N  CT3 1731  20.475   1.301  65.681 -0.7853  0.0383  0.6925
  102C4H9N  HC3 1732  20.414   1.222  65.724 -0.6916 -1.2383 -1.4614
  102C4H9N  HC4 1733  20.420   1.341  65.596  0.1344  1.1027  0.5802
  102C4H9N  HC5 1734  20.507   1.379  65.750  1.5219  0.4141 -0.7472
  103C4H9N   O1 1735   0.097   0.870  64.740  0.6414  0.1666  0.0018
  103C4H9N  OH1 1736   0.326   0.943  64.374  0.4510 -0.4895  0.6830
  103C4H9N  HO1 1737   0.330   0.877  64.304 -0.2644 -1.0134  1.1227
  103C4H9N   O2 1738   0.295   0.881  64.804 -0.0819  0.1037  0.5833
  103C4H9N  N41 1739   0.368   1.085  64.607  0.0081  0.1812 -0.5631
  103C4H9N   H1 1740   0.453   1.036  64.636  0.4250  1.9387  1.3038
  103C4H9N   H2 1741   0.342   1.152  64.681 -0.5999  2.1294 -2.4672
  103C4H9N   H3 1742   0.389   1.125  64.514 -2.3000 -0.3820 -1.3590
  103C4H9N  CT1 1743   0.249   0.979  64.593  0.1420 -0.9398 -0.2750
  103C4H9N  HC1 1744   0.161   1.036  64.563  1.0947  0.5385 -0.3079
  103C4H9N   C1 1745   0.210   0.902  64.716 -0.3030 -0.1573  0.0478
  103C4H9N  CT2 1746   0.281   0.872  64.485 -0.3991 -0.1332  0.2095
  103C4H9N  HC2 1747   0.366   0.817  64.525  0.7801  0.7391 -1.0387
  103C4H9N  CT3 1748   0.159   0.793  64.436 -0.3674 -0.0097  0.5896
  103C4H9N  HC3 1749   0.172   0.747  64.338 -1.3269 -0.6481  0.7410
  103C4H9N  HC4 1750   0.071   0.855  64.424 -0.5034 -0.0058  1.5508
  103C4H9N  HC5 1751   0.134   0.719  64.512 -0.6926  1.6083  2.0728
  104C4H9N   O1 1752   0.547   1.615  65.388  0.8987 -0.2841  0.8113
  104C4H9N  OH1 1753   0.270   1.549  65.071  0.6868  0.0820 -0.2356
  104C4H9N  HO1 1754   0.282   1.597  64.988  0.3445 -0.2280 -0.4627
  104C4H9N   O2 1755   0.364   1.598  65.494 -0.3838 -0.1757  0.3697
  104C4H9N  N41 1756   0.248   1.447  65.308  0.3824  0.3191  0.4194
  104C4H9N   H1 1757   0.173   1.514  65.331 -0.2007  0.0208 -0.5538
  104C4H9N   H2 1758   0.263   1.378  65.384 -0.0358  1.4856  1.5910
  104C4H9N   H3 1759   0.216   1.385  65.232 -0.1152  3.1259 -1.7255
  104C4H9N  CT1 1760   0.380   1.517  65.269 -0.4387 -0.3617  0.2407
  104C4H9N  HC1 1761   0.445   1.432  65.248 -0.6495 -0.6784  0.8415
  104C4H9N   C1 1762   0.429   1.597  65.388  0.5780 -0.6557 -0.2768
  104C4H9N  CT2 1763   0.361   1.608  65.156 -0.0394  0.4075 -0.0029
  104C4H9N  HC2 1764   0.311   1.702  65.178  2.0289  1.2146  1.4513
  104C4H9N  CT3 1765   0.497   1.653  65.091  0.6256 -0.0906  0.4780
  104C4H9N  HC3 1766   0.547   1.729  65.152 -0.7351  1.4361 -0.2755
  104C4H9N  HC4 1767   0.493   1.701  64.994 -0.5446  2.5890  1.7993
  104C4H9N  HC5 1768   0.562   1.565  65.081  1.1339  0.3195  0.1603
  105C4H9N   O1 1769   0.300   1.274  66.110 -0.2163 -0.8280 -0.4134
  105C4H9N  OH1 1770   0.053   1.340  66.455 -0.1315 -0.3820  0.5619
  105C4H9N  HO1 1771   0.039   1.283  66.531 -1.0390 -3.1613 -1.6140
  105C4H9N   O2 1772   0.099   1.283  66.014  0.6691 -0.3465  0.1494
  105C4H9N  N41 1773  20.557   1.444  66.210  0.6473 -0.6364 -0.3635
  105C4H9N   H1 1774  20.488   1.375  66.175  1.0345 -1.0973 -0.2134
  105C4H9N   H2 1775   0.004   1.519  66.139  0.1900 -0.1322  0.1299
  105C4H9N   H3 1776  20.527   1.488  66.298 -0.9038 -0.3738 -0.9931
  105C4H9N  CT1 1777   0.128   1.373  66.234  0.1720 -0.1393  0.5054
  105C4H9N  HC1 1778   0.193   1.455  66.264 -0.4674 -0.2398  2.1732
  105C4H9N   C1 1779   0.182   1.312  66.105  0.0407 -0.2150 -0.0459
  105C4H9N  CT2 1780   0.112   1.267  66.347 -0.3357 -0.1751 -0.9812
  105C4H9N  HC2 1781   0.032   1.202  66.312 -0.3677 -0.3998 -0.4741
  105C4H9N  CT3 1782   0.234   1.194  66.398 -0.0961  0.0134  0.0016
  105C4H9N  HC3 1783   0.212   1.151  66.496  0.7305  2.1993  1.1573
  105C4H9N  HC4 1784   0.309   1.271  66.417  0.5634 -1.1546  2.4437
  105C4H9N  HC5 1785   0.271   1.116  66.332  2.4640  0.7271  0.5400
  106C4H9N   O1 1786  20.428   1.227  66.787  0.2641 -0.0244 -0.0100
  106C4H9N  OH1 1787   0.103   1.179  67.131 -0.1324 -0.0693  0.2313
  106C4H9N  HO1 1788   0.097   1.237  67.207 -3.2678 -1.4433  1.1235
  106C4H9N   O2 1789   0.057   1.222  66.692  0.0256  0.0666 -0.4249
  106C4H9N  N41 1790   0.157   1.050  66.901  0.4114 -0.0535 -0.1491
  106C4H9N   H1 1791   0.248   1.092  66.874  0.6901 -1.1887 -1.0340
  106C4H9N   H2 1792   0.150   0.965  66.842  0.0962  2.0194 -3.2160
  106C4H9N   H3 1793   0.177   1.014  66.996  2.4086  0.3692 -0.3616
  106C4H9N  CT1 1794   0.037   1.136  66.912  0.4520 -0.4740 -0.0041
  106C4H9N  HC1 1795  20.515   1.073  66.947 -0.7997  0.1934 -1.6661
  106C4H9N   C1 1796  20.542   1.192  66.781 -0.2541  0.3231  0.0871
  106C4H9N  CT2 1797   0.056   1.246  67.014 -0.0174 -0.3026  0.2492
  106C4H9N  HC2 1798   0.132   1.318  66.982  1.0973 -2.1702 -1.4170
  106C4H9N  CT3 1799  20.498   1.327  67.064 -0.1967  0.1051  0.1281
  106C4H9N  HC3 1800  20.522   1.391  67.149 -1.8895  0.9870 -0.0189
  106C4H9N  HC4 1801  20.410   1.270  67.095 -0.6248  0.4687 -0.3963
  106C4H9N  HC5 1802  20.470   1.393  66.982 -0.5942 -0.3242 -0.0763
  107C4H9N   O1 1803   0.127   0.948  66.127  0.1565  0.4669 -0.3103
  107C4H9N  OH1 1804   0.374   0.935  65.759 -0.3658 -1.0216  0.5870
  107C4H9N  HO1 1805   0.368   0.867  65.692 -2.4170  0.1150 -0.4305
  107C4H9N   O2 1806   0.330   0.901  66.175  0.1555  0.6019  0.0508
  107C4H9N  N41 1807   0.438   1.069  65.981  0.0951 -0.0772 -0.8531
  107C4H9N   H1 1808   0.511   1.013  66.028 -1.6396 -0.6404  1.2652
  107C4H9N   H2 1809   0.424   1.160  66.028  0.4725 -0.0534 -0.7831
  107C4H9N   H3 1810   0.470   1.086  65.885  0.2962 -0.2515 -0.8185
  107C4H9N  CT1 1811   0.302   1.001  65.973  0.3010 -0.1231  0.2716
  107C4H9N  HC1 1812   0.247   1.077  65.917  0.2556 -0.2734  0.1154
  107C4H9N   C1 1813   0.246   0.954  66.107 -0.1192 -0.9069  0.8124
  107C4H9N  CT2 1814   0.323   0.885  65.881  0.0638  0.4688  0.0207
  107C4H9N  HC2 1815   0.392   0.818  65.932 -0.1656  1.2315  1.3695
  107C4H9N  CT3 1816   0.203   0.805  65.833 -0.3265  0.6583 -0.1426
  107C4H9N  HC3 1817   0.119   0.863  65.795 -0.4054  0.4726 -0.2496
  107C4H9N  HC4 1818   0.177   0.730  65.908  1.7163  0.8205  0.7720
  107C4H9N  HC5 1819   0.236   0.745  65.748  1.4903 -1.6110  2.0940
  108C4H9N   O1 1820   0.542   1.581  66.812  0.0007  0.3160  0.5229
  108C4H9N  OH1 1821   0.273   1.593  66.462 -0.2091 -0.1800  0.0068
  108C4H9N  HO1 1822   0.249   1.666  66.404 -1.3184 -0.0209  0.6524
  108C4H9N   O2 1823   0.358   1.626  66.906  0.0895  0.2711  0.7592
  108C4H9N  N41 1824   0.227   1.452  66.703  0.3753  0.1712 -0.0005
  108C4H9N   H1 1825   0.160   1.518  66.746 -0.2650  0.1234 -0.9004
  108C4H9N   H2 1826   0.236   1.364  66.756 -0.2516  0.8476  1.2458
  108C4H9N   H3 1827   0.193   1.428  66.608  0.2268  1.8208 -0.3860
  108C4H9N  CT1 1828   0.356   1.531  66.679  0.7057 -0.3221 -0.4235
  108C4H9N  HC1 1829   0.420   1.457  66.631  0.9006  0.5350 -1.4948
  108C4H9N   C1 1830   0.425   1.585  66.807  0.0782 -0.3937 -0.3586
  108C4H9N  CT2 1831   0.331   1.645  66.582  0.0780 -0.8145 -0.1482
  108C4H9N  HC2 1832   0.272   1.730  66.618 -1.6911 -2.6801  1.5330
  108C4H9N  CT3 1833   0.457   1.703  66.519  0.2252 -0.3827 -0.0453
  108C4H9N  HC3 1834   0.431   1.779  66.444 -2.7239 -2.1564 -0.8955
  108C4H9N  HC4 1835   0.511   1.614  66.488 -1.2341 -2.1737  2.4444
  108C4H9N  HC5 1836   0.524   1.748  66.593 -0.4827 -1.7130  1.4214
  109C4H9N   O1 1837   0.288   1.275  67.483 -0.5508  0.2029  0.4934
  109C4H9N  OH1 1838   0.032   1.294  67.801  0.0299  0.0180 -0.0063
  109C4H9N  HO1 1839   0.078   1.257  67.876  0.9655 -0.0914 -0.6289
  109C4H9N   O2 1840   0.121   1.308  67.373  0.1077 -0.2128 -0.2228
  109C4H9N  N41 1841  20.538   1.434  67.573  0.5721 -0.0898  1.0785
  109C4H9N   H1 1842  20.466   1.384  67.519  0.8168  1.8165 -1.0885
  109C4H9N   H2 1843   0.002   1.521  67.522 -2.1910  0.5300  0.7657
  109C4H9N   H3 1844  20.503   1.457  67.667  0.3867  2.7816  0.3750
  109C4H9N  CT1 1845   0.106   1.351  67.597 -0.9301  0.2461  1.0441
  109C4H9N  HC1 1846   0.175   1.422  67.643 -1.4574  1.0352  0.6374
  109C4H9N   C1 1847   0.171   1.300  67.480 -0.3610  0.3830 -0.1518
  109C4H9N  CT2 1848   0.085   1.232  67.685  0.4323  0.4063  0.2089
  109C4H9N  HC2 1849   0.019   1.160  67.636  3.1949 -2.5260  0.6521
  109C4H9N  CT3 1850   0.217   1.180  67.743  0.1920  0.3293 -0.1457
  109C4H9N  HC3 1851   0.274   1.266  67.780 -0.6094  0.7783  0.0566
  109C4H9N  HC4 1852   0.287   1.149  67.666  0.9088  2.2726 -0.3320
  109C4H9N  HC5 1853   0.198   1.101  67.816  4.4269 -0.1999  0.5271
  110C4H9N   O1 1854  20.469   1.245  68.159 -0.3285 -0.3166  0.1399
  110C4H9N  OH1 1855   0.197   1.258  68.477  0.5109 -0.2043 -0.1807
  110C4H9N  HO1 1856   0.220   1.339  68.523  1.8912 -1.3937  1.2738
  110C4H9N   O2 1857   0.101   1.234  68.077  0.4234  0.0681  0.5776
  110C4H9N  N41 1858   0.178   1.070  68.299 -0.2686  0.7035 -0.7252
  110C4H9N   H1 1859   0.257   1.093  68.237  0.9712 -2.2330 -0.3379
  110C4H9N   H2 1860   0.142   0.980  68.263 -0.2119 -0.4477  1.9939
  110C4H9N   H3 1861   0.223   1.046  68.389 -3.6043 -2.9352  0.1486
  110C4H9N  CT1 1862   0.076   1.175  68.301 -0.2915  0.2558 -0.4101
  110C4H9N  HC1 1863  20.552   1.137  68.360  0.1390  0.5517  0.3988
  110C4H9N   C1 1864   0.025   1.202  68.166  0.2901  0.1925 -0.7770
  110C4H9N  CT2 1865   0.133   1.306  68.366 -0.2961  0.0036 -0.4474
  110C4H9N  HC2 1866   0.207   1.357  68.305 -0.0272  1.0942  0.7728
  110C4H9N  CT3 1867   0.034   1.410  68.408 -0.6479  0.1951 -0.4569
  110C4H9N  HC3 1868   0.073   1.510  68.428 -0.1946  0.0644 -0.6718
  110C4H9N  HC4 1869  20.540   1.381  68.499 -2.9234  1.2909 -1.4149
  110C4H9N  HC5 1870  20.519   1.415  68.329 -0.2592 -0.0897 -0.8542
  111C4H9N   O1 1871   0.134   0.931  67.502  0.4737 -0.1804 -0.2263
  111C4H9N  OH1 1872   0.378   0.920  67.140 -0.4485  0.5970  0.2735
  111C4H9N  HO1 1873   0.347   0.867  67.066  0.0880  0.7708 -0.0725
  111C4H9N   O2 1874   0.335   0.919  67.574 -0.6441 -0.6472  0.9995
  111C4H9N  N41 1875   0.428   1.064  67.368 -0.2896 -0.6335  0.3129
  111C4H9N   H1 1876   0.493   0.999  67.415 -0.3598  0.1689  1.5339
  111C4H9N   H2 1877   0.400   1.150  67.418 -1.1027  0.1399 -1.4210
  111C4H9N   H3 1878   0.467   1.091  67.276 -1.9577 -0.1723 -0.2784
  111C4H9N  CT1 1879   0.298   0.988  67.348  0.0066 -0.3626 -0.2954
  111C4H9N  HC1 1880   0.226   1.059  67.308 -1.8772 -0.9862  1.8640
  111C4H9N   C1 1881   0.253   0.943  67.484 -0.0002  0.0843 -0.0506
  111C4H9N  CT2 1882   0.326   0.868  67.255  0.1498 -0.0422 -0.7283
  111C4H9N  HC2 1883   0.400   0.796  67.288  1.3785  1.4594 -0.1214
  111C4H9N  CT3 1884   0.206   0.785  67.213 -0.2713 -0.4672  0.2658
  111C4H9N  HC3 1885   0.227   0.701  67.148 -1.1199 -2.4710  2.4966
  111C4H9N  HC4 1886   0.128   0.845  67.166 -0.6963 -2.6586 -1.9168
  111C4H9N  HC5 1887   0.170   0.746  67.308  3.0913 -1.3406  1.2443
  112C4H9N   O1 1888   0.580   1.621  68.163  0.6925 -0.2739  0.3633
  112C4H9N  OH1 1889   0.325   1.550  67.795  0.2929  0.8279 -0.4980
  112C4H9N  HO1 1890   0.291   1.619  67.738 -1.7216 -1.3761 -2.1116
  112C4H9N   O2 1891   0.385   1.640  68.231  0.3522 -0.1812  0.2324
  112C4H9N  N41 1892   0.289   1.437  68.051 -0.1282 -0.1144  0.0235
  112C4H9N   H1 1893   0.209   1.480  68.100  0.6443  0.2773  0.9470
  112C4H9N   H2 1894   0.316   1.359  68.113  2.0397 -0.1145 -0.8828
  112C4H9N   H3 1895   0.265   1.399  67.958  0.9476  0.2674 -0.4138
  112C4H9N  CT1 1896   0.404   1.525  68.020 -0.1395 -0.2160 -0.6105
  112C4H9N  HC1 1897   0.484   1.465  67.977 -0.4140 -0.6532 -0.5206
  112C4H9N   C1 1898   0.458   1.601  68.142  0.7107 -0.5966 -0.9917
  112C4H9N  CT2 1899   0.360   1.625  67.908 -0.9290  0.2918 -0.6524
  112C4H9N  HC2 1900   0.267   1.673  67.939 -0.9749 -0.7594  0.9151
  112C4H9N  CT3 1901   0.472   1.716  67.866  0.6206  0.3851  0.4291
  112C4H9N  HC3 1902   0.509   1.770  67.953  1.0242  1.0654 -0.1656
  112C4H9N  HC4 1903   0.430   1.777  67.786  0.9305  1.0954  0.8009
  112C4H9N  HC5 1904   0.556   1.658  67.829  0.7451  1.1479 -0.5040
  113C4H9N   O1 1905   0.277   2.077  49.643 -0.0685 -0.8553 -0.5695
  113C4H9N  OH1 1906   0.039   2.093  50.010  0.9996  0.4464 -0.1057
  113C4H9N  HO1 1907   0.025   2.027  50.079 -0.2371 -1.3589 -2.0454
  113C4H9N   O2 1908   0.079   1.990  49.611 -0.9940  0.3618 -0.1205
  113C4H9N  N41 1909  20.547   2.215  49.778  0.2705  0.3582 -0.3542
  113C4H9N   H1 1910  20.469   2.157  49.743  0.3042 -0.7622  1.3574
  113C4H9N   H2 1911   0.004   2.288  49.708 -1.3731 -0.0103 -1.1307
  113C4H9N   H3 1912  20.516   2.248  49.871  1.1363  2.2310 -0.6936
  113C4H9N  CT1 1913   0.109   2.128  49.794 -0.1770  0.5269 -0.0495
  113C4H9N  HC1 1914   0.194   2.186  49.832  0.6961 -0.2485 -0.8090
  113C4H9N   C1 1915   0.153   2.071  49.664  0.4311  0.3477  0.5730
  113C4H9N  CT2 1916   0.078   2.016  49.900 -0.0344 -0.0737 -0.2831
  113C4H9N  HC2 1917  20.554   1.952  49.870 -0.3808 -0.2293  0.9930
  113C4H9N  CT3 1918   0.201   1.938  49.943 -0.0763 -1.2093 -0.4346
  113C4H9N  HC3 1919   0.181   1.880  50.033  3.6571 -1.1280  0.5244
  113C4H9N  HC4 1920   0.277   2.016  49.954 -0.1719 -1.1856  0.0570
  113C4H9N  HC5 1921   0.221   1.860  49.869  0.6739 -0.1948 -1.3231
  114C4H9N   O1 1922  20.408   1.983  50.306 -0.1376  0.6633  0.2421
  114C4H9N  OH1 1923   0.087   1.941  50.657  0.0720 -0.0453  0.2258
  114C4H9N  HO1 1924   0.115   1.999  50.728 -0.0259 -0.2728  0.4512
  114C4H9N   O2 1925   0.056   1.965  50.236  0.3550  0.1360 -0.5628
  114C4H9N  N41 1926   0.149   1.828  50.436 -0.0507  0.4709  0.0652
  114C4H9N   H1 1927   0.229   1.885  50.406  1.0221 -1.4479 -0.8356
  114C4H9N   H2 1928   0.137   1.754  50.364  1.9225 -0.7350  0.9509
  114C4H9N   H3 1929   0.168   1.780  50.525  1.3112 -0.1468 -0.5466
  114C4H9N  CT1 1930   0.016   1.897  50.446  0.5283 -0.2145  0.8870
  114C4H9N  HC1 1931  20.496   1.830  50.478 -0.7816  0.2645 -1.2593
  114C4H9N   C1 1932  20.528   1.951  50.321  0.2235 -0.4516 -0.2043
  114C4H9N  CT2 1933   0.038   2.009  50.552  0.4836 -0.1167  0.4643
  114C4H9N  HC2 1934   0.114   2.074  50.510  0.2877  0.2214  0.6281
  114C4H9N  CT3 1935  20.475   2.084  50.610 -0.9173  0.3268  0.1797
  114C4H9N  HC3 1936  20.441   2.166  50.546  0.7805 -0.2779 -1.5574
  114C4H9N  HC4 1937  20.511   2.127  50.704  2.2850  1.1326 -1.3321
  114C4H9N  HC5 1938  20.400   2.008  50.629  2.0662 -2.1344  2.7570
  115C4H9N   O1 1939   0.088   1.648  49.577  0.0191  0.0176  0.8974
  115C4H9N  OH1 1940   0.436   1.710  49.330 -0.2250  0.0941 -0.1598
  115C4H9N  HO1 1941   0.490   1.643  49.289 -0.0954 -0.8684  1.5245
  115C4H9N   O2 1942   0.258   1.653  49.703 -0.6304 -0.2135  0.0275
  115C4H9N  N41 1943   0.400   1.832  49.562 -0.1114  0.1605  0.2754
  115C4H9N   H1 1944   0.459   1.766  49.615 -0.5176 -0.9104 -0.5714
  115C4H9N   H2 1945   0.359   1.903  49.625 -0.3327 -1.8495  2.5009
  115C4H9N   H3 1946   0.468   1.870  49.494  0.2636 -0.9685  0.0102
  115C4H9N  CT1 1947   0.288   1.749  49.497 -0.5586  0.2570  0.4504
  115C4H9N  HC1 1948   0.235   1.820  49.435 -1.1013 -0.4451  0.1056
  115C4H9N   C1 1949   0.199   1.690  49.603 -0.0537 -0.0102  0.2566
  115C4H9N  CT2 1950   0.348   1.643  49.413 -0.3548 -0.7530 -0.0918
  115C4H9N  HC2 1951   0.413   1.583  49.477  0.9329  0.2314 -0.4416
  115C4H9N  CT3 1952   0.258   1.548  49.330 -0.0769  0.4917  0.8485
  115C4H9N  HC3 1953   0.313   1.487  49.260 -1.0940 -0.4997  0.9011
  115C4H9N  HC4 1954   0.191   1.614  49.275 -0.4595 -0.1120  0.5886
  115C4H9N  HC5 1955   0.202   1.484  49.399 -1.2021 -0.1305 -0.6344
  116C4H9N   O1 1956   0.536   2.368  50.326  0.6904  0.3431 -0.4327
  116C4H9N  OH1 1957   0.268   2.329  49.989 -0.2643 -0.8971 -0.1034
  116C4H9N  HO1 1958   0.264   2.392  49.917 -0.5893 -0.8247 -0.0190
  116C4H9N   O2 1959   0.343   2.418  50.412 -0.1107 -0.0501  0.0772
  116C4H9N  N41 1960   0.216   2.246  50.237  0.1711 -0.4431 -0.9990
  116C4H9N   H1 1961   0.156   2.316  50.283  0.6419  0.6561 -2.0451
  116C4H9N   H2 1962   0.234   2.162  50.296  1.2158  0.1364 -0.4759
  116C4H9N   H3 1963   0.172   2.203  50.154 -0.0750 -0.3956 -0.8958
  116C4H9N  CT1 1964   0.350   2.303  50.207  0.6051  0.0323  0.4453
  116C4H9N  HC1 1965   0.412   2.222  50.171 -0.7904 -1.5365  1.4876
  116C4H9N   C1 1966   0.410   2.372  50.321 -0.3404 -0.4147  0.3843
  116C4H9N  CT2 1967   0.325   2.402  50.099 -0.1931 -0.0037 -0.2914
  116C4H9N  HC2 1968   0.249   2.474  50.131 -0.4018 -1.1328  1.8902
  116C4H9N  CT3 1969   0.444   2.479  50.039  0.0146 -0.2676 -0.1433
  116C4H9N  HC3 1970   0.415   2.530  49.947  0.2214  0.7735  0.3626
  116C4H9N  HC4 1971   0.532   2.416  50.028  1.5534  1.7879  0.1746
  116C4H9N  HC5 1972   0.472   2.565  50.100 -2.3747  2.0757 -2.2060
  117C4H9N   O1 1973   0.304   2.098  50.986 -0.0339  0.2843  0.2587
  117C4H9N  OH1 1974   0.033   2.100  51.328  0.2031 -0.0263  0.0696
  117C4H9N  HO1 1975   0.028   2.040  51.402  1.2532  0.3094  0.4169
  117C4H9N   O2 1976   0.115   2.065  50.906  0.3153  0.1143  0.3239
  117C4H9N  N41 1977  20.550   2.224  51.110 -0.1735 -0.3232  0.0768
  117C4H9N   H1 1978  20.478   2.161  51.068  1.1391 -2.5787  1.1000
  117C4H9N   H2 1979   0.001   2.307  51.050 -0.7444  1.0191  1.8165
  117C4H9N   H3 1980  20.510   2.255  51.200 -0.4932 -1.0703  0.2008
  117C4H9N  CT1 1981   0.124   2.155  51.126 -0.1164  0.0525 -0.0848
  117C4H9N  HC1 1982   0.196   2.228  51.166 -0.2828  0.3706 -0.3619
  117C4H9N   C1 1983   0.185   2.103  51.000 -0.4324  0.3201 -0.4376
  117C4H9N  CT2 1984   0.106   2.045  51.225 -0.2840  0.0195 -0.0580
  117C4H9N  HC2 1985   0.032   1.978  51.180 -1.7445  1.0974  0.6890
  117C4H9N  CT3 1986   0.225   1.973  51.291 -0.2152  0.0805 -0.0614
  117C4H9N  HC3 1987   0.271   1.907  51.217 -1.3144 -3.5090  2.3738
  117C4H9N  HC4 1988   0.182   1.910  51.368 -1.3352  2.5995  1.4481
  117C4H9N  HC5 1989   0.292   2.050  51.330  2.1891 -1.3196 -1.2810
  118C4H9N   O1 1990  20.406   1.972  51.653  0.0579 -0.1107  0.6488
  118C4H9N  OH1 1991   0.081   1.957  52.036 -0.2749  0.1813 -0.8228
  118C4H9N  HO1 1992   0.075   2.017  52.111 -0.5362 -1.1946  0.2738
  118C4H9N   O2 1993   0.049   1.990  51.594 -0.7244 -0.2801  0.2613
  118C4H9N  N41 1994   0.147   1.837  51.808 -0.2805  0.4089  0.0989
  118C4H9N   H1 1995   0.228   1.891  51.775  0.0903  0.3971  0.9957
  118C4H9N   H2 1996   0.140   1.748  51.755  0.9091 -0.7652  1.8452
  118C4H9N   H3 1997   0.172   1.803  51.902 -1.0886 -0.2912  0.0702
  118C4H9N  CT1 1998   0.017   1.914  51.819 -0.3792  0.0527 -0.1569
  118C4H9N  HC1 1999  20.502   1.846  51.859  0.8283  0.0010  2.0414
  118C4H9N   C1 2000  20.526   1.965  51.680  0.5026 -0.3433  0.1973
  118C4H9N  CT2 2001   0.034   2.020  51.924  0.1581  0.1015 -0.0247
  118C4H9N  HC2 2002   0.101   2.098  51.888 -0.1923  0.5488  0.2836
  118C4H9N  CT3 2003  20.457   2.081  51.978  0.0489 -0.1185 -0.2010
  118C4H9N  HC3 2004  20.488   2.128  52.071 -1.8815  0.0565  0.3777
  118C4H9N  HC4 2005  20.383   2.005  52.002  0.8559 -0.8228  0.0374
  118C4H9N  HC5 2006  20.415   2.157  51.911  2.6288  1.6827  0.1632
  119C4H9N   O1 2007   0.118   1.680  50.999 -0.1479 -0.1245  0.3879
  119C4H9N  OH1 2008   0.358   1.690  50.655  0.3536  0.1262 -0.6631
  119C4H9N  HO1 2009   0.340   1.637  50.577  0.8118  0.1776 -0.8075
  119C4H9N   O2 2010   0.312   1.682  51.093 -0.0099  0.6677  0.8156
  119C4H9N  N41 2011   0.410   1.847  50.874  0.3219 -0.2789 -0.0058
  119C4H9N   H1 2012   0.491   1.792  50.907  0.4221  0.3286  0.7592
  119C4H9N   H2 2013   0.394   1.921  50.943 -0.6721 -1.0983  0.6623
  119C4H9N   H3 2014   0.421   1.890  50.780 -0.9600 -1.6253 -0.7985
  119C4H9N  CT1 2015   0.283   1.759  50.867 -0.3353  0.5660  0.2443
  119C4H9N  HC1 2016   0.203   1.825  50.834 -0.0651  0.7433 -0.0574
  119C4H9N   C1 2017   0.236   1.712  51.002 -0.2205  0.3628  0.1075
  119C4H9N  CT2 2018   0.305   1.642  50.772  0.0944  0.1532  0.1417
  119C4H9N  HC2 2019   0.377   1.565  50.800 -0.1781 -1.4548 -3.3500
  119C4H9N  CT3 2020   0.188   1.570  50.715  0.0399 -0.2548 -0.6805
  119C4H9N  HC3 2021   0.097   1.630  50.716 -0.6724 -1.3263 -0.1244
  119C4H9N  HC4 2022   0.166   1.488  50.782  0.4852  0.5745  0.4877
  119C4H9N  HC5 2023   0.206   1.530  50.615 -1.3266 -0.4246 -0.8771
  120C4H9N   O1 2024   0.523   2.376  51.700 -0.5716 -0.2376 -0.0506
  120C4H9N  OH1 2025   0.282   2.326  51.344 -0.0688 -0.2032 -0.1261
  120C4H9N  HO1 2026   0.295   2.390  51.274 -3.5404  0.8769  0.1333
  120C4H9N   O2 2027   0.329   2.377  51.780  0.0724 -0.8145  0.5209
  120C4H9N  N41 2028   0.219   2.207  51.576  0.7303 -0.4814  0.0158
  120C4H9N   H1 2029   0.136   2.260  51.609  0.1215 -1.5174  0.1456
  120C4H9N   H2 2030   0.248   2.127  51.634  1.0633 -1.0355 -0.9094
  120C4H9N   H3 2031   0.200   2.170  51.482 -1.1344 -1.8531  0.9118
  120C4H9N  CT1 2032   0.345   2.289  51.558 -0.3891 -0.4989 -0.0107
  120C4H9N  HC1 2033   0.425   2.225  51.521 -0.5554  0.0228 -1.2834
  120C4H9N   C1 2034   0.401   2.358  51.683  0.3619 -0.3257 -0.1297
  120C4H9N  CT2 2035   0.332   2.394  51.456  0.3868  0.3324  0.1578
  120C4H9N  HC2 2036   0.260   2.470  51.486 -0.9869 -0.0422 -2.0429
  120C4H9N  CT3 2037   0.458   2.465  51.409  0.1281 -0.6219  0.2456
  120C4H9N  HC3 2038   0.542   2.395  51.404 -0.1752 -0.9983  0.3603
  120C4H9N  HC4 2039   0.485   2.539  51.483 -0.6702 -0.3555  0.2661
  120C4H9N  HC5 2040   0.445   2.517  51.314  0.0994  0.8838  1.0655
  121C4H9N   O1 2041   0.261   2.051  52.389 -0.2939  0.2660  0.5289
  121C4H9N  OH1 2042   0.013   2.087  52.731 -0.0318 -0.2235  0.3354
  121C4H9N  HO1 2043   0.014   2.027  52.806  1.5254  1.8333  2.0323
  121C4H9N   O2 2044   0.072   2.040  52.297  0.1750  0.1743 -0.4177
  121C4H9N  N41 2045  20.518   2.210  52.493 -0.3093  0.4338 -1.0041
  121C4H9N   H1 2046  20.448   2.149  52.448 -0.0854 -0.1729 -0.5450
  121C4H9N   H2 2047  20.533   2.281  52.420 -2.3596  0.9067 -1.0051
  121C4H9N   H3 2048  20.485   2.244  52.585  1.0129 -1.3378  0.1581
  121C4H9N  CT1 2049   0.081   2.129  52.517 -0.4525 -0.9393  0.5864
  121C4H9N  HC1 2050   0.147   2.202  52.563  0.7968 -2.0667  0.6244
  121C4H9N   C1 2051   0.142   2.072  52.392 -0.0471  0.3390  0.0138
  121C4H9N  CT2 2052   0.058   2.013  52.616  0.0413  0.2027 -0.9526
  121C4H9N  HC2 2053  20.541   1.948  52.573  0.8459 -0.3292 -1.5920
  121C4H9N  CT3 2054   0.178   1.930  52.658 -0.8497  0.6292  0.3159
  121C4H9N  HC3 2055   0.228   1.882  52.573 -1.7440  3.7027 -2.0187
  121C4H9N  HC4 2056   0.145   1.847  52.721 -2.5649 -0.4580 -1.9611
  121C4H9N  HC5 2057   0.246   1.996  52.712 -0.7614  0.8262 -0.0371
  122C4H9N   O1 2058  20.390   1.967  53.073  0.2538 -0.2401  0.9355
  122C4H9N  OH1 2059   0.049   1.942  53.425  0.0125 -0.7975 -0.2562
  122C4H9N  HO1 2060   0.062   2.010  53.491  0.7358 -0.5919 -0.6071
  122C4H9N   O2 2061   0.025   2.002  52.992  0.2226  0.4603  0.1119
  122C4H9N  N41 2062   0.151   1.846  53.184  0.1273 -0.2413 -0.1792
  122C4H9N   H1 2063   0.216   1.913  53.139 -0.7188  1.0129  0.4532
  122C4H9N   H2 2064   0.140   1.773  53.112  1.1108 -1.7346  1.1658
  122C4H9N   H3 2065   0.196   1.802  53.266  2.7588  2.8107  0.1430
  122C4H9N  CT1 2066   0.010   1.901  53.205  0.2346  0.2283  0.7975
  122C4H9N  HC1 2067  20.498   1.823  53.230 -0.4097  0.9503  1.2254
  122C4H9N   C1 2068  20.509   1.957  53.080  0.1986 -0.1235  0.0610
  122C4H9N  CT2 2069   0.009   2.010  53.310  0.6191  0.2063 -0.3673
  122C4H9N  HC2 2070   0.083   2.088  53.290  2.1228 -1.5151 -1.6350
  122C4H9N  CT3 2071  20.436   2.068  53.354 -0.2519 -0.1389 -0.2247
  122C4H9N  HC3 2072  20.365   1.989  53.379  0.1532 -0.0925  1.1031
  122C4H9N  HC4 2073  20.396   2.119  53.266  1.6742  1.3627 -0.2720
  122C4H9N  HC5 2074  20.452   2.143  53.432  0.6631 -0.0007 -0.5469
  123C4H9N   O1 2075   0.100   1.667  52.374 -0.3667 -0.0238  0.1719
  123C4H9N  OH1 2076   0.345   1.713  52.029 -0.4059  0.2619 -0.0998
  123C4H9N  HO1 2077   0.350   1.661  51.948 -1.6667  3.1641 -2.1110
  123C4H9N   O2 2078   0.289   1.668  52.465  0.0453  0.6278 -0.3901
  123C4H9N  N41 2079   0.386   1.827  52.274  0.4181  0.7217  0.0386
  123C4H9N   H1 2080   0.453   1.764  52.321  2.2182  1.9398 -0.8356
  123C4H9N   H2 2081   0.364   1.900  52.343  2.8524 -0.5439  2.2400
  123C4H9N   H3 2082   0.425   1.880  52.194  1.9256 -1.1593 -0.5363
  123C4H9N  CT1 2083   0.264   1.749  52.242 -0.7023  0.9562 -0.3994
  123C4H9N  HC1 2084   0.191   1.814  52.194  0.2335  1.9776 -0.4727
  123C4H9N   C1 2085   0.218   1.682  52.360 -0.0021 -0.5961 -0.5233
  123C4H9N  CT2 2086   0.293   1.643  52.134 -0.5483 -0.1342 -1.1142
  123C4H9N  HC2 2087   0.364   1.567  52.167  0.3249  1.0464 -0.2241
  123C4H9N  CT3 2088   0.170   1.574  52.086 -0.0245 -0.0064 -0.1936
  123C4H9N  HC3 2089   0.094   1.647  52.058 -1.2468 -0.5278  1.6400
  123C4H9N  HC4 2090   0.127   1.500  52.153 -0.9990  1.3512  0.7100
  123C4H9N  HC5 2091   0.188   1.515  51.997  0.4554 -1.2283  0.7009
  124C4H9N   O1 2092   0.499   2.368  53.088  0.1285 -0.2929  0.0833
  124C4H9N  OH1 2093   0.268   2.330  52.721  0.0647  0.4396  0.3138
  124C4H9N  HO1 2094   0.231   2.386  52.652 -1.3466 -0.7180  0.1163
  124C4H9N   O2 2095   0.300   2.398  53.157  0.2726 -0.9702 -0.1033
  124C4H9N  N41 2096   0.215   2.219  52.963 -0.3395 -0.3357  0.3630
  124C4H9N   H1 2097   0.128   2.260  53.001 -1.0212 -0.5619 -0.9368
  124C4H9N   H2 2098   0.232   2.142  53.030 -2.6547 -0.2759  1.0589
  124C4H9N   H3 2099   0.185   2.177  52.874  2.0091 -2.4628  0.5124
  124C4H9N  CT1 2100   0.334   2.310  52.941  0.3656  0.7988 -0.1583
  124C4H9N  HC1 2101   0.416   2.250  52.901  0.1109  1.1405 -1.1989
  124C4H9N   C1 2102   0.378   2.374  53.066 -0.3369 -0.2555 -0.2430
  124C4H9N  CT2 2103   0.293   2.414  52.836  0.1813  0.4015  0.2342
  124C4H9N  HC2 2104   0.209   2.480  52.855 -1.4727 -1.7972  0.8329
  124C4H9N  CT3 2105   0.417   2.501  52.792 -0.4916  0.0732 -0.3337
  124C4H9N  HC3 2106   0.393   2.568  52.709  2.6861  2.9588  0.9796
  124C4H9N  HC4 2107   0.502   2.437  52.768 -1.7289 -0.7715 -2.6573
  124C4H9N  HC5 2108   0.451   2.567  52.871  0.1125  0.4512 -0.9045
  125C4H9N   O1 2109   0.269   2.068  53.747  0.3210 -0.3085 -0.1755
  125C4H9N  OH1 2110  20.555   2.092  54.094  0.4628 -0.0189  0.0393
  125C4H9N  HO1 2111  20.539   2.023  54.158  0.1312 -1.3039 -1.4160
  125C4H9N   O2 2112   0.068   2.038  53.674  0.1744  0.6171  0.2172
  125C4H9N  N41 2113  20.520   2.217  53.846 -0.4021 -0.4531 -0.0382
  125C4H9N   H1 2114  20.455   2.153  53.798 -2.0809  0.5525  0.8603
  125C4H9N   H2 2115  20.547   2.301  53.792  1.7470 -0.7527  0.5278
  125C4H9N   H3 2116  20.467   2.255  53.925 -1.1920 -1.2306 -0.1948
  125C4H9N  CT1 2117   0.088   2.138  53.881 -0.1020 -0.6359  0.0889
  125C4H9N  HC1 2118   0.154   2.210  53.930  0.0546 -0.6929 -0.0366
  125C4H9N   C1 2119   0.145   2.081  53.757  0.5517 -0.4015  0.2730
  125C4H9N  CT2 2120   0.055   2.031  53.982  0.2900  0.0728 -0.5277
  125C4H9N  HC2 2121  20.551   1.950  53.948  0.1744 -0.3554  0.6833
  125C4H9N  CT3 2122   0.179   1.960  54.028 -0.1571 -0.6175 -0.2716
  125C4H9N  HC3 2123   0.156   1.883  54.102 -0.8948  0.1985  0.3600
  125C4H9N  HC4 2124   0.250   2.031  54.072  0.0540  0.1250 -1.7816
  125C4H9N  HC5 2125   0.224   1.913  53.940  2.3827  3.8190 -1.5331
  126C4H9N   O1 2126  20.387   1.951  54.378  0.1397 -0.0065  0.0391
  126C4H9N  OH1 2127   0.027   1.954  54.779 -0.1476 -0.2617  0.0618
  126C4H9N  HO1 2128   0.068   2.015  54.841  0.4911  0.7286 -1.3092
  126C4H9N   O2 2129   0.031   1.980  54.346 -0.3966  0.1236  0.1672
  126C4H9N  N41 2130   0.102   1.808  54.543  0.3819  0.0964 -0.6492
  126C4H9N   H1 2131   0.176   1.865  54.498 -0.0055  0.0254 -1.3788
  126C4H9N   H2 2132   0.079   1.734  54.475  0.8440  0.4917 -1.2424
  126C4H9N   H3 2133   0.132   1.759  54.629 -1.3157  0.9376  0.4504
  126C4H9N  CT1 2134  20.542   1.893  54.555 -0.2290 -0.1795  0.8362
  126C4H9N  HC1 2135  20.457   1.836  54.590  0.3243 -0.7372  1.2843
  126C4H9N   C1 2136  20.504   1.951  54.419  0.1983  0.2397  0.0660
  126C4H9N  CT2 2137   0.002   2.010  54.654 -0.0014  0.2016 -0.5897
  126C4H9N  HC2 2138   0.090   2.068  54.625  0.9185 -1.3878 -1.0465
  126C4H9N  CT3 2139  20.439   2.095  54.688  0.4918 -0.4057 -0.7003
  126C4H9N  HC3 2140  20.416   2.143  54.593  1.7260  0.8011 -0.4038
  126C4H9N  HC4 2141  20.465   2.171  54.762  2.8548 -0.0702 -1.8331
  126C4H9N  HC5 2142  20.358   2.033  54.726  0.0186 -0.0918 -1.1942
  127C4H9N   O1 2143   0.091   1.668  53.753  0.1392  0.5068 -0.5327
  127C4H9N  OH1 2144   0.326   1.709  53.401 -0.1972  0.6583 -0.3745
  127C4H9N  HO1 2145   0.333   1.643  53.332 -2.9298  0.1240 -0.1895
  127C4H9N   O2 2146   0.298   1.649  53.828 -0.4079  0.3888 -0.0727
  127C4H9N  N41 2147   0.384   1.832  53.638  0.1348 -0.4200  0.3257
  127C4H9N   H1 2148   0.459   1.776  53.681 -0.7558 -1.4929  0.5089
  127C4H9N   H2 2149   0.364   1.906  53.707 -1.6804 -0.4741 -0.1074
  127C4H9N   H3 2150   0.404   1.869  53.543 -0.7987  0.3438  0.4210
  127C4H9N  CT1 2151   0.263   1.749  53.620  0.0991 -0.2434  0.9808
  127C4H9N  HC1 2152   0.184   1.817  53.588 -0.6554 -1.5023  0.1319
  127C4H9N   C1 2153   0.210   1.681  53.744  0.5420 -0.7064  0.2994
  127C4H9N  CT2 2154   0.292   1.637  53.520 -0.3001 -0.2152  0.3175
  127C4H9N  HC2 2155   0.376   1.574  53.551 -1.5930 -1.3345  1.6557
  127C4H9N  CT3 2156   0.169   1.567  53.477 -0.4156  0.3941  0.4362
  127C4H9N  HC3 2157   0.154   1.493  53.556 -0.2418 -1.9660 -1.6836
  127C4H9N  HC4 2158   0.180   1.506  53.388 -0.5344 -1.3821  1.6104
  127C4H9N  HC5 2159   0.084   1.635  53.472 -0.5593  0.1821 -0.0505
  128C4H9N   O1 2160   0.503   2.372  54.440  0.1845  0.6272 -0.6157
  128C4H9N  OH1 2161   0.267   2.308  54.091 -0.0354  0.5247  0.5992
  128C4H9N  HO1 2162   0.256   2.372  54.021 -0.8663 -1.7563 -1.4050
  128C4H9N   O2 2163   0.315   2.338  54.533  0.3643  0.0904  0.4813
  128C4H9N  N41 2164   0.216   2.187  54.323 -0.7320 -0.4234  0.2878
  128C4H9N   H1 2165   0.136   2.246  54.353 -0.5625  0.3714 -0.8026
  128C4H9N   H2 2166   0.234   2.107  54.385  0.5238 -0.6708 -0.3831
  128C4H9N   H3 2167   0.189   2.143  54.234 -0.2848 -0.9748  0.4228
  128C4H9N  CT1 2168   0.346   2.268  54.304  0.4088  0.0559 -0.7056
  128C4H9N  HC1 2169   0.424   2.205  54.261  0.0195 -2.3446  1.9780
  128C4H9N   C1 2170   0.390   2.329  54.438 -0.8166  0.2653 -0.3241
  128C4H9N  CT2 2171   0.313   2.376  54.202  0.5427  0.5135 -0.2496
  128C4H9N  HC2 2172   0.248   2.460  54.223  0.8688  1.0465 -1.3542
  128C4H9N  CT3 2173   0.442   2.442  54.153 -0.7974  0.8389  0.1081
  128C4H9N  HC3 2174   0.522   2.368  54.154 -0.8012  0.8368  0.2304
  128C4H9N  HC4 2175   0.477   2.516  54.224  0.7309  1.2893 -1.0717
  128C4H9N  HC5 2176   0.432   2.500  54.061  0.8615  1.7622  0.4901
  129C4H9N   O1 2177   0.297   2.080  55.115  0.1227 -0.1519 -0.2440
  129C4H9N  OH1 2178   0.030   2.077  55.455 -0.2681 -0.4176 -0.2418
  129C4H9N  HO1 2179   0.040   2.015  55.528 -2.2983 -1.2880 -0.6788
  129C4H9N   O2 2180   0.102   2.059  55.027  0.5421 -0.0582 -0.1623
  129C4H9N  N41 2181  20.535   2.213  55.209 -0.1930  0.2384  0.1714
  129C4H9N   H1 2182  20.460   2.163  55.157 -1.0895  0.5517  1.1564
  129C4H9N   H2 2183  20.556   2.296  55.151 -0.2206 -0.3798 -0.7404
  129C4H9N   H3 2184  20.500   2.252  55.297  0.0831 -0.0135  0.3995
  129C4H9N  CT1 2185   0.109   2.143  55.242 -0.0299 -0.0959 -0.0335
  129C4H9N  HC1 2186   0.164   2.223  55.292 -0.4908  1.6303 -2.2398
  129C4H9N   C1 2187   0.175   2.103  55.116  0.1800  0.4885  0.4269
  129C4H9N  CT2 2188   0.095   2.028  55.347 -0.0140  0.3442  0.2745
  129C4H9N  HC2 2189   0.034   1.948  55.305 -0.3691 -0.0166  1.4660
  129C4H9N  CT3 2190   0.225   1.965  55.393  0.1247  0.0121 -0.5402
  129C4H9N  HC3 2191   0.282   1.912  55.317  1.0068  1.1543 -0.6787
  129C4H9N  HC4 2192   0.198   1.895  55.473 -0.3463 -0.3976 -1.0604
  129C4H9N  HC5 2193   0.291   2.046  55.424  0.9634 -1.0842  0.6457
  130C4H9N   O1 2194  20.414   1.975  55.786 -0.5285  0.0273  0.2678
  130C4H9N  OH1 2195   0.076   1.909  56.146 -0.0507  0.2067 -0.1626
  130C4H9N  HO1 2196   0.089   1.967  56.222 -1.2479  2.5275 -1.6643
  130C4H9N   O2 2197   0.059   1.973  55.712 -0.0496 -0.2588 -0.6151
  130C4H9N  N41 2198   0.151   1.822  55.906  0.2660  0.1479  0.7377
  130C4H9N   H1 2199   0.215   1.894  55.870 -0.5046 -0.6352 -2.3745
  130C4H9N   H2 2200   0.142   1.749  55.833 -1.1994  0.3732  0.6888
  130C4H9N   H3 2201   0.192   1.782  55.992 -1.1146 -1.1780  0.8171
  130C4H9N  CT1 2202   0.020   1.894  55.930 -0.5644  0.4515 -0.5773
  130C4H9N  HC1 2203  20.500   1.825  55.961 -0.2974  0.4730  0.1822
  130C4H9N   C1 2204  20.533   1.966  55.803 -0.2834  0.3156 -0.7058
  130C4H9N  CT2 2205   0.043   1.993  56.041 -0.4119  0.7882 -0.7411
  130C4H9N  HC2 2206   0.138   2.042  56.018  0.9740 -1.2838  0.4202
  130C4H9N  CT3 2207  20.492   2.078  56.093 -0.0155 -0.1224 -0.0379
  130C4H9N  HC3 2208  20.517   2.132  56.185 -0.9091  0.1485  0.0572
  130C4H9N  HC4 2209  20.396   2.028  56.100  0.6700 -1.2121  2.0176
  130C4H9N  HC5 2210  20.482   2.155  56.016 -0.2108 -0.1687 -0.0608
  131C4H9N   O1 2211   0.077   1.690  55.114  0.0568  0.5435 -0.4873
  131C4H9N  OH1 2212   0.337   1.694  54.794  0.1260 -0.1784 -0.0776
  131C4H9N  HO1 2213   0.347   1.632  54.721 -0.0844 -0.1435 -0.1347
  131C4H9N   O2 2214   0.270   1.690  55.206  0.0639  0.5348 -0.1153
  131C4H9N  N41 2215   0.381   1.847  55.003 -0.2278  0.4682 -0.5755
  131C4H9N   H1 2216   0.446   1.790  55.060 -0.4119  0.7137 -0.1216
  131C4H9N   H2 2217   0.376   1.939  55.050 -0.8214 -0.4190  1.1505
  131C4H9N   H3 2218   0.428   1.862  54.912 -1.2583 -0.2727 -1.2371
  131C4H9N  CT1 2219   0.250   1.771  54.988 -0.0033 -0.0231 -0.3856
  131C4H9N  HC1 2220   0.182   1.835  54.931 -0.7542 -1.2041 -0.8372
  131C4H9N   C1 2221   0.194   1.721  55.117  0.0999 -0.1066  0.9435
  131C4H9N  CT2 2222   0.274   1.647  54.905  0.0163 -0.3881 -0.2159
  131C4H9N  HC2 2223   0.342   1.586  54.963 -0.2470  1.6235  2.2967
  131C4H9N  CT3 2224   0.155   1.565  54.856  0.6297 -0.1082  0.0591
  131C4H9N  HC3 2225   0.107   1.509  54.936  1.9628  1.2418  1.8438
  131C4H9N  HC4 2226   0.194   1.490  54.787 -0.4834 -2.3540  1.7894
  131C4H9N  HC5 2227   0.072   1.624  54.818  0.6190  0.6996  1.3219
  132C4H9N   O1 2228   0.537   2.391  55.809  0.0500  0.3110  0.1051
  132C4H9N  OH1 2229   0.300   2.339  55.458 -0.3992  0.0203  0.3094
  132C4H9N  HO1 2230   0.293   2.409  55.393  0.1129  0.8928  1.1672
  132C4H9N   O2 2231   0.334   2.384  55.884 -0.8445  0.3055 -0.1636
  132C4H9N  N41 2232   0.248   2.207  55.692  0.3156 -0.1617  0.6869
  132C4H9N   H1 2233   0.171   2.268  55.723  1.9480  2.6343 -0.5320
  132C4H9N   H2 2234   0.273   2.135  55.761 -1.4111 -1.3271  0.1300
  132C4H9N   H3 2235   0.226   2.164  55.600  3.3692 -0.4554  0.0379
  132C4H9N  CT1 2236   0.367   2.296  55.677  0.2060 -0.0993 -0.2499
  132C4H9N  HC1 2237   0.447   2.237  55.633  2.2712  3.7753 -1.9607
  132C4H9N   C1 2238   0.419   2.358  55.800  0.1892  0.2059 -0.2736
  132C4H9N  CT2 2239   0.345   2.406  55.575  0.3113  0.3321  0.6193
  132C4H9N  HC2 2240   0.268   2.477  55.606 -1.7780 -0.7668 -1.8689
  132C4H9N  CT3 2241   0.471   2.480  55.530  0.0196  0.0022  0.3841
  132C4H9N  HC3 2242   0.542   2.410  55.487  0.0397  0.9130 -1.0897
  132C4H9N  HC4 2243   0.511   2.543  55.609 -0.3104  0.4228  0.2202
  132C4H9N  HC5 2244   0.440   2.546  55.450 -0.2237  0.2725  0.7041
  133C4H9N   O1 2245   0.275   2.072  56.472 -0.0905 -0.1261  0.0221
  133C4H9N  OH1 2246   0.036   2.084  56.844 -0.6744  0.1500  0.2697
  133C4H9N  HO1 2247   0.034   2.014  56.910  2.7399 -0.2618  0.0683
  133C4H9N   O2 2248   0.080   2.031  56.404 -0.0851 -0.0883  0.1920
  133C4H9N  N41 2249  20.531   2.204  56.596 -0.1433 -0.0430 -0.6331
  133C4H9N   H1 2250  20.459   2.139  56.562 -0.8903  1.4497 -1.9353
  133C4H9N   H2 2251  20.542   2.281  56.528  0.5258 -1.0660 -1.7108
  133C4H9N   H3 2252  20.493   2.246  56.682  1.8463 -1.0414  0.7882
  133C4H9N  CT1 2253   0.101   2.132  56.621 -0.2610 -0.3990  0.2510
  133C4H9N  HC1 2254   0.173   2.207  56.653 -0.7187 -0.2933  1.0673
  133C4H9N   C1 2255   0.155   2.071  56.492  0.2893  0.1987  0.5164
  133C4H9N  CT2 2256   0.087   2.025  56.727  0.0483 -0.5688  0.5928
  133C4H9N  HC2 2257   0.017   1.944  56.705 -0.0108 -0.1892 -0.6457
  133C4H9N  CT3 2258   0.220   1.956  56.753  0.1916  0.0905 -1.3589
  133C4H9N  HC3 2259   0.283   2.027  56.806 -1.9712  1.5747 -0.6892
  133C4H9N  HC4 2260   0.272   1.935  56.660 -0.5603 -1.0017 -1.5455
  133C4H9N  HC5 2261   0.209   1.863  56.810  1.6243  0.3173 -0.6987
  134C4H9N   O1 2262  20.422   1.978  57.173  0.4041 -0.1862  0.3333
  134C4H9N  OH1 2263   0.098   1.953  57.510 -0.0416 -0.2108 -0.0181
  134C4H9N  HO1 2264   0.118   2.020  57.576  0.4493  0.3506 -0.7290
  134C4H9N   O2 2265   0.047   1.956  57.071 -0.0974  0.0064  0.0710
  134C4H9N  N41 2266   0.174   1.821  57.288  0.2445 -0.7698 -0.3340
  134C4H9N   H1 2267   0.255   1.873  57.251  1.2259 -2.1229 -0.1119
  134C4H9N   H2 2268   0.162   1.737  57.230  0.2095 -0.1182 -1.2713
  134C4H9N   H3 2269   0.206   1.794  57.383  1.7320 -2.1290 -1.2054
  134C4H9N  CT1 2270   0.047   1.895  57.295 -0.0504 -0.2832  0.8103
  134C4H9N  HC1 2271  20.533   1.828  57.339 -0.5157 -0.0168  0.4386
  134C4H9N   C1 2272  20.539   1.938  57.170 -1.0530 -0.2124 -0.7205
  134C4H9N  CT2 2273   0.048   2.017  57.392 -0.0639  0.2186  0.4478
  134C4H9N  HC2 2274   0.114   2.096  57.356 -0.8981  0.7334  0.0349
  134C4H9N  CT3 2275  20.471   2.073  57.439  0.6667  0.4707 -0.2701
  134C4H9N  HC3 2276  20.478   2.117  57.538  1.5434 -2.3349  0.9669
  134C4H9N  HC4 2277  20.404   1.987  57.441 -0.4435  1.3581  0.3787
  134C4H9N  HC5 2278  20.429   2.140  57.365  2.2344 -0.9775 -2.5603
  135C4H9N   O1 2279   0.100   1.661  56.502 -0.2267 -0.4662  0.7427
  135C4H9N  OH1 2280   0.331   1.723  56.139 -0.0395  0.0579  0.2844
  135C4H9N  HO1 2281   0.351   1.659  56.069  1.6556 -0.8486  1.5667
  135C4H9N   O2 2282   0.298   1.674  56.586 -0.1182  0.0395  0.1368
  135C4H9N  N41 2283   0.386   1.832  56.381  0.0388 -0.7009 -0.3111
  135C4H9N   H1 2284   0.465   1.773  56.412  0.0903 -0.4419  0.0519
  135C4H9N   H2 2285   0.383   1.901  56.458  0.1639 -2.8259  1.6570
  135C4H9N   H3 2286   0.415   1.885  56.297  1.6770  0.8736  1.1955
  135C4H9N  CT1 2287   0.265   1.754  56.368 -0.0708  0.4644  0.4890
  135C4H9N  HC1 2288   0.189   1.829  56.345  1.1690  2.1155  1.6153
  135C4H9N   C1 2289   0.220   1.692  56.498 -0.1844  0.3587 -0.2817
  135C4H9N  CT2 2290   0.285   1.652  56.252  0.7183 -0.0682  0.2079
  135C4H9N  HC2 2291   0.368   1.582  56.265  0.1275 -1.2445 -2.0840
  135C4H9N  CT3 2292   0.159   1.581  56.205 -0.1231 -0.3056 -0.0174
  135C4H9N  HC3 2293   0.116   1.513  56.278 -2.4785  1.0944 -0.0287
  135C4H9N  HC4 2294   0.180   1.505  56.129  1.0027 -0.0029 -0.0024
  135C4H9N  HC5 2295   0.080   1.653  56.183  1.5046  0.9816 -1.8370
  136C4H9N   O1 2296   0.549   2.348  57.194 -0.2420 -0.5339  0.0684
  136C4H9N  OH1 2297   0.284   2.325  56.837  0.1335 -0.4306 -0.1573
  136C4H9N  HO1 2298   0.281   2.386  56.763  1.3983  1.8192  1.5712
  136C4H9N   O2 2299   0.351   2.373  57.273 -0.4079  0.3224 -0.4897
  136C4H9N  N41 2300   0.240   2.216  57.071  0.2438  0.0563  0.0295
  136C4H9N   H1 2301   0.169   2.284  57.105 -0.4666 -0.8579  0.3933
  136C4H9N   H2 2302   0.249   2.142  57.142 -1.0934 -1.6099 -1.4803
  136C4H9N   H3 2303   0.194   2.173  56.989 -0.0481 -0.4835  0.4747
  136C4H9N  CT1 2304   0.368   2.280  57.045 -0.0073 -0.0623 -0.2298
  136C4H9N  HC1 2305   0.442   2.208  57.010  0.5566  0.3928  0.0137
  136C4H9N   C1 2306   0.425   2.341  57.176  0.5019 -0.1231 -1.4854
  136C4H9N  CT2 2307   0.348   2.389  56.941 -0.0229 -0.2207 -0.8190
  136C4H9N  HC2 2308   0.278   2.463  56.981 -0.9251 -1.4171 -0.1748
  136C4H9N  CT3 2309   0.472   2.463  56.893 -0.4631 -0.6406  0.1567
  136C4H9N  HC3 2310   0.457   2.536  56.814  3.2119  0.9327  0.8131
  136C4H9N  HC4 2311   0.554   2.397  56.866  0.3039 -0.2447  1.4657
  136C4H9N  HC5 2312   0.507   2.517  56.981 -2.4400  4.2190 -1.8897
  137C4H9N   O1 2313   0.295   2.048  57.831  0.0294  0.2036  0.1907
  137C4H9N  OH1 2314   0.054   2.072  58.192  0.2619  0.9579  0.1711
  137C4H9N  HO1 2315   0.068   1.999  58.253  0.1237 -0.7230 -1.7821
  137C4H9N   O2 2316   0.094   2.053  57.763  0.0464 -0.2381 -0.2892
  137C4H9N  N41 2317   0.005   2.211  57.961  0.1811 -0.3125  0.5224
  137C4H9N   H1 2318  20.499   2.144  57.916  1.4428 -2.2374  1.5108
  137C4H9N   H2 2319   0.027   2.290  57.899 -2.6030 -0.0033 -0.1519
  137C4H9N   H3 2320  20.528   2.241  58.053 -0.4644 -0.4787  0.3286
  137C4H9N  CT1 2321   0.125   2.126  57.975 -0.6504 -0.7628 -0.4299
  137C4H9N  HC1 2322   0.202   2.188  58.022  0.8780 -1.6484 -1.6974
  137C4H9N   C1 2323   0.177   2.077  57.845 -0.0800  0.1005 -0.1816
  137C4H9N  CT2 2324   0.097   2.009  58.074  0.1023 -0.1321 -0.3679
  137C4H9N  HC2 2325   0.023   1.940  58.034  0.3302 -0.3628 -0.3844
  137C4H9N  CT3 2326   0.219   1.925  58.117  0.0027  0.0264 -0.5255
  137C4H9N  HC3 2327   0.198   1.822  58.144 -1.3694  0.8159  1.5545
  137C4H9N  HC4 2328   0.251   1.981  58.205 -0.5544 -0.4531 -0.0145
  137C4H9N  HC5 2329   0.293   1.915  58.038 -0.6081  1.5070 -1.3266
  138C4H9N   O1 2330  20.434   1.990  58.538 -0.8200  0.2221 -0.1069
  138C4H9N  OH1 2331   0.095   1.939  58.907 -0.0225  0.1558  0.3577
  138C4H9N  HO1 2332   0.088   1.998  58.983  1.9216 -0.7824  1.3061
  138C4H9N   O2 2333   0.067   1.984  58.455  0.2139 -0.1855 -0.0032
  138C4H9N  N41 2334   0.161   1.816  58.661 -0.2875  0.6122  0.5172
  138C4H9N   H1 2335   0.238   1.883  58.645  1.1368 -0.9813  0.4945
  138C4H9N   H2 2336   0.162   1.749  58.583  0.7995  0.8443  0.3294
  138C4H9N   H3 2337   0.175   1.756  58.744 -1.0883 -0.3705 -0.0511
  138C4H9N  CT1 2338   0.033   1.893  58.677 -0.5857 -0.1453 -0.1670
  138C4H9N  HC1 2339  20.520   1.818  58.708 -0.1859 -0.7844 -0.7509
  138C4H9N   C1 2340  20.548   1.957  58.551  0.0938 -0.4505 -0.9207
  138C4H9N  CT2 2341   0.045   1.991  58.793  1.0020  1.2419  0.4111
  138C4H9N  HC2 2342   0.113   2.070  58.761  0.9192  0.8296 -0.7938
  138C4H9N  CT3 2343  20.467   2.048  58.838  0.2586  0.4520 -0.5776
  138C4H9N  HC3 2344  20.413   1.968  58.889 -1.1427  0.9749 -1.2229
  138C4H9N  HC4 2345  20.397   2.089  58.765 -0.1617  1.3241  0.2955
  138C4H9N  HC5 2346  20.495   2.123  58.912 -0.3391  0.6587 -0.5583
  139C4H9N   O1 2347   0.094   1.688  57.833  0.8594 -0.3326  0.1960
  139C4H9N  OH1 2348   0.381   1.716  57.525 -0.9445 -0.1862  0.2596
  139C4H9N  HO1 2349   0.405   1.656  57.454 -0.1665 -0.5044  0.7854
  139C4H9N   O2 2350   0.285   1.653  57.935 -0.4283  0.0545  0.1643
  139C4H9N  N41 2351   0.418   1.819  57.746 -0.6174 -0.1674 -0.1561
  139C4H9N   H1 2352   0.481   1.741  57.772  1.2404  1.2555 -0.3177
  139C4H9N   H2 2353   0.422   1.886  57.824 -0.4168 -0.8838  0.4523
  139C4H9N   H3 2354   0.459   1.862  57.661 -0.2687  1.8729  1.0229
  139C4H9N  CT1 2355   0.283   1.754  57.721  0.3027  0.1874  0.2778
  139C4H9N  HC1 2356   0.215   1.831  57.684 -2.0034 -1.2944  1.2969
  139C4H9N   C1 2357   0.218   1.691  57.837 -0.0621  0.5882  0.6357
  139C4H9N  CT2 2358   0.299   1.648  57.617  0.8058 -0.7786  0.0187
  139C4H9N  HC2 2359   0.361   1.573  57.666  1.5118  0.3212  0.8197
  139C4H9N  CT3 2360   0.181   1.583  57.550 -0.0534 -0.2410 -0.3459
  139C4H9N  HC3 2361   0.113   1.656  57.507 -1.4537 -2.1887 -1.4836
  139C4H9N  HC4 2362   0.120   1.524  57.618  0.2432  0.1449  0.2669
  139C4H9N  HC5 2363   0.214   1.525  57.464 -0.7656  0.3349 -1.0111
  140C4H9N   O1 2364   0.554   2.373  58.565 -0.0941  0.2410  0.1389
  140C4H9N  OH1 2365   0.297   2.323  58.215 -0.2373  0.3525 -0.1338
  140C4H9N  HO1 2366   0.288   2.381  58.139  1.2329  1.0860  0.2386
  140C4H9N   O2 2367   0.360   2.374  58.645 -0.0378  0.2161 -0.0824
  140C4H9N  N41 2368   0.252   2.205  58.469  0.8167 -0.0520 -0.1216
  140C4H9N   H1 2369   0.174   2.257  58.511 -0.1100 -0.3156 -1.4923
  140C4H9N   H2 2370   0.264   2.129  58.539 -0.4287  0.7242  0.9556
  140C4H9N   H3 2371   0.232   2.155  58.381 -1.4705 -0.9428  0.8648
  140C4H9N  CT1 2372   0.379   2.285  58.433  0.4119  0.3874 -0.5729
  140C4H9N  HC1 2373   0.449   2.212  58.393  0.7166 -0.2144  1.0004
  140C4H9N   C1 2374   0.434   2.361  58.548  0.7872  0.3444  1.0059
  140C4H9N  CT2 2375   0.350   2.389  58.329  0.2339 -0.6220 -0.6084
  140C4H9N  HC2 2376   0.271   2.454  58.367 -0.2584 -1.0811 -0.8290
  140C4H9N  CT3 2377   0.464   2.468  58.279  0.9140 -0.4863 -0.2746
  140C4H9N  HC3 2378   0.526   2.409  58.212  2.3571 -0.9218  1.4155
  140C4H9N  HC4 2379   0.531   2.487  58.362  0.2891  0.4511  0.0213
  140C4H9N  HC5 2380   0.426   2.564  58.242  1.0978 -0.1557  0.3845
  141C4H9N   O1 2381   0.295   2.036  59.249  0.1658 -0.5955 -0.2042
  141C4H9N  OH1 2382   0.041   2.084  59.602  0.0438 -0.7572 -0.1649
  141C4H9N  HO1 2383   0.022   2.021  59.671  0.3476 -0.9076 -0.2169
  141C4H9N   O2 2384   0.098   2.010  59.170  0.0532  0.4195 -0.1258
  141C4H9N  N41 2385  20.549   2.192  59.346  0.1441 -0.1246 -0.8980
  141C4H9N   H1 2386  20.480   2.123  59.313 -1.5962  0.9978  0.3820
  141C4H9N   H2 2387  20.551   2.266  59.274 -1.1057  2.0368  1.2342
  141C4H9N   H3 2388  20.507   2.237  59.428 -1.0338  3.2443 -3.2283
  141C4H9N  CT1 2389   0.115   2.116  59.375 -0.0353  0.2520 -0.5532
  141C4H9N  HC1 2390   0.188   2.187  59.415  0.1140 -0.1614 -0.0915
  141C4H9N   C1 2391   0.173   2.040  59.261 -0.3149 -0.0963  0.1000
  141C4H9N  CT2 2392   0.088   2.017  59.489  0.0402  0.0700  0.4745
  141C4H9N  HC2 2393   0.012   1.943  59.464 -0.4169  0.3645  0.9666
  141C4H9N  CT3 2394   0.209   1.939  59.533 -0.4501 -0.3635 -0.1710
  141C4H9N  HC3 2395   0.295   2.000  59.560 -0.3162 -0.3338 -0.6540
  141C4H9N  HC4 2396   0.247   1.878  59.452  0.4139 -2.5358  1.8291
  141C4H9N  HC5 2397   0.192   1.876  59.620  1.0257  1.5101  1.5072
  142C4H9N   O1 2398  20.389   2.020  59.971 -0.0052  0.5476 -0.3337
  142C4H9N  OH1 2399   0.100   1.959  60.285  0.1481  0.2388  0.0923
  142C4H9N  HO1 2400   0.094   2.022  60.357 -0.9887 -1.1882  1.2637
  142C4H9N   O2 2401   0.009   1.995  59.857 -0.2729 -0.2778  0.4099
  142C4H9N  N41 2402   0.140   1.838  60.050 -0.2447 -0.4965 -0.2776
  142C4H9N   H1 2403   0.203   1.907  60.005 -0.1233  0.4095  1.2468
  142C4H9N   H2 2404   0.126   1.752  59.994 -0.1149 -0.8182  0.1798
  142C4H9N   H3 2405   0.178   1.805  60.141  3.1507  1.6352 -0.8224
  142C4H9N  CT1 2406   0.008   1.910  60.075 -0.4788  0.6248  0.2886
  142C4H9N  HC1 2407  20.502   1.839  60.124  0.1424  0.3863  0.7900
  142C4H9N   C1 2408  20.503   1.971  59.957  0.4676 -0.3731 -0.3534
  142C4H9N  CT2 2409   0.032   2.021  60.178  0.1570  0.0268  0.0924
  142C4H9N  HC2 2410   0.101   2.092  60.133  0.8222  1.0529  2.6594
  142C4H9N  CT3 2411  20.467   2.084  60.243  0.4572  0.2155  0.1365
  142C4H9N  HC3 2412  20.429   2.165  60.181 -0.1077 -0.2727 -0.1703
  142C4H9N  HC4 2413  20.486   2.114  60.346 -0.3881 -0.4529  0.5020
  142C4H9N  HC5 2414  20.402   1.996  60.248 -1.0105  1.2995  0.6025
  143C4H9N   O1 2415   0.128   1.697  59.256 -0.0328  0.2534  0.1733
  143C4H9N  OH1 2416   0.365   1.693  58.886  0.1829 -0.0527 -0.0958
  143C4H9N  HO1 2417   0.390   1.626  58.822  3.6476  1.0959 -0.0719
  143C4H9N   O2 2418   0.330   1.681  59.339  0.4985 -0.3709  0.8460
  143C4H9N  N41 2419   0.436   1.821  59.127  0.3127  0.1457 -0.1676
  143C4H9N   H1 2420   0.494   1.750  59.175  0.0782 -1.2880 -1.9343
  143C4H9N   H2 2421   0.426   1.906  59.185 -0.4838  0.5350 -0.8677
  143C4H9N   H3 2422   0.487   1.850  59.041 -0.8631 -2.8308 -1.9373
  143C4H9N  CT1 2423   0.308   1.743  59.113  0.0542 -0.6902 -1.0913
  143C4H9N  HC1 2424   0.238   1.816  59.072 -0.9517 -1.0964 -0.1204
  143C4H9N   C1 2425   0.252   1.690  59.241 -0.2162  0.1064 -0.2593
  143C4H9N  CT2 2426   0.313   1.637  59.007  0.7570 -0.1202 -0.5348
  143C4H9N  HC2 2427   0.391   1.566  59.037  2.8145  2.3211  0.0568
  143C4H9N  CT3 2428   0.184   1.575  58.955  0.3942 -0.4326  0.0656
  143C4H9N  HC3 2429   0.145   1.511  59.034 -1.6110  0.7079  0.0108
  143C4H9N  HC4 2430   0.212   1.506  58.876 -0.0905  2.1990 -2.4772
  143C4H9N  HC5 2431   0.114   1.647  58.914  1.4792 -0.7936 -2.5125
  144C4H9N   O1 2432   0.530   2.357  59.959 -0.2002  0.4138  0.7552
  144C4H9N  OH1 2433   0.301   2.328  59.592  0.6816 -0.0341 -0.0437
  144C4H9N  HO1 2434   0.309   2.393  59.522 -0.0726 -1.8830 -1.8953
  144C4H9N   O2 2435   0.335   2.359  60.037  0.4501 -0.4876  0.0361
  144C4H9N  N41 2436   0.233   2.203  59.819  0.2093  0.0666 -0.4013
  144C4H9N   H1 2437   0.157   2.249  59.871  0.7840 -0.0095  0.5257
  144C4H9N   H2 2438   0.250   2.120  59.880 -0.7790 -0.9780 -1.5338
  144C4H9N   H3 2439   0.196   2.166  59.730  1.5922 -0.4179 -0.7874
  144C4H9N  CT1 2440   0.359   2.286  59.808  0.1305  0.6415 -0.2944
  144C4H9N  HC1 2441   0.438   2.223  59.767 -0.8705 -1.3061  0.6637
  144C4H9N   C1 2442   0.406   2.342  59.937 -0.4487 -0.0364 -0.3372
  144C4H9N  CT2 2443   0.345   2.396  59.707  0.5159 -0.1437  0.7703
  144C4H9N  HC2 2444   0.271   2.469  59.739 -0.1874 -0.2851 -0.5120
  144C4H9N  CT3 2445   0.467   2.463  59.657 -0.2215 -0.5685  0.0251
  144C4H9N  HC3 2446   0.442   2.540  59.583 -1.9375 -1.5157 -0.4276
  144C4H9N  HC4 2447   0.543   2.391  59.626  3.4260  2.3193  1.8614
  144C4H9N  HC5 2448   0.521   2.516  59.735  0.3556  0.4793 -1.0822
  145C4H9N   O1 2449   0.298   2.073  60.620  0.1054 -0.0180  0.2704
  145C4H9N  OH1 2450   0.038   2.085  60.954 -0.2082  0.1286 -0.3103
  145C4H9N  HO1 2451   0.039   2.024  61.029  0.8683  2.0721  1.3076
  145C4H9N   O2 2452   0.104   2.065  60.529 -0.1827  0.3569 -0.3323
  145C4H9N  N41 2453  20.546   2.217  60.730 -0.2574 -0.0560 -0.5007
  145C4H9N   H1 2454  20.475   2.168  60.674 -1.8933  1.1682  0.4735
  145C4H9N   H2 2455   0.010   2.307  60.684  2.5658 -0.8699 -0.7427
  145C4H9N   H3 2456  20.504   2.240  60.821  1.6167  1.2361  0.0674
  145C4H9N  CT1 2457   0.112   2.138  60.751  0.4948  0.1810 -0.1757
  145C4H9N  HC1 2458   0.183   2.207  60.796 -1.0662  2.3322 -0.9251
  145C4H9N   C1 2459   0.178   2.086  60.623 -0.1381  0.8002 -0.7822
  145C4H9N  CT2 2460   0.086   2.020  60.845 -0.2385  0.3230 -0.5397
  145C4H9N  HC2 2461   0.014   1.950  60.801 -0.1004 -0.6767  0.7873
  145C4H9N  CT3 2462   0.211   1.957  60.900  0.3181  0.4235 -0.6070
  145C4H9N  HC3 2463   0.278   2.018  60.961 -0.0028 -1.9077  2.1893
  145C4H9N  HC4 2464   0.266   1.901  60.823  1.4533  1.7579 -0.7912
  145C4H9N  HC5 2465   0.176   1.879  60.968  0.9642 -1.5122 -2.4139
  146C4H9N   O1 2466  20.424   1.972  61.291 -0.2586  0.4674  0.3609
  146C4H9N  OH1 2467   0.113   1.932  61.631  0.3790 -0.2724  0.5580
  146C4H9N  HO1 2468   0.112   1.999  61.701  1.4786  1.5138 -1.0859
  146C4H9N   O2 2469   0.057   1.989  61.205 -0.3460  0.4280 -0.0529
  146C4H9N  N41 2470   0.163   1.810  61.406 -0.0464  0.5035  0.1389
  146C4H9N   H1 2471   0.218   1.869  61.342 -1.0089 -0.1339 -1.3106
  146C4H9N   H2 2472   0.132   1.726  61.354 -2.9713  2.7363 -1.8627
  146C4H9N   H3 2473   0.206   1.781  61.496  0.1203 -0.4525 -0.2496
  146C4H9N  CT1 2474   0.042   1.889  61.428 -0.1180  0.0454 -0.5489
  146C4H9N  HC1 2475  20.526   1.820  61.466 -0.5814  0.5201 -0.5988
  146C4H9N   C1 2476  20.544   1.953  61.298  1.2604 -0.0217 -0.1756
  146C4H9N  CT2 2477   0.064   1.998  61.525 -0.2449 -0.7037  0.1775
  146C4H9N  HC2 2478   0.136   2.068  61.483 -1.4246  2.2257  2.8682
  146C4H9N  CT3 2479  20.501   2.070  61.568 -0.1553  0.0734 -0.3969
  146C4H9N  HC3 2480  20.445   2.115  61.486  0.8168 -0.2057 -1.2164
  146C4H9N  HC4 2481  20.517   2.144  61.647  0.2808  0.0303 -0.4435
  146C4H9N  HC5 2482  20.428   2.002  61.613  0.4091 -0.9793 -1.0876
  147C4H9N   O1 2483   0.130   1.691  60.620 -0.2577 -0.1454 -0.0194
  147C4H9N  OH1 2484   0.399   1.708  60.301  0.5158  0.3282 -0.0455
  147C4H9N  HO1 2485   0.402   1.638  60.235 -0.2010 -1.2322  1.5366
  147C4H9N   O2 2486   0.322   1.677  60.719  0.5576  0.1596  0.0785
  147C4H9N  N41 2487   0.434   1.844  60.534  0.7743 -0.1781  0.0715
  147C4H9N   H1 2488   0.498   1.784  60.589 -1.0254  0.0328  2.4769
  147C4H9N   H2 2489   0.418   1.927  60.594  0.4305  0.8186 -1.3821
  147C4H9N   H3 2490   0.478   1.872  60.445 -0.1923  1.3910  0.0690
  147C4H9N  CT1 2491   0.313   1.773  60.502  0.7429 -0.0103 -0.5290
  147C4H9N  HC1 2492   0.252   1.852  60.459  0.4258 -0.4323 -0.8545
  147C4H9N   C1 2493   0.250   1.719  60.629 -0.3249 -0.4933  0.1989
  147C4H9N  CT2 2494   0.330   1.653  60.409 -0.1033 -0.6983 -0.3161
  147C4H9N  HC2 2495   0.399   1.578  60.447  1.3293  0.5936 -0.2751
  147C4H9N  CT3 2496   0.204   1.602  60.341 -0.0156 -0.1197 -0.2615
  147C4H9N  HC3 2497   0.145   1.544  60.413 -0.4191  1.8707  1.0518
  147C4H9N  HC4 2498   0.226   1.535  60.258  1.0980  0.4307 -0.4072
  147C4H9N  HC5 2499   0.148   1.688  60.306 -0.6377 -0.7084 -0.7276
  148C4H9N   O1 2500   0.552   2.395  61.276 -0.7987 -0.1776 -0.1149
  148C4H9N  OH1 2501   0.266   2.360  60.959  0.1525  0.0175 -0.4585
  148C4H9N  HO1 2502   0.294   2.401  60.876 -2.1897  0.8347 -0.8709
  148C4H9N   O2 2503   0.363   2.379  61.376 -0.1143  0.2598 -0.0842
  148C4H9N  N41 2504   0.240   2.229  61.203 -0.1564 -0.2561 -0.2497
  148C4H9N   H1 2505   0.169   2.289  61.248  0.6315  0.1636  0.4392
  148C4H9N   H2 2506   0.267   2.160  61.276  1.7206 -1.0490 -1.6419
  148C4H9N   H3 2507   0.194   2.178  61.126  1.2321 -0.8647 -0.6892
  148C4H9N  CT1 2508   0.367   2.301  61.159  0.4826  0.2890 -0.8485
  148C4H9N  HC1 2509   0.448   2.243  61.115  1.9224  1.6957 -0.1006
  148C4H9N   C1 2510   0.431   2.370  61.275  0.2752  0.4326 -0.3274
  148C4H9N  CT2 2511   0.337   2.418  61.061 -0.5752 -0.1982 -0.5231
  148C4H9N  HC2 2512   0.273   2.489  61.115  1.1141  1.2959 -0.4338
  148C4H9N  CT3 2513   0.450   2.494  60.996 -0.5319 -0.1688  0.2998
  148C4H9N  HC3 2514   0.417   2.535  60.900 -1.6535  0.3834  0.9250
  148C4H9N  HC4 2515   0.528   2.420  60.975 -1.4281 -1.3278  1.0299
  148C4H9N  HC5 2516   0.483   2.577  61.059 -3.5908  0.5608  1.0225
  149C4H9N   O1 2517   0.281   2.045  61.963 -0.0980 -0.2068 -0.8432
  149C4H9N  OH1 2518   0.062   2.085  62.340  0.0293 -0.0597  0.4169
  149C4H9N  HO1 2519   0.039   2.024  62.410 -0.2477  0.6614  0.9562
  149C4H9N   O2 2520   0.090   2.037  61.883 -0.6928  0.4290 -0.0912
  149C4H9N  N41 2521  20.542   2.194  62.090  0.4222 -0.0828  0.2326
  149C4H9N   H1 2522  20.471   2.137  62.042  1.3115 -0.5186 -0.5817
  149C4H9N   H2 2523  20.552   2.283  62.037 -1.1249  1.3623  2.2798
  149C4H9N   H3 2524  20.506   2.229  62.180 -1.2375 -1.8295  0.2586
  149C4H9N  CT1 2525   0.110   2.118  62.111  0.3760  0.0903  0.5324
  149C4H9N  HC1 2526   0.187   2.184  62.151 -0.5734  1.1562  0.6065
  149C4H9N   C1 2527   0.163   2.054  61.980 -0.2824  0.3531  0.6444
  149C4H9N  CT2 2528   0.096   2.015  62.221  0.0954 -0.2178  0.2770
  149C4H9N  HC2 2529   0.005   1.955  62.212  0.0119 -0.1634  0.7517
  149C4H9N  CT3 2530   0.210   1.924  62.253  0.3542  0.1099 -0.1952
  149C4H9N  HC3 2531   0.258   1.875  62.168 -0.4310  0.4969 -0.8648
  149C4H9N  HC4 2532   0.177   1.835  62.307 -0.4626 -0.4977 -1.6748
  149C4H9N  HC5 2533   0.285   1.974  62.315 -0.6608 -1.2402  2.1819
  150C4H9N   O1 2534  20.420   2.015  62.679  0.4245  0.2872 -0.1816
  150C4H9N  OH1 2535   0.084   1.940  63.036 -0.1653 -0.1282 -0.3295
  150C4H9N  HO1 2536   0.091   1.992  63.116  0.2879 -2.0293  0.9128
  150C4H9N   O2 2537   0.048   1.977  62.593  0.1482 -0.0875  0.8179
  150C4H9N  N41 2538   0.150   1.824  62.786  0.1075 -0.4743  0.6610
  150C4H9N   H1 2539   0.226   1.881  62.745  0.2520 -0.6632  0.6671
  150C4H9N   H2 2540   0.124   1.744  62.725 -2.3484 -0.2178  1.3313
  150C4H9N   H3 2541   0.190   1.782  62.871 -1.2956  0.0492  1.5862
  150C4H9N  CT1 2542   0.020   1.903  62.811 -0.1014 -0.3625 -0.1964
  150C4H9N  HC1 2543  20.504   1.832  62.846 -1.1402  0.9617  0.3132
  150C4H9N   C1 2544  20.534   1.982  62.691  0.5161  0.1595 -0.2126
  150C4H9N  CT2 2545   0.047   1.999  62.922  0.0849  0.3391  1.3803
  150C4H9N  HC2 2546   0.126   2.066  62.889 -1.2788  0.9144 -0.8384
  150C4H9N  CT3 2547  20.495   2.085  62.964  0.0779 -0.6265 -0.1563
  150C4H9N  HC3 2548  20.479   2.152  62.880 -1.5460 -2.3179 -1.2279
  150C4H9N  HC4 2549  20.516   2.139  63.057  0.3706 -1.5950  0.3507
  150C4H9N  HC5 2550  20.405   2.028  62.986 -1.6753  1.7909 -0.8912
  151C4H9N   O1 2551   0.119   1.656  61.975 -0.0867  0.1791 -0.1040
  151C4H9N  OH1 2552   0.363   1.715  61.643  0.0334 -0.1522 -0.4380
  151C4H9N  HO1 2553   0.352   1.653  61.570  2.2389 -3.2858  1.7312
  151C4H9N   O2 2554   0.314   1.649  62.072  0.4017 -0.3002 -0.5289
  151C4H9N  N41 2555   0.421   1.817  61.878 -0.0264 -0.0227 -0.8321
  151C4H9N   H1 2556   0.484   1.745  61.917  1.6564  2.2226  0.7178
  151C4H9N   H2 2557   0.411   1.897  61.943 -4.1836 -1.9904  1.1032
  151C4H9N   H3 2558   0.466   1.854  61.792 -1.7677 -0.3311 -1.9147
  151C4H9N  CT1 2559   0.291   1.744  61.860 -0.8010 -0.1226 -0.0114
  151C4H9N  HC1 2560   0.216   1.819  61.834 -0.2037  0.5666  0.2309
  151C4H9N   C1 2561   0.238   1.663  61.975 -0.7069 -0.1046  0.7605
  151C4H9N  CT2 2562   0.310   1.641  61.746 -0.4254  0.1732  0.1730
  151C4H9N  HC2 2563   0.383   1.567  61.780 -0.9832  0.7847  2.8494
  151C4H9N  CT3 2564   0.186   1.570  61.689  0.1436  0.1670 -0.2639
  151C4H9N  HC3 2565   0.115   1.643  61.651 -1.3261 -1.6400 -1.0892
  151C4H9N  HC4 2566   0.135   1.513  61.767 -0.8508  1.8318  0.3211
  151C4H9N  HC5 2567   0.209   1.490  61.617 -1.2475 -1.6357  1.2329
  152C4H9N   O1 2568   0.551   2.371  62.666  0.0286 -0.5721  0.6199
  152C4H9N  OH1 2569   0.319   2.309  62.314  0.0362 -0.1589  0.3627
  152C4H9N  HO1 2570   0.289   2.374  62.250  1.9131  1.0060  0.6503
  152C4H9N   O2 2571   0.342   2.390  62.738 -0.6307  0.5197  0.5103
  152C4H9N  N41 2572   0.266   2.191  62.554 -0.0173  0.7541  0.3724
  152C4H9N   H1 2573   0.180   2.232  62.594 -1.8913 -2.4254 -0.2242
  152C4H9N   H2 2574   0.294   2.109  62.610 -2.2245  1.3854  2.5204
  152C4H9N   H3 2575   0.240   2.156  62.461 -0.4663  0.8457  0.4640
  152C4H9N  CT1 2576   0.377   2.287  62.530 -0.2557  0.2836  0.4650
  152C4H9N  HC1 2577   0.455   2.223  62.491 -1.2421 -1.6847  1.6355
  152C4H9N   C1 2578   0.425   2.355  62.656  0.2515  0.5584  0.0136
  152C4H9N  CT2 2579   0.334   2.389  62.428  0.5254  0.0798 -0.0990
  152C4H9N  HC2 2580   0.245   2.436  62.470  1.2158  0.7598  0.6040
  152C4H9N  CT3 2581   0.443   2.488  62.395 -0.1364 -0.2485 -0.1986
  152C4H9N  HC3 2582   0.432   2.524  62.292 -2.0802 -0.9936 -0.2677
  152C4H9N  HC4 2583   0.540   2.442  62.411  0.1635  1.2735  2.6814
  152C4H9N  HC5 2584   0.457   2.574  62.459  1.6448 -0.8300  0.2070
  153C4H9N   O1 2585   0.289   2.072  63.353  0.7312 -0.2646 -0.1692
  153C4H9N  OH1 2586   0.049   2.133  63.713 -0.0757  0.7064 -0.2978
  153C4H9N  HO1 2587   0.038   2.068  63.783  0.4750  2.3873  1.3842
  153C4H9N   O2 2588   0.094   2.030  63.276  0.9690 -0.1145  0.7855
  153C4H9N  N41 2589  20.527   2.200  63.454  0.6696  0.2689 -0.3712
  153C4H9N   H1 2590  20.455   2.132  63.426 -0.6287  1.2536  0.4792
  153C4H9N   H2 2591  20.533   2.268  63.376 -2.6931  1.0157 -0.1022
  153C4H9N   H3 2592  20.487   2.248  63.537 -3.0842 -1.8658 -0.8400
  153C4H9N  CT1 2593   0.108   2.141  63.479 -0.5455 -0.3867  0.2588
  153C4H9N  HC1 2594   0.165   2.230  63.505  0.6887 -0.5091 -1.9135
  153C4H9N   C1 2595   0.165   2.079  63.354  0.4949  0.7762  0.0092
  153C4H9N  CT2 2596   0.089   2.055  63.600 -0.0348 -0.5753 -0.1109
  153C4H9N  HC2 2597   0.015   1.980  63.573  0.7210 -1.0937 -0.7692
  153C4H9N  CT3 2598   0.214   1.986  63.654  0.3876  0.1446  0.2655
  153C4H9N  HC3 2599   0.257   1.948  63.561  1.1042  1.8109 -0.1019
  153C4H9N  HC4 2600   0.174   1.914  63.725  1.3741 -0.6476  0.0269
  153C4H9N  HC5 2601   0.286   2.050  63.705 -0.5159  1.6282 -0.2862
  154C4H9N   O1 2602  20.419   1.982  64.025 -0.2220 -0.2033  0.4924
  154C4H9N  OH1 2603   0.102   1.923  64.378  0.1638  0.1882  0.0112
  154C4H9N  HO1 2604   0.103   1.986  64.451 -1.1164  2.8088 -2.1697
  154C4H9N   O2 2605   0.064   1.981  63.935 -0.1397 -0.3112  0.0644
  154C4H9N  N41 2606   0.172   1.827  64.143  0.4072 -0.7859 -0.2790
  154C4H9N   H1 2607   0.250   1.895  64.135 -1.0602  0.8359 -1.2167
  154C4H9N   H2 2608   0.170   1.759  64.066  3.3030 -0.2566 -0.8752
  154C4H9N   H3 2609   0.203   1.775  64.227  0.5399 -0.5728 -0.1959
  154C4H9N  CT1 2610   0.036   1.893  64.157 -0.3482 -0.3242  0.0148
  154C4H9N  HC1 2611  20.521   1.820  64.190  2.7913 -2.2064  3.3454
  154C4H9N   C1 2612  20.543   1.960  64.032  0.0925  1.1021  0.0301
  154C4H9N  CT2 2613   0.046   1.992  64.274 -0.2170  0.0272 -0.1060
  154C4H9N  HC2 2614   0.115   2.075  64.262  1.1881 -0.9717  0.9088
  154C4H9N  CT3 2615  20.475   2.052  64.319 -0.1066  0.3180  0.0188
  154C4H9N  HC3 2616  20.510   2.123  64.394  0.9564  1.1607 -1.2440
  154C4H9N  HC4 2617  20.407   1.979  64.363  1.8023 -1.0303  0.8168
  154C4H9N  HC5 2618  20.418   2.107  64.245  0.7609 -0.7464 -1.4716
  155C4H9N   O1 2619   0.102   1.637  63.364 -0.5102 -0.4808 -0.1117
  155C4H9N  OH1 2620   0.334   1.716  63.009  0.4090  0.0112 -0.1776
  155C4H9N  HO1 2621   0.337   1.650  62.938 -0.0567 -0.9404  0.6754
  155C4H9N   O2 2622   0.300   1.649  63.440 -0.1907  0.8765  0.5104
  155C4H9N  N41 2623   0.385   1.842  63.251  0.1345 -0.8618  0.3753
  155C4H9N   H1 2624   0.465   1.799  63.300  0.3793 -1.2311 -0.3320
  155C4H9N   H2 2625   0.343   1.913  63.313  1.7519 -0.2007  0.7408
  155C4H9N   H3 2626   0.417   1.880  63.160  2.1546 -1.3265  0.8708
  155C4H9N  CT1 2627   0.263   1.753  63.232  0.9958  0.4739 -0.3010
  155C4H9N  HC1 2628   0.182   1.812  63.190  0.9058  0.6222  0.0796
  155C4H9N   C1 2629   0.220   1.682  63.361 -0.2604  0.3719 -0.2848
  155C4H9N  CT2 2630   0.292   1.650  63.125 -0.3777 -1.2264  0.0872
  155C4H9N  HC2 2631   0.375   1.588  63.157  0.6929 -0.0746 -0.4337
  155C4H9N  CT3 2632   0.165   1.578  63.088 -0.2422  0.2258  0.3039
  155C4H9N  HC3 2633   0.118   1.516  63.165 -0.4717  0.8478  0.6612
  155C4H9N  HC4 2634   0.179   1.514  63.001  0.5684  0.8908 -0.0633
  155C4H9N  HC5 2635   0.088   1.651  63.066 -0.1610  0.1910 -0.0913
  156C4H9N   O1 2636   0.533   2.365  64.042  0.1682 -0.4549 -0.7464
  156C4H9N  OH1 2637   0.311   2.333  63.687  0.2319 -0.1395 -0.6639
  156C4H9N  HO1 2638   0.310   2.399  63.617 -2.6322  1.3239  0.6904
  156C4H9N   O2 2639   0.330   2.375  64.123 -0.1935 -0.2114  0.1769
  156C4H9N  N41 2640   0.231   2.210  63.923 -0.3053  0.3372  0.3354
  156C4H9N   H1 2641   0.168   2.284  63.957 -0.8473 -0.0739  0.2316
  156C4H9N   H2 2642   0.240   2.128  63.984 -0.6451 -0.6586 -0.9197
  156C4H9N   H3 2643   0.203   2.174  63.830 -1.9579 -0.1949  1.0329
  156C4H9N  CT1 2644   0.363   2.279  63.912  1.0177 -0.6184  0.1045
  156C4H9N  HC1 2645   0.429   2.201  63.874  0.0219  0.2552 -3.6483
  156C4H9N   C1 2646   0.416   2.325  64.042 -0.6451  0.5156  0.4207
  156C4H9N  CT2 2647   0.352   2.394  63.807  0.4536 -0.2896  0.3901
  156C4H9N  HC2 2648   0.275   2.464  63.841  0.4062 -1.3688  2.5997
  156C4H9N  CT3 2649   0.482   2.461  63.765  0.0357  0.0591  0.3368
  156C4H9N  HC3 2650   0.462   2.545  63.699  0.3301  0.4241  0.7161
  156C4H9N  HC4 2651   0.535   2.395  63.695 -1.2010 -1.1922  0.5478
  156C4H9N  HC5 2652   0.538   2.508  63.845  1.5691 -0.6537 -0.2821
  157C4H9N   O1 2653   0.277   2.029  64.731  0.2764 -0.6162  0.1670
  157C4H9N  OH1 2654   0.048   2.136  65.068  0.2303 -0.2058 -0.6211
  157C4H9N  HO1 2655   0.026   2.078  65.142  4.8882 -0.6221  0.6348
  157C4H9N   O2 2656   0.080   2.030  64.648  0.3705 -0.1874  0.8842
  157C4H9N  N41 2657   0.009   2.241  64.810  0.0547 -0.5566  0.0434
  157C4H9N   H1 2658  20.498   2.179  64.767  0.0311 -0.7786  0.3886
  157C4H9N   H2 2659   0.043   2.309  64.740  0.5482  0.1937  1.0001
  157C4H9N   H3 2660  20.527   2.287  64.892  0.3604  0.2675 -0.2605
  157C4H9N  CT1 2661   0.117   2.144  64.854 -0.2024  0.3564 -0.6897
  157C4H9N  HC1 2662   0.195   2.209  64.892 -0.1591  0.1237 -0.3882
  157C4H9N   C1 2663   0.160   2.065  64.734  0.7815 -1.0615  0.5954
  157C4H9N  CT2 2664   0.078   2.051  64.965  0.9328  0.0874  0.4989
  157C4H9N  HC2 2665  20.546   1.993  64.951  2.2586 -1.6076 -1.3771
  157C4H9N  CT3 2666   0.186   1.955  65.005  0.6195 -0.2243  0.8238
  157C4H9N  HC3 2667   0.146   1.886  65.080 -1.7961 -1.9232 -1.8925
  157C4H9N  HC4 2668   0.279   2.005  65.031  0.6190  0.6563 -0.8266
  157C4H9N  HC5 2669   0.194   1.885  64.922  0.7313 -0.1243  0.7465
  158C4H9N   O1 2670  20.407   1.965  65.399  0.2336 -0.3660 -0.3056
  158C4H9N  OH1 2671   0.100   1.955  65.749 -0.3675  0.0627  0.3414
  158C4H9N  HO1 2672   0.080   2.015  65.821 -1.7314 -0.4653  0.4237
  158C4H9N   O2 2673   0.042   1.993  65.317  0.0681  0.2842  0.5249
  158C4H9N  N41 2674   0.165   1.839  65.519 -0.5295 -0.0057  0.2462
  158C4H9N   H1 2675   0.229   1.895  65.462 -0.1148  0.6179  1.3127
  158C4H9N   H2 2676   0.152   1.748  65.470  2.3741  0.2825 -1.1447
  158C4H9N   H3 2677   0.212   1.831  65.611  1.1302  5.0589 -0.0088
  158C4H9N  CT1 2678   0.028   1.901  65.541 -0.1595 -0.0473  0.3298
  158C4H9N  HC1 2679  20.512   1.843  65.594 -0.8544  0.4168 -0.1374
  158C4H9N   C1 2680  20.529   1.953  65.410 -0.1488 -0.1303 -0.1557
  158C4H9N  CT2 2681   0.054   2.017  65.631  0.7945  0.2746  0.2117
  158C4H9N  HC2 2682   0.124   2.088  65.586 -3.0943  3.1817 -1.5890
  158C4H9N  CT3 2683  20.487   2.101  65.674  0.5567 -0.0240  0.2181
  158C4H9N  HC3 2684  20.520   2.194  65.720  0.9832  0.0257 -0.1876
  158C4H9N  HC4 2685  20.431   2.062  65.759  1.6232 -0.8557  0.5532
  158C4H9N  HC5 2686  20.422   2.124  65.589  0.7799 -0.7361 -0.1360
  159C4H9N   O1 2687   0.116   1.655  64.722  0.2712 -0.7166  0.2833
  159C4H9N  OH1 2688   0.373   1.716  64.396  0.1511 -0.1035 -0.6809
  159C4H9N  HO1 2689   0.355   1.665  64.317 -0.1032 -0.0315 -0.6683
  159C4H9N   O2 2690   0.295   1.657  64.829 -0.7955  0.5913  0.1869
  159C4H9N  N41 2691   0.425   1.821  64.627 -0.4035 -0.6997  0.8673
  159C4H9N   H1 2692   0.505   1.768  64.665  0.0680 -0.0399  0.8097
  159C4H9N   H2 2693   0.409   1.903  64.689 -0.6693  0.0921 -0.2378
  159C4H9N   H3 2694   0.458   1.849  64.533  1.9796 -0.8446  1.6372
  159C4H9N  CT1 2695   0.295   1.744  64.608  0.2722 -0.3472  0.1809
  159C4H9N  HC1 2696   0.222   1.817  64.572 -1.2662 -0.8797  2.1479
  159C4H9N   C1 2697   0.233   1.685  64.727 -0.4015 -0.0844 -0.2843
  159C4H9N  CT2 2698   0.313   1.637  64.500 -0.4209 -0.5383 -1.1106
  159C4H9N  HC2 2699   0.389   1.563  64.523  0.1280  0.5116  0.5384
  159C4H9N  CT3 2700   0.197   1.567  64.433  0.2183 -0.4827 -0.7429
  159C4H9N  HC3 2701   0.137   1.507  64.502 -0.8358 -0.5867 -1.7264
  159C4H9N  HC4 2702   0.235   1.521  64.341  0.2431 -0.1242 -0.9116
  159C4H9N  HC5 2703   0.130   1.648  64.402  1.2700  2.1554  3.5423
  160C4H9N   O1 2704   0.545   2.377  65.406  0.4555 -0.0781 -0.0694
  160C4H9N  OH1 2705   0.300   2.358  65.064 -0.3739  0.6394  0.6273
  160C4H9N  HO1 2706   0.278   2.416  64.990  2.1197  0.7891 -0.0316
  160C4H9N   O2 2707   0.344   2.383  65.492 -0.3217  0.5289 -0.2097
  160C4H9N  N41 2708   0.231   2.225  65.297 -0.2113 -0.4162 -0.0269
  160C4H9N   H1 2709   0.167   2.284  65.352 -2.4474 -1.1684 -1.7436
  160C4H9N   H2 2710   0.245   2.139  65.353 -0.9763 -0.0298  0.7951
  160C4H9N   H3 2711   0.188   2.201  65.206  3.1592 -2.0347 -1.2648
  160C4H9N  CT1 2712   0.363   2.302  65.280  0.0220 -0.1437 -0.7320
  160C4H9N  HC1 2713   0.432   2.225  65.246 -0.3138  0.3917 -2.6955
  160C4H9N   C1 2714   0.423   2.358  65.403  0.6746  0.1334  0.4148
  160C4H9N  CT2 2715   0.336   2.420  65.182  0.1688 -0.4837 -1.0893
  160C4H9N  HC2 2716   0.251   2.480  65.215 -1.4597 -3.6831  0.8634
  160C4H9N  CT3 2717   0.455   2.502  65.128 -0.0070 -1.1017  0.8044
  160C4H9N  HC3 2718   0.417   2.569  65.052 -0.3801 -2.2335 -0.0089
  160C4H9N  HC4 2719   0.525   2.429  65.088  2.0750  1.4320 -0.2730
  160C4H9N  HC5 2720   0.511   2.546  65.211 -0.4517  1.7122 -0.3413
  161C4H9N   O1 2721   0.281   2.048  66.064  0.2909 -0.3542 -0.1746
  161C4H9N  OH1 2722   0.031   2.105  66.428 -0.5676  0.7974  0.0011
  161C4H9N  HO1 2723   0.014   2.038  66.494 -4.3894  1.7905  0.1093
  161C4H9N   O2 2724   0.081   2.074  65.987 -0.4600 -0.5143  0.4638
  161C4H9N  N41 2725   0.000   2.246  66.191  0.6156 -0.9616 -0.0067
  161C4H9N   H1 2726  20.491   2.185  66.144  0.4927 -0.5084 -0.4138
  161C4H9N   H2 2727   0.016   2.328  66.131 -1.4424  1.3797  2.5272
  161C4H9N   H3 2728  20.520   2.285  66.278  0.5573  2.7810 -1.6302
  161C4H9N  CT1 2729   0.121   2.160  66.207  0.4834  0.2679 -0.1813
  161C4H9N  HC1 2730   0.198   2.222  66.253 -0.5631  1.2003  0.3394
  161C4H9N   C1 2731   0.166   2.089  66.078  0.1890  0.0207  0.3512
  161C4H9N  CT2 2732   0.081   2.048  66.306 -0.4174 -0.6193  0.0604
  161C4H9N  HC2 2733   0.003   1.983  66.267 -1.3518  0.2387  0.4735
  161C4H9N  CT3 2734   0.189   1.955  66.356 -1.0409  0.8373  0.1321
  161C4H9N  HC3 2735   0.216   1.886  66.276 -0.9636  0.4349  0.4893
  161C4H9N  HC4 2736   0.164   1.893  66.442  1.0670 -4.0670 -2.5699
  161C4H9N  HC5 2737   0.270   2.022  66.384 -0.3381  0.1266 -0.1676
  162C4H9N   O1 2738  20.404   2.004  66.763  0.7708 -0.2058  0.0917
  162C4H9N  OH1 2739   0.074   1.941  67.137  0.3135 -0.0934  0.6032
  162C4H9N  HO1 2740   0.097   2.000  67.209  0.0597 -0.0524  0.6502
  162C4H9N   O2 2741   0.042   2.000  66.695  1.0777 -0.2981  0.1549
  162C4H9N  N41 2742   0.134   1.840  66.887  0.1820 -0.1758 -0.4422
  162C4H9N   H1 2743   0.215   1.902  66.869  0.4752 -0.4271 -0.0050
  162C4H9N   H2 2744   0.113   1.769  66.816  0.0248 -0.1513 -0.4213
  162C4H9N   H3 2745   0.154   1.793  66.977  2.8083  2.1920  0.3230
  162C4H9N  CT1 2746   0.007   1.917  66.913 -0.2890  0.0617 -0.0653
  162C4H9N  HC1 2747  20.494   1.843  66.947  0.3071 -0.3754  0.2796
  162C4H9N   C1 2748  20.521   1.977  66.783  0.2787  0.0593  0.1442
  162C4H9N  CT2 2749   0.044   2.012  67.019 -0.2528 -0.3819 -0.5883
  162C4H9N  HC2 2750   0.135   2.066  66.991  0.4828 -0.7597  1.0463
  162C4H9N  CT3 2751  20.499   2.116  67.068  0.0580 -0.0466 -0.0228
  162C4H9N  HC3 2752  20.528   2.164  67.162 -1.0222  1.9900 -0.7002
  162C4H9N  HC4 2753  20.396   2.079  67.065  0.3230 -0.6489 -2.1928
  162C4H9N  HC5 2754  20.498   2.185  66.984 -0.2464  0.8829  0.7374
  163C4H9N   O1 2755   0.112   1.698  66.098 -0.5633  0.1547  0.0720
  163C4H9N  OH1 2756   0.356   1.721  65.738  0.5148  0.6306  0.5904
  163C4H9N  HO1 2757   0.348   1.658  65.665 -1.7987  2.4065 -0.7702
  163C4H9N   O2 2758   0.301   1.639  66.176  0.1936 -0.7782  0.2645
  163C4H9N  N41 2759   0.429   1.808  65.974  0.0915 -0.0821  0.5269
  163C4H9N   H1 2760   0.499   1.740  66.008 -0.4426 -0.9831 -0.1706
  163C4H9N   H2 2761   0.423   1.885  66.043  0.2089  2.2019 -1.9198
  163C4H9N   H3 2762   0.467   1.842  65.883 -0.2365 -0.3027  0.3011
  163C4H9N  CT1 2763   0.289   1.755  65.956  0.2690  0.2095  0.4491
  163C4H9N  HC1 2764   0.222   1.838  65.935  0.5838  0.6230  1.0506
  163C4H9N   C1 2765   0.235   1.697  66.088  0.6272  0.8551  0.2263
  163C4H9N  CT2 2766   0.294   1.654  65.848 -0.0352  0.1074  0.6007
  163C4H9N  HC2 2767   0.352   1.570  65.886  0.7710  1.5406  2.6022
  163C4H9N  CT3 2768   0.168   1.606  65.776  0.1571  0.1117 -0.2967
  163C4H9N  HC3 2769   0.116   1.538  65.844  1.6479 -0.0817  0.6639
  163C4H9N  HC4 2770   0.195   1.547  65.688  2.0974  2.0161 -1.0185
  163C4H9N  HC5 2771   0.104   1.688  65.745  0.6591  0.4337 -0.4934
  164C4H9N   O1 2772   0.565   2.324  66.790 -0.4298  0.0923  0.7913
  164C4H9N  OH1 2773   0.295   2.342  66.439 -0.4417  0.1811 -0.4130
  164C4H9N  HO1 2774   0.326   2.401  66.369  1.9140 -0.2720  0.2197
  164C4H9N   O2 2775   0.377   2.395  66.857 -0.1429  0.5998 -0.1519
  164C4H9N  N41 2776   0.231   2.221  66.675  0.2389 -0.1970  0.2685
  164C4H9N   H1 2777   0.167   2.286  66.722 -0.2886 -0.3014 -0.3075
  164C4H9N   H2 2778   0.250   2.139  66.735  0.4990 -1.4029 -1.4033
  164C4H9N   H3 2779   0.187   2.185  66.589 -3.1085  0.2832  1.7247
  164C4H9N  CT1 2780   0.369   2.291  66.646 -0.0229 -0.1313 -0.4045
  164C4H9N  HC1 2781   0.428   2.207  66.609  1.6057  0.5170  0.6787
  164C4H9N   C1 2782   0.443   2.341  66.775 -0.9802  0.5636  0.3738
  164C4H9N  CT2 2783   0.362   2.400  66.545  0.4957 -0.0755  0.6243
  164C4H9N  HC2 2784   0.309   2.484  66.589 -2.1431 -2.4235  2.0509
  164C4H9N  CT3 2785   0.495   2.456  66.498 -0.2348  0.3311  0.1461
  164C4H9N  HC3 2786   0.487   2.545  66.435 -1.6664  0.4264  0.4529
  164C4H9N  HC4 2787   0.546   2.379  66.441  0.7733  1.1195 -0.0339
  164C4H9N  HC5 2788   0.557   2.478  66.585 -1.2109  0.8370  0.7197
  165C4H9N   O1 2789   0.281   2.073  67.465  0.2946  0.3369 -0.4405
  165C4H9N  OH1 2790   0.031   2.094  67.815 -0.5994  0.2433  0.4548
  165C4H9N  HO1 2791   0.064   2.047  67.891  0.4074 -0.0386 -0.1511
  165C4H9N   O2 2792   0.092   2.063  67.375 -0.4550  0.1060  0.4446
  165C4H9N  N41 2793  20.533   2.228  67.578  0.4959 -0.2808 -0.5041
  165C4H9N   H1 2794  20.452   2.181  67.534  2.6658 -2.4616 -2.3776
  165C4H9N   H2 2795  20.547   2.305  67.511 -0.0298  0.2968  0.0309
  165C4H9N   H3 2796  20.515   2.270  67.671  3.0799 -1.3237  0.5132
  165C4H9N  CT1 2797   0.104   2.152  67.594  0.2149 -0.7220 -0.5510
  165C4H9N  HC1 2798   0.180   2.219  67.634  0.8293 -1.7641  0.0257
  165C4H9N   C1 2799   0.163   2.103  67.464  0.0688  0.1363 -0.8666
  165C4H9N  CT2 2800   0.083   2.037  67.690  0.4037 -0.6557  0.0231
  165C4H9N  HC2 2801   0.020   1.956  67.653  0.1910  0.3014 -1.7706
  165C4H9N  CT3 2802   0.213   1.980  67.753 -0.0564  0.2935 -0.3660
  165C4H9N  HC3 2803   0.180   1.914  67.833 -0.2282  0.0877 -0.6036
  165C4H9N  HC4 2804   0.276   2.064  67.784 -1.1139  0.3877  1.5730
  165C4H9N  HC5 2805   0.269   1.933  67.672  0.2162 -0.2713  0.1394
  166C4H9N   O1 2806  20.435   2.015  68.177 -0.1822  0.0761  0.3105
  166C4H9N  OH1 2807   0.172   1.984  68.489 -0.0396 -0.0887 -0.3499
  166C4H9N  HO1 2808   0.217   2.054  68.538  0.5637 -0.0275 -0.9871
  166C4H9N   O2 2809   0.062   2.017  68.071  0.3067  0.0873  0.2860
  166C4H9N  N41 2810   0.166   1.831  68.272  0.2176 -0.6750 -0.5743
  166C4H9N   H1 2811   0.242   1.873  68.217 -0.3204  0.0784 -0.7472
  166C4H9N   H2 2812   0.113   1.758  68.222 -1.9043  0.7701 -0.5022
  166C4H9N   H3 2813   0.207   1.783  68.354  1.5984  1.8326  0.2243
  166C4H9N  CT1 2814   0.064   1.934  68.298 -0.2146 -0.0089  0.4198
  166C4H9N  HC1 2815  20.549   1.880  68.357 -1.8838  0.0520 -1.5831
  166C4H9N   C1 2816  20.554   1.978  68.167  0.1932  1.1515  0.6975
  166C4H9N  CT2 2817   0.138   2.043  68.369 -0.2201 -0.1849 -0.4977
  166C4H9N  HC2 2818   0.223   2.088  68.318 -1.9836  3.8441 -0.0439
  166C4H9N  CT3 2819   0.046   2.146  68.425 -0.0007  0.2262 -0.5585
  166C4H9N  HC3 2820   0.094   2.226  68.481 -0.6714  0.6641 -0.6011
  166C4H9N  HC4 2821  20.541   2.099  68.499 -0.2484  1.3346 -0.0562
  166C4H9N  HC5 2822  20.535   2.181  68.350 -1.4817 -2.7726 -0.6163
  167C4H9N   O1 2823   0.083   1.687  67.483  0.1056 -0.3546 -0.1418
  167C4H9N  OH1 2824   0.371   1.757  67.156  0.5195  0.0380  0.1005
  167C4H9N  HO1 2825   0.373   1.703  67.076 -2.8011  2.0561 -1.4362
  167C4H9N   O2 2826   0.270   1.681  67.577  0.1927 -0.0350  0.3322
  167C4H9N  N41 2827   0.399   1.842  67.408 -0.2960  0.4945  0.6934
  167C4H9N   H1 2828   0.467   1.775  67.447  0.2534 -2.4730 -4.8840
  167C4H9N   H2 2829   0.371   1.909  67.482  0.2828  2.3325 -0.7135
  167C4H9N   H3 2830   0.444   1.906  67.341 -0.3515  1.7868  1.8589
  167C4H9N  CT1 2831   0.273   1.773  67.359 -0.3890  0.3334 -0.3585
  167C4H9N  HC1 2832   0.204   1.848  67.319 -2.5103 -0.2861  2.0452
  167C4H9N   C1 2833   0.204   1.699  67.472 -0.2313  0.8399  0.0325
  167C4H9N  CT2 2834   0.304   1.674  67.247  0.3328  0.6262 -0.6895
  167C4H9N  HC2 2835   0.370   1.593  67.278  1.3635  1.0467 -1.7378
  167C4H9N  CT3 2836   0.170   1.612  67.187 -0.3764  0.0689  1.0536
  167C4H9N  HC3 2837   0.120   1.550  67.262  3.0060 -1.0669  2.4885
  167C4H9N  HC4 2838   0.196   1.534  67.115 -2.6284 -0.3158  0.6049
  167C4H9N  HC5 2839   0.103   1.688  67.146 -0.4108 -0.7665 -0.4856
  168C4H9N   O1 2840   0.565   2.367  68.156 -0.7091 -0.3942  0.4565
  168C4H9N  OH1 2841   0.287   2.347  67.831  0.6129 -0.4409  0.1913
  168C4H9N  HO1 2842   0.264   2.407  67.760  0.2851 -0.9610 -0.1477
  168C4H9N   O2 2843   0.382   2.421  68.241 -0.0320 -0.4681  0.2168
  168C4H9N  N41 2844   0.264   2.218  68.062  0.3890 -0.4634 -0.2598
  168C4H9N   H1 2845   0.193   2.277  68.109  0.6145  0.0331 -0.5392
  168C4H9N   H2 2846   0.277   2.134  68.121 -0.0847 -0.3579 -0.0108
  168C4H9N   H3 2847   0.219   2.177  67.978  0.3153 -1.6915  0.3611
  168C4H9N  CT1 2848   0.388   2.296  68.037  0.9297  0.2610 -0.1372
  168C4H9N  HC1 2849   0.461   2.222  68.005  0.6370  0.0308 -0.2827
  168C4H9N   C1 2850   0.445   2.364  68.157  0.3305  0.2013  0.1786
  168C4H9N  CT2 2851   0.364   2.403  67.937 -0.0665  0.2807 -1.0900
  168C4H9N  HC2 2852   0.299   2.478  67.980 -2.2056 -1.9831 -0.2189
  168C4H9N  CT3 2853   0.489   2.470  67.869 -0.3738 -0.4926 -0.1299
  168C4H9N  HC3 2854   0.444   2.559  67.824  1.0231  1.0064  1.3717
  168C4H9N  HC4 2855   0.541   2.406  67.798 -0.0909  0.5718 -0.8977
  168C4H9N  HC5 2856   0.566   2.507  67.936 -1.5804 -0.1202  1.0831
  169C4H9N   O1 2857   0.293   2.841  49.622  0.0773  0.0761  0.4076
  169C4H9N  OH1 2858   0.069   2.905  50.005 -0.0161  0.9029  0.0324
  169C4H9N  HO1 2859   0.043   2.842  50.073  1.3793  0.7957  0.4744
  169C4H9N   O2 2860   0.104   2.741  49.618 -0.2118 -0.3824  0.2237
  169C4H9N  N41 2861  20.555   2.984  49.758  0.2101 -0.0618 -0.2051
  169C4H9N   H1 2862  20.478   2.917  49.745 -1.4165  1.9895 -1.2970
  169C4H9N   H2 2863   0.002   3.042  49.673  1.4978 -0.9503 -0.7313
  169C4H9N   H3 2864  20.530   3.037  49.844 -0.0110 -1.0319  0.3338
  169C4H9N  CT1 2865   0.130   2.919  49.774  0.0964 -0.0591 -0.0380
  169C4H9N  HC1 2866   0.209   2.991  49.796 -0.4247  0.5476 -0.1549
  169C4H9N   C1 2867   0.176   2.832  49.656  0.0580  0.4462  0.5125
  169C4H9N  CT2 2868   0.127   2.829  49.900 -0.2714  0.4297 -0.2470
  169C4H9N  HC2 2869   0.062   2.742  49.885 -0.3014 -0.0980  2.6270
  169C4H9N  CT3 2870   0.260   2.788  49.950 -0.0125 -0.0213  0.4361
  169C4H9N  HC3 2871   0.317   2.878  49.975  0.7799 -0.2252 -0.6213
  169C4H9N  HC4 2872   0.305   2.714  49.885 -0.3558 -1.5253  1.8734
  169C4H9N  HC5 2873   0.242   2.741  50.047 -1.1975  0.4280  0.4436
  170C4H9N   O1 2874  20.398   2.768  50.333  0.6982 -0.5523 -0.0184
  170C4H9N  OH1 2875   0.110   2.747  50.672 -0.1231 -0.1806 -0.3096
  170C4H9N  HO1 2876   0.106   2.812  50.742 -1.1376 -0.1965 -0.3448
  170C4H9N   O2 2877   0.027   2.774  50.237  0.0222  0.1667  0.3206
  170C4H9N  N41 2878   0.142   2.628  50.441  0.3173 -0.6837  0.3616
  170C4H9N   H1 2879   0.210   2.694  50.399  0.7965 -1.0700  0.5196
  170C4H9N   H2 2880   0.133   2.552  50.372 -1.2690 -0.7105  0.5939
  170C4H9N   H3 2881   0.180   2.590  50.529  0.2477  0.3175  0.8263
  170C4H9N  CT1 2882   0.017   2.699  50.458 -0.2057  0.6283  0.6261
  170C4H9N  HC1 2883  20.501   2.630  50.496  1.2269 -1.9744 -1.1298
  170C4H9N   C1 2884  20.520   2.760  50.338  0.5326 -0.5385  0.2849
  170C4H9N  CT2 2885   0.049   2.805  50.559  0.1335  0.0118  0.0622
  170C4H9N  HC2 2886   0.113   2.883  50.517  2.0778 -1.9397 -0.6640
  170C4H9N  CT3 2887  20.479   2.859  50.615  0.2647 -0.3453 -0.3550
  170C4H9N  HC3 2888  20.499   2.926  50.698  0.5581 -1.1630  0.2374
  170C4H9N  HC4 2889  20.419   2.782  50.665  2.1195 -0.1769  2.2088
  170C4H9N  HC5 2890  20.410   2.899  50.541  1.1951 -0.6250 -1.3881
  171C4H9N   O1 2891   0.127   2.403  49.630 -0.4506  0.4528  0.1232
  171C4H9N  OH1 2892   0.472   2.446  49.355  0.5666 -0.0880  0.3514
  171C4H9N  HO1 2893   0.520   2.374  49.315 -0.5733 -0.9974  0.5801
  171C4H9N   O2 2894   0.296   2.440  49.750 -0.0010 -0.2640  0.8139
  171C4H9N  N41 2895   0.417   2.604  49.564 -0.8600  0.2137  0.2652
  171C4H9N   H1 2896   0.496   2.574  49.623 -0.5444 -0.2563 -0.3917
  171C4H9N   H2 2897   0.372   2.682  49.615 -2.1395 -1.2338  1.4068
  171C4H9N   H3 2898   0.470   2.634  49.481  1.4284 -2.0011  0.8834
  171C4H9N  CT1 2899   0.313   2.502  49.522  0.3677 -0.0702  0.1769
  171C4H9N  HC1 2900   0.241   2.558  49.461 -0.4975  0.2348  1.4651
  171C4H9N   C1 2901   0.241   2.450  49.642  0.0975  0.5256 -0.1362
  171C4H9N  CT2 2902   0.385   2.390  49.447 -0.3290  1.0178 -0.5847
  171C4H9N  HC2 2903   0.448   2.337  49.518 -0.2820  1.2020 -0.4856
  171C4H9N  CT3 2904   0.297   2.287  49.383 -0.3530  0.3240 -0.3562
  171C4H9N  HC3 2905   0.227   2.338  49.317 -0.5069  0.8614  0.2107
  171C4H9N  HC4 2906   0.245   2.233  49.462  0.1442  2.0832  1.2217
  171C4H9N  HC5 2907   0.364   2.222  49.327 -2.3162 -1.0245 -1.1932
  172C4H9N   O1 2908   0.546   3.144  50.328 -0.1091  0.1166 -0.0649
  172C4H9N  OH1 2909   0.300   3.147  49.980  0.1208 -0.5721  0.0916
  172C4H9N  HO1 2910   0.310   3.213  49.911  1.2547 -0.6591  0.1624
  172C4H9N   O2 2911   0.359   3.159  50.426  0.4992  0.0293 -0.3863
  172C4H9N  N41 2912   0.218   3.029  50.212  0.0774  0.5999  0.7605
  172C4H9N   H1 2913   0.158   3.103  50.252 -0.8877 -0.9838  2.2979
  172C4H9N   H2 2914   0.222   2.948  50.276  1.0209 -0.7749 -0.9967
  172C4H9N   H3 2915   0.173   2.994  50.125 -0.5957 -0.1160  1.3855
  172C4H9N  CT1 2916   0.360   3.080  50.192 -0.4466 -1.0430  0.5182
  172C4H9N  HC1 2917   0.428   3.006  50.149 -0.2801 -0.5082 -0.1455
  172C4H9N   C1 2918   0.428   3.120  50.328 -0.5156 -0.1663 -0.7291
  172C4H9N  CT2 2919   0.369   3.196  50.096  0.0164 -0.0627 -0.0821
  172C4H9N  HC2 2920   0.304   3.276  50.133  2.9762  1.2512  2.4799
  172C4H9N  CT3 2921   0.502   3.252  50.048  0.2677  0.0394  0.7668
  172C4H9N  HC3 2922   0.560   3.166  50.013  1.6390  0.8616  1.0160
  172C4H9N  HC4 2923   0.563   3.295  50.127  0.6375  1.6154 -0.3529
  172C4H9N  HC5 2924   0.493   3.323  49.966  2.3426 -2.0878 -1.4051
  173C4H9N   O1 2925   0.280   2.818  51.016  0.2955  0.1145  0.8192
  173C4H9N  OH1 2926   0.020   2.874  51.358  0.8254 -0.0966  0.0304
  173C4H9N  HO1 2927   0.028   2.817  51.435 -1.6364  0.6894  0.9176
  173C4H9N   O2 2928   0.084   2.834  50.931  0.4567  0.6821  0.3844
  173C4H9N  N41 2929  20.538   3.001  51.117 -0.2020  0.2861 -0.4127
  173C4H9N   H1 2930  20.468   2.930  51.090 -1.5675  1.4359  0.0823
  173C4H9N   H2 2931  20.559   3.076  51.049  0.5205  0.2586 -0.2319
  173C4H9N   H3 2932  20.505   3.051  51.200  0.1068  0.4491 -0.3895
  173C4H9N  CT1 2933   0.104   2.921  51.143 -0.3808  0.2735 -0.1658
  173C4H9N  HC1 2934   0.177   2.997  51.169  0.9943 -0.7375 -0.9845
  173C4H9N   C1 2935   0.163   2.857  51.021  0.4430 -0.2349 -0.1806
  173C4H9N  CT2 2936   0.076   2.810  51.247 -0.0901  0.0686 -0.3943
  173C4H9N  HC2 2937  20.559   2.748  51.200  0.7919 -1.3989  0.0596
  173C4H9N  CT3 2938   0.200   2.740  51.302 -0.6829 -0.1446 -0.1640
  173C4H9N  HC3 2939   0.280   2.805  51.337 -0.9836 -0.4981  1.2290
  173C4H9N  HC4 2940   0.247   2.684  51.222  0.0844  0.4685 -0.1475
  173C4H9N  HC5 2941   0.160   2.679  51.383  0.8006  0.3043  0.9180
  174C4H9N   O1 2942  20.411   2.752  51.669 -0.0740 -0.0699  0.4287
  174C4H9N  OH1 2943   0.041   2.701  52.054  0.1279  0.0983 -0.0957
  174C4H9N  HO1 2944   0.056   2.757  52.130  1.3419 -1.8578  1.1636
  174C4H9N   O2 2945   0.048   2.764  51.601  0.0482 -0.0172  0.1898
  174C4H9N  N41 2946   0.135   2.578  51.814  0.6144 -0.1485  0.1450
  174C4H9N   H1 2947   0.215   2.629  51.773 -0.2696  0.2278 -1.1358
  174C4H9N   H2 2948   0.109   2.498  51.754  1.6829  1.4066 -2.4695
  174C4H9N   H3 2949   0.149   2.545  51.911 -0.5661 -2.5489 -0.4537
  174C4H9N  CT1 2950   0.011   2.671  51.825 -0.5457 -0.5593  0.0310
  174C4H9N  HC1 2951  20.493   2.604  51.860  0.5574 -0.8949  1.9104
  174C4H9N   C1 2952  20.527   2.733  51.693 -0.5894  0.0539 -1.0399
  174C4H9N  CT2 2953   0.031   2.775  51.935  0.0129 -0.4280 -0.2051
  174C4H9N  HC2 2954   0.125   2.829  51.921 -0.7018  0.7676 -0.5322
  174C4H9N  CT3 2955  20.469   2.860  51.957 -0.7497 -0.1044 -0.2251
  174C4H9N  HC3 2956  20.387   2.790  51.971  0.0219 -0.8452  0.6296
  174C4H9N  HC4 2957  20.445   2.917  51.867  2.5424 -1.2525 -1.9268
  174C4H9N  HC5 2958  20.490   2.929  52.038  2.5588 -0.5978 -0.5800
  175C4H9N   O1 2959   0.099   2.471  51.026  0.1663  0.4893  0.1648
  175C4H9N  OH1 2960   0.351   2.470  50.674 -0.0048 -0.3296  0.0464
  175C4H9N  HO1 2961   0.355   2.408  50.601  2.0119  0.2944 -0.4147
  175C4H9N   O2 2962   0.304   2.449  51.097  0.6868  0.4907  0.3602
  175C4H9N  N41 2963   0.403   2.618  50.902 -0.2702  0.4626  0.3892
  175C4H9N   H1 2964   0.473   2.549  50.933  0.3843  0.6133 -0.7376
  175C4H9N   H2 2965   0.399   2.696  50.971 -2.2079  0.1755  0.6358
  175C4H9N   H3 2966   0.434   2.661  50.813  0.4484  1.2183  0.9855
  175C4H9N  CT1 2967   0.271   2.541  50.890 -0.0037 -0.2734  0.0401
  175C4H9N  HC1 2968   0.186   2.599  50.853 -0.4416 -0.8616  0.1344
  175C4H9N   C1 2969   0.219   2.487  51.017 -0.2490  0.1390  0.0982
  175C4H9N  CT2 2970   0.290   2.421  50.791  0.2204  0.4612 -0.2738
  175C4H9N  HC2 2971   0.365   2.355  50.835  1.7089  1.2593 -1.5437
  175C4H9N  CT3 2972   0.166   2.345  50.741 -0.5274  0.0791 -0.3805
  175C4H9N  HC3 2973   0.085   2.347  50.814  0.1939 -0.6012  0.4524
  175C4H9N  HC4 2974   0.190   2.242  50.715  0.6821  0.1360  0.4747
  175C4H9N  HC5 2975   0.130   2.389  50.648  0.0985  0.9685 -0.2181
  176C4H9N   O1 2976   0.520   3.135  51.719 -0.1921  0.0253 -0.2747
  176C4H9N  OH1 2977   0.298   3.094  51.357 -0.0049  0.4147 -0.0696
  176C4H9N  HO1 2978   0.296   3.163  51.291  0.0195  1.0021  0.5433
  176C4H9N   O2 2979   0.320   3.127  51.795  0.4371  0.1413  0.3311
  176C4H9N  N41 2980   0.230   2.969  51.591 -0.0544 -0.0310  0.7814
  176C4H9N   H1 2981   0.162   3.033  51.635 -1.5720 -1.1036  0.0388
  176C4H9N   H2 2982   0.243   2.885  51.650 -0.9806  0.1465  1.2491
  176C4H9N   H3 2983   0.189   2.940  51.501 -0.9461  1.2146  0.7752
  176C4H9N  CT1 2984   0.359   3.051  51.573  0.3472  0.0461 -0.5219
  176C4H9N  HC1 2985   0.438   2.990  51.529  1.2138  0.4109  0.4904
  176C4H9N   C1 2986   0.403   3.111  51.702 -0.3766 -0.3319 -0.4725
  176C4H9N  CT2 2987   0.333   3.161  51.473  0.5653  0.7120 -0.7068
  176C4H9N  HC2 2988   0.259   3.228  51.516 -0.8838 -0.8417 -0.7439
  176C4H9N  CT3 2989   0.463   3.239  51.432  0.6242  0.2838 -0.6119
  176C4H9N  HC3 2990   0.549   3.174  51.419  0.0526 -0.6624  0.2736
  176C4H9N  HC4 2991   0.502   3.306  51.509 -0.1409 -1.4178  1.2908
  176C4H9N  HC5 2992   0.440   3.300  51.344 -1.6535 -0.4585 -0.5500
  177C4H9N   O1 2993   0.246   2.842  52.367 -0.1197 -0.1069  0.3729
  177C4H9N  OH1 2994   0.024   2.886  52.729  0.3169  0.3427 -0.3314
  177C4H9N  HO1 2995   0.019   2.820  52.799  1.3036 -1.0607 -1.5382
  177C4H9N   O2 2996   0.047   2.799  52.309  0.4195 -0.3015 -0.2105
  177C4H9N  N41 2997  20.523   3.005  52.495 -1.0662 -0.4508 -0.0908
  177C4H9N   H1 2998  20.431   2.960  52.476 -1.3965  0.4841 -0.7235
  177C4H9N   H2 2999  20.547   3.074  52.422  0.0171 -0.0888  0.5983
  177C4H9N   H3 3000  20.501   3.055  52.582  0.3889  0.0126  0.0149
  177C4H9N  CT1 3001   0.081   2.915  52.510 -0.2500 -0.2179  0.4708
  177C4H9N  HC1 3002   0.165   2.976  52.544 -0.3208 -0.7981  1.7416
  177C4H9N   C1 3003   0.126   2.845  52.387  0.3719  0.1633 -0.4670
  177C4H9N  CT2 3004   0.061   2.811  52.618 -0.4516  0.3442  0.0832
  177C4H9N  HC2 3005  20.542   2.737  52.603  0.7061 -0.9009  0.0970
  177C4H9N  CT3 3006   0.184   2.734  52.661 -0.7892 -0.0791 -0.2770
  177C4H9N  HC3 3007   0.171   2.688  52.759 -0.4448 -1.8205 -1.0263
  177C4H9N  HC4 3008   0.255   2.815  52.677 -1.9721  0.7732  0.7806
  177C4H9N  HC5 3009   0.221   2.665  52.586  0.3070 -0.4734  0.6103
  178C4H9N   O1 3010  20.387   2.786  53.081  0.1636 -0.1609  0.1585
  178C4H9N  OH1 3011   0.098   2.731  53.412 -0.1669  0.2150 -0.1933
  178C4H9N  HO1 3012   0.108   2.796  53.482  0.5995 -0.7133  0.5772
  178C4H9N   O2 3013   0.009   2.760  52.981  0.0661 -0.2891 -0.4525
  178C4H9N  N41 3014   0.116   2.595  53.188 -0.4991 -0.2680 -0.6168
  178C4H9N   H1 3015   0.198   2.646  53.152  0.1701  0.4808  1.8692
  178C4H9N   H2 3016   0.103   2.509  53.132 -2.0699 -0.3925 -0.0864
  178C4H9N   H3 3017   0.143   2.567  53.284 -1.4171 -0.2192 -0.3335
  178C4H9N  CT1 3018  20.555   2.673  53.204  0.6856  0.2418  0.2676
  178C4H9N  HC1 3019  20.486   2.602  53.250  1.5961 -0.3317  0.7846
  178C4H9N   C1 3020  20.494   2.732  53.077 -0.1454 -0.4009 -0.3351
  178C4H9N  CT2 3021   0.023   2.781  53.310 -0.3211  0.4905 -0.0248
  178C4H9N  HC2 3022   0.094   2.853  53.271 -0.8075  0.9684 -0.0437
  178C4H9N  CT3 3023  20.456   2.848  53.373  0.0266  0.1632  0.7967
  178C4H9N  HC3 3024  20.470   2.897  53.470 -0.3895 -0.0912  0.9881
  178C4H9N  HC4 3025  20.387   2.766  53.392 -1.5681  1.3760  0.2976
  178C4H9N  HC5 3026  20.405   2.915  53.303  0.4794 -0.6779 -0.3453
  179C4H9N   O1 3027   0.091   2.439  52.398  0.3135  0.1249 -0.0132
  179C4H9N  OH1 3028   0.322   2.483  52.032  0.1510 -0.1570  0.8061
  179C4H9N  HO1 3029   0.323   2.417  51.963  0.6201 -0.0764  0.7344
  179C4H9N   O2 3030   0.290   2.430  52.464 -0.6235  0.0573  0.2956
  179C4H9N  N41 3031   0.368   2.617  52.269 -0.1235 -0.0142 -0.5314
  179C4H9N   H1 3032   0.448   2.582  52.325 -1.0006 -2.3717 -0.7096
  179C4H9N   H2 3033   0.324   2.694  52.323  0.7149 -0.7218  1.1963
  179C4H9N   H3 3034   0.394   2.653  52.176  1.4535  0.4565  0.0804
  179C4H9N  CT1 3035   0.254   2.512  52.245 -0.1713 -0.1847  0.1946
  179C4H9N  HC1 3036   0.172   2.574  52.209 -1.5477 -3.0593 -1.8218
  179C4H9N   C1 3037   0.209   2.450  52.375 -0.0878 -0.1685 -0.2944
  179C4H9N  CT2 3038   0.291   2.408  52.147 -0.7380 -0.8485 -0.0280
  179C4H9N  HC2 3039   0.368   2.344  52.190  0.0854  0.8593  1.1039
  179C4H9N  CT3 3040   0.170   2.322  52.107  0.3831 -0.6737  0.0943
  179C4H9N  HC3 3041   0.202   2.248  52.033 -0.2773 -0.1699 -0.6987
  179C4H9N  HC4 3042   0.092   2.383  52.062 -0.3254 -1.6215  0.0263
  179C4H9N  HC5 3043   0.141   2.256  52.189  0.5128  1.3337  1.7818
  180C4H9N   O1 3044   0.512   3.151  53.073  0.2977 -0.0616  0.1286
  180C4H9N  OH1 3045   0.259   3.115  52.717  0.6167 -0.5905 -0.4283
  180C4H9N  HO1 3046   0.242   3.193  52.664 -1.4967 -0.0293  1.0176
  180C4H9N   O2 3047   0.314   3.136  53.149 -0.1487 -0.1598 -0.5158
  180C4H9N  N41 3048   0.209   2.978  52.966 -0.1750  0.0350 -0.2240
  180C4H9N   H1 3049   0.150   3.047  53.014  0.5291 -0.5062  1.4787
  180C4H9N   H2 3050   0.221   2.898  53.031 -0.9499 -0.2468 -0.4356
  180C4H9N   H3 3051   0.166   2.945  52.878 -0.3913 -1.9450  0.5937
  180C4H9N  CT1 3052   0.337   3.053  52.936  0.0802  0.2592 -0.3696
  180C4H9N  HC1 3053   0.410   2.986  52.890  0.7080  1.0907 -0.6051
  180C4H9N   C1 3054   0.392   3.114  53.060 -0.1247 -0.7575  0.4127
  180C4H9N  CT2 3055   0.309   3.167  52.839 -0.3205 -0.7305  0.6617
  180C4H9N  HC2 3056   0.238   3.236  52.885 -0.0028  0.1493 -0.1427
  180C4H9N  CT3 3057   0.437   3.235  52.801  0.9085 -0.5095  0.7055
  180C4H9N  HC3 3058   0.522   3.169  52.784  0.9652  0.2411 -2.2796
  180C4H9N  HC4 3059   0.461   3.317  52.869  1.6599 -2.0135  2.2568
  180C4H9N  HC5 3060   0.420   3.290  52.708  0.0016 -1.3354  0.3777
  181C4H9N   O1 3061   0.267   2.830  53.730  0.2344 -0.1710 -0.5691
  181C4H9N  OH1 3062   0.016   2.864  54.088  0.2519 -0.3928 -0.2231
  181C4H9N  HO1 3063   0.015   2.802  54.162 -1.1929  1.1855  1.1190
  181C4H9N   O2 3064   0.067   2.801  53.667 -0.9958  0.3365 -0.4468
  181C4H9N  N41 3065  20.515   2.986  53.845  0.0047  0.3302  0.3729
  181C4H9N   H1 3066  20.446   2.922  53.802  1.6902  0.1761 -2.1925
  181C4H9N   H2 3067  20.536   3.059  53.774 -1.3849  0.0662 -0.3183
  181C4H9N   H3 3068  20.483   3.029  53.933  1.6541 -0.1089  1.2039
  181C4H9N  CT1 3069   0.087   2.916  53.871 -0.1400  0.1649 -0.0313
  181C4H9N  HC1 3070   0.160   2.990  53.904  0.9829 -1.4176  1.0923
  181C4H9N   C1 3071   0.143   2.852  53.749 -0.8167 -0.5129  0.3878
  181C4H9N  CT2 3072   0.066   2.801  53.971 -0.9922 -0.2267 -0.4243
  181C4H9N  HC2 3073  20.559   2.721  53.939 -0.7905 -0.2205 -0.8646
  181C4H9N  CT3 3074   0.192   2.739  54.031 -0.0614 -0.2408 -0.4171
  181C4H9N  HC3 3075   0.257   2.823  54.057 -0.5423 -0.0254  0.1126
  181C4H9N  HC4 3076   0.243   2.681  53.954 -1.1710  0.2752 -1.5512
  181C4H9N  HC5 3077   0.175   2.674  54.118 -1.5559  0.8435  0.1235
  182C4H9N   O1 3078  20.416   2.756  54.422 -0.0275 -0.6698  0.7948
  182C4H9N  OH1 3079   0.084   2.711  54.764  0.2041  0.1750 -0.0115
  182C4H9N  HO1 3080   0.081   2.773  54.837  0.4795  0.5189 -0.2880
  182C4H9N   O2 3081   0.042   2.731  54.319  0.6190  0.0635  0.0911
  182C4H9N  N41 3082   0.155   2.602  54.524 -0.2786  0.0486  0.0280
  182C4H9N   H1 3083   0.230   2.664  54.490 -1.3653 -0.5031 -3.5315
  182C4H9N   H2 3084   0.144   2.520  54.463 -1.1100  0.5708 -0.5180
  182C4H9N   H3 3085   0.179   2.561  54.616  0.8557  2.2624  0.7416
  182C4H9N  CT1 3086   0.028   2.676  54.548  0.0275  0.3065 -0.4002
  182C4H9N  HC1 3087  20.508   2.608  54.574 -0.9201  1.0044 -1.4088
  182C4H9N   C1 3088  20.534   2.735  54.422 -0.1002  0.7057  0.1167
  182C4H9N  CT2 3089   0.040   2.785  54.657 -0.6776 -0.0461  0.0439
  182C4H9N  HC2 3090   0.112   2.862  54.630 -0.4709 -1.4912 -3.7360
  182C4H9N  CT3 3091  20.476   2.849  54.702  0.3375 -0.2159  0.3080
  182C4H9N  HC3 3092  20.459   2.930  54.631  1.0839 -0.5980 -0.3202
  182C4H9N  HC4 3093  20.476   2.899  54.799 -1.5441 -1.9963  1.2632
  182C4H9N  HC5 3094  20.391   2.783  54.715  0.2587 -0.0074  0.8515
  183C4H9N   O1 3095   0.090   2.434  53.729 -0.0606  0.3694  0.3780
  183C4H9N  OH1 3096   0.368   2.459  53.400  0.2687 -0.2878 -0.2547
  183C4H9N  HO1 3097   0.335   2.410  53.325  0.2479 -1.7060  0.6638
  183C4H9N   O2 3098   0.278   2.426  53.838 -0.1400 -0.3369  0.0766
  183C4H9N  N41 3099   0.411   2.587  53.643 -0.9583  0.2589  0.0573
  183C4H9N   H1 3100   0.481   2.520  53.678 -0.3990 -0.1398 -1.7307
  183C4H9N   H2 3101   0.390   2.659  53.713 -1.2335  1.4408 -1.2272
  183C4H9N   H3 3102   0.450   2.627  53.556  0.7787  0.2954  0.8362
  183C4H9N  CT1 3103   0.281   2.516  53.616  0.1645  0.0930  0.2483
  183C4H9N  HC1 3104   0.221   2.595  53.570 -1.4479 -1.4375 -0.3476
  183C4H9N   C1 3105   0.214   2.451  53.735  0.3723  0.6304 -0.1961
  183C4H9N  CT2 3106   0.308   2.395  53.513  0.2002 -0.2865 -0.1727
  183C4H9N  HC2 3107   0.377   2.319  53.549  0.2367 -1.3310 -2.3322
  183C4H9N  CT3 3108   0.184   2.326  53.460 -0.0977 -0.1684 -0.2479
  183C4H9N  HC3 3109   0.129   2.254  53.520  1.4801 -1.3339 -0.1762
  183C4H9N  HC4 3110   0.200   2.264  53.372 -0.0548 -0.0899 -0.3002
  183C4H9N  HC5 3111   0.114   2.406  53.436 -1.5155 -1.7537 -1.4995
  184C4H9N   O1 3112   0.502   3.118  54.442 -0.2813 -0.6091  0.1098
  184C4H9N  OH1 3113   0.261   3.125  54.095 -0.8603  0.0109 -0.0009
  184C4H9N  HO1 3114   0.293   3.182  54.025 -1.9604  0.5954 -0.0307
  184C4H9N   O2 3115   0.317   3.155  54.532 -0.2647  0.1411 -0.1260
  184C4H9N  N41 3116   0.196   2.994  54.325  0.1531 -0.2995 -0.5741
  184C4H9N   H1 3117   0.125   3.063  54.357  1.6313  0.0595  2.1108
  184C4H9N   H2 3118   0.201   2.908  54.383  3.1483  0.7353  0.8150
  184C4H9N   H3 3119   0.162   2.956  54.236 -0.2746 -0.9606 -0.1341
  184C4H9N  CT1 3120   0.324   3.063  54.308  0.0497 -0.8105 -0.2044
  184C4H9N  HC1 3121   0.398   2.991  54.274  1.3095  0.4137 -0.0950
  184C4H9N   C1 3122   0.382   3.116  54.439 -0.3662 -0.1727 -0.8052
  184C4H9N  CT2 3123   0.314   3.179  54.209 -0.4843  0.2072 -0.0266
  184C4H9N  HC2 3124   0.251   3.261  54.243  1.2207  0.7122  2.0385
  184C4H9N  CT3 3125   0.444   3.246  54.165 -0.2511 -0.1424  0.2937
  184C4H9N  HC3 3126   0.421   3.330  54.099  1.6498 -0.0724 -0.3178
  184C4H9N  HC4 3127   0.515   3.177  54.118 -0.6199  0.1167 -0.6587
  184C4H9N  HC5 3128   0.498   3.293  54.247  0.5823 -3.6832  1.8606
  185C4H9N   O1 3129   0.278   2.849  55.119 -0.0948  0.2474 -0.7564
  185C4H9N  OH1 3130  20.549   2.856  55.450 -0.4562 -0.5178 -0.3266
  185C4H9N  HO1 3131   0.001   2.791  55.521  0.9636 -1.5737 -1.4835
  185C4H9N   O2 3132   0.082   2.836  55.024 -0.6687  0.5923  0.1178
  185C4H9N  N41 3133  20.514   2.985  55.209 -0.1467  0.0464  0.5227
  185C4H9N   H1 3134  20.453   2.919  55.158  0.3118 -0.3149  0.4405
  185C4H9N   H2 3135  20.525   3.070  55.152 -2.9243 -0.0475 -0.2209
  185C4H9N   H3 3136  20.472   3.012  55.300  0.4835  0.5877  0.6593
  185C4H9N  CT1 3137   0.086   2.916  55.240 -0.1133  0.6056  0.0855
  185C4H9N  HC1 3138   0.151   2.990  55.288 -1.8817  1.4620  1.1937
  185C4H9N   C1 3139   0.152   2.857  55.122 -0.5473 -1.2458 -0.2573
  185C4H9N  CT2 3140   0.058   2.802  55.342  0.5588  0.4487  0.0757
  185C4H9N  HC2 3141  20.547   2.734  55.295 -0.3759  0.0304  2.0428
  185C4H9N  CT3 3142   0.172   2.725  55.405  0.5485  0.1891 -0.4111
  185C4H9N  HC3 3143   0.254   2.796  55.414 -0.1879  1.1334 -1.0697
  185C4H9N  HC4 3144   0.200   2.649  55.331  0.7626 -1.1878  1.0495
  185C4H9N  HC5 3145   0.150   2.671  55.497 -0.7255  0.8200 -0.3308
  186C4H9N   O1 3146  20.400   2.730  55.804 -0.5328 -0.1770 -0.7812
  186C4H9N  OH1 3147   0.136   2.741  56.144  0.2502  1.0610 -0.0128
  186C4H9N  HO1 3148   0.123   2.802  56.216 -0.8390  2.3369 -1.2534
  186C4H9N   O2 3149   0.028   2.760  55.727 -0.1509  0.0635 -0.5867
  186C4H9N  N41 3150   0.147   2.603  55.915  0.0663  0.6023  0.5751
  186C4H9N   H1 3151   0.219   2.658  55.864  0.5918  0.1379  0.8080
  186C4H9N   H2 3152   0.119   2.523  55.856  1.7467  0.5708 -0.2366
  186C4H9N   H3 3153   0.198   2.570  55.998 -1.3092  0.2821  1.2980
  186C4H9N  CT1 3154   0.024   2.683  55.948 -0.1161  0.0429 -0.0196
  186C4H9N  HC1 3155  20.512   2.615  55.995 -2.3161  2.0291 -0.3756
  186C4H9N   C1 3156  20.514   2.738  55.827 -0.5537  0.2900  0.3670
  186C4H9N  CT2 3157   0.060   2.795  56.039  0.7374 -0.1448 -0.1768
  186C4H9N  HC2 3158   0.125   2.865  55.988  0.6321 -0.2661 -0.4740
  186C4H9N  CT3 3159  20.507   2.867  56.100  0.1470 -0.3886  0.0329
  186C4H9N  HC3 3160  20.423   2.802  56.122  0.9383 -0.3601  3.3889
  186C4H9N  HC4 3161  20.471   2.947  56.035  0.8117  0.1884  0.3650
  186C4H9N  HC5 3162  20.531   2.917  56.194  0.0755 -0.6158  0.1722
  187C4H9N   O1 3163   0.109   2.458  55.125 -0.0845 -0.0466  0.6763
  187C4H9N  OH1 3164   0.322   2.488  54.765  0.4068  0.5754  0.0993
  187C4H9N  HO1 3165   0.309   2.418  54.701  3.4134  0.4777 -0.4829
  187C4H9N   O2 3166   0.307   2.447  55.204 -0.4408 -0.0401 -0.2580
  187C4H9N  N41 3167   0.400   2.622  54.999 -0.8473 -0.0419 -0.0282
  187C4H9N   H1 3168   0.464   2.546  55.026 -0.3653  0.8086  1.2503
  187C4H9N   H2 3169   0.406   2.689  55.077 -1.1412 -2.4424  2.0930
  187C4H9N   H3 3170   0.425   2.661  54.906 -0.8027 -0.5929 -0.2453
  187C4H9N  CT1 3171   0.267   2.542  54.987  0.0930 -0.1380  0.0323
  187C4H9N  HC1 3172   0.189   2.614  54.963  1.0387  0.7918 -0.3131
  187C4H9N   C1 3173   0.229   2.470  55.111 -0.0101  0.8084  0.3418
  187C4H9N  CT2 3174   0.277   2.433  54.883 -0.1527  0.0786 -0.6524
  187C4H9N  HC2 3175   0.348   2.362  54.925  0.6562  0.6838 -0.9960
  187C4H9N  CT3 3176   0.155   2.360  54.836 -0.0289  0.0783 -0.5284
  187C4H9N  HC3 3177   0.175   2.304  54.745 -0.6648 -2.7580  1.0120
  187C4H9N  HC4 3178   0.075   2.432  54.825  0.2716  0.3671 -0.8349
  187C4H9N  HC5 3179   0.129   2.280  54.907  3.8964  1.1040  2.2437
  188C4H9N   O1 3180   0.530   3.133  55.822  0.5679  0.3040  0.4481
  188C4H9N  OH1 3181   0.308   3.070  55.464 -0.0590  0.1782 -0.2512
  188C4H9N  HO1 3182   0.291   3.136  55.397  2.0650  2.1194  1.0522
  188C4H9N   O2 3183   0.327   3.157  55.885  0.0174 -0.2757 -0.1211
  188C4H9N  N41 3184   0.237   2.965  55.706 -0.1217 -0.2527  0.3374
  188C4H9N   H1 3185   0.153   3.018  55.735  0.4620  0.9859 -0.2106
  188C4H9N   H2 3186   0.250   2.888  55.775  0.0585  0.7791  1.4699
  188C4H9N   H3 3187   0.204   2.919  55.620  0.0645 -0.5260  0.4114
  188C4H9N  CT1 3188   0.368   3.041  55.680 -0.1547  0.3036  0.5779
  188C4H9N  HC1 3189   0.445   2.968  55.655  1.1741  1.3912  1.4741
  188C4H9N   C1 3190   0.414   3.114  55.805  0.1085 -0.0709  0.5900
  188C4H9N  CT2 3191   0.345   3.144  55.572 -0.1621  0.3311  0.2226
  188C4H9N  HC2 3192   0.256   3.204  55.589 -0.3089  0.1696  0.0196
  188C4H9N  CT3 3193   0.453   3.241  55.533  0.5981 -0.5007  0.1608
  188C4H9N  HC3 3194   0.456   3.326  55.601 -0.2573  0.4631 -0.9769
  188C4H9N  HC4 3195   0.437   3.277  55.431  0.9354 -2.3069 -0.5494
  188C4H9N  HC5 3196   0.548   3.188  55.540  1.1778  0.6016  0.6944
  189C4H9N   O1 3197   0.308   2.860  56.499  0.0765  0.6078  0.1022
  189C4H9N  OH1 3198   0.041   2.845  56.849 -0.3242  0.1883  0.4771
  189C4H9N  HO1 3199   0.033   2.774  56.913 -3.3477  0.6841  0.6851
  189C4H9N   O2 3200   0.116   2.825  56.412 -0.2096  0.1802 -0.2050
  189C4H9N  N41 3201  20.542   2.972  56.611  0.4318 -0.3317 -0.2981
  189C4H9N   H1 3202  20.472   2.914  56.562 -1.4299  2.0784 -0.5984
  189C4H9N   H2 3203  20.548   3.061  56.559 -1.4175 -0.9879 -1.6588
  189C4H9N   H3 3204  20.499   3.000  56.701  1.7387  0.0276  0.2311
  189C4H9N  CT1 3205   0.116   2.905  56.639  0.0606  0.6294  0.1717
  189C4H9N  HC1 3206   0.175   2.981  56.689 -0.5775  1.8533 -0.9074
  189C4H9N   C1 3207   0.183   2.859  56.509  0.5691 -0.0978 -0.6559
  189C4H9N  CT2 3208   0.087   2.787  56.731 -0.5244  0.8790 -0.1019
  189C4H9N  HC2 3209   0.010   2.719  56.695  0.5627 -1.8104  2.5237
  189C4H9N  CT3 3210   0.215   2.728  56.782  0.4023  0.0048  0.3469
  189C4H9N  HC3 3211   0.275   2.811  56.820  0.8720  0.4541 -1.3230
  189C4H9N  HC4 3212   0.268   2.680  56.700 -2.5277 -1.5604 -0.6987
  189C4H9N  HC5 3213   0.196   2.657  56.863  0.8745 -1.6888 -1.0013
  190C4H9N   O1 3214  20.435   2.714  57.150  0.4668 -0.1997 -0.2939
  190C4H9N  OH1 3215   0.111   2.720  57.518  0.2894 -0.3343 -0.0052
  190C4H9N  HO1 3216   0.135   2.779  57.589 -0.1642 -1.8056  1.3910
  190C4H9N   O2 3217   0.072   2.776  57.093  0.3341 -0.3747  0.2335
  190C4H9N  N41 3218   0.167   2.595  57.277 -0.0602  0.2940  0.3546
  190C4H9N   H1 3219   0.226   2.662  57.224 -1.4769  0.4915 -1.0127
  190C4H9N   H2 3220   0.145   2.515  57.216  0.1160  0.7704 -0.3474
  190C4H9N   H3 3221   0.221   2.563  57.358  0.7175 -0.2674 -0.3764
  190C4H9N  CT1 3222   0.044   2.665  57.304 -0.0449 -0.5932  0.1337
  190C4H9N  HC1 3223  20.520   2.608  57.345 -0.0321  0.3999  1.5661
  190C4H9N   C1 3224  20.553   2.727  57.176  0.1636 -0.2551  0.5744
  190C4H9N  CT2 3225   0.063   2.778  57.400  0.1869 -0.0735  0.3734
  190C4H9N  HC2 3226   0.136   2.855  57.374 -1.8953  2.1238  0.8961
  190C4H9N  CT3 3227  20.500   2.859  57.446  0.5161 -0.1196  0.0270
  190C4H9N  HC3 3228  20.430   2.794  57.498 -0.5697 -0.7532 -2.1503
  190C4H9N  HC4 3229  20.452   2.900  57.358 -1.4582 -0.4286  0.9406
  190C4H9N  HC5 3230  20.539   2.941  57.506  1.3156 -1.2971  1.1433
  191C4H9N   O1 3231   0.108   2.445  56.489 -0.5216 -0.0555 -0.0823
  191C4H9N  OH1 3232   0.370   2.479  56.149  0.8403 -0.1960  0.0154
  191C4H9N  HO1 3233   0.371   2.424  56.071 -0.0810  2.9699 -2.3330
  191C4H9N   O2 3234   0.308   2.443  56.578 -0.2154  0.2350 -0.0033
  191C4H9N  N41 3235   0.425   2.605  56.384  0.4315 -0.4407 -0.0511
  191C4H9N   H1 3236   0.495   2.539  56.422 -0.5538 -0.2204  2.1841
  191C4H9N   H2 3237   0.414   2.681  56.453  1.8946 -0.7809  0.5607
  191C4H9N   H3 3238   0.461   2.639  56.293  0.6403  0.2355  0.2807
  191C4H9N  CT1 3239   0.291   2.521  56.358  0.3368 -0.1368 -0.2708
  191C4H9N  HC1 3240   0.210   2.588  56.327  0.8804  0.3151 -0.7248
  191C4H9N   C1 3241   0.234   2.465  56.483 -0.7769  0.1052 -0.3751
  191C4H9N  CT2 3242   0.305   2.418  56.251 -0.3783 -0.5261 -0.2048
  191C4H9N  HC2 3243   0.374   2.337  56.277  0.2660  0.4682  1.2196
  191C4H9N  CT3 3244   0.177   2.362  56.193 -0.5505  0.3087  0.8871
  191C4H9N  HC3 3245   0.149   2.272  56.247  1.4812 -1.3225 -0.7183
  191C4H9N  HC4 3246   0.192   2.322  56.093  0.1438  0.4961  0.9130
  191C4H9N  HC5 3247   0.094   2.433  56.189  0.0915  0.9579 -1.4866
  192C4H9N   O1 3248   0.534   3.175  57.182 -0.7459  0.1508 -0.1459
  192C4H9N  OH1 3249   0.303   3.107  56.844 -0.3646  0.1131  0.6685
  192C4H9N  HO1 3250   0.276   3.162  56.770  0.7444 -0.9042 -0.5068
  192C4H9N   O2 3251   0.347   3.155  57.284 -0.1240 -0.0616 -0.0475
  192C4H9N  N41 3252   0.255   2.979  57.077  0.1473 -0.4665 -0.0858
  192C4H9N   H1 3253   0.170   3.028  57.107 -1.8035 -2.7127 -1.8336
  192C4H9N   H2 3254   0.285   2.906  57.144 -1.0553 -1.7046 -0.8962
  192C4H9N   H3 3255   0.231   2.927  56.992  1.3396  0.8039 -1.2305
  192C4H9N  CT1 3256   0.370   3.078  57.057 -0.1468  0.3416  0.1739
  192C4H9N  HC1 3257   0.453   3.017  57.023  0.4360  1.0996  0.2220
  192C4H9N   C1 3258   0.416   3.158  57.179 -0.2154 -0.5559 -0.0416
  192C4H9N  CT2 3259   0.335   3.181  56.951 -0.2062 -0.3061  0.4597
  192C4H9N  HC2 3260   0.252   3.235  56.999  0.1658 -0.6016  1.4453
  192C4H9N  CT3 3261   0.459   3.274  56.919  0.3631  0.5897 -1.0282
  192C4H9N  HC3 3262   0.464   3.346  57.001 -0.6258  0.3458 -0.7367
  192C4H9N  HC4 3263   0.432   3.340  56.837  0.8039  2.3121  0.1935
  192C4H9N  HC5 3264   0.547   3.217  56.889  0.6224  0.4511 -0.0311
  193C4H9N   O1 3265   0.319   2.833  57.885  0.1198  0.3431 -1.0005
  193C4H9N  OH1 3266   0.024   2.862  58.201  0.4663 -0.2682 -0.1788
  193C4H9N  HO1 3267   0.042   2.809  58.278  1.5708  0.0517 -0.2157
  193C4H9N   O2 3268   0.137   2.834  57.772  0.0786  0.1780  0.0453
  193C4H9N  N41 3269   0.001   2.980  57.971 -0.2363  0.3413  0.5644
  193C4H9N   H1 3270  20.486   2.924  57.925  0.3107  1.3584 -1.6317
  193C4H9N   H2 3271   0.022   3.058  57.907 -0.1483 -0.4972 -0.4615
  193C4H9N   H3 3272  20.519   3.016  58.058 -0.9477 -0.3134  0.5095
  193C4H9N  CT1 3273   0.127   2.903  58.000 -0.5694 -0.2057 -0.6927
  193C4H9N  HC1 3274   0.195   2.969  58.054 -2.4763  0.8848  0.4371
  193C4H9N   C1 3275   0.197   2.840  57.880  0.3199  0.1542 -0.1491
  193C4H9N  CT2 3276   0.088   2.790  58.095 -0.5293  0.1668 -0.3505
  193C4H9N  HC2 3277   0.018   2.718  58.053 -0.5992 -1.0230  1.7481
  193C4H9N  CT3 3278   0.222   2.725  58.143  0.1932 -0.1829  0.3353
  193C4H9N  HC3 3279   0.260   2.658  58.066  3.8612  0.9209  1.0778
  193C4H9N  HC4 3280   0.202   2.659  58.228  1.9069 -2.4964 -0.9751
  193C4H9N  HC5 3281   0.301   2.794  58.171  0.8065 -0.6161 -0.3023
  194C4H9N   O1 3282  20.444   2.742  58.538  0.2920  0.1742  0.4724
  194C4H9N  OH1 3283   0.118   2.699  58.897  0.0491 -0.4100 -0.0570
  194C4H9N  HO1 3284   0.105   2.772  58.958 -0.4534  0.8169 -1.5912
  194C4H9N   O2 3285   0.091   2.758  58.471  0.0888  0.5589 -0.5737
  194C4H9N  N41 3286   0.177   2.577  58.667  0.2167  0.4859 -0.4494
  194C4H9N   H1 3287   0.252   2.640  58.633 -0.9570  1.4478 -1.3304
  194C4H9N   H2 3288   0.176   2.505  58.593 -0.6290 -1.9335  1.8915
  194C4H9N   H3 3289   0.211   2.538  58.756 -0.8490 -1.2620 -0.7822
  194C4H9N  CT1 3290   0.052   2.661  58.681 -0.3836  0.0314 -0.1018
  194C4H9N  HC1 3291  20.533   2.592  58.714 -0.1386 -0.0280  0.3509
  194C4H9N   C1 3292   0.003   2.725  58.554 -0.0096 -0.1574  0.1245
  194C4H9N  CT2 3293   0.059   2.770  58.789 -0.2733  0.3619  0.0552
  194C4H9N  HC2 3294   0.136   2.843  58.762 -0.5240  0.6979  0.2505
  194C4H9N  CT3 3295  20.489   2.835  58.836 -0.8929  0.8505  0.2976
  194C4H9N  HC3 3296  20.503   2.888  58.930  0.6279  0.0855  0.5142
  194C4H9N  HC4 3297  20.417   2.755  58.852  0.9307 -1.1978 -1.3173
  194C4H9N  HC5 3298  20.469   2.897  58.749 -0.2697  0.0608 -0.4228
  195C4H9N   O1 3299   0.130   2.466  57.877 -0.1249 -0.2939 -0.1907
  195C4H9N  OH1 3300   0.368   2.482  57.512  0.3272 -0.0270  1.0308
  195C4H9N  HO1 3301   0.355   2.422  57.438  1.9503  1.0659 -0.2016
  195C4H9N   O2 3302   0.323   2.406  57.935  0.4045 -0.3165 -0.3763
  195C4H9N  N41 3303   0.427   2.606  57.741  0.5415  0.1439 -0.1068
  195C4H9N   H1 3304   0.504   2.550  57.781 -0.3656  0.0155  1.5177
  195C4H9N   H2 3305   0.403   2.689  57.797 -0.7682 -1.1129  1.2819
  195C4H9N   H3 3306   0.462   2.647  57.654  1.6488 -1.7591 -0.5912
  195C4H9N  CT1 3307   0.300   2.528  57.730 -0.2443 -0.3109  0.0518
  195C4H9N  HC1 3308   0.223   2.598  57.700 -3.9423 -3.5669  1.5165
  195C4H9N   C1 3309   0.251   2.467  57.860 -0.2557 -0.3892 -0.5040
  195C4H9N  CT2 3310   0.317   2.423  57.621 -0.2695 -0.0578 -0.5548
  195C4H9N  HC2 3311   0.386   2.345  57.655 -0.9547 -0.5034 -0.1739
  195C4H9N  CT3 3312   0.189   2.355  57.572 -0.0258  0.0625 -0.4275
  195C4H9N  HC3 3313   0.205   2.275  57.499  0.9157 -0.6249  0.5098
  195C4H9N  HC4 3314   0.122   2.427  57.524  0.9602  1.6606  0.5553
  195C4H9N  HC5 3315   0.139   2.306  57.657  1.6131  1.4937  1.3914
  196C4H9N   O1 3316   0.560   3.149  58.555  0.6894 -0.2144  0.0742
  196C4H9N  OH1 3317   0.314   3.085  58.213  0.5192  0.4882 -0.2775
  196C4H9N  HO1 3318   0.311   3.147  58.139  0.5508 -2.4080 -2.7979
  196C4H9N   O2 3319   0.379   3.122  58.655  0.1174 -0.1930 -0.2273
  196C4H9N  N41 3320   0.279   2.957  58.451 -0.5175  0.3591 -0.3778
  196C4H9N   H1 3321   0.200   3.011  58.489 -1.2557 -0.2375 -1.0580
  196C4H9N   H2 3322   0.300   2.886  58.523 -1.4085  1.2611  0.7884
  196C4H9N   H3 3323   0.246   2.900  58.371  0.0752 -2.3840  1.2609
  196C4H9N  CT1 3324   0.391   3.044  58.428  0.2794 -0.1477  0.1137
  196C4H9N  HC1 3325   0.462   2.975  58.381 -0.4293 -0.8009 -0.0239
  196C4H9N   C1 3326   0.448   3.107  58.556 -0.2751  0.1598 -0.1217
  196C4H9N  CT2 3327   0.357   3.154  58.323  0.2199 -0.6044  0.4459
  196C4H9N  HC2 3328   0.273   3.214  58.358  1.3215  0.4805  1.2499
  196C4H9N  CT3 3329   0.480   3.235  58.278 -0.0898  0.7512  0.0944
  196C4H9N  HC3 3330   0.455   3.279  58.181 -5.0737 -1.7581  0.0698
  196C4H9N  HC4 3331   0.572   3.177  58.284 -0.0570  0.6247 -1.4477
  196C4H9N  HC5 3332   0.492   3.321  58.344  2.4554  2.0271 -1.9225
  197C4H9N   O1 3333   0.288   2.831  59.208  0.4038 -0.0479  0.1225
  197C4H9N  OH1 3334   0.070   2.880  59.587 -0.4651 -0.1458  0.7347
  197C4H9N  HO1 3335   0.057   2.809  59.650 -0.7722  0.1958  1.0570
  197C4H9N   O2 3336   0.086   2.800  59.131 -0.7339  0.5609 -0.5866
  197C4H9N  N41 3337  20.548   3.000  59.327  0.0090 -0.3571  0.3300
  197C4H9N   H1 3338  20.464   2.944  59.302 -0.3453 -0.3718  1.4921
  197C4H9N   H2 3339  20.556   3.074  59.256  1.1464 -1.7599 -1.0446
  197C4H9N   H3 3340  20.524   3.056  59.410  2.4874 -0.9728  1.5243
  197C4H9N  CT1 3341   0.116   2.917  59.347  0.3340 -0.8428  0.5988
  197C4H9N  HC1 3342   0.195   2.990  59.365 -1.1995  1.9408 -3.1196
  197C4H9N   C1 3343   0.164   2.848  59.214  0.3083 -0.7665 -0.3895
  197C4H9N  CT2 3344   0.093   2.811  59.461 -0.0247  0.6066 -0.7705
  197C4H9N  HC2 3345   0.006   2.749  59.437 -0.5065  0.1086  2.1008
  197C4H9N  CT3 3346   0.211   2.723  59.495  0.2805  0.1391 -0.1075
  197C4H9N  HC3 3347   0.223   2.648  59.417  0.3099 -0.8271  0.8121
  197C4H9N  HC4 3348   0.194   2.663  59.584  2.2129 -2.0540 -1.1272
  197C4H9N  HC5 3349   0.311   2.767  59.502  0.0610  0.5109  0.6617
  198C4H9N   O1 3350  20.417   2.770  59.926  0.0027  0.3555  0.4134
  198C4H9N  OH1 3351   0.102   2.726  60.276 -0.4870  0.3516  0.6531
  198C4H9N  HO1 3352   0.113   2.793  60.345  2.2025  1.6553 -0.9506
  198C4H9N   O2 3353   0.053   2.743  59.837 -0.0410  0.0647  0.1001
  198C4H9N  N41 3354   0.142   2.588  60.052  0.2937  0.2884  0.4402
  198C4H9N   H1 3355   0.229   2.634  60.019 -0.4896  1.4091 -0.0781
  198C4H9N   H2 3356   0.134   2.503  59.994  1.5265  1.4300 -1.4506
  198C4H9N   H3 3357   0.165   2.550  60.146 -0.2336  0.4495  0.6376
  198C4H9N  CT1 3358   0.022   2.679  60.060  0.1478  0.7207 -0.3660
  198C4H9N  HC1 3359  20.499   2.617  60.094  0.0685  1.9540  1.7902
  198C4H9N   C1 3360  20.532   2.733  59.929 -0.4102 -0.1186 -0.0403
  198C4H9N  CT2 3361   0.041   2.791  60.168  0.0608 -0.4994  0.0761
  198C4H9N  HC2 3362   0.116   2.866  60.142  0.5782 -1.3426 -0.8978
  198C4H9N  CT3 3363  20.470   2.858  60.218  0.2958 -0.1012  0.3149
  198C4H9N  HC3 3364  20.483   2.952  60.272 -2.5220  0.1005  0.7434
  198C4H9N  HC4 3365  20.410   2.789  60.276 -0.9945  2.4033  2.0723
  198C4H9N  HC5 3366  20.401   2.881  60.136  0.0795  1.9258  1.0292
  199C4H9N   O1 3367   0.141   2.434  59.272  0.0028 -0.7988 -0.1221
  199C4H9N  OH1 3368   0.338   2.471  58.885 -0.9737  0.2020  0.1456
  199C4H9N  HO1 3369   0.361   2.418  58.808  0.6357  0.3871  0.4845
  199C4H9N   O2 3370   0.344   2.423  59.319 -0.4171 -0.1156  0.0958
  199C4H9N  N41 3371   0.432   2.585  59.113 -0.5329  0.0408  0.0209
  199C4H9N   H1 3372   0.504   2.511  59.107  0.2827  0.9484 -2.2026
  199C4H9N   H2 3373   0.450   2.661  59.181 -1.8538 -0.7912  1.3331
  199C4H9N   H3 3374   0.453   2.626  59.020 -0.4611 -1.2341 -0.5411
  199C4H9N  CT1 3375   0.299   2.505  59.106  0.5965  0.4459  0.0869
  199C4H9N  HC1 3376   0.219   2.571  59.074  1.6016  0.7535 -1.9105
  199C4H9N   C1 3377   0.256   2.451  59.244  0.1611  0.3823 -0.2105
  199C4H9N  CT2 3378   0.307   2.391  58.994  0.1598  0.1052 -0.3016
  199C4H9N  HC2 3379   0.382   2.316  59.019  0.9893  0.4356 -1.7792
  199C4H9N  CT3 3380   0.180   2.321  58.964 -0.6508  0.0224 -0.3733
  199C4H9N  HC3 3381   0.144   2.284  59.060  1.0111  2.3090  1.1710
  199C4H9N  HC4 3382   0.206   2.243  58.892  0.6640  0.2655 -0.1784
  199C4H9N  HC5 3383   0.114   2.393  58.916 -0.3376 -0.4200 -1.4772
  200C4H9N   O1 3384   0.530   3.084  59.968  0.0205  0.2381  0.2427
  200C4H9N  OH1 3385   0.322   3.094  59.563  0.0689  0.4846  0.1844
  200C4H9N  HO1 3386   0.319   3.161  59.494 -1.1311 -0.2121 -0.4730
  200C4H9N   O2 3387   0.336   3.157  59.992 -0.6921 -0.3281  1.0605
  200C4H9N  N41 3388   0.253   2.958  59.810 -0.5177  0.5878  0.4675
  200C4H9N   H1 3389   0.162   3.003  59.831 -1.0126 -1.1432  2.1831
  200C4H9N   H2 3390   0.275   2.881  59.875  1.8843  1.8236  1.1908
  200C4H9N   H3 3391   0.227   2.917  59.719 -0.6179  1.1952  0.2251
  200C4H9N  CT1 3392   0.382   3.040  59.794 -0.1686 -0.2524  1.0781
  200C4H9N  HC1 3393   0.462   2.973  59.762 -0.0029 -0.6189  2.2621
  200C4H9N   C1 3394   0.424   3.114  59.917  0.5949  0.5451  0.2370
  200C4H9N  CT2 3395   0.361   3.149  59.688  0.4645 -0.2440 -0.2106
  200C4H9N  HC2 3396   0.284   3.222  59.714  1.4165  1.2281 -1.4734
  200C4H9N  CT3 3397   0.487   3.229  59.652 -0.6782 -0.2264  0.2512
  200C4H9N  HC3 3398   0.557   3.171  59.592 -0.4952 -0.0136  0.2638
  200C4H9N  HC4 3399   0.535   3.267  59.742 -0.3418 -0.7869  0.3157
  200C4H9N  HC5 3400   0.441   3.311  59.597 -1.7418 -2.6757 -2.6555
  201C4H9N   O1 3401   0.308   2.837  60.619 -0.0451  0.0609 -0.2728
  201C4H9N  OH1 3402   0.013   2.854  60.922  0.2464 -0.4998  0.2155
  201C4H9N  HO1 3403   0.043   2.808  61.001 -0.3966 -0.7423  0.3261
  201C4H9N   O2 3404   0.111   2.785  60.535 -0.5697  0.2722 -0.3885
  201C4H9N  N41 3405  20.548   2.995  60.676  0.0536  0.1839 -0.3444
  201C4H9N   H1 3406  20.482   2.922  60.646  0.8286  0.4177 -2.7030
  201C4H9N   H2 3407   0.007   3.066  60.603 -2.7583  0.5324 -0.7592
  201C4H9N   H3 3408  20.496   3.030  60.758 -0.0225  1.2178 -0.8257
  201C4H9N  CT1 3409   0.112   2.920  60.720 -0.1478  0.2833  0.7110
  201C4H9N  HC1 3410   0.184   2.991  60.762  1.3415  0.0646 -1.3928
  201C4H9N   C1 3411   0.181   2.849  60.613 -1.2421 -0.3373 -0.4380
  201C4H9N  CT2 3412   0.087   2.803  60.817 -0.9961 -0.0273 -0.1749
  201C4H9N  HC2 3413   0.029   2.722  60.774 -0.8915  0.0309 -0.4225
  201C4H9N  CT3 3414   0.204   2.735  60.885  0.3245 -0.4808  1.3282
  201C4H9N  HC3 3415   0.265   2.804  60.943 -0.9798  0.1967  1.9156
  201C4H9N  HC4 3416   0.265   2.674  60.818 -0.4805 -0.2269  0.3478
  201C4H9N  HC5 3417   0.150   2.661  60.945  0.9150 -2.2963 -0.3007
  202C4H9N   O1 3418  20.436   2.770  61.329  0.4506  0.7847  0.1593
  202C4H9N  OH1 3419   0.141   2.727  61.668 -0.1448  0.1368 -0.0162
  202C4H9N  HO1 3420   0.119   2.777  61.747  1.5438 -0.3439  0.7637
  202C4H9N   O2 3421   0.067   2.781  61.232  0.1710 -0.5311 -0.0674
  202C4H9N  N41 3422   0.173   2.601  61.426 -0.0440 -0.2849 -0.1401
  202C4H9N   H1 3423   0.247   2.648  61.372  1.8371 -3.3225 -0.3343
  202C4H9N   H2 3424   0.151   2.520  61.365  0.4096 -0.1868 -0.4411
  202C4H9N   H3 3425   0.203   2.570  61.520 -0.1169 -2.8336 -0.9202
  202C4H9N  CT1 3426   0.057   2.689  61.451  0.3247 -0.0051 -0.0824
  202C4H9N  HC1 3427  20.549   2.619  61.500  0.7073  1.3227  2.4018
  202C4H9N   C1 3428  20.554   2.735  61.321 -0.0513  0.4486 -0.5038
  202C4H9N  CT2 3429   0.085   2.793  61.555  0.1056  0.3153  0.1750
  202C4H9N  HC2 3430   0.156   2.865  61.513 -0.5665  0.8499 -0.0559
  202C4H9N  CT3 3431  20.525   2.873  61.603  0.8051 -0.6024  0.1425
  202C4H9N  HC3 3432  20.549   2.962  61.661 -2.0491  0.8130 -0.7434
  202C4H9N  HC4 3433  20.453   2.807  61.653 -0.6885  1.1588  0.3771
  202C4H9N  HC5 3434  20.476   2.914  61.515  2.2046 -0.7771 -0.7149
  203C4H9N   O1 3435   0.111   2.455  60.635  0.0836  0.0654  0.1911
  203C4H9N  OH1 3436   0.345   2.468  60.272  0.0991  0.0817 -0.5747
  203C4H9N  HO1 3437   0.325   2.413  60.196  1.9465 -0.3780 -0.7513
  203C4H9N   O2 3438   0.311   2.417  60.711 -0.0617  0.5599  0.0534
  203C4H9N  N41 3439   0.419   2.574  60.500  0.4280  0.2416  0.4325
  203C4H9N   H1 3440   0.497   2.512  60.527  0.7942 -0.7313 -2.6147
  203C4H9N   H2 3441   0.417   2.657  60.561 -0.5748  0.9480 -0.5707
  203C4H9N   H3 3442   0.436   2.597  60.401 -1.8260  1.9252  0.4119
  203C4H9N  CT1 3443   0.285   2.508  60.493 -1.1464  0.0843  0.3442
  203C4H9N  HC1 3444   0.217   2.582  60.451  0.3999  1.5596  0.3654
  203C4H9N   C1 3445   0.237   2.454  60.621 -0.1074 -0.1376 -0.0889
  203C4H9N  CT2 3446   0.299   2.399  60.387  0.4614 -0.1051  0.7794
  203C4H9N  HC2 3447   0.371   2.323  60.417  0.1357 -0.4532  0.6743
  203C4H9N  CT3 3448   0.166   2.335  60.342  0.0964  0.2661  0.2364
  203C4H9N  HC3 3449   0.109   2.298  60.428 -1.7489  1.1469 -0.5991
  203C4H9N  HC4 3450   0.190   2.250  60.278 -0.3431  2.5111 -2.9958
  203C4H9N  HC5 3451   0.101   2.409  60.296 -0.0542 -0.2901 -0.4533
  204C4H9N   O1 3452   0.543   3.198  61.291 -0.2981 -0.0812 -0.4288
  204C4H9N  OH1 3453   0.316   3.091  60.956  0.9278 -0.7129 -0.1691
  204C4H9N  HO1 3454   0.299   3.155  60.886 -0.6030 -0.7306  0.1766
  204C4H9N   O2 3455   0.377   3.141  61.402  0.1474  0.4286  0.3698
  204C4H9N  N41 3456   0.266   2.981  61.204 -0.4236 -0.6416  0.0370
  204C4H9N   H1 3457   0.204   3.048  61.254  0.8573 -0.7682  1.8383
  204C4H9N   H2 3458   0.274   2.901  61.269  4.1253 -0.4997 -0.1828
  204C4H9N   H3 3459   0.224   2.940  61.120 -0.8250 -0.1544 -0.0058
  204C4H9N  CT1 3460   0.395   3.059  61.177 -0.7336  0.1538  0.1412
  204C4H9N  HC1 3461   0.471   2.992  61.137 -2.7534 -2.1255  0.0146
  204C4H9N   C1 3462   0.446   3.133  61.296 -0.1051 -0.8039 -0.5809
  204C4H9N  CT2 3463   0.366   3.155  61.060 -0.1558  0.1217  0.2428
  204C4H9N  HC2 3464   0.296   3.232  61.092  0.7148  0.4140  1.4594
  204C4H9N  CT3 3465   0.489   3.229  61.005  0.2646  1.0665 -0.6532
  204C4H9N  HC3 3466   0.577   3.167  60.985 -0.3055  0.1867 -0.4545
  204C4H9N  HC4 3467   0.526   3.306  61.072 -1.1951 -1.6523  3.4983
  204C4H9N  HC5 3468   0.465   3.285  60.915  0.5610 -0.4156 -1.6707
  205C4H9N   O1 3469   0.272   2.811  61.957  0.3252 -0.0293 -1.1830
  205C4H9N  OH1 3470   0.052   2.883  62.340  0.3374  0.4722  0.0082
  205C4H9N  HO1 3471   0.042   2.819  62.410 -0.2896  0.1973 -0.3321
  205C4H9N   O2 3472   0.063   2.802  61.922 -0.1044  0.3858  0.0515
  205C4H9N  N41 3473   0.005   2.997  62.104  0.7054  0.4040  0.3522
  205C4H9N   H1 3474  20.484   2.941  62.071 -0.7673  1.7803  1.5196
  205C4H9N   H2 3475   0.022   3.070  62.033  2.0698 -0.3198 -0.0702
  205C4H9N   H3 3476  20.538   3.049  62.190 -0.0921  2.6448 -1.1973
  205C4H9N  CT1 3477   0.121   2.910  62.117  1.4141  0.0170 -0.4042
  205C4H9N  HC1 3478   0.208   2.970  62.145  1.8096 -1.1765  1.0138
  205C4H9N   C1 3479   0.154   2.842  61.989 -1.1079  0.7827 -0.1779
  205C4H9N  CT2 3480   0.094   2.807  62.236 -0.3921  0.4571  0.3295
  205C4H9N  HC2 3481   0.013   2.739  62.209  0.6738 -0.3293 -0.9657
  205C4H9N  CT3 3482   0.207   2.725  62.289  0.7995  0.0016 -0.1876
  205C4H9N  HC3 3483   0.241   2.657  62.211  1.5759 -0.7810  0.8179
  205C4H9N  HC4 3484   0.191   2.676  62.385  0.3818  1.5150  0.5184
  205C4H9N  HC5 3485   0.297   2.785  62.299  0.9231 -0.1569 -0.3509
  206C4H9N   O1 3486  20.437   2.774  62.652 -0.3133 -0.0327 -0.0055
  206C4H9N  OH1 3487   0.091   2.712  63.023  0.1211  0.8927 -0.1597
  206C4H9N  HO1 3488   0.069   2.775  63.093 -0.3101  1.0584 -0.4443
  206C4H9N   O2 3489   0.074   2.756  62.577 -0.1972 -0.4719 -0.0460
  206C4H9N  N41 3490   0.153   2.588  62.786  1.0247 -0.2829  0.2947
  206C4H9N   H1 3491   0.238   2.634  62.748  0.4231  0.6788  0.0914
  206C4H9N   H2 3492   0.125   2.505  62.731 -2.0196 -0.0334  1.4020
  206C4H9N   H3 3493   0.176   2.557  62.881  0.9438 -2.4804 -0.3778
  206C4H9N  CT1 3494   0.034   2.682  62.799 -0.0031 -0.6605  0.2944
  206C4H9N  HC1 3495  20.512   2.613  62.821 -0.0297 -1.0671 -0.9982
  206C4H9N   C1 3496  20.556   2.756  62.672 -0.1697 -0.3793  0.2455
  206C4H9N  CT2 3497   0.057   2.786  62.909 -0.6134 -0.5090  0.0723
  206C4H9N  HC2 3498   0.133   2.860  62.884  1.9447 -3.3400 -0.8866
  206C4H9N  CT3 3499  20.493   2.857  62.950  0.6779  0.2432  0.2299
  206C4H9N  HC3 3500  20.510   2.906  63.046 -0.1089 -0.7790  0.9088
  206C4H9N  HC4 3501  20.414   2.783  62.965  1.0699 -0.6062 -1.7008
  206C4H9N  HC5 3502  20.467   2.918  62.863  1.5934  0.8980  0.4177
  207C4H9N   O1 3503   0.100   2.386  61.961 -0.5668 -0.4528  0.6682
  207C4H9N  OH1 3504   0.368   2.490  61.640 -0.2872  0.6369  0.6673
  207C4H9N  HO1 3505   0.366   2.444  61.555  3.2764  0.5903  0.5309
  207C4H9N   O2 3506   0.279   2.421  62.082 -0.6604 -0.1493  0.4028
  207C4H9N  N41 3507   0.404   2.571  61.894 -0.4670  0.2786  0.2742
  207C4H9N   H1 3508   0.480   2.512  61.931  0.3698 -0.4703 -2.4841
  207C4H9N   H2 3509   0.396   2.636  61.974 -1.5958  0.8588 -0.2981
  207C4H9N   H3 3510   0.445   2.619  61.813 -0.6466 -0.1955 -0.1010
  207C4H9N  CT1 3511   0.275   2.494  61.857  0.2709  0.7240  0.4172
  207C4H9N  HC1 3512   0.205   2.570  61.820 -0.0078  0.1873 -0.1695
  207C4H9N   C1 3513   0.221   2.414  61.970 -0.3825 -0.5931 -0.9501
  207C4H9N  CT2 3514   0.316   2.408  61.738  0.5146  0.0052  0.2992
  207C4H9N  HC2 3515   0.399   2.340  61.756 -0.3388 -1.5020 -1.3247
  207C4H9N  CT3 3516   0.202   2.335  61.675  0.5069  0.6463 -0.2804
  207C4H9N  HC3 3517   0.119   2.403  61.656 -0.8947 -0.3920  1.9526
  207C4H9N  HC4 3518   0.174   2.251  61.738 -0.5046  0.8908 -0.3973
  207C4H9N  HC5 3519   0.232   2.297  61.577  1.1737  1.5056 -0.4151
  208C4H9N   O1 3520   0.551   3.170  62.670 -0.4237  0.4828  0.7180
  208C4H9N  OH1 3521   0.302   3.092  62.316  0.2490  0.1516  0.2520
  208C4H9N  HO1 3522   0.316   3.145  62.237  1.4259  2.3341  1.8477
  208C4H9N   O2 3523   0.357   3.160  62.768 -0.0740  0.5955  0.3399
  208C4H9N  N41 3524   0.251   2.993  62.569  0.1554  0.5987  0.2651
  208C4H9N   H1 3525   0.171   3.055  62.592  1.5843  2.1534  1.1399
  208C4H9N   H2 3526   0.257   2.914  62.634 -4.3774 -0.5935 -0.5437
  208C4H9N   H3 3527   0.231   2.948  62.478 -0.0395  0.1299  0.5402
  208C4H9N  CT1 3528   0.376   3.073  62.543  0.7902 -0.5279 -0.3331
  208C4H9N  HC1 3529   0.450   2.998  62.513  0.8058  0.2180 -2.2656
  208C4H9N   C1 3530   0.430   3.143  62.668 -0.0530 -0.5898 -0.7314
  208C4H9N  CT2 3531   0.351   3.166  62.423 -0.8665 -0.1251 -0.0870
  208C4H9N  HC2 3532   0.295   3.258  62.441 -1.2287 -0.4287  0.3335
  208C4H9N  CT3 3533   0.486   3.223  62.376 -0.1063 -0.1874  0.2587
  208C4H9N  HC3 3534   0.476   3.277  62.282  1.8738 -2.3578 -1.2306
  208C4H9N  HC4 3535   0.550   3.138  62.354  1.4124  0.9264  0.2302
  208C4H9N  HC5 3536   0.532   3.287  62.452  1.1550 -0.2972 -0.3955
  209C4H9N   O1 3537   0.282   2.841  63.353  0.2563  0.4808  0.0697
  209C4H9N  OH1 3538   0.045   2.913  63.694 -0.3392 -0.0392 -0.0850
  209C4H9N  HO1 3539   0.048   2.842  63.759 -0.4783 -2.1221 -2.3047
  209C4H9N   O2 3540   0.080   2.805  63.284  0.0325 -0.3182 -0.6972
  209C4H9N  N41 3541  20.537   3.006  63.454  0.6501  0.0292  0.1778
  209C4H9N   H1 3542  20.465   2.938  63.425 -0.6708  2.1106 -1.5295
  209C4H9N   H2 3543  20.547   3.076  63.380  1.8191  0.0887  0.3939
  209C4H9N   H3 3544  20.509   3.061  63.537  0.5633 -0.5227  0.5205
  209C4H9N  CT1 3545   0.111   2.933  63.480 -1.1145  1.0641 -0.1492
  209C4H9N  HC1 3546   0.199   2.994  63.502 -0.5430  0.4620 -0.7237
  209C4H9N   C1 3547   0.157   2.849  63.366 -0.2718  0.5372 -0.2112
  209C4H9N  CT2 3548   0.081   2.841  63.582 -0.1588  0.6642 -0.3554
  209C4H9N  HC2 3549  20.552   2.784  63.553  1.8460 -1.8650 -1.7802
  209C4H9N  CT3 3550   0.185   2.743  63.638 -0.5043 -0.4089 -0.0559
  209C4H9N  HC3 3551   0.133   2.679  63.710 -0.2610 -1.4234 -0.7705
  209C4H9N  HC4 3552   0.267   2.807  63.670 -1.9290  1.5106 -0.1764
  209C4H9N  HC5 3553   0.225   2.694  63.549  2.2532 -0.7063  1.2886
  210C4H9N   O1 3554  20.400   2.769  64.038 -0.1678  0.1865 -0.3613
  210C4H9N  OH1 3555   0.091   2.728  64.378 -0.3874 -0.5905  0.6867
  210C4H9N  HO1 3556   0.109   2.787  64.452 -2.8349  0.3553  0.5652
  210C4H9N   O2 3557   0.036   2.769  63.946  0.1069  0.1052 -0.5500
  210C4H9N  N41 3558   0.146   2.612  64.141  0.4113 -0.7339 -0.6520
  210C4H9N   H1 3559   0.218   2.676  64.105  0.1266  0.0851  0.2162
  210C4H9N   H2 3560   0.140   2.532  64.076  2.3233  0.1392 -1.9118
  210C4H9N   H3 3561   0.177   2.564  64.227  1.9037 -2.1843 -1.9554
  210C4H9N  CT1 3562   0.016   2.683  64.159 -0.0862  0.6675 -0.1289
  210C4H9N  HC1 3563  20.511   2.600  64.188 -2.3507  2.9166  1.4895
  210C4H9N   C1 3564  20.520   2.752  64.043 -0.1805 -0.4393 -0.4139
  210C4H9N  CT2 3565   0.038   2.791  64.264  0.5913  1.1115 -0.3578
  210C4H9N  HC2 3566   0.107   2.859  64.214  2.7167  0.1684  1.2063
  210C4H9N  CT3 3567  20.469   2.862  64.313 -0.0436  0.7518 -0.6502
  210C4H9N  HC3 3568  20.420   2.918  64.233  1.9731  1.4109 -1.4630
  210C4H9N  HC4 3569  20.490   2.938  64.388 -0.3365 -0.9722  1.2168
  210C4H9N  HC5 3570  20.410   2.778  64.348  0.2420  0.1534 -1.5611
  211C4H9N   O1 3571   0.122   2.422  63.325 -0.1584 -0.4177 -0.5649
  211C4H9N  OH1 3572   0.342   2.512  62.988 -0.0770  0.3722 -0.0342
  211C4H9N  HO1 3573   0.356   2.449  62.917 -0.8185 -0.6698  0.7224
  211C4H9N   O2 3574   0.313   2.439  63.428 -0.1178  0.4081 -0.4861
  211C4H9N  N41 3575   0.406   2.607  63.240  0.6077  0.3579  0.5747
  211C4H9N   H1 3576   0.493   2.560  63.268 -0.6418 -2.6618 -0.3202
  211C4H9N   H2 3577   0.369   2.664  63.317 -0.0104 -1.1029  1.3863
  211C4H9N   H3 3578   0.424   2.662  63.155  0.1047  1.3003  1.0721
  211C4H9N  CT1 3579   0.290   2.518  63.209  0.2875 -0.0978 -0.0688
  211C4H9N  HC1 3580   0.208   2.580  63.173  0.4588  1.1568  1.6447
  211C4H9N   C1 3581   0.246   2.432  63.325  0.4417 -0.3941 -0.3125
  211C4H9N  CT2 3582   0.321   2.427  63.098 -0.1114 -0.1378  0.7161
  211C4H9N  HC2 3583   0.416   2.375  63.115 -0.1579  0.4013  2.6674
  211C4H9N  CT3 3584   0.211   2.337  63.044  0.2307 -0.7803 -0.1682
  211C4H9N  HC3 3585   0.241   2.301  62.946  3.3108 -0.3236  0.5504
  211C4H9N  HC4 3586   0.123   2.400  63.035 -1.1071 -2.5455  0.3253
  211C4H9N  HC5 3587   0.188   2.253  63.109 -2.5211  1.0041  1.2710
  212C4H9N   O1 3588   0.524   3.137  64.084  0.5241  0.0686  0.3078
  212C4H9N  OH1 3589   0.300   3.112  63.704  0.1116  0.2124 -0.0444
  212C4H9N  HO1 3590   0.303   3.174  63.631 -0.2066 -0.5582 -0.7179
  212C4H9N   O2 3591   0.316   3.154  64.124  0.0821 -0.2727 -0.1045
  212C4H9N  N41 3592   0.246   2.966  63.931  0.0809 -1.2188  0.5583
  212C4H9N   H1 3593   0.169   3.021  63.971  0.2909 -1.7936  1.7562
  212C4H9N   H2 3594   0.261   2.885  63.992 -0.4885 -1.9109 -0.2090
  212C4H9N   H3 3595   0.225   2.926  63.838 -1.9638  1.0839 -0.0236
  212C4H9N  CT1 3596   0.367   3.053  63.924 -0.7756  0.5471 -0.2481
  212C4H9N  HC1 3597   0.448   2.990  63.888 -2.2867 -1.2890 -0.5626
  212C4H9N   C1 3598   0.407   3.115  64.051 -0.1530  0.4075 -0.0751
  212C4H9N  CT2 3599   0.343   3.166  63.825 -0.5143  1.0126  0.7495
  212C4H9N  HC2 3600   0.267   3.236  63.856 -2.0985 -0.2457 -0.1994
  212C4H9N  CT3 3601   0.465   3.241  63.788  0.0026  0.0732  0.6906
  212C4H9N  HC3 3602   0.510   3.299  63.869 -0.5126  3.4365 -1.3433
  212C4H9N  HC4 3603   0.436   3.307  63.707 -2.8545 -2.9368 -0.8496
  212C4H9N  HC5 3604   0.530   3.169  63.739  0.9862  0.5801  1.2452
  213C4H9N   O1 3605   0.308   2.868  64.700  0.1090 -0.0491  0.1960
  213C4H9N  OH1 3606   0.053   2.854  65.069 -0.0293 -0.2187 -0.4491
  213C4H9N  HO1 3607   0.054   2.783  65.134 -1.6398  0.0135 -0.1324
  213C4H9N   O2 3608   0.106   2.816  64.642  0.2397 -0.1127  0.5033
  213C4H9N  N41 3609   0.009   3.003  64.828  0.2636  0.2713  0.1105
  213C4H9N   H1 3610  20.509   2.937  64.775  1.2018 -0.5935  0.1142
  213C4H9N   H2 3611   0.045   3.073  64.762  1.4019 -2.1670 -1.9301
  213C4H9N   H3 3612  20.525   3.049  64.909  0.2919  1.8726 -0.7491
  213C4H9N  CT1 3613   0.129   2.914  64.852  0.3224  0.3321  0.6349
  213C4H9N  HC1 3614   0.207   2.972  64.903 -0.1164  0.7961  0.7862
  213C4H9N   C1 3615   0.185   2.854  64.725 -0.8068 -0.5219  0.0878
  213C4H9N  CT2 3616   0.089   2.798  64.937  0.3879  0.2789  0.7333
  213C4H9N  HC2 3617  20.559   2.752  64.894  0.4588 -0.9071  1.8393
  213C4H9N  CT3 3618   0.206   2.704  64.978  0.7755 -0.1995 -0.7540
  213C4H9N  HC3 3619   0.269   2.750  65.054 -1.0945 -1.4915  1.6503
  213C4H9N  HC4 3620   0.269   2.676  64.894 -0.4342  0.8697 -2.0464
  213C4H9N  HC5 3621   0.169   2.620  65.037 -1.3660 -0.0536 -1.8380
  214C4H9N   O1 3622  20.415   2.790  65.425  0.4144 -0.2639  0.1724
  214C4H9N  OH1 3623   0.089   2.707  65.758 -0.5594  0.0377  0.5676
  214C4H9N  HO1 3624   0.097   2.766  65.833  1.6033 -1.8913  1.9147
  214C4H9N   O2 3625   0.045   2.763  65.329 -0.0475 -0.0254 -0.3068
  214C4H9N  N41 3626   0.152   2.605  65.521 -0.3222 -0.1398  0.1595
  214C4H9N   H1 3627   0.233   2.654  65.482 -0.0212 -0.2529  0.6408
  214C4H9N   H2 3628   0.137   2.529  65.453 -0.5805  0.1932 -0.1588
  214C4H9N   H3 3629   0.179   2.575  65.616  0.3287  2.7194  0.9320
  214C4H9N  CT1 3630   0.029   2.687  65.544 -0.7127  0.5322 -0.5630
  214C4H9N  HC1 3631  20.521   2.609  65.578 -0.5983  0.8188  0.3271
  214C4H9N   C1 3632  20.533   2.748  65.427  0.5123 -0.5794  0.4717
  214C4H9N  CT2 3633   0.042   2.787  65.658 -0.4575 -0.0646  0.2988
  214C4H9N  HC2 3634   0.117   2.865  65.652 -1.9035  1.2985 -0.4574
  214C4H9N  CT3 3635  20.478   2.837  65.715  0.2975  0.1450  0.4889
  214C4H9N  HC3 3636  20.476   2.894  65.808  2.3653 -0.7376  1.1087
  214C4H9N  HC4 3637  20.402   2.760  65.725 -0.1626 -0.1249 -3.9960
  214C4H9N  HC5 3638  20.443   2.908  65.640 -0.1947  0.5680  1.1183
  215C4H9N   O1 3639   0.116   2.502  64.743 -0.1955  0.1091 -0.2309
  215C4H9N  OH1 3640   0.344   2.483  64.374  0.6159 -0.1735  0.5952
  215C4H9N  HO1 3641   0.355   2.412  64.310  1.0019  0.8185 -0.4509
  215C4H9N   O2 3642   0.309   2.437  64.800  0.7372 -0.1612 -0.2136
  215C4H9N  N41 3643   0.416   2.608  64.602  0.5460  0.1915 -0.2659
  215C4H9N   H1 3644   0.490   2.549  64.644 -2.4116 -2.9849  0.7787
  215C4H9N   H2 3645   0.396   2.692  64.658  0.0674 -1.5407  2.2573
  215C4H9N   H3 3646   0.452   2.645  64.513  0.7457  0.0501 -0.2404
  215C4H9N  CT1 3647   0.290   2.543  64.587  0.1073  0.8807 -0.7594
  215C4H9N  HC1 3648   0.225   2.623  64.550 -1.8867  0.5017  1.7643
  215C4H9N   C1 3649   0.236   2.496  64.724  0.8321 -0.6776  0.0091
  215C4H9N  CT2 3650   0.303   2.422  64.487 -0.0570 -0.2693 -0.2336
  215C4H9N  HC2 3651   0.388   2.363  64.520 -2.3465 -2.3483  2.2448
  215C4H9N  CT3 3652   0.187   2.332  64.449  0.2262  0.1749 -0.5083
  215C4H9N  HC3 3653   0.224   2.259  64.377  2.3520  0.0525  0.6670
  215C4H9N  HC4 3654   0.108   2.395  64.410 -0.6354 -0.2276  0.5511
  215C4H9N  HC5 3655   0.155   2.277  64.537 -3.0068  1.8395 -0.5567
  216C4H9N   O1 3656   0.552   3.100  65.427 -0.3007 -0.3389  0.4456
  216C4H9N  OH1 3657   0.311   3.106  65.062 -0.3334 -0.5788 -0.2982
  216C4H9N  HO1 3658   0.295   3.172  64.994  1.1259 -0.2219 -0.3086
  216C4H9N   O2 3659   0.362   3.180  65.481  0.0069 -0.2609  0.5705
  216C4H9N  N41 3660   0.231   2.990  65.291  0.9865 -0.5545  0.1728
  216C4H9N   H1 3661   0.163   3.053  65.337  2.4478  0.4822  0.9924
  216C4H9N   H2 3662   0.237   2.907  65.353  1.6063 -1.4300 -1.0505
  216C4H9N   H3 3663   0.193   2.943  65.208  0.1783 -1.7440  1.1871
  216C4H9N  CT1 3664   0.368   3.054  65.277 -0.4208  0.4516 -0.1911
  216C4H9N  HC1 3665   0.437   2.977  65.243 -0.4014  1.1775 -1.8030
  216C4H9N   C1 3666   0.430   3.115  65.405  0.3148 -0.1863  0.1140
  216C4H9N  CT2 3667   0.362   3.167  65.177 -1.0762  0.0588  0.1257
  216C4H9N  HC2 3668   0.296   3.249  65.206 -0.3675  0.6527  0.0615
  216C4H9N  CT3 3669   0.492   3.223  65.127 -0.0719  0.3555  0.2106
  216C4H9N  HC3 3670   0.475   3.292  65.044  1.1111 -1.0524 -1.2387
  216C4H9N  HC4 3671   0.557   3.142  65.094 -0.1362  0.4045 -0.0394
  216C4H9N  HC5 3672   0.532   3.284  65.208 -0.3180 -0.5515  1.0306
  217C4H9N   O1 3673   0.308   2.839  66.089  0.2728  0.1594  0.3533
  217C4H9N  OH1 3674   0.060   2.882  66.422 -0.4658 -0.2334  0.2208
  217C4H9N  HO1 3675   0.052   2.814  66.490 -1.9344  0.9747  1.3048
  217C4H9N   O2 3676   0.109   2.821  66.004  0.0369  0.1627 -0.7502
  217C4H9N  N41 3677   0.001   3.005  66.200  0.5049  0.6680  0.0364
  217C4H9N   H1 3678  20.480   2.950  66.166  0.7022  1.5609 -1.9224
  217C4H9N   H2 3679   0.012   3.081  66.131 -1.9450 -1.0132 -2.3047
  217C4H9N   H3 3680  20.544   3.044  66.294 -0.5694 -2.9829  1.4443
  217C4H9N  CT1 3681   0.128   2.917  66.215 -0.3610 -0.1308  0.2063
  217C4H9N  HC1 3682   0.207   2.985  66.249  0.7944 -1.5265  0.3290
  217C4H9N   C1 3683   0.185   2.849  66.094 -0.2262  0.2000  0.3703
  217C4H9N  CT2 3684   0.107   2.814  66.316 -0.0296  0.2322 -0.8375
  217C4H9N  HC2 3685   0.025   2.752  66.280  0.7988 -2.2816  1.3983
  217C4H9N  CT3 3686   0.210   2.721  66.373  0.0764 -0.0664  0.9330
  217C4H9N  HC3 3687   0.265   2.771  66.452 -1.5920  0.4396  1.8146
  217C4H9N  HC4 3688   0.280   2.691  66.296 -1.1912  1.3516 -0.8089
  217C4H9N  HC5 3689   0.162   2.630  66.408 -1.2411  0.1181 -0.3086
  218C4H9N   O1 3690  20.398   2.783  66.787  0.1700 -0.3479 -0.1145
  218C4H9N  OH1 3691   0.124   2.759  67.122  0.4206  0.3293 -0.5786
  218C4H9N  HO1 3692   0.107   2.822  67.193 -1.3228 -0.4034 -0.3377
  218C4H9N   O2 3693   0.018   2.770  66.679 -0.4222  0.4265 -0.1994
  218C4H9N  N41 3694   0.167   2.638  66.871 -0.4575 -0.2807  0.0785
  218C4H9N   H1 3695   0.233   2.708  66.836  0.6521 -0.3425  1.9665
  218C4H9N   H2 3696   0.161   2.568  66.795  0.0923 -0.8851  0.5752
  218C4H9N   H3 3697   0.214   2.596  66.953  0.6897 -0.4434 -0.6592
  218C4H9N  CT1 3698   0.029   2.701  66.910  0.3643 -0.5812  0.3817
  218C4H9N  HC1 3699  20.527   2.617  66.944  1.7286 -2.2154 -1.0157
  218C4H9N   C1 3700  20.520   2.765  66.790  0.5424 -0.0724  0.3844
  218C4H9N  CT2 3701   0.046   2.811  67.016 -0.4076  0.1739 -0.1347
  218C4H9N  HC2 3702   0.104   2.894  66.974 -1.2928  0.8946  0.0498
  218C4H9N  CT3 3703  20.478   2.857  67.080  0.7043  0.4753 -0.1483
  218C4H9N  HC3 3704  20.408   2.897  67.006 -1.4078 -2.2170  0.2989
  218C4H9N  HC4 3705  20.491   2.932  67.157 -0.6197  2.4931 -1.8332
  218C4H9N  HC5 3706  20.430   2.770  67.126 -1.4701  1.7635  0.0804
  219C4H9N   O1 3707   0.125   2.474  66.097  0.0044  0.3140  0.1184
  219C4H9N  OH1 3708   0.357   2.477  65.749  0.7180  0.6453  0.6564
  219C4H9N  HO1 3709   0.365   2.404  65.687  1.2857  1.1534  0.1318
  219C4H9N   O2 3710   0.314   2.451  66.190 -0.3017 -0.0992 -0.2235
  219C4H9N  N41 3711   0.438   2.589  65.984  0.0178 -0.1339  0.1498
  219C4H9N   H1 3712   0.501   2.512  66.012 -1.1374 -0.9704  0.5013
  219C4H9N   H2 3713   0.454   2.662  66.055  0.6555  0.6481 -0.7976
  219C4H9N   H3 3714   0.473   2.623  65.893 -0.5611 -2.2874 -0.9297
  219C4H9N  CT1 3715   0.301   2.536  65.967 -0.7817 -0.3697 -0.2495
  219C4H9N  HC1 3716   0.241   2.620  65.932  0.3736  1.5844  2.2737
  219C4H9N   C1 3717   0.241   2.486  66.097  0.1988  0.3518 -0.2594
  219C4H9N  CT2 3718   0.306   2.419  65.871  0.5779 -0.3060 -1.2244
  219C4H9N  HC2 3719   0.371   2.343  65.913  3.5355  3.2858  1.0138
  219C4H9N  CT3 3720   0.174   2.359  65.830 -0.5265 -0.0726 -0.8847
  219C4H9N  HC3 3721   0.196   2.272  65.767  2.5035 -1.4720  1.9449
  219C4H9N  HC4 3722   0.110   2.418  65.764 -2.0846  1.7226  2.1070
  219C4H9N  HC5 3723   0.110   2.325  65.911  0.3005  1.6252  0.4944
  220C4H9N   O1 3724   0.549   3.124  66.811 -0.1578  0.0994 -0.7839
  220C4H9N  OH1 3725   0.343   3.101  66.431  0.0769 -0.0988  0.2007
  220C4H9N  HO1 3726   0.333   3.166  66.361 -2.2396 -0.7418 -0.1115
  220C4H9N   O2 3727   0.350   3.120  66.880 -0.0994 -0.5429  0.0169
  220C4H9N  N41 3728   0.234   2.999  66.660 -0.3647  0.0083  0.0362
  220C4H9N   H1 3729   0.175   3.079  66.687 -1.2791  0.2989 -2.6679
  220C4H9N   H2 3730   0.222   2.916  66.720 -1.6879  0.4977  0.4775
  220C4H9N   H3 3731   0.210   2.968  66.565  2.4558 -3.7380  0.4199
  220C4H9N  CT1 3732   0.378   3.051  66.653 -0.4054 -0.5944 -0.3988
  220C4H9N  HC1 3733   0.436   2.966  66.619  1.0918  0.7498 -1.2390
  220C4H9N   C1 3734   0.431   3.092  66.791  0.3956 -0.0176  0.8548
  220C4H9N  CT2 3735   0.383   3.166  66.547  1.0686  0.4228  0.5552
  220C4H9N  HC2 3736   0.318   3.248  66.578 -0.0622 -0.6742  1.1536
  220C4H9N  CT3 3737   0.527   3.207  66.529 -0.9907  0.0274  0.5728
  220C4H9N  HC3 3738   0.532   3.276  66.446  2.0250  0.2712  0.9240
  220C4H9N  HC4 3739   0.594   3.121  66.524  0.1587  0.7816  2.4067
  220C4H9N  HC5 3740   0.557   3.276  66.607  1.6813 -0.3371 -0.1012
  221C4H9N   O1 3741   0.301   2.854  67.456 -0.7498  0.4117 -0.2757
  221C4H9N  OH1 3742   0.068   2.879  67.824  0.3629 -0.2010 -0.1501
  221C4H9N  HO1 3743   0.049   2.812  67.890 -1.3350 -0.1404 -0.5434
  221C4H9N   O2 3744   0.107   2.824  67.386 -0.0696  0.5933  0.2323
  221C4H9N  N41 3745  20.544   2.975  67.587  0.3119  0.0165 -0.4204
  221C4H9N   H1 3746  20.482   2.906  67.541  2.5019 -2.1735 -0.2172
  221C4H9N   H2 3747   0.003   3.055  67.524 -0.8991  0.1602 -0.5919
  221C4H9N   H3 3748  20.498   3.014  67.670 -0.4715 -0.3724 -0.6613
  221C4H9N  CT1 3749   0.124   2.902  67.607 -0.2989  0.2677  0.1116
  221C4H9N  HC1 3750   0.183   2.987  67.642 -1.5950  0.3868  2.0835
  221C4H9N   C1 3751   0.180   2.842  67.483  0.9538 -1.1879  0.0765
  221C4H9N  CT2 3752   0.119   2.804  67.713 -0.0566  0.3157 -0.8806
  221C4H9N  HC2 3753   0.060   2.716  67.689 -1.0926  1.0918 -1.2594
  221C4H9N  CT3 3754   0.250   2.756  67.765 -0.3619 -0.0334  0.0295
  221C4H9N  HC3 3755   0.248   2.731  67.871  1.3435 -0.5055 -0.0602
  221C4H9N  HC4 3756   0.324   2.836  67.756 -0.1266 -0.2866 -0.2990
  221C4H9N  HC5 3757   0.281   2.673  67.703  0.7807  0.5453 -0.1804
  222C4H9N   O1 3758  20.444   2.787  68.186  0.0369  0.2035 -0.3828
  222C4H9N  OH1 3759   0.227   2.789  68.462 -0.3055 -0.1719  0.2768
  222C4H9N  HO1 3760   0.266   2.867  68.501  0.1580 -0.1791 -0.1700
  222C4H9N   O2 3761   0.056   2.789  68.065  0.1062 -0.5101  0.0419
  222C4H9N  N41 3762   0.187   2.617  68.268  0.1363  0.0446 -0.2128
  222C4H9N   H1 3763   0.254   2.642  68.193 -1.6551  1.8280 -1.2592
  222C4H9N   H2 3764   0.141   2.526  68.248 -1.6328  0.7672  0.4924
  222C4H9N   H3 3765   0.235   2.595  68.356 -1.1628 -1.9616  0.0241
  222C4H9N  CT1 3766   0.080   2.713  68.292 -0.2365 -0.1298  0.5175
  222C4H9N  HC1 3767   0.010   2.672  68.365 -0.6675  1.4836  1.0492
  222C4H9N   C1 3768   0.001   2.748  68.167 -0.0692 -0.0117  0.0840
  222C4H9N  CT2 3769   0.153   2.832  68.349  0.4821  0.2976 -0.4548
  222C4H9N  HC2 3770   0.227   2.875  68.282  1.3108 -2.4903 -1.3898
  222C4H9N  CT3 3771   0.064   2.944  68.404 -0.1905  0.0770 -0.5624
  222C4H9N  HC3 3772   0.019   2.910  68.498 -3.3183  0.9762 -1.6828
  222C4H9N  HC4 3773  20.551   2.982  68.332 -2.8692 -1.9370  0.9883
  222C4H9N  HC5 3774   0.135   3.026  68.417  0.1053 -0.7472  3.9428
  223C4H9N   O1 3775   0.125   2.466  67.493  1.1795  0.1732 -0.1911
  223C4H9N  OH1 3776   0.368   2.489  67.124 -0.0071 -0.7514  0.1735
  223C4H9N  HO1 3777   0.363   2.443  67.040 -0.9281  1.8715 -1.2723
  223C4H9N   O2 3778   0.331   2.456  67.547  0.0212 -0.2656 -0.2340
  223C4H9N  N41 3779   0.429   2.611  67.353 -0.2044  0.2379  0.5426
  223C4H9N   H1 3780   0.504   2.552  67.392  2.0279  0.9000 -2.5238
  223C4H9N   H2 3781   0.425   2.689  67.421  1.2339 -0.8028  1.8650
  223C4H9N   H3 3782   0.457   2.635  67.257  1.3764  0.9846  1.1654
  223C4H9N  CT1 3783   0.294   2.540  67.331 -0.5129  0.1892 -0.5043
  223C4H9N  HC1 3784   0.219   2.605  67.287 -1.0666  0.5856  0.9955
  223C4H9N   C1 3785   0.243   2.490  67.468  0.6233 -0.2403 -0.2011
  223C4H9N  CT2 3786   0.313   2.424  67.233  0.2721 -0.2092 -0.0269
  223C4H9N  HC2 3787   0.390   2.353  67.263 -0.8634 -0.7489  1.6647
  223C4H9N  CT3 3788   0.181   2.354  67.207 -0.7627 -0.5436 -0.0442
  223C4H9N  HC3 3789   0.191   2.275  67.132  2.0572 -0.4477  0.1536
  223C4H9N  HC4 3790   0.122   2.432  67.159 -0.3265 -0.6919 -0.8477
  223C4H9N  HC5 3791   0.135   2.313  67.297 -0.9467  0.3328  0.2612
  224C4H9N   O1 3792   0.572   3.166  68.104 -1.2144  0.5242 -0.3645
  224C4H9N  OH1 3793   0.310   3.090  67.793  0.0015  0.0274  0.1785
  224C4H9N  HO1 3794   0.322   3.143  67.714  1.5938 -0.9310 -0.2346
  224C4H9N   O2 3795   0.381   3.141  68.217 -0.1571  0.5233  0.0624
  224C4H9N  N41 3796   0.286   2.987  68.041  0.7072 -0.8222 -0.0906
  224C4H9N   H1 3797   0.208   3.049  68.069  1.3285  0.8237 -1.8140
  224C4H9N   H2 3798   0.312   2.918  68.112 -1.0517 -2.9009 -1.3800
  224C4H9N   H3 3799   0.243   2.941  67.959 -0.3581 -0.0417  0.0198
  224C4H9N  CT1 3800   0.405   3.067  67.999 -0.2989 -0.2392  0.1476
  224C4H9N  HC1 3801   0.476   2.992  67.963 -0.1121 -0.6875  1.4409
  224C4H9N   C1 3802   0.453   3.144  68.115  0.6691 -0.8609  0.1588
  224C4H9N  CT2 3803   0.366   3.168  67.891  0.2124  0.8201  1.1367
  224C4H9N  HC2 3804   0.284   3.237  67.912 -1.1727  0.2229 -2.0142
  224C4H9N  CT3 3805   0.481   3.253  67.837 -0.7318  0.1332  0.0817
  224C4H9N  HC3 3806   0.504   3.340  67.898 -1.5695 -0.6751  1.5664
  224C4H9N  HC4 3807   0.463   3.299  67.740 -0.1525  0.2710  0.0361
  224C4H9N  HC5 3808   0.568   3.188  67.840 -0.3692  0.5439 -1.0899
  225C4H9N   O1 3809   0.297   3.595  49.624  0.1561  0.3189 -0.3238
  225C4H9N  OH1 3810   0.062   3.672  49.985  0.3345  0.3770  0.4210
  225C4H9N  HO1 3811   0.041   3.611  50.056  0.4972  0.4578  0.5396
  225C4H9N   O2 3812   0.100   3.559  49.565  0.2379 -0.0270  0.1036
  225C4H9N  N41 3813   0.013   3.781  49.744 -0.2534 -0.4132 -0.0613
  225C4H9N   H1 3814  20.489   3.728  49.716  0.4731 -1.8348  0.3839
  225C4H9N   H2 3815   0.026   3.859  49.677 -0.4720 -1.4524 -1.3436
  225C4H9N   H3 3816  20.551   3.818  49.838 -0.6606 -1.6510  0.3487
  225C4H9N  CT1 3817   0.135   3.693  49.762  0.0375  0.4058 -0.3036
  225C4H9N  HC1 3818   0.204   3.771  49.792  0.0395  0.2415  0.1208
  225C4H9N   C1 3819   0.180   3.606  49.645  0.4666 -0.2709 -0.3926
  225C4H9N  CT2 3820   0.112   3.599  49.880  0.5042 -0.3272  0.2408
  225C4H9N  HC2 3821   0.040   3.520  49.861 -1.4342  1.2261  1.0104
  225C4H9N  CT3 3822   0.242   3.529  49.917  0.0141  0.4372  0.5366
  225C4H9N  HC3 3823   0.326   3.598  49.920  0.1572  0.2899 -0.0955
  225C4H9N  HC4 3824   0.263   3.452  49.843 -3.2762  0.4845 -0.5649
  225C4H9N  HC5 3825   0.229   3.484  50.015  0.2613 -0.1268  0.3119
  226C4H9N   O1 3826  20.398   3.544  50.291 -0.3999  0.5182 -0.2276
  226C4H9N  OH1 3827   0.086   3.501  50.664 -0.4636  0.3052 -0.1736
  226C4H9N  HO1 3828   0.102   3.574  50.724  0.2998  0.7588 -0.9143
  226C4H9N   O2 3829   0.046   3.546  50.229  0.5158  0.2566 -0.1446
  226C4H9N  N41 3830   0.135   3.374  50.437 -0.1273 -0.2686  0.3004
  226C4H9N   H1 3831   0.216   3.434  50.414 -0.3047 -0.2694 -0.3172
  226C4H9N   H2 3832   0.126   3.296  50.369 -1.7875  0.7193 -0.6363
  226C4H9N   H3 3833   0.153   3.328  50.529  1.9458  2.4286  1.3131
  226C4H9N  CT1 3834   0.015   3.462  50.446 -0.4337 -0.6014 -0.0957
  226C4H9N  HC1 3835  20.495   3.391  50.471 -0.6895 -0.7739 -1.3820
  226C4H9N   C1 3836  20.521   3.529  50.318 -0.0310 -0.0362 -0.2933
  226C4H9N  CT2 3837   0.040   3.568  50.553  0.2115 -0.2243 -0.6464
  226C4H9N  HC2 3838   0.107   3.639  50.505 -0.1095  0.6855  0.2392
  226C4H9N  CT3 3839  20.477   3.650  50.605  0.0426 -0.2568 -0.1141
  226C4H9N  HC3 3840  20.409   3.576  50.645  1.2487 -0.3985  1.7207
  226C4H9N  HC4 3841  20.431   3.712  50.528 -0.5205 -2.6742 -1.7716
  226C4H9N  HC5 3842  20.504   3.712  50.690 -2.5222  1.0065 -0.1560
  227C4H9N   O1 3843   0.131   3.223  49.629 -0.3062  0.8693 -0.0938
  227C4H9N  OH1 3844   0.438   3.196  49.313  0.0731 -0.0278 -0.1754
  227C4H9N  HO1 3845   0.485   3.116  49.290  1.8527  1.0561 -0.3989
  227C4H9N   O2 3846   0.319   3.236  49.724  0.7688  0.2876  0.3714
  227C4H9N  N41 3847   0.431   3.383  49.516 -0.0440  0.2170  0.2276
  227C4H9N   H1 3848   0.493   3.333  49.582 -0.7614 -0.8933  0.0740
  227C4H9N   H2 3849   0.401   3.471  49.561  0.7640  0.0198  1.1676
  227C4H9N   H3 3850   0.486   3.405  49.431  2.4169  1.1937  2.0148
  227C4H9N  CT1 3851   0.317   3.294  49.498  0.3400  0.9469 -0.1907
  227C4H9N  HC1 3852   0.238   3.335  49.436  0.5074 -1.1724 -1.8782
  227C4H9N   C1 3853   0.252   3.252  49.625 -0.7880  0.1342 -1.1518
  227C4H9N  CT2 3854   0.374   3.171  49.434 -0.3347  0.5489  0.1838
  227C4H9N  HC2 3855   0.447   3.111  49.488  3.0218  3.2561 -1.1277
  227C4H9N  CT3 3856   0.258   3.076  49.389 -0.2032  0.4492 -0.0716
  227C4H9N  HC3 3857   0.182   3.134  49.337  0.4143  0.4038 -1.0190
  227C4H9N  HC4 3858   0.215   3.026  49.476 -0.0082 -0.0658 -0.2687
  227C4H9N  HC5 3859   0.303   2.999  49.327  0.2598  0.9653 -0.3761
  228C4H9N   O1 3860   0.542   3.902  50.339 -0.3432 -0.4209  0.2203
  228C4H9N  OH1 3861   0.321   3.914  49.976  0.4958 -0.1219  0.1419
  228C4H9N  HO1 3862   0.335   3.981  49.908  0.0925 -1.7418 -1.5976
  228C4H9N   O2 3863   0.351   3.949  50.404 -0.6467 -0.1326  0.3226
  228C4H9N  N41 3864   0.245   3.784  50.203  0.2518 -0.2259  0.4989
  228C4H9N   H1 3865   0.178   3.848  50.250  1.2123  0.2770  1.2084
  228C4H9N   H2 3866   0.254   3.697  50.258  1.1782  0.6817  1.7947
  228C4H9N   H3 3867   0.201   3.763  50.112  0.3193 -0.0106  0.4158
  228C4H9N  CT1 3868   0.373   3.848  50.191  0.0583  0.2423 -0.3565
  228C4H9N  HC1 3869   0.436   3.771  50.146  1.1467  0.6343  0.5004
  228C4H9N   C1 3870   0.422   3.897  50.321  0.1912 -0.9800 -0.8780
  228C4H9N  CT2 3871   0.362   3.966  50.100  0.2261 -0.1937 -0.2309
  228C4H9N  HC2 3872   0.291   4.039  50.139  0.5381  0.2250 -0.4388
  228C4H9N  CT3 3873   0.482   4.044  50.067  0.2461 -0.3041 -0.3554
  228C4H9N  HC3 3874   0.563   3.978  50.037  0.2305  0.4897 -2.1772
  228C4H9N  HC4 3875   0.509   4.097  50.159 -1.0513  0.7726 -0.5689
  228C4H9N  HC5 3876   0.461   4.110  49.983 -0.4817  0.4219  0.3871
  229C4H9N   O1 3877   0.268   3.629  51.003 -0.5605  0.0736 -0.2726
  229C4H9N  OH1 3878  20.554   3.642  51.352 -0.0562 -0.6245  0.4841
  229C4H9N  HO1 3879   0.013   3.581  51.424  0.6932 -0.0792  0.7499
  229C4H9N   O2 3880   0.077   3.612  50.912  0.0824  0.2343 -0.2031
  229C4H9N  N41 3881  20.513   3.765  51.116  0.1411 -0.3880  0.5021
  229C4H9N   H1 3882  20.446   3.706  51.064  0.6906  1.0430 -1.9285
  229C4H9N   H2 3883  20.534   3.849  51.060 -1.2382 -0.8505 -0.7328
  229C4H9N   H3 3884  20.467   3.794  51.204  1.6204  1.2106  0.7760
  229C4H9N  CT1 3885   0.079   3.698  51.137  0.1104 -0.4521 -0.0230
  229C4H9N  HC1 3886   0.147   3.770  51.182  0.5176 -0.8376 -0.0136
  229C4H9N   C1 3887   0.147   3.650  51.008 -0.7481  0.2200  1.2220
  229C4H9N  CT2 3888   0.062   3.590  51.242  0.4221  0.6608  0.3232
  229C4H9N  HC2 3889  20.550   3.518  51.202  0.8668 -0.1495  0.9866
  229C4H9N  CT3 3890   0.185   3.519  51.298 -0.0626 -0.0804 -0.2484
  229C4H9N  HC3 3891   0.149   3.466  51.386  0.5989  1.1493  0.7799
  229C4H9N  HC4 3892   0.265   3.589  51.324  0.9055 -0.1810 -2.8098
  229C4H9N  HC5 3893   0.227   3.453  51.221 -0.7633 -0.6435 -0.1492
  230C4H9N   O1 3894  20.408   3.534  51.677  0.6839  0.0118  0.1629
  230C4H9N  OH1 3895   0.099   3.500  52.029  0.2676  0.0537 -0.1355
  230C4H9N  HO1 3896   0.112   3.566  52.098  1.0437 -0.5861  0.3565
  230C4H9N   O2 3897   0.046   3.537  51.602  1.1182 -0.4760 -0.0635
  230C4H9N  N41 3898   0.134   3.367  51.798  0.1839  0.2760 -0.0305
  230C4H9N   H1 3899   0.217   3.416  51.761  2.1130 -2.5357  0.4148
  230C4H9N   H2 3900   0.106   3.294  51.731  0.5641  0.9734 -0.9648
  230C4H9N   H3 3901   0.160   3.330  51.890 -0.8484  0.9946  0.5619
  230C4H9N  CT1 3902   0.014   3.458  51.817 -0.1006 -0.0139  0.5301
  230C4H9N  HC1 3903  20.496   3.391  51.854 -0.1664  0.8189  1.9473
  230C4H9N   C1 3904  20.525   3.509  51.691 -0.4928  0.1310 -0.0155
  230C4H9N  CT2 3905   0.046   3.562  51.921 -0.0351  0.2952 -0.5063
  230C4H9N  HC2 3906   0.123   3.629  51.882  0.6560 -0.4882 -0.4991
  230C4H9N  CT3 3907  20.478   3.635  51.966 -0.2112  0.3248 -0.2140
  230C4H9N  HC3 3908  20.500   3.698  52.052  3.4190  0.8246 -1.4139
  230C4H9N  HC4 3909  20.408   3.568  52.016  0.5265  0.4019  0.9422
  230C4H9N  HC5 3910  20.435   3.697  51.888  1.4256  1.3027 -0.3570
  231C4H9N   O1 3911   0.101   3.247  51.039  0.0676  0.7566 -0.0151
  231C4H9N  OH1 3912   0.349   3.277  50.673 -0.2970 -0.3533  0.0119
  231C4H9N  HO1 3913   0.372   3.216  50.603  1.1579 -1.8469  1.7305
  231C4H9N   O2 3914   0.308   3.222  51.098 -0.0440  0.4087 -0.3899
  231C4H9N  N41 3915   0.398   3.397  50.906 -0.4630 -0.6744 -0.0384
  231C4H9N   H1 3916   0.478   3.342  50.938  0.6044  0.1401 -1.2392
  231C4H9N   H2 3917   0.379   3.472  50.975  1.1586  0.0358 -0.3406
  231C4H9N   H3 3918   0.423   3.451  50.821  1.0783 -1.2568  0.0350
  231C4H9N  CT1 3919   0.274   3.319  50.891  0.0491 -0.5330  0.8540
  231C4H9N  HC1 3920   0.205   3.399  50.863 -1.2292 -1.4315  1.3927
  231C4H9N   C1 3921   0.224   3.254  51.017  0.3781 -0.6163  0.0898
  231C4H9N  CT2 3922   0.288   3.212  50.782  0.6979  0.0183  0.3080
  231C4H9N  HC2 3923   0.364   3.141  50.815  0.4112 -0.2149  0.4721
  231C4H9N  CT3 3924   0.165   3.137  50.733  0.1349  0.1610  0.0623
  231C4H9N  HC3 3925   0.114   3.077  50.808  1.2549 -0.8624  0.0188
  231C4H9N  HC4 3926   0.203   3.071  50.656  0.7073  0.8563 -0.2609
  231C4H9N  HC5 3927   0.094   3.212  50.698  0.2605  1.6770  2.8513
  232C4H9N   O1 3928   0.520   3.892  51.718 -0.3236 -0.3714 -0.4715
  232C4H9N  OH1 3929   0.288   3.845  51.366  0.0706  0.6788 -0.2111
  232C4H9N  HO1 3930   0.304   3.905  51.293  0.6860  1.8554  0.8766
  232C4H9N   O2 3931   0.322   3.931  51.780  0.0971 -0.2304  0.1659
  232C4H9N  N41 3932   0.217   3.743  51.603  0.7615  0.0171 -0.2514
  232C4H9N   H1 3933   0.142   3.812  51.620  2.3975  1.6994  0.2556
  232C4H9N   H2 3934   0.219   3.686  51.689  1.8603 -0.5312 -0.6387
  232C4H9N   H3 3935   0.191   3.695  51.515 -0.9088  2.8281 -1.3679
  232C4H9N  CT1 3936   0.348   3.803  51.580 -0.4149 -0.0690 -0.8137
  232C4H9N  HC1 3937   0.423   3.729  51.551  0.1375  0.7424 -1.4639
  232C4H9N   C1 3938   0.402   3.884  51.698  0.0470 -0.7567 -0.6256
  232C4H9N  CT2 3939   0.329   3.910  51.477  0.5582 -0.7602 -0.1382
  232C4H9N  HC2 3940   0.252   3.981  51.508  0.4102 -0.1551 -1.8248
  232C4H9N  CT3 3941   0.448   3.992  51.425  0.6272  0.0855  0.2021
  232C4H9N  HC3 3942   0.525   3.922  51.391  0.6595 -0.3749  1.2113
  232C4H9N  HC4 3943   0.487   4.051  51.508 -1.3933  2.3476 -0.4202
  232C4H9N  HC5 3944   0.416   4.073  51.359  1.4372 -0.9055 -1.4563
  233C4H9N   O1 3945   0.270   3.597  52.368  0.0394  0.0892 -0.1418
  233C4H9N  OH1 3946   0.029   3.624  52.732  0.6719  0.3034  0.1633
  233C4H9N  HO1 3947   0.052   3.551  52.790 -0.1619  0.1333  0.2956
  233C4H9N   O2 3948   0.074   3.598  52.287 -1.0034  0.0128 -0.1272
  233C4H9N  N41 3949  20.538   3.764  52.496  0.4144 -0.2387  0.3929
  233C4H9N   H1 3950  20.466   3.707  52.450  0.7567 -2.0500  2.0232
  233C4H9N   H2 3951  20.542   3.852  52.442 -2.3076  0.2421  0.8781
  233C4H9N   H3 3952  20.508   3.798  52.589  0.6247  1.6011 -0.1855
  233C4H9N  CT1 3953   0.101   3.686  52.509  0.7284  0.4504 -0.1147
  233C4H9N  HC1 3954   0.176   3.755  52.547  0.3594  0.1936  1.1214
  233C4H9N   C1 3955   0.156   3.634  52.375  0.5244 -0.7264 -0.1958
  233C4H9N  CT2 3956   0.081   3.576  52.614  0.0894 -0.4981  0.0803
  233C4H9N  HC2 3957   0.004   3.515  52.567  0.1936 -0.5474 -0.0272
  233C4H9N  CT3 3958   0.202   3.500  52.658  0.7166  0.5372 -0.2592
  233C4H9N  HC3 3959   0.171   3.407  52.704  0.0632  1.5009  1.2905
  233C4H9N  HC4 3960   0.262   3.557  52.729 -1.1015  1.4380  0.5888
  233C4H9N  HC5 3961   0.272   3.470  52.579  1.2720 -1.3866  0.9384
  234C4H9N   O1 3962  20.410   3.528  53.045 -0.6051 -0.3277 -0.0153
  234C4H9N  OH1 3963   0.074   3.470  53.410 -0.4025  0.1266 -0.3185
  234C4H9N  HO1 3964   0.079   3.539  53.478  0.6188  0.5874 -0.8420
  234C4H9N   O2 3965   0.058   3.505  52.973  0.0807 -0.0824 -0.2496
  234C4H9N  N41 3966   0.137   3.341  53.180 -0.9115 -0.2744 -0.1691
  234C4H9N   H1 3967   0.219   3.393  53.147 -1.1786  2.1123  2.7610
  234C4H9N   H2 3968   0.119   3.258  53.121  0.1049  0.9502 -2.2643
  234C4H9N   H3 3969   0.160   3.302  53.273 -2.2955 -0.0705  0.2652
  234C4H9N  CT1 3970   0.006   3.427  53.185 -0.4697  0.0461 -0.5405
  234C4H9N  HC1 3971  20.481   3.366  53.218  1.0076 -1.5569  0.3804
  234C4H9N   C1 3972  20.532   3.493  53.058  0.2909 -0.4061 -0.3148
  234C4H9N  CT2 3973   0.031   3.536  53.293 -0.3566  0.1288 -0.4980
  234C4H9N  HC2 3974   0.119   3.587  53.254  0.0686 -0.1236  0.1210
  234C4H9N  CT3 3975  20.473   3.620  53.336  0.8065  0.4520  0.0792
  234C4H9N  HC3 3976  20.454   3.700  53.264  1.7169 -0.1216 -0.8055
  234C4H9N  HC4 3977  20.491   3.660  53.436 -0.4327 -3.0177  1.7619
  234C4H9N  HC5 3978  20.390   3.550  53.348 -1.8712  3.1957 -1.5208
  235C4H9N   O1 3979   0.098   3.203  52.382  0.1944 -0.3019 -0.1035
  235C4H9N  OH1 3980   0.323   3.256  52.022 -0.1100  0.6602  0.2472
  235C4H9N  HO1 3981   0.324   3.182  51.960 -0.8834  0.6750  0.2211
  235C4H9N   O2 3982   0.282   3.257  52.476 -0.6829 -0.1846  0.4700
  235C4H9N  N41 3983   0.406   3.365  52.262  0.5867 -0.2773 -0.0117
  235C4H9N   H1 3984   0.476   3.295  52.290  0.2971 -1.0201 -1.1041
  235C4H9N   H2 3985   0.398   3.442  52.330 -2.3307  0.0424 -0.6498
  235C4H9N   H3 3986   0.428   3.410  52.172 -0.3630  2.3665  1.0322
  235C4H9N  CT1 3987   0.270   3.304  52.248 -0.0552  0.0088  0.2888
  235C4H9N  HC1 3988   0.196   3.377  52.217  0.6411  0.7213  0.2956
  235C4H9N   C1 3989   0.209   3.251  52.378 -0.4158  0.5473 -0.2762
  235C4H9N  CT2 3990   0.269   3.196  52.138  0.7384 -0.3436  0.3570
  235C4H9N  HC2 3991   0.345   3.124  52.167  2.0741  1.3687  1.2166
  235C4H9N  CT3 3992   0.142   3.124  52.097 -0.1540 -0.6701  0.2131
  235C4H9N  HC3 3993   0.109   3.068  52.185 -0.4742 -0.9548 -0.0800
  235C4H9N  HC4 3994   0.159   3.042  52.027  0.0929 -0.0286 -0.4845
  235C4H9N  HC5 3995   0.066   3.195  52.065  0.4934  0.1153  0.4144
  236C4H9N   O1 3996   0.529   3.898  53.091  0.6217  0.0521 -0.0960
  236C4H9N  OH1 3997   0.306   3.856  52.727 -0.2159  0.4245  0.3499
  236C4H9N  HO1 3998   0.301   3.922  52.657 -0.9540 -0.2047 -0.2027
  236C4H9N   O2 3999   0.328   3.922  53.149 -0.3737  0.0893 -0.1749
  236C4H9N  N41 4000   0.229   3.733  52.975  0.4401  0.3075  0.0414
  236C4H9N   H1 4001   0.159   3.781  53.035  0.2691 -0.5451  0.5371
  236C4H9N   H2 4002   0.256   3.648  53.028 -1.5847 -0.4490 -0.0811
  236C4H9N   H3 4003   0.198   3.699  52.883 -0.5419  0.2823  0.3652
  236C4H9N  CT1 4004   0.355   3.823  52.952  0.7838 -0.0147 -0.4014
  236C4H9N  HC1 4005   0.439   3.764  52.916 -0.6402 -1.2377 -1.8051
  236C4H9N   C1 4006   0.408   3.882  53.074 -0.2965  0.1008 -0.2668
  236C4H9N  CT2 4007   0.327   3.924  52.843 -0.5186  0.1175 -0.2388
  236C4H9N  HC2 4008   0.241   3.990  52.856 -1.5280 -0.9288 -1.5562
  236C4H9N  CT3 4009   0.456   3.993  52.805 -0.5590 -0.2487 -0.3420
  236C4H9N  HC3 4010   0.528   3.916  52.774 -1.0512 -0.8814  0.0835
  236C4H9N  HC4 4011   0.489   4.053  52.890 -0.6685  0.9815 -1.1477
  236C4H9N  HC5 4012   0.441   4.063  52.723 -0.7532  1.0755  0.8020
  237C4H9N   O1 4013   0.253   3.592  53.762  0.0027 -0.2232 -0.2661
  237C4H9N  OH1 4014  20.556   3.633  54.096  0.5138  0.3161 -0.4816
  237C4H9N  HO1 4015   0.014   3.586  54.179 -1.7490  0.5284  0.1721
  237C4H9N   O2 4016   0.056   3.586  53.679 -0.4410 -0.0274  0.0169
  237C4H9N  N41 4017  20.511   3.757  53.863  0.1453  0.0385 -0.1581
  237C4H9N   H1 4018  20.437   3.691  53.831  0.1446  0.3732 -0.8518
  237C4H9N   H2 4019  20.530   3.830  53.792 -2.0363 -0.3739 -1.2270
  237C4H9N   H3 4020  20.472   3.801  53.948  2.6095 -0.5879  1.3492
  237C4H9N  CT1 4021   0.084   3.678  53.893  0.2756 -0.0122  0.1846
  237C4H9N  HC1 4022   0.154   3.749  53.939  1.4272 -1.5276  0.8102
  237C4H9N   C1 4023   0.137   3.624  53.763  0.5836  0.2074  0.0042
  237C4H9N  CT2 4024   0.057   3.568  53.990 -0.3637  0.0406 -0.4694
  237C4H9N  HC2 4025  20.544   3.502  53.943 -1.8616  0.6767  0.9250
  237C4H9N  CT3 4026   0.173   3.488  54.046  0.6168 -0.5431  0.4041
  237C4H9N  HC3 4027   0.241   3.439  53.975 -0.6978 -2.6094  0.5254
  237C4H9N  HC4 4028   0.130   3.409  54.107  0.1574 -0.1358  0.6163
  237C4H9N  HC5 4029   0.231   3.552  54.111 -0.5248 -1.6108  2.5141
  238C4H9N   O1 4030  20.405   3.529  54.427 -0.2964 -0.0907  0.1592
  238C4H9N  OH1 4031   0.090   3.482  54.785 -0.1102  0.1531  0.1601
  238C4H9N  HO1 4032   0.093   3.548  54.854  0.1626  1.0815 -0.7253
  238C4H9N   O2 4033   0.045   3.549  54.347 -0.1814 -0.0976  0.3221
  238C4H9N  N41 4034   0.159   3.383  54.530  0.8389 -0.7188 -0.3837
  238C4H9N   H1 4035   0.233   3.444  54.492 -1.7848  1.0027 -2.9580
  238C4H9N   H2 4036   0.127   3.311  54.462  1.3834 -0.7449 -0.6177
  238C4H9N   H3 4037   0.184   3.334  54.618  0.3921  1.9426  1.2607
  238C4H9N  CT1 4038   0.027   3.454  54.556  0.6190 -0.0473 -0.8104
  238C4H9N  HC1 4039  20.525   3.367  54.583 -1.0848  1.1807 -0.6355
  238C4H9N   C1 4040  20.526   3.524  54.440 -0.2390 -0.4845  0.1849
  238C4H9N  CT2 4041   0.042   3.552  54.671 -0.1225  0.2306  0.5080
  238C4H9N  HC2 4042   0.108   3.633  54.640  0.6075 -0.4400  0.3034
  238C4H9N  CT3 4043  20.484   3.628  54.721 -0.7553 -1.1538  0.2333
  238C4H9N  HC3 4044  20.502   3.700  54.801  0.2587 -0.6917 -0.4054
  238C4H9N  HC4 4045  20.402   3.564  54.755 -1.8862 -0.8963 -1.9488
  238C4H9N  HC5 4046  20.436   3.681  54.639  0.5943  0.4189  0.4400
  239C4H9N   O1 4047   0.087   3.198  53.752 -0.4062  1.1104 -0.1420
  239C4H9N  OH1 4048   0.313   3.269  53.390 -0.1515  0.2356  0.0461
  239C4H9N  HO1 4049   0.325   3.203  53.321 -1.1927  0.6444 -0.5300
  239C4H9N   O2 4050   0.281   3.216  53.841  0.2257  0.1363 -0.3796
  239C4H9N  N41 4051   0.396   3.369  53.641 -0.1868 -0.1161  0.4254
  239C4H9N   H1 4052   0.467   3.309  53.686  1.8955  2.4297  0.6090
  239C4H9N   H2 4053   0.376   3.446  53.707  0.0427  0.0897  0.2528
  239C4H9N   H3 4054   0.422   3.405  53.548 -0.9143 -2.2249 -0.6387
  239C4H9N  CT1 4055   0.262   3.297  53.622 -0.3001  0.1880  0.5376
  239C4H9N  HC1 4056   0.191   3.373  53.590 -0.6802 -0.2163  0.4259
  239C4H9N   C1 4057   0.208   3.235  53.746  0.3720 -0.3315  0.0705
  239C4H9N  CT2 4058   0.281   3.198  53.509 -0.2891  0.4949 -0.4414
  239C4H9N  HC2 4059   0.357   3.125  53.535 -0.2038  0.6879 -0.1362
  239C4H9N  CT3 4060   0.152   3.129  53.467  0.2616 -0.3287 -0.5960
  239C4H9N  HC3 4061   0.115   3.078  53.556 -1.5400  1.6777 -0.1361
  239C4H9N  HC4 4062   0.170   3.057  53.387 -1.7178 -1.8195  0.2612
  239C4H9N  HC5 4063   0.082   3.207  53.435 -0.5284 -0.9077 -0.3097
  240C4H9N   O1 4064   0.541   3.892  54.450  0.1325 -0.2012 -0.0493
  240C4H9N  OH1 4065   0.291   3.876  54.097  0.1244 -0.3595 -0.2147
  240C4H9N  HO1 4066   0.281   3.931  54.020 -3.0314  0.6929  0.8489
  240C4H9N   O2 4067   0.353   3.960  54.517 -0.2762 -0.0397  0.8375
  240C4H9N  N41 4068   0.223   3.777  54.342 -0.5530 -0.3277  0.0796
  240C4H9N   H1 4069   0.161   3.852  54.376  0.7602  0.3177  1.1134
  240C4H9N   H2 4070   0.230   3.697  54.408  0.8705 -1.6688 -1.6218
  240C4H9N   H3 4071   0.183   3.740  54.255  0.5167 -2.9015  0.6151
  240C4H9N  CT1 4072   0.360   3.835  54.321 -0.6509 -0.2646 -0.0670
  240C4H9N  HC1 4073   0.428   3.757  54.286  0.6440  0.8502 -0.0869
  240C4H9N   C1 4074   0.419   3.902  54.437 -0.7217 -0.4374 -0.0286
  240C4H9N  CT2 4075   0.350   3.935  54.206 -0.5154  0.0122 -0.2231
  240C4H9N  HC2 4076   0.289   4.020  54.237 -0.0094  0.8445 -1.4826
  240C4H9N  CT3 4077   0.486   3.993  54.153  0.2747  0.0039  0.6409
  240C4H9N  HC3 4078   0.561   3.917  54.134 -1.8319 -1.7980 -0.6485
  240C4H9N  HC4 4079   0.520   4.073  54.219 -1.6471  0.7951  0.7228
  240C4H9N  HC5 4080   0.467   4.037  54.055  0.5689 -2.1327 -0.3871
  241C4H9N   O1 4081   0.260   3.622  55.112 -0.3732 -0.2787 -0.4280
  241C4H9N  OH1 4082   0.029   3.625  55.470  0.1926  0.4805 -0.2143
  241C4H9N  HO1 4083   0.020   3.557  55.537 -0.6038 -0.6090 -1.4217
  241C4H9N   O2 4084   0.056   3.602  55.034 -0.0045  0.0922 -0.2190
  241C4H9N  N41 4085  20.520   3.749  55.239 -0.3181 -0.1405  0.2798
  241C4H9N   H1 4086  20.440   3.702  55.193 -0.2599 -1.7517  1.7692
  241C4H9N   H2 4087  20.537   3.829  55.176 -0.5811 -1.0556 -1.0011
  241C4H9N   H3 4088  20.492   3.778  55.334 -0.9267  0.6143 -0.1229
  241C4H9N  CT1 4089   0.087   3.669  55.253  0.6724  0.2078  0.3591
  241C4H9N  HC1 4090   0.162   3.735  55.297  0.4269  0.3946  0.5039
  241C4H9N   C1 4091   0.139   3.612  55.125  0.1885  0.5021 -0.8767
  241C4H9N  CT2 4092   0.063   3.563  55.352 -0.0403 -0.0355 -0.1537
  241C4H9N  HC2 4093  20.536   3.506  55.321 -2.0167  2.6087  0.3639
  241C4H9N  CT3 4094   0.181   3.476  55.386  0.5009 -0.6785  0.5616
  241C4H9N  HC3 4095   0.154   3.405  55.464  0.9476 -1.8098 -0.2995
  241C4H9N  HC4 4096   0.267   3.535  55.420 -0.6798  0.7890  1.0740
  241C4H9N  HC5 4097   0.203   3.426  55.292 -1.6172 -0.1283 -0.2408
  242C4H9N   O1 4098  20.387   3.529  55.820  0.2812  0.3107  0.2034
  242C4H9N  OH1 4099   0.101   3.504  56.158 -0.2613 -0.0262 -0.0613
  242C4H9N  HO1 4100   0.071   3.557  56.233 -0.2951 -1.0474  0.6486
  242C4H9N   O2 4101   0.012   3.522  55.715 -0.6145  0.2433  0.1793
  242C4H9N  N41 4102   0.126   3.364  55.912 -0.5312 -0.3113  0.7330
  242C4H9N   H1 4103   0.202   3.417  55.867  0.1713 -1.9409 -0.0712
  242C4H9N   H2 4104   0.105   3.280  55.855 -0.9228 -0.2971  0.8532
  242C4H9N   H3 4105   0.169   3.326  55.998  0.1697 -2.6088 -0.5870
  242C4H9N  CT1 4106   0.004   3.442  55.938 -0.1646  0.4654 -0.0321
  242C4H9N  HC1 4107  20.492   3.371  55.979 -0.8064 -1.1744 -3.7168
  242C4H9N   C1 4108  20.503   3.497  55.814  0.3224 -0.2074  0.8586
  242C4H9N  CT2 4109   0.041   3.551  56.042 -0.0622  0.2022  0.3368
  242C4H9N  HC2 4110   0.119   3.611  55.996  0.0774 -0.6871 -0.5922
  242C4H9N  CT3 4111  20.482   3.625  56.102 -0.4206 -0.2604  0.0721
  242C4H9N  HC3 4112  20.445   3.692  56.024 -2.8339 -1.9058 -0.2545
  242C4H9N  HC4 4113  20.512   3.678  56.192 -1.7868  1.7560 -0.6099
  242C4H9N  HC5 4114  20.407   3.551  56.131 -0.5529 -2.2605 -4.8158
  243C4H9N   O1 4115   0.091   3.233  55.137 -0.3464 -0.2680 -0.7212
  243C4H9N  OH1 4116   0.364   3.255  54.796 -0.2544 -0.0523  0.2319
  243C4H9N  HO1 4117   0.384   3.196  54.723  2.0585  1.3987 -0.3622
  243C4H9N   O2 4118   0.286   3.195  55.214  0.0456  0.1041 -0.1765
  243C4H9N  N41 4119   0.405   3.368  55.027  0.1039 -0.3498 -0.0434
  243C4H9N   H1 4120   0.472   3.302  55.071 -1.1235 -1.0030  0.8826
  243C4H9N   H2 4121   0.387   3.439  55.100 -0.7273 -1.0813  0.4719
  243C4H9N   H3 4122   0.455   3.414  54.949 -1.1055  1.1503  0.0407
  243C4H9N  CT1 4123   0.273   3.297  54.999  0.5438  0.2869  0.0701
  243C4H9N  HC1 4124   0.208   3.375  54.958  1.3679 -0.2521 -2.3731
  243C4H9N   C1 4125   0.214   3.225  55.121 -0.5270 -0.2115  0.0497
  243C4H9N  CT2 4126   0.295   3.193  54.896  0.4903  0.0273  0.4979
  243C4H9N  HC2 4127   0.359   3.117  54.940 -1.1756 -1.4117  0.4703
  243C4H9N  CT3 4128   0.171   3.127  54.836 -0.4940 -0.1185 -0.0047
  243C4H9N  HC3 4129   0.192   3.034  54.783  0.8355 -0.3635  0.9037
  243C4H9N  HC4 4130   0.114   3.196  54.773 -1.1995 -1.3884 -0.7749
  243C4H9N  HC5 4131   0.111   3.101  54.923 -0.1029  1.6640  0.8185
  244C4H9N   O1 4132   0.501   3.919  55.807 -0.2866  0.7435  0.0442
  244C4H9N  OH1 4133   0.280   3.875  55.442 -0.0653 -0.1572 -0.0344
  244C4H9N  HO1 4134   0.276   3.945  55.377  0.3409 -0.1091 -0.0079
  244C4H9N   O2 4135   0.308   3.895  55.893 -0.3253 -0.3710 -0.5370
  244C4H9N  N41 4136   0.205   3.756  55.676 -0.4680 -0.0076 -0.0828
  244C4H9N   H1 4137   0.134   3.824  55.707 -0.1602  0.6008 -0.7055
  244C4H9N   H2 4138   0.217   3.679  55.744  1.4952  0.9575  0.7195
  244C4H9N   H3 4139   0.170   3.713  55.589  0.1762 -1.3115  0.2893
  244C4H9N  CT1 4140   0.340   3.827  55.671 -0.4250 -0.2168  0.4591
  244C4H9N  HC1 4141   0.405   3.747  55.634 -0.7036 -0.1059 -0.2692
  244C4H9N   C1 4142   0.386   3.881  55.800 -0.4591  0.5122  0.2229
  244C4H9N  CT2 4143   0.324   3.936  55.562 -0.1879  0.2471  0.9244
  244C4H9N  HC2 4144   0.250   4.011  55.590  0.5887  1.0566  0.8340
  244C4H9N  CT3 4145   0.447   4.015  55.529 -0.1173  0.4803  0.7953
  244C4H9N  HC3 4146   0.529   3.951  55.499 -0.3785  0.1281  0.8386
  244C4H9N  HC4 4147   0.477   4.075  55.615  0.2477  2.6764 -0.8257
  244C4H9N  HC5 4148   0.423   4.076  55.442 -0.5535 -0.1350  0.4854
  245C4H9N   O1 4149   0.260   3.607  56.494  0.0328  0.3812 -0.6070
  245C4H9N  OH1 4150   0.021   3.621  56.846 -0.7481  0.1729 -0.4003
  245C4H9N  HO1 4151   0.011   3.571  56.928 -0.0733 -0.6401 -0.8024
  245C4H9N   O2 4152   0.065   3.588  56.421 -0.0141 -0.5854 -0.6383
  245C4H9N  N41 4153  20.518   3.733  56.621 -0.6185  0.0125  0.0291
  245C4H9N   H1 4154  20.439   3.675  56.589  0.5626 -1.1167 -0.8881
  245C4H9N   H2 4155  20.515   3.817  56.560 -1.6197 -0.3398 -0.4232
  245C4H9N   H3 4156  20.486   3.762  56.715  0.8194  1.7406  0.0180
  245C4H9N  CT1 4157   0.089   3.666  56.639  0.2059 -0.1839 -0.0251
  245C4H9N  HC1 4158   0.160   3.741  56.672  1.4972 -2.4472  2.5978
  245C4H9N   C1 4159   0.140   3.616  56.513 -0.0883  0.4470  0.2368
  245C4H9N  CT2 4160   0.076   3.554  56.741 -0.2580  0.2077  0.6822
  245C4H9N  HC2 4161   0.002   3.483  56.703 -1.0385 -0.2161  2.8859
  245C4H9N  CT3 4162   0.207   3.490  56.778  0.5969  0.5977 -0.0650
  245C4H9N  HC3 4163   0.206   3.430  56.869  0.1857 -0.1476 -0.5543
  245C4H9N  HC4 4164   0.276   3.575  56.784 -1.6355  2.5582 -1.5766
  245C4H9N  HC5 4165   0.232   3.429  56.691 -0.9749 -1.2833  0.7703
  246C4H9N   O1 4166  20.423   3.516  57.167 -0.1598  0.2331  0.4616
  246C4H9N  OH1 4167   0.089   3.478  57.544  0.0045 -0.1300  0.5175
  246C4H9N  HO1 4168   0.094   3.537  57.620  0.6274  0.6040 -0.0848
  246C4H9N   O2 4169   0.060   3.557  57.113 -0.1055  0.2806  0.9104
  246C4H9N  N41 4170   0.158   3.368  57.302 -0.4446  0.5003 -0.2595
  246C4H9N   H1 4171   0.239   3.422  57.267 -0.4673 -0.2477 -1.5109
  246C4H9N   H2 4172   0.135   3.300  57.228 -1.8510  0.3995  0.2659
  246C4H9N   H3 4173   0.185   3.314  57.386  0.2316  0.4611 -0.5033
  246C4H9N  CT1 4174   0.036   3.451  57.324  0.2143 -0.1917 -0.1916
  246C4H9N  HC1 4175  20.519   3.379  57.354  1.0135 -0.9835 -0.0305
  246C4H9N   C1 4176  20.544   3.524  57.198  0.3136  0.4975 -0.0291
  246C4H9N  CT2 4177   0.064   3.552  57.432 -0.1858 -0.0627  0.2713
  246C4H9N  HC2 4178   0.150   3.617  57.415  0.5170 -0.7928  0.9746
  246C4H9N  CT3 4179  20.495   3.630  57.459  0.3099  0.1382  0.1550
  246C4H9N  HC3 4180  20.420   3.557  57.487  0.4902  0.1620  0.7161
  246C4H9N  HC4 4181  20.474   3.699  57.377  2.4815  0.4610 -0.1650
  246C4H9N  HC5 4182  20.510   3.686  57.552  0.3129 -2.3564  1.7102
  247C4H9N   O1 4183   0.114   3.207  56.516  0.1325  0.2633 -0.2875
  247C4H9N  OH1 4184   0.330   3.262  56.145 -0.1224 -0.3529  0.1149
  247C4H9N  HO1 4185   0.360   3.201  56.077 -1.1892  0.9137 -1.5234
  247C4H9N   O2 4186   0.309   3.211  56.588 -0.4374  0.0149 -0.8947
  247C4H9N  N41 4187   0.395   3.379  56.375 -0.4531  0.0499 -0.4630
  247C4H9N   H1 4188   0.477   3.323  56.405 -0.5038 -0.2901 -0.9547
  247C4H9N   H2 4189   0.395   3.466  56.432 -0.4566  1.0603 -1.9819
  247C4H9N   H3 4190   0.417   3.416  56.281  1.1408 -1.5405 -0.7480
  247C4H9N  CT1 4191   0.275   3.288  56.366  0.2185  0.6638  0.2041
  247C4H9N  HC1 4192   0.194   3.352  56.329  1.1342  1.2049 -0.9274
  247C4H9N   C1 4193   0.231   3.227  56.494 -0.1675  0.5191  0.4131
  247C4H9N  CT2 4194   0.301   3.183  56.264 -0.6561 -0.2441  0.8064
  247C4H9N  HC2 4195   0.388   3.124  56.292  0.5471 -0.0955 -2.3824
  247C4H9N  CT3 4196   0.188   3.097  56.215 -0.3853 -0.2712 -0.2462
  247C4H9N  HC3 4197   0.224   3.009  56.161  1.5262  0.3660 -0.0481
  247C4H9N  HC4 4198   0.120   3.157  56.155 -1.5676 -1.1178  0.2297
  247C4H9N  HC5 4199   0.129   3.059  56.299 -0.0238  2.7844  1.4511
  248C4H9N   O1 4200   0.547   3.905  57.214  0.2550  0.1452 -0.2770
  248C4H9N  OH1 4201   0.301   3.882  56.843  0.4586  0.0642 -0.4406
  248C4H9N  HO1 4202   0.269   3.943  56.776 -1.8327 -1.2537 -0.6066
  248C4H9N   O2 4203   0.344   3.943  57.275 -0.1301  0.0655 -0.0454
  248C4H9N  N41 4204   0.246   3.757  57.082 -0.2381 -0.5533  0.6503
  248C4H9N   H1 4205   0.164   3.808  57.117  0.1927  0.1073  0.6894
  248C4H9N   H2 4206   0.254   3.678  57.148 -0.1289  0.4165  1.8064
  248C4H9N   H3 4207   0.227   3.705  56.995 -1.9917 -1.8663  1.7852
  248C4H9N  CT1 4208   0.372   3.840  57.066 -0.0676  1.1421 -0.1759
  248C4H9N  HC1 4209   0.460   3.784  57.031  0.4095  0.4473  2.0213
  248C4H9N   C1 4210   0.424   3.915  57.185 -0.4408 -0.8652  0.0718
  248C4H9N  CT2 4211   0.335   3.947  56.961 -0.4539 -0.5044  0.1147
  248C4H9N  HC2 4212   0.251   4.011  56.990  2.0347  2.7921  0.3042
  248C4H9N  CT3 4213   0.449   4.043  56.929 -0.3404 -0.0954  0.3231
  248C4H9N  HC3 4214   0.411   4.144  56.940  3.0189  1.3087 -0.2609
  248C4H9N  HC4 4215   0.477   4.022  56.825  0.5085  0.4137  0.4430
  248C4H9N  HC5 4216   0.535   4.020  56.992 -1.0813 -2.1964  0.5868
  249C4H9N   O1 4217   0.285   3.593  57.840 -0.6895  0.4622  0.2990
  249C4H9N  OH1 4218   0.063   3.638  58.229  0.1268  0.2090  0.0725
  249C4H9N  HO1 4219   0.052   3.569  58.295 -1.5569  0.0270 -0.3685
  249C4H9N   O2 4220   0.078   3.605  57.776 -0.1499  0.6995  0.3069
  249C4H9N  N41 4221  20.542   3.727  57.989 -0.5803 -0.1732  0.0601
  249C4H9N   H1 4222  20.473   3.656  57.959 -2.5593  0.7933  2.1052
  249C4H9N   H2 4223  20.537   3.811  57.929  0.3933  0.3365  0.6801
  249C4H9N   H3 4224  20.510   3.759  58.082 -3.0551  1.7603 -1.3638
  249C4H9N  CT1 4225   0.120   3.672  57.998  0.4010  0.4083  0.1155
  249C4H9N  HC1 4226   0.190   3.746  58.036  2.5640 -1.2995 -0.4462
  249C4H9N   C1 4227   0.164   3.608  57.866 -0.3331  0.0861 -0.7760
  249C4H9N  CT2 4228   0.108   3.568  58.112 -0.5560 -0.3374 -0.5210
  249C4H9N  HC2 4229   0.036   3.490  58.088 -1.5500  0.3820  0.0992
  249C4H9N  CT3 4230   0.234   3.500  58.153 -1.0652 -0.6284 -0.4258
  249C4H9N  HC3 4231   0.219   3.445  58.246 -1.2480  0.9920  0.5257
  249C4H9N  HC4 4232   0.306   3.580  58.171 -1.3552 -0.8467  1.8773
  249C4H9N  HC5 4233   0.282   3.449  58.069 -0.7447  1.7021 -1.6941
  250C4H9N   O1 4234  20.434   3.539  58.565  0.1086 -0.5600 -0.6925
  250C4H9N  OH1 4235   0.161   3.506  58.881  0.0740 -0.0844 -0.7080
  250C4H9N  HO1 4236   0.140   3.562  58.956  2.5722  0.0184 -0.0301
  250C4H9N   O2 4237   0.069   3.520  58.477  0.1537 -0.8915  0.1668
  250C4H9N  N41 4238   0.166   3.350  58.654 -0.3276  0.1883  0.2337
  250C4H9N   H1 4239   0.235   3.409  58.605 -0.0557  0.9337  1.4829
  250C4H9N   H2 4240   0.131   3.269  58.601  1.5192 -1.4181  1.4111
  250C4H9N   H3 4241   0.200   3.319  58.747 -0.7604 -1.2472 -0.0766
  250C4H9N  CT1 4242   0.043   3.441  58.685  0.6224 -0.4754 -0.3483
  250C4H9N  HC1 4243  20.531   3.374  58.735 -0.4640  0.1640 -1.0329
  250C4H9N   C1 4244  20.551   3.505  58.566 -0.4258 -0.4580  1.0406
  250C4H9N  CT2 4245   0.085   3.557  58.774 -0.8591 -0.4708  0.1466
  250C4H9N  HC2 4246   0.142   3.632  58.719  1.8965 -3.4423 -1.1834
  250C4H9N  CT3 4247  20.526   3.617  58.845 -0.2804 -0.1622  0.0042
  250C4H9N  HC3 4248  20.456   3.538  58.872  2.5245 -3.3819 -1.7439
  250C4H9N  HC4 4249  20.468   3.688  58.785  1.5463  1.3535 -0.0126
  250C4H9N  HC5 4250   0.001   3.671  58.933  0.9060 -2.8788  1.2484
  251C4H9N   O1 4251   0.126   3.214  57.881  0.0149  0.4009  0.4805
  251C4H9N  OH1 4252   0.362   3.267  57.522 -0.1684  0.2339  0.0186
  251C4H9N  HO1 4253   0.362   3.211  57.444  0.6653  2.0907 -1.3550
  251C4H9N   O2 4254   0.318   3.206  57.964 -0.0154  0.0768  0.4412
  251C4H9N  N41 4255   0.433   3.361  57.761 -0.0350  0.2636  0.1699
  251C4H9N   H1 4256   0.500   3.297  57.806  0.0095 -0.0427 -0.3205
  251C4H9N   H2 4257   0.425   3.440  57.826 -0.2522  1.9366 -1.8402
  251C4H9N   H3 4258   0.462   3.399  57.669  2.4570  1.1021  1.2721
  251C4H9N  CT1 4259   0.305   3.284  57.744 -0.6068 -0.0005  0.0650
  251C4H9N  HC1 4260   0.230   3.356  57.712 -1.2118 -0.6350  0.0467
  251C4H9N   C1 4261   0.247   3.214  57.865 -0.0313  0.3734  0.0711
  251C4H9N  CT2 4262   0.319   3.188  57.625  0.6273 -0.3654 -0.1846
  251C4H9N  HC2 4263   0.383   3.101  57.635 -2.0327 -2.0674  3.2006
  251C4H9N  CT3 4264   0.182   3.130  57.576  0.2884  0.5508 -0.0215
  251C4H9N  HC3 4265   0.117   3.205  57.533 -3.2327 -1.7450  1.0793
  251C4H9N  HC4 4266   0.130   3.070  57.650 -2.7981  0.8889 -1.8630
  251C4H9N  HC5 4267   0.206   3.066  57.491 -0.3963 -1.1070  1.0056
  252C4H9N   O1 4268   0.538   3.903  58.565  0.0449  0.3274  0.1340
  252C4H9N  OH1 4269   0.299   3.864  58.208 -0.1453 -0.7867  0.2295
  252C4H9N  HO1 4270   0.302   3.931  58.139  0.5100  0.5333  1.5180
  252C4H9N   O2 4271   0.341   3.898  58.651 -0.0591 -0.1864  0.1249
  252C4H9N  N41 4272   0.233   3.753  58.452  1.1225  0.2390 -0.0218
  252C4H9N   H1 4273   0.158   3.814  58.489  0.3406 -0.0497 -1.0912
  252C4H9N   H2 4274   0.242   3.675  58.519 -0.3817 -1.1245 -1.3465
  252C4H9N   H3 4275   0.199   3.717  58.361  0.3745 -1.3715  0.8618
  252C4H9N  CT1 4276   0.362   3.827  58.430  0.2993 -0.0371  0.4188
  252C4H9N  HC1 4277   0.427   3.747  58.395 -2.0072 -0.9790 -1.8809
  252C4H9N   C1 4278   0.416   3.880  58.563  0.0474  0.6763 -0.2022
  252C4H9N  CT2 4279   0.338   3.934  58.322  0.4776  0.3334  0.2104
  252C4H9N  HC2 4280   0.258   4.005  58.344  1.9199  1.5088  1.7439
  252C4H9N  CT3 4281   0.457   4.005  58.267  0.2104  1.4387 -0.3526
  252C4H9N  HC3 4282   0.521   3.933  58.215 -0.2006 -1.0721  2.5067
  252C4H9N  HC4 4283   0.508   4.058  58.347  0.7015  2.3152 -1.2233
  252C4H9N  HC5 4284   0.427   4.079  58.193 -0.6851  1.5553  0.1250
  253C4H9N   O1 4285   0.301   3.598  59.244  0.1719  0.0888 -0.1219
  253C4H9N  OH1 4286   0.054   3.636  59.586  0.0242 -0.0900  0.3732
  253C4H9N  HO1 4287   0.048   3.581  59.665  2.8200 -2.3208 -0.8763
  253C4H9N   O2 4288   0.106   3.586  59.157  0.1068 -0.1156 -0.3599
  253C4H9N  N41 4289   0.004   3.757  59.346  0.1025 -0.2507 -0.2453
  253C4H9N   H1 4290  20.490   3.698  59.305 -2.0825  1.2460  1.3476
  253C4H9N   H2 4291   0.011   3.840  59.285  2.3498  0.6095  1.1114
  253C4H9N   H3 4292  20.521   3.793  59.434 -0.1661 -0.5559 -0.2507
  253C4H9N  CT1 4293   0.123   3.672  59.371  0.4973  0.1534 -0.9606
  253C4H9N  HC1 4294   0.199   3.732  59.421  1.3581 -0.4286 -1.5663
  253C4H9N   C1 4295   0.178   3.604  59.249 -1.1482  0.6798 -0.3312
  253C4H9N  CT2 4296   0.097   3.562  59.476  0.1640 -0.2826 -0.1339
  253C4H9N  HC2 4297   0.018   3.490  59.453 -0.8123  0.8592 -0.4118
  253C4H9N  CT3 4298   0.211   3.487  59.523 -0.7328  0.0372 -0.0568
  253C4H9N  HC3 4299   0.298   3.550  59.510 -0.3942 -0.3977  0.0948
  253C4H9N  HC4 4300   0.224   3.390  59.474  1.1614 -0.1999  0.8843
  253C4H9N  HC5 4301   0.206   3.470  59.631  1.2305 -1.3086 -0.1575
  254C4H9N   O1 4302  20.435   3.494  59.907  0.5535  0.0003 -0.4557
  254C4H9N  OH1 4303   0.092   3.480  60.288 -0.2995 -0.3572 -0.2625
  254C4H9N  HO1 4304   0.113   3.552  60.348 -0.4114  0.7511 -1.5256
  254C4H9N   O2 4305   0.068   3.546  59.844 -0.4570  0.8751  0.2366
  254C4H9N  N41 4306   0.182   3.373  60.032 -0.6273  0.0132 -0.0855
  254C4H9N   H1 4307   0.265   3.425  60.000  0.7191 -0.2710  2.7912
  254C4H9N   H2 4308   0.161   3.289  59.976  0.9581 -0.9201  0.7127
  254C4H9N   H3 4309   0.209   3.332  60.123  0.2109 -2.5062 -1.4467
  254C4H9N  CT1 4310   0.047   3.442  60.054  0.5469 -0.2358  0.7303
  254C4H9N  HC1 4311  20.530   3.370  60.084  1.6579 -1.6877  0.1143
  254C4H9N   C1 4312  20.553   3.502  59.930  0.0929 -0.3314 -0.3654
  254C4H9N  CT2 4313   0.060   3.546  60.170  0.8554  0.0664 -0.1908
  254C4H9N  HC2 4314   0.141   3.614  60.145 -0.2973  0.8708 -1.8837
  254C4H9N  CT3 4315  20.493   3.624  60.204  0.0913 -0.1520 -0.0253
  254C4H9N  HC3 4316  20.440   3.677  60.124  1.8057 -1.4391 -2.0547
  254C4H9N  HC4 4317  20.499   3.678  60.298 -0.8779 -0.4569  0.2227
  254C4H9N  HC5 4318  20.422   3.552  60.244  0.5080 -0.9468 -0.7055
  255C4H9N   O1 4319   0.140   3.229  59.256  0.1518  0.5101  0.0501
  255C4H9N  OH1 4320   0.346   3.247  58.886 -0.0728  0.3283 -1.0733
  255C4H9N  HO1 4321   0.365   3.183  58.818  1.0129  0.3847 -0.8341
  255C4H9N   O2 4322   0.343   3.217  59.332  0.0220 -1.0674  0.1571
  255C4H9N  N41 4323   0.438   3.379  59.119 -0.0849 -0.2421  0.1588
  255C4H9N   H1 4324   0.518   3.326  59.158  0.1135 -0.6301 -0.7642
  255C4H9N   H2 4325   0.420   3.451  59.191  0.7332 -0.2147  0.3349
  255C4H9N   H3 4326   0.466   3.430  59.034  0.0893 -0.4368  0.0941
  255C4H9N  CT1 4327   0.313   3.300  59.111  0.3386  0.4702  0.4267
  255C4H9N  HC1 4328   0.239   3.370  59.072  0.8739  0.4650 -0.6211
  255C4H9N   C1 4329   0.262   3.249  59.244  0.7491 -0.1353 -0.1267
  255C4H9N  CT2 4330   0.323   3.188  59.013 -1.0447  0.1065  0.0566
  255C4H9N  HC2 4331   0.406   3.121  59.034 -0.9891  0.6792  1.7085
  255C4H9N  CT3 4332   0.192   3.115  58.980  0.4307 -0.2196  0.9807
  255C4H9N  HC3 4333   0.111   3.187  58.973  1.2718  0.6287 -0.0997
  255C4H9N  HC4 4334   0.188   3.039  59.058  3.6346  0.4502  1.8956
  255C4H9N  HC5 4335   0.199   3.062  58.885  0.0626 -0.4395  1.0741
  256C4H9N   O1 4336   0.554   3.917  59.931 -0.2678 -0.3978 -0.0367
  256C4H9N  OH1 4337   0.314   3.873  59.565  0.1614  0.7236 -0.1299
  256C4H9N  HO1 4338   0.304   3.944  59.502 -1.4543  0.9025  0.3090
  256C4H9N   O2 4339   0.349   3.909  60.001 -0.2960 -0.2574 -0.1273
  256C4H9N  N41 4340   0.260   3.749  59.801 -0.1653 -0.1006  0.1534
  256C4H9N   H1 4341   0.184   3.816  59.822  2.0072  2.5246 -0.1197
  256C4H9N   H2 4342   0.260   3.675  59.873 -1.5770 -1.0227 -0.7698
  256C4H9N   H3 4343   0.244   3.696  59.714 -0.7878 -0.0315  0.2199
  256C4H9N  CT1 4344   0.384   3.826  59.788 -0.1761  0.3446 -0.1999
  256C4H9N  HC1 4345   0.463   3.757  59.755  0.9983  1.5356  0.0761
  256C4H9N   C1 4346   0.433   3.894  59.916  0.4988 -0.3262 -0.1140
  256C4H9N  CT2 4347   0.365   3.933  59.683  0.7433 -0.3265 -0.0251
  256C4H9N  HC2 4348   0.289   4.007  59.708 -0.4926 -1.3635 -0.6827
  256C4H9N  CT3 4349   0.491   4.016  59.636  0.0494 -0.8889  0.3856
  256C4H9N  HC3 4350   0.527   4.072  59.723  0.7756 -1.4547  0.4559
  256C4H9N  HC4 4351   0.460   4.082  59.555  2.0296 -0.1567  0.2014
  256C4H9N  HC5 4352   0.572   3.957  59.594  0.1779  0.1210 -0.8167
  257C4H9N   O1 4353   0.319   3.587  60.615  0.2416  0.6288  0.7722
  257C4H9N  OH1 4354   0.096   3.643  60.982  0.8294  0.0657  0.1840
  257C4H9N  HO1 4355   0.074   3.581  61.052  0.0501  1.5322  1.2854
  257C4H9N   O2 4356   0.121   3.579  60.543 -0.4189  0.0281  0.4622
  257C4H9N  N41 4357   0.016   3.744  60.745 -0.1577  0.0151  0.6529
  257C4H9N   H1 4358  20.491   3.693  60.714 -0.2960 -0.2060  1.3835
  257C4H9N   H2 4359   0.028   3.820  60.677  0.5451 -0.3348  0.3819
  257C4H9N   H3 4360  20.551   3.792  60.833  0.0032  1.5809 -0.1385
  257C4H9N  CT1 4361   0.147   3.669  60.765  0.3455  0.2697  0.0025
  257C4H9N  HC1 4362   0.221   3.745  60.786  0.4739 -0.6000  2.8759
  257C4H9N   C1 4363   0.200   3.603  60.636  1.0294  0.3702 -0.0753
  257C4H9N  CT2 4364   0.126   3.567  60.880 -0.7101 -0.5856 -0.6853
  257C4H9N  HC2 4365   0.042   3.504  60.850 -1.2975 -0.8367  1.4541
  257C4H9N  CT3 4366   0.251   3.496  60.922  0.3356 -0.1287  0.0962
  257C4H9N  HC3 4367   0.337   3.561  60.938  0.0555  0.1841  0.3317
  257C4H9N  HC4 4368   0.291   3.439  60.838 -0.5728 -0.6536  0.0115
  257C4H9N  HC5 4369   0.236   3.428  61.006 -1.3858 -1.8065 -1.5280
  258C4H9N   O1 4370  20.441   3.506  61.300  0.3835 -0.1179 -0.5357
  258C4H9N  OH1 4371   0.116   3.513  61.649 -0.8140  0.0638  0.1706
  258C4H9N  HO1 4372   0.118   3.585  61.712 -0.2289  0.2436 -0.0539
  258C4H9N   O2 4373   0.074   3.525  61.223  0.1010  0.3407 -0.0309
  258C4H9N  N41 4374   0.192   3.378  61.420  0.4335  0.2589 -0.0767
  258C4H9N   H1 4375   0.260   3.440  61.373 -0.5774  2.0740  0.8150
  258C4H9N   H2 4376   0.185   3.283  61.379  2.0858  1.4007 -3.1699
  258C4H9N   H3 4377   0.237   3.363  61.511 -1.9513 -0.7952  0.9833
  258C4H9N  CT1 4378   0.059   3.443  61.436 -0.7082 -0.2121  0.2165
  258C4H9N  HC1 4379  20.559   3.366  61.485 -0.0949 -1.1694 -0.5192
  258C4H9N   C1 4380   0.001   3.482  61.307  0.0904 -0.7353 -0.6148
  258C4H9N  CT2 4381   0.078   3.567  61.526  0.4531  0.1136  0.4596
  258C4H9N  HC2 4382   0.150   3.633  61.478 -0.5534  0.2734 -0.8711
  258C4H9N  CT3 4383  20.509   3.637  61.562  0.1911  0.0303 -0.3892
  258C4H9N  HC3 4384  20.461   3.676  61.473  0.2635  0.5844 -0.1847
  258C4H9N  HC4 4385  20.519   3.721  61.630 -1.9018 -0.8772  1.0974
  258C4H9N  HC5 4386  20.447   3.564  61.614  3.6728 -1.1033  2.4368
  259C4H9N   O1 4387   0.144   3.236  60.637 -0.0614  0.4621  0.5867
  259C4H9N  OH1 4388   0.350   3.248  60.262 -0.3230 -0.3210  0.2503
  259C4H9N  HO1 4389   0.366   3.178  60.198 -0.6639 -2.4969  2.4822
  259C4H9N   O2 4390   0.341   3.209  60.698  0.3651  0.4675 -0.1284
  259C4H9N  N41 4391   0.437   3.373  60.504  0.0240 -0.0810 -0.0623
  259C4H9N   H1 4392   0.508   3.309  60.544  0.7708  1.8753  1.8543
  259C4H9N   H2 4393   0.418   3.454  60.565  1.6293 -1.6315  2.6001
  259C4H9N   H3 4394   0.485   3.413  60.422  0.8615  1.6897  1.2470
  259C4H9N  CT1 4395   0.312   3.296  60.480 -0.2069 -0.0477  0.3331
  259C4H9N  HC1 4396   0.242   3.374  60.448  0.6869  0.5872 -0.1106
  259C4H9N   C1 4397   0.261   3.241  60.613 -0.2894 -0.3337 -0.0977
  259C4H9N  CT2 4398   0.320   3.178  60.382 -0.1168 -0.2046  0.5630
  259C4H9N  HC2 4399   0.401   3.111  60.408  1.4761  1.2311 -0.6038
  259C4H9N  CT3 4400   0.195   3.101  60.335 -0.5999  0.1452 -0.1983
  259C4H9N  HC3 4401   0.154   3.053  60.424  0.4897 -1.3516 -0.4821
  259C4H9N  HC4 4402   0.223   3.018  60.269  2.0479 -0.2429  1.3648
  259C4H9N  HC5 4403   0.123   3.174  60.298 -1.0917 -0.6898 -0.9017
  260C4H9N   O1 4404   0.552   3.929  61.333  0.2476  0.5849 -0.3017
  260C4H9N  OH1 4405   0.331   3.885  60.965 -0.2366  0.3820 -0.8409
  260C4H9N  HO1 4406   0.349   3.940  60.889 -0.9679  0.4320 -0.9819
  260C4H9N   O2 4407   0.358   3.946  61.396  0.5452  0.2962 -0.4096
  260C4H9N  N41 4408   0.258   3.765  61.210 -0.8827 -0.0531 -0.5272
  260C4H9N   H1 4409   0.186   3.817  61.262  0.4437  0.5829  0.7438
  260C4H9N   H2 4410   0.287   3.686  61.271 -0.0629 -1.3575 -2.5372
  260C4H9N   H3 4411   0.215   3.725  61.125 -2.9829 -1.7412  1.2711
  260C4H9N  CT1 4412   0.384   3.845  61.187 -0.7158 -0.2052 -0.2225
  260C4H9N  HC1 4413   0.456   3.771  61.152 -0.1558 -0.3030  1.0935
  260C4H9N   C1 4414   0.434   3.909  61.313  1.0514  0.6435 -0.0286
  260C4H9N  CT2 4415   0.359   3.952  61.085 -0.0154 -0.3013 -0.3980
  260C4H9N  HC2 4416   0.274   4.016  61.109 -1.0128 -1.1995 -1.4453
  260C4H9N  CT3 4417   0.472   4.042  61.043 -0.3257 -0.4571  0.0054
  260C4H9N  HC3 4418   0.552   3.987  60.994 -1.1643 -0.0502 -1.8672
  260C4H9N  HC4 4419   0.513   4.096  61.128  1.0087 -1.4800  0.0208
  260C4H9N  HC5 4420   0.439   4.114  60.968 -1.5815 -0.2469  0.7411
  261C4H9N   O1 4421   0.284   3.648  61.959  0.0664 -0.2324 -0.4754
  261C4H9N  OH1 4422   0.008   3.599  62.306 -0.4266  0.0996  0.7274
  261C4H9N  HO1 4423   0.046   3.561  62.386  1.4428 -1.8957 -1.0566
  261C4H9N   O2 4424   0.084   3.634  61.879  0.5605 -0.2330 -0.4994
  261C4H9N  N41 4425  20.525   3.754  62.090 -0.2802  0.8083 -0.1221
  261C4H9N   H1 4426  20.466   3.684  62.043 -0.2302  2.1765 -2.2510
  261C4H9N   H2 4427  20.520   3.845  62.041  0.1163  2.7053  3.1240
  261C4H9N   H3 4428  20.481   3.769  62.182  0.2413 -1.9506  0.6040
  261C4H9N  CT1 4429   0.096   3.693  62.109  0.0239  0.7276 -0.0228
  261C4H9N  HC1 4430   0.162   3.754  62.170  0.1188 -2.3358  3.1397
  261C4H9N   C1 4431   0.164   3.671  61.972  0.1852  0.5664 -0.4041
  261C4H9N  CT2 4432   0.078   3.562  62.189 -0.3715  0.1013  0.8845
  261C4H9N  HC2 4433   0.024   3.487  62.133 -4.2037  2.2663  1.4476
  261C4H9N  CT3 4434   0.204   3.493  62.230 -0.6865  0.4645 -0.0756
  261C4H9N  HC3 4435   0.272   3.485  62.145 -1.2097  0.0023 -0.4575
  261C4H9N  HC4 4436   0.182   3.390  62.257  0.7611  0.5267  1.4468
  261C4H9N  HC5 4437   0.256   3.552  62.305 -0.5521  1.1303 -0.6899
  262C4H9N   O1 4438  20.421   3.510  62.655  0.2362 -0.2019  0.3730
  262C4H9N  OH1 4439   0.111   3.497  63.013 -0.2340 -0.1768  0.1353
  262C4H9N  HO1 4440   0.092   3.560  63.083 -3.0180  1.4386 -1.9669
  262C4H9N   O2 4441   0.059   3.555  62.583 -0.5253 -0.2211 -0.1724
  262C4H9N  N41 4442   0.158   3.363  62.775 -0.6206  0.3221 -0.6224
  262C4H9N   H1 4443   0.236   3.419  62.737  0.3970  0.2853  1.3145
  262C4H9N   H2 4444   0.140   3.289  62.706  0.8189 -0.0774 -0.5810
  262C4H9N   H3 4445   0.181   3.323  62.867 -1.6666  0.6714 -0.1995
  262C4H9N  CT1 4446   0.038   3.450  62.787  0.3403  0.4727  0.4395
  262C4H9N  HC1 4447  20.520   3.382  62.822  1.3599 -1.7721 -1.5200
  262C4H9N   C1 4448  20.539   3.514  62.667 -0.6604 -0.1610  0.1739
  262C4H9N  CT2 4449   0.069   3.555  62.892  0.4386 -0.4486  0.0001
  262C4H9N  HC2 4450   0.145   3.628  62.866  0.1748  0.2682  1.2018
  262C4H9N  CT3 4451  20.507   3.648  62.921  0.3797  0.3031 -0.0655
  262C4H9N  HC3 4452  20.488   3.720  62.842  0.3917  0.9962  0.5617
  262C4H9N  HC4 4453  20.540   3.711  63.003 -0.9589  0.3220  0.4629
  262C4H9N  HC5 4454  20.416   3.595  62.950 -1.1119  2.3873 -0.8344
  263C4H9N   O1 4455   0.132   3.213  61.996 -0.1428 -0.2951 -0.2225
  263C4H9N  OH1 4456   0.383   3.282  61.644  0.3563 -0.5881 -0.4760
  263C4H9N  HO1 4457   0.398   3.223  61.570  0.6568  0.2349 -1.0754
  263C4H9N   O2 4458   0.326   3.192  62.070 -0.1208 -0.2154 -0.2659
  263C4H9N  N41 4459   0.428   3.385  61.890  0.5576 -0.8631  0.5349
  263C4H9N   H1 4460   0.485   3.309  61.930  1.1776 -0.1611  0.9972
  263C4H9N   H2 4461   0.424   3.458  61.964  1.4859 -0.9395  0.6696
  263C4H9N   H3 4462   0.471   3.422  61.804 -1.4139  0.6734  0.1544
  263C4H9N  CT1 4463   0.302   3.312  61.862 -0.0284  0.5634  1.6826
  263C4H9N  HC1 4464   0.228   3.383  61.825  2.9380  2.0872 -1.6153
  263C4H9N   C1 4465   0.251   3.235  61.984  0.1364  0.5292  0.4327
  263C4H9N  CT2 4466   0.329   3.213  61.750 -0.0608 -0.1870  0.6641
  263C4H9N  HC2 4467   0.415   3.153  61.779  0.7183 -0.6600 -2.4110
  263C4H9N  CT3 4468   0.213   3.127  61.709  0.5499  0.2523 -0.8236
  263C4H9N  HC3 4469   0.224   3.084  61.609 -2.2815 -1.7918 -0.3113
  263C4H9N  HC4 4470   0.115   3.174  61.715 -0.4110 -1.5373 -1.8452
  263C4H9N  HC5 4471   0.212   3.048  61.784 -1.3736  1.5810  0.6013
  264C4H9N   O1 4472   0.551   3.934  62.697  0.7971 -0.0087  0.4059
  264C4H9N  OH1 4473   0.325   3.853  62.325 -0.6576 -0.5628  0.3167
  264C4H9N  HO1 4474   0.293   3.914  62.258 -0.1883 -1.0793 -0.3743
  264C4H9N   O2 4475   0.350   3.907  62.774  0.1855  0.3953  0.5008
  264C4H9N  N41 4476   0.276   3.738  62.574 -0.6229 -0.4321  0.1030
  264C4H9N   H1 4477   0.192   3.793  62.600 -0.1719  0.1923  0.2347
  264C4H9N   H2 4478   0.286   3.672  62.652  1.3386  0.3492  0.5298
  264C4H9N   H3 4479   0.254   3.681  62.490  0.7183 -1.7577  0.6391
  264C4H9N  CT1 4480   0.389   3.830  62.555 -0.8805 -0.4816  0.6190
  264C4H9N  HC1 4481   0.467   3.758  62.529 -2.9450 -2.4814 -0.1347
  264C4H9N   C1 4482   0.428   3.907  62.677 -0.4726 -0.0901  0.0095
  264C4H9N  CT2 4483   0.359   3.921  62.437 -0.5200 -0.4139  0.3518
  264C4H9N  HC2 4484   0.280   3.990  62.466  0.6316  0.4149  1.5971
  264C4H9N  CT3 4485   0.468   4.005  62.381 -0.4020 -0.4874 -0.0546
  264C4H9N  HC3 4486   0.546   3.940  62.342 -1.3650 -0.2367 -2.4684
  264C4H9N  HC4 4487   0.507   4.073  62.457 -0.9602 -0.2919  0.0658
  264C4H9N  HC5 4488   0.420   4.071  62.308  0.1669 -1.2498 -1.1240
  265C4H9N   O1 4489   0.270   3.619  63.337 -0.1434 -1.1175 -0.3362
  265C4H9N  OH1 4490   0.017   3.626  63.703 -0.0209  0.3776  0.4146
  265C4H9N  HO1 4491   0.034   3.582  63.786  0.9324  2.7400  1.5099
  265C4H9N   O2 4492   0.064   3.586  63.275  0.4920  0.0781 -0.3500
  265C4H9N  N41 4493  20.527   3.753  63.470 -0.0478  0.2433 -0.3505
  265C4H9N   H1 4494  20.458   3.689  63.428 -1.3356 -0.2514  2.3988
  265C4H9N   H2 4495  20.540   3.836  63.410  0.8303  1.7690  1.8885
  265C4H9N   H3 4496  20.489   3.785  63.561 -0.2014  0.5247 -0.5115
  265C4H9N  CT1 4497   0.091   3.668  63.488 -0.0147  0.1156  0.5111
  265C4H9N  HC1 4498   0.166   3.741  63.517  0.4103  0.0146 -0.3066
  265C4H9N   C1 4499   0.149   3.608  63.363  0.1360 -0.5837  0.8195
  265C4H9N  CT2 4500   0.086   3.560  63.597  0.5467 -0.4917 -0.7365
  265C4H9N  HC2 4501   0.027   3.478  63.557 -0.4932 -0.0412 -0.1331
  265C4H9N  CT3 4502   0.213   3.501  63.647  0.3178 -0.7438  0.2567
  265C4H9N  HC3 4503   0.280   3.469  63.567  1.5807  1.2718  0.4513
  265C4H9N  HC4 4504   0.180   3.419  63.711  0.8979 -0.9298  0.3212
  265C4H9N  HC5 4505   0.268   3.578  63.701 -3.8395  1.0924  2.0638
  266C4H9N   O1 4506  20.427   3.483  64.002  0.2061 -0.0230 -0.5910
  266C4H9N  OH1 4507   0.086   3.493  64.383  0.0846  0.4421 -0.1948
  266C4H9N  HO1 4508   0.100   3.557  64.454 -0.7413  0.8604 -0.4059
  266C4H9N   O2 4509   0.072   3.529  63.941 -0.2099  0.6627 -0.3324
  266C4H9N  N41 4510   0.172   3.370  64.149  0.1451  0.2323  0.2025
  266C4H9N   H1 4511   0.238   3.439  64.111  0.9320 -1.4019 -1.4478
  266C4H9N   H2 4512   0.154   3.291  64.085 -0.4072 -0.8263  1.6424
  266C4H9N   H3 4513   0.204   3.333  64.240 -1.4257 -0.4192  0.5176
  266C4H9N  CT1 4514   0.041   3.441  64.161 -0.7024 -0.1753  0.1173
  266C4H9N  HC1 4515  20.527   3.365  64.187 -0.8126 -1.2712 -3.1901
  266C4H9N   C1 4516  20.550   3.491  64.027 -0.0296 -0.2311  0.5958
  266C4H9N  CT2 4517   0.038   3.551  64.262  0.3762  0.8324 -0.1739
  266C4H9N  HC2 4518   0.111   3.625  64.227  1.0889  0.5068  0.6038
  266C4H9N  CT3 4519  20.461   3.623  64.293 -0.3886 -0.2911 -0.2120
  266C4H9N  HC3 4520  20.393   3.563  64.353  0.3336  1.5460  2.4939
  266C4H9N  HC4 4521  20.407   3.648  64.202 -1.8211  1.4293  1.0702
  266C4H9N  HC5 4522  20.477   3.711  64.355 -2.3513 -1.3472  1.8541
  267C4H9N   O1 4523   0.128   3.258  63.398 -0.2708 -0.1577  0.8576
  267C4H9N  OH1 4524   0.388   3.238  63.024  0.2619 -0.4755 -0.2309
  267C4H9N  HO1 4525   0.365   3.183  62.948  0.6554 -1.3917  0.3074
  267C4H9N   O2 4526   0.329   3.213  63.439  0.5302 -0.5169 -0.2858
  267C4H9N  N41 4527   0.415   3.391  63.240  0.5097 -0.1986 -0.1516
  267C4H9N   H1 4528   0.482   3.325  63.283  0.9935  0.8640  0.7386
  267C4H9N   H2 4529   0.400   3.480  63.290 -1.1754  0.3179 -1.5180
  267C4H9N   H3 4530   0.453   3.405  63.145 -1.2274 -0.1527 -0.8675
  267C4H9N  CT1 4531   0.291   3.311  63.227 -0.2148  0.1075 -0.1140
  267C4H9N  HC1 4532   0.216   3.381  63.189 -2.0011 -0.3451  2.4305
  267C4H9N   C1 4533   0.249   3.256  63.361  0.5930  0.8612 -0.6493
  267C4H9N  CT2 4534   0.320   3.196  63.135  0.2286 -0.0749 -0.3447
  267C4H9N  HC2 4535   0.388   3.125  63.181  0.9951  1.3265  0.7298
  267C4H9N  CT3 4536   0.197   3.116  63.084 -0.0696  1.0100  0.2812
  267C4H9N  HC3 4537   0.142   3.071  63.166  1.9296  0.0543  1.1305
  267C4H9N  HC4 4538   0.235   3.040  63.015 -1.8964  0.3918 -0.0716
  267C4H9N  HC5 4539   0.130   3.185  63.033  0.5047  1.2018 -0.2253
  268C4H9N   O1 4540   0.543   3.937  64.044 -0.8761 -0.0609 -0.5207
  268C4H9N  OH1 4541   0.278   3.880  63.703  0.2058  0.0177  0.1396
  268C4H9N  HO1 4542   0.285   3.945  63.633 -0.5977  0.0374  0.0714
  268C4H9N   O2 4543   0.357   3.933  64.153  0.1547 -0.2593  0.2063
  268C4H9N  N41 4544   0.239   3.778  63.970  0.9100  0.3618  0.3217
  268C4H9N   H1 4545   0.169   3.848  64.002  2.2596  1.4877  0.8498
  268C4H9N   H2 4546   0.262   3.713  64.047 -2.2445 -2.2612 -0.8082
  268C4H9N   H3 4547   0.189   3.727  63.895 -0.5344  1.0033  0.8171
  268C4H9N  CT1 4548   0.362   3.844  63.930 -0.0741  0.8971 -0.6674
  268C4H9N  HC1 4549   0.427   3.762  63.899 -0.5970  0.0968  0.3334
  268C4H9N   C1 4550   0.422   3.911  64.048  0.6025  0.5892 -0.2663
  268C4H9N  CT2 4551   0.335   3.941  63.814  0.9047  0.5873 -0.7699
  268C4H9N  HC2 4552   0.266   4.014  63.855 -0.4404 -0.5855 -0.9234
  268C4H9N  CT3 4553   0.465   4.007  63.769 -0.5724 -0.1001  0.1093
  268C4H9N  HC3 4554   0.492   4.084  63.840  0.3669  0.1043 -0.4484
  268C4H9N  HC4 4555   0.437   4.049  63.673 -0.1012 -0.8363 -0.3654
  268C4H9N  HC5 4556   0.544   3.932  63.754 -0.5394  0.0107 -0.2710
  269C4H9N   O1 4557   0.285   3.621  64.707 -0.3109  0.0321  0.2544
  269C4H9N  OH1 4558   0.033   3.623  65.061  0.0251  0.5329  0.8414
  269C4H9N  HO1 4559   0.052   3.564  65.134  1.4675 -2.5149 -1.8222
  269C4H9N   O2 4560   0.089   3.603  64.632 -0.5330 -0.2702  0.3048
  269C4H9N  N41 4561  20.539   3.748  64.824  0.3659 -0.6354  0.3993
  269C4H9N   H1 4562  20.467   3.682  64.789 -0.2968 -0.9341  2.2899
  269C4H9N   H2 4563  20.544   3.826  64.756 -0.2855 -0.1332  0.9351
  269C4H9N   H3 4564  20.503   3.789  64.911  0.3137  3.0865 -1.2527
  269C4H9N  CT1 4565   0.110   3.670  64.850  0.1385  0.0698 -1.4960
  269C4H9N  HC1 4566   0.174   3.740  64.905 -1.3590 -0.4224  0.9511
  269C4H9N   C1 4567   0.164   3.623  64.721 -0.4923  0.1293  0.0849
  269C4H9N  CT2 4568   0.092   3.558  64.951  0.2398  0.3265 -0.5569
  269C4H9N  HC2 4569   0.020   3.485  64.914  0.5248 -1.0556  1.5484
  269C4H9N  CT3 4570   0.220   3.488  64.989 -0.5515 -0.6648 -0.4547
  269C4H9N  HC3 4571   0.268   3.562  65.053 -1.7998 -1.4044  1.4053
  269C4H9N  HC4 4572   0.276   3.448  64.905 -0.1183  0.4809 -0.7293
  269C4H9N  HC5 4573   0.187   3.406  65.054 -2.4112  1.8879  1.9270
  270C4H9N   O1 4574  20.441   3.542  65.424  0.2797 -0.5186  0.6368
  270C4H9N  OH1 4575   0.130   3.528  65.751  0.4009 -0.1860 -0.0379
  270C4H9N  HO1 4576   0.114   3.591  65.822 -0.9051 -1.8749  1.2076
  270C4H9N   O2 4577   0.073   3.526  65.328  0.3196  0.3751  0.8378
  270C4H9N  N41 4578   0.186   3.392  65.528 -0.2416 -0.2437 -0.6110
  270C4H9N   H1 4579   0.253   3.467  65.504  0.9461 -0.4969  1.8500
  270C4H9N   H2 4580   0.178   3.313  65.462 -2.6762 -3.2591  3.0794
  270C4H9N   H3 4581   0.216   3.361  65.622 -0.1855  0.3235 -0.4459
  270C4H9N  CT1 4582   0.055   3.462  65.544  1.3725 -0.0570  0.1367
  270C4H9N  HC1 4583  20.541   3.393  65.588 -1.9829  4.2661  1.6921
  270C4H9N   C1 4584  20.555   3.513  65.421  0.3703  0.2663  0.1732
  270C4H9N  CT2 4585   0.072   3.576  65.641 -0.5569  0.6193  0.2311
  270C4H9N  HC2 4586   0.145   3.637  65.589 -1.2176  2.4016  1.3603
  270C4H9N  CT3 4587  20.508   3.649  65.689  0.2423 -0.2291  0.7736
  270C4H9N  HC3 4588  20.428   3.580  65.659  3.0699 -2.0148 -3.1042
  270C4H9N  HC4 4589  20.504   3.742  65.633  0.5720 -0.9034 -0.3871
  270C4H9N  HC5 4590  20.508   3.653  65.798  1.2425 -3.7645  0.9826
  271C4H9N   O1 4591   0.101   3.256  64.714 -0.1249 -0.6982 -0.1859
  271C4H9N  OH1 4592   0.335   3.263  64.366 -0.0040  0.0477 -0.1154
  271C4H9N  HO1 4593   0.327   3.199  64.295  0.0554 -1.3818  1.1436
  271C4H9N   O2 4594   0.292   3.217  64.800 -0.2794  0.3180  0.2614
  271C4H9N  N41 4595   0.417   3.379  64.610 -0.5903  0.1162  0.4330
  271C4H9N   H1 4596   0.475   3.304  64.652  1.9326  0.0750 -2.8739
  271C4H9N   H2 4597   0.416   3.456  64.678  2.7194  0.7137 -0.1072
  271C4H9N   H3 4598   0.470   3.412  64.527  0.8451  0.5121  1.4878
  271C4H9N  CT1 4599   0.283   3.314  64.583  0.7115  0.0907 -0.7507
  271C4H9N  HC1 4600   0.214   3.392  64.550  0.7373  0.2313 -0.4727
  271C4H9N   C1 4601   0.223   3.261  64.710 -0.4447  0.5975 -0.3230
  271C4H9N  CT2 4602   0.297   3.197  64.481 -0.2419 -0.1279 -0.7020
  271C4H9N  HC2 4603   0.382   3.134  64.507  1.6189  1.9847 -1.4808
  271C4H9N  CT3 4604   0.173   3.121  64.442  0.0807 -0.3655 -0.5637
  271C4H9N  HC3 4605   0.092   3.192  64.424 -0.8998 -1.2065  0.3980
  271C4H9N  HC4 4606   0.145   3.054  64.524 -0.9959 -1.4739 -1.7969
  271C4H9N  HC5 4607   0.202   3.066  64.353  0.7788  0.4832 -0.8592
  272C4H9N   O1 4608   0.534   3.940  65.422 -0.8798 -0.1762 -0.0175
  272C4H9N  OH1 4609   0.334   3.855  65.058 -0.3101 -0.0576 -0.0870
  272C4H9N  HO1 4610   0.308   3.917  64.990 -0.0443  0.3478  0.1814
  272C4H9N   O2 4611   0.335   3.917  65.503  0.1982  0.1600  0.5660
  272C4H9N  N41 4612   0.255   3.745  65.294 -0.1441  0.0735 -0.1863
  272C4H9N   H1 4613   0.172   3.799  65.323 -1.2386 -2.0964  0.7631
  272C4H9N   H2 4614   0.258   3.660  65.352  1.9214  1.1773  1.3770
  272C4H9N   H3 4615   0.240   3.707  65.199  1.5476  1.5157 -1.0542
  272C4H9N  CT1 4616   0.384   3.826  65.282  0.5703  0.4111 -0.0145
  272C4H9N  HC1 4617   0.468   3.765  65.250 -0.5647 -0.2444 -1.7659
  272C4H9N   C1 4618   0.417   3.899  65.411  0.0315 -0.0523 -0.1053
  272C4H9N  CT2 4619   0.350   3.929  65.180 -0.8651  0.0105 -0.0775
  272C4H9N  HC2 4620   0.262   3.978  65.220  0.9838  1.5958  2.1739
  272C4H9N  CT3 4621   0.458   4.041  65.149  0.0104 -0.3265 -0.5428
  272C4H9N  HC3 4622   0.435   4.099  65.060  0.4977  2.8785  1.3169
  272C4H9N  HC4 4623   0.554   3.991  65.139 -0.1900 -0.8753  0.2228
  272C4H9N  HC5 4624   0.461   4.111  65.233  1.2651 -1.5427  0.4348
  273C4H9N   O1 4625   0.287   3.578  66.105 -0.3976  0.2139 -0.6762
  273C4H9N  OH1 4626   0.058   3.662  66.459  0.1535  0.1934  0.3023
  273C4H9N  HO1 4627   0.040   3.601  66.532 -1.0730 -1.9979 -1.7478
  273C4H9N   O2 4628   0.102   3.626  66.002 -0.0383  0.0951 -0.4510
  273C4H9N  N41 4629   0.005   3.764  66.204  0.0418  0.1839 -0.1038
  273C4H9N   H1 4630  20.490   3.709  66.159 -1.6417 -1.6506  4.5531
  273C4H9N   H2 4631   0.040   3.831  66.134  2.4355 -0.9863 -0.0852
  273C4H9N   H3 4632  20.538   3.825  66.283  2.2536  1.4657 -0.3168
  273C4H9N  CT1 4633   0.121   3.681  66.226  0.8985 -0.2826 -0.1130
  273C4H9N  HC1 4634   0.193   3.756  66.257  4.1134 -3.3244  0.1730
  273C4H9N   C1 4635   0.166   3.611  66.105  1.0050 -0.1572 -0.1464
  273C4H9N  CT2 4636   0.094   3.587  66.348  0.0861 -0.1537 -0.2394
  273C4H9N  HC2 4637   0.007   3.526  66.324 -1.5668  1.3584  1.7570
  273C4H9N  CT3 4638   0.207   3.498  66.390  1.0014  0.2539  0.1712
  273C4H9N  HC3 4639   0.172   3.435  66.471  0.2390 -1.5625 -1.5230
  273C4H9N  HC4 4640   0.296   3.552  66.422  2.2636 -1.9409  0.4907
  273C4H9N  HC5 4641   0.230   3.424  66.314  1.8176  2.2720 -1.5933
  274C4H9N   O1 4642  20.430   3.491  66.773 -0.3624 -0.8060 -0.1122
  274C4H9N  OH1 4643   0.088   3.482  67.151  0.5281  0.0744 -0.1138
  274C4H9N  HO1 4644   0.114   3.549  67.215  0.7438 -1.5818  1.5957
  274C4H9N   O2 4645   0.075   3.527  66.702  0.0001  0.1816 -0.0397
  274C4H9N  N41 4646   0.167   3.371  66.916  0.2266  0.0070  0.1093
  274C4H9N   H1 4647   0.245   3.431  66.884 -0.5431  0.0172 -1.8215
  274C4H9N   H2 4648   0.167   3.288  66.855 -4.6791  1.6235 -2.3877
  274C4H9N   H3 4649   0.195   3.341  67.011 -0.5297 -0.1571  0.2800
  274C4H9N  CT1 4650   0.038   3.433  66.929  0.8167 -0.0555  0.1806
  274C4H9N  HC1 4651  20.524   3.361  66.964  0.8643 -0.6572 -0.9353
  274C4H9N   C1 4652  20.554   3.487  66.790  1.1059  0.2406 -0.4574
  274C4H9N  CT2 4653   0.047   3.549  67.035  0.2003 -0.7936  0.5022
  274C4H9N  HC2 4654   0.130   3.615  67.007 -0.2962  0.4068  1.8004
  274C4H9N  CT3 4655  20.478   3.622  67.063  0.4025  0.3599  0.1857
  274C4H9N  HC3 4656  20.486   3.669  67.161  0.2653 -2.6032  1.6850
  274C4H9N  HC4 4657  20.405   3.542  67.067  2.0336 -1.1360  0.9132
  274C4H9N  HC5 4658  20.443   3.688  66.984 -0.4978 -0.5880 -0.2157
  275C4H9N   O1 4659   0.118   3.237  66.115 -0.0509  0.1674  0.4879
  275C4H9N  OH1 4660   0.373   3.254  65.753  0.2208 -0.9003 -0.4008
  275C4H9N  HO1 4661   0.350   3.196  65.680  1.0629 -1.1386 -0.4833
  275C4H9N   O2 4662   0.322   3.230  66.195 -0.7338 -0.4406  0.6061
  275C4H9N  N41 4663   0.429   3.373  65.992  0.4785 -0.6057 -0.3860
  275C4H9N   H1 4664   0.496   3.304  66.030  1.4195  0.1233 -0.7148
  275C4H9N   H2 4665   0.433   3.452  66.058 -0.3751 -2.8118  2.3684
  275C4H9N   H3 4666   0.456   3.421  65.904 -0.6223  0.2121 -0.2877
  275C4H9N  CT1 4667   0.290   3.317  65.977  0.1596  0.2384 -0.3033
  275C4H9N  HC1 4668   0.222   3.398  65.951 -0.7755 -1.0695 -2.0402
  275C4H9N   C1 4669   0.240   3.259  66.106  0.0323  0.0633 -0.4268
  275C4H9N  CT2 4670   0.298   3.209  65.868 -0.5845 -0.3662  0.4844
  275C4H9N  HC2 4671   0.365   3.131  65.904 -0.4674  0.0502  1.1898
  275C4H9N  CT3 4672   0.176   3.152  65.807 -0.2327  0.2088 -0.1108
  275C4H9N  HC3 4673   0.108   3.233  65.780 -0.4734  0.4344  1.1516
  275C4H9N  HC4 4674   0.129   3.092  65.885 -0.7375  2.4014  1.3280
  275C4H9N  HC5 4675   0.205   3.099  65.717 -1.2686  0.7078 -0.7472
  276C4H9N   O1 4676   0.515   3.873  66.820 -0.4562  0.2185 -0.0052
  276C4H9N  OH1 4677   0.311   3.870  66.432 -0.0980 -0.0684  0.9483
  276C4H9N  HO1 4678   0.293   3.930  66.359 -1.7749 -0.1152  1.3107
  276C4H9N   O2 4679   0.320   3.953  66.841 -0.4125  0.3007 -0.5418
  276C4H9N  N41 4680   0.221   3.760  66.672  0.7138  0.3808  0.0568
  276C4H9N   H1 4681   0.149   3.833  66.689  1.0994  1.7877 -3.7978
  276C4H9N   H2 4682   0.245   3.702  66.754 -0.1429  0.8405  0.6381
  276C4H9N   H3 4683   0.195   3.701  66.591  1.3844  0.1286  0.0221
  276C4H9N  CT1 4684   0.357   3.836  66.646  1.5109  0.6213  0.0885
  276C4H9N  HC1 4685   0.432   3.763  66.614  0.0649 -0.7087 -0.3273
  276C4H9N   C1 4686   0.398   3.891  66.775  0.2753  0.1333  0.1928
  276C4H9N  CT2 4687   0.343   3.943  66.542  0.4378 -0.1000 -0.4313
  276C4H9N  HC2 4688   0.260   4.012  66.555  0.1361 -0.5268 -0.0869
  276C4H9N  CT3 4689   0.475   4.013  66.495  0.5217  0.4913 -0.4055
  276C4H9N  HC3 4690   0.506   4.084  66.571  2.8955  0.6349 -1.4650
  276C4H9N  HC4 4691   0.468   4.075  66.406 -0.3763 -0.9535 -1.3708
  276C4H9N  HC5 4692   0.551   3.935  66.492 -0.7303 -0.8098  1.1216
  277C4H9N   O1 4693   0.310   3.612  67.466 -0.1622  0.3231  0.6695
  277C4H9N  OH1 4694   0.031   3.611  67.813  0.7171 -0.0505 -0.0088
  277C4H9N  HO1 4695   0.059   3.556  67.886  2.0165 -1.1317 -1.2708
  277C4H9N   O2 4696   0.109   3.607  67.378 -0.7667  0.3599 -0.8585
  277C4H9N  N41 4697   0.005   3.767  67.589 -0.0295 -0.6433 -1.0022
  277C4H9N   H1 4698  20.498   3.708  67.536 -1.0216 -2.4649  2.1670
  277C4H9N   H2 4699   0.028   3.849  67.531  2.7157  1.4805  2.9050
  277C4H9N   H3 4700  20.511   3.793  67.673  0.5547 -3.5593  0.3334
  277C4H9N  CT1 4701   0.129   3.682  67.603 -0.2446  0.5061  0.4771
  277C4H9N  HC1 4702   0.195   3.743  67.665  0.9492 -0.0786 -0.2063
  277C4H9N   C1 4703   0.186   3.631  67.473  0.5699 -0.1609  0.4122
  277C4H9N  CT2 4704   0.085   3.564  67.689 -0.4235  0.3131 -0.0132
  277C4H9N  HC2 4705  20.560   3.503  67.658  1.3963 -1.8441 -0.8988
  277C4H9N  CT3 4706   0.210   3.491  67.738  0.1391  0.2245 -0.1924
  277C4H9N  HC3 4707   0.237   3.435  67.648 -0.1584 -0.2880  0.0307
  277C4H9N  HC4 4708   0.181   3.415  67.810 -1.1882  1.3060  0.4394
  277C4H9N  HC5 4709   0.288   3.558  67.773 -0.7022 -0.8529  3.8915
  278C4H9N   O1 4710  20.461   3.596  68.258 -0.4573 -0.1557  0.0425
  278C4H9N  OH1 4711   0.288   3.565  68.450  0.3800  0.3544 -0.7427
  278C4H9N  HO1 4712   0.325   3.648  68.483 -1.1185  1.3369 -1.4868
  278C4H9N   O2 4713   0.049   3.565  68.104  0.4791 -0.5390 -0.5227
  278C4H9N  N41 4714   0.187   3.378  68.248 -0.0147 -0.3143  0.3103
  278C4H9N   H1 4715   0.250   3.400  68.169  2.0633  1.1572  2.3412
  278C4H9N   H2 4716   0.122   3.306  68.213 -0.6396  0.4782 -0.1786
  278C4H9N   H3 4717   0.240   3.328  68.321 -0.9986 -0.3239  1.0244
  278C4H9N  CT1 4718   0.102   3.488  68.311 -0.5381 -0.0981  0.0558
  278C4H9N  HC1 4719   0.055   3.437  68.395 -0.4196 -0.4012 -0.0530
  278C4H9N   C1 4720   0.009   3.555  68.220 -0.1884 -1.1080 -0.4324
  278C4H9N  CT2 4721   0.187   3.606  68.361  0.4413  0.1539  0.7455
  278C4H9N  HC2 4722   0.246   3.644  68.278  0.4646 -2.1387 -0.3385
  278C4H9N  CT3 4723   0.123   3.721  68.435  0.5535 -1.0778 -0.0356
  278C4H9N  HC3 4724   0.042   3.680  68.495 -0.0654 -1.4001 -1.0891
  278C4H9N  HC4 4725   0.076   3.789  68.365  2.0195  0.0393  0.0367
  278C4H9N  HC5 4726   0.190   3.782  68.496 -0.4247  0.9459 -0.9513
  279C4H9N   O1 4727   0.156   3.192  67.480  0.0317 -0.0036 -0.2032
  279C4H9N  OH1 4728   0.338   3.259  67.112 -0.4220  0.7927  0.2785
  279C4H9N  HO1 4729   0.355   3.197  67.041 -3.3893  0.2814 -0.0697
  279C4H9N   O2 4730   0.363   3.203  67.552  0.0723 -0.4693  0.1958
  279C4H9N  N41 4731   0.444   3.365  67.356 -0.4851 -0.1553  0.2898
  279C4H9N   H1 4732   0.521   3.297  67.366 -0.1752 -0.3029 -2.5599
  279C4H9N   H2 4733   0.436   3.423  67.441 -2.1239  2.7149 -1.7359
  279C4H9N   H3 4734   0.468   3.429  67.278  0.0318  0.2688  0.7933
  279C4H9N  CT1 4735   0.314   3.291  67.339  0.2480  0.1571  1.0401
  279C4H9N  HC1 4736   0.231   3.360  67.322  0.9902  0.4772 -1.4503
  279C4H9N   C1 4737   0.279   3.202  67.460  0.0245 -1.3326  0.0494
  279C4H9N  CT2 4738   0.312   3.188  67.228  0.2652  0.0733  0.6298
  279C4H9N  HC2 4739   0.382   3.110  67.257 -0.4134 -0.2408  1.4692
  279C4H9N  CT3 4740   0.177   3.121  67.201  0.7300  0.1033  0.4178
  279C4H9N  HC3 4741   0.090   3.186  67.198  1.7127  1.3839 -3.2958
  279C4H9N  HC4 4742   0.154   3.055  67.284  2.3961  0.9045  1.5501
  279C4H9N  HC5 4743   0.175   3.076  67.101 -1.8829  0.3241  0.3346
  280C4H9N   O1 4744   0.601   3.912  68.143 -1.3793  0.1152  0.0511
  280C4H9N  OH1 4745   0.324   3.897  67.795  0.1832  0.2360 -0.3571
  280C4H9N  HO1 4746   0.318   3.965  67.727  1.1303  0.7331  0.0540
  280C4H9N   O2 4747   0.404   3.944  68.213 -1.0751  0.1510  1.1549
  280C4H9N  N41 4748   0.303   3.751  68.031  0.8294 -0.5508 -0.5608
  280C4H9N   H1 4749   0.227   3.808  68.071 -0.3978 -2.5725  0.0857
  280C4H9N   H2 4750   0.318   3.677  68.101 -0.3187  1.3905  1.7735
  280C4H9N   H3 4751   0.262   3.715  67.943 -0.2372  0.9783 -0.7032
  280C4H9N  CT1 4752   0.422   3.842  68.002  0.3316  0.7007  0.4461
  280C4H9N  HC1 4753   0.489   3.773  67.952 -0.7536 -1.2593  1.6302
  280C4H9N   C1 4754   0.478   3.906  68.122  0.6961  0.4048 -0.3655
  280C4H9N  CT2 4755   0.384   3.953  67.906 -0.5717  0.2687 -0.8724
  280C4H9N  HC2 4756   0.318   4.024  67.957  1.8252  0.7859  1.6254
  280C4H9N  CT3 4757   0.501   4.043  67.853 -0.4098  0.1845 -0.6700
  280C4H9N  HC3 4758   0.469   4.146  67.840  2.1175  1.5139  2.9346
  280C4H9N  HC4 4759   0.551   4.006  67.763 -2.5462 -0.9211 -1.4223
  280C4H9N  HC5 4760   0.573   4.045  67.935  1.0453  0.1949 -1.9205
  281C4H9N   O1 4761   0.353   4.384  49.651 -0.1814 -0.8071  0.3198
  281C4H9N  OH1 4762   0.052   4.418  49.981 -0.1877  0.0499  0.1138
  281C4H9N  HO1 4763   0.012   4.361  50.047 -0.9103  1.6239  1.0716
  281C4H9N   O2 4764   0.162   4.326  49.577  0.1053  0.5386  0.8458
  281C4H9N  N41 4765   0.067   4.547  49.737  0.0804  0.5541 -0.1110
  281C4H9N   H1 4766  20.545   4.507  49.688 -0.6004  2.5262 -0.6629
  281C4H9N   H2 4767   0.112   4.616  49.674 -0.0286  0.7749  0.0484
  281C4H9N   H3 4768   0.029   4.594  49.821 -2.4196 -0.1738 -0.8003
  281C4H9N  CT1 4769   0.174   4.446  49.779 -0.3960 -0.2371  0.3946
  281C4H9N  HC1 4770   0.257   4.497  49.827 -0.5967  1.7331 -1.2720
  281C4H9N   C1 4771   0.231   4.376  49.665  0.5886  0.3871  0.0212
  281C4H9N  CT2 4772   0.120   4.345  49.879 -0.3896 -0.1843  0.2138
  281C4H9N  HC2 4773   0.041   4.288  49.831  0.2503  0.2345 -1.3595
  281C4H9N  CT3 4774   0.226   4.260  49.946  0.7484 -0.3420  0.9624
  281C4H9N  HC3 4775   0.324   4.305  49.935  0.4396 -0.1530 -1.3168
  281C4H9N  HC4 4776   0.228   4.160  49.901  0.3122  0.6279 -1.2600
  281C4H9N  HC5 4777   0.199   4.251  50.051 -0.6616 -1.5516  0.5250
  282C4H9N   O1 4778  20.420   4.334  50.329 -0.4748  0.3321 -0.2379
  282C4H9N  OH1 4779   0.075   4.266  50.693 -0.0157 -0.0654  0.3489
  282C4H9N  HO1 4780   0.103   4.335  50.754  1.6416  0.7928 -1.3349
  282C4H9N   O2 4781   0.061   4.338  50.256 -0.3287 -0.1574  0.2874
  282C4H9N  N41 4782   0.156   4.171  50.442  0.5275  0.3496 -0.9104
  282C4H9N   H1 4783   0.228   4.244  50.430  0.0535  1.1784  1.1118
  282C4H9N   H2 4784   0.152   4.098  50.369 -0.2270 -0.4307 -0.1050
  282C4H9N   H3 4785   0.180   4.122  50.530 -0.0179 -0.1225 -1.0213
  282C4H9N  CT1 4786   0.026   4.241  50.465 -0.4981  0.2869 -0.2212
  282C4H9N  HC1 4787  20.508   4.172  50.498 -0.1240  0.1640  0.4142
  282C4H9N   C1 4788  20.537   4.315  50.344  0.7389  0.5663  0.9912
  282C4H9N  CT2 4789   0.035   4.336  50.578  0.0792 -0.4080 -0.6475
  282C4H9N  HC2 4790   0.107   4.417  50.564  0.5356 -0.3591  1.6920
  282C4H9N  CT3 4791  20.468   4.404  50.633 -0.2940  0.5382  0.3340
  282C4H9N  HC3 4792  20.429   4.480  50.564 -0.7129  1.6433  1.7667
  282C4H9N  HC4 4793  20.495   4.447  50.729 -0.1032 -1.5198  1.2402
  282C4H9N  HC5 4794  20.392   4.328  50.650 -0.3793  0.6295  0.3487
  283C4H9N   O1 4795   0.159   3.992  49.636  0.0343 -0.1735 -0.1060
  283C4H9N  OH1 4796   0.458   3.986  49.317  0.7228  0.1427  0.6306
  283C4H9N  HO1 4797   0.538   3.934  49.322  0.4682 -0.1958  1.3859
  283C4H9N   O2 4798   0.343   4.036  49.735  0.2086  0.1100 -0.2210
  283C4H9N  N41 4799   0.467   4.156  49.530 -0.8643  0.1131  0.1760
  283C4H9N   H1 4800   0.544   4.102  49.573 -0.4320 -1.1579 -2.1390
  283C4H9N   H2 4801   0.432   4.235  49.588 -1.1987 -0.4611  0.7595
  283C4H9N   H3 4802   0.501   4.195  49.441  2.7884 -1.1635  0.9121
  283C4H9N  CT1 4803   0.342   4.080  49.502  0.4066  0.1762 -0.3964
  283C4H9N  HC1 4804   0.272   4.139  49.443 -0.7512 -1.0602 -0.2918
  283C4H9N   C1 4805   0.270   4.047  49.637 -0.2438  0.7860  0.1929
  283C4H9N  CT2 4806   0.377   3.948  49.429  0.0179 -0.2959  0.8593
  283C4H9N  HC2 4807   0.445   3.882  49.483  1.0910 -0.3562 -0.5403
  283C4H9N  CT3 4808   0.252   3.869  49.381  0.0690  0.6205 -0.7541
  283C4H9N  HC3 4809   0.203   3.812  49.461 -0.0586  2.0390  0.2046
  283C4H9N  HC4 4810   0.287   3.807  49.299  1.0008  0.1682 -0.0182
  283C4H9N  HC5 4811   0.173   3.935  49.345 -0.7370 -0.9310 -1.8917
  284C4H9N   O1 4812   0.547   4.687  50.333  0.1968 -0.4246 -0.6945
  284C4H9N  OH1 4813   0.302   4.683  49.967 -0.5050 -0.1075  0.3133
  284C4H9N  HO1 4814   0.342   4.719  49.888 -0.9888  0.3158  0.2598
  284C4H9N   O2 4815   0.351   4.681  50.410  0.0291 -0.1606 -0.3387
  284C4H9N  N41 4816   0.239   4.549  50.192  0.4011  0.0632 -0.3143
  284C4H9N   H1 4817   0.171   4.606  50.245  1.8230  0.5272  1.0622
  284C4H9N   H2 4818   0.244   4.459  50.241  0.2691 -0.1093 -0.6139
  284C4H9N   H3 4819   0.199   4.519  50.102  1.1519 -1.5738 -0.1107
  284C4H9N  CT1 4820   0.373   4.611  50.181 -0.6117  0.3546  0.1185
  284C4H9N  HC1 4821   0.442   4.537  50.141 -0.6879 -0.3253  1.2236
  284C4H9N   C1 4822   0.423   4.672  50.310 -0.0263  0.0482  0.2349
  284C4H9N  CT2 4823   0.364   4.731  50.083  0.2764 -0.1299  0.2192
  284C4H9N  HC2 4824   0.306   4.819  50.113  0.9953  0.2810  0.4203
  284C4H9N  CT3 4825   0.499   4.774  50.046 -0.5841  0.0385  0.0947
  284C4H9N  HC3 4826   0.569   4.690  50.040  0.8874  0.9526  3.5134
  284C4H9N  HC4 4827   0.535   4.840  50.125 -2.4225 -0.2737  1.2163
  284C4H9N  HC5 4828   0.508   4.831  49.953  0.5573  1.8503  1.2811
  285C4H9N   O1 4829   0.275   4.385  50.998 -0.2709 -0.2323  0.1196
  285C4H9N  OH1 4830   0.040   4.420  51.369 -0.2808  0.4017 -0.4681
  285C4H9N  HO1 4831   0.029   4.348  51.431  0.6636 -1.9255 -2.8815
  285C4H9N   O2 4832   0.065   4.391  50.933 -0.0729  0.1344 -0.2474
  285C4H9N  N41 4833  20.533   4.557  51.133 -0.1228 -0.8750  0.2595
  285C4H9N   H1 4834  20.453   4.506  51.094  0.4773 -0.2797 -1.7986
  285C4H9N   H2 4835  20.556   4.633  51.066  0.8185 -1.7146 -0.3799
  285C4H9N   H3 4836  20.503   4.604  51.220  0.5088 -1.5299  0.8419
  285C4H9N  CT1 4837   0.103   4.474  51.148 -0.5148 -0.0056  0.5911
  285C4H9N  HC1 4838   0.184   4.532  51.192  0.7972  0.5979 -2.4967
  285C4H9N   C1 4839   0.152   4.410  51.018 -0.5169 -0.2682 -0.7154
  285C4H9N  CT2 4840   0.079   4.365  51.246  0.9353 -0.1603 -0.2291
  285C4H9N  HC2 4841  20.559   4.299  51.212  0.4014  1.1102 -1.5426
  285C4H9N  CT3 4842   0.184   4.262  51.277  0.4922 -0.4097 -0.5032
  285C4H9N  HC3 4843   0.274   4.319  51.299  1.9775 -2.4937 -1.0265
  285C4H9N  HC4 4844   0.199   4.197  51.190  2.7520 -1.6852  0.7872
  285C4H9N  HC5 4845   0.160   4.200  51.363 -0.6125 -0.5111 -0.8754
  286C4H9N   O1 4846  20.410   4.315  51.695 -0.7322 -0.2599 -0.0351
  286C4H9N  OH1 4847   0.086   4.268  52.046  0.0887  0.5282 -0.5980
  286C4H9N  HO1 4848   0.092   4.330  52.120 -1.5832  0.0257 -0.0404
  286C4H9N   O2 4849   0.035   4.271  51.602  0.0700  0.1145 -0.0017
  286C4H9N  N41 4850   0.160   4.169  51.817  0.0186 -0.4146  0.1196
  286C4H9N   H1 4851   0.231   4.215  51.759 -0.4445 -0.9011 -0.8407
  286C4H9N   H2 4852   0.141   4.077  51.773 -2.6302 -0.9739  2.2881
  286C4H9N   H3 4853   0.207   4.140  51.904 -0.1236  0.5439  0.5139
  286C4H9N  CT1 4854   0.026   4.234  51.828 -0.0850  0.0570  0.1892
  286C4H9N  HC1 4855  20.511   4.164  51.867 -1.9272  1.1186 -1.3696
  286C4H9N   C1 4856  20.535   4.299  51.706 -0.4836  0.3414  0.7671
  286C4H9N  CT2 4857   0.040   4.341  51.935 -0.2715  0.5203  0.8266
  286C4H9N  HC2 4858   0.110   4.414  51.896 -0.9357  1.0312  0.5916
  286C4H9N  CT3 4859  20.469   4.408  51.975  0.4903 -0.2190 -0.3263
  286C4H9N  HC3 4860  20.449   4.497  51.916  1.5009 -0.7885 -1.5587
  286C4H9N  HC4 4861  20.480   4.433  52.081 -0.6764  1.4290 -0.5839
  286C4H9N  HC5 4862  20.388   4.336  51.970  0.7776 -0.5273 -0.6043
  287C4H9N   O1 4863   0.106   3.986  51.009 -1.0655 -0.4026 -0.3175
  287C4H9N  OH1 4864   0.357   4.051  50.658 -0.2869 -0.4419  0.4396
  287C4H9N  HO1 4865   0.362   3.996  50.580  1.0630 -1.8764  1.5262
  287C4H9N   O2 4866   0.307   3.955  51.078  0.1102  0.1212 -0.2750
  287C4H9N  N41 4867   0.413   4.153  50.905  1.0688 -0.5201  0.4607
  287C4H9N   H1 4868   0.479   4.086  50.947  0.3225 -1.7060 -0.2458
  287C4H9N   H2 4869   0.391   4.233  50.967 -2.2440 -1.4879  0.5968
  287C4H9N   H3 4870   0.448   4.190  50.815 -0.9146 -0.3357 -0.2657
  287C4H9N  CT1 4871   0.285   4.074  50.877 -0.2405  0.6978 -0.6708
  287C4H9N  HC1 4872   0.211   4.146  50.844  0.3115  1.5683 -0.0165
  287C4H9N   C1 4873   0.229   3.999  50.998 -0.2117 -0.1353 -0.3890
  287C4H9N  CT2 4874   0.298   3.976  50.760  0.0387 -0.4126 -0.3923
  287C4H9N  HC2 4875   0.360   3.893  50.793  0.6008  0.3658  0.5328
  287C4H9N  CT3 4876   0.168   3.919  50.695 -0.3629 -0.1652 -0.3846
  287C4H9N  HC3 4877   0.104   4.005  50.679  1.1198  1.5081  2.3421
  287C4H9N  HC4 4878   0.122   3.841  50.756  0.2467 -0.4872 -0.3301
  287C4H9N  HC5 4879   0.195   3.867  50.603  1.8516 -1.0066  0.6977
  288C4H9N   O1 4880   0.509   4.681  51.708  0.0497 -0.4086 -0.1792
  288C4H9N  OH1 4881   0.227   4.695  51.361  1.1147  0.1613  0.0401
  288C4H9N  HO1 4882   0.268   4.735  51.284  1.1353  1.7678  0.8484
  288C4H9N   O2 4883   0.312   4.680  51.789 -0.5000  0.4730 -0.3657
  288C4H9N  N41 4884   0.221   4.511  51.572 -0.1831  0.5106 -0.5989
  288C4H9N   H1 4885   0.137   4.546  51.620 -0.3645  0.5382 -0.9381
  288C4H9N   H2 4886   0.262   4.431  51.623  2.7222  1.5975 -1.1035
  288C4H9N   H3 4887   0.184   4.484  51.480 -0.1299 -1.0126 -0.1876
  288C4H9N  CT1 4888   0.337   4.607  51.563 -0.7224 -0.3961  0.4915
  288C4H9N  HC1 4889   0.421   4.558  51.514  0.6405  2.5683 -0.2706
  288C4H9N   C1 4890   0.389   4.652  51.699 -0.3739  0.1832 -0.0890
  288C4H9N  CT2 4891   0.296   4.728  51.482 -0.2180  0.3271  0.3364
  288C4H9N  HC2 4892   0.231   4.798  51.536 -0.9918  2.4695 -3.1809
  288C4H9N  CT3 4893   0.419   4.806  51.428  0.1919 -0.0489  0.5845
  288C4H9N  HC3 4894   0.447   4.766  51.331 -0.5740 -2.1979  1.2140
  288C4H9N  HC4 4895   0.505   4.801  51.495  0.7673  2.0795  0.0132
  288C4H9N  HC5 4896   0.386   4.908  51.410 -0.3438 -0.4537 -0.8122
  289C4H9N   O1 4897   0.259   4.347  52.387 -0.3823 -0.3806 -0.2545
  289C4H9N  OH1 4898   0.004   4.398  52.725 -0.2534 -0.2185  0.0723
  289C4H9N  HO1 4899   0.015   4.347  52.806  0.0040  1.2651  0.9941
  289C4H9N   O2 4900   0.073   4.392  52.289  0.1873  0.5786  0.4004
  289C4H9N  N41 4901  20.525   4.525  52.486 -0.4151  0.1876 -0.0364
  289C4H9N   H1 4902  20.457   4.473  52.428 -1.2128  0.2366  0.8556
  289C4H9N   H2 4903  20.548   4.612  52.434  0.9344 -0.5633 -0.7291
  289C4H9N   H3 4904  20.477   4.563  52.569 -1.7102 -0.6095 -0.4117
  289C4H9N  CT1 4905   0.097   4.443  52.513  0.5043  0.5398 -0.1260
  289C4H9N  HC1 4906   0.166   4.511  52.563 -0.4793  2.8443 -1.7862
  289C4H9N   C1 4907   0.147   4.389  52.385  0.3304 -0.1411 -0.5156
  289C4H9N  CT2 4908   0.059   4.332  52.613  0.1667 -0.5813  0.1954
  289C4H9N  HC2 4909  20.539   4.271  52.572  1.0634 -1.4575 -0.2665
  289C4H9N  CT3 4910   0.179   4.254  52.666  0.2790 -0.3797  0.1127
  289C4H9N  HC3 4911   0.251   4.322  52.712  2.5770 -0.4489 -3.2022
  289C4H9N  HC4 4912   0.227   4.195  52.589  1.7475  1.4180 -0.3862
  289C4H9N  HC5 4913   0.147   4.182  52.741 -0.3333  0.6499  0.8621
  290C4H9N   O1 4914  20.397   4.290  53.070 -0.7309 -0.0285  0.2429
  290C4H9N  OH1 4915   0.093   4.244  53.409  0.7593 -0.5890  0.2062
  290C4H9N  HO1 4916   0.078   4.310  53.477  1.9560 -1.3339  1.2211
  290C4H9N   O2 4917   0.042   4.316  52.984 -0.0744 -0.2313 -0.2557
  290C4H9N  N41 4918   0.151   4.135  53.166  0.2920  0.2604  0.3237
  290C4H9N   H1 4919   0.231   4.190  53.131  0.6059 -0.4301 -0.0430
  290C4H9N   H2 4920   0.143   4.055  53.102 -1.5313  1.0848 -0.4875
  290C4H9N   H3 4921   0.183   4.087  53.252 -0.0478  0.1199  0.3768
  290C4H9N  CT1 4922   0.023   4.204  53.186 -0.5224 -0.0820  0.0397
  290C4H9N  HC1 4923  20.516   4.124  53.220 -0.0166 -0.7574 -0.5580
  290C4H9N   C1 4924  20.523   4.272  53.069 -0.4946  0.0768 -0.2277
  290C4H9N  CT2 4925   0.033   4.309  53.299 -0.3437  0.2123  0.3332
  290C4H9N  HC2 4926   0.101   4.391  53.274 -0.5470 -0.2376 -1.8181
  290C4H9N  CT3 4927  20.467   4.368  53.361  0.5828 -0.2116 -0.4951
  290C4H9N  HC3 4928  20.398   4.286  53.382  0.5394 -0.2195 -0.6604
  290C4H9N  HC4 4929  20.405   4.422  53.290 -0.3767 -0.5270  0.0978
  290C4H9N  HC5 4930  20.490   4.431  53.447 -0.1364  1.4299 -1.4748
  291C4H9N   O1 4931   0.105   4.015  52.404  0.4633  1.0405 -0.5941
  291C4H9N  OH1 4932   0.368   4.017  52.050  0.1987 -0.1787  0.2403
  291C4H9N  HO1 4933   0.347   3.969  51.970  1.4145 -1.7595  0.8305
  291C4H9N   O2 4934   0.304   3.968  52.470  0.4064  0.4053  0.0172
  291C4H9N  N41 4935   0.396   4.151  52.279  0.1679  0.2057  0.1843
  291C4H9N   H1 4936   0.479   4.100  52.314 -0.5142 -1.4958 -0.6191
  291C4H9N   H2 4937   0.380   4.236  52.336  0.5355  0.1769  0.3366
  291C4H9N   H3 4938   0.428   4.186  52.188  0.3201 -1.0625 -0.2602
  291C4H9N  CT1 4939   0.277   4.070  52.261  0.0720 -0.8441  0.3875
  291C4H9N  HC1 4940   0.197   4.131  52.218  1.7024  1.4679  0.5260
  291C4H9N   C1 4941   0.227   4.012  52.384  0.4406 -0.5460  0.0825
  291C4H9N  CT2 4942   0.295   3.954  52.160 -0.1968 -0.1553  0.6346
  291C4H9N  HC2 4943   0.359   3.872  52.192  1.1127  0.7707  0.4507
  291C4H9N  CT3 4944   0.172   3.895  52.102 -0.2028  0.0063 -0.3824
  291C4H9N  HC3 4945   0.147   3.810  52.166  0.0537  2.2129  2.7999
  291C4H9N  HC4 4946   0.183   3.871  51.997 -1.8731  0.5241 -0.6948
  291C4H9N  HC5 4947   0.094   3.971  52.104  0.7864  1.0222  1.5002
  292C4H9N   O1 4948   0.534   4.684  53.060  0.2565 -0.0148 -0.5053
  292C4H9N  OH1 4949   0.269   4.661  52.717 -0.1884 -0.3591  0.5044
  292C4H9N  HO1 4950   0.276   4.712  52.636 -0.0833  0.2753  0.9032
  292C4H9N   O2 4951   0.343   4.685  53.148 -0.1538  0.5002  0.1582
  292C4H9N  N41 4952   0.217   4.531  52.960  0.4276 -0.7924 -0.3569
  292C4H9N   H1 4953   0.147   4.597  52.998  0.1164 -2.1693  1.5389
  292C4H9N   H2 4954   0.218   4.456  53.031 -0.5150 -1.5783 -1.1603
  292C4H9N   H3 4955   0.174   4.482  52.880 -0.3753 -0.7942  0.0762
  292C4H9N  CT1 4956   0.350   4.599  52.932 -0.6358  0.7790  0.5394
  292C4H9N  HC1 4957   0.418   4.530  52.882 -3.3491  1.0962 -3.8719
  292C4H9N   C1 4958   0.412   4.661  53.053  0.2889 -0.3505 -0.5709
  292C4H9N  CT2 4959   0.332   4.714  52.827 -0.4754 -0.1929  0.0095
  292C4H9N  HC2 4960   0.265   4.785  52.875 -0.3058  0.2628 -0.4222
  292C4H9N  CT3 4961   0.461   4.774  52.776  0.1059 -0.1667 -0.3169
  292C4H9N  HC3 4962   0.511   4.843  52.844  2.2938 -0.5038 -1.5054
  292C4H9N  HC4 4963   0.448   4.829  52.683  0.0146 -0.4451 -0.4672
  292C4H9N  HC5 4964   0.526   4.691  52.747 -0.3165 -0.4525 -0.4506
  293C4H9N   O1 4965   0.290   4.361  53.757 -0.3175  0.4232 -0.5496
  293C4H9N  OH1 4966   0.043   4.424  54.100  0.0735 -0.4642 -0.3358
  293C4H9N  HO1 4967   0.039   4.364  54.174  0.4835  1.2590  1.1213
  293C4H9N   O2 4968   0.092   4.355  53.661 -0.1385 -0.1147 -0.0690
  293C4H9N  N41 4969  20.537   4.524  53.852  0.8035 -0.1773  0.2699
  293C4H9N   H1 4970  20.463   4.458  53.824  0.7086  0.6824 -1.5964
  293C4H9N   H2 4971  20.538   4.594  53.776 -1.4326 -1.0018 -0.5344
  293C4H9N   H3 4972  20.507   4.569  53.940 -0.5601  0.7506 -0.6464
  293C4H9N  CT1 4973   0.109   4.455  53.874  0.4355 -0.4314  0.4484
  293C4H9N  HC1 4974   0.191   4.524  53.894  1.2897 -1.4535  0.5329
  293C4H9N   C1 4975   0.165   4.380  53.760 -0.3033  0.6331  0.1268
  293C4H9N  CT2 4976   0.089   4.358  53.984 -0.2977  0.0502  0.9464
  293C4H9N  HC2 4977   0.003   4.295  53.961 -1.3543  1.8736 -0.2374
  293C4H9N  CT3 4978   0.208   4.275  54.027 -0.0891  0.2365  0.5877
  293C4H9N  HC3 4979   0.197   4.251  54.133 -1.9307 -0.8716  0.1787
  293C4H9N  HC4 4980   0.294   4.341  54.028  0.1367 -0.0243  3.6989
  293C4H9N  HC5 4981   0.218   4.183  53.969 -1.1623 -0.9541  2.2491
  294C4H9N   O1 4982  20.416   4.303  54.431 -0.2168 -0.4516 -0.3785
  294C4H9N  OH1 4983   0.082   4.268  54.787  0.7501 -0.2685  0.3049
  294C4H9N  HO1 4984   0.066   4.334  54.854 -0.0900 -1.5335  1.3741
  294C4H9N   O2 4985   0.056   4.291  54.351  0.8149 -0.3367 -0.5117
  294C4H9N  N41 4986   0.154   4.148  54.545  0.1369 -0.1933 -0.0587
  294C4H9N   H1 4987   0.217   4.221  54.508 -0.4146 -0.4195 -1.4768
  294C4H9N   H2 4988   0.142   4.067  54.483  1.6374 -1.9869  1.9337
  294C4H9N   H3 4989   0.188   4.103  54.632  0.8076 -0.8259 -0.6490
  294C4H9N  CT1 4990   0.024   4.217  54.570  0.4118 -0.7606  0.3051
  294C4H9N  HC1 4991  20.507   4.148  54.605 -0.3883  0.1998  0.4685
  294C4H9N   C1 4992  20.535   4.277  54.441  1.0623 -0.0955  0.8203
  294C4H9N  CT2 4993   0.040   4.326  54.671  0.1913 -0.6892 -0.3965
  294C4H9N  HC2 4994   0.101   4.399  54.618 -0.0073 -0.6713 -0.6072
  294C4H9N  CT3 4995  20.476   4.394  54.717  0.2426  0.2240  0.0138
  294C4H9N  HC3 4996  20.487   4.454  54.807 -0.7703  0.8387 -0.2588
  294C4H9N  HC4 4997  20.405   4.316  54.742  1.1126 -0.3295  0.7614
  294C4H9N  HC5 4998  20.441   4.455  54.633 -0.1603 -0.7968 -0.5699
  295C4H9N   O1 4999   0.109   3.968  53.745  0.4317 -0.0069 -0.5614
  295C4H9N  OH1 5000   0.351   4.017  53.405 -0.3409  0.3347 -0.2651
  295C4H9N  HO1 5001   0.340   3.958  53.330  0.1962  1.1321 -0.9783
  295C4H9N   O2 5002   0.301   3.970  53.835 -0.4595 -0.0947 -0.3777
  295C4H9N  N41 5003   0.409   4.140  53.637 -0.0447  0.1690 -0.2581
  295C4H9N   H1 5004   0.485   4.081  53.675 -1.7850 -1.5064  0.6943
  295C4H9N   H2 5005   0.386   4.213  53.705  0.6455  0.3565 -0.2236
  295C4H9N   H3 5006   0.445   4.178  53.548 -1.3198 -0.3671 -1.0208
  295C4H9N  CT1 5007   0.287   4.059  53.613  0.3907  0.2867 -0.2306
  295C4H9N  HC1 5008   0.213   4.123  53.565  1.0388  0.1387 -1.4481
  295C4H9N   C1 5009   0.226   4.004  53.743  0.3738 -0.9226 -0.0194
  295C4H9N  CT2 5010   0.315   3.946  53.518 -0.6095  0.7532 -0.0616
  295C4H9N  HC2 5011   0.394   3.882  53.557 -0.3136  0.2023 -1.5390
  295C4H9N  CT3 5012   0.190   3.872  53.472 -0.3570 -0.3159  0.2357
  295C4H9N  HC3 5013   0.151   3.809  53.552 -2.4241 -0.1770 -0.6426
  295C4H9N  HC4 5014   0.216   3.806  53.389 -0.4078 -0.3172  0.2245
  295C4H9N  HC5 5015   0.110   3.937  53.436  1.1014  0.8911 -0.8755
  296C4H9N   O1 5016   0.542   4.683  54.440  0.1611 -0.4258 -0.4020
  296C4H9N  OH1 5017   0.288   4.652  54.087 -0.4099  0.3265  0.4026
  296C4H9N  HO1 5018   0.300   4.711  54.012  1.2957 -1.3444 -0.6769
  296C4H9N   O2 5019   0.348   4.700  54.518  0.1051  0.7853  0.6990
  296C4H9N  N41 5020   0.230   4.547  54.329 -0.0037 -0.0707 -0.5825
  296C4H9N   H1 5021   0.156   4.615  54.354  0.4965  0.5925 -0.8922
  296C4H9N   H2 5022   0.227   4.463  54.389 -0.0167  0.0788 -0.3740
  296C4H9N   H3 5023   0.209   4.518  54.232 -0.2438  1.1688 -0.9039
  296C4H9N  CT1 5024   0.364   4.602  54.305  0.1284  0.3088  0.3005
  296C4H9N  HC1 5025   0.429   4.522  54.270 -0.7297  0.2062 -1.1488
  296C4H9N   C1 5026   0.425   4.665  54.427 -0.6704 -0.5711 -0.2747
  296C4H9N  CT2 5027   0.343   4.706  54.199 -0.1944 -0.2502 -0.2010
  296C4H9N  HC2 5028   0.273   4.777  54.242  1.9121  1.9696 -0.3807
  296C4H9N  CT3 5029   0.471   4.770  54.144  0.6765  0.3095 -0.4939
  296C4H9N  HC3 5030   0.469   4.802  54.040 -1.3100  1.7927 -0.0503
  296C4H9N  HC4 5031   0.557   4.703  54.147  1.9622  1.8662 -1.7544
  296C4H9N  HC5 5032   0.501   4.860  54.198 -2.7867  1.2587  0.0113
  297C4H9N   O1 5033   0.252   4.375  55.092 -0.7194 -0.6608  0.1301
  297C4H9N  OH1 5034   0.025   4.393  55.481  0.2348  0.1556  0.1530
  297C4H9N  HO1 5035   0.015   4.318  55.540  1.2614 -1.4246 -1.6430
  297C4H9N   O2 5036   0.053   4.389  55.033  0.2546  0.5941  0.4717
  297C4H9N  N41 5037  20.521   4.555  55.239  0.8203 -0.2896  0.2941
  297C4H9N   H1 5038  20.444   4.492  55.209 -0.4663  0.7937  1.2655
  297C4H9N   H2 5039  20.532   4.634  55.173 -2.4053 -1.0465 -1.2461
  297C4H9N   H3 5040  20.500   4.599  55.330  0.9322  0.5295 -0.0739
  297C4H9N  CT1 5041   0.090   4.465  55.254 -0.3725 -0.9907  0.1223
  297C4H9N  HC1 5042   0.168   4.529  55.295 -0.0924 -0.2294 -1.5568
  297C4H9N   C1 5043   0.132   4.394  55.121 -0.2031 -0.2669  0.1600
  297C4H9N  CT2 5044   0.068   4.354  55.350 -0.1942 -0.5268 -0.7765
  297C4H9N  HC2 5045  20.556   4.288  55.303 -0.0396 -2.1449  1.1785
  297C4H9N  CT3 5046   0.196   4.282  55.387  0.7083  0.5590  0.2042
  297C4H9N  HC3 5047   0.264   4.337  55.452  0.6248  3.0322 -1.7800
  297C4H9N  HC4 5048   0.252   4.247  55.301  0.1293  1.3147 -0.4820
  297C4H9N  HC5 5049   0.172   4.187  55.436  2.5183 -0.5222 -0.9607
  298C4H9N   O1 5050  20.401   4.311  55.802  0.3177  0.0910 -0.2106
  298C4H9N  OH1 5051   0.063   4.242  56.163  0.2943 -0.3111 -0.2704
  298C4H9N  HO1 5052   0.092   4.303  56.231  0.7149 -1.4443  0.5918
  298C4H9N   O2 5053   0.038   4.285  55.731  0.2381 -0.1415 -0.3114
  298C4H9N  N41 5054   0.122   4.133  55.928  0.2763 -0.1351 -0.2643
  298C4H9N   H1 5055   0.197   4.191  55.886  1.0074 -1.4139 -0.7521
  298C4H9N   H2 5056   0.102   4.053  55.866  1.5557  0.5182 -1.5575
  298C4H9N   H3 5057   0.150   4.096  56.021 -1.4279 -0.7407  0.0090
  298C4H9N  CT1 5058  20.557   4.210  55.943  0.4536 -0.1346  1.0037
  298C4H9N  HC1 5059  20.476   4.147  55.980  0.7063 -0.0981  1.6406
  298C4H9N   C1 5060  20.514   4.271  55.819 -0.0313 -0.4269 -0.1042
  298C4H9N  CT2 5061   0.037   4.316  56.050 -0.1147  0.7721  1.2619
  298C4H9N  HC2 5062   0.118   4.377  56.011 -0.2083 -0.5329 -1.0701
  298C4H9N  CT3 5063  20.486   4.406  56.095  0.1220  0.1026 -0.2562
  298C4H9N  HC3 5064  20.403   4.349  56.138  1.2424 -0.7865  0.7719
  298C4H9N  HC4 5065  20.437   4.453  56.010  1.1748 -1.0892 -1.5519
  298C4H9N  HC5 5066  20.521   4.479  56.168 -0.7286 -0.8026  1.0942
  299C4H9N   O1 5067   0.118   3.998  55.127  0.2910 -0.2931  0.4079
  299C4H9N  OH1 5068   0.355   4.035  54.765  0.1297  0.3013 -0.3342
  299C4H9N  HO1 5069   0.365   3.974  54.692  1.2731  0.9046 -0.6796
  299C4H9N   O2 5070   0.316   3.996  55.209 -0.2307  0.0089 -0.0684
  299C4H9N  N41 5071   0.416   4.143  55.001 -0.4477 -0.2329  0.2489
  299C4H9N   H1 5072   0.482   4.072  55.036  0.2823 -0.0882 -0.7919
  299C4H9N   H2 5073   0.414   4.219  55.071  1.7177  1.8900 -1.8825
  299C4H9N   H3 5074   0.445   4.178  54.908 -0.1186  0.9199  0.7788
  299C4H9N  CT1 5075   0.286   4.072  54.981  1.1182 -0.8116 -0.1804
  299C4H9N  HC1 5076   0.218   4.151  54.949  1.5102 -0.5199 -0.2923
  299C4H9N   C1 5077   0.237   4.010  55.114  0.0081 -0.1954  0.0250
  299C4H9N  CT2 5078   0.311   3.965  54.873  0.4737  0.3824  0.2515
  299C4H9N  HC2 5079   0.398   3.906  54.899  1.7314  2.0077 -0.1663
  299C4H9N  CT3 5080   0.191   3.887  54.822 -0.2273  0.0220  0.0092
  299C4H9N  HC3 5081   0.122   3.962  54.782  0.6022  0.4191 -0.7016
  299C4H9N  HC4 5082   0.149   3.825  54.900  1.0144 -0.3491  0.3989
  299C4H9N  HC5 5083   0.223   3.824  54.739 -0.0406  0.7809 -0.5080
  300C4H9N   O1 5084   0.525   4.699  55.804  0.1722  0.8448 -0.2562
  300C4H9N  OH1 5085   0.264   4.679  55.461  0.1467  0.2782 -0.3448
  300C4H9N  HO1 5086   0.288   4.741  55.391 -3.5510  1.8148 -0.3832
  300C4H9N   O2 5087   0.326   4.697  55.889  0.2125 -0.1695 -0.3795
  300C4H9N  N41 5088   0.216   4.536  55.694 -0.1589 -0.0824  0.1679
  300C4H9N   H1 5089   0.146   4.595  55.743  1.2801  1.5240  0.3396
  300C4H9N   H2 5090   0.237   4.453  55.751 -2.0982 -0.7700 -0.0933
  300C4H9N   H3 5091   0.175   4.505  55.604 -2.9344  0.2831  1.2425
  300C4H9N  CT1 5092   0.342   4.617  55.668  0.2112 -0.3534  0.3753
  300C4H9N  HC1 5093   0.415   4.551  55.621  1.3190  1.6756 -0.8219
  300C4H9N   C1 5094   0.405   4.667  55.798 -0.0692  0.3233 -0.3148
  300C4H9N  CT2 5095   0.321   4.735  55.582 -0.0713 -0.1082 -0.4819
  300C4H9N  HC2 5096   0.259   4.809  55.633 -1.3772 -1.1599 -0.5357
  300C4H9N  CT3 5097   0.444   4.810  55.527 -0.2674 -0.0249 -0.2781
  300C4H9N  HC3 5098   0.430   4.873  55.439  2.1271  0.1556 -0.5585
  300C4H9N  HC4 5099   0.515   4.731  55.499 -0.5019 -1.0177  1.8295
  300C4H9N  HC5 5100   0.486   4.879  55.599  0.6738  1.1015 -1.8781
  301C4H9N   O1 5101   0.283   4.371  56.488 -0.2692  0.0901 -0.1982
  301C4H9N  OH1 5102   0.054   4.427  56.852  1.1171  0.3231 -0.1227
  301C4H9N  HO1 5103   0.041   4.366  56.925  2.8902 -0.1183 -0.1543
  301C4H9N   O2 5104   0.086   4.367  56.409 -0.5370  0.0237  0.4876
  301C4H9N  N41 5105  20.542   4.533  56.604  0.6622  0.2771  0.3998
  301C4H9N   H1 5106  20.468   4.467  56.576  1.6411 -1.2993  1.4938
  301C4H9N   H2 5107  20.545   4.608  56.534 -2.6058  0.6703  0.5864
  301C4H9N   H3 5108  20.515   4.574  56.696  1.1601  3.0601 -0.6412
  301C4H9N  CT1 5109   0.111   4.460  56.627 -0.2058 -0.3272  0.1849
  301C4H9N  HC1 5110   0.190   4.530  56.653  1.5071 -2.1676  0.0484
  301C4H9N   C1 5111   0.162   4.388  56.503 -0.5295 -0.0955  0.1401
  301C4H9N  CT2 5112   0.098   4.357  56.739  0.5545 -0.0816  0.3394
  301C4H9N  HC2 5113   0.026   4.280  56.710  0.4340 -0.2471  1.0526
  301C4H9N  CT3 5114   0.231   4.299  56.781 -0.3687 -0.1982  0.6132
  301C4H9N  HC3 5115   0.300   4.382  56.795  1.1950 -0.7832 -3.0864
  301C4H9N  HC4 5116   0.260   4.223  56.709 -0.2382 -0.4388  0.9150
  301C4H9N  HC5 5117   0.220   4.251  56.878 -2.6702 -1.9811 -0.4675
  302C4H9N   O1 5118  20.415   4.308  57.178  0.7588 -0.3113 -0.0579
  302C4H9N  OH1 5119   0.118   4.269  57.533  0.8994  0.3538  0.2037
  302C4H9N  HO1 5120   0.113   4.335  57.603  1.3177  2.3571 -1.6156
  302C4H9N   O2 5121   0.046   4.315  57.095 -0.0546 -0.4892 -0.2300
  302C4H9N  N41 5122   0.156   4.145  57.301  0.3335  0.0934  0.1443
  302C4H9N   H1 5123   0.238   4.198  57.267  1.7333 -0.5996  2.3262
  302C4H9N   H2 5124   0.137   4.069  57.233 -2.4102  0.0229  0.9310
  302C4H9N   H3 5125   0.185   4.099  57.389 -1.4656 -1.0362  0.1826
  302C4H9N  CT1 5126   0.036   4.228  57.321 -0.1514 -0.1080 -0.0376
  302C4H9N  HC1 5127  20.513   4.170  57.362  2.3375 -3.1439  0.7913
  302C4H9N   C1 5128  20.534   4.299  57.193 -0.1102  0.1863 -0.3296
  302C4H9N  CT2 5129   0.072   4.336  57.420  0.1458 -0.0124 -0.8800
  302C4H9N  HC2 5130   0.138   4.410  57.374  0.8470 -1.6074 -2.5080
  302C4H9N  CT3 5131  20.507   4.408  57.468 -0.4476  0.8340  0.3891
  302C4H9N  HC3 5132  20.430   4.339  57.502  0.3491  0.1517  0.8077
  302C4H9N  HC4 5133  20.469   4.462  57.381  0.2719  1.0075  0.1773
  302C4H9N  HC5 5134  20.534   4.470  57.553  2.7557  0.4370 -0.2722
  303C4H9N   O1 5135   0.088   3.994  56.524  0.1320  0.4119  0.0063
  303C4H9N  OH1 5136   0.328   4.023  56.151  0.4008  0.1145 -0.0536
  303C4H9N  HO1 5137   0.324   3.959  56.080  0.1384  0.6569 -0.5345
  303C4H9N   O2 5138   0.295   3.974  56.592 -0.3392  0.1657  0.4682
  303C4H9N  N41 5139   0.391   4.143  56.384 -0.3923 -1.0686 -0.1386
  303C4H9N   H1 5140   0.469   4.090  56.427 -1.2459 -1.1990  1.2749
  303C4H9N   H2 5141   0.371   4.223  56.445  2.0044 -1.2905  1.0283
  303C4H9N   H3 5142   0.419   4.179  56.291 -0.4787  0.8310  0.5717
  303C4H9N  CT1 5143   0.266   4.063  56.374 -0.2528 -0.1399  0.0662
  303C4H9N  HC1 5144   0.200   4.139  56.331  1.1880  0.5521 -0.9801
  303C4H9N   C1 5145   0.212   3.999  56.502 -0.1283 -0.1749 -0.0836
  303C4H9N  CT2 5146   0.302   3.949  56.269 -0.2069 -0.3484  0.0520
  303C4H9N  HC2 5147   0.380   3.883  56.306 -0.7657 -1.7360 -1.1934
  303C4H9N  CT3 5148   0.179   3.866  56.223  0.2822  0.2862  0.0450
  303C4H9N  HC3 5149   0.159   3.790  56.298  1.0453 -1.2026 -1.2190
  303C4H9N  HC4 5150   0.205   3.817  56.129 -0.4512 -0.6179  0.3005
  303C4H9N  HC5 5151   0.098   3.935  56.199  0.9544  0.8157 -0.7361
  304C4H9N   O1 5152   0.542   4.690  57.179 -0.5119 -0.3390 -0.2663
  304C4H9N  OH1 5153   0.284   4.662  56.836 -0.3578 -0.1095  0.0244
  304C4H9N  HO1 5154   0.280   4.734  56.772 -0.2263 -0.7905 -0.7702
  304C4H9N   O2 5155   0.353   4.685  57.279  0.2671 -0.3096  0.1508
  304C4H9N  N41 5156   0.248   4.520  57.078 -1.0976 -0.1488 -0.4292
  304C4H9N   H1 5157   0.174   4.581  57.117 -0.7789  1.0374 -1.6601
  304C4H9N   H2 5158   0.263   4.442  57.144 -2.0183  0.3733  0.4101
  304C4H9N   H3 5159   0.210   4.476  56.992  1.9935 -1.0749 -1.3810
  304C4H9N  CT1 5160   0.371   4.612  57.054  0.2978 -0.7440 -0.1037
  304C4H9N  HC1 5161   0.451   4.549  57.016 -0.4894 -1.0074 -1.3646
  304C4H9N   C1 5162   0.424   4.679  57.182 -1.0179  0.2847 -0.1715
  304C4H9N  CT2 5163   0.336   4.721  56.955  0.5981  0.6601 -0.5801
  304C4H9N  HC2 5164   0.255   4.784  56.993 -0.8173 -2.1048  1.1468
  304C4H9N  CT3 5165   0.452   4.803  56.906 -0.0247  0.1876  0.0635
  304C4H9N  HC3 5166   0.529   4.741  56.860 -0.3365  0.8935 -1.4316
  304C4H9N  HC4 5167   0.502   4.868  56.978  3.1951  0.0230 -1.8788
  304C4H9N  HC5 5168   0.404   4.858  56.826 -1.1281  0.0458  0.6189
  305C4H9N   O1 5169   0.273   4.376  57.867  0.5176 -0.6220  0.2883
  305C4H9N  OH1 5170   0.052   4.441  58.222 -0.5481 -0.0800  0.6147
  305C4H9N  HO1 5171   0.040   4.378  58.294  0.5085 -0.8515  0.1198
  305C4H9N   O2 5172   0.066   4.360  57.794 -0.1455 -0.6076  0.1967
  305C4H9N  N41 5173  20.543   4.567  57.985 -0.5562  0.7699  0.0590
  305C4H9N   H1 5174  20.469   4.501  57.954  1.0810 -1.2476  0.2962
  305C4H9N   H2 5175  20.555   4.638  57.911 -0.3243 -0.9163 -1.5586
  305C4H9N   H3 5176  20.508   4.605  58.075 -0.4115 -0.2411  0.5549
  305C4H9N  CT1 5177   0.104   4.472  57.999 -0.1387  0.1422 -0.4515
  305C4H9N  HC1 5178   0.189   4.535  58.025  0.6739 -1.7559  1.5897
  305C4H9N   C1 5179   0.150   4.397  57.879  0.9866  0.1914 -0.3939
  305C4H9N  CT2 5180   0.090   4.364  58.110  0.4248  0.1471  0.1091
  305C4H9N  HC2 5181   0.015   4.291  58.082 -0.3808  1.1543 -0.4081
  305C4H9N  CT3 5182   0.223   4.304  58.157 -0.1696 -0.0150 -0.4455
  305C4H9N  HC3 5183   0.209   4.267  58.259 -0.5409  1.7310  0.1527
  305C4H9N  HC4 5184   0.311   4.367  58.147  0.8568 -1.0658  1.5793
  305C4H9N  HC5 5185   0.240   4.213  58.099 -1.3492 -3.1294  3.8211
  306C4H9N   O1 5186  20.427   4.236  58.556 -0.3610  0.0535 -0.0642
  306C4H9N  OH1 5187   0.108   4.253  58.905 -0.2161  0.0357 -0.0208
  306C4H9N  HO1 5188   0.102   4.313  58.979 -1.6874 -2.2783  1.8121
  306C4H9N   O2 5189   0.050   4.308  58.485 -0.2360 -0.1753 -0.2456
  306C4H9N  N41 5190   0.185   4.120  58.670 -0.4797  0.7510  0.4031
  306C4H9N   H1 5191   0.256   4.180  58.625 -0.9195 -0.2615 -1.6869
  306C4H9N   H2 5192   0.183   4.037  58.608 -0.1844  0.8561  0.2503
  306C4H9N   H3 5193   0.226   4.087  58.759  1.9333  0.1265 -0.8726
  306C4H9N  CT1 5194   0.050   4.193  58.690  0.2102 -0.0027 -0.6145
  306C4H9N  HC1 5195  20.550   4.113  58.733 -2.1545  2.8611  1.6795
  306C4H9N   C1 5196  20.548   4.236  58.562 -0.1143  0.2120  0.2100
  306C4H9N  CT2 5197   0.049   4.310  58.791  0.4400 -0.1184  0.1126
  306C4H9N  HC2 5198   0.114   4.390  58.754  1.1195 -0.5605  0.3604
  306C4H9N  CT3 5199  20.482   4.371  58.844  0.7004 -0.1739 -0.5834
  306C4H9N  HC3 5200  20.405   4.388  58.768 -1.2925  0.2875  1.4823
  306C4H9N  HC4 5201  20.509   4.461  58.899 -3.0019  0.7162 -0.0834
  306C4H9N  HC5 5202  20.418   4.309  58.907  0.0834  1.1785  0.1459
  307C4H9N   O1 5203   0.100   3.957  57.858 -0.6343 -0.3628 -0.0070
  307C4H9N  OH1 5204   0.325   4.029  57.523 -0.3455 -0.1255  0.1550
  307C4H9N  HO1 5205   0.334   3.963  57.454 -0.0558  1.6305 -1.5410
  307C4H9N   O2 5206   0.301   3.952  57.941  0.3484  0.1745  0.2896
  307C4H9N  N41 5207   0.396   4.138  57.761  0.1690 -0.4763 -0.1134
  307C4H9N   H1 5208   0.469   4.074  57.796 -0.3740  0.1243  2.2236
  307C4H9N   H2 5209   0.371   4.211  57.830  1.8121 -0.8786  0.9425
  307C4H9N   H3 5210   0.424   4.176  57.670  2.9787 -0.9004  0.5247
  307C4H9N  CT1 5211   0.272   4.055  57.734  0.3122  0.3632 -0.1868
  307C4H9N  HC1 5212   0.194   4.117  57.691 -0.2790 -0.3932 -0.2154
  307C4H9N   C1 5213   0.222   3.986  57.859  0.0332  0.4288  0.4005
  307C4H9N  CT2 5214   0.301   3.950  57.631  0.4416 -0.2413  0.1461
  307C4H9N  HC2 5215   0.383   3.886  57.664  0.3002 -0.3934  0.2054
  307C4H9N  CT3 5216   0.191   3.860  57.586  0.0070  0.4630 -0.3530
  307C4H9N  HC3 5217   0.222   3.814  57.493  2.3393  0.5653  0.3252
  307C4H9N  HC4 5218   0.101   3.921  57.578 -0.7711 -0.8601 -1.9166
  307C4H9N  HC5 5219   0.174   3.794  57.671 -1.0477  0.9356 -0.1987
  308C4H9N   O1 5220   0.532   4.695  58.572  0.0439  0.0377 -0.1308
  308C4H9N  OH1 5221   0.290   4.662  58.209  0.2562  0.1991 -0.0935
  308C4H9N  HO1 5222   0.285   4.725  58.137 -2.1057 -1.4822 -1.4976
  308C4H9N   O2 5223   0.334   4.704  58.653 -0.4473 -0.2955  0.2269
  308C4H9N  N41 5224   0.228   4.547  58.444 -0.1754  0.0392  0.0842
  308C4H9N   H1 5225   0.160   4.615  58.483  0.0447  0.3253 -0.0240
  308C4H9N   H2 5226   0.238   4.467  58.508  0.2954  1.4407  1.7773
  308C4H9N   H3 5227   0.204   4.520  58.347  0.9628  1.3663 -0.5924
  308C4H9N  CT1 5228   0.356   4.619  58.432  0.3483 -0.0810 -0.1807
  308C4H9N  HC1 5229   0.428   4.545  58.396 -0.0288 -0.3454 -0.4023
  308C4H9N   C1 5230   0.409   4.670  58.560 -0.2646 -0.1908 -0.7653
  308C4H9N  CT2 5231   0.334   4.726  58.322 -0.2875 -0.4691 -0.1279
  308C4H9N  HC2 5232   0.252   4.789  58.357 -2.0011 -1.5151 -2.1933
  308C4H9N  CT3 5233   0.465   4.801  58.288 -0.0967  0.2308  0.5035
  308C4H9N  HC3 5234   0.496   4.861  58.374  1.1220  0.8381 -0.3454
  308C4H9N  HC4 5235   0.440   4.871  58.208 -1.2494 -0.0669  0.6003
  308C4H9N  HC5 5236   0.548   4.736  58.261  0.3656  1.0552 -0.1006
  309C4H9N   O1 5237   0.301   4.359  59.242  0.6422 -0.0675 -0.2618
  309C4H9N  OH1 5238   0.067   4.418  59.607 -0.6269 -0.2668 -0.0417
  309C4H9N  HO1 5239   0.055   4.353  59.676 -0.7583 -1.0103 -0.7685
  309C4H9N   O2 5240   0.097   4.354  59.163  0.1235 -0.2424  0.2663
  309C4H9N  N41 5241   0.005   4.522  59.361  0.4014 -0.3735  0.2696
  309C4H9N   H1 5242  20.495   4.457  59.322 -1.1071  2.0515 -1.2193
  309C4H9N   H2 5243   0.020   4.599  59.293 -0.9564  0.6436  1.0899
  309C4H9N   H3 5244  20.546   4.563  59.454 -1.0107  1.2044 -0.6784
  309C4H9N  CT1 5245   0.133   4.445  59.375 -0.2368 -0.3175 -0.4308
  309C4H9N  HC1 5246   0.212   4.518  59.396 -2.1509  1.7908 -0.3840
  309C4H9N   C1 5247   0.183   4.380  59.254 -0.0249  0.4429  0.6408
  309C4H9N  CT2 5248   0.114   4.345  59.489  0.1840 -0.6854 -0.1332
  309C4H9N  HC2 5249   0.040   4.271  59.459 -0.9415  0.8423 -1.2383
  309C4H9N  CT3 5250   0.244   4.282  59.526 -0.9024  0.1709  0.2910
  309C4H9N  HC3 5251   0.318   4.361  59.537 -1.6727  0.9697 -0.1816
  309C4H9N  HC4 5252   0.271   4.208  59.451  0.9556 -0.8361  1.9335
  309C4H9N  HC5 5253   0.225   4.225  59.617  2.1185  0.4169  1.1093
  310C4H9N   O1 5254  20.428   4.268  59.918  0.2393 -0.2038  0.0726
  310C4H9N  OH1 5255   0.113   4.287  60.266  0.5263 -0.3383 -0.5655
  310C4H9N  HO1 5256   0.123   4.350  60.338  0.8577 -0.7600 -0.2391
  310C4H9N   O2 5257   0.070   4.298  59.846  0.0880 -0.4529  0.1090
  310C4H9N  N41 5258   0.173   4.153  60.046 -0.3788  0.1077 -0.1195
  310C4H9N   H1 5259   0.243   4.220  60.009 -0.6250 -0.8973 -2.4844
  310C4H9N   H2 5260   0.166   4.074  59.980  0.7375  0.1683 -0.3175
  310C4H9N   H3 5261   0.203   4.110  60.135  0.1357  1.8902  0.6021
  310C4H9N  CT1 5262   0.037   4.219  60.061  0.1471  0.3979 -0.1601
  310C4H9N  HC1 5263  20.537   4.136  60.098  0.9303  0.1753  0.6354
  310C4H9N   C1 5264  20.547   4.265  59.930 -0.6213 -0.1699  0.6137
  310C4H9N  CT2 5265   0.049   4.340  60.157  0.2198  0.0021 -0.1154
  310C4H9N  HC2 5266   0.097   4.426  60.110  0.7815  0.5839  1.5011
  310C4H9N  CT3 5267  20.471   4.390  60.208  0.6779 -0.1184 -0.4860
  310C4H9N  HC3 5268  20.417   4.314  60.264  0.9283  0.3513  0.3920
  310C4H9N  HC4 5269  20.405   4.412  60.124 -0.4050  3.7874  1.2712
  310C4H9N  HC5 5270  20.485   4.489  60.252  1.2475 -0.5305  0.2663
  311C4H9N   O1 5271   0.146   3.992  59.252  0.4951  0.1808  0.1460
  311C4H9N  OH1 5272   0.385   4.018  58.887  0.3304 -0.1046  0.1192
  311C4H9N  HO1 5273   0.375   3.950  58.821  0.4078  0.7160 -0.7435
  311C4H9N   O2 5274   0.344   3.983  59.327  0.0169  0.1455  0.1389
  311C4H9N  N41 5275   0.451   4.133  59.125 -0.0438 -0.2343 -0.0904
  311C4H9N   H1 5276   0.531   4.072  59.150  1.4686  0.4241 -3.0538
  311C4H9N   H2 5277   0.451   4.207  59.197  0.2621 -2.4244  2.2316
  311C4H9N   H3 5278   0.476   4.174  59.034 -0.7125 -1.2821 -0.7522
  311C4H9N  CT1 5279   0.320   4.062  59.108 -0.1520 -0.3617 -0.3902
  311C4H9N  HC1 5280   0.250   4.138  59.072  0.1711 -0.1095 -0.4917
  311C4H9N   C1 5281   0.265   4.008  59.235  0.4457  0.8442 -0.3208
  311C4H9N  CT2 5282   0.338   3.952  59.005 -1.1210  0.0087 -0.0949
  311C4H9N  HC2 5283   0.413   3.879  59.037 -0.8593 -0.6184 -2.0404
  311C4H9N  CT3 5284   0.212   3.877  58.965 -0.4911 -0.4500  0.6802
  311C4H9N  HC3 5285   0.173   3.823  59.051 -0.0728 -3.0126 -0.6735
  311C4H9N  HC4 5286   0.232   3.798  58.892  2.2248  0.2729  0.5707
  311C4H9N  HC5 5287   0.147   3.950  58.917 -1.5140 -1.6775  0.1575
  312C4H9N   O1 5288   0.547   4.675  59.923 -0.3826 -0.9877  0.0168
  312C4H9N  OH1 5289   0.289   4.656  59.577  0.2737 -0.5778 -0.2018
  312C4H9N  HO1 5290   0.301   4.709  59.498 -0.1986 -1.6711 -1.0256
  312C4H9N   O2 5291   0.346   4.686  60.018 -0.2085  0.7231 -0.4731
  312C4H9N  N41 5292   0.236   4.526  59.806 -0.5672 -0.0519  0.1238
  312C4H9N   H1 5293   0.156   4.583  59.837 -0.9377 -0.4004 -0.1805
  312C4H9N   H2 5294   0.230   4.440  59.864  0.5939  0.9071  1.7018
  312C4H9N   H3 5295   0.209   4.488  59.714  1.4229  1.3282 -1.0383
  312C4H9N  CT1 5296   0.363   4.605  59.798 -0.1032  0.2297  0.3055
  312C4H9N  HC1 5297   0.437   4.534  59.762  0.5360  0.9963  0.0866
  312C4H9N   C1 5298   0.422   4.674  59.919  0.2765 -0.2576  0.3760
  312C4H9N  CT2 5299   0.341   4.713  59.689 -0.4330 -0.1761  0.0450
  312C4H9N  HC2 5300   0.278   4.796  59.723 -0.3648 -0.5323  1.0570
  312C4H9N  CT3 5301   0.475   4.775  59.644  0.6238 -0.4575  0.1723
  312C4H9N  HC3 5302   0.544   4.695  59.615 -0.2889 -0.9843 -0.5640
  312C4H9N  HC4 5303   0.511   4.844  59.720  0.1453  0.8500 -0.7720
  312C4H9N  HC5 5304   0.452   4.822  59.548 -2.6298  1.7086  1.9096
  313C4H9N   O1 5305   0.308   4.345  60.636  0.0551  0.7125  0.6380
  313C4H9N  OH1 5306   0.011   4.373  60.960  0.1491 -0.2156 -0.4486
  313C4H9N  HO1 5307   0.011   4.312  61.034 -0.4323  0.5186  0.1624
  313C4H9N   O2 5308   0.117   4.360  60.531  0.3190 -0.3196  0.3950
  313C4H9N  N41 5309  20.554   4.501  60.716  0.0130 -0.1282  0.3279
  313C4H9N   H1 5310  20.496   4.434  60.663  0.4109  0.2902 -0.6573
  313C4H9N   H2 5311   0.018   4.578  60.652 -2.1728 -1.4508 -2.2081
  313C4H9N   H3 5312  20.499   4.532  60.798 -1.8123 -1.5919 -0.3135
  313C4H9N  CT1 5313   0.118   4.427  60.757  0.2799  0.1907 -0.0368
  313C4H9N  HC1 5314   0.185   4.491  60.813  0.2215  0.4357 -0.2472
  313C4H9N   C1 5315   0.185   4.373  60.632  0.2254 -0.5834  0.4494
  313C4H9N  CT2 5316   0.080   4.314  60.858 -0.0519 -0.2719  0.5983
  313C4H9N  HC2 5317   0.015   4.242  60.808  2.0696 -0.6518 -1.7492
  313C4H9N  CT3 5318   0.199   4.244  60.922  0.0533 -0.4219  0.3110
  313C4H9N  HC3 5319   0.162   4.178  61.000 -0.3249  0.5239  0.9397
  313C4H9N  HC4 5320   0.265   4.321  60.963 -1.8828  0.4019  1.9963
  313C4H9N  HC5 5321   0.248   4.185  60.846  2.3941  0.5793  0.9847
  314C4H9N   O1 5322  20.440   4.316  61.307  0.5755 -0.6584  0.4494
  314C4H9N  OH1 5323   0.158   4.277  61.632 -0.0014  0.6449  0.0188
  314C4H9N  HO1 5324   0.152   4.337  61.707 -3.9743 -0.1417  0.4198
  314C4H9N   O2 5325   0.078   4.293  61.223  0.4698  0.1064  0.1080
  314C4H9N  N41 5326   0.172   4.134  61.423  0.0623  0.5511  0.1433
  314C4H9N   H1 5327   0.243   4.190  61.372  1.5682 -0.7020  0.8237
  314C4H9N   H2 5328   0.150   4.046  61.373  0.3140  1.4047 -1.5280
  314C4H9N   H3 5329   0.210   4.113  61.516 -1.6108  0.4830  0.8257
  314C4H9N  CT1 5330   0.048   4.219  61.444  0.1574 -0.1258  0.8588
  314C4H9N  HC1 5331  20.530   4.155  61.485 -1.4804  1.0883 -0.2981
  314C4H9N   C1 5332  20.554   4.276  61.312 -0.1063  0.2855  0.3692
  314C4H9N  CT2 5333   0.081   4.331  61.529  0.3267 -0.3559 -0.8661
  314C4H9N  HC2 5334   0.147   4.401  61.478  0.6238  0.5230  0.6743
  314C4H9N  CT3 5335  20.518   4.402  61.592  0.3822  0.2722  0.0931
  314C4H9N  HC3 5336  20.476   4.324  61.656  0.0067 -0.3789 -0.9254
  314C4H9N  HC4 5337  20.443   4.424  61.515  1.5905  1.0791 -0.8671
  314C4H9N  HC5 5338  20.549   4.493  61.642 -1.1728  0.6421  0.4015
  315C4H9N   O1 5339   0.141   4.002  60.621 -0.4904  0.3055  0.5525
  315C4H9N  OH1 5340   0.394   3.988  60.249 -0.2571  0.2502  0.0661
  315C4H9N  HO1 5341   0.381   3.929  60.175  1.9210 -0.4349  0.1978
  315C4H9N   O2 5342   0.344   3.963  60.681 -0.0777 -0.0353  0.3673
  315C4H9N  N41 5343   0.435   4.129  60.483  0.2245 -0.2102  0.1834
  315C4H9N   H1 5344   0.507   4.063  60.515 -1.7926 -2.2360  0.6807
  315C4H9N   H2 5345   0.422   4.207  60.550 -2.0754  1.8877 -2.5272
  315C4H9N   H3 5346   0.462   4.165  60.390 -1.6546  0.6421 -0.0682
  315C4H9N  CT1 5347   0.304   4.050  60.464  0.2941 -0.2525 -0.7070
  315C4H9N  HC1 5348   0.234   4.122  60.420  1.0135  0.0592 -1.3510
  315C4H9N   C1 5349   0.263   3.994  60.594  0.0373 -0.4323  0.1598
  315C4H9N  CT2 5350   0.328   3.938  60.365  0.0426  0.1054  0.3990
  315C4H9N  HC2 5351   0.403   3.876  60.413 -0.4231 -0.3430  0.5547
  315C4H9N  CT3 5352   0.204   3.861  60.329 -0.1897 -0.0467 -0.5486
  315C4H9N  HC3 5353   0.228   3.788  60.252 -0.2955 -1.6152  0.8665
  315C4H9N  HC4 5354   0.130   3.928  60.286  0.0219  0.0344 -0.7862
  315C4H9N  HC5 5355   0.165   3.810  60.418 -0.1279  1.0049  0.0864
  316C4H9N   O1 5356   0.550   4.670  61.284  0.4759 -0.0397  0.2870
  316C4H9N  OH1 5357   0.261   4.679  60.966 -0.5277 -0.2713  0.0661
  316C4H9N  HO1 5358   0.294   4.717  60.884 -0.3594  1.7352  1.0235
  316C4H9N   O2 5359   0.364   4.706  61.378  0.4640  0.2764 -0.3070
  316C4H9N  N41 5360   0.240   4.538  61.200  0.4239  0.1366 -0.1717
  316C4H9N   H1 5361   0.182   4.608  61.248 -1.3227 -1.7481  0.5853
  316C4H9N   H2 5362   0.246   4.456  61.263  0.2641  0.8749  0.8014
  316C4H9N   H3 5363   0.186   4.502  61.119 -2.0209  1.0841  0.9796
  316C4H9N  CT1 5364   0.365   4.604  61.163 -0.2103  0.2532  0.5007
  316C4H9N  HC1 5365   0.417   4.523  61.112  0.6905  1.1124  0.0458
  316C4H9N   C1 5366   0.432   4.656  61.287  0.4036  0.3207 -0.2953
  316C4H9N  CT2 5367   0.344   4.720  61.073 -0.7535  0.7766  0.0728
  316C4H9N  HC2 5368   0.285   4.798  61.121  0.0440  1.6003 -0.2691
  316C4H9N  CT3 5369   0.458   4.789  61.002  0.1064 -0.5714 -0.2461
  316C4H9N  HC3 5370   0.513   4.835  61.084  2.5254  1.6637 -3.0165
  316C4H9N  HC4 5371   0.418   4.869  60.940 -0.0241 -1.5674 -1.4738
  316C4H9N  HC5 5372   0.526   4.724  60.947  0.0867 -1.0715  0.3095
  317C4H9N   O1 5373   0.279   4.381  61.950  0.1359  0.4709  0.6433
  317C4H9N  OH1 5374   0.064   4.410  62.330  0.1719 -0.1714  0.1558
  317C4H9N  HO1 5375   0.060   4.338  62.393  0.8196 -1.8987 -1.7210
  317C4H9N   O2 5376   0.073   4.364  61.887 -0.4612  0.6933  0.1140
  317C4H9N  N41 5377  20.543   4.522  62.099  0.5379 -0.3011 -0.2997
  317C4H9N   H1 5378  20.466   4.459  62.072  0.8498 -1.8747  2.3561
  317C4H9N   H2 5379  20.547   4.610  62.045  0.1102  0.6634  1.2026
  317C4H9N   H3 5380  20.524   4.549  62.197 -1.0555  1.4273 -1.0425
  317C4H9N  CT1 5381   0.115   4.456  62.098 -0.0135 -0.2127 -0.5305
  317C4H9N  HC1 5382   0.189   4.526  62.135 -0.5895  0.0666  0.1014
  317C4H9N   C1 5383   0.161   4.399  61.968 -0.6078 -0.6390  0.2479
  317C4H9N  CT2 5384   0.105   4.354  62.210  0.7506  0.9390 -0.2023
  317C4H9N  HC2 5385   0.037   4.275  62.177  0.3036  0.7899  1.0473
  317C4H9N  CT3 5386   0.240   4.278  62.246 -0.0762  0.0113  0.3616
  317C4H9N  HC3 5387   0.296   4.249  62.157 -0.2329 -0.5943  0.4557
  317C4H9N  HC4 5388   0.213   4.188  62.300  2.4064  0.4384  2.4295
  317C4H9N  HC5 5389   0.309   4.337  62.306  0.2366  0.1802 -0.1693
  318C4H9N   O1 5390  20.437   4.325  62.641  0.0992  0.3297 -0.1989
  318C4H9N  OH1 5391   0.086   4.256  63.016 -0.1818 -0.1269  0.6551
  318C4H9N  HO1 5392   0.105   4.324  63.080  2.8570 -2.3432  2.2504
  318C4H9N   O2 5393   0.074   4.309  62.576 -0.1490 -0.2305 -0.2570
  318C4H9N  N41 5394   0.149   4.131  62.780  0.0950  0.8293 -0.3081
  318C4H9N   H1 5395   0.233   4.187  62.758 -0.0587  0.3988 -2.0623
  318C4H9N   H2 5396   0.145   4.054  62.711  0.6898  0.4251  0.1017
  318C4H9N   H3 5397   0.160   4.095  62.876 -0.7146 -0.7823 -0.7933
  318C4H9N  CT1 5398   0.032   4.222  62.792 -0.6632 -0.0817 -0.1954
  318C4H9N  HC1 5399  20.505   4.162  62.820 -1.4024  2.0840  2.2710
  318C4H9N   C1 5400  20.554   4.305  62.666 -0.1880 -0.0817  0.0325
  318C4H9N  CT2 5401   0.063   4.321  62.898  0.2759  0.0264 -0.5584
  318C4H9N  HC2 5402   0.144   4.388  62.869 -1.0263  0.6703 -2.8183
  318C4H9N  CT3 5403  20.507   4.410  62.933 -0.7237 -0.0553 -0.1066
  318C4H9N  HC3 5404  20.513   4.465  63.027  0.5428  0.7788 -0.6573
  318C4H9N  HC4 5405  20.421   4.348  62.959 -1.0916  0.9317  1.0943
  318C4H9N  HC5 5406  20.477   4.476  62.852  0.2983  1.0849  0.4184
  319C4H9N   O1 5407   0.110   3.946  61.957  0.6460 -0.5985 -0.0120
  319C4H9N  OH1 5408   0.403   4.012  61.648 -0.9178 -0.3406  0.2433
  319C4H9N  HO1 5409   0.398   3.958  61.569  2.5471  2.8223 -2.2527
  319C4H9N   O2 5410   0.280   3.973  62.079 -0.3257 -0.1269  0.2110
  319C4H9N  N41 5411   0.405   4.137  61.913  0.0916 -0.1867  0.0436
  319C4H9N   H1 5412   0.484   4.085  61.953 -1.3365 -1.0070  1.8623
  319C4H9N   H2 5413   0.376   4.209  61.980  2.4443  1.1536 -0.3289
  319C4H9N   H3 5414   0.444   4.197  61.838 -0.5070  0.4173  0.2145
  319C4H9N  CT1 5415   0.297   4.052  61.860  0.2552 -0.1636 -0.1600
  319C4H9N  HC1 5416   0.223   4.120  61.818  1.2159  0.3476 -1.0533
  319C4H9N   C1 5417   0.229   3.980  61.971  0.2567 -0.4476  0.0270
  319C4H9N  CT2 5418   0.338   3.947  61.756  0.6648  0.4439  0.6007
  319C4H9N  HC2 5419   0.411   3.875  61.792 -0.1869 -0.7111  0.0435
  319C4H9N  CT3 5420   0.223   3.875  61.680 -0.0459  0.5882 -0.5364
  319C4H9N  HC3 5421   0.145   3.945  61.651 -1.5813 -1.0823 -0.5285
  319C4H9N  HC4 5422   0.179   3.798  61.744  2.2377  0.2141  0.6579
  319C4H9N  HC5 5423   0.250   3.819  61.590 -3.8177 -1.3562 -0.5510
  320C4H9N   O1 5424   0.550   4.693  62.685  0.0459 -0.6683 -0.0502
  320C4H9N  OH1 5425   0.306   4.647  62.315  0.0382  0.2524 -0.4180
  320C4H9N  HO1 5426   0.300   4.711  62.244  1.0755  1.2184  0.3623
  320C4H9N   O2 5427   0.351   4.704  62.754  0.4217 -0.0314 -0.0665
  320C4H9N  N41 5428   0.245   4.542  62.569 -0.1516  0.1788  0.1456
  320C4H9N   H1 5429   0.172   4.607  62.604  0.4839  1.6226 -1.1521
  320C4H9N   H2 5430   0.258   4.469  62.640  0.4584  0.1733  0.0320
  320C4H9N   H3 5431   0.202   4.503  62.483  3.3402 -0.5273 -1.3567
  320C4H9N  CT1 5432   0.374   4.615  62.538 -0.1115  0.2632 -0.1740
  320C4H9N  HC1 5433   0.441   4.539  62.498 -0.5078  0.2038 -0.7233
  320C4H9N   C1 5434   0.430   4.681  62.662 -0.2840 -0.6748 -0.1924
  320C4H9N  CT2 5435   0.341   4.717  62.425  0.9247  0.8113  0.8338
  320C4H9N  HC2 5436   0.257   4.774  62.463 -1.5516 -0.3283 -2.6624
  320C4H9N  CT3 5437   0.458   4.794  62.386 -0.3325  0.7748 -0.0797
  320C4H9N  HC3 5438   0.548   4.735  62.370  0.2405  1.6841 -0.2586
  320C4H9N  HC4 5439   0.471   4.870  62.463 -0.2094  2.6300 -1.8912
  320C4H9N  HC5 5440   0.429   4.841  62.293 -1.0576 -1.7188 -1.1550
  321C4H9N   O1 5441   0.253   4.365  63.342  0.3651  0.5764 -0.3630
  321C4H9N  OH1 5442   0.028   4.381  63.713 -0.4127 -0.2779  0.1961
  321C4H9N  HO1 5443   0.048   4.317  63.782  1.6903  0.3363  0.1933
  321C4H9N   O2 5444   0.060   4.381  63.279 -0.0294  0.1392 -0.2875
  321C4H9N  N41 5445  20.509   4.507  63.479  1.7643  0.2035  0.1752
  321C4H9N   H1 5446  20.434   4.443  63.447  2.6668 -1.2714  0.9239
  321C4H9N   H2 5447  20.504   4.574  63.401 -3.7547  2.0447  1.9130
  321C4H9N   H3 5448  20.488   4.564  63.562  0.0112  1.6706 -1.2543
  321C4H9N  CT1 5449   0.089   4.453  63.495 -0.1813  0.9347 -0.5173
  321C4H9N  HC1 5450   0.158   4.526  63.537 -0.6234  0.4050  1.2060
  321C4H9N   C1 5451   0.142   4.406  63.363  0.2395  0.2386  0.6451
  321C4H9N  CT2 5452   0.092   4.333  63.596 -0.5206 -0.4048  0.1145
  321C4H9N  HC2 5453   0.035   4.246  63.564  0.7915 -0.7586 -1.3676
  321C4H9N  CT3 5454   0.224   4.283  63.654  0.9628 -0.5518 -0.1776
  321C4H9N  HC3 5455   0.202   4.212  63.734 -0.0685 -0.2262 -0.1736
  321C4H9N  HC4 5456   0.280   4.369  63.692  1.8426 -0.3834 -1.8171
  321C4H9N  HC5 5457   0.287   4.235  63.579  0.6479 -2.3153  0.6568
  322C4H9N   O1 5458  20.405   4.312  64.044 -0.3498  0.3164 -0.1004
  322C4H9N  OH1 5459   0.103   4.267  64.395  0.4596 -0.3260  0.0817
  322C4H9N  HO1 5460   0.116   4.329  64.467  1.4076  1.5928 -1.6968
  322C4H9N   O2 5461   0.046   4.321  63.972  0.2766  0.0065  0.0179
  322C4H9N  N41 5462   0.150   4.153  64.162  0.3481 -0.2486  0.0124
  322C4H9N   H1 5463   0.225   4.216  64.130  1.6451 -2.1957 -0.8336
  322C4H9N   H2 5464   0.141   4.084  64.086 -0.3971  1.0800 -1.1384
  322C4H9N   H3 5465   0.175   4.103  64.249 -1.2204 -0.4035  0.3945
  322C4H9N  CT1 5466   0.021   4.239  64.183  0.3321  0.7692 -0.0002
  322C4H9N  HC1 5467  20.500   4.174  64.216 -1.1970  2.6452  0.1025
  322C4H9N   C1 5468  20.525   4.308  64.062 -0.2981  0.0812  0.2512
  322C4H9N  CT2 5469   0.052   4.345  64.283  0.0452 -0.6590 -0.5398
  322C4H9N  HC2 5470   0.132   4.412  64.251  1.3660 -2.2020 -0.5189
  322C4H9N  CT3 5471  20.491   4.422  64.328  0.2191  0.3138 -0.0814
  322C4H9N  HC3 5472  20.410   4.352  64.347 -0.1341  0.7852  0.1516
  322C4H9N  HC4 5473  20.470   4.498  64.252  1.3210  0.4622 -0.2378
  322C4H9N  HC5 5474  20.521   4.469  64.422  3.5952  1.4459 -1.6181
  323C4H9N   O1 5475   0.107   3.979  63.375 -0.1052 -0.3949  0.0503
  323C4H9N  OH1 5476   0.334   4.025  63.011  0.1147  0.1506 -0.0100
  323C4H9N  HO1 5477   0.364   3.964  62.943 -0.4512  0.8335 -0.8813
  323C4H9N   O2 5478   0.299   4.004  63.466 -0.3392  0.0506 -0.1291
  323C4H9N  N41 5479   0.399   4.159  63.271  0.1159 -0.0605  0.2993
  323C4H9N   H1 5480   0.481   4.107  63.306 -0.5778 -2.6328 -1.7806
  323C4H9N   H2 5481   0.374   4.236  63.335  1.9231  0.8735 -0.0996
  323C4H9N   H3 5482   0.423   4.208  63.183  3.5255  1.3169  1.9207
  323C4H9N  CT1 5483   0.276   4.066  63.243  0.2026  0.7780  0.7154
  323C4H9N  HC1 5484   0.195   4.133  63.213  1.1179  1.6730  0.2171
  323C4H9N   C1 5485   0.231   4.005  63.370  0.2018 -0.5324  1.1675
  323C4H9N  CT2 5486   0.300   3.964  63.131  0.3090 -0.4090 -0.5220
  323C4H9N  HC2 5487   0.388   3.902  63.151 -0.4805 -1.3148  0.1876
  323C4H9N  CT3 5488   0.179   3.880  63.095  0.1926  0.6300 -0.4606
  323C4H9N  HC3 5489   0.098   3.941  63.054  1.0691  1.2501 -1.2640
  323C4H9N  HC4 5490   0.128   3.834  63.180  0.1334  1.1217 -0.2285
  323C4H9N  HC5 5491   0.205   3.812  63.014 -2.4848  0.2010 -1.0302
  324C4H9N   O1 5492   0.542   4.689  64.065  0.5362 -0.2538 -0.1312
  324C4H9N  OH1 5493   0.303   4.637  63.706 -0.3899  0.0820 -0.7237
  324C4H9N  HO1 5494   0.303   4.696  63.630  0.0960  1.2756  0.1818
  324C4H9N   O2 5495   0.343   4.713  64.143 -0.5194 -0.4885  0.0649
  324C4H9N  N41 5496   0.224   4.538  63.944  0.6798  0.0286  0.3022
  324C4H9N   H1 5497   0.141   4.592  63.975 -1.4506 -2.2569 -1.2361
  324C4H9N   H2 5498   0.240   4.462  64.012 -3.7720 -1.7733 -0.4790
  324C4H9N   H3 5499   0.201   4.492  63.855  0.9866  0.6665 -0.1120
  324C4H9N  CT1 5500   0.355   4.616  63.931 -0.3132  0.5718 -0.2536
  324C4H9N  HC1 5501   0.426   4.537  63.906 -1.5554 -0.7073  0.2114
  324C4H9N   C1 5502   0.419   4.680  64.054  0.3678  0.4375  0.3768
  324C4H9N  CT2 5503   0.331   4.717  63.816  0.3532 -0.2151  0.2691
  324C4H9N  HC2 5504   0.244   4.782  63.826  0.7917  0.3360  0.5938
  324C4H9N  CT3 5505   0.454   4.791  63.763  0.3241 -0.3583 -0.5523
  324C4H9N  HC3 5506   0.522   4.712  63.731  0.1823  0.0190 -1.7956
  324C4H9N  HC4 5507   0.508   4.856  63.832 -1.0102  1.5938 -1.2958
  324C4H9N  HC5 5508   0.429   4.846  63.673 -0.8236  0.2405  0.1185
  325C4H9N   O1 5509   0.276   4.408  64.728 -0.0359  0.3770 -0.5151
  325C4H9N  OH1 5510   0.036   4.436  65.080  0.4496  0.1224  0.3535
  325C4H9N  HO1 5511   0.043   4.363  65.142  0.2740  0.0547  0.2970
  325C4H9N   O2 5512   0.074   4.386  64.654 -0.1153 -0.6004 -0.1366
  325C4H9N  N41 5513  20.525   4.546  64.848 -0.3960 -0.8259  0.2283
  325C4H9N   H1 5514  20.463   4.472  64.811 -5.4103  2.9505  0.5701
  325C4H9N   H2 5515  20.519   4.620  64.776  0.9471  0.0410  1.0010
  325C4H9N   H3 5516  20.495   4.591  64.936 -1.2901  2.6548 -1.7636
  325C4H9N  CT1 5517   0.101   4.481  64.865  0.3565  0.1956  0.6425
  325C4H9N  HC1 5518   0.161   4.564  64.904  1.0895  0.6415 -1.3876
  325C4H9N   C1 5519   0.155   4.438  64.737  0.2065 -0.1892  0.0817
  325C4H9N  CT2 5520   0.092   4.371  64.962  0.2585 -1.2831 -0.5182
  325C4H9N  HC2 5521   0.028   4.286  64.940 -3.6425  1.6841 -1.1405
  325C4H9N  CT3 5522   0.227   4.326  65.006 -0.4739  0.4445 -0.5621
  325C4H9N  HC3 5523   0.296   4.410  65.010  0.3835 -0.1443 -2.4619
  325C4H9N  HC4 5524   0.265   4.253  64.934 -0.2843 -1.1200  1.0554
  325C4H9N  HC5 5525   0.217   4.283  65.106 -2.7199  1.5179 -0.3043
  326C4H9N   O1 5526  20.442   4.321  65.405 -0.1534  0.5206  0.6972
  326C4H9N  OH1 5527   0.130   4.264  65.756 -0.0936  0.5255 -0.4209
  326C4H9N  HO1 5528   0.151   4.319  65.832  0.5086 -1.0871  0.6094
  326C4H9N   O2 5529   0.071   4.322  65.320  0.3250  0.1195 -0.0404
  326C4H9N  N41 5530   0.159   4.144  65.514 -0.3790  0.1266  0.2042
  326C4H9N   H1 5531   0.244   4.194  65.483  1.2478 -1.3535  2.1123
  326C4H9N   H2 5532   0.145   4.075  65.438 -1.0504  0.3803  0.1019
  326C4H9N   H3 5533   0.188   4.096  65.601  0.6716  1.3325  0.5322
  326C4H9N  CT1 5534   0.044   4.241  65.540 -0.4128  0.1075  1.0945
  326C4H9N  HC1 5535  20.521   4.176  65.570 -0.2998  0.8795  3.1698
  326C4H9N   C1 5536   0.004   4.321  65.422 -0.5592  0.1428  0.3941
  326C4H9N  CT2 5537   0.079   4.344  65.652 -0.9409  0.8964 -0.0876
  326C4H9N  HC2 5538   0.154   4.420  65.627  0.6558 -0.6505 -0.1593
  326C4H9N  CT3 5539  20.520   4.399  65.723  0.1841  0.1053  0.5190
  326C4H9N  HC3 5540  20.462   4.458  65.652 -0.3437 -0.7476  0.2199
  326C4H9N  HC4 5541  20.554   4.452  65.812 -2.0290 -0.5778  1.8000
  326C4H9N  HC5 5542  20.450   4.324  65.760  0.0348  0.2969  0.6298
  327C4H9N   O1 5543   0.094   3.993  64.743 -1.0157 -0.0519  0.0894
  327C4H9N  OH1 5544   0.342   4.064  64.389  0.0418 -0.4047 -1.1187
  327C4H9N  HO1 5545   0.373   4.009  64.316 -3.0485 -0.7401 -2.2287
  327C4H9N   O2 5546   0.297   3.994  64.826  0.3336 -0.1796  0.2896
  327C4H9N  N41 5547   0.390   4.162  64.631 -0.4613  0.4348 -0.6528
  327C4H9N   H1 5548   0.466   4.104  64.669 -0.6120  0.7122  0.0854
  327C4H9N   H2 5549   0.368   4.220  64.714 -1.0179  0.3697 -0.7449
  327C4H9N   H3 5550   0.408   4.218  64.546  0.5612  3.0254  1.2115
  327C4H9N  CT1 5551   0.265   4.080  64.610 -0.7488  0.4132 -0.5538
  327C4H9N  HC1 5552   0.182   4.149  64.595 -0.2785  1.2003  0.3664
  327C4H9N   C1 5553   0.219   3.996  64.725  0.1364 -0.4133  0.0014
  327C4H9N  CT2 5554   0.289   3.986  64.487  0.6960  0.1818 -0.7269
  327C4H9N  HC2 5555   0.351   3.909  64.532 -1.2039  1.2103  3.9678
  327C4H9N  CT3 5556   0.165   3.914  64.438  0.0155 -0.1825 -0.4157
  327C4H9N  HC3 5557   0.085   3.972  64.393 -1.4460 -0.4590  1.7349
  327C4H9N  HC4 5558   0.117   3.857  64.517 -1.4882  1.4048 -0.1340
  327C4H9N  HC5 5559   0.197   3.849  64.357 -0.6338  0.2289 -1.0028
  328C4H9N   O1 5560   0.511   4.730  65.439  0.7194  0.2406  0.2358
  328C4H9N  OH1 5561   0.309   4.673  65.064 -0.0180 -0.8775  0.2363
  328C4H9N  HO1 5562   0.286   4.734  64.993 -1.5607 -1.6777  0.0350
  328C4H9N   O2 5563   0.303   4.693  65.504 -0.2564  0.4818  0.4952
  328C4H9N  N41 5564   0.227   4.553  65.298 -0.0307 -0.2498  0.8739
  328C4H9N   H1 5565   0.145   4.609  65.326  0.7094  0.9068  0.7712
  328C4H9N   H2 5566   0.242   4.484  65.374  1.8074  0.1493  0.8903
  328C4H9N   H3 5567   0.213   4.508  65.206 -2.1436  2.5582 -0.2407
  328C4H9N  CT1 5568   0.353   4.633  65.292 -0.5524 -0.0933 -1.4922
  328C4H9N  HC1 5569   0.433   4.564  65.265  0.8877  0.7081  0.6650
  328C4H9N   C1 5570   0.389   4.691  65.418  0.3990  0.4451 -1.0659
  328C4H9N  CT2 5571   0.341   4.738  65.179  0.3299  0.2372 -0.0016
  328C4H9N  HC2 5572   0.262   4.811  65.193  0.0430  0.6360 -3.2497
  328C4H9N  CT3 5573   0.473   4.800  65.142 -0.1799 -0.3521  0.0866
  328C4H9N  HC3 5574   0.548   4.741  65.194  2.7881  3.0568 -0.1743
  328C4H9N  HC4 5575   0.465   4.893  65.198  0.2627 -0.3316  0.1157
  328C4H9N  HC5 5576   0.481   4.818  65.035 -1.5983  0.9032  0.1727
  329C4H9N   O1 5577   0.300   4.378  66.091  0.2252 -0.6185 -0.4596
  329C4H9N  OH1 5578   0.047   4.427  66.437 -0.2171 -0.4649 -0.2042
  329C4H9N  HO1 5579   0.050   4.368  66.513  1.7829  1.3814  1.2191
  329C4H9N   O2 5580   0.110   4.331  66.012  0.0422  1.0922 -0.1091
  329C4H9N  N41 5581  20.556   4.532  66.211  0.0220 -0.2713 -0.5641
  329C4H9N   H1 5582  20.481   4.462  66.197 -0.0666 -0.0953 -0.9754
  329C4H9N   H2 5583  20.558   4.597  66.130  0.7493  1.2420  0.6540
  329C4H9N   H3 5584  20.526   4.581  66.296  1.8687 -0.3191  0.1324
  329C4H9N  CT1 5585   0.125   4.451  66.224  0.3641 -0.0240  0.6284
  329C4H9N  HC1 5586   0.205   4.523  66.243  0.6821  0.0391 -0.9110
  329C4H9N   C1 5587   0.180   4.374  66.104  0.6985 -0.3793  0.1633
  329C4H9N  CT2 5588   0.107   4.349  66.336  0.1525  0.1003 -0.7132
  329C4H9N  HC2 5589   0.040   4.275  66.295  0.0853 -1.1198  1.5070
  329C4H9N  CT3 5590   0.235   4.281  66.393 -0.4890 -1.0835  0.1857
  329C4H9N  HC3 5591   0.319   4.351  66.387 -0.1956 -1.3290  1.3371
  329C4H9N  HC4 5592   0.258   4.212  66.312  2.2066 -0.7205  0.5945
  329C4H9N  HC5 5593   0.221   4.250  66.497  0.8544 -0.8319  0.4398
  330C4H9N   O1 5594  20.419   4.334  66.781  0.1509  0.4655 -0.5075
  330C4H9N  OH1 5595   0.129   4.264  67.119 -0.6471  0.2622  0.2919
  330C4H9N  HO1 5596   0.118   4.318  67.198 -0.1329 -0.2156  0.7074
  330C4H9N   O2 5597   0.046   4.336  66.684  0.0882 -0.5733 -0.4621
  330C4H9N  N41 5598   0.166   4.179  66.862 -0.0212  0.1201 -0.1713
  330C4H9N   H1 5599   0.234   4.234  66.808  1.1768 -0.5235  0.6650
  330C4H9N   H2 5600   0.147   4.094  66.807 -0.6967 -0.5231  1.0111
  330C4H9N   H3 5601   0.224   4.145  66.940  0.4650 -2.2728 -1.5470
  330C4H9N  CT1 5602   0.037   4.249  66.904 -0.1169 -0.3520 -0.2617
  330C4H9N  HC1 5603  20.533   4.167  66.934  0.2158 -0.9762 -1.2485
  330C4H9N   C1 5604  20.539   4.325  66.789  0.3801  0.6929 -0.2560
  330C4H9N  CT2 5605   0.060   4.342  67.020 -0.3739  0.4877 -0.2249
  330C4H9N  HC2 5606   0.129   4.412  66.974  0.8526 -2.1433 -2.5342
  330C4H9N  CT3 5607  20.496   4.401  67.081  0.3544  0.4803  0.3426
  330C4H9N  HC3 5608  20.436   4.444  67.001 -1.1098  2.1213  2.2812
  330C4H9N  HC4 5609  20.517   4.478  67.155 -1.7370  1.1280  0.2916
  330C4H9N  HC5 5610  20.453   4.316  67.134 -1.2664  0.8987 -0.2473
  331C4H9N   O1 5611   0.134   3.969  66.087  0.4018  0.3569 -0.0541
  331C4H9N  OH1 5612   0.403   3.994  65.761  0.6981  0.6562  0.1653
  331C4H9N  HO1 5613   0.383   3.932  65.690  0.9936  0.3166  0.3737
  331C4H9N   O2 5614   0.321   3.998  66.186 -0.5048 -0.6403 -0.4026
  331C4H9N  N41 5615   0.433   4.140  65.984  0.1868 -0.2298  0.3813
  331C4H9N   H1 5616   0.506   4.077  66.021  2.1533  0.3791 -2.2867
  331C4H9N   H2 5617   0.421   4.225  66.042 -1.6520 -1.5625  2.0453
  331C4H9N   H3 5618   0.473   4.176  65.896 -0.1179  1.4886  0.9188
  331C4H9N  CT1 5619   0.305   4.067  65.964 -0.0671  0.6459 -0.4406
  331C4H9N  HC1 5620   0.231   4.134  65.920  0.1674  1.4287  0.3339
  331C4H9N   C1 5621   0.244   4.018  66.094 -0.1494  0.5369  0.0457
  331C4H9N  CT2 5622   0.334   3.940  65.876 -0.1207  0.7846  0.9030
  331C4H9N  HC2 5623   0.390   3.858  65.919 -1.0458 -1.1241 -1.4179
  331C4H9N  CT3 5624   0.209   3.889  65.805 -0.7132 -0.6812 -1.3989
  331C4H9N  HC3 5625   0.149   3.975  65.775 -1.8462  0.4017  3.4549
  331C4H9N  HC4 5626   0.148   3.832  65.876  1.3344 -1.2340 -0.0273
  331C4H9N  HC5 5627   0.237   3.825  65.722 -3.0947 -2.5540 -0.8127
  332C4H9N   O1 5628   0.545   4.715  66.793 -0.6054 -0.5270 -0.0002
  332C4H9N  OH1 5629   0.321   4.635  66.427  0.0769  0.7712  0.3680
  332C4H9N  HO1 5630   0.292   4.699  66.360  2.7679  1.7152  0.0433
  332C4H9N   O2 5631   0.349   4.693  66.865 -0.6237 -0.4197 -0.0357
  332C4H9N  N41 5632   0.267   4.533  66.668  0.2149  0.1970 -0.1811
  332C4H9N   H1 5633   0.189   4.591  66.701  0.6539  1.3555 -1.1416
  332C4H9N   H2 5634   0.291   4.458  66.735  1.0012  0.6563  0.0493
  332C4H9N   H3 5635   0.235   4.496  66.577  1.6168  0.1785 -0.6870
  332C4H9N  CT1 5636   0.382   4.618  66.645 -0.3682  0.1598  0.2220
  332C4H9N  HC1 5637   0.464   4.551  66.618 -0.3520  0.6461 -0.9655
  332C4H9N   C1 5638   0.425   4.697  66.771 -0.0107  0.2495 -0.1304
  332C4H9N  CT2 5639   0.346   4.716  66.540 -0.3908  0.2539 -0.0289
  332C4H9N  HC2 5640   0.254   4.763  66.573  0.8609  1.8414  1.2573
  332C4H9N  CT3 5641   0.461   4.800  66.497 -0.3666  0.5063  0.5371
  332C4H9N  HC3 5642   0.464   4.887  66.564  2.6191 -0.4689  1.7666
  332C4H9N  HC4 5643   0.433   4.840  66.400 -1.6955  0.0074  0.7091
  332C4H9N  HC5 5644   0.559   4.753  66.499  1.0884  3.2568 -1.3259
  333C4H9N   O1 5645   0.292   4.363  67.455  0.2170  0.0613 -0.8451
  333C4H9N  OH1 5646   0.060   4.424  67.817 -0.5421  0.1912  0.2662
  333C4H9N  HO1 5647   0.062   4.362  67.890  3.6480 -0.8136 -0.5890
  333C4H9N   O2 5648   0.092   4.382  67.381  0.4263  0.1575  0.5166
  333C4H9N  N41 5649   0.003   4.532  67.584 -0.6426  0.2069  0.5829
  333C4H9N   H1 5650  20.493   4.467  67.544  0.5913 -0.0588 -1.2049
  333C4H9N   H2 5651   0.012   4.611  67.518  0.2516 -0.7914 -0.5231
  333C4H9N   H3 5652  20.523   4.573  67.670 -1.9133  1.3867 -0.5549
  333C4H9N  CT1 5653   0.129   4.456  67.602  0.3430 -0.0428  0.1805
  333C4H9N  HC1 5654   0.205   4.527  67.634 -1.3917  2.9879 -2.1157
  333C4H9N   C1 5655   0.176   4.397  67.469 -1.0741  0.1184  0.4298
  333C4H9N  CT2 5656   0.102   4.350  67.706  0.6133  0.1042  0.7807
  333C4H9N  HC2 5657   0.032   4.286  67.653  1.7448  0.3088 -1.0105
  333C4H9N  CT3 5658   0.214   4.259  67.756 -0.3832 -0.0000  0.2600
  333C4H9N  HC3 5659   0.269   4.193  67.689 -0.1115 -0.3778  0.8466
  333C4H9N  HC4 5660   0.164   4.197  67.830 -0.8150  0.2906  0.2119
  333C4H9N  HC5 5661   0.288   4.322  67.805  0.4776 -1.4468  0.8491
  334C4H9N   O1 5662  20.464   4.316  68.195 -0.2211  0.3994 -0.2632
  334C4H9N  OH1 5663   0.253   4.296  68.458 -0.2271 -0.0218 -0.3066
  334C4H9N  HO1 5664   0.282   4.377  68.502 -1.5533  0.2140  0.1619
  334C4H9N   O2 5665   0.083   4.299  68.062  0.1022  0.1830  0.2628
  334C4H9N  N41 5666   0.201   4.119  68.267 -0.9200 -0.1855 -0.0201
  334C4H9N   H1 5667   0.274   4.166  68.211 -2.8930  1.9490 -0.8679
  334C4H9N   H2 5668   0.156   4.039  68.219  0.0437  0.1974 -1.5955
  334C4H9N   H3 5669   0.253   4.080  68.347 -0.8163 -2.8173 -1.3019
  334C4H9N  CT1 5670   0.093   4.225  68.297 -0.2608 -0.3623 -0.7725
  334C4H9N  HC1 5671   0.016   4.178  68.359  0.4875 -1.3751 -0.5928
  334C4H9N   C1 5672   0.021   4.283  68.171  0.1524 -0.6364  0.1449
  334C4H9N  CT2 5673   0.166   4.343  68.357 -0.7862  0.3646 -0.7482
  334C4H9N  HC2 5674   0.229   4.390  68.282 -1.0265  0.0366 -1.1588
  334C4H9N  CT3 5675   0.076   4.443  68.427  0.4104  0.0401  0.5173
  334C4H9N  HC3 5676   0.003   4.471  68.350  2.1605  0.4508 -1.0445
  334C4H9N  HC4 5677   0.118   4.540  68.455  0.6515  0.8292 -2.3748
  334C4H9N  HC5 5678   0.026   4.389  68.507  1.1524 -2.7167 -0.8437
  335C4H9N   O1 5679   0.118   4.006  67.500  0.0004 -0.0184 -0.1696
  335C4H9N  OH1 5680   0.404   3.988  67.132 -0.5639 -0.1503  0.5410
  335C4H9N  HO1 5681   0.389   3.931  67.056 -1.6843  0.3621  0.3664
  335C4H9N   O2 5682   0.328   3.989  67.552  0.1572  0.3105 -0.5760
  335C4H9N  N41 5683   0.432   4.126  67.362 -0.1754 -0.0504  0.8639
  335C4H9N   H1 5684   0.497   4.054  67.399 -1.2298 -2.8953 -2.5501
  335C4H9N   H2 5685   0.430   4.214  67.415 -1.3923  3.0559 -4.0686
  335C4H9N   H3 5686   0.462   4.148  67.266 -0.3378  0.2499  0.8883
  335C4H9N  CT1 5687   0.297   4.060  67.338  0.1901 -0.4128  0.8994
  335C4H9N  HC1 5688   0.237   4.136  67.287 -0.8674 -1.2296  0.9269
  335C4H9N   C1 5689   0.239   4.019  67.471  0.1202 -0.0017  0.4614
  335C4H9N  CT2 5690   0.315   3.949  67.236 -0.3443  0.3575 -0.7827
  335C4H9N  HC2 5691   0.366   3.868  67.287 -1.3750 -0.5212 -1.1332
  335C4H9N  CT3 5692   0.187   3.891  67.173  0.2143 -0.5525  0.2607
  335C4H9N  HC3 5693   0.217   3.811  67.106 -0.5708  0.3204 -1.1489
  335C4H9N  HC4 5694   0.122   3.962  67.122 -1.5683 -1.0483  1.7725
  335C4H9N  HC5 5695   0.136   3.857  67.264 -1.3362 -0.6352 -0.6219
  336C4H9N   O1 5696   0.554   4.702  68.168 -0.1507 -0.3126  0.2190
  336C4H9N  OH1 5697   0.308   4.659  67.811  0.1067 -0.1442 -0.0603
  336C4H9N  HO1 5698   0.301   4.719  67.737 -0.7214  2.8207  2.2858
  336C4H9N   O2 5699   0.361   4.680  68.250 -0.0356 -0.7001  0.0113
  336C4H9N  N41 5700   0.278   4.520  68.033 -0.3008  1.3655 -0.3005
  336C4H9N   H1 5701   0.191   4.568  68.061  0.0937  1.5344  0.6398
  336C4H9N   H2 5702   0.303   4.448  68.102 -3.0828  0.7073  0.0632
  336C4H9N   H3 5703   0.259   4.491  67.935 -1.6999  2.4457 -0.3705
  336C4H9N  CT1 5704   0.398   4.613  68.019 -0.1500  0.3553  0.0992
  336C4H9N  HC1 5705   0.487   4.563  67.982 -1.5039 -1.0488 -1.3441
  336C4H9N   C1 5706   0.435   4.681  68.146 -0.6229  0.4751 -0.9520
  336C4H9N  CT2 5707   0.364   4.723  67.919 -0.7173  0.4734 -0.4580
  336C4H9N  HC2 5708   0.282   4.788  67.950 -0.7721  0.1086  0.1718
  336C4H9N  CT3 5709   0.492   4.791  67.853 -0.0266 -0.4127 -0.2901
  336C4H9N  HC3 5710   0.553   4.717  67.803  2.6266 -0.1806  2.4898
  336C4H9N  HC4 5711   0.553   4.827  67.936 -2.4480  0.0824  1.3394
  336C4H9N  HC5 5712   0.464   4.883  67.801  1.8488  1.0951  1.2790
  337C4H9N   O1 5713   0.332   5.145  49.617 -0.0285 -0.2612 -0.4928
  337C4H9N  OH1 5714   0.071   5.192  49.960  0.1511 -0.0785  0.7035
  337C4H9N  HO1 5715   0.053   5.127  50.028  0.7384  0.4418  1.3686
  337C4H9N   O2 5716   0.132   5.123  49.541  0.3620  0.2499  0.5235
  337C4H9N  N41 5717   0.050   5.314  49.725 -0.3171 -0.3520 -0.2173
  337C4H9N   H1 5718  20.531   5.260  49.686 -1.1676 -0.8445  2.0994
  337C4H9N   H2 5719   0.075   5.394  49.664 -1.8340  0.4224  0.1353
  337C4H9N   H3 5720   0.017   5.356  49.814 -0.4656 -1.0251  0.0426
  337C4H9N  CT1 5721   0.158   5.213  49.757 -0.1111 -0.0172 -0.6791
  337C4H9N  HC1 5722   0.246   5.264  49.797  0.9330 -1.4995 -1.0263
  337C4H9N   C1 5723   0.208   5.144  49.634 -0.3573 -0.7743  0.3891
  337C4H9N  CT2 5724   0.117   5.108  49.857  0.0359 -0.2394 -0.0404
  337C4H9N  HC2 5725   0.035   5.045  49.823  0.0379  0.7173 -1.9083
  337C4H9N  CT3 5726   0.222   5.012  49.916 -0.5414  0.2777  0.0686
  337C4H9N  HC3 5727   0.280   5.073  49.985  1.8922 -2.3002  0.3958
  337C4H9N  HC4 5728   0.295   4.980  49.842  0.9497  2.3455  0.5977
  337C4H9N  HC5 5729   0.174   4.935  49.976  1.9925 -0.2016  1.5472
  338C4H9N   O1 5730  20.398   5.073  50.309 -0.0795  0.1337 -0.0338
  338C4H9N  OH1 5731   0.085   5.043  50.652 -0.0865 -0.2540 -0.0340
  338C4H9N  HO1 5732   0.076   5.107  50.724 -0.6043 -0.9341  0.5146
  338C4H9N   O2 5733   0.031   5.075  50.213  0.3388 -0.2700  0.3868
  338C4H9N  N41 5734   0.139   4.910  50.417 -0.4572  0.0535  0.2338
  338C4H9N   H1 5735   0.207   4.977  50.376  0.6625 -0.2042  1.6646
  338C4H9N   H2 5736   0.113   4.839  50.346  0.1598  0.2337 -0.1761
  338C4H9N   H3 5737   0.174   4.872  50.506 -4.3591  0.1267  1.8502
  338C4H9N  CT1 5738   0.015   4.990  50.432 -0.2333 -0.1476 -0.3029
  338C4H9N  HC1 5739  20.499   4.922  50.472 -0.9338  1.2611  0.8500
  338C4H9N   C1 5740  20.520   5.045  50.309 -0.0292 -0.0733 -0.1191
  338C4H9N  CT2 5741   0.040   5.103  50.536 -0.0133  1.3172  0.0018
  338C4H9N  HC2 5742   0.114   5.177  50.505  0.9898  0.1859 -0.3327
  338C4H9N  CT3 5743  20.476   5.170  50.601  0.3185  0.5361 -0.3161
  338C4H9N  HC3 5744  20.507   5.241  50.677  3.5876 -1.3171  0.1420
  338C4H9N  HC4 5745  20.405   5.093  50.634  1.3996 -1.1421 -1.8256
  338C4H9N  HC5 5746  20.417   5.218  50.522  1.4598  1.8815 -0.3487
  339C4H9N   O1 5747   0.164   4.780  49.617  0.2864  0.2097 -0.0619
  339C4H9N  OH1 5748   0.479   4.737  49.316 -0.0593 -0.4790  0.0640
  339C4H9N  HO1 5749   0.530   4.656  49.303 -0.7971 -0.9877  0.2990
  339C4H9N   O2 5750   0.357   4.756  49.715  0.1927 -0.4116  1.0365
  339C4H9N  N41 5751   0.477   4.923  49.529  0.6504 -0.4869  0.7513
  339C4H9N   H1 5752   0.537   4.866  49.592  1.5061  0.1699  0.5489
  339C4H9N   H2 5753   0.455   5.014  49.572 -0.5254 -1.5474  2.4580
  339C4H9N   H3 5754   0.539   4.939  49.448  1.3653 -1.6813  1.0454
  339C4H9N  CT1 5755   0.356   4.839  49.492  0.5728  0.5863 -0.2405
  339C4H9N  HC1 5756   0.282   4.894  49.433 -0.6474 -0.0364  0.6778
  339C4H9N   C1 5757   0.285   4.808  49.628 -0.2637  0.3872 -0.2309
  339C4H9N  CT2 5758   0.399   4.710  49.425  0.7753  0.1360  0.2340
  339C4H9N  HC2 5759   0.451   4.638  49.488 -0.8119 -2.3710 -1.2190
  339C4H9N  CT3 5760   0.280   4.632  49.364  0.3190  0.1120  1.1664
  339C4H9N  HC3 5761   0.211   4.609  49.445 -0.9240  1.4318  0.5259
  339C4H9N  HC4 5762   0.312   4.545  49.307  0.0838 -0.1233  1.4006
  339C4H9N  HC5 5763   0.226   4.704  49.302  3.4738  0.3641 -1.4492
  340C4H9N   O1 5764   0.549   5.481  50.335 -0.4962 -0.3889 -0.3421
  340C4H9N  OH1 5765   0.301   5.420  49.982  0.1989  0.0015  0.1064
  340C4H9N  HO1 5766   0.294   5.487  49.913 -1.5728  0.7406  0.9558
  340C4H9N   O2 5767   0.351   5.491  50.415  0.5688  0.2442  0.5952
  340C4H9N  N41 5768   0.251   5.304  50.218 -0.1387 -0.0512  0.2493
  340C4H9N   H1 5769   0.176   5.366  50.252  0.7719  1.8319 -1.1093
  340C4H9N   H2 5770   0.267   5.229  50.287 -0.9764 -0.5653 -0.1135
  340C4H9N   H3 5771   0.225   5.260  50.128  0.5191  3.8263 -1.9399
  340C4H9N  CT1 5772   0.375   5.383  50.199  0.1426 -0.4614 -0.7137
  340C4H9N  HC1 5773   0.454   5.316  50.163  1.8015  1.2162 -0.2390
  340C4H9N   C1 5774   0.429   5.462  50.322 -0.0317 -0.1280  0.8294
  340C4H9N  CT2 5775   0.351   5.485  50.093 -0.1676 -0.2414  0.6427
  340C4H9N  HC2 5776   0.275   5.556  50.126  3.0754  3.5902  0.2524
  340C4H9N  CT3 5777   0.474   5.563  50.031  0.3104  0.1656  0.5255
  340C4H9N  HC3 5778   0.433   5.624  49.950 -0.3892  1.0323  1.5269
  340C4H9N  HC4 5779   0.547   5.499  49.981  2.2980  1.3621  1.8161
  340C4H9N  HC5 5780   0.521   5.632  50.101  0.1766  1.4027 -0.5693
  341C4H9N   O1 5781   0.264   5.142  51.005 -0.4407 -0.3286 -0.0495
  341C4H9N  OH1 5782   0.016   5.198  51.350  0.4476  0.5740  0.0128
  341C4H9N  HO1 5783   0.020   5.132  51.420 -0.3083  0.2012 -0.2823
  341C4H9N   O2 5784   0.074   5.147  50.912 -0.1270  0.6545  0.2004
  341C4H9N  N41 5785  20.530   5.318  51.096 -0.4051  0.2253 -0.0393
  341C4H9N   H1 5786  20.458   5.261  51.050  0.5639  0.1632 -1.5356
  341C4H9N   H2 5787  20.550   5.396  51.031 -0.9308 -1.1584 -1.9083
  341C4H9N   H3 5788  20.485   5.364  51.177 -0.3661 -0.3100  0.2817
  341C4H9N  CT1 5789   0.096   5.235  51.128  0.5397  0.5442  0.0825
  341C4H9N  HC1 5790   0.175   5.299  51.167  2.7608 -1.8806 -0.3384
  341C4H9N   C1 5791   0.142   5.154  51.014 -0.1525 -0.1531  0.1963
  341C4H9N  CT2 5792   0.061   5.132  51.237 -0.5261 -0.4868  0.5838
  341C4H9N  HC2 5793  20.541   5.069  51.197 -0.7337 -0.3038  0.7137
  341C4H9N  CT3 5794   0.180   5.048  51.283 -0.5091 -0.4633  0.5103
  341C4H9N  HC3 5795   0.216   4.983  51.204 -0.1130  2.6017 -1.9370
  341C4H9N  HC4 5796   0.138   4.989  51.364  2.1826 -2.1461  0.7242
[truncated: 65,847,836 more chars]
