# Supplementary material for: Accurate Prediction of Mechanical Property of Organic Crystals Using Molecular Dynamics-Based Nanoindentation Simulations
Source: J Am Chem Soc. 2025 Oct 3;147(41):37186–95. doi: 10.1021/jacs.5c09944 (PMC12532296; doi:10.1021/jacs.5c09944)
Supplement: Supplementary file 2 [file ja5c09944_si_002.zip › Supporting-files/MD-nanoindentation/l-threonine/l-threonine.top]

;  GROMACS topology file for L-Threonine (force field Amber_Cornell_oc.params+b)

[ defaults ]
; nbfunc   comb-rule  gen-pairs   fudgeLJ   fudgeQQ
1           2         yes         0.50000   0.83333   

[ atomtypes ]
;name     mass      charge    ptype     V(nm)    W(kJ/mol)
O         15.9994     0.000     A      0.29599   0.87864 
C         12.0107     0.000     A      0.33997   0.35982 
CT        12.0107     0.000     A      0.33997   0.45773 
N4        14.0067     0.000     A      0.32500   0.71128 
HC        1.00794     0.000     A      0.26495   0.06569 
H         1.00794     0.000     A      0.10691   0.06569 
OH        15.9994     0.000     A      0.30665   0.88031 
HO        1.00794     0.000     A      0.10691   0.06569 

[ bondtypes ]
; i     j    func    b0(nm)    kb(kJ/mol/nm2)
O       C       1    0.1229      476976    
OH      HO      1    0.096       462750    
OH      CT      1    0.141       267776    
N4      H       1    0.1033      308779    
N4      CT      1    0.1499      245684    
CT      C       1    0.1522      265266    
CT      HC      1    0.109       284512    
CT      CT      1    0.1526      259408    

[ angletypes ]
; i     j     k    func   th0(deg)     cth(kJ/mol)
HO      OH      CT      1    108.5         460.24  
H       N4      H       1    108.11        339.071 
H       N4      CT      1    110.11        386.518 
C       CT      CT      1    111.1         527.184 
N4      CT      C       1    114.21        544.506 
N4      CT      HC      1    107.9         410.032 
N4      CT      CT      1    108.99        552.288 
HC      CT      C       1    109.5         418.4   
HC      CT      CT      1    109.5         418.4   
O       C       O       1    126           669.44  
O       C       CT      1    120.4         669.44  
OH      CT      CT      1    109.5         418.4   
OH      CT      HC      1    109.5         418.4   
CT      CT      HC      1    109.5         418.4   
CT      CT      CT      1    109.5         334.72  
HC      CT      HC      1    109.5         292.88  

[ dihedraltypes ]
; i      j      k       l     func  phi0(deg)  cp (kJ/mol)  mult
HO      OH      CT      CT      9    0       0.66944   3
HO      OH      CT      CT      9    0       1.04600   1
HO      OH      CT      HC      1    0       0.69733   3
H       N4      CT      C       1    0       5.85760   3
H       N4      CT      HC      1    0       5.85760   3
H       N4      CT      CT      1    0       5.85760   3
N4      CT      C       O       1    0       0.00000   2
HC      CT      C       O       9    0       3.34720   1
HC      CT      C       O       9    -180    0.33472   3
CT      CT      C       O       1    0       0.00000   2
C       CT      CT      OH      1    0       5.85760   3
C       CT      CT      HC      1    0       5.85760   3
C       CT      CT      CT      1    0       5.85760   3
N4      CT      CT      OH      1    0       5.85760   3
N4      CT      CT      HC      1    0       5.85760   3
N4      CT      CT      CT      1    0       5.85760   3
HC      CT      CT      OH      1    0       1.04600   1
HC      CT      CT      HC      1    0       0.62760   3
HC      CT      CT      CT      1    0       0.66944   3

[ dihedraltypes ]
; i     j     k     l    func    xi(deg)    kxi (kJ/mol) 
O       C       O       CT      2    0           0             
O       C       CT      O       2    0           0  
           
; Include topology for Indenter; before any [ moleculetype ]
#include "./Template_Fe.itp"
#include "./Indenter_Fe.itp"

[ moleculetype ]
; Name    nrexcl
C4H9NO3  3

[ atoms ]
; nr   type    resnr     residu      atom    cgnr      charge    mass   typeB  chargeB  massB
1	O	1	C4H9NO3	O1	1	-0.72778	15.9994	;	qtot	0 
2	OH	1	C4H9NO3	OH1	2	-0.838952	15.9994	;	qtot	0 
3	HO	1	C4H9NO3	HO1	3	0.455485	1.00794	;	qtot	0 
4	O	1	C4H9NO3	O2	4	-0.752571	15.9994	;	qtot	0 
5	N4	1	C4H9NO3	N41	5	0.006001	14.0067	;	qtot	0 
6	H	1	C4H9NO3	H1	6	0.173546	1.00794	;	qtot	0 
7	H	1	C4H9NO3	H2	7	0.214054	1.00794	;	qtot	0 
8	H	1	C4H9NO3	H3	8	0.214528	1.00794	;	qtot	0 
9	CT	1	C4H9NO3	CT1	9	-0.078859	12.0107	;	qtot	0 
10	HC	1	C4H9NO3	HC1	10	0.046953	1.00794	;	qtot	0 
11	C	1	C4H9NO3	C1	11	0.78321	12.0107	;	qtot	0 
12	CT	1	C4H9NO3	CT2	12	0.690624	12.0107	;	qtot	0 
13	HC	1	C4H9NO3	HC2	13	-0.119279	1.00794	;	qtot	0 
14	CT	1	C4H9NO3	CT3	14	-0.315904	12.0107	;	qtot	0 
15	HC	1	C4H9NO3	HC3	15	0.077979	1.00794	;	qtot	0 
16	HC	1	C4H9NO3	HC4	16	0.103578	1.00794	;	qtot	0 
17	HC	1	C4H9NO3	HC5	17	0.067388	1.00794	;	qtot	0 

[ bonds ]
; ai  aj  funct
1      11     1     ; O C
2      3      1     ; OH HO
2      12     1     ; OH CT
4      11     1     ; O C
5      6      1     ; N4 H
5      7      1     ; N4 H
5      8      1     ; N4 H
5      9      1     ; N4 CT
9      11     1     ; CT C
9      10     1     ; CT HC
9      12     1     ; CT CT
12     13     1     ; CT HC
12     14     1     ; CT CT
14     15     1     ; CT HC
14     16     1     ; CT HC
14     17     1     ; CT HC

[ pairs ]
; ai   aj   funct
3     9     1      ;HO OH CT CT
3     13    1      ;HO OH CT HC
3     14    1      ;HO OH CT CT
6     11    1      ;H N4 CT C
6     10    1      ;H N4 CT HC
6     12    1      ;H N4 CT CT
7     11    1      ;H N4 CT C
7     10    1      ;H N4 CT HC
7     12    1      ;H N4 CT CT
8     11    1      ;H N4 CT C
8     10    1      ;H N4 CT HC
8     12    1      ;H N4 CT CT
5     1     1      ;N4 CT C O
5     4     1      ;N4 CT C O
10    1     1      ;HC CT C O
10    4     1      ;HC CT C O
12    1     1      ;CT CT C O
12    4     1      ;CT CT C O
11    2     1      ;C CT CT OH
11    13    1      ;C CT CT HC
11    14    1      ;C CT CT CT
5     2     1      ;N4 CT CT OH
5     13    1      ;N4 CT CT HC
5     14    1      ;N4 CT CT CT
10    2     1      ;HC CT CT OH
10    13    1      ;HC CT CT HC
10    14    1      ;HC CT CT CT
2     15    1      ;HC CT CT OH
2     16    1      ;HC CT CT OH
2     17    1      ;HC CT CT OH
9     15    1      ;HC CT CT CT
9     16    1      ;HC CT CT CT
9     17    1      ;HC CT CT CT
13    15    1      ;HC CT CT HC
13    16    1      ;HC CT CT HC
13    17    1      ;HC CT CT HC

[ angles ]
; ai  aj  ak  funct
3     2     12    1   ; HO OH CT
6     5     7     1   ; H N4 H
6     5     8     1   ; H N4 H
6     5     9     1   ; H N4 CT
7     5     8     1   ; H N4 H
7     5     9     1   ; H N4 CT
8     5     9     1   ; H N4 CT
11    9     12    1   ; C CT CT
5     9     11    1   ; N4 CT C
5     9     10    1   ; N4 CT HC
5     9     12    1   ; N4 CT CT
10    9     11    1   ; HC CT C
10    9     12    1   ; HC CT CT
1     11    4     1   ; O C O
1     11    9     1   ; O C CT
4     11    9     1   ; O C CT
2     12    9     1   ; OH CT CT
2     12    13    1   ; OH CT HC
2     12    14    1   ; OH CT CT
9     12    13    1   ; CT CT HC
9     12    14    1   ; CT CT CT
13    12    14    1   ; HC CT CT
12    14    15    1   ; CT CT HC
12    14    16    1   ; CT CT HC
12    14    17    1   ; CT CT HC
15    14    16    1   ; HC CT HC
15    14    17    1   ; HC CT HC
16    14    17    1   ; HC CT HC

[ dihedrals ]
; ai   aj   ak   al   funct
3     2     12    9     9      ;HO OH CT CT
3     2     12    13    1      ;HO OH CT HC
3     2     12    14    9      ;HO OH CT CT
6     5     9     11    1      ;H N4 CT C
6     5     9     10    1      ;H N4 CT HC
6     5     9     12    1      ;H N4 CT CT
7     5     9     11    1      ;H N4 CT C
7     5     9     10    1      ;H N4 CT HC
7     5     9     12    1      ;H N4 CT CT
8     5     9     11    1      ;H N4 CT C
8     5     9     10    1      ;H N4 CT HC
8     5     9     12    1      ;H N4 CT CT
5     9     11    1     1      ;N4 CT C O
5     9     11    4     1      ;N4 CT C O
10    9     11    1     9      ;HC CT C O
10    9     11    4     9      ;HC CT C O
12    9     11    1     1      ;CT CT C O
12    9     11    4     1      ;CT CT C O
11    9     12    2     1      ;C CT CT OH
11    9     12    13    1      ;C CT CT HC
11    9     12    14    1      ;C CT CT CT
5     9     12    2     1      ;N4 CT CT OH
5     9     12    13    1      ;N4 CT CT HC
5     9     12    14    1      ;N4 CT CT CT
10    9     12    2     1      ;HC CT CT OH
10    9     12    13    1      ;HC CT CT HC
10    9     12    14    1      ;HC CT CT CT
2     12    14    15    1      ;HC CT CT OH
2     12    14    16    1      ;HC CT CT OH
2     12    14    17    1      ;HC CT CT OH
9     12    14    15    1      ;HC CT CT CT
9     12    14    16    1      ;HC CT CT CT
9     12    14    17    1      ;HC CT CT CT
13    12    14    15    1      ;HC CT CT HC
13    12    14    16    1      ;HC CT CT HC
13    12    14    17    1      ;HC CT CT HC

[ dihedrals ]
; ai   aj   ak   al   funct
1     11    4     9     2     ; Improper O C O CT

; Include Position restraint file
#ifdef POSRES
#include "posre_eq.itp"
#endif

[ system ]
; name
L-Threonine

[ molecules ]
; Compound    #mols
C4H9NO3          53760
IFET            36192
IFEM           10000  
