# Supplementary material for: Accurate Prediction of Mechanical Property of Organic Crystals Using Molecular Dynamics-Based Nanoindentation Simulations
Source: J Am Chem Soc. 2025 Oct 3;147(41):37186–95. doi: 10.1021/jacs.5c09944 (PMC12532296; doi:10.1021/jacs.5c09944)
Supplement: Supplementary file 2 [file ja5c09944_si_002.zip › Supporting-files/MD-nanoindentation/alpha-glycine/alpha-glycine_initial.gro]

alpha-glycine
1082588
    1C2H5N   C1    1  20.271   0.152  49.750 -0.0460 -0.7265  0.1184
    1C2H5N  CT1    2  20.314   0.166  49.608 -0.0288  0.7755  0.3108
    1C2H5N  N41    3   0.031   0.087  49.564 -0.3542 -0.6998  0.0865
    1C2H5N   O1    4  20.343   0.092  49.826  0.1578 -0.4073 -0.1725
    1C2H5N   O2    5  20.152   0.166  49.774 -0.1345 -0.1414  0.2905
    1C2H5N   H1    6   0.042   0.107  49.463 -0.3425 -0.7720  0.0711
    1C2H5N   H2    7   0.116   0.121  49.611 -1.0070  0.1226  0.6911
    1C2H5N   H3    8   0.021  20.335  49.570 -2.0188 -0.4328  2.7213
    1C2H5N  HC1    9  20.320   0.273  49.588  1.0524  0.9232  1.3843
    1C2H5N  HC2   10  20.232   0.126  49.549 -0.1344  0.5867  0.5915
    2C2H5N   C1   11   0.142   0.733  49.381  0.0563 -0.4258 -0.0803
    2C2H5N  CT1   12   0.080   0.754  49.519  0.0481 -0.4695  0.5050
    2C2H5N  N41   13  20.366   0.677  49.557 -0.5490  0.1428 -0.2001
    2C2H5N   O1   14   0.079   0.658  49.311  0.1549 -0.1054  0.8285
    2C2H5N   O2   15   0.265   0.743  49.371  0.0936 -0.5836 -0.5057
    2C2H5N   H1   16  20.333   0.706  49.651  1.3187 -0.3808  0.6421
    2C2H5N   H2   17  20.290   0.693  49.488 -0.7270  0.5463  0.0871
    2C2H5N   H3   18  20.388   0.576  49.568  0.6812  0.3676 -0.5993
    2C2H5N  HC1   19   0.047   0.857  49.512  1.3485  0.0404  1.5925
    2C2H5N  HC2   20   0.153   0.753  49.600  1.6488 -0.4210 -0.9082
    3C2H5N   C1   21   0.487   1.186  49.219 -0.0157 -0.4063  0.2095
    3C2H5N  CT1   22   0.432   1.041  49.206 -0.5473  0.1843 -0.1443
    3C2H5N  N41   23   0.356   1.008  49.325 -1.0906  0.9252 -0.0927
    3C2H5N   O1   24   0.420   1.267  49.281  0.8809  0.1086  0.5512
    3C2H5N   O2   25   0.611   1.191  49.236  0.6769 -0.0419  0.0787
    3C2H5N   H1   26   0.322   0.911  49.331  0.3995  0.3478 -0.8199
    3C2H5N   H2   27   0.276   1.073  49.337 -0.2330  2.1924 -1.0963
    3C2H5N   H3   28   0.421   1.023  49.403 -1.3826  0.8094  0.1797
    3C2H5N  HC1   29   0.375   1.032  49.114  0.6289 -0.3176 -0.8302
    3C2H5N  HC2   30   0.510   0.966  49.199 -1.8849 -1.2785  0.2815
    4C2H5N   C1   31   0.212   0.428  49.472  0.4000 -0.4008  0.1253
    4C2H5N  CT1   32   0.264   0.388  49.337  0.2596  0.7965  1.0927
    4C2H5N  N41   33   0.376   0.474  49.283 -0.4820  0.6616  0.0071
    4C2H5N   O1   34   0.289   0.480  49.550  0.3518  0.3327 -0.1148
    4C2H5N   O2   35   0.100   0.414  49.506 -0.1697 -0.6396  0.0432
    4C2H5N   H1   36   0.418   0.448  49.192 -0.0477 -2.6904  1.0953
    4C2H5N   H2   37   0.450   0.469  49.354  0.0317 -1.0492 -0.6376
    4C2H5N   H3   38   0.343   0.572  49.288 -0.6611  0.5514  0.9523
    4C2H5N  HC1   39   0.303   0.288  49.358  0.2996  1.1559  2.7827
    4C2H5N  HC2   40   0.184   0.382  49.264 -0.4490 -0.4201  1.9567
    5C2H5N   C1   41  20.043   0.159  50.242 -0.1397 -0.2355  0.6640
    5C2H5N  CT1   42  20.090   0.163  50.097 -0.4882 -0.4094  0.0520
    5C2H5N  N41   43  20.213   0.084  50.076 -0.1045 -0.0228 -0.0141
    5C2H5N   O1   44  20.126   0.110  50.321  0.5297 -0.7113 -0.0596
    5C2H5N   O2   45  19.925   0.169  50.270  0.4622  0.2380 -0.1490
    5C2H5N   H1   46  20.256   0.086  49.982 -2.2374  1.3017 -0.9936
    5C2H5N   H2   47  20.284   0.120  50.142 -0.9204  0.9182  0.3631
    5C2H5N   H3   48  20.202  20.333  50.091  0.9777 -0.1959 -0.3155
    5C2H5N  HC1   49  20.112   0.267  50.070 -0.1253  0.2948  2.9511
    5C2H5N  HC2   50  20.015   0.126  50.028 -1.7972 -0.4899  1.4999
    6C2H5N   C1   51  20.351   0.742  49.919  0.1466  0.2266 -1.3498
    6C2H5N  CT1   52  20.303   0.770  50.056  0.7467 -0.1427  0.1287
    6C2H5N  N41   53  20.171   0.701  50.094  0.3369  0.4425 -0.4307
    6C2H5N   O1   54  20.268   0.691  49.840  0.7475  0.2824  0.2723
    6C2H5N   O2   55   0.061   0.757  49.894 -0.7194 -0.4021  0.4117
    6C2H5N   H1   56  20.149   0.727  50.192 -0.3793  0.5767 -0.6318
    6C2H5N   H2   57  20.096   0.735  50.032 -1.2213 -2.8164 -0.3948
    6C2H5N   H3   58  20.177   0.599  50.082  1.5767  0.6076 -1.4270
    6C2H5N  HC1   59  20.276   0.875  50.069 -0.4842 -0.2083 -1.7072
    6C2H5N  HC2   60  20.380   0.733  50.123 -0.8156 -0.7413  1.6522
    7C2H5N   C1   61   0.289   1.014  49.675  0.2308  1.1433  0.6717
    7C2H5N  CT1   62   0.232   1.013  49.815  0.3434 -0.0423 -0.6156
    7C2H5N  N41   63   0.093   1.070  49.836 -0.8608 -0.3296 -0.0371
    7C2H5N   O1   64   0.214   1.035  49.579  0.3637  0.6674  0.0755
    7C2H5N   O2   65   0.412   1.023  49.663 -0.1798 -0.0657  0.1236
    7C2H5N   H1   66   0.058   1.060  49.933 -0.6638  1.9150  0.2885
    7C2H5N   H2   67   0.029   1.016  49.775  0.0418  0.9859 -2.2121
    7C2H5N   H3   68   0.077   1.167  49.804  1.9664 -0.3607 -1.6954
    7C2H5N  HC1   69   0.239   0.911  49.851 -0.4361 -0.7315 -2.3593
    7C2H5N  HC2   70   0.298   1.082  49.868  0.7035 -0.0291 -1.0805
    8C2H5N   C1   71   0.003   0.446  49.995 -0.2319  0.9838  0.4828
    8C2H5N  CT1   72   0.043   0.415  49.855 -0.0608 -0.2823  0.4052
    8C2H5N  N41   73   0.165   0.498  49.818 -0.9316 -0.3570  0.6039
    8C2H5N   O1   74   0.073   0.509  50.071  0.0747 -0.2935  0.1873
    8C2H5N   O2   75  20.294   0.439  50.015 -0.2769 -0.1650 -0.6619
    8C2H5N   H1   76   0.195   0.481  49.721  1.0558  0.6271  1.0257
    8C2H5N   H2   77   0.247   0.471  49.875 -0.4438  0.1231  0.1317
    8C2H5N   H3   78   0.152   0.600  49.828  0.4656 -0.3235  2.3403
    8C2H5N  HC1   79   0.069   0.311  49.838  0.9615  0.0360  0.0240
    8C2H5N  HC2   80  20.368   0.434  49.787  0.6043 -0.1610 -0.3832
    9C2H5N   C1   81  19.855   0.155  50.751 -0.4430  0.4556  0.0175
    9C2H5N  CT1   82  19.908   0.184  50.611  0.2707 -0.1323  0.5021
    9C2H5N  N41   83  20.044   0.139  50.579 -0.1706  0.1074 -0.4689
    9C2H5N   O1   84  19.931   0.103  50.833 -0.0115  0.3926  0.1805
    9C2H5N   O2   85  19.738   0.164  50.767  0.0585 -0.3055  0.9399
    9C2H5N   H1   86  20.075   0.155  50.482 -1.0594 -0.7455 -0.9040
    9C2H5N   H2   87  20.108   0.188  50.643 -0.4292 -0.2895  0.1003
    9C2H5N   H3   88  20.047   0.039  50.603 -1.2861 -0.2900 -1.9104
    9C2H5N  HC1   89  19.913   0.291  50.592 -0.8104  0.0227  1.0700
    9C2H5N  HC2   90  19.848   0.129  50.538 -0.0759  0.5607  0.2581
   10C2H5N   C1   91  20.133   0.774  50.451 -0.3709  0.0767  0.6161
   10C2H5N  CT1   92  20.084   0.771  50.596 -0.2681  0.7988  0.8923
   10C2H5N  N41   93  19.952   0.702  50.605  0.1183 -0.5087  0.2161
   10C2H5N   O1   94  20.060   0.720  50.372  0.4332 -0.0715  0.5096
   10C2H5N   O2   95  20.253   0.767  50.428 -0.1301  0.0687  0.2427
   10C2H5N   H1   96  19.919   0.702  50.703  2.2246 -0.3244  0.9513
   10C2H5N   H2   97  19.887   0.743  50.536 -1.9091 -1.0797  1.7383
   10C2H5N   H3   98  19.964   0.604  50.575 -0.0482 -0.3264 -0.4499
   10C2H5N  HC1   99  20.068   0.875  50.624  0.7422  0.4486  2.8113
   10C2H5N  HC2  100  20.164   0.736  50.661 -0.3778  0.5008  0.8620
   11C2H5N   C1  101   0.099   1.048  50.182 -0.0252 -0.4355  0.1925
   11C2H5N  CT1  102   0.036   1.015  50.315 -0.2094  0.2723  0.8562
   11C2H5N  N41  103  20.320   1.087  50.338 -0.1682  0.3204  0.0017
   11C2H5N   O1  104   0.025   1.077  50.093 -0.8163  0.0134 -0.2451
   11C2H5N   O2  105   0.221   1.060  50.172 -0.4949 -0.1439  0.4473
   11C2H5N   H1  106  20.281   1.059  50.429  0.5023 -1.8112 -0.3244
   11C2H5N   H2  107  20.249   1.067  50.265  1.8657  0.2008 -2.0033
   11C2H5N   H3  108  20.338   1.189  50.333  0.6815  0.1997  0.4798
   11C2H5N  HC1  109   0.016   0.908  50.317 -0.0873  0.2058 -1.0176
   11C2H5N  HC2  110   0.104   1.041  50.397  0.7989 -0.7659  0.3519
   12C2H5N   C1  111  20.196   0.419  50.495 -0.6033 -0.0462 -0.2841
   12C2H5N  CT1  112  20.245   0.410  50.349  0.4214  0.1880  0.0248
   12C2H5N  N41  113  20.348   0.522  50.323 -0.3331  0.0251  0.5602
   12C2H5N   O1  114  20.278   0.464  50.577 -0.8357 -0.1564 -0.3899
   12C2H5N   O2  115  20.078   0.441  50.521 -0.2848 -0.3547  0.3023
   12C2H5N   H1  116  20.398   0.512  50.234 -1.4792 -0.4149 -0.0429
   12C2H5N   H2  117   0.017   0.506  50.390 -0.1079 -1.3818 -0.0292
   12C2H5N   H3  118  20.310   0.617  50.344 -1.9133 -0.4407 -0.1118
   12C2H5N  HC1  119  20.301   0.317  50.337  0.4299  0.2436 -0.3974
   12C2H5N  HC2  120  20.161   0.407  50.279  1.6603  1.2032 -1.5462
   13C2H5N   C1  121  19.655   0.164  51.254  0.4701  0.1337  0.2263
   13C2H5N  CT1  122  19.717   0.187  51.116 -0.7791 -0.1932  0.5623
   13C2H5N  N41  123  19.844   0.108  51.099 -0.0285  0.0083 -0.7063
   13C2H5N   O1  124  19.725   0.121  51.346 -0.0761 -0.0845  0.2839
   13C2H5N   O2  125  19.529   0.169  51.267 -0.4536  0.2671 -0.2357
   13C2H5N   H1  126  19.882   0.118  51.004  0.1408  0.8239 -0.5558
   13C2H5N   H2  127  19.917   0.145  51.162  0.6748 -0.9886 -0.9214
   13C2H5N   H3  128  19.832   0.007  51.121 -1.4574 -0.0072 -1.5283
   13C2H5N  HC1  129  19.745   0.290  51.096  0.2919 -0.6143 -0.0947
   13C2H5N  HC2  130  19.644   0.144  51.047  1.4502 -0.1045 -1.9237
   14C2H5N   C1  131  19.930   0.779  50.937  0.2329  0.0192 -0.3488
   14C2H5N  CT1  132  19.887   0.782  51.084 -0.1685 -0.7317  0.3022
   14C2H5N  N41  133  19.761   0.706  51.116 -0.9705  0.3449 -0.1477
   14C2H5N   O1  134  19.854   0.725  50.854  1.0863 -0.6897 -0.0238
   14C2H5N   O2  135  20.049   0.794  50.912  0.0113  0.3468  1.0690
   14C2H5N   H1  136  19.734   0.711  51.215 -1.5185  0.3714 -0.2932
   14C2H5N   H2  137  19.687   0.747  51.056 -0.3283 -0.6977 -1.7032
   14C2H5N   H3  138  19.775   0.608  51.086 -1.4484 -0.1532  1.2175
   14C2H5N  HC1  139  19.882   0.886  51.114 -1.1811 -0.7032  0.0356
   14C2H5N  HC2  140  19.963   0.731  51.143  2.1251  1.2613 -0.8157
   15C2H5N   C1  141  20.285   1.041  50.687  0.2393 -0.3841  0.3261
   15C2H5N  CT1  142  20.255   1.032  50.830 -0.1645  0.1364 -0.8113
   15C2H5N  N41  143  20.135   1.116  50.870  0.5675  0.3398 -0.3444
   15C2H5N   O1  144  20.204   1.086  50.606 -0.5557 -0.1403  0.1580
   15C2H5N   O2  145  20.400   1.051  50.652 -0.3405  0.1115  0.0976
   15C2H5N   H1  146  20.111   1.097  50.968 -2.1294  1.6350 -0.7041
   15C2H5N   H2  147  20.051   1.090  50.815  1.2869 -0.6965 -0.9880
   15C2H5N   H3  148  20.160   1.213  50.847 -0.1681  1.2771  2.6458
   15C2H5N  HC1  149  20.217   0.931  50.847  0.8778  0.1618  1.7386
   15C2H5N  HC2  150  20.343   1.058  50.887  0.4760  1.6917 -2.4628
   16C2H5N   C1  151  19.998   0.455  51.006  0.4409  0.4657  0.3362
   16C2H5N  CT1  152  20.051   0.420  50.870 -0.2899 -1.0529 -0.2108
   16C2H5N  N41  153  20.176   0.495  50.832  0.0468  0.3141 -0.2304
   16C2H5N   O1  154  20.074   0.471  51.102 -0.3951  0.2210  0.1454
   16C2H5N   O2  155  19.881   0.489  51.017 -0.4860  0.1437 -0.4131
   16C2H5N   H1  156  20.213   0.477  50.737  0.6765  0.3558  0.0056
   16C2H5N   H2  157  20.258   0.479  50.893  0.4208 -1.7311 -1.2136
   16C2H5N   H3  158  20.159   0.597  50.837 -0.7608  0.1399  0.6609
   16C2H5N  HC1  159  20.081   0.315  50.869  2.8300 -0.2377 -2.9258
   16C2H5N  HC2  160  19.979   0.444  50.791  1.4256  1.3466 -1.0952
   17C2H5N   C1  161  19.437   0.162  51.768 -0.0527  0.2633 -0.3730
   17C2H5N  CT1  162  19.490   0.178  51.623 -0.0966 -1.1673 -0.0908
   17C2H5N  N41  163  19.604   0.090  51.596 -0.1097 -0.2464  0.5075
   17C2H5N   O1  164  19.521   0.123  51.846 -0.2273  0.4281 -0.1670
   17C2H5N   O2  165  19.315   0.155  51.795  0.0222 -0.7305 -0.1058
   17C2H5N   H1  166  19.644   0.102  51.501 -0.5273 -1.4965  0.1543
   17C2H5N   H2  167  19.680   0.110  51.662 -1.0746  1.5392  1.0878
   17C2H5N   H3  168  19.597  20.337  51.604 -0.1821 -0.2958 -0.1647
   17C2H5N  HC1  169  19.520   0.283  51.617 -0.2819 -0.8889  2.9024
   17C2H5N  HC2  170  19.407   0.148  51.560 -0.9073  0.7986 -0.0167
   18C2H5N   C1  171  19.725   0.760  51.451 -0.1264  0.0009 -0.1884
   18C2H5N  CT1  172  19.659   0.767  51.587 -0.2379  0.5248 -0.4313
   18C2H5N  N41  173  19.534   0.684  51.608 -0.0109  0.5431  0.3154
   18C2H5N   O1  174  19.656   0.708  51.365 -0.8847  0.2162 -0.0947
   18C2H5N   O2  175  19.849   0.751  51.450  0.4222  0.2741  0.2566
   18C2H5N   H1  176  19.493   0.694  51.703 -0.9886 -2.4695  0.2805
   18C2H5N   H2  177  19.454   0.705  51.546 -0.8189 -0.8346  0.8538
   18C2H5N   H3  178  19.557   0.584  51.596  1.6225  0.9227  0.1887
   18C2H5N  HC1  179  19.631   0.872  51.601 -0.5645  0.4383 -0.4434
   18C2H5N  HC2  180  19.728   0.748  51.669 -1.5858  0.0169  0.5972
   19C2H5N   C1  181  20.094   1.068  51.204 -0.1974  0.3239 -1.0948
   19C2H5N  CT1  182  20.026   1.048  51.341 -0.1981  0.0374  0.0960
   19C2H5N  N41  183  19.895   1.123  51.359  0.0846 -0.2312 -0.3018
   19C2H5N   O1  184  20.027   1.113  51.111 -0.9468 -0.1014  0.4496
   19C2H5N   O2  185  20.214   1.048  51.189  0.4150  0.0536 -0.1182
   19C2H5N   H1  186  19.857   1.088  51.448 -0.9551 -3.6316 -1.9823
   19C2H5N   H2  187  19.833   1.097  51.280  0.8553  1.6554 -1.5585
   19C2H5N   H3  188  19.906   1.226  51.361  0.5683 -0.3071  2.8105
   19C2H5N  HC1  189  20.011   0.941  51.354 -0.8176  0.1669  0.5222
   19C2H5N  HC2  190  20.097   1.078  51.417 -0.2412 -0.4352  0.3308
   20C2H5N   C1  191  19.787   0.456  51.515 -0.1914  0.5862  0.4767
   20C2H5N  CT1  192  19.848   0.442  51.377 -0.7739  0.0530  0.1391
   20C2H5N  N41  193  19.981   0.508  51.356  0.0683 -0.2615  0.6417
   20C2H5N   O1  194  19.867   0.482  51.601 -0.5247  0.1490 -0.5208
   20C2H5N   O2  195  19.663   0.464  51.529  0.6576  0.4258  0.5739
   20C2H5N   H1  196  20.008   0.496  51.257  0.6570 -2.5410  1.0553
   20C2H5N   H2  197  20.052   0.468  51.419  0.6639 -0.1694  0.0372
   20C2H5N   H3  198  19.983   0.610  51.373  0.2314  0.2628 -2.2734
   20C2H5N  HC1  199  19.860   0.335  51.357 -0.7094 -0.0562  0.7634
   20C2H5N  HC2  200  19.790   0.485  51.295  0.4864  0.4406 -0.5642
   21C2H5N   C1  201  19.232   0.146  52.278 -0.0739 -0.0138 -0.2612
   21C2H5N  CT1  202  19.278   0.163  52.135 -0.0358 -0.5039  0.4896
   21C2H5N  N41  203  19.408   0.097  52.110  0.2524 -0.0988  0.6452
   21C2H5N   O1  204  19.312   0.130  52.370 -0.1882  0.3439  0.5988
   21C2H5N   O2  205  19.112   0.128  52.307  0.3333 -0.1178  0.4126
   21C2H5N   H1  206  19.437   0.122  52.014  0.6701  0.3102  0.8695
   21C2H5N   H2  207  19.467   0.137  52.185  0.0785  2.2829 -0.4174
   21C2H5N   H3  208  19.412  20.345  52.119 -0.5350 -0.2383 -0.4620
   21C2H5N  HC1  209  19.281   0.269  52.110 -0.6022 -1.0086 -1.8732
   21C2H5N  HC2  210  19.213   0.113  52.063  0.2261  2.3805 -1.8450
   22C2H5N   C1  211  19.520   0.727  51.943  0.0832  0.5009 -0.0814
   22C2H5N  CT1  212  19.478   0.754  52.086  0.0358 -0.5226  0.2686
   22C2H5N  N41  213  19.349   0.689  52.129 -0.2057 -0.0045 -0.1029
   22C2H5N   O1  214  19.435   0.695  51.861 -0.2452  0.1987  0.2640
   22C2H5N   O2  215  19.639   0.723  51.920  0.3362  0.2809  0.0817
   22C2H5N   H1  216  19.317   0.714  52.224 -0.1295  1.5804 -0.4786
   22C2H5N   H2  217  19.279   0.730  52.065 -1.4707 -0.0013  1.2420
   22C2H5N   H3  218  19.345   0.586  52.130  0.9650 -0.0574  2.0904
   22C2H5N  HC1  219  19.450   0.859  52.093 -2.2133 -1.1412  0.8829
   22C2H5N  HC2  220  19.561   0.723  52.151  1.3480  0.9315 -0.6684
   23C2H5N   C1  221  19.885   1.030  51.710 -0.2930 -0.0094 -0.1320
   23C2H5N  CT1  222  19.819   1.006  51.841 -0.3501 -0.2437 -0.2058
   23C2H5N  N41  223  19.695   1.087  51.869 -0.5401  0.7718 -0.2780
   23C2H5N   O1  224  19.816   1.066  51.614 -0.3661 -0.2685  0.0475
   23C2H5N   O2  225  20.007   1.037  51.705  0.1954 -0.3981 -0.0065
   23C2H5N   H1  226  19.656   1.076  51.964 -1.1415  0.2809 -0.5731
   23C2H5N   H2  227  19.613   1.064  51.810  1.6525 -0.8035 -2.8320
   23C2H5N   H3  228  19.723   1.186  51.858 -1.3082  0.7831 -2.4941
   23C2H5N  HC1  229  19.792   0.901  51.849 -0.6366 -0.2314 -0.9721
   23C2H5N  HC2  230  19.893   1.038  51.914 -0.8633  2.2066 -0.7081
   24C2H5N   C1  231  19.615   0.418  52.024  0.3003  0.4555 -0.1077
   24C2H5N  CT1  232  19.664   0.408  51.886  0.0853  0.1117 -0.2656
   24C2H5N  N41  233  19.787   0.485  51.853 -0.3533 -0.2942  0.0284
   24C2H5N   O1  234  19.679   0.477  52.102 -0.0069  0.2266 -0.0981
   24C2H5N   O2  235  19.492   0.413  52.045  0.1399  0.8071  0.2632
   24C2H5N   H1  236  19.808   0.478  51.752  0.3497  3.2434 -0.1539
   24C2H5N   H2  237  19.870   0.460  51.908  2.2220  1.4333 -2.8946
   24C2H5N   H3  238  19.771   0.583  51.881  1.5945 -0.2900  1.2291
   24C2H5N  HC1  239  19.673   0.302  51.859 -0.9686 -0.0245 -0.0755
   24C2H5N  HC2  240  19.581   0.439  51.824 -0.4766  2.2881  1.5148
   25C2H5N   C1  241  19.035   0.159  52.794 -0.4932 -0.1068  0.5269
   25C2H5N  CT1  242  19.096   0.187  52.658  0.6286  0.8107 -0.3549
   25C2H5N  N41  243  19.201   0.087  52.612  0.3858 -0.2943 -0.1268
   25C2H5N   O1  244  19.110   0.110  52.873  0.4492 -0.0898 -0.1328
   25C2H5N   O2  245  18.909   0.151  52.803 -0.0552  0.2700  0.1483
   25C2H5N   H1  246  19.235   0.119  52.520  0.2426  2.1981  0.6467
   25C2H5N   H2  247  19.277   0.088  52.682 -0.9492  1.7976  1.3899
   25C2H5N   H3  248  19.157  20.345  52.608  0.8359 -0.6972  2.6923
   25C2H5N  HC1  249  19.147   0.283  52.653  0.6448  0.7634 -1.0672
   25C2H5N  HC2  250  19.009   0.182  52.593  1.8270 -0.9490 -1.8732
   26C2H5N   C1  251  19.300   0.761  52.464 -0.5148 -0.8922  0.2873
   26C2H5N  CT1  252  19.251   0.771  52.604  0.2779 -0.1924 -0.2763
   26C2H5N  N41  253  19.128   0.695  52.630 -0.5416 -0.5640  0.4217
   26C2H5N   O1  254  19.222   0.717  52.377 -0.0559 -0.0021 -0.4419
   26C2H5N   O2  255  19.423   0.763  52.448 -0.5908  0.3651 -0.4758
   26C2H5N   H1  256  19.097   0.694  52.729 -0.2169  1.5422  0.5528
   26C2H5N   H2  257  19.045   0.732  52.580 -0.9467 -0.7108  0.9806
   26C2H5N   H3  258  19.141   0.596  52.604 -1.3194 -1.0947  1.9464
   26C2H5N  HC1  259  19.228   0.876  52.623 -1.8472 -0.5467 -0.7539
   26C2H5N  HC2  260  19.330   0.736  52.670 -1.0432  0.2690  1.5913
   27C2H5N   C1  261  19.668   1.038  52.221 -0.0181  0.3694 -0.3003
   27C2H5N  CT1  262  19.616   1.030  52.362 -0.1974 -0.5420  0.1521
   27C2H5N  N41  263  19.497   1.118  52.379 -0.2930  0.2459  0.5329
   27C2H5N   O1  264  19.597   1.081  52.128  0.0567 -0.1964  0.0906
   27C2H5N   O2  265  19.790   1.048  52.207 -0.2586 -0.1211  0.4821
   27C2H5N   H1  266  19.466   1.114  52.477 -0.8029  0.1413  0.3743
   27C2H5N   H2  267  19.413   1.086  52.328 -0.1057 -0.1948  0.4949
   27C2H5N   H3  268  19.506   1.220  52.364 -0.5418  0.3693  1.2067
   27C2H5N  HC1  269  19.582   0.929  52.381  1.2454 -1.1312 -0.2615
   27C2H5N  HC2  270  19.692   1.069  52.430  1.1368 -1.1357 -0.9775
   28C2H5N   C1  271  19.361   0.455  52.514 -0.3186 -0.6617  0.3302
   28C2H5N  CT1  272  19.409   0.435  52.374  0.1092  0.1698 -0.7623
   28C2H5N  N41  273  19.533   0.512  52.349  0.2670 -0.1249 -0.1404
   28C2H5N   O1  274  19.434   0.491  52.605 -0.8333  0.0716  0.4422
   28C2H5N   O2  275  19.241   0.469  52.521 -0.2436  0.3629  0.1231
   28C2H5N   H1  276  19.564   0.493  52.252  1.6194  0.8281  0.0917
   28C2H5N   H2  277  19.614   0.484  52.406 -0.8677  1.7724  2.5158
   28C2H5N   H3  278  19.509   0.613  52.351 -0.2261 -0.2133 -0.9718
   28C2H5N  HC1  279  19.424   0.328  52.357  0.1024 -0.2533  1.7253
   28C2H5N  HC2  280  19.334   0.462  52.300 -2.6239 -1.7241  1.2036
   29C2H5N   C1  281  18.829   0.164  53.295  0.8046 -0.5579 -0.3607
   29C2H5N  CT1  282  18.885   0.174  53.159  0.6919  0.0694  0.1842
   29C2H5N  N41  283  19.015   0.105  53.138  0.6507  0.2822 -0.1289
   29C2H5N   O1  284  18.898   0.131  53.389 -0.4066  0.3960  0.1708
   29C2H5N   O2  285  18.707   0.166  53.312  0.2250  0.0881 -0.4049
   29C2H5N   H1  286  19.043   0.113  53.039 -0.3128  1.9531 -0.2734
   29C2H5N   H2  287  19.091   0.137  53.200 -0.4005  2.1887  0.1895
   29C2H5N   H3  288  19.002   0.003  53.152 -0.1913  0.1400 -1.9042
   29C2H5N  HC1  289  18.895   0.281  53.138  1.5333  0.0641  0.5551
   29C2H5N  HC2  290  18.808   0.138  53.091  2.1248 -0.2662 -1.3183
   30C2H5N   C1  291  19.110   0.753  52.977  0.3562 -1.4622  0.3693
   30C2H5N  CT1  292  19.059   0.765  53.115 -0.3629  0.3814  0.2412
   30C2H5N  N41  293  18.929   0.700  53.133  0.3075 -0.2460  0.1262
   30C2H5N   O1  294  19.038   0.694  52.894 -0.0739 -0.0529  0.2651
   30C2H5N   O2  295  19.224   0.784  52.944  0.1037 -0.0680 -0.2078
   30C2H5N   H1  296  18.902   0.718  53.230 -0.7743  1.2213 -0.4380
   30C2H5N   H2  297  18.858   0.742  53.070 -0.8111 -3.1190 -0.6087
   30C2H5N   H3  298  18.929   0.599  53.112 -0.0378 -0.2231  0.0061
   30C2H5N  HC1  299  19.041   0.870  53.142 -0.5377 -0.0342  1.8391
   30C2H5N  HC2  300  19.132   0.728  53.187 -0.7429 -0.8468  0.0065
   31C2H5N   C1  301  19.482   1.023  52.707  0.2524  0.3959  0.5979
   31C2H5N  CT1  302  19.439   1.027  52.845  0.4703 -0.2029 -0.1902
   31C2H5N  N41  303  19.289   1.060  52.877  0.3686  0.1077  0.2581
   31C2H5N   O1  304  19.395   1.040  52.623  0.2094  0.0351 -0.1435
   31C2H5N   O2  305  19.592   1.063  52.677 -0.6935 -0.2874  0.7404
   31C2H5N   H1  306  19.266   1.063  52.978  1.2506 -0.1193  0.4661
   31C2H5N   H2  307  19.223   0.991  52.836  1.3058 -0.1263 -0.8655
   31C2H5N   H3  308  19.269   1.152  52.836  1.6251  0.1938 -0.1894
   31C2H5N  HC1  309  19.450   0.931  52.895 -0.0451  0.9913  2.3101
   31C2H5N  HC2  310  19.495   1.102  52.902  0.6301  0.7219 -1.5282
   32C2H5N   C1  311  19.168   0.446  53.033 -1.1890  0.8335 -0.3029
   32C2H5N  CT1  312  19.220   0.435  52.892  0.3868 -0.0691  0.4212
   32C2H5N  N41  313  19.343   0.512  52.861  1.0305 -0.0600 -0.0274
   32C2H5N   O1  314  19.235   0.511  53.113 -0.5591  0.1826 -0.2553
   32C2H5N   O2  315  19.057   0.412  53.057 -0.0059 -0.3719 -0.2991
   32C2H5N   H1  316  19.381   0.489  52.768  0.3895 -2.0639  0.1851
   32C2H5N   H2  317  19.410   0.484  52.934  1.2516  0.7742  0.0856
   32C2H5N   H3  318  19.333   0.614  52.864 -2.9108 -0.2661 -2.4933
   32C2H5N  HC1  319  19.237   0.328  52.880 -1.4339 -0.2108 -0.9649
   32C2H5N  HC2  320  19.145   0.457  52.817  1.0384 -0.0703 -0.2334
   33C2H5N   C1  321  18.643   0.171  53.813 -0.0150  0.1797  0.0308
   33C2H5N  CT1  322  18.688   0.172  53.667 -0.1696 -0.2866 -0.4076
   33C2H5N  N41  323  18.794   0.073  53.631  0.4138  0.1032  0.1238
   33C2H5N   O1  324  18.716   0.116  53.898  0.0249 -0.0878 -0.5413
   33C2H5N   O2  325  18.522   0.151  53.831 -0.0810 -0.6760 -0.2381
   33C2H5N   H1  326  18.827   0.075  53.534  0.0147 -1.8973 -0.0671
   33C2H5N   H2  327  18.874   0.094  53.693 -0.1609  2.5567  0.1124
   33C2H5N   H3  328  18.765  20.328  53.656 -1.8508  1.3224  2.4964
   33C2H5N  HC1  329  18.720   0.274  53.648  2.1609 -0.6429  1.3014
   33C2H5N  HC2  330  18.607   0.139  53.602  2.3057  0.2978 -3.9686
   34C2H5N   C1  331  18.914   0.767  53.472 -0.0930  0.3293  0.4229
   34C2H5N  CT1  332  18.882   0.779  53.619  0.4594  0.6897  0.3258
   34C2H5N  N41  333  18.742   0.718  53.645  0.2133  0.6890  0.0501
   34C2H5N   O1  334  18.828   0.747  53.391  0.2206 -0.0689  0.1228
   34C2H5N   O2  335  19.030   0.752  53.436 -0.0502 -0.1878 -0.3990
   34C2H5N   H1  336  18.694   0.724  53.735 -1.9707 -2.4836 -0.8499
   34C2H5N   H2  337  18.678   0.756  53.573 -0.1051  1.6118  0.8215
   34C2H5N   H3  338  18.747   0.620  53.613  2.7867  0.5758  0.6618
   34C2H5N  HC1  339  18.876   0.885  53.645  1.5790  0.5682  1.1353
   34C2H5N  HC2  340  18.954   0.729  53.684  1.0587  1.3554  0.1856
   35C2H5N   C1  341  19.266   1.032  53.220 -0.3559 -0.2800 -0.2764
   35C2H5N  CT1  342  19.206   1.013  53.352 -0.0946 -0.1551 -0.7702
   35C2H5N  N41  343  19.080   1.093  53.381 -0.0434 -0.3140  0.7059
   35C2H5N   O1  344  19.197   1.082  53.132 -0.2397  0.0936  0.0228
   35C2H5N   O2  345  19.383   1.021  53.206  0.1028  0.5231  0.3653
   35C2H5N   H1  346  19.036   1.084  53.474 -1.8336 -0.7569 -0.1556
   35C2H5N   H2  347  19.011   1.064  53.309  0.0123  0.2771  0.4125
   35C2H5N   H3  348  19.088   1.195  53.367 -0.8680 -0.1555  1.3292
   35C2H5N  HC1  349  19.183   0.907  53.364  1.7605 -0.7472 -2.2600
   35C2H5N  HC2  350  19.278   1.036  53.431 -0.0886 -2.7248  0.0216
   36C2H5N   C1  351  18.970   0.453  53.543  0.0748 -0.4121  0.3878
   36C2H5N  CT1  352  19.017   0.431  53.406 -0.0885  0.2777 -0.2351
   36C2H5N  N41  353  19.142   0.512  53.378 -0.4532  0.0731  0.2529
   36C2H5N   O1  354  19.050   0.490  53.629  0.9264 -0.2626  0.0249
   36C2H5N   O2  355  18.852   0.466  53.559  0.4044 -0.5926  0.5942
   36C2H5N   H1  356  19.185   0.488  53.288 -0.0420 -1.2049  0.7858
   36C2H5N   H2  357  19.207   0.502  53.458 -1.4437 -1.0942  0.9381
   36C2H5N   H3  358  19.120   0.613  53.380 -1.8091 -0.2110  1.2345
   36C2H5N  HC1  359  19.042   0.325  53.401  0.0676  0.2136  1.6246
   36C2H5N  HC2  360  18.936   0.441  53.334 -2.3224 -1.6012  1.9158
   37C2H5N   C1  361  18.421   0.165  54.310 -0.0643  0.0381 -0.2184
   37C2H5N  CT1  362  18.461   0.181  54.166  0.1317 -0.0633  0.1431
   37C2H5N  N41  363  18.582   0.099  54.133 -0.1607 -0.1178  0.8004
   37C2H5N   O1  364  18.499   0.124  54.394  0.0409  0.4188 -0.4299
   37C2H5N   O2  365  18.303   0.153  54.345  0.4531  0.0072 -0.7788
   37C2H5N   H1  366  18.609   0.121  54.036  0.4874  0.1190  1.0245
   37C2H5N   H2  367  18.661   0.131  54.191  1.4613  0.0032 -1.4219
   37C2H5N   H3  368  18.566  20.349  54.147 -1.5280  0.2201  1.8049
   37C2H5N  HC1  369  18.487   0.284  54.145  1.4710 -0.2277  0.9564
   37C2H5N  HC2  370  18.381   0.138  54.105 -0.1377  0.2054  0.3054
   38C2H5N   C1  371  18.730   0.764  54.003 -0.1067  0.4374 -0.0682
   38C2H5N  CT1  372  18.672   0.778  54.145  0.8112 -0.1831 -0.1876
   38C2H5N  N41  373  18.551   0.689  54.155 -0.0173  0.1853 -0.6493
   38C2H5N   O1  374  18.653   0.731  53.905  0.3301 -0.6722  0.1488
   38C2H5N   O2  375  18.854   0.763  54.000  0.5197  0.4905 -0.1043
   38C2H5N   H1  376  18.503   0.700  54.246  0.3987  0.0248 -0.4088
   38C2H5N   H2  377  18.481   0.719  54.085 -1.6642 -2.5882 -0.2490
   38C2H5N   H3  378  18.576   0.590  54.140  0.0393  0.0388  0.3643
   38C2H5N  HC1  379  18.627   0.877  54.152 -1.9955 -1.3606 -0.7801
   38C2H5N  HC2  380  18.740   0.756  54.227  0.6194  1.2884  0.3592
   39C2H5N   C1  381  19.063   1.051  53.732 -0.0628  0.4012  0.4437
   39C2H5N  CT1  382  19.001   1.034  53.867 -0.0622  0.3857  0.1598
   39C2H5N  N41  383  18.877   1.110  53.880 -0.0623 -0.1736 -0.8375
   39C2H5N   O1  384  18.996   1.104  53.644  0.5170 -0.0162  0.6341
   39C2H5N   O2  385  19.179   1.015  53.719  0.0418 -0.3414 -0.1078
   39C2H5N   H1  386  18.830   1.085  53.969 -0.5612  0.8369 -0.8076
   39C2H5N   H2  387  18.813   1.084  53.803  0.9467  0.0628 -1.7651
   39C2H5N   H3  388  18.893   1.212  53.877 -0.3172 -0.1402 -1.0744
   39C2H5N  HC1  389  18.978   0.928  53.874  0.5808  0.0830 -2.0067
   39C2H5N  HC2  390  19.074   1.053  53.946 -0.2580 -0.9279  0.6622
   40C2H5N   C1  391  18.789   0.438  54.062  0.1674  0.4780 -0.4126
   40C2H5N  CT1  392  18.857   0.415  53.925 -0.1064  0.0966 -0.0917
   40C2H5N  N41  393  18.965   0.513  53.898 -0.2644 -0.1546  0.2020
   40C2H5N   O1  394  18.856   0.481  54.155 -0.1793 -0.1447  0.0806
   40C2H5N   O2  395  18.668   0.441  54.074  0.0460  0.1882 -0.0240
   40C2H5N   H1  396  19.008   0.494  53.806  1.4991  1.7166  0.6209
   40C2H5N   H2  397  19.038   0.503  53.970 -1.6525 -0.4000  1.5993
   40C2H5N   H3  398  18.925   0.609  53.896 -1.5354 -0.6818 -3.2168
   40C2H5N  HC1  399  18.893   0.312  53.920 -0.0297 -0.0393  2.4358
   40C2H5N  HC2  400  18.773   0.425  53.856 -0.7188 -1.0850  0.4564
   41C2H5N   C1  401  18.227   0.160  54.816 -0.0594  0.7004  0.4582
   41C2H5N  CT1  402  18.284   0.187  54.676 -0.1415 -0.4789 -0.2613
   41C2H5N  N41  403  18.390   0.097  54.636  0.5770  0.0019  0.2507
   41C2H5N   O1  404  18.301   0.135  54.907 -0.0074  0.1789 -0.2758
   41C2H5N   O2  405  18.106   0.151  54.827 -0.0828 -0.0433  0.4323
   41C2H5N   H1  406  18.413   0.116  54.537  1.4596 -0.4839  0.3579
   41C2H5N   H2  407  18.477   0.109  54.690  0.9603  0.2663 -0.4210
   41C2H5N   H3  408  18.366  20.347  54.632  0.4987  0.0395 -0.3807
   41C2H5N  HC1  409  18.310   0.291  54.662 -1.5036 -0.4696 -3.1605
   41C2H5N  HC2  410  18.203   0.169  54.606  0.3400  0.2030 -0.9910
   42C2H5N   C1  411  18.501   0.755  54.507 -0.6088  0.1490  0.0603
   42C2H5N  CT1  412  18.449   0.763  54.647 -0.3462 -0.0159 -0.0580
   42C2H5N  N41  413  18.315   0.694  54.664 -0.0445  0.6055  0.8695
   42C2H5N   O1  414  18.436   0.702  54.421  0.0097 -0.0191  0.1289
   42C2H5N   O2  415  18.624   0.770  54.485  0.2150 -0.1233  0.0554
   42C2H5N   H1  416  18.266   0.699  54.755 -1.1484 -0.4682  0.3267
   42C2H5N   H2  417  18.251   0.731  54.592  0.6901 -1.7219 -1.0533
   42C2H5N   H3  418  18.324   0.596  54.632 -0.8019  0.8426 -0.1009
   42C2H5N  HC1  419  18.446   0.870  54.668  1.7114 -0.0857  0.7308
   42C2H5N  HC2  420  18.520   0.724  54.720 -1.2235 -1.0046  0.2832
   43C2H5N   C1  421  18.862   1.050  54.231  0.3525  0.1598  1.0243
   43C2H5N  CT1  422  18.816   1.019  54.369  0.0541 -0.2516 -0.3613
   43C2H5N  N41  423  18.696   1.096  54.407  0.4137  0.2278  0.0715
   43C2H5N   O1  424  18.777   1.066  54.150 -0.2619 -0.1603  0.2518
   43C2H5N   O2  425  18.981   1.069  54.202  0.1088 -0.3637  0.1393
   43C2H5N   H1  426  18.663   1.077  54.503  1.4227  0.6010  0.4991
   43C2H5N   H2  427  18.611   1.078  54.351 -1.0875 -1.7889  2.8439
   43C2H5N   H3  428  18.721   1.196  54.406  2.4787 -0.2252  2.0247
   43C2H5N  HC1  429  18.789   0.913  54.365  1.1327 -0.5582  0.3600
   43C2H5N  HC2  430  18.896   1.036  54.440 -0.4190 -1.2373  0.4322
   44C2H5N   C1  431  18.567   0.440  54.550  0.0021 -0.2005  0.2960
   44C2H5N  CT1  432  18.614   0.427  54.409  0.0460  0.0675 -0.1397
   44C2H5N  N41  433  18.735   0.525  54.385  0.2050 -0.0740 -0.5475
   44C2H5N   O1  434  18.641   0.498  54.629 -0.1722 -0.2514 -0.2335
   44C2H5N   O2  435  18.446   0.454  54.573  0.2037 -0.2994  0.0626
   44C2H5N   H1  436  18.772   0.532  54.288  0.2103 -0.4728 -0.5710
   44C2H5N   H2  437  18.816   0.498  54.442 -0.0592  0.3287  0.0198
   44C2H5N   H3  438  18.704   0.621  54.408  2.3607  0.8979 -1.5782
   44C2H5N  HC1  439  18.648   0.326  54.384 -0.8354 -0.7927  1.9810
   44C2H5N  HC2  440  18.532   0.458  54.344 -2.2573 -0.9344  2.1747
   45C2H5N   C1  441  18.029   0.133  55.327 -0.4522 -0.5681 -0.4282
   45C2H5N  CT1  442  18.077   0.168  55.189  0.5185 -0.1689  0.0562
   45C2H5N  N41  443  18.221   0.134  55.163 -0.6100 -0.3125 -0.1345
   45C2H5N   O1  444  18.115   0.126  55.418  0.0180 -0.1784  0.2223
   45C2H5N   O2  445  17.913   0.151  55.358  0.0556 -0.3483 -0.3371
   45C2H5N   H1  446  18.248   0.163  55.068  1.4707 -2.2984 -0.1772
   45C2H5N   H2  447  18.284   0.187  55.225 -1.5070  0.8998 -0.2416
   45C2H5N   H3  448  18.238   0.032  55.163  1.1673 -0.0405 -1.2425
   45C2H5N  HC1  449  18.054   0.275  55.186 -0.3351 -0.3558 -0.2787
   45C2H5N  HC2  450  18.010   0.117  55.120 -1.8026  0.4721  1.7639
   46C2H5N   C1  451  18.296   0.754  55.008  0.1006 -0.4707 -0.5519
   46C2H5N  CT1  452  18.245   0.766  55.149 -0.8563 -0.7388 -0.0071
   46C2H5N  N41  453  18.111   0.705  55.163  0.3303  0.2614  0.1047
   46C2H5N   O1  454  18.219   0.717  54.920  0.6300 -0.0198  0.0212
   46C2H5N   O2  455  18.416   0.741  54.988  0.6231  0.2837  0.2766
   46C2H5N   H1  456  18.082   0.710  55.262 -0.6621 -0.2403 -0.1627
   46C2H5N   H2  457  18.045   0.751  55.098  0.7950  0.4548 -0.2378
   46C2H5N   H3  458  18.105   0.604  55.144 -1.4333  0.1608  1.1546
   46C2H5N  HC1  459  18.249   0.873  55.171 -1.7356 -0.1924 -2.3612
   46C2H5N  HC2  460  18.318   0.714  55.211 -0.9959 -0.9169  0.0106
   47C2H5N   C1  461  18.652   1.037  54.748  0.3427 -0.1028 -0.3489
   47C2H5N  CT1  462  18.596   1.002  54.879  0.2237  0.0137 -0.1138
   47C2H5N  N41  463  18.487   1.096  54.922 -0.2379 -0.3723 -0.3740
   47C2H5N   O1  464  18.574   1.071  54.660  0.2186  0.2788  0.1516
   47C2H5N   O2  465  18.774   1.045  54.733 -0.0025  0.0384 -0.0612
   47C2H5N   H1  466  18.448   1.073  55.014 -1.5020  1.9190 -0.3178
   47C2H5N   H2  467  18.417   1.090  54.846  0.7005 -0.6560 -1.2505
   47C2H5N   H3  468  18.518   1.194  54.930  0.1965 -0.1489 -3.8123
   47C2H5N  HC1  469  18.569   0.897  54.873  3.0639 -0.7431 -0.3084
   47C2H5N  HC2  470  18.673   1.009  54.956  0.2727  0.7215 -0.2291
   48C2H5N   C1  471  18.366   0.455  55.070  0.1310 -0.2603  0.3700
   48C2H5N  CT1  472  18.416   0.436  54.929  0.2725 -0.5494  0.0195
   48C2H5N  N41  473  18.548   0.493  54.899  0.2348  0.2901  0.0936
   48C2H5N   O1  474  18.449   0.482  55.157  0.1283  0.0359  0.0459
   48C2H5N   O2  475  18.245   0.430  55.092  0.3374 -0.2788 -0.0485
   48C2H5N   H1  476  18.584   0.472  54.805 -0.4343  2.0601 -0.5855
   48C2H5N   H2  477  18.615   0.460  54.970  0.5545  2.4250  0.8384
   48C2H5N   H3  478  18.548   0.596  54.908  0.5488  0.1082  2.7270
   48C2H5N  HC1  479  18.425   0.331  54.899 -1.4479 -1.1882  1.6141
   48C2H5N  HC2  480  18.357   0.492  54.857 -0.9863  0.7038  1.9812
   49C2H5N   C1  481  17.840   0.157  55.857  0.1843 -0.2966  0.1359
   49C2H5N  CT1  482  17.878   0.158  55.708 -0.6474  0.1377 -1.1738
   49C2H5N  N41  483  18.007   0.104  55.667  0.0982  0.2171 -0.1165
   49C2H5N   O1  484  17.926   0.117  55.930 -0.1513  0.5233  0.2622
   49C2H5N   O2  485  17.720   0.139  55.888  0.1332  0.1975  0.4427
   49C2H5N   H1  486  18.017   0.121  55.565 -0.5244 -0.0052 -0.2137
   49C2H5N   H2  487  18.092   0.144  55.709  0.8491 -0.7472 -0.6771
   49C2H5N   H3  488  18.016   0.001  55.671  0.1700  0.2190 -0.2287
   49C2H5N  HC1  489  17.875   0.264  55.683  0.4209  0.1374 -1.3608
   49C2H5N  HC2  490  17.803   0.101  55.654 -1.1373 -1.3030  0.9880
   50C2H5N   C1  491  18.114   0.769  55.521  0.6069  0.6834 -0.2830
   50C2H5N  CT1  492  18.050   0.772  55.657  0.0752 -1.0029 -0.1224
   50C2H5N  N41  493  17.939   0.667  55.680  0.1563 -0.2606  0.5384
   50C2H5N   O1  494  18.059   0.705  55.429  0.1555 -0.2664  0.0576
   50C2H5N   O2  495  18.231   0.788  55.510 -0.5759 -0.4324  0.5758
   50C2H5N   H1  496  17.913   0.672  55.780  0.5113 -2.7423  0.7936
   50C2H5N   H2  497  17.858   0.697  55.624 -0.5954  0.9965  2.2463
   50C2H5N   H3  498  17.976   0.574  55.654  1.9548 -0.2274  2.8018
   50C2H5N  HC1  499  18.013   0.871  55.683  0.7595 -0.7400 -0.1355
   50C2H5N  HC2  500  18.128   0.748  55.730  0.2559 -0.3514 -0.0977
   51C2H5N   C1  501  18.480   1.041  55.244  0.3906 -0.0574 -0.2322
   51C2H5N  CT1  502  18.437   1.026  55.388  1.1087 -0.1691  0.1342
   51C2H5N  N41  503  18.305   1.091  55.421 -0.0001 -0.5154 -0.2087
   51C2H5N   O1  504  18.391   1.067  55.163 -0.5345 -0.3703 -0.0502
   51C2H5N   O2  505  18.599   1.052  55.220  0.1118  0.4843  0.2853
   51C2H5N   H1  506  18.276   1.079  55.519 -0.2512  0.5724 -0.1372
   51C2H5N   H2  507  18.230   1.052  55.361  1.9890 -1.5790 -2.0578
   51C2H5N   H3  508  18.307   1.193  55.402  0.5989 -0.7099 -1.1960
   51C2H5N  HC1  509  18.418   0.920  55.406  1.0353  0.1809  2.1750
   51C2H5N  HC2  510  18.510   1.073  55.455  0.3542  1.5490 -0.2258
   52C2H5N   C1  511  18.178   0.423  55.583  0.4644 -0.1819  0.2225
   52C2H5N  CT1  512  18.231   0.433  55.438  0.0476  0.3881 -0.1471
   52C2H5N  N41  513  18.351   0.527  55.421  0.3121 -0.1132  0.0097
   52C2H5N   O1  514  18.248   0.462  55.674 -0.7502 -0.0976 -0.6197
   52C2H5N   O2  515  18.056   0.434  55.593  0.1666 -0.1539 -0.4524
   52C2H5N   H1  516  18.385   0.515  55.324 -1.3599  0.0229 -0.6310
   52C2H5N   H2  517  18.425   0.489  55.481 -0.9867 -1.6924  0.6441
   52C2H5N   H3  518  18.324   0.626  55.436 -1.9819 -0.5769 -0.8537
   52C2H5N  HC1  519  18.265   0.336  55.401 -1.9571 -0.4303  0.0899
   52C2H5N  HC2  520  18.151   0.472  55.374 -0.1912 -1.7910 -1.2494
   53C2H5N   C1  521  17.618   0.160  56.336 -0.2697  0.1090  1.0178
   53C2H5N  CT1  522  17.668   0.176  56.193 -0.2507  0.2514 -0.0196
   53C2H5N  N41  523  17.790   0.091  56.177 -0.0727  0.5423 -0.1581
   53C2H5N   O1  524  17.693   0.128  56.427  0.2935  0.2255  0.5247
   53C2H5N   O2  525  17.501   0.136  56.345  0.3747 -0.2146 -0.2800
   53C2H5N   H1  526  17.821   0.111  56.080  1.9255  0.0179  0.3397
   53C2H5N   H2  527  17.871   0.118  56.236  1.0502 -1.1316 -0.8946
   53C2H5N   H3  528  17.771  20.341  56.189  2.9801  0.0937  1.5357
   53C2H5N  HC1  529  17.697   0.280  56.181 -0.8801  0.6981  2.1875
   53C2H5N  HC2  530  17.592   0.138  56.124  1.7377 -1.8755 -1.1569
   54C2H5N   C1  531  17.908   0.761  56.003  0.1269 -0.4203  0.3968
   54C2H5N  CT1  532  17.862   0.787  56.146 -0.0332  0.4480  0.2114
   54C2H5N  N41  533  17.723   0.729  56.169  0.0549  0.7546  0.2303
   54C2H5N   O1  534  17.828   0.713  55.917  0.2963  0.2016 -0.1864
   54C2H5N   O2  535  18.025   0.760  55.975 -0.2274  0.4026 -0.3994
   54C2H5N   H1  536  17.695   0.747  56.267 -2.1276 -2.5925  0.2850
   54C2H5N   H2  537  17.661   0.780  56.103 -0.4995 -0.2409 -0.0219
   54C2H5N   H3  538  17.713   0.628  56.152  0.5061  0.7868 -0.2381
   54C2H5N  HC1  539  17.849   0.892  56.173  1.0372  0.2684  1.4985
   54C2H5N  HC2  540  17.939   0.741  56.207 -1.5518 -4.0362 -1.0718
   55C2H5N   C1  541  18.265   1.037  55.745 -0.1162  0.5348  0.3717
   55C2H5N  CT1  542  18.217   1.033  55.885 -0.3206  0.3996 -0.0169
   55C2H5N  N41  543  18.088   1.108  55.911 -0.7271  0.0699 -0.3038
   55C2H5N   O1  544  18.180   1.075  55.662  0.2688  0.0909 -0.6504
   55C2H5N   O2  545  18.381   1.061  55.727  0.0567 -0.6156  0.1336
   55C2H5N   H1  546  18.061   1.105  56.011  0.7470 -1.8548  0.0541
   55C2H5N   H2  547  18.018   1.070  55.846 -1.8335 -1.3242  1.6307
   55C2H5N   H3  548  18.105   1.208  55.889 -1.2645 -0.2360 -2.1234
   55C2H5N  HC1  549  18.199   0.927  55.898 -1.2345  0.6992  1.3461
   55C2H5N  HC2  550  18.294   1.064  55.957  0.4946 -0.5256 -0.4922
   56C2H5N   C1  551  17.975   0.436  56.081 -0.8114 -0.0029 -0.0894
   56C2H5N  CT1  552  18.020   0.422  55.938 -0.5990  0.8228 -0.3669
   56C2H5N  N41  553  18.146   0.499  55.919 -0.6154  0.1834  0.2630
   56C2H5N   O1  554  18.048   0.479  56.170  0.0321 -0.0486  0.5182
   56C2H5N   O2  555  17.856   0.454  56.097  0.1867 -0.1657  0.0432
   56C2H5N   H1  556  18.189   0.484  55.826 -0.3780  0.2267  0.3662
   56C2H5N   H2  557  18.219   0.480  55.989  0.7037  2.9068 -0.3120
   56C2H5N   H3  558  18.128   0.600  55.936  0.7498  0.2981  1.1316
   56C2H5N  HC1  559  18.046   0.318  55.921  0.3809  1.1664 -1.0255
   56C2H5N  HC2  560  17.942   0.451  55.868  0.2475  3.9643 -0.1126
   57C2H5N   C1  561  17.411   0.159  56.833 -0.0552  0.0353  0.1446
   57C2H5N  CT1  562  17.468   0.171  56.696  0.3211 -0.4814  0.0370
   57C2H5N  N41  563  17.596   0.104  56.682 -0.4626 -0.2679 -0.1759
   57C2H5N   O1  564  17.490   0.129  56.921  0.2962  0.1121  0.4585
   57C2H5N   O2  565  17.290   0.149  56.847 -0.4351  0.0069 -1.0614
   57C2H5N   H1  566  17.627   0.117  56.584 -0.0005  0.5240  0.0757
   57C2H5N   H2  567  17.676   0.136  56.739 -1.6164  0.9281  0.8040
   57C2H5N   H3  568  17.595   0.004  56.708 -0.9000  0.0960  1.2465
   57C2H5N  HC1  569  17.476   0.275  56.666  0.6039 -0.9679 -1.6142
   57C2H5N  HC2  570  17.400   0.126  56.623  0.5286 -1.0176  0.1746
   58C2H5N   C1  571  17.701   0.764  56.509  0.0215 -0.5484  0.5673
   58C2H5N  CT1  572  17.654   0.790  56.648 -0.5286  0.1477  0.2207
   58C2H5N  N41  573  17.536   0.710  56.682 -0.1944  1.0828 -0.5493
   58C2H5N   O1  574  17.626   0.716  56.425  0.5598  0.6462 -0.2840
   58C2H5N   O2  575  17.820   0.757  56.485 -0.0379  0.4641 -0.7020
   58C2H5N   H1  576  17.500   0.724  56.778  1.2756 -0.2066  0.2305
   58C2H5N   H2  577  17.462   0.730  56.613 -0.6159 -0.9949 -0.7476
   58C2H5N   H3  578  17.558   0.610  56.672  0.8356  1.2029  0.3787
   58C2H5N  HC1  579  17.622   0.894  56.650  0.5957  0.4941  2.2428
   58C2H5N  HC2  580  17.728   0.754  56.719 -0.4090  0.6691  0.3648
   59C2H5N   C1  581  18.068   1.036  56.243 -0.5294  0.2129 -0.7820
   59C2H5N  CT1  582  18.023   1.015  56.390 -0.5777  0.1246 -0.2020
   59C2H5N  N41  583  17.904   1.091  56.435  0.1402 -0.8552  0.0483
   59C2H5N   O1  584  17.991   1.081  56.164 -0.2974 -0.0267 -0.6063
   59C2H5N   O2  585  18.187   1.033  56.219  0.0723 -0.2569  0.2786
   59C2H5N   H1  586  17.877   1.079  56.534 -1.3959  0.6274 -0.1633
   59C2H5N   H2  587  17.817   1.063  56.387 -0.5670  0.3244  0.6266
   59C2H5N   H3  588  17.918   1.193  56.422 -2.4582 -0.3265  1.0845
   59C2H5N  HC1  589  18.005   0.909  56.407 -0.0717  0.3159  1.6348
   59C2H5N  HC2  590  18.098   1.049  56.462 -1.6954  1.1453  0.5091
   60C2H5N   C1  591  17.765   0.435  56.582  0.0686 -0.4368  0.1496
   60C2H5N  CT1  592  17.819   0.435  56.441  0.1901 -0.1322 -0.3076
   60C2H5N  N41  593  17.941   0.518  56.415  0.1696  0.5183 -0.6530
   60C2H5N   O1  594  17.837   0.492  56.664 -0.3428 -0.4390 -0.3535
   60C2H5N   O2  595  17.646   0.444  56.597  0.3840 -0.4786  0.1995
   60C2H5N   H1  596  17.973   0.501  56.319 -0.6893  0.0643 -0.8545
   60C2H5N   H2  597  18.020   0.486  56.474  0.2872  1.8371 -0.0626
   60C2H5N   H3  598  17.928   0.619  56.430  0.8509  0.6630 -0.9916
   60C2H5N  HC1  599  17.835   0.331  56.413 -1.1109 -0.4382  0.0214
   60C2H5N  HC2  600  17.738   0.471  56.377  1.5205  0.6454 -1.5917
   61C2H5N   C1  601  17.213   0.166  57.336  0.0068 -0.5211 -0.7911
   61C2H5N  CT1  602  17.267   0.176  57.195 -0.2794 -0.5630 -0.0330
   61C2H5N  N41  603  17.396   0.111  57.176  0.0251  0.2628  0.4229
   61C2H5N   O1  604  17.289   0.140  57.429 -0.1422  0.5006 -0.5197
   61C2H5N   O2  605  17.095   0.152  57.355  0.0284 -0.3427 -0.1000
   61C2H5N   H1  606  17.418   0.106  57.075 -3.0165  0.7151 -0.2974
   61C2H5N   H2  607  17.474   0.149  57.232  0.5398 -0.8993  0.5131
   61C2H5N   H3  608  17.386   0.012  57.204 -1.7261  0.0484 -0.8998
   61C2H5N  HC1  609  17.282   0.279  57.164 -2.8222  0.2064  1.1095
   61C2H5N  HC2  610  17.199   0.124  57.127  0.5692  1.5380 -2.5351
   62C2H5N   C1  611  17.508   0.757  57.020 -0.2767  0.0016 -0.2292
   62C2H5N  CT1  612  17.456   0.777  57.160  0.0042  0.1428 -0.4061
   62C2H5N  N41  613  17.324   0.704  57.188  0.1779  0.2599  0.8326
   62C2H5N   O1  614  17.420   0.730  56.939  0.0830  0.2966  0.6090
   62C2H5N   O2  615  17.625   0.743  56.999 -0.0034 -0.7519 -0.1176
   62C2H5N   H1  616  17.291   0.719  57.285  1.5110 -1.2720  1.5416
   62C2H5N   H2  617  17.249   0.722  57.119  1.8632 -0.7660 -1.3066
   62C2H5N   H3  618  17.339   0.602  57.178 -1.1740  0.2357 -1.1950
   62C2H5N  HC1  619  17.447   0.885  57.167  1.6479  0.2637 -0.0244
   62C2H5N  HC2  620  17.536   0.745  57.227 -0.6787 -0.0667  0.3171
   63C2H5N   C1  621  17.860   1.045  56.764 -0.8312 -0.2300  0.2913
   63C2H5N  CT1  622  17.805   1.025  56.903  0.1566 -0.0901 -0.1526
   63C2H5N  N41  623  17.699   1.114  56.949  0.1986 -0.0887 -0.1336
   63C2H5N   O1  624  17.785   1.091  56.685 -0.2052  0.0279  0.2155
   63C2H5N   O2  625  17.980   1.055  56.752  0.4750 -0.3029 -0.4991
   63C2H5N   H1  626  17.660   1.099  57.044 -0.4725  0.3223 -0.3466
   63C2H5N   H2  627  17.623   1.117  56.880  1.5489 -1.6346 -1.7363
   63C2H5N   H3  628  17.739   1.209  56.946 -2.0210  0.9104  0.7579
   63C2H5N  HC1  629  17.758   0.926  56.908 -1.4502  0.6917  0.5463
   63C2H5N  HC2  630  17.883   1.033  56.979  1.2249  0.3690 -1.2931
   64C2H5N   C1  631  17.565   0.430  57.080  0.2906  0.0497  0.3055
   64C2H5N  CT1  632  17.615   0.430  56.935  0.2036 -0.2617  0.1297
   64C2H5N  N41  633  17.747   0.502  56.915  0.6870  0.4403 -0.6427
   64C2H5N   O1  634  17.632   0.482  57.167  0.3603 -0.2267  0.0225
   64C2H5N   O2  635  17.446   0.446  57.104  0.1390  0.0553  0.0029
   64C2H5N   H1  636  17.777   0.501  56.816  0.4737  2.6462 -0.7551
   64C2H5N   H2  637  17.825   0.454  56.964  0.8144 -0.6868 -1.9296
   64C2H5N   H3  638  17.746   0.600  56.949 -0.7427  0.2014  0.0369
   64C2H5N  HC1  639  17.626   0.327  56.902  2.1723 -0.0775  0.1604
   64C2H5N  HC2  640  17.545   0.482  56.870  2.3010  2.3807 -0.0914
   65C2H5N   C1  641  17.003   0.165  57.837 -1.1053 -0.1697  0.4100
   65C2H5N  CT1  642  17.067   0.167  57.697 -0.0478 -0.1990  0.1185
   65C2H5N  N41  643  17.204   0.103  57.679 -0.2866  0.6077  0.4210
   65C2H5N   O1  644  17.070   0.126  57.932 -0.2486  0.2140 -0.4129
   65C2H5N   O2  645  16.885   0.162  57.845  0.0307 -0.6192  0.1508
   65C2H5N   H1  646  17.240   0.112  57.583  0.2729  0.4182  0.6144
   65C2H5N   H2  647  17.265   0.133  57.757 -2.1983  1.0701  1.7969
   65C2H5N   H3  648  17.194   0.002  57.702 -0.1482  0.2000 -1.2444
   65C2H5N  HC1  649  17.078   0.273  57.677  0.8931 -0.6198 -1.6614
   65C2H5N  HC2  650  16.994   0.129  57.625  0.5310  1.3695 -1.3008
   66C2H5N   C1  651  17.299   0.772  57.533 -0.4022 -0.0983 -0.1716
   66C2H5N  CT1  652  17.256   0.787  57.674 -0.4223 -0.7559 -0.1826
   66C2H5N  N41  653  17.146   0.687  57.709  0.1746 -0.0180 -0.2318
   66C2H5N   O1  654  17.230   0.714  57.453 -0.0213 -0.2646 -0.2445
   66C2H5N   O2  655  17.417   0.764  57.519 -1.2737 -0.4045 -0.3031
   66C2H5N   H1  656  17.110   0.687  57.806 -1.5900  1.5239 -0.8638
   66C2H5N   H2  657  17.062   0.692  57.650  0.6626 -2.1016 -1.1532
   66C2H5N   H3  658  17.182   0.591  57.695  0.5618  0.2657 -1.2533
   66C2H5N  HC1  659  17.218   0.886  57.696 -1.7038 -1.7328  2.1559
   66C2H5N  HC2  660  17.339   0.772  57.743  0.4485  1.5178 -0.6804
   67C2H5N   C1  661  17.659   1.037  57.276 -0.3743 -0.2265 -0.0430
   67C2H5N  CT1  662  17.618   1.029  57.420 -0.1175 -0.4109  0.2179
   67C2H5N  N41  663  17.490   1.096  57.455 -0.0788  0.6675  0.6595
   67C2H5N   O1  664  17.574   1.074  57.193 -0.4997  0.2648  0.0065
   67C2H5N   O2  665  17.776   1.040  57.241  0.2002  0.0051 -0.7627
   67C2H5N   H1  666  17.464   1.077  57.553  0.8470 -2.4712  0.3320
   67C2H5N   H2  667  17.408   1.059  57.404 -0.4043  0.5456  1.2737
   67C2H5N   H3  668  17.479   1.196  57.430  0.6235  0.1130 -2.1481
   67C2H5N  HC1  669  17.602   0.925  57.446  0.3640  0.3968  3.9263
   67C2H5N  HC2  670  17.702   1.074  57.473  0.0362  0.0856 -0.4247
   68C2H5N   C1  671  17.366   0.428  57.588 -0.0861 -0.3921  0.4950
   68C2H5N  CT1  672  17.418   0.421  57.442 -0.7833 -0.1346  0.0747
   68C2H5N  N41  673  17.543   0.505  57.426 -0.0808  0.1128  0.2666
   68C2H5N   O1  674  17.440   0.497  57.665 -0.4016  0.1919  0.8415
   68C2H5N   O2  675  17.245   0.428  57.608 -0.2108 -0.1733 -0.3937
   68C2H5N   H1  676  17.589   0.504  57.333  2.0444  0.1206  1.2854
   68C2H5N   H2  677  17.617   0.475  57.492 -0.5877  1.7422  1.6340
   68C2H5N   H3  678  17.512   0.601  57.450  1.5072  1.1469 -1.6237
   68C2H5N  HC1  679  17.441   0.316  57.424  1.2717  0.4055 -0.5801
   68C2H5N  HC2  680  17.342   0.455  57.371 -0.6788 -0.3218 -0.1292
   69C2H5N   C1  681  16.816   0.142  58.350 -0.3715 -0.4575  0.6405
   69C2H5N  CT1  682  16.853   0.154  58.205  0.0297  0.3286  0.3394
   69C2H5N  N41  683  16.992   0.103  58.181 -0.2209  0.4305 -0.0695
   69C2H5N   O1  684  16.899   0.110  58.431  0.2201  0.0547 -0.5447
   69C2H5N   O2  685  16.700   0.147  58.391  0.2547 -0.1992  0.4763
   69C2H5N   H1  686  17.007   0.094  58.079 -1.7120  0.4447 -0.2919
   69C2H5N   H2  687  17.067   0.153  58.230 -0.6078 -0.9945  2.0602
   69C2H5N   H3  688  16.999   0.003  58.208 -0.4744  0.1591 -0.9775
   69C2H5N  HC1  689  16.840   0.259  58.178 -0.6467  0.2564  0.3801
   69C2H5N  HC2  690  16.778   0.101  58.146 -1.7061  2.6634  0.3609
   70C2H5N   C1  691  17.102   0.761  58.042 -0.4707 -0.4358  0.5653
   70C2H5N  CT1  692  17.054   0.756  58.183  0.3633  0.4085  0.3420
   70C2H5N  N41  693  16.935   0.671  58.211 -0.1632 -0.3510 -0.0839
   70C2H5N   O1  694  17.031   0.695  57.970  0.4580  0.4524  0.0799
   70C2H5N   O2  695  17.224   0.752  58.027  0.3189 -0.2953  0.3573
   70C2H5N   H1  696  16.895   0.692  58.303  1.4312  4.1201 -0.2782
   70C2H5N   H2  697  16.864   0.702  58.142  1.2527  2.0593 -0.5407
   70C2H5N   H3  698  16.956   0.570  58.204 -1.9078 -0.7308 -0.0293
   70C2H5N  HC1  699  17.022   0.857  58.208  0.1555  0.4019  0.1044
   70C2H5N  HC2  700  17.137   0.728  58.247  0.3902 -0.6257 -0.1394
   71C2H5N   C1  701  17.450   1.050  57.778 -0.1039  0.4894  0.4267
   71C2H5N  CT1  702  17.413   1.021  57.919 -0.2980 -0.0071  0.3234
   71C2H5N  N41  703  17.276   1.081  57.949 -0.0457 -0.2557  0.6912
   71C2H5N   O1  704  17.357   1.081  57.700 -0.4293  0.0350  0.1230
   71C2H5N   O2  705  17.562   1.037  57.738 -0.3288  0.1239 -0.3884
   71C2H5N   H1  706  17.242   1.069  58.046 -1.3371  1.8601  0.5500
   71C2H5N   H2  707  17.212   1.037  57.881  1.7506 -1.3470 -0.3315
   71C2H5N   H3  708  17.276   1.183  57.929  0.7868 -0.5606 -0.9411
   71C2H5N  HC1  709  17.405   0.914  57.935  0.8483 -0.2088 -0.3873
   71C2H5N  HC2  710  17.486   1.059  57.991  1.2857  0.2763 -1.4141
   72C2H5N   C1  711  17.155   0.437  58.101  0.1620 -0.1642 -0.2289
   72C2H5N  CT1  712  17.209   0.420  57.962 -0.8578  0.1057  1.8804
   72C2H5N  N41  713  17.335   0.499  57.931 -0.2683 -0.0121 -0.0157
   72C2H5N   O1  714  17.219   0.497  58.179 -0.1269 -0.2759  0.1599
   72C2H5N   O2  715  17.037   0.415  58.128  0.0308 -0.5109 -0.1531
   72C2H5N   H1  716  17.369   0.475  57.837  0.5992 -2.0449  0.8020
   72C2H5N   H2  717  17.412   0.480  57.996 -0.1054  0.4311 -0.0749
   72C2H5N   H3  718  17.312   0.600  57.934  3.0457  0.8093  0.1055
   72C2H5N  HC1  719  17.231   0.314  57.948  2.5502  1.0747 -0.8198
   72C2H5N  HC2  720  17.130   0.450  57.894 -0.2449 -1.5791  0.3901
   73C2H5N   C1  721  16.598   0.119  58.862  0.4776 -0.8079 -0.0945
   73C2H5N  CT1  722  16.652   0.153  58.717 -0.9603 -0.5006 -0.3146
   73C2H5N  N41  723  16.793   0.113  58.704  0.6187 -0.0389  0.1071
   73C2H5N   O1  724  16.684   0.103  58.952  0.4441  0.2762  0.2368
   73C2H5N   O2  725  16.481   0.152  58.885  0.3474  0.7285 -0.4888
   73C2H5N   H1  726  16.833   0.150  58.615 -1.3171  1.5004 -0.1651
   73C2H5N   H2  727  16.852   0.152  58.779  1.2036  0.4130 -0.5710
   73C2H5N   H3  728  16.808   0.011  58.701  0.9990  0.0185 -0.1173
   73C2H5N  HC1  729  16.646   0.262  58.712 -0.6938 -0.4705 -0.0119
   73C2H5N  HC2  730  16.590   0.105  58.641 -1.4881 -0.4263  0.0683
   74C2H5N   C1  731  16.872   0.752  58.541  0.0604  0.5429  0.2623
   74C2H5N  CT1  732  16.826   0.757  58.691  0.7254  0.0050  0.3580
   74C2H5N  N41  733  16.710   0.664  58.718  0.0695  0.1335  0.1535
   74C2H5N   O1  734  16.800   0.701  58.458  0.2927  0.2632 -0.1521
   74C2H5N   O2  735  16.993   0.748  58.521 -0.3681  0.3503  0.4350
   74C2H5N   H1  736  16.687   0.665  58.819  0.9016  1.9233  0.3514
   74C2H5N   H2  737  16.625   0.690  58.665 -0.7415 -2.7941 -0.0315
   74C2H5N   H3  738  16.734   0.567  58.695  0.4592  0.4220 -0.6528
   74C2H5N  HC1  739  16.777   0.853  58.706 -0.7787 -0.8096  0.7839
   74C2H5N  HC2  740  16.918   0.734  58.745  0.5044  0.0948  0.7779
   75C2H5N   C1  741  17.250   1.026  58.300  0.1387 -0.2214  0.2893
   75C2H5N  CT1  742  17.197   1.022  58.445 -0.3485  0.2064 -0.0509
   75C2H5N  N41  743  17.081   1.108  58.461 -0.0133 -0.0513  0.2157
   75C2H5N   O1  744  17.181   1.089  58.214 -0.3835  0.3319  0.1971
   75C2H5N   O2  745  17.371   1.019  58.294 -0.2177 -0.3812 -0.1189
   75C2H5N   H1  746  17.030   1.108  58.551 -0.2115 -0.8156  0.1112
   75C2H5N   H2  747  17.009   1.074  58.395 -0.1721  0.4902  0.1105
   75C2H5N   H3  748  17.109   1.204  58.438 -0.6568  0.1984  0.4500
   75C2H5N  HC1  749  17.157   0.926  58.476  0.8768  0.2124  1.6270
   75C2H5N  HC2  750  17.273   1.056  58.515 -0.1241 -0.9582  0.2753
   76C2H5N   C1  751  16.943   0.430  58.608 -0.2543 -0.1241 -0.0740
   76C2H5N  CT1  752  16.990   0.424  58.459  0.1554 -0.3868 -1.1239
   76C2H5N  N41  753  17.114   0.503  58.431  0.3880 -0.3304  0.6010
   76C2H5N   O1  754  17.018   0.477  58.687 -0.1842 -0.6160 -0.1485
   76C2H5N   O2  755  16.826   0.416  58.630 -0.0601 -0.3216  0.2072
   76C2H5N   H1  756  17.145   0.495  58.333  1.7954  2.1798  0.7782
   76C2H5N   H2  757  17.191   0.468  58.489  0.6211  0.9153  1.0755
   76C2H5N   H3  758  17.097   0.602  58.458  0.3021 -0.3607  0.6542
   76C2H5N  HC1  759  17.005   0.320  58.430  0.6552 -0.9283  0.9907
   76C2H5N  HC2  760  16.911   0.469  58.399 -0.7034  2.4125  1.9798
   77C2H5N   C1  761  16.401   0.137  59.380 -0.5430  0.2958 -0.4434
   77C2H5N  CT1  762  16.456   0.158  59.242 -0.7068 -0.3263  0.0202
   77C2H5N  N41  763  16.591   0.099  59.219  0.0548 -0.0922  0.8871
   77C2H5N   O1  764  16.480   0.103  59.467  0.0016  0.1522  0.2347
   77C2H5N   O2  765  16.280   0.137  59.390  0.3767 -0.0578 -0.6649
   77C2H5N   H1  766  16.627   0.103  59.122 -0.0357  1.1631  0.9032
   77C2H5N   H2  767  16.658   0.150  59.278  2.7475 -0.2788 -1.8901
   77C2H5N   H3  768  16.595  20.348  59.240  0.6354 -0.6218 -1.5565
   77C2H5N  HC1  769  16.459   0.266  59.229  0.1675 -0.2919  0.4734
   77C2H5N  HC2  770  16.387   0.113  59.171 -2.0739  0.2120  0.9639
   78C2H5N   C1  771  16.703   0.749  59.066  0.6756  0.7380 -0.0837
   78C2H5N  CT1  772  16.644   0.758  59.202  0.0328  0.3464 -0.7298
   78C2H5N  N41  773  16.516   0.684  59.210 -0.4914 -0.0100 -0.7499
   78C2H5N   O1  774  16.638   0.702  58.973 -0.4129  0.2084 -0.1015
   78C2H5N   O2  775  16.825   0.759  59.056 -0.4498  0.5806 -0.0934
   78C2H5N   H1  776  16.468   0.711  59.298  1.4759  1.4997 -0.0870
   78C2H5N   H2  777  16.455   0.719  59.135  0.3809  0.6749 -1.1612
   78C2H5N   H3  778  16.513   0.581  59.199  1.1401 -0.0462 -1.0177
   78C2H5N  HC1  779  16.618   0.864  59.208  0.7251  0.3741  2.8410
   78C2H5N  HC2  780  16.709   0.726  59.284 -0.6297  1.1109  0.0970
   79C2H5N   C1  781  17.044   1.049  58.789  0.3245 -0.8196  0.2838
   79C2H5N  CT1  782  17.001   1.027  58.931  0.5351  0.5580  0.3981
   79C2H5N  N41  783  16.886   1.097  58.979  0.1042 -0.3176 -0.0413
   79C2H5N   O1  784  16.957   1.065  58.704  0.0788  0.2226 -0.0836
   79C2H5N   O2  785  17.164   1.046  58.766 -0.0568 -0.2065  0.6223
   79C2H5N   H1  786  16.855   1.078  59.076  1.8900 -0.5280  0.5081
   79C2H5N   H2  787  16.803   1.081  58.920  0.3541 -0.0692 -0.4580
   79C2H5N   H3  788  16.903   1.199  58.975 -0.2411 -0.2895 -0.9157
   79C2H5N  HC1  789  16.985   0.922  58.955  0.5242  1.2047  3.3711
   79C2H5N  HC2  790  17.079   1.059  59.000  0.9679 -3.5564  1.9509
   80C2H5N   C1  791  16.761   0.436  59.109  0.1533  0.3858  0.4195
   80C2H5N  CT1  792  16.817   0.430  58.968  0.0701 -0.3651  0.1433
   80C2H5N  N41  793  16.932   0.529  58.950  0.0679 -0.2239  0.1113
   80C2H5N   O1  794  16.832   0.468  59.206  0.0395  0.3410 -0.3986
   80C2H5N   O2  795  16.639   0.441  59.125  1.1530  0.7256 -0.5324
   80C2H5N   H1  796  16.965   0.518  58.853  0.3464  3.4916 -0.2923
   80C2H5N   H2  797  17.013   0.501  59.007  1.4716 -2.1148 -2.7111
   80C2H5N   H3  798  16.911   0.629  58.967 -0.7924 -0.6111  1.4627
   80C2H5N  HC1  799  16.865   0.334  58.950 -0.8199 -1.1351  1.6615
   80C2H5N  HC2  800  16.735   0.448  58.899  2.1081 -1.1282 -2.5289
   81C2H5N   C1  801  16.215   0.162  59.900 -0.0465  0.1672 -0.3967
   81C2H5N  CT1  802  16.259   0.193  59.760  0.6367  0.1790  0.1737
   81C2H5N  N41  803  16.366   0.103  59.715  0.3767  0.6648  0.0573
   81C2H5N   O1  804  16.297   0.120  59.979  0.4539 -0.0295 -0.6317
   81C2H5N   O2  805  16.100   0.118  59.910  0.5784 -0.5643 -0.2632
   81C2H5N   H1  806  16.392   0.132  59.619  1.2628  0.2442  0.1663
   81C2H5N   H2  807  16.447   0.112  59.778 -0.4430  3.0473  0.8159
   81C2H5N   H3  808  16.330   0.006  59.707  2.5152 -0.4083  2.6462
   81C2H5N  HC1  809  16.298   0.295  59.755 -3.0698  1.7438  1.5729
   81C2H5N  HC2  810  16.183   0.171  59.685  1.7442  1.2670 -1.2837
   82C2H5N   C1  811  16.502   0.765  59.559 -0.1396 -0.3469  1.0954
   82C2H5N  CT1  812  16.450   0.768  59.702 -0.2812 -0.4471 -0.0915
   82C2H5N  N41  813  16.323   0.695  59.728 -0.8053  0.2143  0.1013
   82C2H5N   O1  814  16.434   0.709  59.472 -0.4863 -0.8862 -1.0401
   82C2H5N   O2  815  16.620   0.782  59.538  0.0612 -0.8451  0.3338
   82C2H5N   H1  816  16.296   0.701  59.828  2.5692  1.3133  1.0096
   82C2H5N   H2  817  16.241   0.730  59.675 -0.6311 -0.0504 -0.3488
   82C2H5N   H3  818  16.344   0.594  59.719 -3.2548 -0.4846  1.6611
   82C2H5N  HC1  819  16.421   0.872  59.720  0.9086 -0.4017  1.7226
   82C2H5N  HC2  820  16.527   0.735  59.771  0.6641  1.8749 -0.0080
   83C2H5N   C1  821  16.845   1.040  59.291  0.8124  0.0382 -0.3886
   83C2H5N  CT1  822  16.801   1.028  59.435  0.1531  0.1354  0.7420
   83C2H5N  N41  823  16.676   1.108  59.466  0.8287 -0.1498  0.5075
   83C2H5N   O1  824  16.764   1.077  59.213 -0.0900 -0.2589 -0.3009
   83C2H5N   O2  825  16.963   1.054  59.273  0.7977 -0.2073 -0.4877
   83C2H5N   H1  826  16.647   1.098  59.564 -0.7736  0.7284  0.1449
   83C2H5N   H2  827  16.597   1.088  59.402  0.3786  0.4502  0.8708
   83C2H5N   H3  828  16.698   1.209  59.458  2.1501 -0.4327  0.5439
   83C2H5N  HC1  829  16.771   0.924  59.452 -1.1672  0.2714 -0.5850
   83C2H5N  HC2  830  16.873   1.063  59.508 -0.1663  0.4919  0.8952
   84C2H5N   C1  831  16.543   0.436  59.619 -0.1623 -0.0060  0.1704
   84C2H5N  CT1  832  16.615   0.420  59.480 -0.2819 -0.0508  0.0501
   84C2H5N  N41  833  16.740   0.502  59.466 -0.4143 -0.1746 -0.2085
   84C2H5N   O1  834  16.610   0.492  59.708 -0.0321 -0.2465  0.3626
   84C2H5N   O2  835  16.422   0.443  59.635 -0.6852 -0.6296  0.0791
   84C2H5N   H1  836  16.796   0.488  59.381  0.9208  0.1153  0.5990
   84C2H5N   H2  837  16.804   0.477  59.543  1.4825  0.5604 -1.5241
   84C2H5N   H3  838  16.724   0.603  59.481  1.7625  0.5821 -2.6416
   84C2H5N  HC1  839  16.645   0.316  59.467  0.6233  0.1175  0.7104
   84C2H5N  HC2  840  16.544   0.443  59.401 -1.5176  0.3948  1.2713
   85C2H5N   C1  841  16.000   0.146  60.387 -0.1071 -0.2156  0.5542
   85C2H5N  CT1  842  16.069   0.167  60.258 -0.1958 -0.4967 -0.4515
   85C2H5N  N41  843  16.179   0.074  60.218 -0.1411  0.5628 -0.4925
   85C2H5N   O1  844  16.063   0.084  60.473 -0.2091 -0.3607  0.1773
   85C2H5N   O2  845  15.877   0.164  60.392 -0.2279  0.2651 -0.3137
   85C2H5N   H1  846  16.221   0.090  60.125 -0.4739  1.2988 -0.5151
   85C2H5N   H2  847  16.266   0.070  60.274 -1.7121 -1.3380  1.9285
   85C2H5N   H3  848  16.142  20.328  60.219  0.6640  0.2590  0.4465
   85C2H5N  HC1  849  16.115   0.266  60.253  0.3383 -0.8155 -1.9469
   85C2H5N  HC2  850  15.985   0.158  60.190 -0.8494  1.8902 -0.0143
   86C2H5N   C1  851  16.290   0.741  60.063 -0.2148 -0.2996  0.0043
   86C2H5N  CT1  852  16.239   0.764  60.203 -0.1038 -0.5414  0.0513
   86C2H5N  N41  853  16.108   0.698  60.233  0.6326 -0.0994 -0.5461
   86C2H5N   O1  854  16.212   0.703  59.977  0.5354  0.1815 -0.6842
   86C2H5N   O2  855  16.414   0.752  60.044 -0.8060 -0.2706  0.0597
   86C2H5N   H1  856  16.082   0.719  60.330 -0.2769  1.9052 -1.1973
   86C2H5N   H2  857  16.033   0.735  60.172 -1.5079 -1.6344  1.0918
   86C2H5N   H3  858  16.111   0.596  60.218 -0.3236 -0.3788  1.0504
   86C2H5N  HC1  859  16.235   0.871  60.222  0.5985 -0.1162 -2.0299
   86C2H5N  HC2  860  16.320   0.729  60.267  0.2659  0.1168 -0.0548
   87C2H5N   C1  861  16.654   1.038  59.803 -0.1049 -0.3221  0.4523
   87C2H5N  CT1  862  16.612   1.033  59.948 -0.9094 -0.2626  0.5093
   87C2H5N  N41  863  16.483   1.092  59.982 -0.5046 -0.6089  0.4341
   87C2H5N   O1  864  16.579   1.094  59.733  0.0777 -0.0502 -0.1714
   87C2H5N   O2  865  16.770   1.052  59.778  0.4466 -0.7045  0.2091
   87C2H5N   H1  866  16.471   1.088  60.085 -0.4082 -1.2085  0.4270
   87C2H5N   H2  867  16.404   1.046  59.934 -0.8442 -1.1932  1.5390
   87C2H5N   H3  868  16.490   1.192  59.957 -0.2121  0.0724  3.1138
   87C2H5N  HC1  869  16.609   0.927  59.977  1.5891 -0.4882  0.0969
   87C2H5N  HC2  870  16.689   1.080  60.009  0.6892 -0.6002 -1.1981
   88C2H5N   C1  871  16.362   0.448  60.131  0.0895 -0.1814 -1.4738
   88C2H5N  CT1  872  16.413   0.435  59.993 -0.0508  0.2867 -0.2267
   88C2H5N  N41  873  16.543   0.512  59.967 -0.2228  0.0352  0.5048
   88C2H5N   O1  874  16.438   0.487  60.218 -0.1602 -0.7417 -0.2720
   88C2H5N   O2  875  16.237   0.452  60.146 -0.0373  0.1068 -0.8193
   88C2H5N   H1  876  16.569   0.509  59.867  4.2103  1.7589  1.4501
   88C2H5N   H2  877  16.619   0.470  60.024 -1.2649  1.7689  3.2447
   88C2H5N   H3  878  16.528   0.613  59.981 -3.9317  0.0569 -2.7241
   88C2H5N  HC1  879  16.433   0.330  59.976  0.9761  0.7405 -1.9147
   88C2H5N  HC2  880  16.332   0.475  59.932  1.4765  1.0659 -1.8031
   89C2H5N   C1  881  15.796   0.157  60.891 -0.1321  0.6554 -0.2835
   89C2H5N  CT1  882  15.854   0.186  60.762 -0.5692 -0.0555  0.4680
   89C2H5N  N41  883  15.969   0.084  60.735 -0.1464 -0.2541 -0.3041
   89C2H5N   O1  884  15.858   0.091  60.980 -0.1579 -0.6679  0.3599
   89C2H5N   O2  885  15.680   0.175  60.917  0.0814 -0.1936  0.2322
   89C2H5N   H1  886  16.013   0.090  60.642 -1.5471 -1.2593 -1.0572
   89C2H5N   H2  887  16.040   0.096  60.808  1.1426  0.1800 -1.6147
   89C2H5N   H3  888  15.927  20.341  60.749 -1.6887  0.4680  0.0240
   89C2H5N  HC1  889  15.894   0.287  60.771  1.5098 -0.8112 -0.0357
   89C2H5N  HC2  890  15.773   0.178  60.689 -1.0158  1.7601  0.7165
   90C2H5N   C1  891  16.101   0.760  60.560  0.6223 -0.2681  0.9705
   90C2H5N  CT1  892  16.056   0.782  60.704 -0.1900 -0.7541 -0.0626
   90C2H5N  N41  893  15.930   0.703  60.735 -0.1620  0.3568 -0.4980
   90C2H5N   O1  894  16.007   0.722  60.486 -0.6170  0.1327 -0.3152
   90C2H5N   O2  895  16.214   0.735  60.528 -0.6605 -0.2021  0.2801
   90C2H5N   H1  896  15.890   0.717  60.829 -0.4306 -1.1586 -0.3672
   90C2H5N   H2  897  15.854   0.730  60.669 -2.0060 -0.3587  1.2800
   90C2H5N   H3  898  15.947   0.601  60.724 -1.7223 -0.0987  1.0338
   90C2H5N  HC1  899  16.024   0.883  60.729 -0.0194 -0.7861  0.2829
   90C2H5N  HC2  900  16.132   0.753  60.777 -1.1986 -0.7848  0.9804
   91C2H5N   C1  901  16.463   1.045  60.319  0.1575 -0.1045  1.1386
   91C2H5N  CT1  902  16.413   1.032  60.461 -0.4113  0.0618 -0.2122
   91C2H5N  N41  903  16.275   1.090  60.472 -0.6508 -0.3843  0.3749
   91C2H5N   O1  904  16.379   1.083  60.237  0.0321  0.3057  0.1182
   91C2H5N   O2  905  16.581   1.055  60.300 -0.3209 -0.3556 -0.1320
   91C2H5N   H1  906  16.234   1.078  60.566  0.3857 -2.8767  0.5599
   91C2H5N   H2  907  16.201   1.056  60.408  0.2981  2.7630 -2.5568
   91C2H5N   H3  908  16.285   1.191  60.456  0.4495 -0.3365  1.2992
   91C2H5N  HC1  909  16.386   0.931  60.491 -3.1495  0.9835  0.5925
   91C2H5N  HC2  910  16.473   1.086  60.534 -0.0474  0.3361 -0.7117
   92C2H5N   C1  911  16.145   0.426  60.639  0.2749  0.5679 -0.3068
   92C2H5N  CT1  912  16.196   0.421  60.498 -0.3433 -0.4600  0.1728
   92C2H5N  N41  913  16.328   0.493  60.477 -0.1262 -0.1366 -0.1867
   92C2H5N   O1  914  16.219   0.459  60.722  0.3080  0.1963 -0.4013
   92C2H5N   O2  915  16.025   0.455  60.660 -0.6882 -0.3596  0.3474
   92C2H5N   H1  916  16.356   0.475  60.379 -1.1356 -1.4986 -0.2401
   92C2H5N   H2  917  16.406   0.460  60.537  0.2278  0.9275 -0.0409
   92C2H5N   H3  918  16.320   0.595  60.487 -3.1523 -0.0571 -2.7522
   92C2H5N  HC1  919  16.199   0.315  60.473  1.6272  0.0120 -1.7403
   92C2H5N  HC2  920  16.124   0.471  60.433 -1.0318 -2.1425 -0.3956
   93C2H5N   C1  921  15.610   0.154  61.417 -0.5306 -0.3992 -0.2974
   93C2H5N  CT1  922  15.651   0.177  61.271 -0.2065  0.6873  0.7983
   93C2H5N  N41  923  15.767   0.087  61.237 -0.6622  0.3288 -0.1317
   93C2H5N   O1  924  15.689   0.116  61.499  0.5803  0.1800  0.0740
   93C2H5N   O2  925  15.492   0.149  61.450  0.1866 -0.4837  0.3330
   93C2H5N   H1  926  15.805   0.085  61.141  1.7294 -1.8328  0.7934
   93C2H5N   H2  927  15.854   0.109  61.287 -0.2121 -1.2066 -0.1891
   93C2H5N   H3  928  15.747  20.340  61.265  1.1284  1.1484  4.4115
   93C2H5N  HC1  929  15.682   0.278  61.243 -0.9248  0.4363 -1.0071
   93C2H5N  HC2  930  15.567   0.155  61.205  1.8008  0.4481 -1.7485
   94C2H5N   C1  931  15.889   0.757  61.073  0.0998 -0.2367 -0.3242
   94C2H5N  CT1  932  15.824   0.779  61.208 -0.8569 -0.2100 -0.1228
   94C2H5N  N41  933  15.691   0.715  61.243  0.1754  0.6320  0.2867
   94C2H5N   O1  934  15.820   0.715  60.986 -0.3642 -0.2092 -0.3849
   94C2H5N   O2  935  16.009   0.747  61.065 -0.0994  0.4483  0.3342
   94C2H5N   H1  936  15.659   0.733  61.340 -1.3458 -0.6798  0.0419
   94C2H5N   H2  937  15.617   0.747  61.178 -0.6776 -1.2314  0.3260
   94C2H5N   H3  938  15.700   0.613  61.230  1.4776  0.5673  1.6036
   94C2H5N  HC1  939  15.828   0.886  61.230  1.6328 -0.8868  2.9987
   94C2H5N  HC2  940  15.889   0.735  61.284 -0.0610 -0.7152 -1.0843
   95C2H5N   C1  941  16.230   1.044  60.837 -0.2458 -0.1365 -0.0674
   95C2H5N  CT1  942  16.180   1.030  60.971  0.0310 -0.4379  0.2262
   95C2H5N  N41  943  16.055   1.102  61.005 -0.0603  0.1874 -0.6722
   95C2H5N   O1  944  16.157   1.087  60.747 -0.0173  0.4386 -0.2817
   95C2H5N   O2  945  16.353   1.019  60.828  0.8484  0.1620 -0.0070
   95C2H5N   H1  946  16.029   1.083  61.103 -2.1020 -1.5884 -1.5308
   95C2H5N   H2  947  15.979   1.085  60.937 -0.7477 -1.6548  0.5239
   95C2H5N   H3  948  16.070   1.204  61.003  0.1780  0.2120  1.5834
   95C2H5N  HC1  949  16.157   0.925  60.986 -1.4476 -0.1044  0.4041
   95C2H5N  HC2  950  16.256   1.073  61.036  0.3829  0.4768 -0.7687
   96C2H5N   C1  951  15.943   0.459  61.157  0.1760  0.1559  0.1007
   96C2H5N  CT1  952  15.994   0.431  61.020 -0.0809 -0.1710 -0.0688
   96C2H5N  N41  953  16.124   0.488  60.985 -0.4124  0.1820  0.2560
   96C2H5N   O1  954  16.016   0.498  61.242 -0.0176 -0.2283  0.8479
   96C2H5N   O2  955  15.824   0.466  61.178  0.5004 -0.2704 -0.0955
   96C2H5N   H1  956  16.154   0.460  60.890 -2.2289 -0.1703 -0.2308
   96C2H5N   H2  957  16.196   0.459  61.053 -0.3523  0.5567  0.3613
   96C2H5N   H3  958  16.127   0.591  60.985 -0.1345  0.1882 -0.9627
   96C2H5N  HC1  959  16.016   0.324  61.031  0.9668  0.2088  1.9489
   96C2H5N  HC2  960  15.918   0.460  60.948  0.6143 -1.2696 -1.2747
   97C2H5N   C1  961  15.388   0.156  61.920  0.2237 -0.7579 -0.3180
   97C2H5N  CT1  962  15.432   0.164  61.770  0.0927  0.1328  0.2198
   97C2H5N  N41  963  15.570   0.111  61.737  0.5699 -0.3080 -0.0403
   97C2H5N   O1  964  15.452   0.081  61.990  0.1921 -0.2621  0.2904
   97C2H5N   O2  965  15.272   0.170  61.948  0.5875  0.3240  0.3193
   97C2H5N   H1  966  15.591   0.138  61.639  0.8865  1.6878  0.5710
   97C2H5N   H2  967  15.649   0.142  61.796  2.3037 -1.2874 -1.7802
   97C2H5N   H3  968  15.581   0.008  61.739  0.9954 -0.2669 -0.2540
   97C2H5N  HC1  969  15.440   0.270  61.747 -0.8785  0.0550 -0.4806
   97C2H5N  HC2  970  15.367   0.120  61.696  0.2945 -2.6587  1.6173
   98C2H5N   C1  971  15.670   0.764  61.579 -1.1888 -0.3705 -0.4867
   98C2H5N  CT1  972  15.631   0.770  61.722 -0.6618 -0.0867  0.4066
   98C2H5N  N41  973  15.522   0.683  61.763 -0.3891 -0.5389 -0.3209
   98C2H5N   O1  974  15.604   0.689  61.510 -0.4250 -0.0122 -0.5364
   98C2H5N   O2  975  15.794   0.774  61.556  0.1148 -0.0279 -0.6714
   98C2H5N   H1  976  15.487   0.692  61.860 -1.8102  0.5164 -0.8979
   98C2H5N   H2  977  15.444   0.701  61.697  0.3783  2.2728 -0.5446
   98C2H5N   H3  978  15.542   0.583  61.749  1.8355 -0.0033 -1.0995
   98C2H5N  HC1  979  15.602   0.874  61.737 -0.0975  0.1406 -0.0690
   98C2H5N  HC2  980  15.719   0.741  61.779  0.3467  0.8935 -0.6154
   99C2H5N   C1  981  16.053   1.061  61.339  0.0358 -0.5622  0.2728
   99C2H5N  CT1  982  16.004   1.035  61.481 -0.8812  0.0139 -0.2019
   99C2H5N  N41  983  15.894   1.119  61.524 -0.5981  0.8104  0.3821
   99C2H5N   O1  984  15.966   1.086  61.258 -0.1515 -0.7909  0.1483
   99C2H5N   O2  985  16.172   1.061  61.316 -0.0840 -0.4520  0.2381
   99C2H5N   H1  986  15.866   1.091  61.619 -0.4459  0.7571  0.4116
   99C2H5N   H2  987  15.813   1.110  61.460 -1.5108 -0.2463  1.6662
   99C2H5N   H3  988  15.924   1.218  61.520  2.1354 -0.0152 -1.0703
   99C2H5N  HC1  989  15.964   0.933  61.486  0.4668 -0.4613  1.1375
   99C2H5N  HC2  990  16.086   1.046  61.552  0.9758 -1.0518 -2.1304
  100C2H5N   C1  991  15.745   0.426  61.661 -0.5070 -0.5501 -0.4888
  100C2H5N  CT1  992  15.791   0.423  61.523  0.4345 -0.3671 -0.5703
  100C2H5N  N41  993  15.902   0.513  61.491 -0.2033 -0.6406 -0.0965
  100C2H5N   O1  994  15.826   0.465  61.741 -0.1256 -0.2896  0.2609
  100C2H5N   O2  995  15.632   0.419  61.701 -0.0627 -0.6340  0.6121
  100C2H5N   H1  996  15.925   0.504  61.391  0.1241  1.3846 -0.2208
  100C2H5N   H2  997  15.981   0.491  61.553 -0.8293  0.0396  0.9691
  100C2H5N   H3  998  15.876   0.611  61.514  1.1705 -0.9417  3.0247
  100C2H5N  HC1  999  15.825   0.321  61.503  1.3682  0.1392 -1.6379
  100C2H5N  HC2 1000  15.702   0.446  61.464 -0.5002 -0.7799  0.6420
  101C2H5N   C1 1001  15.191   0.143  62.415 -0.4298  0.0326  0.1804
  101C2H5N  CT1 1002  15.228   0.160  62.269  0.1070  0.4096  0.2217
  101C2H5N  N41 1003  15.356   0.092  62.243 -0.7427 -0.3164 -0.0853
  101C2H5N   O1 1004  15.278   0.113  62.498 -0.1355 -0.3717 -0.2605
  101C2H5N   O2 1005  15.072   0.158  62.446 -0.1485  0.0304 -0.2501
  101C2H5N   H1 1006  15.378   0.096  62.142 -0.6882  1.0582 -0.0195
  101C2H5N   H2 1007  15.434   0.128  62.300 -0.5578 -0.2365 -0.3834
  101C2H5N   H3 1008  15.352  20.342  62.268  3.8976  0.0867  2.7043
  101C2H5N  HC1 1009  15.252   0.263  62.243 -0.6363  0.4458 -0.2979
  101C2H5N  HC2 1010  15.155   0.111  62.205 -1.2853  3.0084 -0.2259
  102C2H5N   C1 1011  15.481   0.751  62.094  0.4857  0.1424  0.9866
  102C2H5N  CT1 1012  15.434   0.780  62.231  0.2574  0.8617 -0.1960
  102C2H5N  N41 1013  15.305   0.712  62.264  0.2446  0.6172  0.0659
  102C2H5N   O1 1014  15.406   0.719  62.002  0.2857  0.5719  0.0597
  102C2H5N   O2 1015  15.601   0.762  62.073  0.0806  0.1032  0.7973
  102C2H5N   H1 1016  15.282   0.729  62.364 -2.6157  1.4349 -0.6813
  102C2H5N   H2 1017  15.229   0.743  62.202  0.8767  0.5927 -0.7283
  102C2H5N   H3 1018  15.321   0.611  62.246  2.2864  1.1828 -1.4506
  102C2H5N  HC1 1019  15.427   0.888  62.241 -0.0585  0.6694  1.9314
  102C2H5N  HC2 1020  15.510   0.743  62.302  0.9052  1.0339 -0.7914
  103C2H5N   C1 1021  15.826   1.030  61.820  0.1002  0.2975  0.3662
  103C2H5N  CT1 1022  15.793   1.011  61.964 -0.2361 -0.0843  0.7049
  103C2H5N  N41 1023  15.664   1.076  62.007 -0.5151 -0.5536  0.8292
  103C2H5N   O1 1024  15.740   1.061  61.733 -0.0712  0.2419 -0.7722
  103C2H5N   O2 1025  15.946   1.046  61.804  0.1557 -0.0095  0.1140
  103C2H5N   H1 1026  15.642   1.053  62.105  1.1446  0.4930  1.4813
  103C2H5N   H2 1027  15.585   1.050  61.946 -0.3943  1.4909 -0.2532
  103C2H5N   H3 1028  15.677   1.178  61.993 -0.9097 -0.6801 -0.5645
  103C2H5N  HC1 1029  15.772   0.905  61.975 -4.1482  0.5110 -0.4120
  103C2H5N  HC2 1030  15.883   1.040  62.018 -0.5399  2.1187  0.0601
  104C2H5N   C1 1031  15.538   0.435  62.175 -0.2085  0.0529 -0.3891
  104C2H5N  CT1 1032  15.584   0.419  62.029  0.2598 -0.1632  0.2001
  104C2H5N  N41 1033  15.725   0.475  62.010  0.1815 -0.4865 -0.3904
  104C2H5N   O1 1034  15.621   0.479  62.253 -0.1441 -0.2873  0.2725
  104C2H5N   O2 1035  15.419   0.448  62.194  0.0403 -0.2475  0.2197
  104C2H5N   H1 1036  15.758   0.486  61.913  1.0095 -0.2333 -0.0864
  104C2H5N   H2 1037  15.799   0.423  62.059  1.2799 -0.0278 -1.5470
  104C2H5N   H3 1038  15.720   0.569  62.054  0.8128 -1.2428  1.3342
  104C2H5N  HC1 1039  15.595   0.321  61.984  0.9570  0.6065 -1.3270
  104C2H5N  HC2 1040  15.516   0.482  61.972  1.9250 -0.1899 -1.8566
  105C2H5N   C1 1041  15.006   0.157  62.917 -0.3589  0.5931  0.0297
  105C2H5N  CT1 1042  15.041   0.156  62.772 -0.5306  0.4474  0.0325
  105C2H5N  N41 1043  15.162   0.069  62.739  0.2315 -0.0313  0.6161
  105C2H5N   O1 1044  15.070   0.093  62.997 -0.6220  0.3755 -0.1711
  105C2H5N   O2 1045  14.891   0.188  62.940 -0.2178  0.0665 -0.2719
  105C2H5N   H1 1046  15.189   0.087  62.641 -0.4380  2.1986  0.8045
  105C2H5N   H2 1047  15.242   0.082  62.804  1.1858  2.3177 -0.9788
  105C2H5N   H3 1048  15.138  20.322  62.763  2.8543 -1.0655 -0.8253
  105C2H5N  HC1 1049  15.080   0.256  62.750  2.2489 -0.4630  0.6485
  105C2H5N  HC2 1050  14.955   0.127  62.712  0.7586 -0.6598 -1.3243
  106C2H5N   C1 1051  15.283   0.742  62.625 -0.3397 -0.3020 -0.2124
  106C2H5N  CT1 1052  15.224   0.753  62.766 -0.2210  1.0641 -0.1984
  106C2H5N  N41 1053  15.100   0.674  62.785 -0.3600 -0.4748  0.4848
  106C2H5N   O1 1054  15.217   0.690  62.536  0.0783  0.3165  0.2687
  106C2H5N   O2 1055  15.405   0.765  62.614 -0.5201  0.6134 -0.0469
  106C2H5N   H1 1056  15.057   0.675  62.879  0.8292  0.2009  1.0256
  106C2H5N   H2 1057  15.025   0.692  62.716  0.4230  0.7942 -0.0425
  106C2H5N   H3 1058  15.125   0.574  62.776 -1.8476 -0.7638 -0.7317
  106C2H5N  HC1 1059  15.187   0.854  62.784 -2.6630  0.8983 -3.7568
  106C2H5N  HC2 1060  15.298   0.723  62.840 -2.7792 -0.6975  1.7292
  107C2H5N   C1 1061  15.649   1.055  62.352 -0.2645  0.0764 -0.2498
  107C2H5N  CT1 1062  15.592   1.034  62.488 -0.6541 -0.1089 -0.3207
  107C2H5N  N41 1063  15.466   1.113  62.508  0.0144 -0.1219 -0.7799
  107C2H5N   O1 1064  15.568   1.080  62.262  0.2002  0.5479  0.1642
  107C2H5N   O2 1065  15.773   1.050  62.337 -0.2007 -0.7595  0.1647
  107C2H5N   H1 1066  15.423   1.092  62.599 -3.0075  0.4164 -2.0194
  107C2H5N   H2 1067  15.389   1.090  62.444 -1.7361 -0.2979  1.3509
  107C2H5N   H3 1068  15.472   1.216  62.510  1.5280 -0.2210  1.0251
  107C2H5N  HC1 1069  15.560   0.931  62.506 -1.7885  0.7267  2.6481
  107C2H5N  HC2 1070  15.660   1.067  62.567 -3.6177  3.7394  0.7712
  108C2H5N   C1 1071  15.340   0.429  62.670  0.6316  0.5176 -0.2313
  108C2H5N  CT1 1072  15.389   0.404  62.527 -0.3923 -0.3925  0.5042
  108C2H5N  N41 1073  15.522   0.474  62.502  0.2917  0.5205 -0.2657
  108C2H5N   O1 1074  15.419   0.470  62.755 -0.4580  0.2842  0.1535
  108C2H5N   O2 1075  15.225   0.439  62.696 -0.0511  0.0567 -0.5629
  108C2H5N   H1 1076  15.557   0.451  62.408 -2.1889  0.5209 -1.2326
  108C2H5N   H2 1077  15.584   0.434  62.574  0.0766  1.3750  0.4128
  108C2H5N   H3 1078  15.511   0.575  62.522  0.9409  0.7063 -0.8344
  108C2H5N  HC1 1079  15.400   0.297  62.509 -1.6333 -0.0320 -2.8941
  108C2H5N  HC2 1080  15.326   0.460  62.457  2.1502  0.1527 -1.4540
  109C2H5N   C1 1081  14.784   0.141  63.419  0.7900  0.0450 -1.7078
  109C2H5N  CT1 1082  14.846   0.184  63.291 -0.1319  0.0666  0.4403
  109C2H5N  N41 1083  14.961   0.088  63.256  0.0830 -0.1382  0.2340
  109C2H5N   O1 1084  14.859   0.094  63.503  1.0292 -0.0265  0.3887
  109C2H5N   O2 1085  14.667   0.143  63.445  0.1720 -0.5668  0.5633
  109C2H5N   H1 1086  15.000   0.109  63.162  2.0443  0.5791  1.1683
  109C2H5N   H2 1087  15.033   0.099  63.329 -0.5731  0.9932  0.7171
  109C2H5N   H3 1088  14.943  20.337  63.256 -0.3984 -0.0561 -0.0550
  109C2H5N  HC1 1089  14.888   0.284  63.305 -1.9891  0.8310  0.7504
  109C2H5N  HC2 1090  14.772   0.182  63.210 -0.6430  0.3672  0.8923
  110C2H5N   C1 1091  15.087   0.751  63.127 -0.2473  0.5474  0.6403
  110C2H5N  CT1 1092  15.036   0.755  63.264 -0.4395 -0.5875  0.4680
  110C2H5N  N41 1093  14.909   0.683  63.288 -0.2964 -0.7218  0.4501
  110C2H5N   O1 1094  15.009   0.714  63.042 -0.3282 -0.5000  0.4783
  110C2H5N   O2 1095  15.205   0.747  63.109  0.3791 -0.2457 -0.0427
  110C2H5N   H1 1096  14.874   0.706  63.383  2.6369  2.1023  0.9245
  110C2H5N   H2 1097  14.834   0.721  63.229  1.4522  2.1545 -0.0157
  110C2H5N   H3 1098  14.925   0.583  63.267  1.4383 -0.4425  0.3129
  110C2H5N  HC1 1099  15.011   0.859  63.284  0.2577 -0.6546  1.7845
  110C2H5N  HC2 1100  15.111   0.730  63.339 -1.6417 -1.0980  1.5409
  111C2H5N   C1 1101  15.444   1.017  62.862  0.3661 -0.3383 -0.1917
  111C2H5N  CT1 1102  15.385   1.004  63.005  0.4734 -0.8355 -0.0001
  111C2H5N  N41 1103  15.261   1.085  63.022  0.1176 -0.0085  0.3538
  111C2H5N   O1 1104  15.369   1.050  62.772  0.7952  0.5635  0.2026
  111C2H5N   O2 1105  15.564   1.043  62.857  0.0261  0.0403  0.0830
  111C2H5N   H1 1106  15.228   1.075  63.119 -0.0622 -0.5278  0.2348
  111C2H5N   H2 1107  15.182   1.069  62.958 -0.9447  2.2614  1.0460
  111C2H5N   H3 1108  15.283   1.186  63.019 -0.7302  0.1341 -1.9655
  111C2H5N  HC1 1109  15.365   0.898  63.023 -0.9740 -0.0100  3.6782
  111C2H5N  HC2 1110  15.452   1.040  63.084 -3.3661 -0.8300  3.4185
  112C2H5N   C1 1111  15.163   0.427  63.190 -0.9956 -0.3406 -0.7630
  112C2H5N  CT1 1112  15.204   0.413  63.049  0.0126 -0.6524  0.3665
  112C2H5N  N41 1113  15.326   0.479  63.015 -0.0193  0.5136  0.2627
  112C2H5N   O1 1114  15.244   0.483  63.271 -0.0169 -0.1242  0.0923
  112C2H5N   O2 1115  15.047   0.450  63.213 -0.5485  0.1218  0.3223
  112C2H5N   H1 1116  15.350   0.461  62.916 -2.5501 -0.2205 -0.2591
  112C2H5N   H2 1117  15.405   0.443  63.071  0.5469  0.5958 -0.4655
  112C2H5N   H3 1118  15.330   0.582  63.015  0.6807  0.4961 -0.7588
  112C2H5N  HC1 1119  15.213   0.308  63.020 -1.2530 -0.6404 -0.1057
  112C2H5N  HC2 1120  15.124   0.451  62.984 -0.0153 -1.5796 -0.1454
  113C2H5N   C1 1121  14.590   0.139  63.923 -0.8059  0.7159  0.5403
  113C2H5N  CT1 1122  14.630   0.161  63.781 -0.5718 -0.0344  0.3660
  113C2H5N  N41 1123  14.763   0.096  63.748  0.1868 -0.5784 -0.7009
  113C2H5N   O1 1124  14.682   0.118  64.008 -0.1299  0.0346 -0.1678
  113C2H5N   O2 1125  14.475   0.154  63.956 -0.0473  0.5197  0.2786
  113C2H5N   H1 1126  14.797   0.122  63.654  3.6508 -3.0594 -0.2199
  113C2H5N   H2 1127  14.841   0.128  63.807 -1.4247  0.8716  0.7212
  113C2H5N   H3 1128  14.762  20.343  63.753  0.3445 -0.5100  0.8185
  113C2H5N  HC1 1129  14.632   0.269  63.771 -1.2788  0.0345  0.9018
  113C2H5N  HC2 1130  14.549   0.128  63.714 -0.1692  0.0155 -0.1505
  114C2H5N   C1 1131  14.881   0.722  63.617  1.3336  0.2405 -0.2546
  114C2H5N  CT1 1132  14.835   0.757  63.753 -0.6583 -0.0335  0.1419
  114C2H5N  N41 1133  14.709   0.687  63.779 -0.3144 -0.1636  0.1046
  114C2H5N   O1 1134  14.795   0.710  63.534  0.8867 -0.3961  0.4536
  114C2H5N   O2 1135  14.997   0.735  63.589 -0.0264  0.4063  0.3214
  114C2H5N   H1 1136  14.672   0.709  63.873  1.8543  3.0875  0.2419
  114C2H5N   H2 1137  14.643   0.725  63.710  1.1647  2.4305  0.0998
  114C2H5N   H3 1138  14.711   0.584  63.770  1.8108 -0.0956 -0.3460
  114C2H5N  HC1 1139  14.816   0.863  63.766 -0.1507 -0.0755  1.2925
  114C2H5N  HC2 1140  14.908   0.725  63.828 -0.7551 -0.1699  0.1777
  115C2H5N   C1 1141  15.250   1.029  63.390  0.5611  0.5735  0.0947
  115C2H5N  CT1 1142  15.179   1.022  63.522 -0.5076  0.0396  0.3739
  115C2H5N  N41 1143  15.044   1.101  63.523  0.6559  0.1844 -1.2892
  115C2H5N   O1 1144  15.179   1.060  63.293  0.0822  0.6161  0.3353
  115C2H5N   O2 1145  15.371   1.043  63.385  0.0646 -0.0612  0.1524
  115C2H5N   H1 1146  14.990   1.095  63.612  1.2886 -3.5202 -1.0439
  115C2H5N   H2 1147  14.981   1.063  63.450  0.8195 -1.7283 -0.4853
  115C2H5N   H3 1148  15.054   1.202  63.506  6.2974  0.4813  2.5196
  115C2H5N  HC1 1149  15.144   0.923  63.550 -1.5422 -0.3952 -2.2824
  115C2H5N  HC2 1150  15.240   1.069  63.599 -0.0471 -0.1808  0.1422
  116C2H5N   C1 1151  14.951   0.423  63.675 -0.6968 -0.7494  0.5578
  116C2H5N  CT1 1152  15.006   0.400  63.537 -0.4391  0.4398 -0.3148
  116C2H5N  N41 1153  15.135   0.470  63.522  0.5458  0.4669  0.5054
  116C2H5N   O1 1154  15.027   0.474  63.756 -0.1621  0.6335  0.2698
  116C2H5N   O2 1155  14.829   0.424  63.701  0.0703  0.0618 -1.0560
  116C2H5N   H1 1156  15.175   0.455  63.428  0.2291 -1.4581  0.6555
  116C2H5N   H2 1157  15.209   0.445  63.589 -1.1993 -1.8115  1.6621
  116C2H5N   H3 1158  15.127   0.573  63.518  0.2359  0.4076 -0.6749
  116C2H5N  HC1 1159  15.019   0.294  63.519 -0.5563 -0.0465  2.3095
  116C2H5N  HC2 1160  14.934   0.438  63.464 -2.0795 -0.7077  0.6806
  117C2H5N   C1 1161  14.389   0.134  64.449 -0.6250 -0.2289  0.2221
  117C2H5N  CT1 1162  14.435   0.164  64.307 -0.5745 -0.2921  0.4706
  117C2H5N  N41 1163  14.573   0.112  64.250  0.1826  0.2815  0.8044
  117C2H5N   O1 1164  14.470   0.115  64.537  0.0294  0.1977  0.1810
  117C2H5N   O2 1165  14.280   0.171  64.485 -0.8755 -0.0787  0.4518
  117C2H5N   H1 1166  14.595   0.157  64.159 -0.2394  2.2349  1.6379
  117C2H5N   H2 1167  14.639   0.152  64.317 -0.2565 -0.0893  1.4667
  117C2H5N   H3 1168  14.598   0.012  64.254  1.5705  0.5597 -0.5496
  117C2H5N  HC1 1169  14.435   0.272  64.299  0.5002 -0.3001  0.3180
  117C2H5N  HC2 1170  14.357   0.130  64.240 -1.4226  1.6438  0.4539
  118C2H5N   C1 1171  14.683   0.751  64.109 -0.0657 -0.4750  0.3079
  118C2H5N  CT1 1172  14.628   0.756  64.254 -0.2372  0.0154 -0.7154
  118C2H5N  N41 1173  14.492   0.702  64.291 -0.0742 -0.4626  0.8861
  118C2H5N   O1 1174  14.610   0.700  64.027  0.3508  0.1986  0.2325
  118C2H5N   O2 1175  14.806   0.762  64.091  0.1882 -0.9848  0.3881
  118C2H5N   H1 1176  14.470   0.730  64.388 -1.1543  1.1052  0.1929
  118C2H5N   H2 1177  14.428   0.750  64.226  2.3865  1.7753  0.0441
  118C2H5N   H3 1178  14.488   0.600  64.271  1.7916  0.1537 -2.9596
  118C2H5N  HC1 1179  14.626   0.863  64.273  0.3420 -0.4365  2.1254
  118C2H5N  HC2 1180  14.696   0.715  64.330 -0.3628 -0.4122 -0.8235
  119C2H5N   C1 1181  15.049   1.061  63.870  0.7954 -1.2675 -0.1660
  119C2H5N  CT1 1182  14.990   1.031  64.004 -0.4716  0.4670 -0.0852
  119C2H5N  N41 1183  14.861   1.108  64.027  0.6502 -0.2578 -0.3151
  119C2H5N   O1 1184  14.974   1.113  63.791  0.0487  0.3929  0.7607
  119C2H5N   O2 1185  15.171   1.050  63.846 -0.2480  0.1634  0.0867
  119C2H5N   H1 1186  14.816   1.082  64.116  0.2634  1.2003 -0.0739
  119C2H5N   H2 1187  14.803   1.102  63.941 -2.0491  0.9070  1.3536
  119C2H5N   H3 1188  14.882   1.208  64.044 -0.5782  0.4758 -2.7474
  119C2H5N  HC1 1189  14.965   0.925  63.998 -0.5726  0.3886  1.5616
  119C2H5N  HC2 1190  15.070   1.039  64.078 -2.7492  1.5854  2.3191
  120C2H5N   C1 1191  14.743   0.452  64.193 -0.2043  0.8870  0.3298
  120C2H5N  CT1 1192  14.787   0.418  64.056 -0.6716 -0.0033  0.2293
  120C2H5N  N41 1193  14.910   0.488  64.013 -0.0923  0.2485 -0.5901
  120C2H5N   O1 1194  14.832   0.480  64.272 -0.1680 -0.2068 -0.6907
  120C2H5N   O2 1195  14.627   0.437  64.221 -0.0734  0.8515  0.7357
  120C2H5N   H1 1196  14.929   0.459  63.915  1.7890  1.1347 -0.5031
  120C2H5N   H2 1197  14.989   0.474  64.078 -0.9736 -0.8106  0.2618
  120C2H5N   H3 1198  14.892   0.589  64.014 -2.9959 -0.2369  2.4511
  120C2H5N  HC1 1199  14.803   0.310  64.057  2.2318  0.2830 -3.3511
  120C2H5N  HC2 1200  14.707   0.442  63.985  0.4648 -2.0114 -1.7818
  121C2H5N   C1 1201  14.188   0.184  64.972  0.7397 -0.3737 -0.6097
  121C2H5N  CT1 1202  14.247   0.210  64.839 -0.3812 -0.3757 -0.2515
  121C2H5N  N41 1203  14.355   0.108  64.792 -0.2175 -0.1673  0.1304
  121C2H5N   O1 1204  14.258   0.128  65.059 -0.2348 -0.5173  0.3411
  121C2H5N   O2 1205  14.065   0.168  64.985 -0.1313  0.7690  0.6396
  121C2H5N   H1 1206  14.382   0.130  64.694 -1.6507 -0.1636 -0.2711
  121C2H5N   H2 1207  14.442   0.114  64.848  0.8877 -1.3580 -1.4108
  121C2H5N   H3 1208  14.338   0.006  64.788 -0.8772 -0.0758  0.6269
  121C2H5N  HC1 1209  14.291   0.309  64.849  1.7213 -0.9890 -2.6982
  121C2H5N  HC2 1210  14.158   0.212  64.777 -2.8776  0.5324  3.2212
  122C2H5N   C1 1211  14.499   0.732  64.659 -0.4447 -0.7959  0.3644
  122C2H5N  CT1 1212  14.429   0.777  64.780 -0.0468  0.2166 -0.7001
  122C2H5N  N41 1213  14.310   0.702  64.797  0.3717 -0.2719  0.0843
  122C2H5N   O1 1214  14.435   0.706  64.558  0.2333  0.0486  0.0904
  122C2H5N   O2 1215  14.609   0.786  64.652  0.0384 -0.2200  0.0676
  122C2H5N   H1 1216  14.270   0.730  64.888  0.5727 -0.1335  0.1230
  122C2H5N   H2 1217  14.242   0.718  64.721 -1.6368 -1.6764  1.5230
  122C2H5N   H3 1218  14.330   0.601  64.796  2.4695  0.1279 -1.4221
  122C2H5N  HC1 1219  14.402   0.882  64.770 -1.2539  0.0968  1.0556
  122C2H5N  HC2 1220  14.495   0.754  64.864 -2.5328 -0.6419  1.0533
  123C2H5N   C1 1221  14.829   1.042  64.372  0.3345 -0.2308 -0.6161
  123C2H5N  CT1 1222  14.780   1.010  64.509 -0.4915 -0.0408 -0.1706
  123C2H5N  N41 1223  14.645   1.063  64.545  0.3989 -0.2469 -0.3201
  123C2H5N   O1 1224  14.743   1.082  64.300  0.1797  0.0729  0.0613
  123C2H5N   O2 1225  14.952   1.054  64.352 -0.4232 -0.2803  0.8667
  123C2H5N   H1 1226  14.616   1.028  64.638 -0.6286 -0.3548 -0.6601
  123C2H5N   H2 1227  14.577   1.014  64.484  0.2109  0.7101 -0.8834
  123C2H5N   H3 1228  14.648   1.166  64.535 -2.1716 -0.1635 -0.5514
  123C2H5N  HC1 1229  14.767   0.902  64.521 -0.9484 -0.4005 -3.2944
  123C2H5N  HC2 1230  14.856   1.045  64.578  0.8423 -1.6513 -0.7633
  124C2H5N   C1 1231  14.544   0.443  64.693  0.1619 -0.4409  0.4784
  124C2H5N  CT1 1232  14.603   0.433  64.555 -0.2859  0.4357 -0.2150
  124C2H5N  N41 1233  14.737   0.485  64.534 -0.0855  0.2106  0.6512
  124C2H5N   O1 1234  14.608   0.495  64.786  0.1451  0.8303  1.1129
  124C2H5N   O2 1235  14.418   0.429  64.706 -0.4232 -0.3707  0.1410
  124C2H5N   H1 1236  14.765   0.467  64.437 -0.9099  0.3356  0.3817
  124C2H5N   H2 1237  14.808   0.438  64.593 -0.5481 -3.2681 -1.4076
  124C2H5N   H3 1238  14.749   0.588  64.535  1.6152  0.1157 -3.2090
  124C2H5N  HC1 1239  14.619   0.328  64.531 -0.4530  0.4331 -0.3094
  124C2H5N  HC2 1240  14.534   0.473  64.480 -0.0620  0.2697 -0.4957
  125C2H5N   C1 1241  13.993   0.172  65.492  0.3964 -0.4652 -0.3888
  125C2H5N  CT1 1242  14.033   0.188  65.348 -0.1450  0.5758  0.2121
  125C2H5N  N41 1243  14.140   0.092  65.303  0.5835 -0.5285  0.2342
  125C2H5N   O1 1244  14.071   0.105  65.559 -0.3121  0.0896  0.7014
  125C2H5N   O2 1245  13.866   0.156  65.512 -0.0036 -0.3976 -0.0248
  125C2H5N   H1 1246  14.159   0.100  65.202 -0.7083  0.4423  0.0642
  125C2H5N   H2 1247  14.231   0.108  65.349  1.1638  0.7545 -1.3066
  125C2H5N   H3 1248  14.114  20.343  65.316  2.6638 -0.9822  1.2286
  125C2H5N  HC1 1249  14.067   0.292  65.346  1.6521  0.1153  3.8842
  125C2H5N  HC2 1250  13.946   0.160  65.288  0.4763 -0.1663 -0.3554
  126C2H5N   C1 1251  14.278   0.768  65.145  0.4621  0.0726 -0.2281
  126C2H5N  CT1 1252  14.218   0.777  65.284 -0.0609 -0.6445  0.5139
  126C2H5N  N41 1253  14.097   0.690  65.296 -0.3900  0.5464 -0.0182
  126C2H5N   O1 1254  14.201   0.740  65.053  0.0430  0.2422  0.3756
  126C2H5N   O2 1255  14.400   0.740  65.141 -0.7898 -0.7510 -0.5283
  126C2H5N   H1 1256  14.063   0.695  65.393  0.2560 -1.0039  0.3122
  126C2H5N   H2 1257  14.026   0.716  65.226  2.0189  3.0531 -1.6722
  126C2H5N   H3 1258  14.116   0.589  65.289 -0.2225  0.3736  2.4544
  126C2H5N  HC1 1259  14.195   0.883  65.289 -0.6445 -0.7399 -0.0207
  126C2H5N  HC2 1260  14.297   0.734  65.346  2.2586  0.7727 -1.3991
  127C2H5N   C1 1261  14.624   1.036  64.883  0.8586 -0.6431 -0.0459
  127C2H5N  CT1 1262  14.561   1.017  65.015 -0.0700 -0.3214 -0.6686
  127C2H5N  N41 1263  14.450   1.113  65.048 -0.4332  0.4905  0.4497
  127C2H5N   O1 1264  14.559   1.102  64.799 -0.1619 -0.4125 -0.2201
  127C2H5N   O2 1265  14.745   1.050  64.884  0.1601  0.8020 -0.3457
  127C2H5N   H1 1266  14.415   1.091  65.143 -1.0096  1.8435  0.5720
  127C2H5N   H2 1267  14.378   1.115  64.974  0.3325  1.4969 -0.2708
  127C2H5N   H3 1268  14.481   1.211  65.051 -0.0743  0.3528  1.2071
  127C2H5N  HC1 1269  14.522   0.915  65.019  0.4638 -0.4763  1.4156
  127C2H5N  HC2 1270  14.633   1.030  65.096 -0.6071  1.2015 -0.4130
  128C2H5N   C1 1271  14.333   0.441  65.208 -0.4032 -0.6749 -0.4458
  128C2H5N  CT1 1272  14.384   0.439  65.065 -0.4717  0.2153 -0.2256
  128C2H5N  N41 1273  14.510   0.508  65.039  0.2239 -0.4401 -0.0384
  128C2H5N   O1 1274  14.409   0.475  65.300 -0.4522 -0.1066 -0.1576
  128C2H5N   O2 1275  14.208   0.441  65.229  0.1853 -0.2939  0.0654
  128C2H5N   H1 1276  14.542   0.488  64.943  0.6708 -0.2121  0.0637
  128C2H5N   H2 1277  14.588   0.481  65.101  0.5361  0.6383  0.0383
  128C2H5N   H3 1278  14.500   0.608  65.062  0.1887 -0.7305  1.2638
  128C2H5N  HC1 1279  14.401   0.333  65.049  0.2098  0.3228 -0.2635
  128C2H5N  HC2 1280  14.298   0.475  65.009 -0.6824 -0.4886 -0.3570
  129C2H5N   C1 1281  13.776   0.180  65.978 -0.0739  0.2203  0.9942
  129C2H5N  CT1 1282  13.827   0.192  65.836 -0.3372 -0.9039 -0.1403
  129C2H5N  N41 1283  13.940   0.096  65.800 -0.6681  1.4099  0.6794
  129C2H5N   O1 1284  13.852   0.138  66.065  0.1808 -0.0552  0.5720
  129C2H5N   O2 1285  13.657   0.187  66.003 -0.4332 -0.0239 -0.5693
  129C2H5N   H1 1286  13.961   0.099  65.699  2.9261 -1.3924  1.2382
  129C2H5N   H2 1287  14.025   0.118  65.854  1.0795 -0.6212 -1.1744
  129C2H5N   H3 1288  13.923  20.345  65.813  1.7544  0.3478 -3.4648
  129C2H5N  HC1 1289  13.852   0.297  65.821 -1.2046 -1.1126 -3.3469
  129C2H5N  HC2 1290  13.751   0.155  65.767  1.3502 -0.9837 -1.9975
  130C2H5N   C1 1291  14.047   0.747  65.642 -0.0405  0.0320  0.1571
  130C2H5N  CT1 1292  14.014   0.762  65.787 -0.5615  0.4546  1.1981
  130C2H5N  N41 1293  13.881   0.692  65.829 -0.5911  0.4237 -0.2754
  130C2H5N   O1 1294  13.960   0.719  65.562  0.3608  0.1732 -0.1989
  130C2H5N   O2 1295  14.166   0.743  65.602 -0.3902  0.6134 -0.4895
  130C2H5N   H1 1296  13.843   0.704  65.924 -0.7666 -1.3440 -0.0909
  130C2H5N   H2 1297  13.805   0.721  65.765  1.3312 -0.3428 -2.9851
  130C2H5N   H3 1298  13.888   0.590  65.815  1.8106  0.3482  1.2712
  130C2H5N  HC1 1299  13.989   0.867  65.798  0.4779  0.7339  0.8894
  130C2H5N  HC2 1300  14.094   0.721  65.848 -0.6581 -2.0977 -0.2996
  131C2H5N   C1 1301  14.439   1.041  65.396  0.5484 -1.0553 -0.7992
  131C2H5N  CT1 1302  14.377   1.018  65.536 -0.3329  0.0933 -0.4694
  131C2H5N  N41 1303  14.252   1.102  65.569 -0.5634 -0.1228  0.1360
  131C2H5N   O1 1304  14.365   1.084  65.310 -0.3064  0.3743  1.3195
  131C2H5N   O2 1305  14.558   1.018  65.380 -0.0596  0.3518 -0.8632
  131C2H5N   H1 1306  14.202   1.087  65.658 -1.6436  2.5128  0.0329
  131C2H5N   H2 1307  14.180   1.099  65.495 -1.1869  2.0905  0.6113
  131C2H5N   H3 1308  14.271   1.203  65.561 -0.1754  0.0918  3.2720
  131C2H5N  HC1 1309  14.340   0.916  65.534  0.1589 -0.0515 -2.1262
  131C2H5N  HC2 1310  14.448   1.046  65.614 -1.6809  1.5481  0.2780
  132C2H5N   C1 1311  14.137   0.441  65.717  0.2611 -0.3346  0.7230
  132C2H5N  CT1 1312  14.192   0.442  65.581 -0.5016 -0.0017 -0.3393
  132C2H5N  N41 1313  14.325   0.509  65.556  0.0497  0.9078  0.6113
  132C2H5N   O1 1314  14.215   0.474  65.805  0.2581  0.7568  0.0514
  132C2H5N   O2 1315  14.012   0.436  65.739  0.1517 -0.7928 -0.2123
  132C2H5N   H1 1316  14.358   0.492  65.459 -2.4915  0.0117 -0.1551
  132C2H5N   H2 1317  14.403   0.489  65.620  1.8273  1.8062 -1.2105
  132C2H5N   H3 1318  14.317   0.612  65.555 -0.6471  0.8535 -1.1454
  132C2H5N  HC1 1319  14.214   0.336  65.567  0.8853 -0.4310  4.1822
  132C2H5N  HC2 1320  14.113   0.474  65.513 -2.8416 -1.0559  1.7703
  133C2H5N   C1 1321  13.550   0.191  66.478 -0.4634 -0.2776 -0.1501
  133C2H5N  CT1 1322  13.613   0.195  66.343 -0.5030 -0.3187  0.1531
  133C2H5N  N41 1323  13.757   0.146  66.333  0.1941 -0.1184 -0.0735
  133C2H5N   O1 1324  13.623   0.148  66.571 -0.2389  0.1145 -0.4510
  133C2H5N   O2 1325  13.433   0.176  66.484 -0.2413 -0.6810 -1.0273
  133C2H5N   H1 1326  13.794   0.167  66.240  1.5721 -0.9379  0.2730
  133C2H5N   H2 1327  13.814   0.189  66.407  0.0446 -1.4450  0.8335
  133C2H5N   H3 1328  13.765   0.043  66.341  3.3998 -0.0241 -1.4423
  133C2H5N  HC1 1329  13.610   0.294  66.298 -0.5707  0.1139  1.1025
  133C2H5N  HC2 1330  13.555   0.129  66.279 -0.2482  1.0866 -1.5677
  134C2H5N   C1 1331  13.858   0.758  66.152  0.3062  0.5222 -0.1734
  134C2H5N  CT1 1332  13.808   0.777  66.297 -0.2659 -0.1191 -0.1803
  134C2H5N  N41 1333  13.678   0.701  66.316 -0.0462  0.7655  0.1562
  134C2H5N   O1 1334  13.777   0.711  66.069  0.4249 -0.0096 -0.0539
  134C2H5N   O2 1335  13.979   0.751  66.133  0.2719  0.8367  0.3749
  134C2H5N   H1 1336  13.639   0.708  66.412 -1.6953 -1.2130 -0.3362
  134C2H5N   H2 1337  13.617   0.754  66.253 -1.5814 -1.3118 -0.1630
  134C2H5N   H3 1338  13.679   0.598  66.302  0.7817  0.7511  0.3123
  134C2H5N  HC1 1339  13.782   0.881  66.316 -1.4692 -0.1869 -1.3991
  134C2H5N  HC2 1340  13.888   0.740  66.361  1.3463  1.5086 -1.2268
  135C2H5N   C1 1341  14.216   1.030  65.898 -1.0366 -0.4729 -0.2289
  135C2H5N  CT1 1342  14.163   1.029  66.040 -0.4865 -0.0522 -0.2114
  135C2H5N  N41 1343  14.024   1.080  66.063 -0.6650  0.7727 -0.3365
  135C2H5N   O1 1344  14.136   1.055  65.808 -0.0402  0.4001 -0.7120
  135C2H5N   O2 1345  14.334   1.009  65.873 -0.9799  0.1736  0.5860
  135C2H5N   H1 1346  13.996   1.075  66.162  0.2888  0.1256 -0.0973
  135C2H5N   H2 1347  13.961   1.023  66.004 -0.6009 -0.9044  1.1861
  135C2H5N   H3 1348  14.013   1.176  66.027 -1.5871  0.0278 -2.1244
  135C2H5N  HC1 1349  14.155   0.923  66.065 -0.1709 -0.6936 -2.6443
  135C2H5N  HC2 1350  14.244   1.068  66.102  1.7139 -2.5096 -1.4166
  136C2H5N   C1 1351  13.933   0.459  66.222 -0.5203 -0.1468  0.8140
  136C2H5N  CT1 1352  13.985   0.438  66.081 -0.1838 -0.6141 -0.4805
  136C2H5N  N41 1353  14.118   0.500  66.061 -0.0740 -0.3515  0.4647
  136C2H5N   O1 1354  14.011   0.503  66.309  0.4691 -0.2839  0.2014
  136C2H5N   O2 1355  13.814   0.454  66.244 -0.2672 -0.0993  0.1668
  136C2H5N   H1 1356  14.157   0.509  65.965  2.6694 -0.2710  1.5672
  136C2H5N   H2 1357  14.185   0.449  66.120 -0.7064 -1.1797  0.4683
  136C2H5N   H3 1358  14.102   0.596  66.095  0.5649  0.1760 -0.6702
  136C2H5N  HC1 1359  14.003   0.332  66.063  1.4648 -0.7944  2.0634
  136C2H5N  HC2 1360  13.912   0.480  66.011 -0.6516 -0.5539  0.0439
  137C2H5N   C1 1361  13.368   0.146  66.999 -0.0061  0.3513 -0.7987
  137C2H5N  CT1 1362  13.434   0.190  66.865  0.3194 -0.0926 -0.0901
  137C2H5N  N41 1363  13.559   0.122  66.832 -0.1859  0.3873  0.0526
  137C2H5N   O1 1364  13.440   0.118  67.094 -0.0095  0.2677  0.9993
  137C2H5N   O2 1365  13.242   0.156  67.015  0.5796  0.5341 -0.8275
  137C2H5N   H1 1366  13.605   0.142  66.741 -2.1739 -0.1699 -1.0943
  137C2H5N   H2 1367  13.621   0.139  66.913  0.4171 -0.5751 -0.1973
  137C2H5N   H3 1368  13.529   0.023  66.836 -0.8446  0.6100  0.8482
  137C2H5N  HC1 1369  13.469   0.294  66.864  0.1456 -0.0354 -2.9654
  137C2H5N  HC2 1370  13.370   0.174  66.779 -0.1416 -0.0175  0.2394
  138C2H5N   C1 1371  13.656   0.752  66.692  0.0366 -0.4438 -0.1579
  138C2H5N  CT1 1372  13.605   0.755  66.834 -0.2655  0.0266  0.0652
  138C2H5N  N41 1373  13.465   0.704  66.843  0.6083  0.4645 -0.5405
  138C2H5N   O1 1374  13.583   0.723  66.593 -0.1906 -0.5492 -0.0836
  138C2H5N   O2 1375  13.773   0.723  66.684 -1.2281  0.0084 -0.2906
  138C2H5N   H1 1376  13.426   0.718  66.937  0.9107 -1.3854 -0.1287
  138C2H5N   H2 1377  13.418   0.774  66.784  0.8547  0.5128 -0.6854
  138C2H5N   H3 1378  13.447   0.610  66.804  1.3443 -0.1391  0.5687
  138C2H5N  HC1 1379  13.621   0.853  66.878 -3.1398  0.5730 -0.0366
  138C2H5N  HC2 1380  13.676   0.696  66.892 -0.8596 -0.4093  0.3412
  139C2H5N   C1 1381  14.030   1.037  66.415  0.2412 -0.7737  0.6169
  139C2H5N  CT1 1382  13.971   1.006  66.549  0.5398  0.2060 -0.2670
  139C2H5N  N41 1383  13.870   1.113  66.580  0.7856  0.8050 -0.1746
  139C2H5N   O1 1384  13.952   1.066  66.324  0.0213  0.8114  0.4798
  139C2H5N   O2 1385  14.149   1.058  66.403  0.4414 -0.3140 -0.2234
  139C2H5N   H1 1386  13.817   1.100  66.668 -0.4672  1.3013 -0.8372
  139C2H5N   H2 1387  13.798   1.107  66.506 -0.3437 -3.2032  1.1066
  139C2H5N   H3 1388  13.913   1.205  66.567  2.3355  0.0315 -0.6091
  139C2H5N  HC1 1389  13.916   0.912  66.540  1.3356 -0.4055  1.0115
  139C2H5N  HC2 1390  14.051   1.012  66.622 -1.0813  0.7026  1.5037
  140C2H5N   C1 1391  13.719   0.457  66.726  0.8834  0.1093 -0.2340
  140C2H5N  CT1 1392  13.783   0.435  66.593  0.0635  0.1011 -0.2313
  140C2H5N  N41 1393  13.901   0.521  66.562  0.0571 -0.1338  0.3542
  140C2H5N   O1 1394  13.791   0.458  66.827  0.2563 -0.4988 -0.1379
  140C2H5N   O2 1395  13.597   0.429  66.741 -0.2041  0.1998 -0.3254
  140C2H5N   H1 1396  13.937   0.504  66.466  0.8970 -2.0595  0.9812
  140C2H5N   H2 1397  13.978   0.502  66.628  1.9538  2.9527 -0.9114
  140C2H5N   H3 1398  13.882   0.622  66.571 -1.3197 -0.2593 -0.8291
  140C2H5N  HC1 1399  13.812   0.330  66.596  1.0101  0.3039 -1.6639
  140C2H5N  HC2 1400  13.714   0.452  66.511 -0.1673 -0.0935 -0.0788
  141C2H5N   C1 1401  13.158   0.181  67.504  0.8958  0.3000  1.0535
  141C2H5N  CT1 1402  13.209   0.175  67.361 -0.7990 -0.7100 -0.0957
  141C2H5N  N41 1403  13.334   0.100  67.340 -0.0936  0.2044  0.1439
  141C2H5N   O1 1404  13.231   0.133  67.591 -0.1866  0.1379  0.2180
  141C2H5N   O2 1405  13.035   0.166  67.511  0.0558 -0.3104 -0.9274
  141C2H5N   H1 1406  13.358   0.099  67.240  1.7200  1.9368  0.5224
  141C2H5N   H2 1407  13.413   0.140  67.394  0.8727 -0.6942 -0.5692
  141C2H5N   H3 1408  13.310   0.006  67.374  2.4495 -0.4652  0.2175
  141C2H5N  HC1 1409  13.228   0.277  67.328  1.6775 -0.9301  0.5678
  141C2H5N  HC2 1410  13.134   0.150  67.286 -1.9031  1.7056  0.1512
  142C2H5N   C1 1411  13.459   0.748  67.193  0.9953 -0.5097  0.1174
  142C2H5N  CT1 1412  13.419   0.769  67.343 -0.4363  0.8871 -0.1931
  142C2H5N  N41 1413  13.309   0.681  67.386 -0.8321 -0.4123  0.1787
  142C2H5N   O1 1414  13.381   0.694  67.117 -0.1598 -0.2820 -0.1642
  142C2H5N   O2 1415  13.576   0.766  67.164  0.2225  0.8022 -0.1216
  142C2H5N   H1 1416  13.287   0.702  67.485 -0.2236  0.7734  0.0741
  142C2H5N   H2 1417  13.224   0.711  67.335 -0.8043 -0.5385  0.0675
  142C2H5N   H3 1418  13.331   0.582  67.367 -0.1577 -0.4260  1.0024
  142C2H5N  HC1 1419  13.381   0.869  67.362 -1.4488 -0.1468  3.7468
  142C2H5N  HC2 1420  13.510   0.735  67.392  0.7223  2.1495 -1.4481
  143C2H5N   C1 1421  13.815   1.041  66.902  0.2156 -0.6810  0.4875
  143C2H5N  CT1 1422  13.770   1.020  67.047  0.6935 -0.3840 -0.0427
  143C2H5N  N41 1423  13.632   1.086  67.079  0.8420  0.3541 -0.1522
  143C2H5N   O1 1424  13.729   1.084  66.825 -0.2783 -0.5986 -0.8931
  143C2H5N   O2 1425  13.935   1.065  66.882  0.1753  0.5606  0.2826
  143C2H5N   H1 1426  13.608   1.059  67.176 -0.3082 -0.4377 -0.6425
  143C2H5N   H2 1427  13.565   1.044  67.013 -1.6713  2.0847  1.2001
  143C2H5N   H3 1428  13.640   1.188  67.064  0.1430  0.2882 -1.0295
  143C2H5N  HC1 1429  13.762   0.914  67.071 -0.2649 -0.0201  1.3174
  143C2H5N  HC2 1430  13.849   1.058  67.112 -0.7222  3.2010 -0.3062
  144C2H5N   C1 1431  13.527   0.439  67.265 -0.2264 -0.3532  0.3804
  144C2H5N  CT1 1432  13.576   0.426  67.119 -0.3180  0.9253 -0.0023
  144C2H5N  N41 1433  13.698   0.509  67.086 -0.0623 -0.1617  0.1600
  144C2H5N   O1 1434  13.602   0.495  67.346  0.1229  0.4809  0.5421
  144C2H5N   O2 1435  13.406   0.428  67.274  0.1176 -0.1612  0.5807
  144C2H5N   H1 1436  13.737   0.490  66.993 -0.7088  2.1966 -0.6149
  144C2H5N   H2 1437  13.771   0.505  67.159 -0.6088  1.7245  0.8600
  144C2H5N   H3 1438  13.661   0.605  67.093 -0.0634  0.0174 -2.1642
  144C2H5N  HC1 1439  13.605   0.322  67.103 -0.1989  0.6528  1.8590
  144C2H5N  HC2 1440  13.496   0.465  67.057 -0.3186  2.6043  1.0217
  145C2H5N   C1 1441  12.977   0.152  68.013  0.5544  0.1756  0.9052
  145C2H5N  CT1 1442  13.024   0.164  67.877 -0.1143  1.2481  0.2886
  145C2H5N  N41 1443  13.156   0.096  67.850  0.8504 -0.6377 -0.6098
  145C2H5N   O1 1444  13.059   0.137  68.098 -0.1742  0.6647  0.2064
  145C2H5N   O2 1445  12.860   0.172  68.039 -0.2210 -0.2502  0.4286
  145C2H5N   H1 1446  13.176   0.097  67.749  2.3842 -0.0946 -0.3201
  145C2H5N   H2 1447  13.230   0.134  67.912  1.6388 -0.9142 -1.3849
  145C2H5N   H3 1448  13.134  20.348  67.871  1.5421 -0.3826  1.3974
  145C2H5N  HC1 1449  13.037   0.271  67.858  3.1090  0.3725 -3.0241
  145C2H5N  HC2 1450  12.947   0.113  67.819  2.2342  1.1250 -2.8565
  146C2H5N   C1 1451  13.249   0.757  67.712  0.4308  0.0151 -0.0416
  146C2H5N  CT1 1452  13.206   0.773  67.859 -0.2529  0.0371  0.4533
  146C2H5N  N41 1453  13.078   0.707  67.888  0.2923 -0.2841 -0.5247
  146C2H5N   O1 1454  13.177   0.716  67.625 -0.2560  0.3669 -0.0265
  146C2H5N   O2 1455  13.370   0.764  67.689  0.7786  0.1451  0.5456
  146C2H5N   H1 1456  13.048   0.729  67.984  2.6513  0.8190 -0.0007
  146C2H5N   H2 1457  13.004   0.737  67.822 -0.4879  3.4851  1.9210
  146C2H5N   H3 1458  13.094   0.605  67.885  3.0243  0.1234 -0.4430
  146C2H5N  HC1 1459  13.188   0.880  67.858  0.0576  0.0860 -0.1972
  146C2H5N  HC2 1460  13.284   0.742  67.929 -1.3630 -1.2483  1.1453
  147C2H5N   C1 1461  13.624   1.047  67.429  0.3545  0.3341  0.2376
  147C2H5N  CT1 1462  13.581   1.028  67.579 -0.0414  0.4825 -0.1147
  147C2H5N  N41 1463  13.451   1.102  67.619  0.0105  0.3480 -1.2086
  147C2H5N   O1 1464  13.537   1.091  67.351 -0.8692  0.1724 -0.2996
  147C2H5N   O2 1465  13.741   1.046  67.416 -0.7509  0.1610  0.8154
  147C2H5N   H1 1466  13.423   1.082  67.716 -1.6273  1.2548 -1.4669
  147C2H5N   H2 1467  13.367   1.068  67.569 -0.2070 -0.0363 -0.5812
  147C2H5N   H3 1468  13.449   1.205  67.616 -0.2443  0.4309  1.1063
  147C2H5N  HC1 1469  13.577   0.920  67.595  1.4510  0.4872  0.3276
  147C2H5N  HC2 1470  13.662   1.071  67.639 -1.3259  1.3818  1.0103
  148C2H5N   C1 1471  13.327   0.451  67.786 -0.0043  0.2266  0.7557
  148C2H5N  CT1 1472  13.397   0.432  67.648  0.5852 -0.0125  0.3955
  148C2H5N  N41 1473  13.515   0.508  67.616  0.1316 -0.3636 -0.9145
  148C2H5N   O1 1474  13.391   0.493  67.875  0.5963 -0.8669 -0.1882
  148C2H5N   O2 1475  13.206   0.452  67.792  0.5616  0.1373  0.3111
  148C2H5N   H1 1476  13.538   0.483  67.519 -0.4355 -1.1596 -0.8553
  148C2H5N   H2 1477  13.586   0.487  67.688 -2.2198  0.3677  1.6891
  148C2H5N   H3 1478  13.498   0.609  67.605  1.4180 -0.1469 -0.9989
  148C2H5N  HC1 1479  13.422   0.327  67.655  1.1238  0.1373  0.7373
  148C2H5N  HC2 1480  13.320   0.464  67.578 -0.2385  1.1045  1.7717
  149C2H5N   C1 1481  12.754  20.348  68.457 -0.5327  0.6977  0.2694
  149C2H5N  CT1 1482  12.816   0.133  68.459  0.6542  0.4335 -0.4062
  149C2H5N  N41 1483  12.916   0.138  68.357 -0.1159 -0.1946 -0.2463
  149C2H5N   O1 1484  12.814  20.263  68.384  0.5720  0.4585  0.3057
  149C2H5N   O2 1485  12.633  20.338  68.458 -0.0534  0.1957  0.4269
  149C2H5N   H1 1486  12.964   0.230  68.359 -2.3648  1.0370 -1.1589
  149C2H5N   H2 1487  12.994   0.072  68.372  0.1142  0.9060  3.8979
  149C2H5N   H3 1488  12.880   0.126  68.261 -0.7525  0.8032 -0.1437
  149C2H5N  HC1 1489  12.851   0.152  68.560  0.3161 -2.1569  0.2185
  149C2H5N  HC2 1490  12.735   0.204  68.443  0.5550  0.0995 -1.4335
  150C2H5N   C1 1491  13.092   0.734  68.260 -0.7015  0.1528  0.1501
  150C2H5N  CT1 1492  13.021   0.748  68.386 -0.0400 -0.7196 -0.3923
  150C2H5N  N41 1493  12.901   0.660  68.408 -0.5954 -0.1301 -0.0686
  150C2H5N   O1 1494  13.030   0.684  68.166 -0.0421 -0.5913  0.8639
  150C2H5N   O2 1495  13.215   0.752  68.256 -0.5420 -0.0725  0.0882
  150C2H5N   H1 1496  12.849   0.672  68.496 -2.0844 -2.1774 -0.6161
  150C2H5N   H2 1497  12.830   0.663  68.332  0.2928  1.3796 -0.8724
  150C2H5N   H3 1498  12.938   0.564  68.394 -3.1634 -1.1751 -0.0722
  150C2H5N  HC1 1499  12.981   0.850  68.389 -2.0673 -1.4988 -0.4616
  150C2H5N  HC2 1500  13.086   0.731  68.472 -1.1468 -0.9310  0.4093
  151C2H5N   C1 1501  13.406   1.031  67.988  0.1669 -0.1386 -0.6767
  151C2H5N  CT1 1502  13.353   1.023  68.125 -0.2889 -0.1558 -0.1332
  151C2H5N  N41 1503  13.215   1.074  68.124 -0.3754  0.8012  0.6390
  151C2H5N   O1 1504  13.333   1.066  67.896  0.1100  0.6377 -0.5959
  151C2H5N   O2 1505  13.525   1.014  67.974 -0.1211 -0.5014  0.4291
  151C2H5N   H1 1506  13.177   1.081  68.219  1.7336  3.5791  1.3287
  151C2H5N   H2 1507  13.149   1.011  68.075 -1.4126  2.3852 -0.0844
  151C2H5N   H3 1508  13.218   1.172  68.091  1.3735  0.1141 -1.3381
  151C2H5N  HC1 1509  13.370   0.923  68.165  0.9907  0.5345  1.0879
  151C2H5N  HC2 1510  13.408   1.094  68.187 -1.7398  2.4160 -1.6881
  152C2H5N   C1 1511  13.128   0.428  68.315 -0.0375 -1.0538 -0.5672
  152C2H5N  CT1 1512  13.192   0.399  68.182  0.5704  0.2371  1.5013
  152C2H5N  N41 1513  13.299   0.500  68.148 -0.3735 -0.1157 -0.0375
  152C2H5N   O1 1514  13.188   0.479  68.411 -0.1927  0.2060  0.0665
  152C2H5N   O2 1515  13.005   0.407  68.326 -0.1571  0.6437 -0.4177
  152C2H5N   H1 1516  13.333   0.487  68.051  0.5450 -1.7251  0.4989
  152C2H5N   H2 1517  13.380   0.502  68.211  0.3618 -0.1703 -0.9732
  152C2H5N   H3 1518  13.265   0.596  68.131 -2.4190 -0.9382 -0.8230
  152C2H5N  HC1 1519  13.240   0.302  68.196 -2.0791 -1.6242 -1.6379
  152C2H5N  HC2 1520  13.113   0.402  68.107  1.0269  0.7241  1.0266
  153C2H5N   C1 1521  20.243   1.325  49.721 -0.0300  0.2622  0.0272
  153C2H5N  CT1 1522  20.301   1.330  49.579 -0.0119 -0.9038 -0.1988
  153C2H5N  N41 1523   0.033   1.273  49.559  0.1732 -0.1276  0.0732
  153C2H5N   O1 1524  20.316   1.275  49.807  0.2555  0.2169 -1.1886
  153C2H5N   O2 1525  20.117   1.332  49.735  0.0923  0.0421  0.4925
  153C2H5N   H1 1526   0.074   1.276  49.465  0.9481 -1.4221  0.3535
  153C2H5N   H2 1527   0.104   1.302  49.628  0.4699  0.3885 -0.4557
  153C2H5N   H3 1528   0.021   1.173  49.585 -0.4579  0.5036  2.4075
  153C2H5N  HC1 1529  20.315   1.435  49.552  1.0021 -0.8723  0.4038
  153C2H5N  HC2 1530  20.231   1.282  49.512 -0.4269 -1.8385  0.8929
  154C2H5N   C1 1531   0.150   1.939  49.405  0.5274 -0.0771 -0.1256
  154C2H5N  CT1 1532   0.081   1.965  49.539  1.0631 -0.2563 -0.6680
  154C2H5N  N41 1533  20.360   1.883  49.560  0.3117  0.0147  0.4169
  154C2H5N   O1 1534   0.075   1.878  49.325 -0.0857  0.7185  0.3198
  154C2H5N   O2 1535   0.272   1.950  49.399 -0.2504 -0.2652 -0.0307
  154C2H5N   H1 1536  20.322   1.899  49.655 -0.2589 -0.3896  0.2561
  154C2H5N   H2 1537  20.298   1.897  49.478  0.0581 -0.9607  0.4409
  154C2H5N   H3 1538  20.385   1.783  49.555  1.2294  0.3208 -1.3131
  154C2H5N  HC1 1539   0.045   2.067  49.544  3.2903  0.5574 -0.9690
  154C2H5N  HC2 1540   0.142   1.950  49.629 -2.8208 -0.1706  2.1207
  155C2H5N   C1 1541   0.518   2.334  49.201  0.3141 -0.1404 -0.5402
  155C2H5N  CT1 1542   0.427   2.216  49.213  0.1261 -0.2130  0.5333
  155C2H5N  N41 1543   0.340   2.225  49.326 -0.8411 -0.2021  0.2539
  155C2H5N   O1 1544   0.523   2.415  49.295 -0.0910  0.2999 -0.1526
  155C2H5N   O2 1545   0.620   2.316  49.137 -0.2340 -0.3850  0.0274
  155C2H5N   H1 1546   0.291   2.135  49.344 -0.8256 -0.0752  0.9842
  155C2H5N   H2 1547   0.267   2.297  49.311 -0.4195  0.2424  0.3505
  155C2H5N   H3 1548   0.396   2.243  49.411  0.1419  2.5933 -0.9704
  155C2H5N  HC1 1549   0.365   2.201  49.125  0.9512  0.5582 -0.1914
  155C2H5N  HC2 1550   0.493   2.130  49.226  0.7854  0.2526  0.3368
  156C2H5N   C1 1551   0.202   1.603  49.488  0.3947 -0.1610 -0.8739
  156C2H5N  CT1 1552   0.249   1.573  49.348 -0.1393 -0.1726 -0.1789
  156C2H5N  N41 1553   0.356   1.675  49.312 -0.4366 -0.9569 -0.4246
  156C2H5N   O1 1554   0.278   1.658  49.568 -0.2490 -0.4408 -0.0121
  156C2H5N   O2 1555   0.083   1.622  49.498 -0.2940 -0.7018  0.0042
  156C2H5N   H1 1556   0.401   1.651  49.223  1.5361 -1.1911  0.6171
  156C2H5N   H2 1557   0.433   1.683  49.381 -1.5155 -1.6541  0.9019
  156C2H5N   H3 1558   0.328   1.774  49.302 -0.5314 -0.9325  0.0389
  156C2H5N  HC1 1559   0.304   1.479  49.346 -1.3940 -0.9841  1.9294
  156C2H5N  HC2 1560   0.174   1.571  49.269 -1.4818 -0.5086  1.0768
  157C2H5N   C1 1561  20.046   1.342  50.229 -0.2774  0.4269 -0.2148
  157C2H5N  CT1 1562  20.096   1.359  50.094  0.2443  0.0929  0.1493
  157C2H5N  N41 1563  20.221   1.285  50.064 -0.2310 -0.0588 -0.2704
  157C2H5N   O1 1564  20.117   1.319  50.326 -0.4182  0.1219  0.3651
  157C2H5N   O2 1565  19.926   1.360  50.239  0.0212  0.2740  0.3281
  157C2H5N   H1 1566  20.255   1.288  49.967 -1.5311 -2.5950 -0.8430
  157C2H5N   H2 1567  20.300   1.307  50.126 -0.8873 -1.2793  1.0508
  157C2H5N   H3 1568  20.203   1.184  50.077 -0.4570  0.0362  0.1762
  157C2H5N  HC1 1569  20.117   1.463  50.068  0.4894  0.2333  0.8980
  157C2H5N  HC2 1570  20.018   1.323  50.026 -0.2297 -0.0455  0.7671
  158C2H5N   C1 1571  20.334   1.950  49.903  0.7606  0.8526 -0.1480
  158C2H5N  CT1 1572  20.276   1.960  50.039  0.0846  0.1766  0.4059
  158C2H5N  N41 1573  20.151   1.883  50.073  0.4890  0.0294  0.3154
  158C2H5N   O1 1574  20.260   1.914  49.813  0.0389 -0.2710 -0.3242
  158C2H5N   O2 1575   0.049   1.953  49.893 -0.1660  0.2311  0.2381
  158C2H5N   H1 1576  20.124   1.902  50.171 -1.1736  0.8053 -0.2768
  158C2H5N   H2 1577  20.073   1.919  50.015  2.2792  0.7848 -1.6607
  158C2H5N   H3 1578  20.177   1.783  50.064 -0.6700 -0.1946 -0.6605
  158C2H5N  HC1 1579  20.246   2.064  50.053 -0.1913  0.1387  0.0828
  158C2H5N  HC2 1580  20.350   1.932  50.114  0.7440  0.4387 -0.1489
  159C2H5N   C1 1581   0.286   2.240  49.651 -0.8264 -0.2841  0.6219
  159C2H5N  CT1 1582   0.226   2.216  49.789 -0.4994 -0.0844  0.2053
  159C2H5N  N41 1583   0.095   2.292  49.808 -0.0187  0.7814  0.3309
  159C2H5N   O1 1584   0.208   2.264  49.563 -0.1245  0.0601  0.2937
  159C2H5N   O2 1585   0.407   2.248  49.630 -0.4247  0.0800 -0.1337
  159C2H5N   H1 1586   0.053   2.275  49.901 -2.3073  1.0995 -0.6046
  159C2H5N   H2 1587   0.023   2.260  49.742 -0.7004 -0.6776  1.7424
  159C2H5N   H3 1588   0.107   2.394  49.800 -0.0990  0.6348 -1.7981
  159C2H5N  HC1 1589   0.214   2.109  49.801 -1.5566 -0.2182 -1.9157
  159C2H5N  HC2 1590   0.294   2.250  49.867 -1.1329 -1.9864  1.6213
  160C2H5N   C1 1591  20.388   1.639  49.989  0.2103 -0.8231 -0.2597
  160C2H5N  CT1 1592   0.031   1.632  49.847  0.4619  1.1727 -0.0522
  160C2H5N  N41 1593   0.155   1.708  49.814  0.6281 -1.0288 -0.2898
  160C2H5N   O1 1594   0.059   1.668  50.074 -0.0321  0.0662  0.1714
  160C2H5N   O2 1595  20.266   1.653  50.010  0.3609 -0.6154  0.7416
  160C2H5N   H1 1596   0.181   1.686  49.716  3.3983 -0.3553  0.2368
  160C2H5N   H2 1597   0.240   1.683  49.868  0.8471 -0.1270 -0.2183
  160C2H5N   H3 1598   0.147   1.810  49.820 -3.5235 -1.2455 -0.9075
  160C2H5N  HC1 1599   0.052   1.527  49.824 -1.2881  0.3578  1.8959
  160C2H5N  HC2 1600  20.359   1.667  49.782 -0.8989  0.4787  1.2022
  161C2H5N   C1 1601  19.839   1.368  50.757 -0.2345 -0.2696  0.3683
  161C2H5N  CT1 1602  19.880   1.375  50.614 -0.1087 -0.4099 -0.1243
  161C2H5N  N41 1603  20.005   1.298  50.583 -0.1654 -0.3060  0.0576
  161C2H5N   O1 1604  19.912   1.326  50.845 -0.3644 -0.6791  0.2318
  161C2H5N   O2 1605  19.718   1.361  50.774  0.0091  0.3774 -0.0157
  161C2H5N   H1 1606  20.020   1.302  50.481 -1.9949  1.2657 -0.1852
  161C2H5N   H2 1607  20.083   1.344  50.634 -0.2480 -0.3828  0.2506
  161C2H5N   H3 1608  19.992   1.206  50.627  1.3398  0.7819  2.9534
  161C2H5N  HC1 1609  19.905   1.477  50.584 -0.0954 -0.0637  1.0538
  161C2H5N  HC2 1610  19.807   1.336  50.544  0.3474 -0.2028 -0.7202
  162C2H5N   C1 1611  20.134   1.979  50.419  0.5273  0.0707 -0.3120
  162C2H5N  CT1 1612  20.079   1.997  50.561 -0.3397 -0.4805 -0.4566
  162C2H5N  N41 1613  19.960   1.905  50.584 -0.1127 -0.0602  0.6805
  162C2H5N   O1 1614  20.062   1.921  50.335  0.0663  0.3264 -0.1798
  162C2H5N   O2 1615  20.257   1.957  50.413  0.2308 -0.2796  0.3554
  162C2H5N   H1 1616  19.924   1.928  50.678  0.3311 -2.1043  1.3976
  162C2H5N   H2 1617  19.887   1.918  50.512  0.1479 -0.3184  0.3649
  162C2H5N   H3 1618  19.986   1.805  50.577 -1.6406 -0.5983  2.2533
  162C2H5N  HC1 1619  20.049   2.102  50.566  1.5074  0.1179 -1.4441
  162C2H5N  HC2 1620  20.156   1.978  50.636  1.5353 -0.7652 -2.3971
  163C2H5N   C1 1621   0.071   2.231  50.161 -0.3219  0.2498  0.0960
  163C2H5N  CT1 1622   0.025   2.214  50.301  0.8124  0.5115  0.1016
  163C2H5N  N41 1623  20.314   2.297  50.347  0.0688  0.2758 -0.6510
  163C2H5N   O1 1624  20.400   2.255  50.071 -0.1403  0.6419  0.3050
  163C2H5N   O2 1625   0.192   2.232  50.145 -0.5537 -0.1937  0.0238
  163C2H5N   H1 1626  20.288   2.277  50.445  0.7814 -0.1038 -0.5348
  163C2H5N   H2 1627  20.230   2.271  50.293  0.6242 -1.2892 -0.8075
  163C2H5N   H3 1628  20.341   2.396  50.340  1.3610 -0.0562 -0.5043
  163C2H5N  HC1 1629  20.401   2.112  50.324 -0.4871  0.9895  0.4854
  163C2H5N  HC2 1630   0.104   2.239  50.371  0.3008  1.1909  0.4505
  164C2H5N   C1 1631  20.185   1.644  50.509  0.1784 -0.0647 -0.9319
  164C2H5N  CT1 1632  20.233   1.619  50.369 -0.5652 -0.1252  0.3199
  164C2H5N  N41 1633  20.362   1.701  50.333 -0.2280  0.2082  0.2365
  164C2H5N   O1 1634  20.262   1.684  50.596 -0.6150 -0.3825 -0.2446
  164C2H5N   O2 1635  20.059   1.651  50.528 -0.6066 -0.0826  0.3212
  164C2H5N   H1 1636  20.395   1.683  50.237 -1.4851 -1.3204  0.0686
  164C2H5N   H2 1637   0.035   1.669  50.388  0.6848 -0.8213 -1.6483
  164C2H5N   H3 1638  20.353   1.803  50.351  0.9784  0.3631  0.0369
  164C2H5N  HC1 1639  20.254   1.512  50.363 -0.9552 -0.2466  1.0457
  164C2H5N  HC2 1640  20.154   1.652  50.302 -2.2027 -0.2425  2.1483
  165C2H5N   C1 1641  19.620   1.362  51.252  0.1023 -0.1720 -0.5553
  165C2H5N  CT1 1642  19.679   1.369  51.119  0.1737  0.3847 -0.0645
  165C2H5N  N41 1643  19.813   1.310  51.090  0.2824 -0.0276 -0.4704
  165C2H5N   O1 1644  19.688   1.327  51.345  0.1492  0.2388  0.0065
  165C2H5N   O2 1645  19.504   1.391  51.264  0.1816 -0.1800 -0.3671
  165C2H5N   H1 1646  19.829   1.331  50.991  0.0373 -0.7245 -0.6669
  165C2H5N   H2 1647  19.884   1.361  51.145 -1.3014  2.6923 -0.8484
  165C2H5N   H3 1648  19.825   1.209  51.107 -1.1072  0.2915  2.7479
  165C2H5N  HC1 1649  19.698   1.473  51.092  0.5958  0.2852 -0.1552
  165C2H5N  HC2 1650  19.612   1.323  51.046 -1.1270  1.4450  0.4494
  166C2H5N   C1 1651  19.926   1.960  50.920  0.8970  0.3148  0.3877
  166C2H5N  CT1 1652  19.866   1.983  51.053 -0.2614 -0.5489 -0.1415
  166C2H5N  N41 1653  19.748   1.896  51.095  0.3912  0.6443 -0.1981
  166C2H5N   O1 1654  19.857   1.908  50.834 -0.0122 -0.1815 -0.1936
  166C2H5N   O2 1655  20.051   1.967  50.906  0.5178  0.1166  0.2520
  166C2H5N   H1 1656  19.736   1.906  51.197  1.4058 -1.5879  0.1786
  166C2H5N   H2 1657  19.660   1.907  51.041  0.4203 -0.0962 -0.3959
  166C2H5N   H3 1658  19.774   1.796  51.082  2.3257  0.9274  1.3708
  166C2H5N  HC1 1659  19.834   2.087  51.062 -1.3868 -1.0285  1.5942
  166C2H5N  HC2 1660  19.941   1.955  51.126 -0.4306  1.0974  0.6933
  167C2H5N   C1 1661  20.291   2.240  50.684 -0.4212 -0.2290 -1.1162
  167C2H5N  CT1 1662  20.236   2.221  50.825  0.5618  0.2979  0.9934
  167C2H5N  N41 1663  20.103   2.285  50.835  0.5683  0.4242 -0.1071
  167C2H5N   O1 1664  20.215   2.273  50.592  0.2900 -0.2188 -0.1762
  167C2H5N   O2 1665   0.010   2.254  50.674  0.0427  0.4711 -0.3464
  167C2H5N   H1 1666  20.056   2.260  50.924 -1.2407 -0.1555 -1.2004
  167C2H5N   H2 1667  20.038   2.261  50.758 -1.3182  0.4494  1.4240
  167C2H5N   H3 1668  20.118   2.388  50.836  0.0574  0.5112  1.6714
  167C2H5N  HC1 1669  20.214   2.115  50.831 -1.0502  0.5993  0.5762
  167C2H5N  HC2 1670  20.308   2.257  50.898  0.4759  0.8761  0.8043
  168C2H5N   C1 1671  19.997   1.636  51.018  0.2550 -0.0855 -0.6879
  168C2H5N  CT1 1672  20.044   1.614  50.880  0.8990  0.4429 -0.1014
  168C2H5N  N41 1673  20.148   1.713  50.843  0.5630 -1.1085  0.0298
  168C2H5N   O1 1674  20.076   1.690  51.095  0.2601  0.2120  0.1146
  168C2H5N   O2 1675  19.877   1.644  51.044  0.2249 -0.0253  0.0029
  168C2H5N   H1 1676  20.181   1.696  50.747  0.0099 -0.9640 -0.1904
  168C2H5N   H2 1677  20.235   1.707  50.899  1.6713  1.0754 -1.4229
  168C2H5N   H3 1678  20.106   1.807  50.840  1.0050 -0.8632  1.0725
  168C2H5N  HC1 1679  20.087   1.516  50.860 -0.1830  0.3576 -2.1323
  168C2H5N  HC2 1680  19.960   1.624  50.812 -0.1899 -1.7762  0.8749
  169C2H5N   C1 1681  19.431   1.357  51.773  0.4966 -0.2328  0.1472
  169C2H5N  CT1 1682  19.486   1.359  51.634 -0.1292 -0.4902 -0.5394
  169C2H5N  N41 1683  19.610   1.284  51.608 -0.9527 -0.3826 -0.0070
  169C2H5N   O1 1684  19.508   1.317  51.858 -0.5502 -0.1850 -0.0324
  169C2H5N   O2 1685  19.311   1.338  51.787  0.0562  0.0992 -0.0918
  169C2H5N   H1 1686  19.654   1.303  51.516  0.5112  0.4150  0.8460
  169C2H5N   H2 1687  19.677   1.311  51.681 -1.0120 -2.1756  0.7539
  169C2H5N   H3 1688  19.583   1.185  51.623 -0.0782 -0.5106  0.7605
  169C2H5N  HC1 1689  19.508   1.465  51.615 -2.3904  0.2961  1.0338
  169C2H5N  HC2 1690  19.408   1.330  51.563 -2.6565  4.0631  0.1718
  170C2H5N   C1 1691  19.721   1.958  51.425 -0.6416  0.0823 -0.4341
  170C2H5N  CT1 1692  19.686   1.976  51.571 -0.2624 -0.2082  0.0723
  170C2H5N  N41 1693  19.561   1.909  51.610  0.3310 -0.6243 -0.4201
  170C2H5N   O1 1694  19.641   1.904  51.349 -0.4332  0.1942  0.2895
  170C2H5N   O2 1695  19.834   1.964  51.396 -0.0527  0.3382  0.5387
  170C2H5N   H1 1696  19.522   1.926  51.704  0.8543 -1.9895  0.0626
  170C2H5N   H2 1697  19.493   1.941  51.539  1.2146 -0.1600 -1.0609
  170C2H5N   H3 1698  19.573   1.806  51.601 -0.1308 -0.7343  0.2465
  170C2H5N  HC1 1699  19.683   2.085  51.579  1.1244 -0.1413 -0.1719
  170C2H5N  HC2 1700  19.771   1.946  51.632 -0.1506 -0.5848 -0.2702
  171C2H5N   C1 1701  20.082   2.231  51.196 -0.5267 -0.7023 -0.6639
  171C2H5N  CT1 1702  20.027   2.232  51.335 -0.0317  0.1068  0.1264
  171C2H5N  N41 1703  19.900   2.304  51.355 -0.6066  0.4925 -0.1421
  171C2H5N   O1 1704  20.010   2.253  51.099  0.2008  0.0882 -0.5992
  171C2H5N   O2 1705  20.201   2.234  51.178  0.0549  0.5103  0.2386
  171C2H5N   H1 1706  19.868   2.279  51.450  0.1243  0.0536 -0.0130
  171C2H5N   H2 1707  19.827   2.267  51.292 -0.4464 -0.1769  0.0600
  171C2H5N   H3 1708  19.899   2.407  51.350 -0.2808  0.4541 -1.0088
  171C2H5N  HC1 1709  20.016   2.128  51.365  0.1521  0.0697  0.0650
  171C2H5N  HC2 1710  20.102   2.274  51.402  0.1623 -0.0144 -0.0143
  172C2H5N   C1 1711  19.806   1.644  51.513 -0.2346 -0.2445  0.2161
  172C2H5N  CT1 1712  19.855   1.618  51.376  0.1004  0.1379 -0.7344
  172C2H5N  N41 1713  19.958   1.720  51.344  0.4474 -0.1926  0.0876
  172C2H5N   O1 1714  19.889   1.671  51.601  0.0287 -0.5906 -0.6638
  172C2H5N   O2 1715  19.687   1.655  51.537  0.0277 -0.0816  0.2136
  172C2H5N   H1 1716  19.995   1.703  51.249  0.2667  0.1103 -0.0388
  172C2H5N   H2 1717  20.037   1.716  51.410  1.7797 -0.0598 -1.4695
  172C2H5N   H3 1718  19.923   1.817  51.350 -0.2129 -0.4467  0.5167
  172C2H5N  HC1 1719  19.904   1.521  51.380  1.3216  0.7111 -1.4936
  172C2H5N  HC2 1720  19.776   1.624  51.302  1.6091  1.6494 -2.2776
  173C2H5N   C1 1721  19.238   1.362  52.270 -0.2661 -0.1688 -0.3245
  173C2H5N  CT1 1722  19.295   1.377  52.126  0.1834  0.5544 -0.4497
  173C2H5N  N41 1723  19.423   1.293  52.110 -0.4572 -0.5364  0.5096
  173C2H5N   O1 1724  19.311   1.322  52.355  0.3960 -0.1407 -0.1121
  173C2H5N   O2 1725  19.120   1.336  52.279  0.1970  0.2684 -0.0855
  173C2H5N   H1 1726  19.471   1.304  52.020  0.5580 -0.8975  1.0014
  173C2H5N   H2 1727  19.490   1.314  52.186 -0.6667  0.3944  0.4410
  173C2H5N   H3 1728  19.401   1.192  52.120  3.1816 -1.7511 -2.8214
  173C2H5N  HC1 1729  19.313   1.482  52.105  2.2337  0.0253 -1.5583
  173C2H5N  HC2 1730  19.221   1.344  52.053 -0.5163 -1.2670  1.0424
  174C2H5N   C1 1731  19.528   1.956  51.946  0.7454 -0.6333  0.5573
  174C2H5N  CT1 1732  19.480   1.969  52.092 -0.2216 -0.2076 -0.1613
  174C2H5N  N41 1733  19.356   1.888  52.120 -0.0320  0.3574 -0.7089
  174C2H5N   O1 1734  19.446   1.926  51.859 -0.4020 -0.2580 -0.2475
  174C2H5N   O2 1735  19.644   1.932  51.928 -0.2820 -0.2309  0.1345
  174C2H5N   H1 1736  19.316   1.922  52.209 -0.1628 -0.7472 -0.3281
  174C2H5N   H2 1737  19.292   1.907  52.042 -0.2905  2.0977 -0.0827
  174C2H5N   H3 1738  19.379   1.787  52.122  0.4435  0.4683  2.0624
  174C2H5N  HC1 1739  19.446   2.073  52.100 -0.9162 -0.3803 -0.7809
  174C2H5N  HC2 1740  19.551   1.946  52.171 -3.9692 -0.7387  3.2367
  175C2H5N   C1 1741  19.870   2.243  51.709  0.3372  1.1768 -0.5206
  175C2H5N  CT1 1742  19.822   2.220  51.850  0.2829  0.1351 -0.0718
  175C2H5N  N41 1743  19.698   2.306  51.878  0.1131  0.0291  0.2999
  175C2H5N   O1 1744  19.802   2.298  51.620 -0.0178 -0.4079 -0.0967
  175C2H5N   O2 1745  19.989   2.233  51.696  0.0532  0.1617 -0.0474
  175C2H5N   H1 1746  19.667   2.282  51.974  1.1694  0.9779  0.8932
  175C2H5N   H2 1747  19.630   2.279  51.806  0.1881  0.0668  0.2119
  175C2H5N   H3 1748  19.722   2.407  51.878 -1.7534  0.4962  0.4349
  175C2H5N  HC1 1749  19.793   2.116  51.863  0.8567  0.1890  1.7755
  175C2H5N  HC2 1750  19.896   2.245  51.926  1.5557  0.9193 -1.5253
  176C2H5N   C1 1751  19.593   1.636  52.025 -0.2948 -0.3850 -0.1571
  176C2H5N  CT1 1752  19.649   1.626  51.883 -0.0626  0.7264 -0.1481
  176C2H5N  N41 1753  19.775   1.696  51.853  0.5149 -0.4973 -0.2972
  176C2H5N   O1 1754  19.671   1.684  52.110  0.0006 -0.0662  0.0350
  176C2H5N   O2 1755  19.471   1.650  52.030 -0.1662 -0.8125 -0.3125
  176C2H5N   H1 1756  19.806   1.672  51.757  0.6275  0.5780 -0.5452
  176C2H5N   H2 1757  19.850   1.670  51.920 -1.0494  0.6782  1.9380
  176C2H5N   H3 1758  19.761   1.797  51.866 -0.3243 -0.6102 -0.3237
  176C2H5N  HC1 1759  19.661   1.519  51.867  1.8633  1.1475 -1.6051
  176C2H5N  HC2 1760  19.573   1.662  51.814  0.2849 -0.7963 -1.3540
  177C2H5N   C1 1761  19.025   1.370  52.780  0.3449  0.7280  0.1975
  177C2H5N  CT1 1762  19.065   1.352  52.633 -0.3592 -0.7485 -0.0717
  177C2H5N  N41 1763  19.194   1.267  52.607  0.1241  0.0134 -0.0905
  177C2H5N   O1 1764  19.099   1.313  52.865  0.1674 -0.8116 -0.1138
  177C2H5N   O2 1765  18.904   1.383  52.799  0.4856 -0.8536  0.3216
  177C2H5N   H1 1766  19.232   1.267  52.511 -0.6991  2.8993 -0.4683
  177C2H5N   H2 1767  19.264   1.304  52.673 -0.9363  2.1725 -0.1603
  177C2H5N   H3 1768  19.181   1.168  52.634  1.4521 -0.4352 -1.0238
  177C2H5N  HC1 1769  19.084   1.453  52.596 -0.7469  0.5665  3.1382
  177C2H5N  HC2 1770  18.981   1.317  52.573 -1.6120 -0.7368  1.6499
  178C2H5N   C1 1771  19.336   1.960  52.466 -0.0937 -0.0997 -0.4804
  178C2H5N  CT1 1772  19.282   1.957  52.604 -0.3769  0.0698 -0.0001
  178C2H5N  N41 1773  19.154   1.896  52.621  0.6792  0.7739 -0.2834
  178C2H5N   O1 1774  19.265   1.928  52.371  0.5695 -0.0709  0.3177
  178C2H5N   O2 1775  19.454   1.961  52.450  0.1041  0.1630 -0.0623
  178C2H5N   H1 1776  19.124   1.899  52.720  0.4742 -0.3932 -0.2964
  178C2H5N   H2 1777  19.083   1.936  52.557  0.1891  1.1848  0.5041
  178C2H5N   H3 1778  19.160   1.796  52.595 -1.1663  0.3662  0.7299
  178C2H5N  HC1 1779  19.270   2.060  52.636  0.1956  0.0329  0.3485
  178C2H5N  HC2 1780  19.359   1.903  52.660  0.3492 -0.7214 -1.7075
  179C2H5N   C1 1781  19.688   2.254  52.230  0.9370 -0.7673  0.7658
  179C2H5N  CT1 1782  19.628   2.241  52.364 -0.0287 -0.5665 -0.3297
  179C2H5N  N41 1783  19.498   2.300  52.377  0.0100  0.6346 -0.0706
  179C2H5N   O1 1784  19.615   2.288  52.138 -0.0541 -0.4474  0.0464
  179C2H5N   O2 1785  19.804   2.241  52.217 -0.2731 -0.1648 -0.2546
  179C2H5N   H1 1786  19.457   2.281  52.469  2.6794 -1.3013  0.7983
  179C2H5N   H2 1787  19.439   2.260  52.302 -2.1024  0.4159  1.6660
  179C2H5N   H3 1788  19.503   2.403  52.368  0.4425  0.6708  0.5711
  179C2H5N  HC1 1789  19.621   2.135  52.389 -0.5016 -0.7579 -1.2634
  179C2H5N  HC2 1790  19.694   2.294  52.433 -0.9277 -0.9903  0.8566
  180C2H5N   C1 1791  19.397   1.654  52.520  0.6093 -0.3584  0.0919
  180C2H5N  CT1 1792  19.460   1.638  52.385 -0.1261 -0.4583  0.7120
  180C2H5N  N41 1793  19.592   1.713  52.373 -0.1832 -0.2824 -0.7164
  180C2H5N   O1 1794  19.468   1.689  52.611  0.4901 -0.5318  0.7992
  180C2H5N   O2 1795  19.275   1.646  52.523  0.1701 -0.0247 -0.1523
  180C2H5N   H1 1796  19.637   1.710  52.280 -0.5552 -0.2555 -0.8979
  180C2H5N   H2 1797  19.670   1.678  52.431 -0.0907 -0.4648 -0.9492
  180C2H5N   H3 1798  19.575   1.815  52.380  2.7135  0.2337 -0.6982
  180C2H5N  HC1 1799  19.476   1.532  52.366 -1.0318 -0.4836  0.0453
  180C2H5N  HC2 1800  19.389   1.666  52.307  1.2127 -0.4299 -0.5131
  181C2H5N   C1 1801  18.816   1.361  53.272 -0.1604  0.0107  0.2732
  181C2H5N  CT1 1802  18.883   1.376  53.136 -0.3363  0.3528  0.0789
  181C2H5N  N41 1803  19.008   1.296  53.118  0.2336 -0.0531 -0.7206
  181C2H5N   O1 1804  18.886   1.309  53.356  0.3374  0.2493 -0.0671
  181C2H5N   O2 1805  18.696   1.362  53.281  0.0215  0.3414  0.5504
  181C2H5N   H1 1806  19.057   1.314  53.029  0.6226 -0.0835 -0.5123
  181C2H5N   H2 1807  19.080   1.320  53.189 -0.4849 -0.5764  0.1883
  181C2H5N   H3 1808  18.993   1.194  53.123  0.3794 -0.1091 -1.3817
  181C2H5N  HC1 1809  18.903   1.483  53.135 -0.5030  0.4399  2.3867
  181C2H5N  HC2 1810  18.811   1.363  53.055 -1.5661  0.0044  1.1877
  182C2H5N   C1 1811  19.136   1.945  52.955  0.3303  0.4036  0.4594
  182C2H5N  CT1 1812  19.083   1.962  53.097  0.0504  0.8372  0.0743
  182C2H5N  N41 1813  18.949   1.900  53.118 -0.2139  0.4993  0.2807
  182C2H5N   O1 1814  19.052   1.893  52.879  0.0595  0.0820 -0.1489
  182C2H5N   O2 1815  19.259   1.947  52.940 -0.4114  0.0161 -0.0608
  182C2H5N   H1 1816  18.922   1.919  53.216 -2.1141  2.0043 -0.5070
  182C2H5N   H2 1817  18.880   1.941  53.052 -0.4446 -3.8038 -2.4174
  182C2H5N   H3 1818  18.942   1.797  53.110 -1.3704  0.6400 -0.6904
  182C2H5N  HC1 1819  19.066   2.068  53.116 -0.5521  0.8642 -0.6042
  182C2H5N  HC2 1820  19.148   1.916  53.172  0.3931 -0.0297 -0.7488
  183C2H5N   C1 1821  19.479   2.237  52.714 -0.5054 -0.0879 -0.4984
  183C2H5N  CT1 1822  19.432   2.216  52.859  0.4830  0.0867  0.1263
  183C2H5N  N41 1823  19.299   2.288  52.883 -0.6247 -0.4066 -0.3772
  183C2H5N   O1 1824  19.404   2.297  52.642 -0.2327  0.0363 -0.1369
  183C2H5N   O2 1825  19.603   2.253  52.705 -0.4751  0.1913  0.5416
  183C2H5N   H1 1826  19.270   2.272  52.981  0.2477 -0.8300 -0.1804
  183C2H5N   H2 1827  19.232   2.254  52.813  1.2430 -0.8135 -2.0376
  183C2H5N   H3 1828  19.299   2.389  52.864  0.2694 -0.7066 -2.0893
  183C2H5N  HC1 1829  19.424   2.108  52.875 -0.1946 -0.0221 -0.9275
  183C2H5N  HC2 1830  19.508   2.261  52.923  0.4745  0.7510 -0.3291
  184C2H5N   C1 1831  19.189   1.622  53.038  0.5150  0.0578  0.2541
  184C2H5N  CT1 1832  19.237   1.605  52.898 -0.1514 -0.5349 -1.0031
  184C2H5N  N41 1833  19.364   1.668  52.867 -0.3870 -0.1437 -0.0578
  184C2H5N   O1 1834  19.272   1.659  53.121  0.0806  0.2806  0.3002
  184C2H5N   O2 1835  19.066   1.631  53.056  0.5888  0.2912 -0.2543
  184C2H5N   H1 1836  19.391   1.644  52.770  0.7072 -1.7831  0.6229
  184C2H5N   H2 1837  19.439   1.632  52.929  0.0229  0.3244 -0.2754
  184C2H5N   H3 1838  19.365   1.770  52.881 -0.2355 -0.0325 -0.8395
  184C2H5N  HC1 1839  19.263   1.500  52.887 -0.7053 -1.1080  2.5364
  184C2H5N  HC2 1840  19.158   1.639  52.830 -0.4045 -0.0389 -0.4634
  185C2H5N   C1 1841  18.623   1.365  53.782  0.0553 -0.5077  0.7290
  185C2H5N  CT1 1842  18.681   1.395  53.645  0.1873  0.2135 -0.1176
  185C2H5N  N41 1843  18.802   1.308  53.625  0.4788 -0.0975  0.0343
  185C2H5N   O1 1844  18.695   1.312  53.870  0.2033 -0.3682  0.0531
  185C2H5N   O2 1845  18.498   1.357  53.790 -0.3207  0.5362  0.3920
  185C2H5N   H1 1846  18.844   1.307  53.531  1.3739 -0.9777  0.4208
  185C2H5N   H2 1847  18.879   1.331  53.690  1.9294 -0.6582 -1.4402
  185C2H5N   H3 1848  18.763   1.214  53.643 -0.6669  0.8143  2.5328
  185C2H5N  HC1 1849  18.713   1.499  53.636  2.7370 -0.3787  1.6187
  185C2H5N  HC2 1850  18.610   1.366  53.567 -0.2726  1.0497 -0.0075
  186C2H5N   C1 1851  18.921   1.944  53.468 -0.1780 -0.2227  0.0463
  186C2H5N  CT1 1852  18.866   1.963  53.603 -0.2954 -0.1134 -0.2247
  186C2H5N  N41 1853  18.725   1.916  53.613  0.5213  0.6763  0.3178
  186C2H5N   O1 1854  18.849   1.914  53.374 -0.0564  0.3039  0.3891
  186C2H5N   O2 1855  19.042   1.948  53.460 -0.5098  0.7573 -0.0567
  186C2H5N   H1 1856  18.687   1.922  53.709 -0.1097 -1.9936  0.2745
  186C2H5N   H2 1857  18.663   1.960  53.544  0.1137 -0.5724 -0.1099
  186C2H5N   H3 1858  18.728   1.814  53.599 -0.9154  0.6131  0.4667
  186C2H5N  HC1 1859  18.864   2.070  53.626 -0.0548  0.0411 -0.8713
  186C2H5N  HC2 1860  18.921   1.906  53.677 -0.4706 -0.2739 -0.2166
  187C2H5N   C1 1861  19.289   2.227  53.238  0.6638  0.0765  0.0813
  187C2H5N  CT1 1862  19.222   2.220  53.370  0.0846 -0.5445 -0.3252
  187C2H5N  N41 1863  19.086   2.283  53.379 -0.4899  0.1149 -0.0736
  187C2H5N   O1 1864  19.216   2.270  53.149  0.1787  0.5364 -0.2025
  187C2H5N   O2 1865  19.410   2.252  53.230 -0.0412 -0.1939  0.5473
  187C2H5N   H1 1866  19.045   2.260  53.471  0.6433  0.9015  0.6377
  187C2H5N   H2 1867  19.020   2.249  53.307 -0.3656 -0.4910  0.0962
  187C2H5N   H3 1868  19.079   2.384  53.363 -0.2427  0.1094 -0.2143
  187C2H5N  HC1 1869  19.208   2.113  53.385 -1.0380 -0.2428  0.8822
  187C2H5N  HC2 1870  19.286   2.265  53.446  1.5518  0.0619 -1.8847
  188C2H5N   C1 1871  18.980   1.636  53.523 -0.3082 -0.8585 -0.5656
  188C2H5N  CT1 1872  19.035   1.621  53.382 -0.1128 -0.4875  0.6866
  188C2H5N  N41 1873  19.161   1.700  53.371  0.3025 -0.2659 -0.5363
  188C2H5N   O1 1874  19.060   1.674  53.614  0.4699  0.5421  0.4553
  188C2H5N   O2 1875  18.862   1.658  53.528 -0.6498 -0.0089 -0.1833
  188C2H5N   H1 1876  19.207   1.693  53.279  0.7108 -0.4814 -0.3138
  188C2H5N   H2 1877  19.237   1.673  53.436 -0.3051 -3.0761 -0.9018
  188C2H5N   H3 1878  19.142   1.799  53.391  0.7548 -0.1732 -0.5559
  188C2H5N  HC1 1879  19.051   1.515  53.367  2.6749 -0.0399  0.2991
  188C2H5N  HC2 1880  18.959   1.657  53.312 -0.0304 -0.8230  0.4252
  189C2H5N   C1 1881  18.417   1.349  54.284  0.7005  0.4590  0.2656
  189C2H5N  CT1 1882  18.465   1.375  54.146 -0.0738 -0.1958 -0.3940
  189C2H5N  N41 1883  18.580   1.291  54.116  0.3393 -0.0655  0.4535
  189C2H5N   O1 1884  18.480   1.285  54.368  0.3836 -0.1460 -0.3778
  189C2H5N   O2 1885  18.300   1.369  54.291  0.6547  0.0814  0.2872
  189C2H5N   H1 1886  18.621   1.311  54.023 -0.9275 -0.1882 -0.1243
  189C2H5N   H2 1887  18.650   1.313  54.190  1.8350 -0.0299 -0.9439
  189C2H5N   H3 1888  18.553   1.192  54.117  1.1098 -0.2787  1.0865
  189C2H5N  HC1 1889  18.498   1.478  54.143 -0.1253 -0.1326  1.0051
  189C2H5N  HC2 1890  18.387   1.352  54.073 -0.2261  0.2180 -0.3556
  190C2H5N   C1 1891  18.718   1.955  53.988  0.4866 -0.0666 -0.9057
  190C2H5N  CT1 1892  18.661   1.976  54.126 -0.3308  0.1944 -0.3379
  190C2H5N  N41 1893  18.528   1.910  54.135 -0.2229 -0.3979  0.2182
  190C2H5N   O1 1894  18.643   1.923  53.897  0.1047 -0.0829  0.0087
  190C2H5N   O2 1895  18.836   1.943  53.979  0.0034  0.4546  0.9624
  190C2H5N   H1 1896  18.484   1.932  54.226  1.1226  0.4048  0.6869
  190C2H5N   H2 1897  18.461   1.946  54.065  1.1369  0.8974 -0.4532
  190C2H5N   H3 1898  18.536   1.808  54.119 -0.3556 -0.2140 -1.1221
  190C2H5N  HC1 1899  18.644   2.082  54.145 -1.7900 -0.1494  0.3194
  190C2H5N  HC2 1900  18.730   1.921  54.191 -0.3359 -2.7988 -2.7613
  191C2H5N   C1 1901  19.077   2.218  53.720  0.8541 -0.5003 -0.3745
  191C2H5N  CT1 1902  19.020   2.201  53.862  0.7351 -0.5825 -0.5572
  191C2H5N  N41 1903  18.903   2.290  53.884 -0.2145  0.2319  0.3444
  191C2H5N   O1 1904  19.002   2.275  53.644  0.5396  0.3352  0.5405
  191C2H5N   O2 1905  19.198   2.230  53.703  0.2303  0.3980  0.1686
  191C2H5N   H1 1906  18.872   2.289  53.983  0.2054 -0.6268  0.4552
  191C2H5N   H2 1907  18.826   2.269  53.818 -1.0211  1.1064  0.9813
  191C2H5N   H3 1908  18.932   2.387  53.862 -0.4559  0.1441 -0.3650
  191C2H5N  HC1 1909  18.993   2.096  53.873 -0.0052 -0.5641 -2.0940
  191C2H5N  HC2 1910  19.098   2.236  53.930 -0.4634  0.0189  0.5143
  192C2H5N   C1 1911  18.773   1.652  54.034 -0.7993 -0.2090  0.1413
  192C2H5N  CT1 1912  18.823   1.631  53.893 -0.4491  0.7361 -0.8371
  192C2H5N  N41 1913  18.967   1.667  53.881  0.1110 -0.0303  0.6744
  192C2H5N   O1 1914  18.852   1.660  54.125 -0.4319 -0.0706 -0.0924
  192C2H5N   O2 1915  18.652   1.668  54.052  0.2941  0.5275 -0.2850
  192C2H5N   H1 1916  19.004   1.643  53.788  1.8263  2.1036  0.7638
  192C2H5N   H2 1917  19.023   1.618  53.952  3.2898  1.0880 -0.9584
  192C2H5N   H3 1918  18.985   1.768  53.894  1.5150 -0.2006  0.1060
  192C2H5N  HC1 1919  18.803   1.527  53.868 -1.4518  0.8066 -0.3523
  192C2H5N  HC2 1920  18.763   1.701  53.833 -0.7934  0.4742 -0.7971
  193C2H5N   C1 1921  18.214   1.356  54.810  0.0152 -0.5294 -0.0290
  193C2H5N  CT1 1922  18.263   1.358  54.664  0.1168  0.2807  0.0925
  193C2H5N  N41 1923  18.398   1.295  54.658 -0.0265  0.1253  0.2293
  193C2H5N   O1 1924  18.296   1.325  54.891 -0.1183  0.0279 -0.1578
  193C2H5N   O2 1925  18.091   1.332  54.829 -0.2300  0.1871  0.0837
  193C2H5N   H1 1926  18.439   1.321  54.567  0.3580  0.1098  0.3926
  193C2H5N   H2 1927  18.467   1.333  54.725  1.5399 -0.9340 -0.7469
  193C2H5N   H3 1928  18.397   1.192  54.668 -1.9819  0.0945 -0.1354
  193C2H5N  HC1 1929  18.264   1.462  54.631  1.7187  0.6634  1.2403
  193C2H5N  HC2 1930  18.199   1.312  54.589 -2.5567  1.9058  1.2866
  194C2H5N   C1 1931  18.502   1.951  54.480  0.5211 -0.2887  0.2117
  194C2H5N  CT1 1932  18.452   1.960  54.622  0.1116  0.1900  0.2441
  194C2H5N  N41 1933  18.325   1.882  54.639 -0.0798 -0.0695 -0.5820
  194C2H5N   O1 1934  18.428   1.927  54.390 -0.0195 -0.2972  0.5924
  194C2H5N   O2 1935  18.619   1.932  54.465 -0.2114  0.6622 -0.4607
  194C2H5N   H1 1936  18.289   1.875  54.735 -0.0765 -2.3847 -0.7324
  194C2H5N   H2 1937  18.253   1.918  54.573  0.1309 -0.1730 -0.8667
  194C2H5N   H3 1938  18.345   1.784  54.615 -0.3275 -0.3964  0.5095
  194C2H5N  HC1 1939  18.432   2.064  54.651  1.0064  0.2078  0.8046
  194C2H5N  HC2 1940  18.519   1.916  54.695  1.0981  0.6677 -0.3699
  195C2H5N   C1 1941  18.863   2.230  54.242  0.0545 -0.2658  0.4009
  195C2H5N  CT1 1942  18.818   2.221  54.381  0.0054 -0.2834 -0.6173
  195C2H5N  N41 1943  18.697   2.310  54.393  0.2266  0.1388 -0.1482
  195C2H5N   O1 1944  18.784   2.281  54.157  0.2673  0.1454 -0.1933
  195C2H5N   O2 1945  18.985   2.241  54.224 -0.2260 -0.2371  0.0277
  195C2H5N   H1 1946  18.657   2.315  54.487  2.5728 -1.9347  1.0359
  195C2H5N   H2 1947  18.618   2.276  54.336  0.1716  0.6080 -0.3514
  195C2H5N   H3 1948  18.725   2.406  54.366  1.4998 -0.0808  0.3388
  195C2H5N  HC1 1949  18.795   2.117  54.402  3.0915 -0.7377  0.8059
  195C2H5N  HC2 1950  18.897   2.260  54.446 -0.6826  0.7077 -0.3653
  196C2H5N   C1 1951  18.578   1.626  54.551  0.5676 -0.0953 -0.7019
  196C2H5N  CT1 1952  18.626   1.638  54.404  0.1511  0.4606 -0.2176
  196C2H5N  N41 1953  18.752   1.710  54.373 -0.3181 -0.2055 -0.1013
  196C2H5N   O1 1954  18.647   1.660  54.645 -0.0036 -0.1420  0.0603
  196C2H5N   O2 1955  18.456   1.629  54.564 -0.0937  0.2316 -0.1258
  196C2H5N   H1 1956  18.766   1.700  54.271 -0.7648 -0.7055 -0.1093
  196C2H5N   H2 1957  18.830   1.672  54.429 -0.7354 -0.7605  0.1017
  196C2H5N   H3 1958  18.750   1.810  54.401  1.0772  0.3062 -1.6784
  196C2H5N  HC1 1959  18.636   1.535  54.369 -2.2983  0.2845 -0.4701
  196C2H5N  HC2 1960  18.546   1.680  54.343  0.0441  1.0950  0.3667
  197C2H5N   C1 1961  18.029   1.353  55.340 -0.1666  0.2173  0.4626
  197C2H5N  CT1 1962  18.072   1.363  55.195 -0.9393 -0.8723  0.6968
  197C2H5N  N41 1963  18.195   1.285  55.153  0.3505  0.5854  0.0304
  197C2H5N   O1 1964  18.111   1.300  55.414 -0.4645  0.3471 -0.2363
  197C2H5N   O2 1965  17.911   1.345  55.354  1.3410  0.2399  0.3378
  197C2H5N   H1 1966  18.212   1.283  55.051  0.0107  0.2768 -0.0249
  197C2H5N   H2 1967  18.277   1.306  55.212  0.4000 -0.6267  0.4201
  197C2H5N   H3 1968  18.171   1.187  55.175  0.3521  0.1160 -1.9664
  197C2H5N  HC1 1969  18.099   1.464  55.167  1.1909 -1.3179  1.0277
  197C2H5N  HC2 1970  17.991   1.324  55.133  1.5682 -1.6922 -2.1992
  198C2H5N   C1 1971  18.319   1.973  54.983 -0.2170 -0.8252  0.0675
  198C2H5N  CT1 1972  18.278   1.990  55.131 -0.7838 -0.0004  0.6381
  198C2H5N  N41 1973  18.164   1.901  55.170  0.2542 -0.6991  0.1415
  198C2H5N   O1 1974  18.234   1.929  54.910 -0.2030 -0.0371 -0.2386
  198C2H5N   O2 1975  18.437   1.957  54.958  0.5751  0.1444 -0.1252
  198C2H5N   H1 1976  18.144   1.917  55.270  1.0749 -0.1159  0.2128
  198C2H5N   H2 1977  18.074   1.925  55.124 -0.1389 -0.5429  0.9878
  198C2H5N   H3 1978  18.183   1.800  55.158 -0.1466 -0.8280  0.5467
  198C2H5N  HC1 1979  18.243   2.093  55.143 -0.0251  0.4634 -1.0192
  198C2H5N  HC2 1980  18.365   1.964  55.191 -0.5070  1.1235  0.7435
  199C2H5N   C1 1981  18.667   2.242  54.755 -0.2731  0.1357  0.4073
  199C2H5N  CT1 1982  18.609   2.230  54.892  0.2819  0.0217 -0.2255
  199C2H5N  N41 1983  18.471   2.286  54.908  0.4388 -0.3260  0.4035
  199C2H5N   O1 1984  18.587   2.283  54.670  0.1955 -0.7703  0.2220
  199C2H5N   O2 1985  18.785   2.220  54.733  0.3314  0.0138 -0.0567
  199C2H5N   H1 1986  18.443   2.277  55.007 -0.5880  1.6586  0.3322
  199C2H5N   H2 1987  18.407   2.233  54.846 -0.4231 -0.1774  1.1516
  199C2H5N   H3 1988  18.465   2.385  54.879 -2.0775 -0.3595  0.6453
  199C2H5N  HC1 1989  18.601   2.125  54.920 -1.7294  0.3764  0.5962
  199C2H5N  HC2 1990  18.679   2.280  54.959  4.7523 -3.2031 -2.2138
  200C2H5N   C1 1991  18.372   1.634  55.059  0.3263 -0.2106  0.0657
  200C2H5N  CT1 1992  18.427   1.622  54.918  0.0498 -0.1240 -0.4872
  200C2H5N  N41 1993  18.546   1.711  54.902 -0.1739  0.5319 -0.2681
  200C2H5N   O1 1994  18.449   1.667  55.145 -0.3145 -0.0270 -0.3943
  200C2H5N   O2 1995  18.253   1.639  55.083  0.4120 -0.1321 -0.7057
  200C2H5N   H1 1996  18.598   1.700  54.813 -0.1689  3.1019 -0.6451
  200C2H5N   H2 1997  18.613   1.700  54.980 -2.7441  1.9897  2.2362
  200C2H5N   H3 1998  18.527   1.812  54.908  0.0343  0.5177  0.6834
  200C2H5N  HC1 1999  18.462   1.519  54.908  2.2954  0.5716  0.0514
  200C2H5N  HC2 2000  18.356   1.652  54.841  0.1136 -0.6764 -0.7611
  201C2H5N   C1 2001  17.821   1.376  55.835  0.6977 -0.5378  0.5060
  201C2H5N  CT1 2002  17.865   1.370  55.691  0.5935  0.1848 -0.4625
  201C2H5N  N41 2003  17.996   1.302  55.662 -0.2976 -0.3794  0.2944
  201C2H5N   O1 2004  17.905   1.329  55.915  0.2419 -0.3759  0.2687
  201C2H5N   O2 2005  17.706   1.344  55.850 -0.2523  0.3943 -0.1399
  201C2H5N   H1 2006  18.016   1.324  55.563  1.0374  0.3973  0.7298
  201C2H5N   H2 2007  18.074   1.339  55.717 -2.9141  1.7686  2.6936
  201C2H5N   H3 2008  17.995   1.200  55.678  0.4400 -0.5282 -0.5673
  201C2H5N  HC1 2009  17.886   1.476  55.673 -0.1604  0.4589  0.2321
  201C2H5N  HC2 2010  17.780   1.329  55.636 -0.3504 -0.7917  1.6893
  202C2H5N   C1 2011  18.117   1.956  55.504 -0.2643 -0.2458  0.5000
  202C2H5N  CT1 2012  18.068   1.952  55.646  0.2056 -0.0745  0.4013
  202C2H5N  N41 2013  17.930   1.890  55.658  0.0542  0.7052  0.0877
  202C2H5N   O1 2014  18.036   1.931  55.413  0.3547  0.6148 -0.3687
  202C2H5N   O2 2015  18.235   1.939  55.482  0.1335  0.0260  0.3112
  202C2H5N   H1 2016  17.889   1.893  55.752 -0.2184  0.5780 -0.0228
  202C2H5N   H2 2017  17.869   1.945  55.595 -0.6612 -0.2269 -0.0502
  202C2H5N   H3 2018  17.938   1.791  55.629  1.1261  0.2911  1.7621
  202C2H5N  HC1 2019  18.051   2.051  55.687 -0.9445 -1.1926  2.7306
  202C2H5N  HC2 2020  18.143   1.901  55.707 -0.2404 -0.3405  0.7259
  203C2H5N   C1 2021  18.466   2.242  55.262 -0.3483  0.0635  0.1811
  203C2H5N  CT1 2022  18.413   2.229  55.400 -0.2455  0.4032 -0.6081
  203C2H5N  N41 2023  18.296   2.317  55.431  0.1604  0.2362  0.1070
  203C2H5N   O1 2024  18.395   2.290  55.175  0.3752  0.5122  0.1164
  203C2H5N   O2 2025  18.587   2.246  55.246  0.2696 -0.5700  0.2443
  203C2H5N   H1 2026  18.261   2.295  55.526  0.4276 -1.5221 -0.1890
  203C2H5N   H2 2027  18.226   2.290  55.360  0.0827 -1.3893  0.7794
  203C2H5N   H3 2028  18.313   2.419  55.420 -2.2641  0.5933 -0.5751
  203C2H5N  HC1 2029  18.382   2.125  55.408  1.7557 -0.1699 -0.1317
  203C2H5N  HC2 2030  18.486   2.244  55.479  0.4613 -0.4287 -1.1004
  204C2H5N   C1 2031  18.171   1.643  55.555  0.2792  0.3473 -0.7595
  204C2H5N  CT1 2032  18.231   1.626  55.418  0.9152  0.3014  0.5470
  204C2H5N  N41 2033  18.364   1.702  55.408 -0.1387  0.0372  0.0822
  204C2H5N   O1 2034  18.237   1.670  55.655  0.4851 -0.3030 -0.2507
  204C2H5N   O2 2035  18.046   1.634  55.565 -0.1449  0.3456 -0.3047
  204C2H5N   H1 2036  18.404   1.677  55.317 -0.4261  2.4094 -0.7233
  204C2H5N   H2 2037  18.431   1.668  55.479  0.6197 -2.9706 -1.9773
  204C2H5N   H3 2038  18.338   1.802  55.410 -2.5961 -0.5639  1.1292
  204C2H5N  HC1 2039  18.257   1.521  55.413  2.6330  0.7493 -0.2309
  204C2H5N  HC2 2040  18.170   1.654  55.332 -0.6302 -2.1846  0.7915
  205C2H5N   C1 2041  17.631   1.348  56.335  0.4219 -0.7040  0.0186
  205C2H5N  CT1 2042  17.680   1.349  56.191  0.0429 -0.5188 -0.6891
  205C2H5N  N41 2043  17.813   1.286  56.174  0.0059  0.0754 -0.4809
  205C2H5N   O1 2044  17.711   1.317  56.419 -0.0693  0.1260  0.5258
  205C2H5N   O2 2045  17.512   1.351  56.360  0.3662 -0.6722  0.8401
  205C2H5N   H1 2046  17.827   1.289  56.071 -0.5655  1.6155 -0.5362
  205C2H5N   H2 2047  17.886   1.339  56.224 -1.5007  2.7294 -0.9805
  205C2H5N   H3 2048  17.808   1.190  56.210  0.7925  0.4044  0.5360
  205C2H5N  HC1 2049  17.680   1.454  56.160  1.5386 -0.0568  0.8311
  205C2H5N  HC2 2050  17.613   1.283  56.136 -0.9717 -1.6246  1.7734
  206C2H5N   C1 2051  17.917   1.954  56.010 -0.2123  0.6792  0.8307
  206C2H5N  CT1 2052  17.857   1.950  56.150 -0.4299  0.0557  0.0392
  206C2H5N  N41 2053  17.753   1.845  56.185 -0.7597 -0.2275  0.4512
  206C2H5N   O1 2054  17.845   1.906  55.922 -0.4233 -0.0068  0.0235
  206C2H5N   O2 2055  18.038   1.961  55.991  0.0229  0.1609  0.1436
  206C2H5N   H1 2056  17.733   1.856  56.286  0.8927  0.4667  0.7223
  206C2H5N   H2 2057  17.665   1.853  56.131 -0.2652  1.0678 -0.1927
  206C2H5N   H3 2058  17.785   1.748  56.173 -0.9223 -0.0447 -1.7115
  206C2H5N  HC1 2059  17.813   2.049  56.166  1.4322  0.8471  0.4907
  206C2H5N  HC2 2060  17.940   1.933  56.218  0.5162  0.6337 -0.9397
  207C2H5N   C1 2061  18.269   2.251  55.766 -0.2446 -0.5859 -0.4266
  207C2H5N  CT1 2062  18.215   2.241  55.908 -0.1321 -0.1176 -0.5780
  207C2H5N  N41 2063  18.079   2.295  55.920 -0.7981 -0.8443 -0.1479
  207C2H5N   O1 2064  18.188   2.283  55.678  0.3884 -0.3135  0.0396
  207C2H5N   O2 2065  18.385   2.248  55.745  0.1396 -0.2580 -0.4371
  207C2H5N   H1 2066  18.053   2.290  56.020  1.8375 -1.8872  0.5320
  207C2H5N   H2 2067  18.018   2.239  55.859 -2.0080  0.0519  0.2090
  207C2H5N   H3 2068  18.083   2.394  55.889  1.5983 -1.3788 -1.6629
  207C2H5N  HC1 2069  18.206   2.135  55.933  0.0917 -0.4772 -1.9748
  207C2H5N  HC2 2070  18.283   2.298  55.971  0.1708  0.0831 -1.0811
  208C2H5N   C1 2071  17.967   1.643  56.072  0.3254 -0.9192 -0.2425
  208C2H5N  CT1 2072  18.026   1.623  55.939  0.3805  0.4639 -0.1945
  208C2H5N  N41 2073  18.140   1.713  55.907 -0.1971 -0.3423  0.4357
  208C2H5N   O1 2074  18.038   1.684  56.160 -0.3949  0.0205 -0.3310
  208C2H5N   O2 2075  17.849   1.620  56.093 -0.0550 -0.0650 -0.2370
  208C2H5N   H1 2076  18.185   1.693  55.816 -2.6970 -0.3364 -0.8611
  208C2H5N   H2 2077  18.212   1.717  55.981 -1.2689 -2.9890  1.6861
  208C2H5N   H3 2078  18.104   1.809  55.912 -0.3547 -0.3723 -0.1245
  208C2H5N  HC1 2079  18.077   1.526  55.939 -0.0486  0.2321  0.2055
  208C2H5N  HC2 2080  17.959   1.632  55.854 -0.1155 -2.0912 -0.1260
  209C2H5N   C1 2081  17.414   1.353  56.845  0.9298  0.2835 -0.4563
  209C2H5N  CT1 2082  17.448   1.376  56.701  0.0435  0.1003  0.3261
  209C2H5N  N41 2083  17.581   1.323  56.661 -0.1753 -0.2193 -0.1603
  209C2H5N   O1 2084  17.500   1.311  56.922  0.1838  0.3359 -0.2056
  209C2H5N   O2 2085  17.298   1.329  56.870 -0.6495  0.0790 -0.0543
  209C2H5N   H1 2086  17.601   1.346  56.562 -0.1983 -1.9292 -0.5711
  209C2H5N   H2 2087  17.657   1.365  56.717  0.8587  0.0613 -1.7525
  209C2H5N   H3 2088  17.576   1.220  56.669 -2.4829  0.0021  1.7820
  209C2H5N  HC1 2089  17.449   1.484  56.690  0.5293  0.2544  1.7046
  209C2H5N  HC2 2090  17.373   1.326  56.640 -2.4595  1.2750  2.2967
  210C2H5N   C1 2091  17.716   1.945  56.507  0.1610 -0.6464  0.6885
  210C2H5N  CT1 2092  17.659   1.977  56.639 -0.5681 -0.0315  0.8790
  210C2H5N  N41 2093  17.550   1.880  56.675 -0.2172  0.3672  0.4127
  210C2H5N   O1 2094  17.641   1.908  56.418  0.0024  0.1763 -0.2098
  210C2H5N   O2 2095  17.835   1.949  56.489 -0.3228 -0.0865  0.2564
  210C2H5N   H1 2096  17.505   1.897  56.767 -3.5949 -0.5457 -1.0042
  210C2H5N   H2 2097  17.474   1.878  56.605  1.0226  0.3177 -0.9646
  210C2H5N   H3 2098  17.578   1.781  56.672 -2.2851 -0.2155 -0.4338
  210C2H5N  HC1 2099  17.610   2.073  56.628  0.1255  0.1232 -1.0614
  210C2H5N  HC2 2100  17.732   1.976  56.720 -0.4098 -1.5098  0.7383
  211C2H5N   C1 2101  18.055   2.245  56.252 -0.0075 -0.3543 -0.4298
  211C2H5N  CT1 2102  18.001   2.222  56.392 -0.6312  0.0284 -0.0320
  211C2H5N  N41 2103  17.879   2.295  56.428  0.0291  0.1768  0.6046
  211C2H5N   O1 2104  17.987   2.308  56.172 -0.2622  0.2927  0.5275
  211C2H5N   O2 2105  18.177   2.237  56.235  0.0770  0.0903 -0.2129
  211C2H5N   H1 2106  17.851   2.272  56.524  0.7047  0.1556  0.7926
  211C2H5N   H2 2107  17.793   2.286  56.371  0.6810 -1.1578 -0.1982
  211C2H5N   H3 2108  17.905   2.395  56.425  0.7204  0.0601  2.4367
  211C2H5N  HC1 2109  17.983   2.117  56.412  1.4703 -0.2300  0.5490
  211C2H5N  HC2 2110  18.077   2.249  56.465 -0.4564  0.6662 -0.4424
  212C2H5N   C1 2111  17.765   1.627  56.576 -0.0659 -0.0262 -0.1223
  212C2H5N  CT1 2112  17.825   1.607  56.435 -0.1124 -0.2787 -0.2217
  212C2H5N  N41 2113  17.941   1.697  56.419  0.5212 -0.0602 -0.1670
  212C2H5N   O1 2114  17.826   1.697  56.661  0.1911  0.2446  0.1206
  212C2H5N   O2 2115  17.641   1.618  56.576 -0.3334  0.2928 -0.5252
  212C2H5N   H1 2116  17.985   1.684  56.326 -0.0566 -4.0938  0.0404
  212C2H5N   H2 2117  18.009   1.659  56.486  1.0269  1.8707  0.4512
  212C2H5N   H3 2118  17.931   1.799  56.431  0.5923  0.2487 -2.4899
  212C2H5N  HC1 2119  17.864   1.506  56.425 -0.0814 -0.2492 -0.3861
  212C2H5N  HC2 2120  17.748   1.616  56.359 -0.7585  0.2633  0.4853
  213C2H5N   C1 2121  17.232   1.352  57.362  0.1948  0.5790 -0.2439
  213C2H5N  CT1 2122  17.273   1.370  57.217  0.4176  0.0989  0.1583
  213C2H5N  N41 2123  17.391   1.290  57.185  0.3905  0.1338 -0.2373
  213C2H5N   O1 2124  17.315   1.300  57.437  0.3782 -0.0018 -0.3813
  213C2H5N   O2 2125  17.113   1.340  57.392  0.2599 -0.0210  0.1190
  213C2H5N   H1 2126  17.432   1.298  57.090  1.0635 -2.9826 -0.2682
  213C2H5N   H2 2127  17.467   1.324  57.246  1.3021  0.8902 -1.7531
  213C2H5N   H3 2128  17.379   1.189  57.199 -0.9963  0.4522  0.9917
  213C2H5N  HC1 2129  17.285   1.478  57.206 -2.7898  0.5892  0.9592
  213C2H5N  HC2 2130  17.190   1.336  57.154 -0.6833 -1.3610  2.3170
  214C2H5N   C1 2131  17.510   1.939  57.016 -0.4433 -0.5975 -0.6704
  214C2H5N  CT1 2132  17.448   1.969  57.150  0.3801  0.6221 -0.1505
  214C2H5N  N41 2133  17.316   1.913  57.179  0.0069 -0.0082  0.2165
  214C2H5N   O1 2134  17.435   1.900  56.930 -0.9167  0.1800 -0.3102
  214C2H5N   O2 2135  17.630   1.932  57.009 -0.8687  0.1765  0.1439
  214C2H5N   H1 2136  17.275   1.947  57.267 -1.6923 -0.6380 -0.3024
  214C2H5N   H2 2137  17.257   1.956  57.106  0.0243 -0.9973 -0.3923
  214C2H5N   H3 2138  17.294   1.813  57.190 -2.8616  0.5769  0.1034
  214C2H5N  HC1 2139  17.427   2.076  57.157  0.4686  0.5890  0.6415
  214C2H5N  HC2 2140  17.512   1.939  57.233  0.2209 -1.4381 -0.7533
  215C2H5N   C1 2141  17.859   2.223  56.778  0.0799 -0.5235  0.5766
  215C2H5N  CT1 2142  17.815   2.198  56.922  0.9202 -0.3221  0.3531
  215C2H5N  N41 2143  17.681   2.270  56.949 -0.5119  0.2606 -0.0399
  215C2H5N   O1 2144  17.778   2.258  56.694 -0.5685  0.5188  0.0084
  215C2H5N   O2 2145  17.977   2.246  56.752  0.5086  0.3134 -0.0847
  215C2H5N   H1 2146  17.647   2.268  57.047  0.5646  1.5502  0.3801
  215C2H5N   H2 2147  17.606   2.229  56.892  0.7307 -1.6788 -0.3116
  215C2H5N   H3 2148  17.700   2.369  56.927  1.3209  0.3505  1.7784
  215C2H5N  HC1 2149  17.792   2.094  56.945 -0.9458  0.5938  2.8630
  215C2H5N  HC2 2150  17.884   2.247  56.991  0.4622  2.0080 -0.7998
  216C2H5N   C1 2151  17.572   1.642  57.090 -0.3437 -0.1354  0.4757
  216C2H5N  CT1 2152  17.633   1.622  56.950 -0.2841  0.3285 -0.2209
  216C2H5N  N41 2153  17.774   1.665  56.926  0.4192  0.2211  0.7420
  216C2H5N   O1 2154  17.654   1.673  57.182 -0.0849 -0.1776 -0.1541
  216C2H5N   O2 2155  17.450   1.642  57.103  0.1947 -0.1407 -0.0714
  216C2H5N   H1 2156  17.815   1.650  56.832 -1.8175 -0.0806 -0.2157
  216C2H5N   H2 2157  17.839   1.631  56.998  0.8690 -1.7768 -0.5930
  216C2H5N   H3 2158  17.781   1.767  56.940  1.2453  0.0835  1.3079
  216C2H5N  HC1 2159  17.634   1.515  56.933  0.6803  0.3502 -0.3163
  216C2H5N  HC2 2160  17.571   1.673  56.877  0.3492  1.4183 -0.0087
  217C2H5N   C1 2161  17.016   1.345  57.846 -0.8039  0.2442 -0.0288
  217C2H5N  CT1 2162  17.071   1.369  57.707  0.0384  0.2167 -0.2717
  217C2H5N  N41 2163  17.196   1.287  57.680 -0.5362 -0.4302 -0.4869
  217C2H5N   O1 2164  17.083   1.285  57.934 -0.1491 -1.0116 -0.1458
  217C2H5N   O2 2165  16.898   1.363  57.861 -0.0320  0.4779  0.0479
  217C2H5N   H1 2166  17.227   1.292  57.582  1.3265  0.6561  0.1295
  217C2H5N   H2 2167  17.268   1.309  57.750 -0.8691  2.3464 -0.9617
  217C2H5N   H3 2168  17.168   1.188  57.692  0.0201 -0.5182  0.0840
  217C2H5N  HC1 2169  17.109   1.471  57.707  0.2840  0.1437 -2.2683
  217C2H5N  HC2 2170  16.991   1.341  57.637  0.1840 -0.3348 -0.2251
  218C2H5N   C1 2171  17.292   1.941  57.532 -0.1004 -0.2943  0.9911
  218C2H5N  CT1 2172  17.238   1.950  57.671 -0.0628  0.6854  0.4608
  218C2H5N  N41 2173  17.099   1.890  57.689  0.1898 -0.1975 -0.4319
  218C2H5N   O1 2174  17.212   1.922  57.443 -0.6962  0.2751 -0.2420
  218C2H5N   O2 2175  17.412   1.954  57.508  0.3956 -0.4746 -0.2699
  218C2H5N   H1 2176  17.068   1.881  57.787 -0.8116 -1.2258 -0.8283
  218C2H5N   H2 2177  17.028   1.947  57.640 -2.0093 -1.2655  1.3912
  218C2H5N   H3 2178  17.094   1.791  57.660 -0.0358 -0.7465  1.4651
  218C2H5N  HC1 2179  17.230   2.056  57.692  0.7489  0.9287 -0.4187
  218C2H5N  HC2 2180  17.310   1.912  57.743  1.4615  0.7767 -0.9909
  219C2H5N   C1 2181  17.648   2.236  57.273  0.4302  0.0885 -0.3207
  219C2H5N  CT1 2182  17.589   2.219  57.416  0.0897 -0.3639  0.0443
  219C2H5N  N41 2183  17.467   2.300  57.447  0.6269 -0.0446 -0.1699
  219C2H5N   O1 2184  17.567   2.286  57.194 -0.8770  0.1560  0.0406
  219C2H5N   O2 2185  17.766   2.244  57.250  0.0844  0.1356 -0.2827
  219C2H5N   H1 2186  17.433   2.290  57.544  0.2799  2.2056 -0.0259
  219C2H5N   H2 2187  17.384   2.282  57.390 -1.1560  1.5430  1.8292
  219C2H5N   H3 2188  17.488   2.400  57.427  2.1767 -0.8803 -3.0615
  219C2H5N  HC1 2189  17.565   2.114  57.431  1.4220 -0.8161 -0.9058
  219C2H5N  HC2 2190  17.673   2.239  57.483  1.9374 -0.8478 -2.0704
  220C2H5N   C1 2191  17.367   1.636  57.603 -0.2257  1.0151 -0.3643
  220C2H5N  CT1 2192  17.410   1.630  57.457  0.2987 -0.1353 -0.0338
  220C2H5N  N41 2193  17.545   1.685  57.431 -0.4090 -0.3043 -0.3463
  220C2H5N   O1 2194  17.452   1.675  57.683 -0.2210 -0.2082 -0.1067
  220C2H5N   O2 2195  17.249   1.653  57.631  0.4415 -0.1259  0.2376
  220C2H5N   H1 2196  17.578   1.676  57.333  1.8465  2.1865  0.1157
  220C2H5N   H2 2197  17.613   1.638  57.492  0.3231  0.9288 -0.1880
  220C2H5N   H3 2198  17.547   1.787  57.451  1.1237 -0.2285 -0.8087
  220C2H5N  HC1 2199  17.425   1.524  57.437  0.1704 -0.6011  2.2482
  220C2H5N  HC2 2200  17.342   1.678  57.388  0.8492 -1.3818 -1.4785
  221C2H5N   C1 2201  16.791   1.348  58.349 -0.5225 -0.2528 -0.6241
  221C2H5N  CT1 2202  16.849   1.360  58.202 -0.5448  0.4369 -0.1516
  221C2H5N  N41 2203  16.976   1.275  58.184  0.1790  0.0872 -0.2728
  221C2H5N   O1 2204  16.863   1.326  58.449  0.6481  0.1304  0.0770
  221C2H5N   O2 2205  16.674   1.333  58.361  0.4491 -0.0097  0.1669
  221C2H5N   H1 2206  17.016   1.283  58.089 -0.0116 -0.6194 -0.4167
  221C2H5N   H2 2207  17.056   1.305  58.242  0.4168 -1.1433  0.0689
  221C2H5N   H3 2208  16.957   1.175  58.203 -0.9562  0.4251  0.3858
  221C2H5N  HC1 2209  16.876   1.466  58.195  1.2252  0.0681  0.7693
  221C2H5N  HC2 2210  16.779   1.320  58.129  0.3455 -2.1430  0.3681
  222C2H5N   C1 2211  17.100   1.940  58.031  0.4662 -0.0239  0.5865
  222C2H5N  CT1 2212  17.044   1.974  58.166  0.4805 -0.4222  0.3634
  222C2H5N  N41 2213  16.915   1.901  58.196  0.0597  0.1472  0.1177
  222C2H5N   O1 2214  17.029   1.885  57.950  0.9070  0.1658 -0.3110
  222C2H5N   O2 2215  17.219   1.945  58.017 -0.1050  0.2810 -0.3268
  222C2H5N   H1 2216  16.876   1.901  58.292  0.9582 -2.9933  0.5400
  222C2H5N   H2 2217  16.838   1.943  58.140 -0.1633 -0.6615 -0.2062
  222C2H5N   H3 2218  16.920   1.802  58.165 -2.2382  1.0042 -3.3380
  222C2H5N  HC1 2219  17.032   2.083  58.173 -0.5469 -0.5020 -0.0891
  222C2H5N  HC2 2220  17.115   1.939  58.240  1.2117 -1.7391 -0.9287
  223C2H5N   C1 2221  17.442   2.230  57.776 -0.3493 -0.2708  0.7778
  223C2H5N  CT1 2222  17.402   2.209  57.924  0.0528  0.6711 -0.3548
  223C2H5N  N41 2223  17.279   2.285  57.962  1.5149  0.1353 -0.4141
  223C2H5N   O1 2224  17.360   2.279  57.700 -0.5226 -0.0883  0.0737
  223C2H5N   O2 2225  17.562   2.237  57.752 -0.4506  0.1239  0.5203
  223C2H5N   H1 2226  17.246   2.272  58.060  0.4743  0.6753 -0.6780
  223C2H5N   H2 2227  17.198   2.266  57.901  0.3740 -0.2214  1.1481
  223C2H5N   H3 2228  17.296   2.387  57.954 -0.2215  0.7449  2.7112
  223C2H5N  HC1 2229  17.380   2.103  57.940  0.5294  0.4068 -1.4382
  223C2H5N  HC2 2230  17.481   2.244  57.990  0.5933 -2.1364  0.5467
  224C2H5N   C1 2231  17.153   1.623  58.111 -0.6756  0.6038 -0.2019
  224C2H5N  CT1 2232  17.203   1.611  57.970 -0.3349 -0.0956  0.0356
  224C2H5N  N41 2233  17.332   1.692  57.950 -0.2155 -0.6290  0.4001
  224C2H5N   O1 2234  17.232   1.650  58.203 -0.0055 -0.1596  0.4626
  224C2H5N   O2 2235  17.036   1.639  58.135  0.0088 -0.0522  0.2956
  224C2H5N   H1 2236  17.375   1.684  57.856 -0.5667  2.9956 -0.1548
  224C2H5N   H2 2237  17.402   1.654  58.016  1.1908  0.4499 -0.4406
  224C2H5N   H3 2238  17.330   1.795  57.959 -0.8075 -0.7178  1.2615
  224C2H5N  HC1 2239  17.228   1.506  57.956 -0.1542  0.0402 -0.6426
  224C2H5N  HC2 2240  17.126   1.655  57.907 -0.0691  0.2858 -0.0220
  225C2H5N   C1 2241  16.599   1.342  58.875  0.1388 -0.1872  0.0559
  225C2H5N  CT1 2242  16.648   1.344  58.729  0.0098  0.4181 -0.3354
  225C2H5N  N41 2243  16.782   1.285  58.702 -0.1127 -0.2358 -0.0102
  225C2H5N   O1 2244  16.682   1.322  58.961 -0.6531 -0.0973 -0.3529
  225C2H5N   O2 2245  16.479   1.332  58.898 -0.1345 -0.0783  0.1948
  225C2H5N   H1 2246  16.812   1.308  58.606 -0.3346  0.4571  0.0791
  225C2H5N   H2 2247  16.847   1.328  58.770 -0.2695  1.8533 -1.1418
  225C2H5N   H3 2248  16.794   1.183  58.712 -0.3424 -0.3518 -0.9437
  225C2H5N  HC1 2249  16.661   1.450  58.707  0.8680  0.2881 -0.5051
  225C2H5N  HC2 2250  16.576   1.299  58.661  0.2745 -0.2073 -0.2054
  226C2H5N   C1 2251  16.873   1.961  58.541 -0.0126 -0.0583  0.2130
  226C2H5N  CT1 2252  16.826   1.963  58.681 -0.1715 -0.3612  0.1620
  226C2H5N  N41 2253  16.711   1.880  58.719 -0.1218  0.4344  0.5397
  226C2H5N   O1 2254  16.797   1.926  58.452  0.1710  0.4062 -0.0555
  226C2H5N   O2 2255  16.992   1.933  58.527 -0.2764 -0.0530 -0.0988
  226C2H5N   H1 2256  16.692   1.890  58.821 -1.8518  1.1061  0.1657
  226C2H5N   H2 2257  16.625   1.900  58.665 -1.1661  0.7144  2.2641
  226C2H5N   H3 2258  16.741   1.783  58.701 -0.1851  0.4657  0.2653
  226C2H5N  HC1 2259  16.799   2.066  58.702 -4.0849 -1.1842 -0.4902
  226C2H5N  HC2 2260  16.909   1.945  58.749  0.2093  2.3349  0.4731
  227C2H5N   C1 2261  17.229   2.242  58.304 -0.4936 -0.2590  0.8993
  227C2H5N  CT1 2262  17.176   2.232  58.448  0.3946 -0.0294 -0.1552
  227C2H5N  N41 2263  17.054   2.320  58.462  0.4948 -0.2072 -0.2255
  227C2H5N   O1 2264  17.161   2.292  58.216  0.2283 -0.3589  0.4134
  227C2H5N   O2 2265  17.354   2.238  58.287 -0.0340 -0.5297  0.1719
  227C2H5N   H1 2266  17.015   2.326  58.558  0.1554 -0.0713 -0.3733
  227C2H5N   H2 2267  16.977   2.294  58.397 -0.3699  0.4423  0.5303
  227C2H5N   H3 2268  17.078   2.419  58.446 -0.6242 -0.1764 -1.8738
  227C2H5N  HC1 2269  17.144   2.129  58.463  0.4338 -0.0850 -0.4459
  227C2H5N  HC2 2270  17.258   2.262  58.514  0.1448  0.4043 -0.0343
  228C2H5N   C1 2271  16.947   1.616  58.614 -0.3301  0.0570  0.0549
  228C2H5N  CT1 2272  16.993   1.621  58.468  0.5773 -0.6762 -0.0436
  228C2H5N  N41 2273  17.123   1.694  58.448  0.3880 -0.0585  0.1068
  228C2H5N   O1 2274  17.028   1.648  58.707  0.1167  0.1860 -0.2698
  228C2H5N   O2 2275  16.831   1.627  58.640  0.3360  0.4202 -0.2682
  228C2H5N   H1 2276  17.155   1.685  58.350  0.0900 -0.4359  0.0426
  228C2H5N   H2 2277  17.197   1.673  58.517 -0.2596  1.9473  1.4741
  228C2H5N   H3 2278  17.103   1.791  58.477 -0.5052 -0.0752 -0.4451
  228C2H5N  HC1 2279  17.004   1.516  58.439 -0.8548 -1.1944  1.2328
  228C2H5N  HC2 2280  16.920   1.658  58.395  0.9509 -2.2484 -1.2544
  229C2H5N   C1 2281  16.408   1.363  59.377  0.1427  0.3585  0.0212
  229C2H5N  CT1 2282  16.451   1.360  59.235  0.0343 -0.2637  0.1560
  229C2H5N  N41 2283  16.579   1.296  59.218  0.1934  0.3978 -0.6533
  229C2H5N   O1 2284  16.476   1.308  59.465  0.4248  0.5494  0.3884
  229C2H5N   O2 2285  16.289   1.342  59.398 -0.0747 -0.0526 -0.9712
  229C2H5N   H1 2286  16.608   1.290  59.119  3.5086  0.2044  0.2619
  229C2H5N   H2 2287  16.647   1.344  59.280 -0.3695 -0.0264  0.2989
  229C2H5N   H3 2288  16.586   1.196  59.243 -0.8625 -0.4415 -3.5376
  229C2H5N  HC1 2289  16.460   1.464  59.204  0.9437 -0.4517 -0.2215
  229C2H5N  HC2 2290  16.383   1.315  59.163 -0.7221 -0.4326  0.9692
  230C2H5N   C1 2291  16.686   1.953  59.053 -0.4137 -0.4757  0.1582
  230C2H5N  CT1 2292  16.631   1.964  59.196  0.3843  0.1322  0.3510
  230C2H5N  N41 2293  16.512   1.877  59.226 -0.3111  0.3321  0.0685
  230C2H5N   O1 2294  16.608   1.909  58.968 -0.1082  0.4931  0.5628
  230C2H5N   O2 2295  16.808   1.948  59.027 -0.4673  0.3023 -0.0812
  230C2H5N   H1 2296  16.475   1.891  59.322  2.6137 -2.0147  1.6142
  230C2H5N   H2 2297  16.439   1.884  59.153 -0.0172  3.2350  0.0017
  230C2H5N   H3 2298  16.540   1.778  59.224 -0.7278  0.2418 -2.0349
  230C2H5N  HC1 2299  16.595   2.066  59.200 -1.5997 -0.5469  0.6037
  230C2H5N  HC2 2300  16.711   1.958  59.270 -0.4963 -0.4935  1.2522
  231C2H5N   C1 2301  17.040   2.238  58.799  0.3606  0.0316 -0.3649
  231C2H5N  CT1 2302  17.008   2.216  58.946 -0.2526 -0.6173 -0.6127
  231C2H5N  N41 2303  16.895   2.299  58.985 -0.3793  0.0175  0.5272
  231C2H5N   O1 2304  16.955   2.265  58.718  0.3195  0.3108  0.2335
  231C2H5N   O2 2305  17.150   2.274  58.767 -0.2042  0.0793  1.1502
  231C2H5N   H1 2306  16.876   2.292  59.086 -1.4729  1.5734  0.4492
  231C2H5N   H2 2307  16.809   2.268  58.937  0.1763  0.5713 -0.8700
  231C2H5N   H3 2308  16.920   2.398  58.967 -0.3673  0.0898  0.9196
  231C2H5N  HC1 2309  16.976   2.115  58.972  1.6642 -0.8298  1.0635
  231C2H5N  HC2 2310  17.090   2.248  59.011  0.9765 -3.1096 -0.8486
  232C2H5N   C1 2311  16.770   1.640  59.132  0.4937  0.2335 -0.5025
  232C2H5N  CT1 2312  16.819   1.611  58.995 -0.1363  0.2836 -0.2680
  232C2H5N  N41 2313  16.913   1.717  58.944 -0.0205  0.3556 -0.6592
  232C2H5N   O1 2314  16.853   1.677  59.223  0.0124 -0.3599  0.4560
  232C2H5N   O2 2315  16.649   1.634  59.169  0.2992  0.2776 -0.5572
  232C2H5N   H1 2316  16.948   1.691  58.850 -0.6020  0.2534 -0.8517
  232C2H5N   H2 2317  17.000   1.727  59.000 -0.8388  0.4402  0.6100
  232C2H5N   H3 2318  16.876   1.814  58.944 -0.7954  0.0715  0.8123
  232C2H5N  HC1 2319  16.873   1.517  58.993  0.6974  0.7805 -2.3358
  232C2H5N  HC2 2320  16.745   1.606  58.915  1.6147 -1.9330 -1.7659
  233C2H5N   C1 2321  16.218   1.371  59.878  0.3796  0.2700 -0.6398
  233C2H5N  CT1 2322  16.264   1.370  59.743  0.1118 -0.0494 -0.1007
  233C2H5N  N41 2323  16.380   1.281  59.722 -0.9791  0.0561 -0.5828
  233C2H5N   O1 2324  16.288   1.317  59.960  0.0313  0.2978  0.0497
  233C2H5N   O2 2325  16.096   1.364  59.899  0.0516 -0.3505  0.3378
  233C2H5N   H1 2326  16.428   1.285  59.631 -0.6527  1.4824 -0.3546
  233C2H5N   H2 2327  16.447   1.309  59.795 -0.1588  0.0553 -1.3266
  233C2H5N   H3 2328  16.361   1.180  59.732  1.4449 -0.1925  1.9792
  233C2H5N  HC1 2329  16.287   1.476  59.732  0.9606 -0.1943  0.2689
  233C2H5N  HC2 2330  16.179   1.344  59.679  1.1132 -1.1753 -0.9934
  234C2H5N   C1 2331  16.492   1.954  59.570 -0.1750  0.3134  0.2560
  234C2H5N  CT1 2332  16.446   1.981  59.716  0.3024 -0.0753  1.2569
  234C2H5N  N41 2333  16.310   1.918  59.744 -0.4800  0.2254 -0.1473
  234C2H5N   O1 2334  16.409   1.920  59.484  0.6915 -0.0526 -0.3575
  234C2H5N   O2 2335  16.612   1.954  59.548 -0.3042 -0.1739 -0.3623
  234C2H5N   H1 2336  16.268   1.946  59.834 -1.8355 -0.4076 -0.5636
  234C2H5N   H2 2337  16.238   1.951  59.678 -1.1834  0.3675  0.6809
  234C2H5N   H3 2338  16.307   1.815  59.741 -1.1395  0.2456 -0.3222
  234C2H5N  HC1 2339  16.431   2.089  59.718  1.2647  0.1952 -2.5640
  234C2H5N  HC2 2340  16.528   1.957  59.783  0.8234  1.2432  1.0966
  235C2H5N   C1 2341  16.836   2.234  59.312  0.2821 -0.3582 -0.2510
  235C2H5N  CT1 2342  16.788   2.242  59.461  0.5359 -0.4956  0.3225
  235C2H5N  N41 2343  16.663   2.320  59.487 -0.5985  0.1592  0.8538
  235C2H5N   O1 2344  16.756   2.266  59.222 -0.7727 -0.4533  0.1662
  235C2H5N   O2 2345  16.954   2.259  59.288  0.2096  0.2582 -0.0789
  235C2H5N   H1 2346  16.642   2.317  59.589  1.6405 -1.2506  1.3188
  235C2H5N   H2 2347  16.579   2.277  59.445  0.5572 -1.0573 -0.2260
  235C2H5N   H3 2348  16.662   2.417  59.453 -2.5845  0.4105  1.5522
  235C2H5N  HC1 2349  16.770   2.138  59.488 -2.3599  0.2021  1.2057
  235C2H5N  HC2 2350  16.863   2.295  59.520 -0.1279  0.2326  0.5225
  236C2H5N   C1 2351  16.558   1.659  59.643 -0.1313  1.0219 -0.4343
  236C2H5N  CT1 2352  16.592   1.638  59.498 -0.5248 -0.6194 -0.3979
  236C2H5N  N41 2353  16.732   1.684  59.471  0.2358  0.1322  1.0182
  236C2H5N   O1 2354  16.648   1.701  59.717  0.5002  0.5072 -0.0807
  236C2H5N   O2 2355  16.443   1.669  59.674  0.9036 -0.1387  0.7733
  236C2H5N   H1 2356  16.765   1.684  59.373  1.0184  0.1698  1.2738
  236C2H5N   H2 2357  16.796   1.630  59.532 -0.0690 -3.5986 -1.7937
  236C2H5N   H3 2358  16.740   1.783  59.500  0.3231  0.0914  1.1337
  236C2H5N  HC1 2359  16.597   1.533  59.467  0.9041 -0.6979  0.0549
  236C2H5N  HC2 2360  16.518   1.685  59.433 -0.9827  1.7426  1.7815
  237C2H5N   C1 2361  16.004   1.358  60.385  0.0234 -0.0420 -0.2331
  237C2H5N  CT1 2362  16.049   1.365  60.241  0.0114 -0.0446 -0.9223
  237C2H5N  N41 2363  16.162   1.281  60.201  0.5599  0.1751 -0.6209
  237C2H5N   O1 2364  16.086   1.303  60.459  0.5321  0.2786 -0.3182
  237C2H5N   O2 2365  15.885   1.367  60.411  0.6230 -0.4298 -0.3493
  237C2H5N   H1 2366  16.179   1.294  60.100  1.4335  0.8413 -0.3892
  237C2H5N   H2 2367  16.251   1.314  60.241  0.6574  0.2146 -0.8721
  237C2H5N   H3 2368  16.160   1.180  60.221  2.1961  0.4625  1.2352
  237C2H5N  HC1 2369  16.065   1.467  60.208 -1.4088 -0.3572 -2.6481
  237C2H5N  HC2 2370  15.973   1.330  60.171 -0.2154  0.7963 -1.0893
  238C2H5N   C1 2371  16.283   1.943  60.074  0.0125 -0.4636 -0.1334
  238C2H5N  CT1 2372  16.241   1.956  60.218 -0.0340  0.7679  0.6064
  238C2H5N  N41 2373  16.117   1.883  60.244  0.2990 -0.2046 -0.7973
  238C2H5N   O1 2374  16.199   1.915  59.990 -0.2536  0.2440 -0.6304
  238C2H5N   O2 2375  16.401   1.961  60.048 -0.5636 -0.6308 -0.4817
  238C2H5N   H1 2376  16.089   1.897  60.342  0.4077  0.1254 -0.8062
  238C2H5N   H2 2377  16.045   1.914  60.177 -0.1066 -2.1465 -1.2658
  238C2H5N   H3 2378  16.141   1.783  60.234  1.2411  0.1562 -2.3573
  238C2H5N  HC1 2379  16.224   2.062  60.234  1.0840  1.4649 -2.5403
  238C2H5N  HC2 2380  16.313   1.917  60.289  0.8126  2.4208  0.6625
  239C2H5N   C1 2381  16.654   2.251  59.820 -0.5277 -0.0252  0.0845
  239C2H5N  CT1 2382  16.607   2.228  59.958  0.2739  0.5753  0.1369
  239C2H5N  N41 2383  16.476   2.295  59.988  0.2744 -0.2768 -0.5665
  239C2H5N   O1 2384  16.580   2.317  59.754  0.2711  0.0455  0.0557
  239C2H5N   O2 2385  16.777   2.253  59.799  0.5915  0.2202 -0.2497
  239C2H5N   H1 2386  16.453   2.273  60.086 -0.0345 -3.0182 -1.1949
  239C2H5N   H2 2387  16.400   2.262  59.926 -1.0114  0.3092  0.6725
  239C2H5N   H3 2388  16.491   2.397  59.978  0.7365 -0.5336 -2.8870
  239C2H5N  HC1 2389  16.581   2.122  59.959  1.9141  0.1673 -0.1970
  239C2H5N  HC2 2390  16.680   2.263  60.031 -1.1957  2.7128  0.6260
  240C2H5N   C1 2391  16.358   1.640  60.146  0.6326  0.5451  0.5600
  240C2H5N  CT1 2392  16.404   1.640  60.002 -1.3565 -0.1947 -0.7664
  240C2H5N  N41 2393  16.527   1.715  59.969  0.2669  0.0335 -0.4111
  240C2H5N   O1 2394  16.438   1.684  60.235  0.8655  0.2153  0.5960
  240C2H5N   O2 2395  16.238   1.650  60.151 -0.4014 -0.1042  0.1426
  240C2H5N   H1 2396  16.565   1.691  59.876  0.0188  0.7175 -0.6961
  240C2H5N   H2 2397  16.596   1.677  60.036  2.2213  0.5534 -2.1010
  240C2H5N   H3 2398  16.530   1.817  59.985 -0.6812  0.1271 -0.8302
  240C2H5N  HC1 2399  16.439   1.538  59.989  0.9991  0.6193 -1.0843
  240C2H5N  HC2 2400  16.329   1.661  59.926 -1.2117  1.5145 -0.4604
  241C2H5N   C1 2401  15.795   1.351  60.890 -0.4750 -0.3120  0.5326
  241C2H5N  CT1 2402  15.840   1.361  60.748  0.6286  0.4656 -0.1398
  241C2H5N  N41 2403  15.962   1.275  60.724 -0.2414 -0.1177  0.3206
  241C2H5N   O1 2404  15.866   1.294  60.971  0.2762 -0.4492  0.5689
  241C2H5N   O2 2405  15.676   1.371  60.919 -0.0494 -0.2958  0.2348
  241C2H5N   H1 2406  15.996   1.281  60.626  1.0565  3.5043  0.9358
  241C2H5N   H2 2407  16.046   1.298  60.780 -1.7417  1.2432  2.0325
  241C2H5N   H3 2408  15.945   1.175  60.746 -1.2551  0.1855  0.9011
  241C2H5N  HC1 2409  15.871   1.464  60.731  0.0719  0.5884 -0.4426
  241C2H5N  HC2 2410  15.762   1.344  60.673 -0.2602 -0.0677  0.8853
  242C2H5N   C1 2411  16.092   1.953  60.579 -0.3643 -0.4881  0.2088
  242C2H5N  CT1 2412  16.042   1.958  60.722 -0.2927  0.0041 -0.0821
  242C2H5N  N41 2413  15.927   1.878  60.749  0.4238 -0.3280  0.3905
  242C2H5N   O1 2414  16.017   1.904  60.498  0.3676  0.0481 -0.0708
  242C2H5N   O2 2415  16.209   1.940  60.560 -0.2756  0.0449  0.1247
  242C2H5N   H1 2416  15.897   1.886  60.847 -2.4291  0.3687 -0.4649
  242C2H5N   H2 2417  15.844   1.902  60.691  0.3739  0.1940  0.6818
  242C2H5N   H3 2418  15.954   1.780  60.732 -1.3668 -0.5553 -1.3814
  242C2H5N  HC1 2419  16.020   2.063  60.743 -0.7170 -0.2902  1.0246
  242C2H5N  HC2 2420  16.120   1.925  60.791  0.0843  2.5654  0.8113
  243C2H5N   C1 2421  16.447   2.224  60.319 -0.1609 -0.1313 -0.5112
  243C2H5N  CT1 2422  16.384   2.222  60.457  0.4887  0.1528  0.2667
  243C2H5N  N41 2423  16.252   2.285  60.469  0.1207  0.0831  0.5149
  243C2H5N   O1 2424  16.367   2.268  60.231 -0.2286 -0.5599 -0.4444
  243C2H5N   O2 2425  16.569   2.251  60.317  0.1361 -0.2698 -0.5599
  243C2H5N   H1 2426  16.205   2.265  60.559 -0.1417  1.2410  0.6501
  243C2H5N   H2 2427  16.192   2.257  60.390 -1.0942  2.6292  0.4742
  243C2H5N   H3 2428  16.263   2.388  60.460  0.9378 -0.1581 -1.6548
  243C2H5N  HC1 2429  16.371   2.120  60.493  0.5581  0.4602  1.1735
  243C2H5N  HC2 2430  16.453   2.259  60.534  1.3332  0.8931 -0.8343
  244C2H5N   C1 2431  16.156   1.629  60.644 -0.3576 -0.2994  0.2148
  244C2H5N  CT1 2432  16.215   1.629  60.508  0.5368 -0.4621  0.2687
  244C2H5N  N41 2433  16.346   1.699  60.504  0.2019 -0.0758  0.6679
  244C2H5N   O1 2434  16.231   1.666  60.735  0.2547  0.4566  0.1559
  244C2H5N   O2 2435  16.037   1.619  60.660  0.2251 -0.6993 -0.4434
  244C2H5N   H1 2436  16.380   1.696  60.407  1.8624 -0.0592  1.2293
  244C2H5N   H2 2437  16.418   1.652  60.561  0.0225 -0.6919  0.3919
  244C2H5N   H3 2438  16.332   1.797  60.532  0.2121  0.2838 -0.5609
  244C2H5N  HC1 2439  16.222   1.526  60.474 -0.1575 -0.1305 -0.9384
  244C2H5N  HC2 2440  16.148   1.679  60.438 -1.1609 -1.0237  1.4434
  245C2H5N   C1 2441  15.592   1.351  61.398 -0.0876 -0.3365  0.3302
  245C2H5N  CT1 2442  15.636   1.358  61.260  0.0738 -0.0811  0.1477
  245C2H5N  N41 2443  15.774   1.302  61.234  0.4047 -0.2689  0.0670
  245C2H5N   O1 2444  15.670   1.300  61.477  0.0818 -0.7346  0.2396
  245C2H5N   O2 2445  15.476   1.343  61.424  0.7163  0.5252  0.7196
  245C2H5N   H1 2446  15.801   1.317  61.136  0.2892  0.8969  0.2075
  245C2H5N   H2 2447  15.841   1.347  61.298 -0.6119 -0.1813  1.0918
  245C2H5N   H3 2448  15.787   1.204  61.266 -2.4564  0.1108  2.6233
  245C2H5N  HC1 2449  15.644   1.466  61.248  1.3304  0.0381  1.8413
  245C2H5N  HC2 2450  15.556   1.313  61.201 -1.3800 -0.1298  2.0858
  246C2H5N   C1 2451  15.878   1.950  61.063  0.7701  0.0536  0.4895
  246C2H5N  CT1 2452  15.834   1.958  61.211  1.2170  0.7760 -0.2249
  246C2H5N  N41 2453  15.703   1.891  61.244 -0.1429  0.2406 -0.7277
  246C2H5N   O1 2454  15.795   1.913  60.985 -0.3149 -0.2271 -0.4764
  246C2H5N   O2 2455  15.995   1.935  61.035  0.6490  0.2604  0.3463
  246C2H5N   H1 2456  15.688   1.903  61.345 -1.6267 -0.9917 -0.7827
  246C2H5N   H2 2457  15.623   1.939  61.198 -1.5394  1.2532  2.6139
  246C2H5N   H3 2458  15.707   1.792  61.216  0.5774  0.6497 -2.1170
  246C2H5N  HC1 2459  15.835   2.057  61.255  2.4524 -0.1344  1.8909
  246C2H5N  HC2 2460  15.901   1.912  61.284  0.5171  1.0690  0.6119
  247C2H5N   C1 2461  16.238   2.254  60.814 -0.5422  0.1616 -0.2700
  247C2H5N  CT1 2462  16.194   2.222  60.951  0.2674 -0.6705  0.2956
  247C2H5N  N41 2463  16.066   2.297  60.973 -0.1044  0.3779 -0.4007
  247C2H5N   O1 2464  16.165   2.293  60.726 -0.6559 -0.1373  0.2694
  247C2H5N   O2 2465  16.363   2.253  60.799  0.3271 -0.3448 -0.1891
  247C2H5N   H1 2466  16.022   2.271  61.063  2.4801  2.9674  1.7079
  247C2H5N   H2 2467  15.993   2.275  60.903  1.5012  1.2682 -2.3777
  247C2H5N   H3 2468  16.083   2.397  60.959 -1.4353  0.8260  1.0568
  247C2H5N  HC1 2469  16.157   2.120  60.963 -0.9314 -0.1006  1.6192
  247C2H5N  HC2 2470  16.271   2.244  61.025 -0.2483 -0.6902  0.8493
  248C2H5N   C1 2471  15.959   1.644  61.141  0.1744  0.0890  0.2780
  248C2H5N  CT1 2472  16.004   1.629  61.003  0.4081  0.3961  0.1038
  248C2H5N  N41 2473  16.130   1.699  60.981  0.4859  0.0981  0.1484
  248C2H5N   O1 2474  16.037   1.682  61.229 -0.2581  0.2391 -0.4408
  248C2H5N   O2 2475  15.845   1.616  61.166  0.4605  0.3280 -0.2473
  248C2H5N   H1 2476  16.154   1.676  60.883 -0.6189  0.7508 -0.2775
  248C2H5N   H2 2477  16.208   1.672  61.043 -0.6270  1.2167  2.0747
  248C2H5N   H3 2478  16.128   1.801  60.996 -0.2576  0.2494 -0.9480
  248C2H5N  HC1 2479  16.020   1.525  60.975 -0.4995 -0.5180  2.8096
  248C2H5N  HC2 2480  15.931   1.674  60.936  1.2200  0.1218 -0.9721
  249C2H5N   C1 2481  15.385   1.322  61.909 -0.1375  0.3264  0.1504
  249C2H5N  CT1 2482  15.443   1.355  61.772 -0.6100  0.5440 -0.4038
  249C2H5N  N41 2483  15.556   1.269  61.727 -0.1294  0.3613  0.5136
  249C2H5N   O1 2484  15.458   1.285  62.001  0.1949  0.2040 -0.1771
  249C2H5N   O2 2485  15.265   1.335  61.929  0.4019  0.0263  0.0027
  249C2H5N   H1 2486  15.586   1.302  61.634 -1.5781 -1.6069 -0.6926
  249C2H5N   H2 2487  15.631   1.279  61.797  1.5824  0.7297 -1.3356
  249C2H5N   H3 2488  15.535   1.168  61.729  2.6715 -0.2327  2.5729
  249C2H5N  HC1 2489  15.482   1.457  61.770 -3.1088  1.5176 -1.3594
  249C2H5N  HC2 2490  15.358   1.349  61.704 -2.7065  0.8592  2.1297
  250C2H5N   C1 2491  15.667   1.942  61.597  0.3713  0.0664 -0.0287
  250C2H5N  CT1 2492  15.613   1.950  61.731 -0.4680  0.1331  0.3611
  250C2H5N  N41 2493  15.496   1.865  61.766 -0.6138  0.6197 -0.1242
  250C2H5N   O1 2494  15.598   1.897  61.509  0.2339 -0.2101 -0.3398
  250C2H5N   O2 2495  15.789   1.955  61.589  0.1696  0.2548 -0.1805
  250C2H5N   H1 2496  15.468   1.881  61.864  2.9109 -0.5870  1.1570
  250C2H5N   H2 2497  15.419   1.888  61.701 -0.1767 -0.3283 -0.9912
  250C2H5N   H3 2498  15.522   1.766  61.755 -1.7174  0.6086 -3.1130
  250C2H5N  HC1 2499  15.578   2.053  61.740  0.2875  0.7492 -2.9958
  250C2H5N  HC2 2500  15.691   1.931  61.804 -0.5861 -1.4624  0.0862
  251C2H5N   C1 2501  16.039   2.248  61.335 -0.4478 -0.4219 -0.5884
  251C2H5N  CT1 2502  15.984   2.197  61.466 -0.0657  0.0282 -0.1804
  251C2H5N  N41 2503  15.867   2.270  61.518  0.4285 -0.4307  0.6201
  251C2H5N   O1 2504  15.960   2.256  61.239 -0.4772 -0.4493  0.0545
  251C2H5N   O2 2505  16.157   2.234  61.310  0.2010 -0.1342 -0.0715
  251C2H5N   H1 2506  15.830   2.237  61.608 -2.3687 -1.1651 -0.7460
  251C2H5N   H2 2507  15.797   2.263  61.443  2.0534 -2.4829 -0.7702
  251C2H5N   H3 2508  15.892   2.369  61.534 -0.9758  0.2633 -1.2731
  251C2H5N  HC1 2509  15.949   2.094  61.458 -2.8822  0.6477  2.8941
  251C2H5N  HC2 2510  16.063   2.213  61.539  2.0237 -0.1623 -2.3475
  252C2H5N   C1 2511  15.757   1.631  61.644  0.1321  0.0212 -0.5306
  252C2H5N  CT1 2512  15.816   1.621  61.506  0.3951  0.1969  0.0643
  252C2H5N  N41 2513  15.947   1.695  61.488 -0.2191  0.0359  0.9945
  252C2H5N   O1 2514  15.816   1.687  61.735 -0.0673  0.3272 -0.5471
  252C2H5N   O2 2515  15.634   1.627  61.647  0.3389  0.4403  0.1171
  252C2H5N   H1 2516  15.986   1.692  61.392  0.2219 -2.5996  1.2226
  252C2H5N   H2 2517  16.014   1.659  61.557  1.1138  0.6689  0.0521
  252C2H5N   H3 2518  15.937   1.796  61.509 -2.7891 -0.1069  0.6314
  252C2H5N  HC1 2519  15.833   1.514  61.490 -0.1366 -0.2181  2.1187
  252C2H5N  HC2 2520  15.745   1.658  61.433 -0.5008  0.5966  1.1263
  253C2H5N   C1 2521  15.194   1.345  62.418 -0.2359 -0.7994 -0.5952
  253C2H5N  CT1 2522  15.249   1.345  62.284 -0.8595 -0.0824  0.1846
  253C2H5N  N41 2523  15.369   1.264  62.253 -1.0395  0.2974  0.2707
  253C2H5N   O1 2524  15.269   1.298  62.506  0.1751 -0.0377  0.3980
  253C2H5N   O2 2525  15.075   1.342  62.437 -0.1342  0.2361 -0.4058
  253C2H5N   H1 2526  15.392   1.275  62.152 -0.9573 -1.5925  0.0668
  253C2H5N   H2 2527  15.450   1.302  62.304 -1.6270 -0.9162  2.1502
  253C2H5N   H3 2528  15.370   1.164  62.276  0.3594  0.5411  1.2948
  253C2H5N  HC1 2529  15.268   1.449  62.258 -0.5020 -0.0519  0.5679
  253C2H5N  HC2 2530  15.168   1.300  62.227 -1.5517  0.6723  0.5528
  254C2H5N   C1 2531  15.485   1.953  62.109  0.5102  0.1872  0.9988
  254C2H5N  CT1 2532  15.436   1.944  62.254 -0.3294  0.0069  0.0623
  254C2H5N  N41 2533  15.299   1.900  62.275  0.6200  0.5221 -0.3333
  254C2H5N   O1 2534  15.407   1.917  62.023 -0.0567  0.0923 -0.4759
  254C2H5N   O2 2535  15.605   1.925  62.093  0.0817 -0.1487  0.4451
  254C2H5N   H1 2536  15.284   1.890  62.377 -0.5176  0.5651 -0.4921
  254C2H5N   H2 2537  15.228   1.963  62.233  1.2405  1.0523 -0.5924
  254C2H5N   H3 2538  15.283   1.810  62.227  3.3017  1.5744 -3.3345
  254C2H5N  HC1 2539  15.442   2.046  62.291 -2.3444  0.1184  0.1350
  254C2H5N  HC2 2540  15.501   1.872  62.303 -1.3571 -0.8770  0.1378
  255C2H5N   C1 2541  15.834   2.231  61.851  0.8699 -0.1249  0.0595
  255C2H5N  CT1 2542  15.773   2.214  61.991  0.1499 -0.0227 -0.0683
  255C2H5N  N41 2543  15.643   2.273  62.010  0.2958 -0.2932  0.8045
  255C2H5N   O1 2544  15.762   2.278  61.764 -0.4613  0.2409 -0.5070
  255C2H5N   O2 2545  15.955   2.251  61.840 -0.0299 -0.1222 -0.1543
  255C2H5N   H1 2546  15.605   2.248  62.103  3.0882 -2.1747  1.5231
  255C2H5N   H2 2547  15.579   2.245  61.934  1.4558 -1.8980  0.3961
  255C2H5N   H3 2548  15.646   2.374  61.990  1.3185 -0.6598 -1.0702
  255C2H5N  HC1 2549  15.750   2.109  62.009  0.1128 -0.2671 -1.5427
  255C2H5N  HC2 2550  15.852   2.246  62.059  1.0146 -1.0791 -0.5521
  256C2H5N   C1 2551  15.535   1.629  62.160  0.2599 -0.6521  0.5940
  256C2H5N  CT1 2552  15.597   1.617  62.026  0.4182 -0.3805  0.5028
  256C2H5N  N41 2553  15.737   1.671  62.009  0.2565  0.2317  0.2062
  256C2H5N   O1 2554  15.612   1.644  62.257  0.3623  0.1949 -0.3423
  256C2H5N   O2 2555  15.412   1.634  62.180  0.1391 -0.0469  0.3546
  256C2H5N   H1 2556  15.773   1.653  61.914  2.0040 -1.2204  1.1243
  256C2H5N   H2 2557  15.803   1.641  62.083 -1.8843 -0.5690  1.8315
  256C2H5N   H3 2558  15.731   1.774  62.015  3.8929  0.5359 -0.0145
  256C2H5N  HC1 2559  15.613   1.510  62.011  0.5070 -0.4112  0.8231
  256C2H5N  HC2 2560  15.537   1.662  61.947 -0.8011 -1.0892  1.0114
  257C2H5N   C1 2561  14.999   1.362  62.930  0.0361  0.3440 -0.1864
  257C2H5N  CT1 2562  15.049   1.368  62.790  0.0240 -0.5925 -0.1194
  257C2H5N  N41 2563  15.175   1.288  62.765 -0.4254  0.6451 -0.0289
  257C2H5N   O1 2564  15.081   1.321  63.018 -0.0209 -0.1606  0.0859
  257C2H5N   O2 2565  14.885   1.336  62.945  0.1374  0.7701 -0.4132
  257C2H5N   H1 2566  15.206   1.284  62.667 -0.5047 -2.9178  0.0465
  257C2H5N   H2 2567  15.252   1.326  62.824  0.0157 -2.2997  1.4203
  257C2H5N   H3 2568  15.153   1.192  62.797  0.5208  0.6373  0.6356
  257C2H5N  HC1 2569  15.062   1.475  62.771 -4.2100  0.0352  0.0876
  257C2H5N  HC2 2570  14.982   1.322  62.718  2.9450  0.7268 -3.8947
  258C2H5N   C1 2571  15.285   1.943  62.606  0.2436 -0.0106 -0.7333
  258C2H5N  CT1 2572  15.241   1.964  62.742  1.2002  0.0197 -0.9093
  258C2H5N  N41 2573  15.115   1.888  62.771  0.0953 -0.9575 -0.3002
  258C2H5N   O1 2574  15.193   1.914  62.527 -0.2640  0.3660 -0.0347
  258C2H5N   O2 2575  15.402   1.934  62.579 -0.8305  0.0571 -0.8329
  258C2H5N   H1 2576  15.082   1.902  62.868 -0.4531  0.8972 -0.7188
  258C2H5N   H2 2577  15.029   1.907  62.717 -0.7808  0.2187  1.4720
  258C2H5N   H3 2578  15.125   1.786  62.767 -1.6020 -1.1504 -0.0860
  258C2H5N  HC1 2579  15.216   2.070  62.737 -2.1395 -0.6961 -0.8323
  258C2H5N  HC2 2580  15.318   1.946  62.817  0.5863  0.9154 -0.0481
  259C2H5N   C1 2581  15.641   2.220  62.368 -0.1529 -0.6165 -0.3149
  259C2H5N  CT1 2582  15.593   2.213  62.511  0.6723  0.1710  0.6205
  259C2H5N  N41 2583  15.469   2.292  62.515  0.0469  0.4790 -0.2072
  259C2H5N   O1 2584  15.561   2.266  62.284 -0.1567 -0.0178 -0.6470
  259C2H5N   O2 2585  15.762   2.236  62.347  0.2658 -0.4897 -0.4906
  259C2H5N   H1 2586  15.420   2.292  62.606  1.2380  1.3142  0.4425
  259C2H5N   H2 2587  15.410   2.250  62.441 -0.5907 -1.2449  1.2342
  259C2H5N   H3 2588  15.497   2.385  62.480  1.0541  0.1540 -0.2754
  259C2H5N  HC1 2589  15.571   2.109  62.532  3.3020 -0.9087 -1.6447
  259C2H5N  HC2 2590  15.668   2.255  62.578  0.7436 -1.0617  1.3169
  260C2H5N   C1 2591  15.335   1.630  62.672 -0.0740  0.6609 -0.4318
  260C2H5N  CT1 2592  15.391   1.608  62.534 -0.4691  0.0756 -0.2126
  260C2H5N  N41 2593  15.528   1.672  62.515  0.4617 -0.2932 -0.3902
  260C2H5N   O1 2594  15.418   1.677  62.757 -0.4751  0.4451  0.2494
  260C2H5N   O2 2595  15.217   1.618  62.696 -0.2894 -0.5635  0.0960
  260C2H5N   H1 2596  15.571   1.660  62.422  2.5357 -3.2452  0.8803
  260C2H5N   H2 2597  15.591   1.629  62.585  1.0228 -0.1091 -0.7828
  260C2H5N   H3 2598  15.533   1.773  62.536 -1.1835 -0.5316  1.3126
  260C2H5N  HC1 2599  15.401   1.501  62.511 -1.8366 -0.0573 -0.2396
  260C2H5N  HC2 2600  15.332   1.656  62.456 -0.6994  1.5155  0.8545
  261C2H5N   C1 2601  14.807   1.381  63.430 -0.2455  0.9567 -0.2359
  261C2H5N  CT1 2602  14.855   1.388  63.287  0.2851 -0.0180 -0.1486
  261C2H5N  N41 2603  14.961   1.278  63.255  0.3432  0.3524 -0.4484
  261C2H5N   O1 2604  14.873   1.319  63.511  0.3341  0.6127 -0.3427
  261C2H5N   O2 2605  14.689   1.382  63.451 -0.5980 -0.2333  0.1730
  261C2H5N   H1 2606  14.988   1.299  63.157 -3.5748  0.0244 -1.6868
  261C2H5N   H2 2607  15.041   1.282  63.321  0.6873 -0.4963 -0.8076
  261C2H5N   H3 2608  14.929   1.183  63.279  1.0138  0.5279  1.1599
  261C2H5N  HC1 2609  14.899   1.486  63.271 -0.8769  0.2480 -1.7765
  261C2H5N  HC2 2610  14.766   1.379  63.225 -0.1475  2.3436  0.1113
  262C2H5N   C1 2611  15.084   1.952  63.113  0.4474 -0.5145  0.3210
  262C2H5N  CT1 2612  15.039   1.975  63.256 -0.6275 -0.3361  0.2556
  262C2H5N  N41 2613  14.915   1.897  63.285  0.1591  0.4225  0.1735
  262C2H5N   O1 2614  15.009   1.906  63.027  0.2688 -0.2970  0.2560
  262C2H5N   O2 2615  15.203   1.949  63.098 -0.2601  0.3728  0.6106
  262C2H5N   H1 2616  14.878   1.907  63.381 -0.5742  0.3779 -0.1035
  262C2H5N   H2 2617  14.841   1.928  63.220  0.8959  1.6086 -0.1363
  262C2H5N   H3 2618  14.938   1.798  63.267  0.3754  0.4770  0.1404
  262C2H5N  HC1 2619  15.028   2.082  63.273  1.2163 -0.3989  2.0746
  262C2H5N  HC2 2620  15.120   1.934  63.317  0.2376  0.6663 -0.1921
  263C2H5N   C1 2621  15.437   2.243  62.858  0.2249 -1.4005  0.8975
  263C2H5N  CT1 2622  15.390   2.248  63.003  0.4348  0.1207  0.2183
  263C2H5N  N41 2623  15.260   2.324  63.037 -0.3455 -0.7776  0.6570
  263C2H5N   O1 2624  15.358   2.279  62.765  0.1937 -0.1469  0.9470
  263C2H5N   O2 2625  15.558   2.240  62.839 -0.3334  0.1691 -0.2809
  263C2H5N   H1 2626  15.223   2.332  63.133  0.2811  1.2426  0.7586
  263C2H5N   H2 2627  15.186   2.281  62.978 -0.8340  2.0431 -0.9330
  263C2H5N   H3 2628  15.268   2.420  62.999 -0.0256 -1.7098 -1.7458
  263C2H5N  HC1 2629  15.372   2.141  63.017  0.5525  0.1921  0.9389
  263C2H5N  HC2 2630  15.474   2.284  63.063  1.1543  0.2879 -0.8733
  264C2H5N   C1 2631  15.154   1.650  63.173 -0.4333 -0.0471 -0.3569
  264C2H5N  CT1 2632  15.206   1.635  63.038  0.4173  0.4393  0.4432
  264C2H5N  N41 2633  15.326   1.711  63.014 -0.2784  0.5722 -0.0171
  264C2H5N   O1 2634  15.235   1.672  63.265  0.5465  0.3241 -0.6581
  264C2H5N   O2 2635  15.037   1.660  63.199  0.0786  0.1521 -0.5957
  264C2H5N   H1 2636  15.374   1.704  62.923  2.8211  1.1695  1.5031
  264C2H5N   H2 2637  15.394   1.666  63.077 -1.1778 -1.0609 -0.1891
  264C2H5N   H3 2638  15.316   1.811  63.037 -0.8794  0.6387 -0.5588
  264C2H5N  HC1 2639  15.227   1.531  63.013 -1.7067 -0.1885  1.2334
  264C2H5N  HC2 2640  15.130   1.656  62.963 -0.1947  1.6798  1.4044
  265C2H5N   C1 2641  14.583   1.352  63.924 -0.2047  0.3882  0.1286
  265C2H5N  CT1 2642  14.633   1.390  63.789 -0.5061  0.0022  0.2431
  265C2H5N  N41 2643  14.760   1.325  63.754  0.0596 -0.1248 -0.0731
  265C2H5N   O1 2644  14.653   1.289  64.002  0.1093 -0.0014 -0.1354
  265C2H5N   O2 2645  14.460   1.362  63.945  0.4902 -0.0520  0.3433
  265C2H5N   H1 2646  14.790   1.358  63.660 -2.6456 -0.6161 -1.1605
  265C2H5N   H2 2647  14.828   1.354  63.825 -0.4902 -0.8203  0.7488
  265C2H5N   H3 2648  14.761   1.223  63.742  2.1865 -0.0562 -0.5329
  265C2H5N  HC1 2649  14.653   1.497  63.787  2.3485 -0.5116  0.1668
  265C2H5N  HC2 2650  14.556   1.369  63.715  0.2829  0.2689 -0.6615
  266C2H5N   C1 2651  14.872   1.957  63.607 -0.0200  0.2818 -0.6230
  266C2H5N  CT1 2652  14.818   1.974  63.751 -0.1040 -0.4976  0.5541
  266C2H5N  N41 2653  14.698   1.892  63.783 -0.1999  0.5872 -0.1266
  266C2H5N   O1 2654  14.799   1.912  63.525 -0.7409 -0.2440 -0.7889
  266C2H5N   O2 2655  14.991   1.948  63.589  0.0666 -0.5448 -0.0972
  266C2H5N   H1 2656  14.663   1.906  63.879 -1.4192 -0.4520 -0.4096
  266C2H5N   H2 2657  14.625   1.922  63.717 -0.0836 -1.3177 -1.1537
  266C2H5N   H3 2658  14.706   1.790  63.767  2.0956  0.9446 -1.6096
  266C2H5N  HC1 2659  14.795   2.080  63.761  1.1821 -0.3304  2.0590
  266C2H5N  HC2 2660  14.900   1.947  63.817 -1.2616 -3.1746  0.9692
  267C2H5N   C1 2661  15.222   2.240  63.368 -0.1465  0.6284 -0.2887
  267C2H5N  CT1 2662  15.168   2.231  63.511 -0.4068 -0.1934  0.3395
  267C2H5N  N41 2663  15.040   2.298  63.534  0.4041 -0.0566  0.2851
  267C2H5N   O1 2664  15.149   2.290  63.285  0.2801  0.1264 -0.0261
  267C2H5N   O2 2665  15.347   2.254  63.352 -0.2370  0.3577 -0.0458
  267C2H5N   H1 2666  15.007   2.279  63.630  0.4904 -0.0396  0.3137
  267C2H5N   H2 2667  14.974   2.261  63.464  0.3626  1.0431 -0.2691
  267C2H5N   H3 2668  15.047   2.398  63.507 -1.2653  0.4825  1.7589
  267C2H5N  HC1 2669  15.144   2.127  63.536  1.0001 -0.7212 -0.4760
  267C2H5N  HC2 2670  15.239   2.276  63.581 -3.0508  2.2412  1.5803
  268C2H5N   C1 2671  14.947   1.638  63.694  0.2655 -0.3399 -0.7453
  268C2H5N  CT1 2672  14.998   1.621  63.550  0.2846  0.1404  0.5337
  268C2H5N  N41 2673  15.127   1.699  63.521  0.3850 -0.0107  0.1126
  268C2H5N   O1 2674  15.024   1.681  63.781  0.1044 -1.2578  0.1073
  268C2H5N   O2 2675  14.832   1.647  63.719 -0.1112  0.0590 -0.2605
  268C2H5N   H1 2676  15.168   1.686  63.427 -0.5622  2.2678 -0.6464
  268C2H5N   H2 2677  15.206   1.664  63.577 -0.1565 -0.6260  0.4897
  268C2H5N   H3 2678  15.104   1.799  63.535 -4.5655 -1.1659  0.9984
  268C2H5N  HC1 2679  15.018   1.516  63.526  0.5347  0.3444 -0.1414
  268C2H5N  HC2 2680  14.917   1.663  63.491  1.2604  0.0361 -0.8843
  269C2H5N   C1 2681  14.386   1.361  64.449 -0.0618  0.3803 -0.2061
  269C2H5N  CT1 2682  14.433   1.371  64.308  1.3268 -0.5308 -0.4566
  269C2H5N  N41 2683  14.551   1.290  64.275 -0.6142  0.8027 -0.0183
  269C2H5N   O1 2684  14.463   1.308  64.524 -0.3777 -0.3287  0.0328
  269C2H5N   O2 2685  14.265   1.348  64.476  0.0277  0.5859 -0.1967
  269C2H5N   H1 2686  14.592   1.307  64.182  0.0039  0.2026  0.1402
  269C2H5N   H2 2687  14.629   1.305  64.341  0.1824  0.4377 -0.8636
  269C2H5N   H3 2688  14.524   1.190  64.269 -1.2185  0.9422  0.3034
  269C2H5N  HC1 2689  14.464   1.475  64.295 -0.0682  0.1011  1.0723
  269C2H5N  HC2 2690  14.358   1.347  64.233  0.0439  0.8417  0.3480
  270C2H5N   C1 2691  14.667   1.954  64.124  1.0339 -0.3625  0.6195
  270C2H5N  CT1 2692  14.602   1.969  64.260 -0.0047  0.2518 -0.0495
  270C2H5N  N41 2693  14.472   1.894  64.283  0.0823 -0.2717  0.0344
  270C2H5N   O1 2694  14.599   1.896  64.036 -0.1586 -0.1522  0.0790
  270C2H5N   O2 2695  14.790   1.971  64.123  0.9393  0.4200 -0.3626
  270C2H5N   H1 2696  14.441   1.907  64.381 -0.9958 -0.9508 -0.2043
  270C2H5N   H2 2697  14.404   1.929  64.213 -1.8661 -0.2308  1.9052
  270C2H5N   H3 2698  14.487   1.793  64.270  2.5829  0.2618 -1.4892
  270C2H5N  HC1 2699  14.581   2.074  64.281  0.0760  0.6451 -1.9137
  270C2H5N  HC2 2700  14.668   1.920  64.332 -1.3209 -1.1161  0.2596
  271C2H5N   C1 2701  15.017   2.223  63.873  0.2400  0.2202  0.1068
  271C2H5N  CT1 2702  14.964   2.204  64.017  0.3953  0.6521  0.4980
  271C2H5N  N41 2703  14.855   2.304  64.042  0.1161 -0.2148  0.0482
  271C2H5N   O1 2704  14.947   2.264  63.781  0.6659 -0.6003 -0.6028
  271C2H5N   O2 2705  15.140   2.231  63.866 -0.2735  0.3505 -0.1879
  271C2H5N   H1 2706  14.826   2.296  64.141  0.4589 -1.4792  0.0574
  271C2H5N   H2 2707  14.776   2.297  63.975  0.1580  1.6774 -0.2269
  271C2H5N   H3 2708  14.893   2.400  64.038  0.8502 -0.5205 -0.4280
  271C2H5N  HC1 2709  14.944   2.097  64.028  3.1487 -0.1762 -1.8097
  271C2H5N  HC2 2710  15.042   2.224  64.090  2.5392  2.4567 -2.1910
  272C2H5N   C1 2711  14.725   1.655  64.164 -0.0502  0.6357  0.7546
  272C2H5N  CT1 2712  14.782   1.630  64.032  0.3987 -0.4436 -0.8380
  272C2H5N  N41 2713  14.907   1.713  64.029 -0.7413  0.6324 -0.4528
  272C2H5N   O1 2714  14.800   1.683  64.260  0.3236 -0.1133 -0.7215
  272C2H5N   O2 2715  14.606   1.628  64.186 -0.7783 -0.3298  0.9660
  272C2H5N   H1 2716  14.940   1.698  63.932  1.0136  0.3147  0.1714
  272C2H5N   H2 2717  14.982   1.684  64.094 -1.7914 -1.1050  0.0043
  272C2H5N   H3 2718  14.883   1.810  64.054  0.0893  0.9306 -0.8060
  272C2H5N  HC1 2719  14.803   1.525  64.014 -1.7804 -1.0624  0.1144
  272C2H5N  HC2 2720  14.711   1.671  63.961 -1.3553  3.4779  2.9216
  273C2H5N   C1 2721  14.186   1.354  64.942 -1.1493 -0.3018  0.6135
  273C2H5N  CT1 2722  14.242   1.370  64.804  0.1804 -1.1445 -0.1452
  273C2H5N  N41 2723  14.358   1.282  64.779  0.0112 -0.1900 -0.4834
  273C2H5N   O1 2724  14.261   1.314  65.022 -0.1158  0.2203 -0.8502
  273C2H5N   O2 2725  14.064   1.340  64.957 -0.1047  0.1697  0.4139
  273C2H5N   H1 2726  14.401   1.289  64.685  0.1545 -0.0903 -0.4093
  273C2H5N   H2 2727  14.429   1.297  64.852 -2.4760 -2.4645  2.5309
  273C2H5N   H3 2728  14.341   1.183  64.802 -1.6186 -0.1234 -1.3672
  273C2H5N  HC1 2729  14.265   1.475  64.784 -0.1957 -0.6245  1.9740
  273C2H5N  HC2 2730  14.158   1.333  64.745 -2.3847  0.1899  2.4627
  274C2H5N   C1 2731  14.472   1.948  64.626  0.1703  0.4591  0.2083
  274C2H5N  CT1 2732  14.427   1.954  64.779  0.2797  0.0771 -0.1141
  274C2H5N  N41 2733  14.292   1.900  64.806 -0.1077  0.2539 -0.1166
  274C2H5N   O1 2734  14.391   1.906  64.541  0.2942 -0.0787 -0.5995
  274C2H5N   O2 2735  14.594   1.950  64.599  0.2925  0.2954 -0.3880
  274C2H5N   H1 2736  14.272   1.904  64.907  0.5022  3.2186 -0.0859
  274C2H5N   H2 2737  14.210   1.937  64.755 -0.7372  0.3379  0.9530
  274C2H5N   H3 2738  14.309   1.801  64.782  0.9742 -0.2819  2.6839
  274C2H5N  HC1 2739  14.431   2.058  64.810  2.2518 -0.4242  1.4157
  274C2H5N  HC2 2740  14.504   1.901  64.836  3.3162  2.7993 -1.5256
  275C2H5N   C1 2741  14.825   2.240  64.376  0.6778 -0.5020 -0.4827
  275C2H5N  CT1 2742  14.774   2.209  64.514 -0.2365 -0.2654 -0.4004
  275C2H5N  N41 2743  14.644   2.275  64.544 -0.3629  0.6128  0.3388
  275C2H5N   O1 2744  14.765   2.307  64.303 -0.3770  0.0144  0.4591
  275C2H5N   O2 2745  14.942   2.213  64.360 -0.5106 -0.1927 -0.3612
  275C2H5N   H1 2746  14.611   2.253  64.639  2.5071  1.5500  1.6085
  275C2H5N   H2 2747  14.572   2.245  64.476 -1.1208  0.0607  1.3785
  275C2H5N   H3 2748  14.650   2.377  64.527  0.0945  0.4512 -0.5100
  275C2H5N  HC1 2749  14.767   2.100  64.525  0.1938 -0.1514  1.0745
  275C2H5N  HC2 2750  14.842   2.246  64.591 -2.1620  2.1252  0.2190
  276C2H5N   C1 2751  14.537   1.633  64.699  0.0553 -0.4147  0.7356
  276C2H5N  CT1 2752  14.586   1.619  64.560  0.3407  0.0151 -0.0158
  276C2H5N  N41 2753  14.700   1.700  64.517  0.2650  0.3855 -0.9300
  276C2H5N   O1 2754  14.621   1.686  64.773  0.7595 -0.2712  0.2019
  276C2H5N   O2 2755  14.417   1.657  64.718  0.4645  0.3799  0.5710
  276C2H5N   H1 2756  14.726   1.683  64.419 -0.3544  1.3860 -1.2769
  276C2H5N   H2 2757  14.785   1.681  64.572  0.6929  0.0772 -1.6928
  276C2H5N   H3 2758  14.673   1.800  64.523 -0.8117  0.1448 -1.5386
  276C2H5N  HC1 2759  14.622   1.516  64.550  1.7272  0.2399  2.3934
  276C2H5N  HC2 2760  14.503   1.637  64.491 -0.6615 -0.1581  1.1194
  277C2H5N   C1 2761  13.994   1.370  65.452  0.1945 -0.3504 -0.5633
  277C2H5N  CT1 2762  14.045   1.362  65.306 -0.8973  0.1463 -0.0412
  277C2H5N  N41 2763  14.164   1.278  65.283  0.1517 -0.3979 -0.2618
  277C2H5N   O1 2764  14.065   1.324  65.538 -0.0350 -0.1285  0.2557
  277C2H5N   O2 2765  13.873   1.350  65.468  0.2330 -0.6545  0.0519
  277C2H5N   H1 2766  14.197   1.273  65.185  1.8343 -1.8559  0.3571
  277C2H5N   H2 2767  14.236   1.305  65.351 -1.6484  1.9016  0.8013
  277C2H5N   H3 2768  14.138   1.183  65.316 -1.5739  0.0825 -0.1814
  277C2H5N  HC1 2769  14.072   1.464  65.278 -0.8404 -0.0005 -0.5395
  277C2H5N  HC2 2770  13.968   1.315  65.244  0.6212 -2.6645  0.1135
  278C2H5N   C1 2771  14.286   1.952  65.148  0.0173  0.4382 -0.4507
  278C2H5N  CT1 2772  14.226   1.984  65.279  0.0412 -0.1602  1.2143
  278C2H5N  N41 2773  14.102   1.903  65.321 -0.1603 -0.0859  0.2597
  278C2H5N   O1 2774  14.202   1.915  65.062  0.2533  0.5168 -0.2635
  278C2H5N   O2 2775  14.408   1.953  65.130 -0.5896  0.0376  0.0736
  278C2H5N   H1 2776  14.055   1.918  65.412  0.1624 -0.3162  0.4650
  278C2H5N   H2 2777  14.033   1.910  65.245  0.3347 -1.2658 -0.3079
  278C2H5N   H3 2778  14.121   1.801  65.328  4.6611  0.4985 -2.2368
  278C2H5N  HC1 2779  14.189   2.087  65.280 -1.2611 -0.6001  4.1460
  278C2H5N  HC2 2780  14.306   1.963  65.350  0.2051 -0.7395  0.8632
  279C2H5N   C1 2781  14.621   2.232  64.891  0.2859  0.5290  0.1529
  279C2H5N  CT1 2782  14.577   2.236  65.036 -0.0952  0.0736  0.3522
  279C2H5N  N41 2783  14.469   2.340  65.071  0.1616 -0.1038 -0.6653
  279C2H5N   O1 2784  14.544   2.267  64.806  0.2799 -0.6476  0.1495
  279C2H5N   O2 2785  14.744   2.232  64.864  0.1838  0.4474  0.7722
  279C2H5N   H1 2786  14.450   2.330  65.172  1.3868 -1.5277 -0.5701
  279C2H5N   H2 2787  14.374   2.328  65.031 -0.1307  0.1031 -0.0532
  279C2H5N   H3 2788  14.504   2.435  65.051  1.8458 -0.3359  1.0062
  279C2H5N  HC1 2789  14.540   2.138  65.066 -1.8005  1.3909  2.6915
  279C2H5N  HC2 2790  14.664   2.258  65.099  0.9603  1.0908 -1.4200
  280C2H5N   C1 2791  14.362   1.622  65.211  0.2262  0.1059  0.0504
  280C2H5N  CT1 2792  14.410   1.615  65.065  1.1346  0.2886 -0.6100
  280C2H5N  N41 2793  14.519   1.704  65.040  0.3565  0.3407 -0.1777
  280C2H5N   O1 2794  14.440   1.662  65.297 -0.5962 -0.7097  0.6287
  280C2H5N   O2 2795  14.241   1.641  65.226 -0.2612 -0.6194 -0.1402
  280C2H5N   H1 2796  14.559   1.694  64.945 -0.0058  2.3508 -0.5705
  280C2H5N   H2 2797  14.594   1.683  65.108 -0.5013  0.4147  0.8188
  280C2H5N   H3 2798  14.482   1.800  65.047  3.6392  1.5701  1.5974
  280C2H5N  HC1 2799  14.442   1.511  65.052 -1.7491 -0.7203  0.0090
  280C2H5N  HC2 2800  14.334   1.638  64.990  0.6293  1.6860  0.3345
  281C2H5N   C1 2801  13.797   1.354  65.982  0.1165  0.4983 -0.0227
  281C2H5N  CT1 2802  13.856   1.377  65.840  0.6870  0.0240 -0.5242
  281C2H5N  N41 2803  13.962   1.274  65.806  0.2796 -0.8480 -0.1436
  281C2H5N   O1 2804  13.876   1.317  66.073 -0.0825 -0.5136  0.4265
  281C2H5N   O2 2805  13.671   1.360  65.994  0.2469 -0.2588 -0.1314
  281C2H5N   H1 2806  14.002   1.289  65.712  0.7281 -1.3893 -0.0421
  281C2H5N   H2 2807  14.032   1.284  65.881  0.4603  2.7955 -0.6945
  281C2H5N   H3 2808  13.923   1.178  65.806 -0.2423 -0.6362  0.5436
  281C2H5N  HC1 2809  13.894   1.479  65.832 -1.5395  0.9428  0.1534
  281C2H5N  HC2 2810  13.777   1.363  65.766  1.7382 -1.6562 -1.3490
  282C2H5N   C1 2811  14.060   1.959  65.673 -0.1025  0.4075  0.5842
  282C2H5N  CT1 2812  13.997   1.955  65.812  0.0610 -1.2994  0.8102
  282C2H5N  N41 2813  13.884   1.863  65.829 -0.0007  0.7913  0.7814
  282C2H5N   O1 2814  13.992   1.920  65.581  1.0093  1.0727  0.5260
  282C2H5N   O2 2815  14.181   1.975  65.666  0.1100  0.5061 -0.6028
  282C2H5N   H1 2816  13.837   1.865  65.921 -0.2555  2.2199  0.6466
  282C2H5N   H2 2817  13.809   1.882  65.760  1.5566  2.5877 -0.4719
  282C2H5N   H3 2818  13.919   1.767  65.816  2.1246  1.5347  0.9578
  282C2H5N  HC1 2819  13.948   2.052  65.824 -2.1299 -1.8655 -2.7098
  282C2H5N  HC2 2820  14.077   1.934  65.883  0.0486 -1.1143  0.8782
  283C2H5N   C1 2821  14.426   2.239  65.399  0.6258  0.0264  0.3293
  283C2H5N  CT1 2822  14.386   2.211  65.539 -0.3121  0.0971 -0.4601
  283C2H5N  N41 2823  14.273   2.302  65.578  0.6747 -0.1834 -0.6892
  283C2H5N   O1 2824  14.350   2.301  65.333 -0.3800 -0.7023  0.3258
  283C2H5N   O2 2825  14.547   2.239  65.381 -0.0469 -0.2369  0.1708
  283C2H5N   H1 2826  14.247   2.306  65.678  0.5816 -0.8468 -0.6889
  283C2H5N   H2 2827  14.186   2.280  65.527 -2.0430 -0.7174  3.8884
  283C2H5N   H3 2828  14.296   2.396  65.542  1.7725  0.2578  1.0898
  283C2H5N  HC1 2829  14.364   2.106  65.556 -0.8127  0.4561  1.2573
  283C2H5N  HC2 2830  14.463   2.251  65.606 -3.2632  0.9776  2.5244
  284C2H5N   C1 2831  14.149   1.635  65.703 -0.2414 -0.1613 -1.0987
  284C2H5N  CT1 2832  14.178   1.656  65.559 -0.0088  0.7485  0.3238
  284C2H5N  N41 2833  14.308   1.729  65.532 -0.2326  0.2115  0.1378
  284C2H5N   O1 2834  14.230   1.682  65.789 -0.2145 -0.4213 -0.5733
  284C2H5N   O2 2835  14.026   1.644  65.735 -0.6184  0.2641 -0.1716
  284C2H5N   H1 2836  14.323   1.730  65.430 -0.0628 -0.4332  0.1584
  284C2H5N   H2 2837  14.398   1.695  65.570 -0.0083 -0.9316 -1.3694
  284C2H5N   H3 2838  14.301   1.824  65.572  1.1280  1.0986 -1.6469
  284C2H5N  HC1 2839  14.182   1.558  65.512  2.0010 -0.0323  2.0450
  284C2H5N  HC2 2840  14.098   1.712  65.511 -0.2557  0.7993  0.7985
  285C2H5N   C1 2841  13.575   1.376  66.471  0.4435  0.6856 -0.0195
  285C2H5N  CT1 2842  13.639   1.394  66.339  0.4281 -0.1356 -0.8209
  285C2H5N  N41 2843  13.775   1.327  66.324 -0.3355  0.1566 -0.9849
  285C2H5N   O1 2844  13.637   1.347  66.567  1.3104  0.1122  0.4699
  285C2H5N   O2 2845  13.451   1.359  66.462 -0.0657  0.3172 -0.2924
  285C2H5N   H1 2846  13.823   1.350  66.235  0.0657 -0.5958 -0.9720
  285C2H5N   H2 2847  13.836   1.368  66.396 -0.4553 -1.9290  0.3467
  285C2H5N   H3 2848  13.776   1.225  66.342 -0.0100  0.4533  0.7238
  285C2H5N  HC1 2849  13.645   1.502  66.326 -2.7018  0.1619 -0.1702
  285C2H5N  HC2 2850  13.570   1.355  66.263  1.1653 -1.3389 -0.8961
  286C2H5N   C1 2851  13.858   1.967  66.160  0.5216  0.1872  0.0560
  286C2H5N  CT1 2852  13.807   1.979  66.302  0.2957 -0.4298 -0.6587
  286C2H5N  N41 2853  13.683   1.894  66.331  0.5131 -0.4473 -0.0723
  286C2H5N   O1 2854  13.776   1.933  66.074  0.7198 -0.0855 -0.3575
  286C2H5N   O2 2855  13.978   1.935  66.143 -0.1748  0.3345  0.4072
  286C2H5N   H1 2856  13.650   1.926  66.423  2.5820 -1.0934  0.9173
  286C2H5N   H2 2857  13.609   1.914  66.261  0.8898  2.0941  0.2194
  286C2H5N   H3 2858  13.700   1.792  66.328  2.3946 -0.1299 -2.3227
  286C2H5N  HC1 2859  13.773   2.082  66.306  1.4020 -0.1037  1.8626
  286C2H5N  HC2 2860  13.887   1.963  66.375 -1.3859  0.2865  1.4159
  287C2H5N   C1 2861  14.223   2.240  65.906  0.9219 -0.7454  0.1909
  287C2H5N  CT1 2862  14.164   2.239  66.049 -0.1522 -0.6402 -0.1328
  287C2H5N  N41 2863  14.044   2.321  66.064  0.5164  0.2389  0.1244
  287C2H5N   O1 2864  14.144   2.277  65.817 -0.0425  0.0411  0.4189
  287C2H5N   O2 2865  14.345   2.245  65.892  0.3409 -0.4278 -0.2322
  287C2H5N   H1 2866  13.997   2.313  66.156 -0.3310 -1.5901 -0.4451
  287C2H5N   H2 2867  13.976   2.279  65.998  1.0843 -1.2821  0.4795
  287C2H5N   H3 2868  14.059   2.420  66.041 -0.3301  1.2332  3.5743
  287C2H5N  HC1 2869  14.137   2.136  66.071  0.0467 -1.0626 -1.7689
  287C2H5N  HC2 2870  14.236   2.279  66.121  1.6850  0.8245 -2.6864
  288C2H5N   C1 2871  13.937   1.649  66.232  0.1299  0.5949 -0.1942
  288C2H5N  CT1 2872  13.978   1.622  66.089  0.2805 -0.4229 -0.2926
  288C2H5N  N41 2873  14.114   1.682  66.055  0.2442  0.5151 -0.5258
  288C2H5N   O1 2874  14.023   1.680  66.311  0.2021 -0.2922  0.1982
  288C2H5N   O2 2875  13.820   1.647  66.271 -0.4897  0.3915  0.0153
  288C2H5N   H1 2876  14.147   1.659  65.960 -1.1890  2.3519 -1.4867
  288C2H5N   H2 2877  14.185   1.649  66.122 -2.2162 -3.3646  0.3393
  288C2H5N   H3 2878  14.125   1.784  66.056 -0.8915  0.6650 -1.7090
  288C2H5N  HC1 2879  13.999   1.516  66.075  3.9083 -0.3020  3.3669
  288C2H5N  HC2 2880  13.893   1.661  66.033 -1.0116  0.5037  2.2903
  289C2H5N   C1 2881  13.377   1.384  67.003  1.0877  1.0600 -0.2701
  289C2H5N  CT1 2882  13.428   1.391  66.858 -0.7576  0.0993  0.4315
  289C2H5N  N41 2883  13.541   1.302  66.826  0.1263  0.9836  0.3140
  289C2H5N   O1 2884  13.438   1.328  67.096  0.1310  0.1496 -0.1769
  289C2H5N   O2 2885  13.254   1.383  67.019  0.3635 -0.1921  0.8607
  289C2H5N   H1 2886  13.566   1.334  66.731 -2.1412  1.0709 -0.2748
  289C2H5N   H2 2887  13.615   1.327  66.893 -1.2920 -0.0847  2.3288
  289C2H5N   H3 2888  13.521   1.202  66.842  1.1500  0.8967  1.1533
  289C2H5N  HC1 2889  13.465   1.492  66.842  1.4506 -1.0335 -1.9013
  289C2H5N  HC2 2890  13.342   1.368  66.795  1.0865  0.6592 -2.3814
  290C2H5N   C1 2891  13.660   1.965  66.670 -0.0810  0.4172 -0.0321
  290C2H5N  CT1 2892  13.607   1.966  66.811  0.0804 -1.0818 -0.4479
  290C2H5N  N41 2893  13.483   1.884  66.836  0.1306  0.1460 -0.2008
  290C2H5N   O1 2894  13.583   1.936  66.574  0.1059  0.6805 -0.4448
  290C2H5N   O2 2895  13.780   1.960  66.655 -0.7902 -0.5939  0.3625
  290C2H5N   H1 2896  13.465   1.894  66.937  0.0652 -0.4396 -0.1527
  290C2H5N   H2 2897  13.396   1.909  66.786 -0.5637 -2.8445 -0.5765
  290C2H5N   H3 2898  13.506   1.785  66.817  0.2190 -0.0039  0.6776
  290C2H5N  HC1 2899  13.573   2.065  66.839 -1.4695 -0.7101 -3.5302
  290C2H5N  HC2 2900  13.694   1.941  66.873  0.8534  0.5395 -0.8642
  291C2H5N   C1 2901  14.022   2.216  66.432  0.0895 -0.1143 -0.6347
  291C2H5N  CT1 2902  13.960   2.223  66.564 -0.5434  0.5562 -0.3010
  291C2H5N  N41 2903  13.829   2.305  66.569 -0.6613  0.3124 -0.3944
  291C2H5N   O1 2904  13.956   2.256  66.341 -0.4360  0.7176 -0.3973
  291C2H5N   O2 2905  14.143   2.210  66.422 -0.0341 -0.2637  0.4816
  291C2H5N   H1 2906  13.789   2.298  66.664 -2.2414 -0.1789 -1.0671
  291C2H5N   H2 2907  13.760   2.267  66.502 -0.3375 -1.4337  0.2464
  291C2H5N   H3 2908  13.842   2.405  66.547 -1.5573 -0.0743 -2.8547
  291C2H5N  HC1 2909  13.934   2.121  66.593 -1.7468  1.2583  1.1638
  291C2H5N  HC2 2910  14.033   2.269  66.631  0.7118 -0.5804 -0.8433
  292C2H5N   C1 2911  13.734   1.631  66.739  0.1153  0.3221 -0.6412
  292C2H5N  CT1 2912  13.791   1.617  66.600 -0.7078 -0.6805 -0.1999
  292C2H5N  N41 2913  13.904   1.703  66.563  0.8114  0.3022 -0.0606
  292C2H5N   O1 2914  13.795   1.695  66.824 -0.0405 -0.8511 -0.1064
  292C2H5N   O2 2915  13.615   1.637  66.739  0.1507 -0.3283 -0.1039
  292C2H5N   H1 2916  13.936   1.676  66.469 -1.4910 -0.6087 -0.6224
  292C2H5N   H2 2917  13.977   1.696  66.636 -0.2618 -0.7829  0.9320
  292C2H5N   H3 2918  13.887   1.805  66.556  2.3520  0.5359 -0.6985
  292C2H5N  HC1 2919  13.818   1.512  66.591 -1.9562 -0.6741 -5.8147
  292C2H5N  HC2 2920  13.716   1.638  66.523  0.6710 -0.1539 -1.4185
  293C2H5N   C1 2921  13.174   1.339  67.538  0.3830  0.1571 -1.3519
  293C2H5N  CT1 2922  13.218   1.365  67.403  0.1072  0.0399 -0.1620
  293C2H5N  N41 2923  13.356   1.313  67.363  0.5685  0.6152 -0.5249
  293C2H5N   O1 2924  13.252   1.297  67.625 -0.1151  0.0911  0.4238
  293C2H5N   O2 2925  13.049   1.342  67.551  0.1897 -0.0676 -1.0873
  293C2H5N   H1 2926  13.380   1.345  67.268  2.4383  2.0387  0.3986
  293C2H5N   H2 2927  13.429   1.356  67.421 -0.1801 -0.5403  1.2939
  293C2H5N   H3 2928  13.350   1.210  67.362 -1.4065  0.7059 -1.1568
  293C2H5N  HC1 2929  13.225   1.473  67.389  5.5481 -0.1517 -0.0178
  293C2H5N  HC2 2930  13.146   1.324  67.333 -0.3421 -1.3036  1.0749
  294C2H5N   C1 2931  13.473   1.949  67.192  0.3307 -0.0296  0.4999
  294C2H5N  CT1 2932  13.398   1.967  67.325 -0.4988  0.3647 -0.2397
  294C2H5N  N41 2933  13.280   1.875  67.342  0.3394 -0.0665  0.6846
  294C2H5N   O1 2934  13.415   1.903  67.097 -0.1012 -0.1465 -0.1026
  294C2H5N   O2 2935  13.597   1.957  67.184 -0.0416  0.2009  0.2678
  294C2H5N   H1 2936  13.240   1.879  67.437  1.1313  1.4660  0.9800
  294C2H5N   H2 2937  13.205   1.897  67.275  1.2055  2.1878  0.4291
  294C2H5N   H3 2938  13.312   1.780  67.317 -2.0981 -0.2500 -2.0855
  294C2H5N  HC1 2939  13.360   2.068  67.336  2.0903  1.5918 -1.8859
  294C2H5N  HC2 2940  13.462   1.945  67.411  0.7364  0.1446 -1.1985
  295C2H5N   C1 2941  13.819   2.230  66.929 -0.1971  0.6303 -0.2120
  295C2H5N  CT1 2942  13.757   2.225  67.064  0.0766 -0.8141 -0.5719
  295C2H5N  N41 2943  13.625   2.304  67.076  0.2705 -0.1113 -0.3103
  295C2H5N   O1 2944  13.749   2.272  66.836 -0.1251 -0.0387 -0.9489
  295C2H5N   O2 2945  13.938   2.244  66.918 -0.4350  0.1504 -0.6558
  295C2H5N   H1 2946  13.583   2.293  67.170  2.1951  2.9319  0.9745
  295C2H5N   H2 2947  13.562   2.255  67.010  0.1493 -0.5187  0.0987
  295C2H5N   H3 2948  13.629   2.406  67.062  1.1713 -0.4589 -2.7583
  295C2H5N  HC1 2949  13.734   2.121  67.087 -0.1784 -1.6293 -4.2231
  295C2H5N  HC2 2950  13.826   2.266  67.139 -1.7459  2.4110 -0.5885
  296C2H5N   C1 2951  13.534   1.633  67.239 -0.6909  0.4766  0.2775
  296C2H5N  CT1 2952  13.598   1.633  67.096 -0.4592 -0.2590  0.5578
  296C2H5N  N41 2953  13.707   1.738  67.080 -0.4932 -0.4489  0.0447
  296C2H5N   O1 2954  13.591   1.700  67.323 -0.8720 -0.0352 -0.0055
  296C2H5N   O2 2955  13.411   1.628  67.243 -0.3503  0.0363 -0.1620
  296C2H5N   H1 2956  13.752   1.726  66.987  0.5465 -0.1166  0.4943
  296C2H5N   H2 2957  13.771   1.722  67.159 -2.3206 -0.6848  1.5022
  296C2H5N   H3 2958  13.673   1.836  67.087 -0.3411 -0.4163  0.3196
  296C2H5N  HC1 2959  13.658   1.542  67.097  2.5459  1.6428  0.3878
  296C2H5N  HC2 2960  13.533   1.655  67.011  2.1648  0.1199 -1.4120
  297C2H5N   C1 2961  12.999   1.352  68.036  0.0186 -0.0707 -0.0030
  297C2H5N  CT1 2962  13.072   1.352  67.913 -0.7260 -0.2733  0.1409
  297C2H5N  N41 2963  13.118   1.221  67.864 -0.6002 -0.1396  0.2210
  297C2H5N   O1 2964  13.028   1.262  68.120 -0.2385 -0.1167  0.1876
  297C2H5N   O2 2965  12.890   1.409  68.042  0.6373 -0.0442 -0.2993
  297C2H5N   H1 2966  13.173   1.211  67.776  0.4242 -0.7917  0.9205
  297C2H5N   H2 2967  13.181   1.181  67.936 -0.6527  0.4208  0.5787
  297C2H5N   H3 2968  13.035   1.161  67.852 -2.3697  1.7142  2.6143
  297C2H5N  HC1 2969  13.152   1.424  67.927  1.5151 -2.5247 -0.5452
  297C2H5N  HC2 2970  13.012   1.376  67.826  1.5002 -0.3567 -1.4718
  298C2H5N   C1 2971  13.273   1.957  67.718 -0.4590  0.2986  0.2766
  298C2H5N  CT1 2972  13.224   1.994  67.851 -0.3271  0.0114 -0.3594
  298C2H5N  N41 2973  13.101   1.905  67.882  1.0121 -0.4040 -0.3790
  298C2H5N   O1 2974  13.199   1.921  67.620 -0.3755 -0.2977 -0.6665
  298C2H5N   O2 2975  13.394   1.956  67.708 -0.0174  0.1200 -0.3987
  298C2H5N   H1 2976  13.060   1.934  67.972  2.6449  0.4846  0.1038
  298C2H5N   H2 2977  13.034   1.916  67.805 -1.1426  0.1023  1.5087
  298C2H5N   H3 2978  13.138   1.809  67.883 -2.2947 -1.6990  1.6709
  298C2H5N  HC1 2979  13.185   2.095  67.847  0.6102  0.4820  1.6616
  298C2H5N  HC2 2980  13.303   1.987  67.926  0.1207 -2.0850 -0.9806
  299C2H5N   C1 2981  13.615   2.222  67.428 -0.9536 -0.1937 -0.2754
  299C2H5N  CT1 2982  13.568   2.207  67.573  0.7672 -0.2492  0.8450
  299C2H5N  N41 2983  13.444   2.293  67.611 -0.2091 -0.1426 -0.1566
  299C2H5N   O1 2984  13.542   2.284  67.358  0.4149  0.1355 -0.0775
  299C2H5N   O2 2985  13.736   2.222  67.410  0.0748  0.1043  0.1843
  299C2H5N   H1 2986  13.425   2.277  67.711  1.6577 -0.1687  0.2172
  299C2H5N   H2 2987  13.359   2.271  67.555 -0.0719 -2.3959  0.4966
  299C2H5N   H3 2988  13.458   2.396  67.609 -1.1669 -0.0161 -0.9157
  299C2H5N  HC1 2989  13.522   2.110  67.591  0.1302  0.4619  3.1184
  299C2H5N  HC2 2990  13.646   2.216  67.648  1.6024  4.6942 -0.4070
  300C2H5N   C1 2991  13.342   1.661  67.783  0.6273  0.7171 -0.0879
  300C2H5N  CT1 2992  13.385   1.633  67.642 -0.0154 -0.8659 -0.0972
  300C2H5N  N41 2993  13.510   1.713  67.601  0.4475  0.1695  0.3625
  300C2H5N   O1 2994  13.415   1.694  67.874  0.2193  0.2001  0.4651
  300C2H5N   O2 2995  13.222   1.662  67.798 -0.4820  0.0898 -0.2222
  300C2H5N   H1 2996  13.532   1.685  67.504 -0.1950  1.8866 -0.3028
  300C2H5N   H2 2997  13.596   1.697  67.657  0.6829  0.6726  0.1434
  300C2H5N   H3 2998  13.494   1.815  67.603 -0.3335  0.0999 -1.9244
  300C2H5N  HC1 2999  13.403   1.526  67.639  1.1871 -0.6257 -1.7357
  300C2H5N  HC2 3000  13.317   1.650  67.558  0.1510 -3.7036 -0.8464
  301C2H5N   C1 3001  12.720   1.364  68.451 -0.7766 -0.1409  0.8137
  301C2H5N  CT1 3002  12.834   1.452  68.426 -0.4301  0.4023 -0.0817
  301C2H5N  N41 3003  12.969   1.408  68.487  0.5989 -0.1294 -0.2218
  301C2H5N   O1 3004  12.731   1.247  68.423  0.5969  0.4153  0.7194
  301C2H5N   O2 3005  12.633   1.408  68.521 -0.4671 -0.5953 -0.1681
  301C2H5N   H1 3006  13.046   1.474  68.466  0.7147 -0.0286  0.5112
  301C2H5N   H2 3007  12.966   1.412  68.590 -1.3969  0.8492 -0.2913
  301C2H5N   H3 3008  12.994   1.312  68.459  1.5550  0.5712 -1.8351
  301C2H5N  HC1 3009  12.817   1.556  68.455 -0.3857  1.0121 -2.1332
  301C2H5N  HC2 3010  12.852   1.445  68.319  0.5104  0.7507  0.0476
  302C2H5N   C1 3011  13.078   1.973  68.249  0.4105  0.2219 -0.2249
  302C2H5N  CT1 3012  13.010   2.001  68.385  0.6373  0.1773 -0.5552
  302C2H5N  N41 3013  12.891   1.917  68.407  0.2010  0.1935  0.6506
  302C2H5N   O1 3014  13.015   1.925  68.150 -0.0042 -0.6838  0.3284
  302C2H5N   O2 3015  13.202   1.977  68.264 -0.1287 -0.2951  0.2464
  302C2H5N   H1 3016  12.826   1.934  68.486  1.0323  0.8047  1.2086
  302C2H5N   H2 3017  12.817   1.940  68.338  0.2682 -0.4903  0.3547
  302C2H5N   H3 3018  12.913   1.818  68.391  0.3394  0.3968 -0.4725
  302C2H5N  HC1 3019  12.980   2.105  68.390  0.0859  0.1068 -2.0722
  302C2H5N  HC2 3020  13.079   1.988  68.468 -1.0276 -2.6276  0.4631
  303C2H5N   C1 3021  13.411   2.270  67.965 -0.1497 -0.1953 -0.3287
  303C2H5N  CT1 3022  13.359   2.258  68.109  0.1977  0.2437 -0.3764
  303C2H5N  N41 3023  13.247   2.353  68.138  0.4455 -0.4039 -0.0863
  303C2H5N   O1 3024  13.337   2.310  67.875  1.1207 -0.4920  0.6250
  303C2H5N   O2 3025  13.530   2.238  67.954  0.6247  0.1458  0.4060
  303C2H5N   H1 3026  13.215   2.342  68.236  1.1961  1.3185  0.3879
  303C2H5N   H2 3027  13.169   2.331  68.075  0.0027  0.4129  0.1744
  303C2H5N   H3 3028  13.272   2.451  68.117  1.9541 -1.0161 -1.2242
  303C2H5N  HC1 3029  13.328   2.154  68.120  0.8773 -0.0531 -1.2041
  303C2H5N  HC2 3030  13.442   2.292  68.172 -0.8068 -0.6560  1.4958
  304C2H5N   C1 3031  13.132   1.664  68.340 -0.2900 -0.4144 -0.0101
  304C2H5N  CT1 3032  13.197   1.633  68.205  0.5450  0.1905 -0.2568
  304C2H5N  N41 3033  13.307   1.733  68.162  0.3200 -0.1287  0.1932
  304C2H5N   O1 3034  13.190   1.741  68.417  0.1476 -0.4027  0.1769
  304C2H5N   O2 3035  13.012   1.672  68.334  0.0966 -0.6489  0.0243
  304C2H5N   H1 3036  13.347   1.714  68.069  1.1915 -0.0570  0.5526
  304C2H5N   H2 3037  13.386   1.734  68.228  2.2709  4.7597 -2.0216
  304C2H5N   H3 3038  13.278   1.831  68.173  3.2659  1.0665 -2.0217
  304C2H5N  HC1 3039  13.254   1.540  68.213  1.0264  0.4477 -0.6443
  304C2H5N  HC2 3040  13.126   1.646  68.124 -0.7263 -1.4652  0.5729
  305C2H5N   C1 3041  20.248   2.549  49.727  0.5320  0.5561  0.1192
  305C2H5N  CT1 3042  20.293   2.555  49.585 -0.5577 -0.0121  0.2436
  305C2H5N  N41 3043   0.016   2.489  49.556 -0.5375  0.0879  0.1624
  305C2H5N   O1 3044  20.322   2.509  49.818  0.0397  0.2264  0.5069
  305C2H5N   O2 3045  20.129   2.549  49.746  0.6119  0.0632 -0.2122
  305C2H5N   H1 3046   0.043   2.497  49.457  0.3021  0.3946  0.4166
  305C2H5N   H2 3047   0.094   2.512  49.620  0.3855 -2.2320 -0.0702
  305C2H5N   H3 3048   0.002   2.388  49.571 -2.2561  0.4058  0.8494
  305C2H5N  HC1 3049  20.320   2.658  49.561 -0.4579 -0.2881 -0.8611
  305C2H5N  HC2 3050  20.214   2.523  49.517 -0.7486 -0.4923  0.6900
  306C2H5N   C1 3051   0.130   3.134  49.400 -0.7137 -0.1513 -0.3444
  306C2H5N  CT1 3052   0.062   3.161  49.535  0.2717  0.0117  0.4515
  306C2H5N  N41 3053  20.364   3.066  49.567  0.4788 -0.0274 -0.6394
  306C2H5N   O1 3054   0.070   3.065  49.312  0.0656  0.2482 -0.3824
  306C2H5N   O2 3055   0.250   3.149  49.390 -0.5606  0.2150 -0.0130
  306C2H5N   H1 3056  20.322   3.088  49.659  1.4864 -0.9291  0.0510
  306C2H5N   H2 3057  20.289   3.072  49.496 -0.1392 -1.6880 -0.1513
  306C2H5N   H3 3058  20.392   2.967  49.561  0.2431 -0.1770  0.5242
  306C2H5N  HC1 3059   0.014   3.258  49.535  0.8083  0.2769 -0.2413
  306C2H5N  HC2 3060   0.139   3.146  49.611  1.1512 -0.4792 -0.5287
  307C2H5N   C1 3061   0.494   3.562  49.243 -0.0961  0.4522  0.5262
  307C2H5N  CT1 3062   0.420   3.430  49.243  0.2135  0.7074  0.3388
  307C2H5N  N41 3063   0.283   3.438  49.301 -0.2197  0.2511  0.4394
  307C2H5N   O1 3064   0.423   3.667  49.258  0.3888  0.3316 -0.0655
  307C2H5N   O2 3065   0.610   3.557  49.266 -0.3431 -0.6700 -0.1371
  307C2H5N   H1 3066   0.228   3.353  49.282 -4.0633  2.4835  1.1042
  307C2H5N   H2 3067   0.234   3.517  49.254  1.8719  1.2140 -0.2064
  307C2H5N   H3 3068   0.272   3.456  49.402 -0.5638 -2.1313  0.8465
  307C2H5N  HC1 3069   0.414   3.402  49.138 -0.0783 -0.0630  0.5553
  307C2H5N  HC2 3070   0.473   3.350  49.292 -1.0743  0.5129  1.4405
  308C2H5N   C1 3071   0.201   2.808  49.431 -0.0727  0.2200 -0.3660
  308C2H5N  CT1 3072   0.262   2.830  49.299 -0.2080 -0.1067 -0.1016
  308C2H5N  N41 3073   0.381   2.921  49.300  0.0635 -0.0425  0.3956
  308C2H5N   O1 3074   0.264   2.847  49.534 -0.2797 -0.4605  0.3636
  308C2H5N   O2 3075   0.081   2.789  49.443  0.5985 -0.1231  0.2768
  308C2H5N   H1 3076   0.418   2.939  49.205 -0.2063 -2.1033 -0.1136
  308C2H5N   H2 3077   0.456   2.881  49.360  1.5675 -0.7848 -1.8979
  308C2H5N   H3 3078   0.344   3.010  49.337 -0.5794 -0.3016  0.3864
  308C2H5N  HC1 3079   0.292   2.732  49.261 -0.4037 -0.9816  1.9326
  308C2H5N  HC2 3080   0.189   2.874  49.231 -0.5468  0.4258  0.5997
  309C2H5N   C1 3081  20.026   2.555  50.237 -0.4657  0.5831  0.3638
  309C2H5N  CT1 3082  20.073   2.565  50.095 -0.1672 -0.2455  0.5012
  309C2H5N  N41 3083  20.201   2.487  50.076 -0.4047  0.4804 -0.4807
  309C2H5N   O1 3084  20.105   2.500  50.321 -0.6265  0.6294  0.4454
  309C2H5N   O2 3085  19.909   2.561  50.259  0.2568  0.2694  0.5484
  309C2H5N   H1 3086  20.243   2.502  49.983  2.1104  0.4382  0.6091
  309C2H5N   H2 3087  20.268   2.506  50.152 -1.1319 -2.2675  0.9345
  309C2H5N   H3 3088  20.192   2.385  50.091  0.1117  0.3634 -0.9720
  309C2H5N  HC1 3089  20.094   2.671  50.083 -2.4048  0.0237 -1.4107
  309C2H5N  HC2 3090  19.990   2.542  50.029  0.2549 -2.0656  0.5870
  310C2H5N   C1 3091  20.337   3.121  49.909  0.3704 -0.1073  0.6724
  310C2H5N  CT1 3092  20.291   3.153  50.050  0.4875  0.3400 -0.2710
  310C2H5N  N41 3093  20.159   3.083  50.071 -0.2277 -0.7292  0.4982
  310C2H5N   O1 3094  20.260   3.108  49.818  0.2376  0.1466  0.3892
  310C2H5N   O2 3095   0.048   3.144  49.889 -0.3203 -0.0110 -0.0838
  310C2H5N   H1 3096  20.103   3.105  50.155 -1.9556 -0.4470 -0.6998
  310C2H5N   H2 3097  20.092   3.107  49.997 -0.4314  0.4267  1.0404
  310C2H5N   H3 3098  20.174   2.980  50.070  0.8509 -0.5761  0.2268
  310C2H5N  HC1 3099  20.267   3.259  50.057 -1.7721 -0.2350  0.9438
  310C2H5N  HC2 3100  20.366   3.128  50.125 -1.3149 -2.0165  0.7945
  311C2H5N   C1 3101   0.297   3.419  49.663  0.0279  0.5839 -0.1071
  311C2H5N  CT1 3102   0.253   3.403  49.802  0.2602  0.6799  0.2630
  311C2H5N  N41 3103   0.132   3.486  49.834  0.4306 -0.1638 -0.0980
  311C2H5N   O1 3104   0.217   3.461  49.583  0.2294  0.0201  0.6980
  311C2H5N   O2 3105   0.420   3.424  49.638 -0.0250 -0.0361  0.1997
  311C2H5N   H1 3106   0.118   3.485  49.936 -0.3277 -0.2187 -0.1958
  311C2H5N   H2 3107   0.051   3.449  49.780  0.2175  0.3366 -0.1269
  311C2H5N   H3 3108   0.141   3.585  49.806  2.3894 -0.5625 -1.0043
  311C2H5N  HC1 3109   0.220   3.303  49.832 -0.1636  1.5815  2.9767
  311C2H5N  HC2 3110   0.327   3.437  49.873  1.2002 -0.3303 -0.2143
  312C2H5N   C1 3111  20.398   2.827  49.980 -0.9312  0.0494  0.0585
  312C2H5N  CT1 3112   0.041   2.819  49.834  0.6416  0.1384 -0.2015
  312C2H5N  N41 3113   0.164   2.896  49.797 -0.3904 -0.7613 -0.8057
  312C2H5N   O1 3114   0.059   2.883  50.059 -0.3887 -0.5740 -0.1721
  312C2H5N   O2 3115  20.277   2.827  49.998  0.6512 -0.0581  0.3776
  312C2H5N   H1 3116   0.198   2.887  49.701 -2.2444  0.1309 -1.5808
  312C2H5N   H2 3117   0.232   2.866  49.869  1.2727  0.6741 -1.7418
  312C2H5N   H3 3118   0.143   2.996  49.812  0.0322 -0.5886 -1.3544
  312C2H5N  HC1 3119   0.060   2.713  49.818  1.2813  0.0425  1.1882
  312C2H5N  HC2 3120  20.364   2.855  49.775  0.4077 -2.0442 -1.2360
  313C2H5N   C1 3121  19.840   2.556  50.741 -0.3596 -0.6018 -0.5769
  313C2H5N  CT1 3122  19.896   2.569  50.604 -0.3461  0.1657 -0.0961
  313C2H5N  N41 3123  20.021   2.493  50.583 -0.0601  0.1513  0.1440
  313C2H5N   O1 3124  19.915   2.505  50.824  0.3221 -0.5372 -0.3231
  313C2H5N   O2 3125  19.719   2.543  50.758 -0.0751  0.6399 -0.1133
  313C2H5N   H1 3126  20.072   2.509  50.495 -2.1900 -0.7437 -1.3146
  313C2H5N   H2 3127  20.079   2.531  50.660  0.3596  1.7227 -0.9413
  313C2H5N   H3 3128  20.006   2.390  50.587 -2.2999  0.3676 -2.1086
  313C2H5N  HC1 3129  19.924   2.674  50.595 -1.4447  0.4965  0.2476
  313C2H5N  HC2 3130  19.821   2.531  50.535 -0.9584  0.7116  0.2511
  314C2H5N   C1 3131  20.119   3.136  50.416 -0.0659 -0.2268  0.5697
  314C2H5N  CT1 3132  20.064   3.174  50.554 -0.0112 -0.0649  0.6762
  314C2H5N  N41 3133  19.935   3.108  50.581  0.5272 -0.1827  0.2366
  314C2H5N   O1 3134  20.046   3.104  50.327  0.1213  0.4598  0.2997
  314C2H5N   O2 3135  20.241   3.120  50.411  0.5748  0.0746  0.2580
  314C2H5N   H1 3136  19.892   3.133  50.672  1.1414 -0.2788  0.5519
  314C2H5N   H2 3137  19.868   3.146  50.512  0.7346  2.3941  1.3816
  314C2H5N   H3 3138  19.929   3.005  50.582 -1.4003 -0.1008 -0.4151
  314C2H5N  HC1 3139  20.059   3.283  50.553 -0.4608 -0.0575 -1.8992
  314C2H5N  HC2 3140  20.130   3.138  50.632  0.7705 -0.8862 -0.3568
  315C2H5N   C1 3141   0.072   3.431  50.175  0.2287  0.3962 -0.5949
  315C2H5N  CT1 3142   0.016   3.409  50.309  0.0524 -0.1635 -0.1993
  315C2H5N  N41 3143  20.314   3.505  50.347  0.2518  0.3395 -0.4104
  315C2H5N   O1 3144   0.008   3.497  50.088 -0.4051 -0.3777 -0.3411
  315C2H5N   O2 3145   0.195   3.414  50.163 -0.1092  0.0343 -0.2736
  315C2H5N   H1 3146  20.275   3.476  50.438 -1.6357 -0.4383 -1.4272
  315C2H5N   H2 3147  20.236   3.494  50.280  0.7741 -2.4044 -0.6333
  315C2H5N   H3 3148  20.340   3.605  50.352  0.2526  0.4937 -2.7287
  315C2H5N  HC1 3149  20.385   3.308  50.316 -1.7620  0.5656  0.4980
  315C2H5N  HC2 3150   0.095   3.413  50.384  1.1279 -1.4804 -1.2459
  316C2H5N   C1 3151  20.187   2.839  50.486 -0.2808  0.5132 -0.5775
  316C2H5N  CT1 3152  20.242   2.827  50.344 -1.0185  0.2956  0.4900
  316C2H5N  N41 3153  20.373   2.893  50.320 -0.0834 -0.4485  0.3860
  316C2H5N   O1 3154  20.261   2.870  50.578 -0.1475 -0.1546 -0.4148
  316C2H5N   O2 3155  20.066   2.853  50.501 -0.1285  0.3919  0.0404
  316C2H5N   H1 3156   0.012   2.870  50.231  0.4972  2.7706 -0.1873
  316C2H5N   H2 3157   0.032   2.870  50.395  0.8273  0.8311 -0.0264
  316C2H5N   H3 3158  20.366   2.996  50.323  0.9182 -0.3802  0.5450
  316C2H5N  HC1 3159  20.250   2.719  50.339 -0.6785  0.2148  2.3291
  316C2H5N  HC2 3160  20.176   2.865  50.266  0.0842  0.0914 -0.5708
  317C2H5N   C1 3161  19.646   2.560  51.251  0.6244  0.2386 -0.5245
  317C2H5N  CT1 3162  19.691   2.549  51.107  0.1035 -0.1022 -0.5387
  317C2H5N  N41 3163  19.814   2.470  51.075  0.2053 -0.0145 -0.5561
  317C2H5N   O1 3164  19.728   2.528  51.338  0.0784  0.0048 -0.5568
  317C2H5N   O2 3165  19.524   2.546  51.270 -0.1965 -0.3283  0.1453
  317C2H5N   H1 3166  19.832   2.462  50.973  0.9154 -1.4648 -0.3227
  317C2H5N   H2 3167  19.897   2.514  51.118  0.3036  0.6147 -1.3656
  317C2H5N   H3 3168  19.802   2.372  51.103 -1.1945  0.1197 -0.6363
  317C2H5N  HC1 3169  19.722   2.647  51.071  1.0998  0.3525  1.4598
  317C2H5N  HC2 3170  19.610   2.507  51.048 -1.8808  0.0421  1.9968
  318C2H5N   C1 3171  19.918   3.173  50.951 -0.2767  0.5033 -0.4626
  318C2H5N  CT1 3172  19.870   3.181  51.087 -0.6535  0.4572 -0.6350
  318C2H5N  N41 3173  19.728   3.126  51.110  0.3289  0.3657 -0.3189
  318C2H5N   O1 3174  19.846   3.139  50.859 -0.0518 -0.3476  0.3851
  318C2H5N   O2 3175  20.038   3.158  50.928 -0.2323 -0.3281 -0.0671
  318C2H5N   H1 3176  19.688   3.133  51.205  0.3207 -0.6876 -0.2439
  318C2H5N   H2 3177  19.659   3.179  51.054  0.1042 -0.1935 -0.5693
  318C2H5N   H3 3178  19.726   3.026  51.087  0.8800  0.2192  0.2445
  318C2H5N  HC1 3179  19.866   3.287  51.113  1.0850 -0.0496  1.9240
  318C2H5N  HC2 3180  19.943   3.131  51.151 -1.6959  1.1958  1.1761
  319C2H5N   C1 3181  20.292   3.431  50.694 -0.2712  0.2190  0.5919
  319C2H5N  CT1 3182  20.236   3.429  50.837  0.2910  0.0111  0.1019
  319C2H5N  N41 3183  20.105   3.498  50.862 -0.4476  0.5945 -0.3333
  319C2H5N   O1 3184  20.214   3.465  50.603  0.0089  0.7407 -0.6398
  319C2H5N   O2 3185   0.001   3.447  50.670 -1.0089  0.2331 -0.1096
  319C2H5N   H1 3186  20.085   3.487  50.963  1.6394  0.2393  0.0828
  319C2H5N   H2 3187  20.038   3.459  50.794 -0.3044  1.1955 -0.8154
  319C2H5N   H3 3188  20.109   3.601  50.849 -0.4909  0.4692 -1.3700
  319C2H5N  HC1 3189  20.208   3.326  50.857  0.4775  0.1069  0.8797
  319C2H5N  HC2 3190  20.313   3.457  50.909 -0.0342  2.2407 -0.3604
  320C2H5N   C1 3191  19.985   2.854  51.015  0.4323 -0.2242  0.6954
  320C2H5N  CT1 3192  20.034   2.830  50.868 -0.2545 -0.6822  0.3688
  320C2H5N  N41 3193  20.153   2.899  50.828 -0.4349  0.8098 -0.4880
  320C2H5N   O1 3194  20.059   2.876  51.109 -0.3325  0.3535  0.1587
  320C2H5N   O2 3195  19.867   2.851  51.032  0.5719 -0.4979  0.0650
  320C2H5N   H1 3196  20.190   2.872  50.735  0.6623  1.8910 -0.3830
  320C2H5N   H2 3197  20.235   2.879  50.888 -0.9435  0.5921  0.1448
  320C2H5N   H3 3198  20.137   3.001  50.833  1.8520  1.1504  0.4758
  320C2H5N  HC1 3199  20.056   2.724  50.859 -1.8460 -1.2449  2.5222
  320C2H5N  HC2 3200  19.960   2.859  50.793 -0.7447  0.0192  1.0996
  321C2H5N   C1 3201  19.425   2.543  51.751 -0.2251 -0.0064 -0.5709
  321C2H5N  CT1 3202  19.485   2.547  51.610 -0.3496  0.6783  0.0926
  321C2H5N  N41 3203  19.617   2.494  51.590 -0.4659 -0.1274 -0.1505
  321C2H5N   O1 3204  19.504   2.538  51.846 -0.3809  0.5630  0.0256
  321C2H5N   O2 3205  19.306   2.529  51.758  0.1305  0.1726 -0.3046
  321C2H5N   H1 3206  19.656   2.524  51.499  1.8952 -0.2819  0.7592
  321C2H5N   H2 3207  19.684   2.541  51.655  3.0070  0.0646 -3.6797
  321C2H5N   H3 3208  19.631   2.392  51.595 -1.0998 -0.1919  0.3549
  321C2H5N  HC1 3209  19.495   2.653  51.586 -0.7853  1.0721  1.5893
  321C2H5N  HC2 3210  19.410   2.502  51.545 -0.2003 -0.9815  1.0444
  322C2H5N   C1 3211  19.738   3.147  51.476  0.0621 -0.0271  0.3471
  322C2H5N  CT1 3212  19.673   3.153  51.611  0.4293  0.2410  0.2164
  322C2H5N  N41 3213  19.530   3.094  51.608 -0.0964 -0.4849 -0.5904
  322C2H5N   O1 3214  19.669   3.112  51.381  0.7159 -0.4018  0.5976
  322C2H5N   O2 3215  19.859   3.157  51.473  0.2373 -0.2465  0.3768
  322C2H5N   H1 3216  19.470   3.100  51.692  1.6384  2.4787  0.5071
  322C2H5N   H2 3217  19.475   3.137  51.532  0.8076  0.6410 -0.6200
  322C2H5N   H3 3218  19.536   2.994  51.581  0.2582 -0.3898 -0.8576
  322C2H5N  HC1 3219  19.663   3.257  51.642  1.2011 -0.1255  1.7945
  322C2H5N  HC2 3220  19.730   3.102  51.690  0.8537  1.6710  0.8509
  323C2H5N   C1 3221  20.089   3.438  51.215  0.4744 -0.3350  0.4221
  323C2H5N  CT1 3222  20.032   3.431  51.350  0.3041 -0.5507 -0.2287
  323C2H5N  N41 3223  19.905   3.499  51.377 -1.5310 -0.3880 -0.6680
  323C2H5N   O1 3224  20.022   3.472  51.121  0.2427  0.0260  0.3493
  323C2H5N   O2 3225  20.211   3.439  51.207  0.3690 -0.2737 -0.3600
  323C2H5N   H1 3226  19.881   3.485  51.476 -0.0249 -1.2039 -0.4160
  323C2H5N   H2 3227  19.826   3.461  51.322 -2.7027 -0.0237  0.7303
  323C2H5N   H3 3228  19.915   3.601  51.364  0.6649 -0.6031 -0.7278
  323C2H5N  HC1 3229  20.010   3.325  51.365  0.0268 -0.7614 -2.1125
  323C2H5N  HC2 3230  20.113   3.462  51.417 -0.8514  1.9547  0.0575
  324C2H5N   C1 3231  19.796   2.845  51.529  0.2240  0.4067  0.7131
  324C2H5N  CT1 3232  19.843   2.835  51.385 -0.0017 -0.0037  0.2835
  324C2H5N  N41 3233  19.972   2.916  51.365  0.1491 -0.2600  0.2260
  324C2H5N   O1 3234  19.874   2.889  51.613  0.2180  0.2456  0.0768
  324C2H5N   O2 3235  19.670   2.835  51.535  0.0111 -0.1057  0.1920
  324C2H5N   H1 3236  20.022   2.908  51.275  0.5448 -3.5617  0.6714
  324C2H5N   H2 3237  20.042   2.875  51.428  1.3904 -0.8837 -1.5114
  324C2H5N   H3 3238  19.967   3.016  51.387  2.1779 -0.5058  1.9456
  324C2H5N  HC1 3239  19.872   2.732  51.367  0.1110 -0.4219  2.6887
  324C2H5N  HC2 3240  19.766   2.865  51.314 -0.1482  1.0460  0.8682
  325C2H5N   C1 3241  19.234   2.557  52.273 -0.2119  0.0593  0.5457
  325C2H5N  CT1 3242  19.288   2.575  52.137  0.6418  0.2309 -0.0901
  325C2H5N  N41 3243  19.417   2.507  52.109 -0.3370  0.0878  0.1164
  325C2H5N   O1 3244  19.309   2.518  52.362 -0.0185  0.6878  0.3347
  325C2H5N   O2 3245  19.111   2.549  52.290  0.3410  0.0728 -0.0606
  325C2H5N   H1 3246  19.452   2.526  52.013 -0.0973 -0.3622  0.1088
  325C2H5N   H2 3247  19.487   2.550  52.171 -0.7306  2.7727 -1.2249
  325C2H5N   H3 3248  19.413   2.405  52.121  1.5136  0.0211  0.3151
  325C2H5N  HC1 3249  19.313   2.678  52.109  1.3696 -0.3006 -1.4643
  325C2H5N  HC2 3250  19.208   2.536  52.074  1.2484  0.7248 -1.1899
  326C2H5N   C1 3251  19.507   3.157  51.950  0.3375  0.2755  0.0178
  326C2H5N  CT1 3252  19.457   3.184  52.090 -0.7271 -0.3879 -0.3962
  326C2H5N  N41 3253  19.332   3.121  52.124 -0.5760 -0.6071  0.1801
  326C2H5N   O1 3254  19.429   3.125  51.862  0.0492 -0.2403  0.3543
  326C2H5N   O2 3255  19.625   3.155  51.929  0.0661  0.0228 -0.2231
  326C2H5N   H1 3256  19.294   3.148  52.216 -2.7797  0.0587 -0.8764
  326C2H5N   H2 3257  19.255   3.150  52.061  1.6412  0.3610 -2.1542
  326C2H5N   H3 3258  19.330   3.017  52.119 -1.1346 -0.5483 -1.4273
  326C2H5N  HC1 3259  19.436   3.290  52.103  0.1525 -0.2314 -0.1929
  326C2H5N  HC2 3260  19.521   3.138  52.165  2.1973  1.4844 -1.6709
  327C2H5N   C1 3261  19.879   3.431  51.706  0.0268  0.6225  0.2125
  327C2H5N  CT1 3262  19.841   3.436  51.848 -0.7898  0.5428 -0.3197
  327C2H5N  N41 3263  19.708   3.506  51.870  0.0114 -0.4618 -0.3140
  327C2H5N   O1 3264  19.798   3.468  51.623  0.8890 -0.1720  0.6323
  327C2H5N   O2 3265  19.996   3.435  51.676  0.3042 -0.0788 -0.3875
  327C2H5N   H1 3266  19.679   3.518  51.969 -2.0895  2.7716 -1.2577
  327C2H5N   H2 3267  19.630   3.455  51.825  1.9755 -3.6572 -0.3029
  327C2H5N   H3 3268  19.722   3.602  51.836 -0.1581 -0.2300  0.2590
  327C2H5N  HC1 3269  19.821   3.337  51.889 -1.3152  1.5714  2.0047
  327C2H5N  HC2 3270  19.922   3.477  51.909  0.2193 -0.7565 -0.7569
  328C2H5N   C1 3271  19.586   2.832  52.039  0.0385 -0.3999 -0.2783
  328C2H5N  CT1 3272  19.627   2.839  51.890  0.7299  0.0945 -0.3797
  328C2H5N  N41 3273  19.767   2.898  51.873 -0.6773  0.4057  0.2985
  328C2H5N   O1 3274  19.681   2.862  52.115  0.6527 -0.4178  0.1335
  328C2H5N   O2 3275  19.472   2.870  52.070 -0.0624  0.7613  0.4052
  328C2H5N   H1 3276  19.803   2.899  51.777  0.1305  0.9491  0.6038
  328C2H5N   H2 3277  19.834   2.864  51.943 -2.5824  0.1552  2.0639
  328C2H5N   H3 3278  19.766   2.996  51.906 -0.9196 -0.5437  3.2885
  328C2H5N  HC1 3279  19.637   2.737  51.852 -1.3118 -0.1910 -0.2169
  328C2H5N  HC2 3280  19.558   2.898  51.831  0.2253 -0.2829 -0.1729
  329C2H5N   C1 3281  19.030   2.526  52.778 -0.0563  0.0227 -0.5192
  329C2H5N  CT1 3282  19.081   2.556  52.637  0.9797 -0.2669 -0.4098
  329C2H5N  N41 3283  19.227   2.533  52.612  0.1488  0.0513 -0.0902
  329C2H5N   O1 3284  19.110   2.484  52.859  0.5046 -0.0390  0.3235
  329C2H5N   O2 3285  18.917   2.546  52.813 -0.2471 -0.3190  0.1212
  329C2H5N   H1 3286  19.256   2.578  52.523  0.2655 -0.6701 -0.4231
  329C2H5N   H2 3287  19.284   2.569  52.690 -0.2342 -1.1743  0.7544
  329C2H5N   H3 3288  19.265   2.436  52.611  0.5633  0.2138 -0.4645
  329C2H5N  HC1 3289  19.069   2.664  52.633 -1.4448 -0.4440  0.8995
  329C2H5N  HC2 3290  19.025   2.517  52.552  0.4121  1.0569 -0.6660
  330C2H5N   C1 3291  19.321   3.163  52.472  0.0257 -1.2661  0.0175
  330C2H5N  CT1 3292  19.263   3.156  52.612 -0.3435 -0.6103  0.2191
  330C2H5N  N41 3293  19.139   3.070  52.622 -0.3477 -0.1733 -0.4000
  330C2H5N   O1 3294  19.263   3.101  52.388  0.3412 -0.1072  0.0362
  330C2H5N   O2 3295  19.445   3.164  52.464  0.0759 -0.2729  0.1388
  330C2H5N   H1 3296  19.105   3.074  52.719 -2.3925 -0.9535 -1.0681
  330C2H5N   H2 3297  19.061   3.101  52.562  0.0008  0.5106 -0.5007
  330C2H5N   H3 3298  19.152   2.974  52.585  0.6905 -1.0331  2.0346
  330C2H5N  HC1 3299  19.234   3.255  52.646 -0.8209 -0.3723 -0.8550
  330C2H5N  HC2 3300  19.338   3.124  52.684 -0.1304  0.7050  0.5837
  331C2H5N   C1 3301  19.681   3.429  52.213  0.5681 -0.5622 -0.0367
  331C2H5N  CT1 3302  19.615   3.412  52.346 -0.1839 -0.4881 -0.3724
  331C2H5N  N41 3303  19.491   3.484  52.372  0.3621 -0.5088  0.0660
  331C2H5N   O1 3304  19.607   3.480  52.128 -0.0733  0.3803 -0.0646
  331C2H5N   O2 3305  19.803   3.443  52.198  0.0549 -0.3250  0.0073
  331C2H5N   H1 3306  19.455   3.470  52.467 -1.6228  1.9391 -0.2818
  331C2H5N   H2 3307  19.418   3.469  52.300 -0.0391 -2.2026  0.8123
  331C2H5N   H3 3308  19.513   3.585  52.367  0.2737 -0.4202  1.3375
  331C2H5N  HC1 3309  19.596   3.305  52.359 -2.5814 -0.0233  0.2057
  331C2H5N  HC2 3310  19.675   3.450  52.428 -0.4110  0.3199 -0.5835
  332C2H5N   C1 3311  19.389   2.841  52.516  0.4068  0.2693  0.1883
  332C2H5N  CT1 3312  19.447   2.827  52.382  0.9179  0.0281 -0.1216
  332C2H5N  N41 3313  19.553   2.934  52.354  0.2095 -0.3116  0.5540
  332C2H5N   O1 3314  19.461   2.883  52.608  0.0798 -0.4835  0.0990
  332C2H5N   O2 3315  19.265   2.845  52.524  0.4583  0.5688  0.7800
  332C2H5N   H1 3316  19.589   2.923  52.257  0.4597  1.4492  0.4323
  332C2H5N   H2 3317  19.632   2.930  52.420 -0.0171  0.9209  0.9011
  332C2H5N   H3 3318  19.522   3.031  52.369  1.5978 -0.1647  2.6563
  332C2H5N  HC1 3319  19.499   2.731  52.384 -0.6387 -0.8064  1.1054
  332C2H5N  HC2 3320  19.365   2.828  52.310 -0.3292 -3.1450  1.1296
  333C2H5N   C1 3321  18.829   2.553  53.284  0.3491 -0.0658 -0.1634
  333C2H5N  CT1 3322  18.872   2.561  53.136  0.5054  0.2166 -0.2337
  333C2H5N  N41 3323  18.988   2.480  53.099 -0.4450  0.0044 -0.1908
  333C2H5N   O1 3324  18.904   2.489  53.355 -0.1595  0.5794 -0.2564
  333C2H5N   O2 3325  18.711   2.555  53.315  0.4301 -0.9047  0.0231
  333C2H5N   H1 3326  19.006   2.493  52.999 -1.4415  2.2414 -0.0955
  333C2H5N   H2 3327  19.072   2.502  53.156 -1.0066 -0.6735  0.9341
  333C2H5N   H3 3328  18.966   2.379  53.101 -0.8356  0.1050  1.8597
  333C2H5N  HC1 3329  18.902   2.664  53.116  3.1613 -0.5304 -0.1971
  333C2H5N  HC2 3330  18.784   2.530  53.078  0.7440  0.8616 -0.9417
  334C2H5N   C1 3331  19.114   3.153  52.960  0.2605 -0.1446  0.2277
  334C2H5N  CT1 3332  19.062   3.165  53.102 -0.9011 -0.7052  0.0950
  334C2H5N  N41 3333  18.946   3.081  53.139 -0.2931 -0.3915  0.3257
  334C2H5N   O1 3334  19.041   3.104  52.876  0.2391 -0.1981 -0.3022
  334C2H5N   O2 3335  19.237   3.153  52.951 -0.0355 -0.2341 -0.6498
  334C2H5N   H1 3336  18.916   3.099  53.237  1.0227  2.1751  0.3058
  334C2H5N   H2 3337  18.870   3.096  53.071  0.7782  0.6294 -0.6634
  334C2H5N   H3 3338  18.969   2.981  53.128 -0.9614 -0.3140 -2.1713
  334C2H5N  HC1 3339  19.029   3.269  53.102 -2.7191 -1.2605 -1.7023
  334C2H5N  HC2 3340  19.137   3.154  53.180 -0.0805  0.1339 -0.5528
  335C2H5N   C1 3341  19.481   3.440  52.726 -0.7959 -0.2525 -0.0392
  335C2H5N  CT1 3342  19.424   3.422  52.865  0.2781 -0.0495  0.0222
  335C2H5N  N41 3343  19.289   3.482  52.881  0.3632  0.0041  0.5092
  335C2H5N   O1 3344  19.411   3.474  52.630  0.3189  0.8082  0.5766
  335C2H5N   O2 3345  19.604   3.422  52.715  0.1484  0.2226 -0.0304
  335C2H5N   H1 3346  19.244   3.469  52.973 -3.9120  0.4518 -1.3744
  335C2H5N   H2 3347  19.218   3.446  52.815  1.4655 -0.1851 -0.5793
  335C2H5N   H3 3348  19.285   3.584  52.865 -0.6774 -0.1370 -0.1387
  335C2H5N  HC1 3349  19.414   3.319  52.897 -1.5365 -0.1165 -0.7150
  335C2H5N  HC2 3350  19.487   3.477  52.935  0.2041  0.0225  0.0313
  336C2H5N   C1 3351  19.189   2.839  53.043 -0.5732 -0.2700 -0.2918
  336C2H5N  CT1 3352  19.248   2.808  52.906 -0.4341 -0.1554  0.4194
  336C2H5N  N41 3353  19.381   2.864  52.869 -0.3267  0.2598 -0.4175
  336C2H5N   O1 3354  19.256   2.891  53.130 -0.7789 -0.8162 -0.4015
  336C2H5N   O2 3355  19.070   2.833  53.051 -0.2621 -0.3718 -0.4531
  336C2H5N   H1 3356  19.409   2.838  52.773 -0.6830  0.2741 -0.5322
  336C2H5N   H2 3357  19.455   2.835  52.936 -0.9744  1.0946  0.6820
  336C2H5N   H3 3358  19.384   2.966  52.884  0.9881  0.3518 -1.1970
  336C2H5N  HC1 3359  19.247   2.700  52.895 -1.3350 -0.1665  0.5214
  336C2H5N  HC2 3360  19.168   2.844  52.842 -0.0872  1.1914  0.7395
  337C2H5N   C1 3361  18.630   2.546  53.786 -0.3193  0.3021 -0.9421
  337C2H5N  CT1 3362  18.680   2.541  53.639  0.3948  0.3330  0.5494
  337C2H5N  N41 3363  18.812   2.481  53.610 -0.1043 -0.4380 -0.1206
  337C2H5N   O1 3364  18.708   2.498  53.874  0.4608 -0.0071 -0.2367
  337C2H5N   O2 3365  18.510   2.539  53.807 -0.3717 -0.1478 -0.0950
  337C2H5N   H1 3366  18.828   2.489  53.509  0.1378 -0.4156 -0.0866
  337C2H5N   H2 3367  18.898   2.526  53.647 -0.5855 -0.6312  1.2728
  337C2H5N   H3 3368  18.822   2.381  53.634  0.5827 -0.4258 -0.3470
  337C2H5N  HC1 3369  18.692   2.645  53.611  1.6199 -0.2852 -1.3161
  337C2H5N  HC2 3370  18.600   2.503  53.576  2.3362 -0.1518 -1.7139
  338C2H5N   C1 3371  18.905   3.140  53.472 -0.0815 -0.0031 -0.1380
  338C2H5N  CT1 3372  18.851   3.150  53.610  0.2449 -0.1223  0.7283
  338C2H5N  N41 3373  18.725   3.078  53.632  0.4430  0.0333 -0.1671
  338C2H5N   O1 3374  18.829   3.103  53.383 -0.7866 -0.5972 -0.1310
  338C2H5N   O2 3375  19.021   3.112  53.451 -0.2488  0.1404  0.3808
  338C2H5N   H1 3376  18.684   3.087  53.726  1.0066 -0.5682  0.1407
  338C2H5N   H2 3377  18.650   3.107  53.566 -1.3780 -1.5866  1.1202
  338C2H5N   H3 3378  18.737   2.976  53.616  0.1080 -0.3396  1.8334
  338C2H5N  HC1 3379  18.848   3.257  53.632  2.6766  0.8346 -3.1169
  338C2H5N  HC2 3380  18.924   3.107  53.678 -1.2654 -1.8763  1.2888
  339C2H5N   C1 3381  19.267   3.438  53.219 -0.3628 -0.4074  0.2295
  339C2H5N  CT1 3382  19.225   3.428  53.362 -0.1314  0.2020  0.1149
  339C2H5N  N41 3383  19.101   3.506  53.396 -0.4527  0.1050  0.1079
  339C2H5N   O1 3384  19.188   3.478  53.138 -0.1184  0.1248 -0.3823
  339C2H5N   O2 3385  19.390   3.450  53.205  0.0328 -0.1501  0.3192
  339C2H5N   H1 3386  19.069   3.496  53.494  0.6047 -0.4847  0.4071
  339C2H5N   H2 3387  19.020   3.494  53.333 -1.6719 -1.1474  1.8662
  339C2H5N   H3 3388  19.114   3.607  53.384 -1.2769  0.2151  0.1059
  339C2H5N  HC1 3389  19.197   3.325  53.382 -3.1621  0.4621 -2.3660
  339C2H5N  HC2 3390  19.304   3.458  53.431 -0.8924  0.3333  0.9335
  340C2H5N   C1 3391  18.984   2.831  53.544  0.5680 -0.5514  0.4141
  340C2H5N  CT1 3392  19.041   2.805  53.409  0.8276  0.1172  0.0781
  340C2H5N  N41 3393  19.163   2.884  53.382  0.1763 -0.1349 -0.5775
  340C2H5N   O1 3394  19.054   2.887  53.624  0.0407  0.1719 -0.0528
  340C2H5N   O2 3395  18.862   2.831  53.552  0.1979  0.3314 -0.1865
  340C2H5N   H1 3396  19.192   2.872  53.283 -0.1680 -0.7266 -0.6150
  340C2H5N   H2 3397  19.240   2.861  53.447 -0.2949  0.0671  0.0479
  340C2H5N   H3 3398  19.149   2.985  53.396  2.9186 -0.0805  2.5247
  340C2H5N  HC1 3399  19.059   2.698  53.399 -0.3606 -0.1993  1.1059
  340C2H5N  HC2 3400  18.974   2.847  53.334  0.0654 -1.2980 -0.0589
  341C2H5N   C1 3401  18.422   2.550  54.297 -0.2630 -0.3944 -0.2694
  341C2H5N  CT1 3402  18.467   2.565  54.156  0.4980  0.2422  0.0559
  341C2H5N  N41 3403  18.598   2.500  54.134 -0.3606  0.1432 -0.5210
  341C2H5N   O1 3404  18.504   2.511  54.381 -0.1643  0.2633  0.6456
  341C2H5N   O2 3405  18.306   2.551  54.327  0.2979 -0.3100  0.1797
  341C2H5N   H1 3406  18.624   2.509  54.034  0.0845  1.5085 -0.2919
  341C2H5N   H2 3407  18.665   2.550  54.196 -0.6253 -0.5275  0.3065
  341C2H5N   H3 3408  18.586   2.399  54.151  0.7101  0.1658  0.4165
  341C2H5N  HC1 3409  18.473   2.673  54.143  1.2129  0.1712 -0.2313
  341C2H5N  HC2 3410  18.393   2.522  54.088 -0.8601  2.4673  0.0661
  342C2H5N   C1 3411  18.716   3.157  53.979 -0.0319  0.1905 -0.0076
  342C2H5N  CT1 3412  18.665   3.174  54.118  0.3298  0.5087  0.1338
  342C2H5N  N41 3413  18.539   3.102  54.161  0.0710  0.5773  0.0125
  342C2H5N   O1 3414  18.642   3.095  53.901  0.3609 -0.2708 -0.1099
  342C2H5N   O2 3415  18.837   3.151  53.956  0.1870 -0.9676  0.3246
  342C2H5N   H1 3416  18.516   3.118  54.261  1.1374  0.1420  0.3335
  342C2H5N   H2 3417  18.464   3.140  54.101 -0.2151  0.9524  0.5916
  342C2H5N   H3 3418  18.547   3.000  54.151 -1.9391  0.2989  0.9260
  342C2H5N  HC1 3419  18.644   3.281  54.124  0.6585  0.4878  1.9612
  342C2H5N  HC2 3420  18.743   3.146  54.188 -0.8627  0.7134  1.5629
  343C2H5N   C1 3421  19.081   3.412  53.731 -0.1150  0.1680 -0.4967
  343C2H5N  CT1 3422  19.019   3.406  53.869 -0.3554 -0.0389 -0.1004
  343C2H5N  N41 3423  18.894   3.485  53.889 -0.0687 -0.0340 -0.1516
  343C2H5N   O1 3424  19.012   3.444  53.641  0.3747 -0.1957 -0.4784
  343C2H5N   O2 3425  19.205   3.410  53.724 -0.1689 -0.2303  0.0877
  343C2H5N   H1 3426  18.865   3.486  53.989  3.5712 -0.0639  0.9738
  343C2H5N   H2 3427  18.817   3.451  53.830  1.3274 -0.8619 -1.5056
  343C2H5N   H3 3428  18.912   3.584  53.863  2.2976 -0.0854  1.1350
  343C2H5N  HC1 3429  19.005   3.303  53.902  1.4649  0.5602  2.7189
  343C2H5N  HC2 3430  19.092   3.457  53.932  0.9830 -1.1079 -0.7671
  344C2H5N   C1 3431  18.786   2.841  54.050 -0.4102 -0.2175  0.5058
  344C2H5N  CT1 3432  18.835   2.829  53.911 -0.1245  0.5658 -0.3480
  344C2H5N  N41 3433  18.980   2.871  53.883 -0.8050 -0.1473 -0.3666
  344C2H5N   O1 3434  18.863   2.871  54.139  0.3017 -0.1609  0.0451
  344C2H5N   O2 3435  18.667   2.829  54.077 -0.6586  0.0513  0.5010
  344C2H5N   H1 3436  19.012   2.855  53.786 -1.0370 -3.5166  0.0418
  344C2H5N   H2 3437  19.048   2.809  53.930 -0.8773  0.5087  0.6109
  344C2H5N   H3 3438  19.008   2.965  53.914 -0.4919 -0.1812 -0.5391
  344C2H5N  HC1 3439  18.825   2.723  53.885 -0.0426  0.7192 -1.0060
  344C2H5N  HC2 3440  18.780   2.895  53.844 -0.9740 -2.0142 -2.3054
  345C2H5N   C1 3441  18.213   2.548  54.792  0.2067  0.4053  0.1356
  345C2H5N  CT1 3442  18.268   2.560  54.655  0.1581 -0.2321  0.3331
  345C2H5N  N41 3443  18.399   2.487  54.638 -0.4102  0.3626  0.4534
  345C2H5N   O1 3444  18.286   2.493  54.877 -0.4093 -0.4747 -0.1406
  345C2H5N   O2 3445  18.093   2.566  54.804 -0.0332  0.8369 -0.4701
  345C2H5N   H1 3446  18.434   2.499  54.541  0.8615  2.0989  1.1149
  345C2H5N   H2 3447  18.464   2.523  54.709 -0.3333 -0.0285  0.5800
  345C2H5N   H3 3448  18.397   2.387  54.663  0.4834  0.2520  0.0754
  345C2H5N  HC1 3449  18.294   2.665  54.646 -0.4597 -0.1220 -0.2036
  345C2H5N  HC2 3450  18.196   2.532  54.578  1.8216 -3.2993 -0.1881
  346C2H5N   C1 3451  18.513   3.136  54.497  0.2781  0.0928  0.5603
  346C2H5N  CT1 3452  18.463   3.131  54.639  0.1441 -0.1431 -0.1771
  346C2H5N  N41 3453  18.325   3.061  54.660  0.1182  0.5185  0.0043
  346C2H5N   O1 3454  18.429   3.101  54.419  0.0809  0.3755  0.5507
  346C2H5N   O2 3455  18.630   3.119  54.479  0.4037  0.2283 -0.1170
  346C2H5N   H1 3456  18.285   3.065  54.755 -1.2299 -2.4244 -0.3822
  346C2H5N   H2 3457  18.248   3.105  54.607  0.2202 -0.7941 -1.2573
  346C2H5N   H3 3458  18.329   2.962  54.630  1.9382  1.0279 -1.5312
  346C2H5N  HC1 3459  18.458   3.235  54.671  0.1883  0.0868 -0.9010
  346C2H5N  HC2 3460  18.543   3.092  54.701 -0.4521 -1.0488  0.0194
  347C2H5N   C1 3461  18.863   3.431  54.243  0.2440  0.5064  0.0328
  347C2H5N  CT1 3462  18.811   3.413  54.382 -0.1997 -0.1549  0.8436
  347C2H5N  N41 3463  18.673   3.483  54.402 -0.4752 -0.0268  0.2105
  347C2H5N   O1 3464  18.786   3.474  54.162  0.7610  0.0022  0.1634
  347C2H5N   O2 3465  18.986   3.444  54.221 -0.2329 -0.3761  0.0968
  347C2H5N   H1 3466  18.631   3.460  54.493  0.2352 -3.4758 -0.2459
  347C2H5N   H2 3467  18.598   3.464  54.333  0.6681  0.5060 -1.1919
  347C2H5N   H3 3468  18.687   3.585  54.394  1.0129 -0.2576 -0.2121
  347C2H5N  HC1 3469  18.799   3.305  54.393 -1.2206  0.0541  1.8505
  347C2H5N  HC2 3470  18.886   3.458  54.448 -0.1933  1.2915 -0.1262
  348C2H5N   C1 3471  18.568   2.815  54.550 -0.0911 -0.3074 -0.2322
  348C2H5N  CT1 3472  18.626   2.826  54.414 -0.1517  0.1899  0.2129
  348C2H5N  N41 3473  18.766   2.883  54.399 -0.0398  0.7132  0.0767
  348C2H5N   O1 3474  18.637   2.852  54.643 -0.3381 -0.1554  0.1973
  348C2H5N   O2 3475  18.444   2.813  54.564  0.1603  0.0735  0.1454
  348C2H5N   H1 3476  18.793   2.896  54.300 -0.5699  1.5810  0.0360
  348C2H5N   H2 3477  18.832   2.824  54.451 -1.7927 -1.1333  0.2613
  348C2H5N   H3 3478  18.763   2.980  54.434 -0.1082  0.8397 -0.2761
  348C2H5N  HC1 3479  18.631   2.727  54.369  2.4585 -0.1370  1.1402
  348C2H5N  HC2 3480  18.561   2.889  54.354  2.4904 -0.1607 -3.1073
  349C2H5N   C1 3481  18.005   2.548  55.294  0.3575 -0.0763  0.0483
  349C2H5N  CT1 3482  18.059   2.555  55.156 -0.8853  0.0825  0.1719
  349C2H5N  N41 3483  18.194   2.489  55.141 -0.1110 -0.1202  0.1067
  349C2H5N   O1 3484  18.074   2.504  55.385 -0.1901 -0.0405  0.6803
  349C2H5N   O2 3485  17.889   2.577  55.313  0.2460 -0.1697  0.2938
  349C2H5N   H1 3486  18.222   2.484  55.042  0.6511 -2.8591  0.4344
  349C2H5N   H2 3487  18.270   2.536  55.194  0.0300  1.0785 -1.1129
  349C2H5N   H3 3488  18.182   2.391  55.171 -2.1065  0.0466 -0.0894
  349C2H5N  HC1 3489  18.080   2.661  55.140 -1.6057  0.1716 -0.2077
  349C2H5N  HC2 3490  17.980   2.510  55.095 -2.2452  0.1178  1.8556
  350C2H5N   C1 3491  18.310   3.132  54.999 -0.7352 -0.1163  0.8168
  350C2H5N  CT1 3492  18.273   3.154  55.139  0.5407  0.9027 -0.1467
  350C2H5N  N41 3493  18.142   3.089  55.174 -0.4634  0.0220 -0.8238
  350C2H5N   O1 3494  18.228   3.093  54.916 -0.0813  0.0643 -0.1815
  350C2H5N   O2 3495  18.429   3.116  54.973  0.0407 -0.2646  0.3038
  350C2H5N   H1 3496  18.116   3.100  55.274  0.4511  0.1564 -0.5911
  350C2H5N   H2 3497  18.068   3.122  55.110  0.8307  0.7810 -1.9501
  350C2H5N   H3 3498  18.148   2.986  55.170 -1.8942 -0.0779 -0.7309
  350C2H5N  HC1 3499  18.254   3.261  55.138 -3.0104  0.3291  0.4663
  350C2H5N  HC2 3500  18.347   3.124  55.212 -0.1730 -1.3914 -0.3139
  351C2H5N   C1 3501  18.672   3.419  54.757 -0.1338  0.3950  0.1462
  351C2H5N  CT1 3502  18.603   3.401  54.892  0.5399  0.3665  0.0225
  351C2H5N  N41 3503  18.492   3.487  54.921  0.0289  0.4712  0.3789
  351C2H5N   O1 3504  18.605   3.453  54.659 -0.3613  0.5861  0.2290
  351C2H5N   O2 3505  18.794   3.422  54.749  0.0437  0.0425 -0.3728
  351C2H5N   H1 3506  18.442   3.471  55.010 -2.0262 -0.9376 -0.9785
  351C2H5N   H2 3507  18.424   3.460  54.848  0.1974 -0.2208  0.4870
  351C2H5N   H3 3508  18.520   3.586  54.908  0.3287  0.4283  0.7002
  351C2H5N  HC1 3509  18.565   3.299  54.902  2.5645 -0.2971  1.4237
  351C2H5N  HC2 3510  18.669   3.416  54.978  0.0485  0.2796  0.4086
  352C2H5N   C1 3511  18.359   2.825  55.082 -0.1416  0.2718  0.5665
  352C2H5N  CT1 3512  18.405   2.808  54.939  0.0293 -0.0309 -0.7604
  352C2H5N  N41 3513  18.530   2.877  54.893 -0.2165 -0.6391 -0.3437
  352C2H5N   O1 3514  18.439   2.863  55.164  0.0511 -0.4350  0.5234
  352C2H5N   O2 3515  18.241   2.827  55.101 -0.2810 -1.0831 -0.3890
  352C2H5N   H1 3516  18.542   2.852  54.793 -0.0820  0.4744 -0.6144
  352C2H5N   H2 3517  18.620   2.852  54.938 -1.0016  0.5854  1.9322
  352C2H5N   H3 3518  18.516   2.976  54.917 -0.6314 -0.6926 -0.3708
  352C2H5N  HC1 3519  18.419   2.702  54.921 -2.0946 -0.4099 -0.3220
  352C2H5N  HC2 3520  18.324   2.845  54.875 -2.3358  1.2117  2.8001
  353C2H5N   C1 3521  17.807   2.551  55.828  0.4651 -0.4503 -0.6794
  353C2H5N  CT1 3522  17.864   2.562  55.685 -0.2848  0.3520  0.0363
  353C2H5N  N41 3523  17.993   2.485  55.651  0.1150  0.2886  0.0195
  353C2H5N   O1 3524  17.882   2.505  55.905 -1.0101  0.0036 -0.1421
  353C2H5N   O2 3525  17.689   2.521  55.839 -0.6507 -0.6277 -0.5442
  353C2H5N   H1 3526  18.034   2.502  55.557  0.9963  0.0849  0.3670
  353C2H5N   H2 3527  18.075   2.508  55.709  1.8765  0.6443 -2.5234
  353C2H5N   H3 3528  17.978   2.384  55.661  0.3783  0.2339 -0.1253
  353C2H5N  HC1 3529  17.889   2.667  55.669  0.8822  0.3454  1.6903
  353C2H5N  HC2 3530  17.786   2.528  55.617  0.2269 -1.7333  0.4620
  354C2H5N   C1 3531  18.117   3.159  55.502 -0.1701  0.1055 -0.0191
  354C2H5N  CT1 3532  18.072   3.159  55.648 -0.7417  0.0102  0.3065
  354C2H5N  N41 3533  17.935   3.095  55.674 -0.0792  0.0971  0.1971
  354C2H5N   O1 3534  18.027   3.119  55.423  0.5719  0.0200  0.2069
  354C2H5N   O2 3535  18.237   3.145  55.474  0.2649 -0.4990 -0.6928
  354C2H5N   H1 3536  17.913   3.080  55.774  2.4184  1.5662  0.9969
  354C2H5N   H2 3537  17.861   3.142  55.618 -0.3951 -1.0900 -0.4104
  354C2H5N   H3 3538  17.931   3.000  55.633 -1.2104  0.0151  0.4695
  354C2H5N  HC1 3539  18.061   3.259  55.690  2.1423 -0.1742  1.6191
  354C2H5N  HC2 3540  18.146   3.110  55.711  0.4042 -0.7874 -1.6304
  355C2H5N   C1 3541  18.458   3.434  55.269 -0.1728  0.4951  0.5288
  355C2H5N  CT1 3542  18.406   3.420  55.406  0.1612 -0.0044 -0.9750
  355C2H5N  N41 3543  18.268   3.485  55.427 -0.2461 -0.0965  0.6327
  355C2H5N   O1 3544  18.384   3.470  55.177 -0.4288 -0.0674 -0.6162
  355C2H5N   O2 3545  18.580   3.445  55.251  0.4620 -0.0881 -0.3511
  355C2H5N   H1 3546  18.236   3.457  55.522 -0.1620  0.1658  0.7433
  355C2H5N   H2 3547  18.200   3.451  55.357 -2.5562  0.4413  2.5136
  355C2H5N   H3 3548  18.265   3.588  55.418  1.8746 -0.1069 -0.3881
  355C2H5N  HC1 3549  18.392   3.314  55.426  0.7521 -0.2070 -1.5876
  355C2H5N  HC2 3550  18.473   3.458  55.483  0.8229 -2.7419 -0.1160
  356C2H5N   C1 3551  18.171   2.837  55.570 -0.9447  0.0109 -0.2642
  356C2H5N  CT1 3552  18.219   2.836  55.427 -0.1675  0.3037  0.5051
  356C2H5N  N41 3553  18.352   2.899  55.416 -0.6328 -0.5837  0.7806
  356C2H5N   O1 3554  18.245   2.877  55.661  0.2048 -0.3380 -0.6529
  356C2H5N   O2 3555  18.047   2.851  55.584 -0.2150 -0.5077  0.0376
  356C2H5N   H1 3556  18.392   2.895  55.321 -2.0078 -0.3438  0.1823
  356C2H5N   H2 3557  18.413   2.854  55.486 -0.7936 -1.2580  0.4835
  356C2H5N   H3 3558  18.353   2.996  55.453 -1.5527 -0.2910  0.0514
  356C2H5N  HC1 3559  18.229   2.730  55.406  0.0627  0.1637  1.2841
  356C2H5N  HC2 3560  18.151   2.890  55.361  3.1518  1.7716 -1.8452
  357C2H5N   C1 3561  17.618   2.558  56.337 -0.4151 -0.2560 -0.7657
  357C2H5N  CT1 3562  17.669   2.579  56.201  0.1028  0.6180 -0.3275
  357C2H5N  N41 3563  17.777   2.484  56.163 -0.3895  0.1223 -0.5098
  357C2H5N   O1 3564  17.695   2.495  56.413 -0.0903  0.4216  0.2448
  357C2H5N   O2 3565  17.498   2.560  56.356  0.2600 -0.1638  0.4815
  357C2H5N   H1 3566  17.812   2.496  56.066  0.7561  1.1723  0.0112
  357C2H5N   H2 3567  17.857   2.491  56.228 -1.1535  2.3372  0.2441
  357C2H5N   H3 3568  17.737   2.389  56.164  0.8347 -0.4162  2.6280
  357C2H5N  HC1 3569  17.717   2.678  56.198  0.7114  0.3024 -1.5911
  357C2H5N  HC2 3570  17.595   2.561  56.123  0.4265  1.7195 -0.9068
  358C2H5N   C1 3571  17.894   3.177  56.001 -0.4552  0.0422 -0.3748
  358C2H5N  CT1 3572  17.852   3.189  56.148  0.4888  0.0336  0.4136
  358C2H5N  N41 3573  17.742   3.098  56.191 -0.0198 -0.0826  0.3043
  358C2H5N   O1 3574  17.812   3.128  55.924  0.6178  0.6023 -0.9051
  358C2H5N   O2 3575  18.017   3.157  55.990 -0.0323 -0.0284  0.3054
  358C2H5N   H1 3576  17.722   3.109  56.292 -0.3245 -0.7013  0.3179
  358C2H5N   H2 3577  17.658   3.126  56.137  0.7339  1.2116 -0.2144
  358C2H5N   H3 3578  17.769   3.001  56.168 -2.4837 -0.9710  0.9437
  358C2H5N  HC1 3579  17.816   3.290  56.165 -2.0821 -1.1493  2.4554
  358C2H5N  HC2 3580  17.938   3.170  56.211  0.1225 -2.0842  0.3270
  359C2H5N   C1 3581  18.267   3.444  55.773  0.6400 -0.1606  0.1446
  359C2H5N  CT1 3582  18.216   3.443  55.915 -0.0276  0.2894 -1.0002
  359C2H5N  N41 3583  18.071   3.489  55.926  0.2796  0.6946  0.3633
  359C2H5N   O1 3584  18.187   3.469  55.686  0.2525  0.5553  0.1921
  359C2H5N   O2 3585  18.388   3.455  55.753 -0.4556 -0.0072 -0.7266
  359C2H5N   H1 3586  18.023   3.482  56.017  0.2179  1.2888  0.3786
  359C2H5N   H2 3587  18.020   3.431  55.858 -0.2555  0.5017  0.9298
  359C2H5N   H3 3588  18.062   3.585  55.889 -0.0506  0.3164 -0.5473
  359C2H5N  HC1 3589  18.205   3.340  55.950  3.0081  0.3528  0.2560
  359C2H5N  HC2 3590  18.270   3.498  55.992 -0.3281 -1.0614  0.1864
  360C2H5N   C1 3591  17.975   2.822  56.085  0.1160  0.6968 -0.1384
  360C2H5N  CT1 3592  18.024   2.808  55.946  0.0236 -0.1669  0.5675
  360C2H5N  N41 3593  18.123   2.910  55.908 -0.1101  0.5558 -0.8203
  360C2H5N   O1 3594  18.052   2.865  56.175  1.0740 -0.3501  0.0046
  360C2H5N   O2 3595  17.857   2.857  56.093  0.0042  0.0993 -0.0292
  360C2H5N   H1 3596  18.159   2.891  55.813  0.4767  0.8425 -0.6510
  360C2H5N   H2 3597  18.208   2.901  55.965  0.0105  3.0418 -0.5487
  360C2H5N   H3 3598  18.093   3.009  55.915  0.1633  0.6592 -1.0477
  360C2H5N  HC1 3599  18.059   2.706  55.930  1.4213  0.0569  2.0806
  360C2H5N  HC2 3600  17.947   2.817  55.870  2.2253 -1.3533 -1.8937
  361C2H5N   C1 3601  17.417   2.538  56.830  0.2243 -0.0294  0.3113
  361C2H5N  CT1 3602  17.471   2.537  56.689  0.7673 -0.1680 -0.4913
  361C2H5N  N41 3603  17.600   2.468  56.679 -0.4152  0.0165  0.1122
  361C2H5N   O1 3604  17.488   2.497  56.921  0.1576  0.1355  0.2961
  361C2H5N   O2 3605  17.290   2.522  56.843 -0.3213 -0.4356  0.1015
  361C2H5N   H1 3606  17.634   2.468  56.581 -1.4802  1.1595 -0.2714
  361C2H5N   H2 3607  17.668   2.518  56.737  0.7819 -1.1563 -0.2527
  361C2H5N   H3 3608  17.598   2.370  56.711  2.2802 -0.6829 -1.6817
  361C2H5N  HC1 3609  17.484   2.641  56.658 -2.5259  1.0175  1.6817
  361C2H5N  HC2 3610  17.393   2.488  56.631 -1.0690  2.4817 -0.3740
  362C2H5N   C1 3611  17.704   3.145  56.536  0.6675  0.0458 -0.4736
  362C2H5N  CT1 3612  17.662   3.138  56.677  0.3723 -0.4396  0.2213
  362C2H5N  N41 3613  17.520   3.102  56.690  0.5219 -0.6010  0.0877
  362C2H5N   O1 3614  17.637   3.099  56.441  0.4124 -0.4716  0.4598
  362C2H5N   O2 3615  17.826   3.144  56.527  0.1217  0.0980  0.2392
  362C2H5N   H1 3616  17.488   3.109  56.788  1.7976 -2.0026  0.6277
  362C2H5N   H2 3617  17.454   3.160  56.635 -0.4097 -1.6105  0.1211
  362C2H5N   H3 3618  17.510   3.006  56.654  0.8010 -1.0707  1.2364
  362C2H5N  HC1 3619  17.661   3.237  56.721 -0.0785 -0.7672  0.9651
  362C2H5N  HC2 3620  17.721   3.075  56.743 -3.7399 -2.2464  2.4149
  363C2H5N   C1 3621  18.065   3.446  56.277 -0.4870 -0.4989  0.2492
  363C2H5N  CT1 3622  18.021   3.435  56.424 -0.1169 -0.7831 -0.4442
  363C2H5N  N41 3623  17.893   3.507  56.458  0.0085 -0.2196 -0.4177
  363C2H5N   O1 3624  17.982   3.491  56.194 -0.8970 -0.2174  0.3048
  363C2H5N   O2 3625  18.184   3.456  56.254  0.3266 -0.3232  0.2775
  363C2H5N   H1 3626  17.868   3.505  56.559 -0.8939 -3.0000 -0.6395
  363C2H5N   H2 3627  17.810   3.480  56.402 -0.5086 -1.0064  0.7068
  363C2H5N   H3 3628  17.902   3.607  56.436  0.4308 -0.1905 -0.1299
  363C2H5N  HC1 3629  17.999   3.330  56.445  0.7962 -0.8151  0.3584
  363C2H5N  HC2 3630  18.096   3.479  56.489 -1.5953 -0.8560  1.3395
  364C2H5N   C1 3631  17.786   2.843  56.608 -0.8935  0.5981 -0.3450
  364C2H5N  CT1 3632  17.832   2.826  56.469 -0.0339 -0.4631  0.2956
  364C2H5N  N41 3633  17.960   2.898  56.431 -0.1129  0.3947 -0.2423
  364C2H5N   O1 3634  17.862   2.868  56.697  0.4749 -0.0776 -0.2077
  364C2H5N   O2 3635  17.670   2.825  56.633  0.0972 -0.0654  0.1641
  364C2H5N   H1 3636  17.998   2.884  56.336 -0.8688 -0.1959 -0.4607
  364C2H5N   H2 3637  18.035   2.871  56.497  0.0501  1.6931  0.1104
  364C2H5N   H3 3638  17.944   2.998  56.451 -3.5017 -0.2571  0.6402
  364C2H5N  HC1 3639  17.847   2.719  56.456 -0.6301 -0.4639 -0.4533
  364C2H5N  HC2 3640  17.761   2.864  56.395  0.6756  0.7314  0.2049
  365C2H5N   C1 3641  17.205   2.543  57.342 -1.0232 -0.0408 -0.0347
  365C2H5N  CT1 3642  17.255   2.556  57.197 -0.2209  0.5342  0.5644
  365C2H5N  N41 3643  17.391   2.497  57.172  0.0220  0.0798 -0.4058
  365C2H5N   O1 3644  17.282   2.509  57.426  0.2235 -0.3783 -0.4781
  365C2H5N   O2 3645  17.085   2.556  57.356 -0.0386 -0.0736 -0.1406
  365C2H5N   H1 3646  17.424   2.500  57.074  1.0596 -1.3448 -0.1190
  365C2H5N   H2 3647  17.465   2.535  57.232  0.7368 -1.1538 -0.4848
  365C2H5N   H3 3648  17.401   2.397  57.198  0.4376  0.5348  1.1829
  365C2H5N  HC1 3649  17.262   2.662  57.177  1.7357  0.1186 -1.0347
  365C2H5N  HC2 3650  17.176   2.509  57.138  1.0077 -2.1682  0.9734
  366C2H5N   C1 3651  17.489   3.160  57.036  0.9475  0.3333  0.4581
  366C2H5N  CT1 3652  17.434   3.166  57.173 -0.0630  0.1108  0.2103
  366C2H5N  N41 3653  17.339   3.057  57.205  0.4640  1.1057 -0.3945
  366C2H5N   O1 3654  17.424   3.104  56.955 -0.5926  0.6809  0.0865
  366C2H5N   O2 3655  17.607   3.170  57.012  0.1701  0.3833 -0.8300
  366C2H5N   H1 3656  17.301   3.050  57.301 -1.1040  0.8506 -1.0177
  366C2H5N   H2 3657  17.255   3.059  57.144 -0.5091 -4.5013  0.5166
  366C2H5N   H3 3658  17.383   2.968  57.177  0.9320  0.6648  1.6685
  366C2H5N  HC1 3659  17.387   3.264  57.185 -4.2717 -2.1111  2.5988
  366C2H5N  HC2 3660  17.524   3.164  57.235 -0.1332 -0.0278  0.3015
  367C2H5N   C1 3661  17.842   3.442  56.787 -0.1218 -0.9967  0.0814
  367C2H5N  CT1 3662  17.801   3.421  56.931  0.5473 -0.1650 -0.0396
  367C2H5N  N41 3663  17.675   3.498  56.964  0.1126 -0.1057 -0.0698
  367C2H5N   O1 3664  17.762   3.487  56.708  0.6912 -0.1815 -0.1896
  367C2H5N   O2 3665  17.963   3.461  56.770 -0.3736  0.5114 -0.1628
  367C2H5N   H1 3666  17.639   3.479  57.059  1.4616  1.3649  0.7581
  367C2H5N   H2 3667  17.605   3.463  56.896 -2.5452  0.2150  2.4107
  367C2H5N   H3 3668  17.676   3.600  56.946 -0.7478 -0.2605 -1.0925
  367C2H5N  HC1 3669  17.785   3.313  56.942 -3.8259  0.4283  0.2551
  367C2H5N  HC2 3670  17.881   3.452  56.998 -0.7513  0.4934  1.2280
  368C2H5N   C1 3671  17.563   2.843  57.083 -0.1225 -0.3706  0.5367
  368C2H5N  CT1 3672  17.620   2.840  56.944 -0.5650 -0.5519  0.1855
  368C2H5N  N41 3673  17.740   2.927  56.936  0.9094  0.1678  0.2856
  368C2H5N   O1 3674  17.625   2.896  57.171 -0.2722  0.0640  0.7307
  368C2H5N   O2 3675  17.446   2.823  57.097 -0.2235 -0.4951  0.0530
  368C2H5N   H1 3676  17.791   2.926  56.846  0.7126  0.5665  0.1651
  368C2H5N   H2 3677  17.810   2.897  57.005  0.9286  0.4698  0.3942
  368C2H5N   H3 3678  17.716   3.026  56.948 -0.7251 -0.0251 -1.1100
  368C2H5N  HC1 3679  17.651   2.740  56.915 -0.4362 -0.3086 -0.5174
  368C2H5N  HC2 3680  17.550   2.882  56.872  1.2582  0.5200 -1.0230
  369C2H5N   C1 3681  17.023   2.539  57.845 -0.2951  0.5699  0.5772
  369C2H5N  CT1 3682  17.076   2.545  57.704  0.2914  0.3284  0.1598
  369C2H5N  N41 3683  17.221   2.521  57.692 -0.8229  0.8369  0.2871
  369C2H5N   O1 3684  17.102   2.512  57.931 -0.4071  0.3894 -0.3427
  369C2H5N   O2 3685  16.909   2.571  57.879 -0.0089 -0.0744  0.3530
  369C2H5N   H1 3686  17.253   2.517  57.594  1.4546 -0.2323  1.0159
  369C2H5N   H2 3687  17.280   2.587  57.746  2.0929 -1.1938 -0.2418
  369C2H5N   H3 3688  17.256   2.432  57.733  1.1078  0.4776 -2.0143
  369C2H5N  HC1 3689  17.055   2.642  57.659 -1.7454 -0.2689 -0.1982
  369C2H5N  HC2 3690  17.028   2.462  57.652  2.8114 -0.2496 -1.3194
  370C2H5N   C1 3691  17.294   3.140  57.543 -0.2326 -0.0759 -0.2646
  370C2H5N  CT1 3692  17.245   3.152  57.687 -0.5456  0.1066  0.3686
  370C2H5N  N41 3693  17.118   3.075  57.722  0.8555 -0.7670 -0.4397
  370C2H5N   O1 3694  17.220   3.096  57.456 -0.0838 -0.0012  0.2676
  370C2H5N   O2 3695  17.415   3.141  57.527 -0.0291  0.1483 -0.1505
  370C2H5N   H1 3696  17.075   3.094  57.814 -0.0843 -0.1355 -0.9880
  370C2H5N   H2 3697  17.041   3.105  57.660  0.1954 -0.2671  0.6161
  370C2H5N   H3 3698  17.134   2.973  57.714  1.1542 -0.9290  2.0302
  370C2H5N  HC1 3699  17.228   3.258  57.705  0.3028  0.2705  0.2133
  370C2H5N  HC2 3700  17.315   3.114  57.762 -1.1613 -1.1621  0.3113
  371C2H5N   C1 3701  17.652   3.419  57.301  0.5956 -0.2913  0.0441
  371C2H5N  CT1 3702  17.604   3.401  57.443 -0.3904 -0.3774 -0.5561
  371C2H5N  N41 3703  17.483   3.477  57.468  0.7198 -0.1902 -0.2593
  371C2H5N   O1 3704  17.583   3.470  57.220  0.1935 -0.2115  0.2137
  371C2H5N   O2 3705  17.772   3.410  57.276 -0.4069  0.1319  0.0095
  371C2H5N   H1 3706  17.442   3.469  57.562 -2.9238  1.6651 -1.5451
  371C2H5N   H2 3707  17.406   3.458  57.401  0.3275  3.1676 -0.8919
  371C2H5N   H3 3708  17.504   3.578  57.462 -0.8000  0.1025 -0.8974
  371C2H5N  HC1 3709  17.573   3.299  57.467 -2.4885  0.5354  0.8372
  371C2H5N  HC2 3710  17.681   3.433  57.513  0.2644 -1.2100 -0.8929
  372C2H5N   C1 3711  17.355   2.806  57.599 -0.3003  0.0003  0.0741
  372C2H5N  CT1 3712  17.408   2.809  57.460  0.3037 -0.2406  0.2239
  372C2H5N  N41 3713  17.532   2.895  57.445  0.0558  0.0798  0.0714
  372C2H5N   O1 3714  17.435   2.859  57.677 -0.1723 -0.2471  0.2294
  372C2H5N   O2 3715  17.233   2.817  57.620  0.0560  0.0009 -0.3622
  372C2H5N   H1 3716  17.557   2.897  57.345 -0.8890  0.6629 -0.1673
  372C2H5N   H2 3717  17.610   2.867  57.506  1.4227  1.3346 -1.0749
  372C2H5N   H3 3718  17.515   2.995  57.465 -1.3647 -0.3671  1.1892
  372C2H5N  HC1 3719  17.433   2.708  57.427 -2.1343 -0.3872 -1.2408
  372C2H5N  HC2 3720  17.332   2.847  57.392  0.3420  1.4038  1.0777
  373C2H5N   C1 3721  16.791   2.556  58.364  0.4172 -0.4368 -0.7198
  373C2H5N  CT1 3722  16.845   2.575  58.230  0.5363 -0.2299  0.2002
  373C2H5N  N41 3723  16.973   2.514  58.191  0.6071 -0.4705  0.6640
  373C2H5N   O1 3724  16.868   2.520  58.451 -0.4742  0.0633  0.2006
  373C2H5N   O2 3725  16.669   2.549  58.383 -0.2171  0.4430  0.2004
  373C2H5N   H1 3726  16.998   2.537  58.094 -0.5836 -0.1168  0.4408
  373C2H5N   H2 3727  17.057   2.541  58.245  0.3204  0.6416  0.5572
  373C2H5N   H3 3728  16.969   2.412  58.208  0.5458 -0.1474  2.6998
  373C2H5N  HC1 3729  16.850   2.683  58.217  1.4846 -0.1830  0.9501
  373C2H5N  HC2 3730  16.767   2.533  58.167  0.7910  0.1944 -0.4105
  374C2H5N   C1 3731  17.105   3.160  58.062  0.6433  0.8587 -0.2914
  374C2H5N  CT1 3732  17.056   3.151  58.202  0.4546 -0.0353  0.2145
  374C2H5N  N41 3733  16.934   3.068  58.221  0.1306  0.0256 -0.3553
  374C2H5N   O1 3734  17.039   3.112  57.973  0.3692  0.0344 -0.3084
  374C2H5N   O2 3735  17.227   3.151  58.043 -0.5851  0.5310  0.3746
  374C2H5N   H1 3736  16.900   3.071  58.319 -0.7159 -1.6167 -0.5838
  374C2H5N   H2 3737  16.858   3.094  58.157 -0.9939 -0.6938  0.6704
  374C2H5N   H3 3738  16.951   2.968  58.201  2.0005  0.5587 -1.5813
  374C2H5N  HC1 3739  17.030   3.252  58.233 -0.8560 -0.8082  1.6903
  374C2H5N  HC2 3740  17.128   3.114  58.276  0.8584  2.1408  0.9634
  375C2H5N   C1 3741  17.443   3.426  57.798  0.3600 -0.3622 -0.5287
  375C2H5N  CT1 3742  17.391   3.413  57.933 -0.0431  0.4190 -0.6785
  375C2H5N  N41 3743  17.252   3.457  57.956  0.1997  0.2721  0.0793
  375C2H5N   O1 3744  17.369   3.457  57.714  0.3652  0.2464 -0.2110
  375C2H5N   O2 3745  17.566   3.430  57.784 -0.0768  0.5109  0.0011
  375C2H5N   H1 3746  17.226   3.446  58.056 -1.4176  0.9219 -0.2599
  375C2H5N   H2 3747  17.182   3.409  57.899 -0.8804  0.3636  1.3029
  375C2H5N   H3 3748  17.247   3.559  57.938  1.0872  0.1682 -0.8057
  375C2H5N  HC1 3749  17.413   3.310  57.960 -0.9140  0.4728  0.2735
  375C2H5N  HC2 3750  17.447   3.471  58.006 -1.9792  0.1120  1.1190
  376C2H5N   C1 3751  17.160   2.807  58.110 -0.2775 -0.7209  0.1997
  376C2H5N  CT1 3752  17.215   2.807  57.971  0.3282  0.5113  0.0206
  376C2H5N  N41 3753  17.322   2.904  57.933  0.4243  0.0406  0.0726
  376C2H5N   O1 3754  17.227   2.861  58.194 -0.2991  0.2467 -0.2759
  376C2H5N   O2 3755  17.043   2.830  58.121  0.4964  0.0702  0.0906
  376C2H5N   H1 3756  17.356   2.897  57.836  0.8013 -0.0596  0.2105
  376C2H5N   H2 3757  17.410   2.895  57.987  0.0196  0.0796  0.7530
  376C2H5N   H3 3758  17.295   3.002  57.955 -1.8903 -0.9932  2.0450
  376C2H5N  HC1 3759  17.261   2.710  57.950 -0.0768  0.4165 -0.4385
  376C2H5N  HC2 3760  17.133   2.819  57.900 -0.9816 -0.5328  1.3259
  377C2H5N   C1 3761  16.602   2.556  58.872  0.8653 -0.1600  0.0423
  377C2H5N  CT1 3762  16.639   2.555  58.732  0.8879  0.0105  0.0377
  377C2H5N  N41 3763  16.777   2.494  58.707  0.0600  0.3022  0.5398
  377C2H5N   O1 3764  16.677   2.514  58.959  0.0117 -0.0476 -0.1082
  377C2H5N   O2 3765  16.483   2.561  58.892 -0.2588  0.4385 -0.0356
  377C2H5N   H1 3766  16.798   2.498  58.606 -0.1632  1.4566  0.5320
  377C2H5N   H2 3767  16.856   2.535  58.759  0.1039 -1.1048  1.6116
  377C2H5N   H3 3768  16.780   2.393  58.726 -1.6471  0.2456  0.6362
  377C2H5N  HC1 3769  16.646   2.658  58.698 -4.3727  0.6936  0.5677
  377C2H5N  HC2 3770  16.563   2.506  58.672 -0.0481 -0.1454  1.3282
  378C2H5N   C1 3771  16.906   3.147  58.544 -0.5856 -0.7216 -0.1451
  378C2H5N  CT1 3772  16.860   3.147  58.686 -0.1728  0.4061 -0.0407
  378C2H5N  N41 3773  16.735   3.072  58.716 -0.4472  0.8155  0.5043
  378C2H5N   O1 3774  16.827   3.091  58.468 -1.0690 -0.2161  0.3281
  378C2H5N   O2 3775  17.022   3.164  58.514  0.0401  0.3847  0.3190
  378C2H5N   H1 3776  16.701   3.078  58.813 -0.9173  2.2029  0.2652
  378C2H5N   H2 3777  16.656   3.112  58.662 -0.4737  0.3048  0.1602
  378C2H5N   H3 3778  16.732   2.971  58.697 -0.9066  0.9278 -0.0501
  378C2H5N  HC1 3779  16.847   3.249  58.722 -0.2864  0.7364 -0.9980
  378C2H5N  HC2 3780  16.944   3.110  58.745  0.2910  1.9371  0.2826
  379C2H5N   C1 3781  17.254   3.411  58.302  0.4302  0.1515  0.2177
  379C2H5N  CT1 3782  17.215   3.411  58.449  0.0140 -0.1164  0.1914
  379C2H5N  N41 3783  17.082   3.478  58.463 -0.9761  0.0489  0.1659
  379C2H5N   O1 3784  17.172   3.469  58.224 -0.0481 -0.2630  0.0715
  379C2H5N   O2 3785  17.372   3.419  58.278 -0.5550  0.0609  0.5834
  379C2H5N   H1 3786  17.056   3.462  58.562 -0.5340  1.1572  0.4653
  379C2H5N   H2 3787  17.020   3.429  58.396  1.4421 -0.2400 -1.9053
  379C2H5N   H3 3788  17.092   3.577  58.435 -0.0880 -0.2485 -0.6033
  379C2H5N  HC1 3789  17.192   3.307  58.472 -2.6093  0.1516 -1.0229
  379C2H5N  HC2 3790  17.283   3.458  58.520 -0.1695 -3.1628  2.4418
  380C2H5N   C1 3791  16.953   2.819  58.621 -0.0987 -0.1315 -0.3057
  380C2H5N  CT1 3792  17.011   2.800  58.486 -0.0890 -0.0087 -0.1069
  380C2H5N  N41 3793  17.128   2.891  58.450  0.0004 -0.4430 -0.1857
  380C2H5N   O1 3794  17.028   2.860  58.713  0.0063  0.3161 -0.0640
  380C2H5N   O2 3795  16.832   2.838  58.637 -0.1009  0.4225  0.5214
  380C2H5N   H1 3796  17.173   2.867  58.360  1.1458  1.7475 -0.2322
  380C2H5N   H2 3797  17.201   2.872  58.521  1.0963 -0.0931 -1.2070
  380C2H5N   H3 3798  17.108   2.992  58.452  0.6031 -0.2789 -1.9027
  380C2H5N  HC1 3799  17.049   2.698  58.481  0.8871  0.3208  0.4911
  380C2H5N  HC2 3800  16.934   2.807  58.410  1.4796 -1.1892 -1.8630
  381C2H5N   C1 3801  16.387   2.560  59.373  0.0502 -0.3022  0.0043
  381C2H5N  CT1 3802  16.450   2.569  59.234  0.0915  0.2153  0.3219
  381C2H5N  N41 3803  16.562   2.473  59.208 -0.5701  0.8345 -0.0893
  381C2H5N   O1 3804  16.455   2.531  59.471 -0.3591  0.1993  0.1904
  381C2H5N   O2 3805  16.266   2.550  59.382  0.2179 -0.2935 -0.2215
  381C2H5N   H1 3806  16.610   2.487  59.118  0.9046  1.6055  0.7924
  381C2H5N   H2 3807  16.639   2.483  59.276  0.0967 -0.9651 -0.5362
  381C2H5N   H3 3808  16.530   2.375  59.215  0.0595  0.5141 -1.5296
  381C2H5N  HC1 3809  16.500   2.666  59.238  1.5814 -0.3291 -3.0686
  381C2H5N  HC2 3810  16.377   2.564  59.153  1.3853 -1.7821 -0.7410
  382C2H5N   C1 3811  16.696   3.159  59.040 -0.0641  0.4073  0.3125
  382C2H5N  CT1 3812  16.644   3.162  59.181 -0.3534  0.0045  0.6200
  382C2H5N  N41 3813  16.505   3.104  59.203 -0.3407 -0.2956 -0.6941
  382C2H5N   O1 3814  16.633   3.096  58.962  0.1112 -0.0120  0.0414
  382C2H5N   O2 3815  16.821   3.152  59.033  0.6197 -0.2860  0.4429
  382C2H5N   H1 3816  16.476   3.102  59.302  1.3855  2.9246 -0.0311
  382C2H5N   H2 3817  16.437   3.155  59.143 -0.4441  1.4024  0.8302
  382C2H5N   H3 3818  16.508   3.004  59.177  0.9699 -1.3180  3.0396
  382C2H5N  HC1 3819  16.634   3.265  59.213 -0.4152  0.7626 -1.6907
  382C2H5N  HC2 3820  16.712   3.108  59.247  0.8865 -0.5339 -1.0580
  383C2H5N   C1 3821  17.067   3.427  58.808 -0.3136  0.5463 -0.2767
  383C2H5N  CT1 3822  17.017   3.426  58.953 -0.2443  0.3776 -0.8192
  383C2H5N  N41 3823  16.899   3.507  58.977 -0.3534  0.1058  0.0103
  383C2H5N   O1 3824  16.986   3.453  58.719  1.0487  0.3385 -0.1877
  383C2H5N   O2 3825  17.179   3.468  58.787 -0.4515  0.0624 -0.3786
  383C2H5N   H1 3826  16.887   3.500  59.080 -1.2430 -1.6658 -0.1894
  383C2H5N   H2 3827  16.813   3.474  58.931 -0.3878  0.1957  0.0124
  383C2H5N   H3 3828  16.908   3.607  58.955  1.0860  0.3209  1.3907
  383C2H5N  HC1 3829  17.004   3.325  58.993  0.0946  0.2395 -1.0538
  383C2H5N  HC2 3830  17.098   3.469  59.011 -0.5606  0.1271 -0.1935
  384C2H5N   C1 3831  16.746   2.839  59.121  1.0530 -0.2101 -0.3631
  384C2H5N  CT1 3832  16.805   2.826  58.983  0.2160 -0.3501  0.0706
  384C2H5N  N41 3833  16.930   2.906  58.971 -0.2471 -0.4389  0.2705
  384C2H5N   O1 3834  16.823   2.886  59.203 -0.1806 -0.4347 -0.5888
  384C2H5N   O2 3835  16.627   2.850  59.135 -0.1983  0.4355  0.2260
  384C2H5N   H1 3836  16.975   2.879  58.882 -0.4547  0.2083 -0.0325
  384C2H5N   H2 3837  16.991   2.879  59.050  0.1290 -0.0196  0.1202
  384C2H5N   H3 3838  16.906   3.005  58.986  1.5309 -0.1136  1.0731
  384C2H5N  HC1 3839  16.824   2.720  58.972 -0.4057 -0.4521 -0.0286
  384C2H5N  HC2 3840  16.737   2.853  58.902  0.6125  0.5457  0.0231
  385C2H5N   C1 3841  16.197   2.546  59.888 -0.4335 -0.2250  0.1247
  385C2H5N  CT1 3842  16.245   2.547  59.742 -0.8489  0.3423 -0.4003
  385C2H5N  N41 3843  16.371   2.475  59.732  0.0755  0.8302 -1.0863
  385C2H5N   O1 3844  16.271   2.500  59.976  0.1203 -0.2703  0.7261
  385C2H5N   O2 3845  16.079   2.579  59.913 -0.5072  0.5466  0.0807
  385C2H5N   H1 3846  16.411   2.484  59.638  1.8566  0.7913 -0.3595
  385C2H5N   H2 3847  16.443   2.506  59.800  0.5069 -3.7040  0.6809
  385C2H5N   H3 3848  16.360   2.373  59.741 -1.5367  1.0092 -0.8410
  385C2H5N  HC1 3849  16.263   2.653  59.722  0.5611  0.3481  0.8415
  385C2H5N  HC2 3850  16.171   2.501  59.676  0.2347 -2.6741  0.4430
  386C2H5N   C1 3851  16.489   3.150  59.561 -0.3257 -0.1483  0.1789
  386C2H5N  CT1 3852  16.451   3.166  59.706  0.4103 -0.0947  0.3663
  386C2H5N  N41 3853  16.319   3.099  59.731 -0.4198  0.1435 -0.3695
  386C2H5N   O1 3854  16.420   3.089  59.486 -0.3258  0.1454  0.0303
  386C2H5N   O2 3855  16.607   3.158  59.535 -0.2149  0.2997  0.3448
  386C2H5N   H1 3856  16.287   3.122  59.826 -1.3901  1.3687 -0.9928
  386C2H5N   H2 3857  16.251   3.125  59.658 -0.1016 -2.8871 -1.8600
  386C2H5N   H3 3858  16.337   2.997  59.731  1.2361  0.4199  0.9721
  386C2H5N  HC1 3859  16.426   3.270  59.723  0.8066  0.1535 -0.5183
  386C2H5N  HC2 3860  16.525   3.136  59.780 -0.1616 -2.7829 -0.0825
  387C2H5N   C1 3861  16.853   3.435  59.314 -0.0815  0.0385 -0.5481
  387C2H5N  CT1 3862  16.812   3.432  59.461  0.0393 -0.2038 -1.0123
  387C2H5N  N41 3863  16.687   3.502  59.486  0.2498 -0.0261  0.7244
  387C2H5N   O1 3864  16.778   3.475  59.227  0.4524  0.1229  0.1943
  387C2H5N   O2 3865  16.974   3.445  59.291 -0.6009  0.1482 -0.2985
  387C2H5N   H1 3866  16.663   3.491  59.586 -2.1698  0.4201  0.2228
  387C2H5N   H2 3867  16.614   3.450  59.434  1.4680 -1.3023  0.2475
  387C2H5N   H3 3868  16.688   3.602  59.461 -1.4512 -0.2715 -0.3876
  387C2H5N  HC1 3869  16.793   3.329  59.492 -0.2790  0.5953  1.6310
  387C2H5N  HC2 3870  16.887   3.476  59.527 -1.6068  2.1585 -0.6471
  388C2H5N   C1 3871  16.545   2.836  59.630 -0.7804  0.0683 -0.3146
  388C2H5N  CT1 3872  16.596   2.829  59.491  0.7139 -0.5148  0.7988
  388C2H5N  N41 3873  16.714   2.915  59.460  0.4028  0.3607 -0.2358
  388C2H5N   O1 3874  16.620   2.889  59.714  0.2147 -0.6875  0.0420
  388C2H5N   O2 3875  16.426   2.835  59.649 -0.8953  0.1742 -0.0806
  388C2H5N   H1 3876  16.731   2.899  59.360 -0.0819  0.7082 -0.3829
  388C2H5N   H2 3877  16.798   2.900  59.519 -0.7683  0.7791  1.5917
  388C2H5N   H3 3878  16.686   3.014  59.464 -1.1577  0.0156 -2.1189
  388C2H5N  HC1 3879  16.615   2.722  59.479 -2.5839 -1.2180  1.2385
  388C2H5N  HC2 3880  16.518   2.857  59.420  1.8063  1.0587  0.2047
  389C2H5N   C1 3881  15.995   2.537  60.404 -0.4590 -0.0639  0.9811
  389C2H5N  CT1 3882  16.055   2.560  60.266  0.2216  0.4590  0.4912
  389C2H5N  N41 3883  16.182   2.494  60.237  0.2751  0.7567 -0.5127
  389C2H5N   O1 3884  16.068   2.484  60.489 -0.1755 -0.7089  0.3308
  389C2H5N   O2 3885  15.871   2.536  60.415  0.4586 -0.2373 -0.0107
  389C2H5N   H1 3886  16.222   2.515  60.144  0.3855 -1.2871 -0.9684
  389C2H5N   H2 3887  16.260   2.512  60.301  1.1820  1.2277 -1.7243
  389C2H5N   H3 3888  16.171   2.391  60.237  2.3602  0.5061  0.0294
  389C2H5N  HC1 3889  16.066   2.668  60.268 -2.1738  0.7453 -0.4704
  389C2H5N  HC2 3890  15.978   2.528  60.196  0.9885 -2.0729  0.7489
  390C2H5N   C1 3891  16.278   3.167  60.067  0.2072 -0.1167  0.1023
  390C2H5N  CT1 3892  16.219   3.172  60.207 -0.0284 -0.5856  0.9683
  390C2H5N  N41 3893  16.099   3.089  60.239  0.0702  0.1625  0.1524
  390C2H5N   O1 3894  16.209   3.106  59.983  0.0867 -0.6635  0.2176
  390C2H5N   O2 3895  16.397   3.169  60.053 -0.5602 -0.1037  0.1315
  390C2H5N   H1 3896  16.073   3.103  60.338 -1.0196  0.1316 -0.1230
  390C2H5N   H2 3897  16.025   3.122  60.175  2.9310  1.1639 -2.7748
  390C2H5N   H3 3898  16.111   2.989  60.217 -1.6152  0.2423 -1.2315
  390C2H5N  HC1 3899  16.172   3.268  60.225  1.4427  0.0801  1.3808
  390C2H5N  HC2 3900  16.301   3.155  60.277 -0.6140 -2.4411  1.2422
  391C2H5N   C1 3901  16.652   3.430  59.806  0.0499 -0.1885  0.1011
  391C2H5N  CT1 3902  16.592   3.413  59.946  0.1091  0.2269  0.0636
  391C2H5N  N41 3903  16.462   3.481  59.973  0.0394 -0.8364  0.5337
  391C2H5N   O1 3904  16.573   3.473  59.719  0.4501 -0.3581 -0.7029
  391C2H5N   O2 3905  16.765   3.460  59.794  0.1357 -0.2061  0.3651
  391C2H5N   H1 3906  16.428   3.464  60.069 -0.3779  1.1597  0.7665
  391C2H5N   H2 3907  16.381   3.444  59.922 -1.9538 -1.2872  3.8687
  391C2H5N   H3 3908  16.458   3.584  59.963 -0.4824 -0.6487  2.4778
  391C2H5N  HC1 3909  16.581   3.307  59.966 -1.9978  0.9341  2.8622
  391C2H5N  HC2 3910  16.657   3.462  60.019 -0.3974 -1.8433  1.9461
  392C2H5N   C1 3911  16.349   2.827  60.146 -0.5074  0.3607 -0.4068
  392C2H5N  CT1 3912  16.401   2.819  60.007 -0.7331 -0.0511  0.8263
  392C2H5N  N41 3913  16.523   2.907  59.973  0.1212  0.7512  0.1950
  392C2H5N   O1 3914  16.418   2.886  60.231  0.3995 -0.1737 -0.5482
  392C2H5N   O2 3915  16.232   2.816  60.165  0.3260  0.3264 -0.1089
  392C2H5N   H1 3916  16.557   2.886  59.878  0.6583 -4.2546  1.3730
  392C2H5N   H2 3917  16.598   2.879  60.038 -0.1114  1.0704  0.6108
  392C2H5N   H3 3918  16.509   3.009  59.985 -0.8385  0.4385  2.0299
  392C2H5N  HC1 3919  16.429   2.715  59.985  1.3656  0.8882 -1.1908
  392C2H5N  HC2 3920  16.326   2.841  59.931  0.8277  3.2527  0.1678
  393C2H5N   C1 3921  15.806   2.565  60.919  0.4126  0.0584 -0.2496
  393C2H5N  CT1 3922  15.840   2.594  60.776 -0.5909 -0.3054 -0.3075
  393C2H5N  N41 3923  15.956   2.519  60.735  0.0755  0.1057  0.0055
  393C2H5N   O1 3924  15.882   2.506  60.994  0.5277 -0.4992 -0.6382
  393C2H5N   O2 3925  15.684   2.548  60.933 -0.1238 -0.3917 -0.4837
  393C2H5N   H1 3926  15.983   2.538  60.637  2.2538  3.1288  1.1138
  393C2H5N   H2 3927  16.044   2.533  60.788 -0.2686 -0.1490  0.6462
  393C2H5N   H3 3928  15.943   2.417  60.740  1.1637  0.0030  1.1340
  393C2H5N  HC1 3929  15.867   2.699  60.762 -0.4563 -0.5646 -2.0588
  393C2H5N  HC2 3930  15.753   2.572  60.714 -0.9827 -0.5440  0.3163
  394C2H5N   C1 3931  16.078   3.166  60.593 -0.0319 -0.0450  0.3697
  394C2H5N  CT1 3932  16.014   3.181  60.731 -0.5132  0.2488  0.0950
  394C2H5N  N41 3933  15.891   3.101  60.746  0.7974 -0.3984 -0.7783
  394C2H5N   O1 3934  16.002   3.134  60.505  0.1203 -0.6905  0.5128
  394C2H5N   O2 3935  16.194   3.138  60.583 -0.3868  0.1129 -0.7940
  394C2H5N   H1 3936  15.837   3.122  60.831  0.6346  0.3330 -1.0574
  394C2H5N   H2 3937  15.823   3.132  60.675 -1.1398 -0.6582  0.9093
  394C2H5N   H3 3938  15.914   3.000  60.739 -0.4863 -0.6925 -0.8642
  394C2H5N  HC1 3939  15.973   3.281  60.736 -0.6003  0.2961 -1.2415
  394C2H5N  HC2 3940  16.085   3.164  60.812 -1.0636 -0.7315  0.3797
  395C2H5N   C1 3941  16.424   3.427  60.306 -0.1946  0.2327 -0.1003
  395C2H5N  CT1 3942  16.375   3.395  60.446 -0.2288  0.2972  0.7830
  395C2H5N  N41 3943  16.276   3.505  60.480 -0.1420  0.3760  0.2626
  395C2H5N   O1 3944  16.339   3.469  60.225 -0.1619  0.1039 -0.2181
  395C2H5N   O2 3945  16.541   3.411  60.273 -0.3221 -0.2670 -0.9018
  395C2H5N   H1 3946  16.233   3.487  60.572 -0.9986  1.2822  0.0516
  395C2H5N   H2 3947  16.201   3.499  60.408 -1.0603 -0.7279  1.2887
  395C2H5N   H3 3948  16.304   3.604  60.486 -0.1673  0.4419 -0.6557
  395C2H5N  HC1 3949  16.322   3.300  60.451 -2.0768  1.3361  1.0706
  395C2H5N  HC2 3950  16.450   3.405  60.525  0.7320 -0.9526  0.0595
  396C2H5N   C1 3951  16.145   2.857  60.655 -0.1920 -0.2792 -0.7490
  396C2H5N  CT1 3952  16.200   2.829  60.518 -0.0509 -0.1970 -0.0680
  396C2H5N  N41 3953  16.323   2.907  60.489  0.8081  0.0852 -0.5546
  396C2H5N   O1 3954  16.217   2.876  60.746  0.1276  0.3279 -0.5555
  396C2H5N   O2 3955  16.022   2.861  60.666 -0.0562  0.3870 -0.3652
  396C2H5N   H1 3956  16.353   2.889  60.391 -1.4832  0.8977 -1.4407
  396C2H5N   H2 3957  16.395   2.883  60.560  0.0524  1.2328  0.5982
  396C2H5N   H3 3958  16.310   3.009  60.495  2.7064  0.4154 -1.3606
  396C2H5N  HC1 3959  16.236   2.726  60.523  1.6755  0.2644 -2.4439
  396C2H5N  HC2 3960  16.134   2.855  60.436  0.8850  1.3284 -0.3667
  397C2H5N   C1 3961  15.593   2.559  61.389  0.2499 -0.1183  0.5446
  397C2H5N  CT1 3962  15.666   2.572  61.261  0.1757 -0.7132 -0.0791
  397C2H5N  N41 3963  15.774   2.468  61.234 -0.1528  0.6406 -0.7918
  397C2H5N   O1 3964  15.654   2.514  61.484  0.5583 -0.7867  0.2289
  397C2H5N   O2 3965  15.470   2.545  61.387 -0.1230  0.4600  0.6075
  397C2H5N   H1 3966  15.819   2.486  61.143  0.2408  1.8392 -0.3648
  397C2H5N   H2 3967  15.847   2.472  61.307 -1.4528 -1.3436  0.6979
  397C2H5N   H3 3968  15.731   2.374  61.235  2.2968 -0.5143  1.2862
  397C2H5N  HC1 3969  15.711   2.671  61.263  1.1871 -1.1664 -0.0796
  397C2H5N  HC2 3970  15.591   2.566  61.181 -1.1042  3.5554  0.6718
  398C2H5N   C1 3971  15.890   3.143  61.092  0.6014 -0.0439 -0.1664
  398C2H5N  CT1 3972  15.837   3.158  61.227  0.4284  0.7138  0.6497
  398C2H5N  N41 3973  15.711   3.078  61.249  0.0079 -0.1860 -0.0450
  398C2H5N   O1 3974  15.807   3.109  61.009  0.6046  0.3061  0.2247
  398C2H5N   O2 3975  16.012   3.127  61.067  0.0680 -0.5883  0.0418
  398C2H5N   H1 3976  15.671   3.075  61.344  2.9442 -2.6471  1.2025
  398C2H5N   H2 3977  15.635   3.118  61.191 -0.0016  2.8787  1.9295
  398C2H5N   H3 3978  15.730   2.981  61.219 -2.2981  0.0660 -2.5760
  398C2H5N  HC1 3979  15.820   3.263  61.247  0.0221  0.2302  2.9288
  398C2H5N  HC2 3980  15.915   3.123  61.293  0.5414  0.3078  0.3075
  399C2H5N   C1 3981  16.234   3.445  60.828  0.4605  1.0305  0.8725
  399C2H5N  CT1 3982  16.174   3.421  60.964  0.5719  0.6600  0.6486
  399C2H5N  N41 3983  16.050   3.500  60.978 -0.3289 -0.1018  0.0438
  399C2H5N   O1 3984  16.158   3.475  60.738  0.0575  0.3500 -0.4445
  399C2H5N   O2 3985  16.354   3.432  60.813 -0.8834  0.6399 -0.1405
  399C2H5N   H1 3986  16.005   3.492  61.071  2.3600 -0.5154  1.3635
  399C2H5N   H2 3987  15.979   3.484  60.905  1.0091 -0.8982 -1.1097
  399C2H5N   H3 3988  16.072   3.601  60.971 -0.6247 -0.0691 -0.4221
  399C2H5N  HC1 3989  16.146   3.316  60.975  1.2291  0.2574 -1.3531
  399C2H5N  HC2 3990  16.245   3.444  61.043  1.2931  0.8912 -0.0611
  400C2H5N   C1 3991  15.961   2.847  61.160 -0.0209  0.0634  0.0145
  400C2H5N  CT1 3992  16.019   2.812  61.032 -0.2748  0.2708  0.6540
  400C2H5N  N41 3993  16.140   2.894  61.004  0.6581 -0.1515 -0.6300
  400C2H5N   O1 3994  16.028   2.893  61.252  0.0564 -0.3283 -0.1879
  400C2H5N   O2 3995  15.841   2.847  61.163  0.1772 -1.0918 -0.1659
  400C2H5N   H1 3996  16.181   2.861  60.915 -1.2888 -2.7968 -0.6298
  400C2H5N   H2 3997  16.213   2.890  61.077  0.8063  3.1769 -0.5381
  400C2H5N   H3 3998  16.122   2.995  60.996  1.8692  0.1468  0.3273
  400C2H5N  HC1 3999  16.047   2.707  61.041 -1.5128 -0.0570  0.6869
  400C2H5N  HC2 4000  15.955   2.826  60.945  1.4623 -1.1469 -0.8924
  401C2H5N   C1 4001  15.405   2.553  61.922 -0.1710 -0.2545 -0.0827
  401C2H5N  CT1 4002  15.455   2.568  61.782 -0.1252  0.1273  0.2025
  401C2H5N  N41 4003  15.589   2.503  61.756  0.2421 -0.1099 -0.3869
  401C2H5N   O1 4004  15.483   2.502  62.001 -0.8180  0.6718 -0.0682
  401C2H5N   O2 4005  15.284   2.545  61.947  0.7476 -0.6323 -0.2670
  401C2H5N   H1 4006  15.629   2.510  61.661 -1.1941  0.1500 -0.9892
  401C2H5N   H2 4007  15.663   2.546  61.814 -0.1237  2.0162 -1.4413
  401C2H5N   H3 4008  15.590   2.403  61.782 -3.2521 -0.1144 -0.0732
  401C2H5N  HC1 4009  15.465   2.672  61.750 -1.7484  0.2259  0.0036
  401C2H5N  HC2 4010  15.375   2.528  61.722 -2.0076  3.0854  0.6127
  402C2H5N   C1 4011  15.694   3.131  61.587  1.1930 -0.2860 -0.5569
  402C2H5N  CT1 4012  15.625   3.165  61.713 -0.0092  0.5654  0.8526
  402C2H5N  N41 4013  15.509   3.092  61.757  0.0483 -0.9662  0.0151
  402C2H5N   O1 4014  15.619   3.096  61.493 -0.0780 -0.2307  0.5296
  402C2H5N   O2 4015  15.817   3.143  61.568  0.1028 -0.0089  0.5815
  402C2H5N   H1 4016  15.479   3.110  61.854  1.0563 -1.4459  0.4186
  402C2H5N   H2 4017  15.425   3.091  61.697 -0.5730  0.2876  0.8574
  402C2H5N   H3 4018  15.544   2.995  61.747  1.6300 -0.4811  0.8062
  402C2H5N  HC1 4019  15.612   3.274  61.709  1.4732  0.7629  0.9073
  402C2H5N  HC2 4020  15.702   3.166  61.790  0.9131  0.5809 -0.0635
  403C2H5N   C1 4021  16.046   3.445  61.331  0.4348  0.1474 -0.2454
  403C2H5N  CT1 4022  15.994   3.414  61.470 -0.4056 -0.1684 -0.4751
  403C2H5N  N41 4023  15.873   3.497  61.505 -0.0997 -0.0093  0.4051
  403C2H5N   O1 4024  15.971   3.467  61.238  0.3239 -0.3743  0.3684
  403C2H5N   O2 4025  16.162   3.419  61.307  0.0276  0.0500 -0.7505
  403C2H5N   H1 4026  15.827   3.464  61.592 -0.7659  0.9147  0.4078
  403C2H5N   H2 4027  15.800   3.495  61.431 -1.4830  4.0644  1.5119
  403C2H5N   H3 4028  15.895   3.598  61.508  1.3369 -0.3093  0.2543
  403C2H5N  HC1 4029  15.969   3.309  61.477 -1.7723  0.2985  2.7043
  403C2H5N  HC2 4030  16.072   3.436  61.543 -0.6255  1.1582 -0.6236
  404C2H5N   C1 4031  15.755   2.837  61.674  0.5443 -0.4470  0.6963
  404C2H5N  CT1 4032  15.810   2.824  61.539  0.0975 -0.5201  0.0793
  404C2H5N  N41 4033  15.945   2.886  61.515  0.1364  0.0116 -0.1428
  404C2H5N   O1 4034  15.817   2.901  61.755 -0.1318  0.2515  0.1530
  404C2H5N   O2 4035  15.635   2.827  61.686 -0.1625 -0.6192  0.2970
  404C2H5N   H1 4036  15.976   2.871  61.417  3.5201  1.1235  0.7007
  404C2H5N   H2 4037  16.010   2.837  61.579 -1.4334  0.9807  2.2174
  404C2H5N   H3 4038  15.948   2.989  61.524 -2.9309 -0.0083  1.5287
  404C2H5N  HC1 4039  15.807   2.716  61.520  0.5369 -0.6169  0.5584
  404C2H5N  HC2 4040  15.746   2.880  61.471  1.1674 -1.8338 -2.1030
  405C2H5N   C1 4041  15.207   2.560  62.428 -0.0816  0.2234 -0.2306
  405C2H5N  CT1 4042  15.262   2.575  62.287 -0.1521 -0.3695 -0.4532
  405C2H5N  N41 4043  15.371   2.473  62.251 -0.3245 -0.2880 -0.2802
  405C2H5N   O1 4044  15.281   2.512  62.511  0.4936  0.0470 -0.2042
  405C2H5N   O2 4045  15.087   2.542  62.450  0.0022  0.3837  0.6053
  405C2H5N   H1 4046  15.421   2.484  62.161  1.2776 -0.7758  0.5327
  405C2H5N   H2 4047  15.447   2.475  62.321  0.3763  1.2691 -1.0582
  405C2H5N   H3 4048  15.331   2.378  62.255 -1.0695 -0.0577 -1.9573
  405C2H5N  HC1 4049  15.309   2.673  62.282 -1.3146  0.2033 -0.3566
  405C2H5N  HC2 4050  15.185   2.576  62.210 -0.4014 -1.0368 -0.2168
  406C2H5N   C1 4051  15.487   3.131  62.119 -0.4528 -0.1145  0.8020
  406C2H5N  CT1 4052  15.431   3.168  62.256 -0.0194  0.2826  0.5656
  406C2H5N  N41 4053  15.322   3.073  62.294 -0.2835 -0.5157 -0.3682
  406C2H5N   O1 4054  15.416   3.101  62.025 -0.2772  0.1305  0.5166
  406C2H5N   O2 4055  15.611   3.141  62.110  0.1912  0.4135 -0.2462
  406C2H5N   H1 4056  15.283   3.091  62.388 -1.4241  1.1073 -1.1270
  406C2H5N   H2 4057  15.244   3.076  62.228  0.2821 -0.5666 -1.0426
  406C2H5N   H3 4058  15.348   2.974  62.282 -0.5602 -0.5102 -0.9769
  406C2H5N  HC1 4059  15.400   3.273  62.258 -0.4895  0.1414  0.7572
  406C2H5N  HC2 4060  15.511   3.145  62.328  0.9913  2.1794  0.0834
  407C2H5N   C1 4061  15.840   3.440  61.840  0.7212 -0.7142  0.2118
  407C2H5N  CT1 4062  15.785   3.399  61.970  0.1024  0.0962 -0.9406
  407C2H5N  N41 4063  15.666   3.484  62.009 -0.3727 -0.3493 -0.4144
  407C2H5N   O1 4064  15.763   3.480  61.751  0.1795  0.0354 -1.1569
  407C2H5N   O2 4065  15.964   3.439  61.824  0.2256 -0.1857 -0.0999
  407C2H5N   H1 4066  15.633   3.473  62.106 -1.5564 -3.5427 -1.1121
  407C2H5N   H2 4067  15.581   3.464  61.953 -0.9962  1.7869 -0.2834
  407C2H5N   H3 4068  15.683   3.585  61.993 -0.7155 -0.0938  0.8016
  407C2H5N  HC1 4069  15.763   3.292  61.977  1.9012 -0.2617 -0.5125
  407C2H5N  HC2 4070  15.860   3.425  62.045 -1.4777 -0.4142  0.8404
  408C2H5N   C1 4071  15.553   2.816  62.169 -0.1552  0.5469  0.2055
  408C2H5N  CT1 4072  15.608   2.820  62.024  0.0311 -0.5291  0.6358
  408C2H5N  N41 4073  15.727   2.906  62.014  0.1139  0.0165  0.1051
  408C2H5N   O1 4074  15.634   2.844  62.259  0.0962  0.6510  0.2688
  408C2H5N   O2 4075  15.436   2.849  62.181  0.0019 -0.3066  0.3206
  408C2H5N   H1 4076  15.776   2.911  61.924 -1.2829  0.7138 -0.6348
  408C2H5N   H2 4077  15.793   2.890  62.092 -0.1745 -0.4747  0.2454
  408C2H5N   H3 4078  15.694   3.001  62.037  2.7469  0.9071  0.3559
  408C2H5N  HC1 4079  15.630   2.716  62.002 -0.4596 -1.0236  2.3999
  408C2H5N  HC2 4080  15.531   2.845  61.950 -0.4500  0.8925  1.5857
  409C2H5N   C1 4081  15.001   2.572  62.931 -0.1006 -1.0808 -0.2688
  409C2H5N  CT1 4082  15.053   2.571  62.786 -0.3656 -0.4789  0.2353
  409C2H5N  N41 4083  15.177   2.486  62.764  0.6739 -0.7063  0.1319
  409C2H5N   O1 4084  15.067   2.513  63.010  0.2195 -0.4729  0.1215
  409C2H5N   O2 4085  14.881   2.587  62.945  0.1152  0.2977 -0.0887
  409C2H5N   H1 4086  15.208   2.500  62.666 -1.8673  0.7984 -0.5111
  409C2H5N   H2 4087  15.255   2.511  62.826 -0.3244  0.8059  0.7982
  409C2H5N   H3 4088  15.166   2.384  62.773  1.0574 -0.8273 -0.7409
  409C2H5N  HC1 4089  15.086   2.674  62.769  0.8802 -0.7506  0.9496
  409C2H5N  HC2 4090  14.979   2.526  62.720 -1.6168  2.6906 -0.6662
  410C2H5N   C1 4091  15.283   3.149  62.617  0.3712  0.0663  0.6435
  410C2H5N  CT1 4092  15.245   3.147  62.762  0.4642 -0.3911 -0.2773
  410C2H5N  N41 4093  15.112   3.071  62.783 -0.1698 -0.2806 -0.7956
  410C2H5N   O1 4094  15.202   3.095  62.536  0.2256 -0.1325 -0.4587
  410C2H5N   O2 4095  15.400   3.166  62.592 -0.2586 -0.0556  0.5994
  410C2H5N   H1 4096  15.085   3.062  62.882  1.2987 -0.7193 -0.4203
  410C2H5N   H2 4097  15.035   3.115  62.731  0.8843 -0.3781 -2.4770
  410C2H5N   H3 4098  15.119   2.975  62.747  0.8880 -0.1097 -1.0833
  410C2H5N  HC1 4099  15.226   3.249  62.794 -0.4919 -0.2178 -1.3507
  410C2H5N  HC2 4100  15.324   3.104  62.823  0.7676  2.3353  1.2919
  411C2H5N   C1 4101  15.656   3.418  62.366  0.1512  0.3819  0.0361
  411C2H5N  CT1 4102  15.597   3.418  62.509  0.6670 -0.1848  0.7302
  411C2H5N  N41 4103  15.463   3.481  62.519 -0.0391 -0.5507 -0.9312
  411C2H5N   O1 4104  15.582   3.462  62.279 -0.0741 -0.0882  0.2105
  411C2H5N   O2 4105  15.778   3.435  62.348  0.4038 -0.2024  0.3359
  411C2H5N   H1 4106  15.433   3.479  62.618  3.5886  0.1931  0.2480
  411C2H5N   H2 4107  15.389   3.432  62.466 -2.4766 -0.4477  2.2189
  411C2H5N   H3 4108  15.467   3.582  62.499  3.1963  0.2563  3.2856
  411C2H5N  HC1 4109  15.580   3.313  62.536  0.2027  0.3402  2.5995
  411C2H5N  HC2 4110  15.669   3.465  62.577  0.5912  1.2062 -0.1482
  412C2H5N   C1 4111  15.349   2.854  62.664 -0.4362 -0.4556  0.0874
  412C2H5N  CT1 4112  15.396   2.828  62.524 -0.8781 -0.2215  0.6934
  412C2H5N  N41 4113  15.514   2.909  62.484 -0.1748 -0.3940  0.4882
  412C2H5N   O1 4114  15.422   2.868  62.760  0.6429  0.2684 -0.0548
  412C2H5N   O2 4115  15.233   2.829  62.679 -0.4821 -0.0419 -0.0482
  412C2H5N   H1 4116  15.547   2.882  62.390  2.1638  0.8049  0.9043
  412C2H5N   H2 4117  15.594   2.888  62.547 -0.5051 -1.9967  0.3791
  412C2H5N   H3 4118  15.493   3.010  62.478  1.8965  0.0627  0.5765
  412C2H5N  HC1 4119  15.422   2.722  62.519 -2.3234 -0.5728  0.3437
  412C2H5N  HC2 4120  15.317   2.837  62.450 -0.2553  0.9095  0.1422
  413C2H5N   C1 4121  14.785   2.562  63.430  0.2610  0.2983 -0.4599
  413C2H5N  CT1 4122  14.829   2.574  63.292  0.1983 -0.7604  0.4468
  413C2H5N  N41 4123  14.963   2.503  63.267  0.4668  0.4756  0.2215
  413C2H5N   O1 4124  14.866   2.519  63.508 -0.7533  0.3473  0.0960
  413C2H5N   O2 4125  14.667   2.554  63.463  0.0358 -0.1298  0.4864
  413C2H5N   H1 4126  14.999   2.532  63.175 -1.9535  0.5688 -0.7372
  413C2H5N   H2 4127  15.031   2.542  63.334  1.7362  0.7441 -1.2027
  413C2H5N   H3 4128  14.956   2.402  63.286  1.9603  0.4290  0.5928
  413C2H5N  HC1 4129  14.854   2.680  63.292 -0.1715 -0.5741  4.6753
  413C2H5N  HC2 4130  14.743   2.562  63.227  1.5578  0.0680 -1.5254
  414C2H5N   C1 4131  15.091   3.168  63.123 -0.0361 -0.3729  0.6893
  414C2H5N  CT1 4132  15.032   3.187  63.261  0.2543  1.1149 -0.1199
  414C2H5N  N41 4133  14.901   3.111  63.272 -0.2138  0.3526  0.1231
  414C2H5N   O1 4134  15.012   3.123  63.036 -0.4173 -0.6252 -0.3140
  414C2H5N   O2 4135  15.209   3.164  63.106 -0.2480 -0.3475 -0.6785
  414C2H5N   H1 4136  14.865   3.108  63.369 -0.3421  1.0367  0.1012
  414C2H5N   H2 4137  14.825   3.148  63.212  0.8594  1.1817 -0.7414
  414C2H5N   H3 4138  14.908   3.013  63.243 -1.0546  0.5449 -0.7428
  414C2H5N  HC1 4139  15.008   3.290  63.286 -1.3410  0.8376 -0.4997
  414C2H5N  HC2 4140  15.104   3.162  63.339  0.7826  2.1904 -0.2502
  415C2H5N   C1 4141  15.436   3.433  62.861  1.0830  0.0284 -0.7313
  415C2H5N  CT1 4142  15.393   3.431  63.005  0.3932 -0.0676 -0.7191
  415C2H5N  N41 4143  15.267   3.502  63.028  0.0988 -0.4745  0.0617
  415C2H5N   O1 4144  15.359   3.468  62.775  0.0479  0.1732 -0.3239
  415C2H5N   O2 4145  15.561   3.442  62.849  0.5708 -0.3314  0.7204
  415C2H5N   H1 4146  15.237   3.484  63.125  0.3740  1.5494  0.5368
  415C2H5N   H2 4147  15.192   3.463  62.969  0.6158 -1.5723  0.1076
  415C2H5N   H3 4148  15.275   3.604  63.016  0.0522 -0.1580  2.4584
  415C2H5N  HC1 4149  15.382   3.324  63.019 -0.9519  0.1904  0.4023
  415C2H5N  HC2 4150  15.465   3.465  63.080  0.0064 -1.6077  0.3782
  416C2H5N   C1 4151  15.149   2.844  63.167 -0.2726 -0.0490 -0.0293
  416C2H5N  CT1 4152  15.205   2.834  63.029 -0.4307 -0.0546 -0.2266
  416C2H5N  N41 4153  15.332   2.902  63.016  0.0551 -0.3070 -0.4376
  416C2H5N   O1 4154  15.214   2.901  63.250  0.2124 -0.4740 -0.4906
  416C2H5N   O2 4155  15.029   2.842  63.184 -0.6371  0.0257  0.2289
  416C2H5N   H1 4156  15.362   2.889  62.918  0.6813 -3.3569  0.0898
  416C2H5N   H2 4157  15.409   2.854  63.065  2.0391  2.4419 -0.7618
  416C2H5N   H3 4158  15.328   3.002  63.038  0.3269 -0.4256  0.1474
  416C2H5N  HC1 4159  15.209   2.729  63.001  2.3559 -1.0608  3.6640
  416C2H5N  HC2 4160  15.136   2.883  62.960 -1.4799 -0.5981  0.4140
  417C2H5N   C1 4161  14.587   2.544  63.927  0.4916  0.5935  0.0591
  417C2H5N  CT1 4162  14.638   2.557  63.785 -0.5570  0.4497 -0.5610
  417C2H5N  N41 4163  14.774   2.498  63.771 -0.2433 -0.3020 -0.5728
  417C2H5N   O1 4164  14.657   2.491  64.009  0.1672  0.9472  0.2011
  417C2H5N   O2 4165  14.464   2.523  63.942  0.4205  0.5762 -0.1985
  417C2H5N   H1 4166  14.808   2.515  63.676 -0.9274 -0.2594 -0.8100
  417C2H5N   H2 4167  14.841   2.533  63.842 -0.4045  0.4454 -0.7850
  417C2H5N   H3 4168  14.762   2.395  63.776 -0.9254 -0.1868  0.3177
  417C2H5N  HC1 4169  14.642   2.664  63.763 -0.5898  0.7182  0.6727
  417C2H5N  HC2 4170  14.565   2.509  63.719 -1.9868 -1.7609  2.4829
  418C2H5N   C1 4171  14.886   3.173  63.633 -0.4916  0.5242 -1.4690
  418C2H5N  CT1 4172  14.811   3.186  63.765  1.1754 -0.0426 -0.2148
  418C2H5N  N41 4173  14.700   3.098  63.788  0.7441  0.8721 -0.2380
  418C2H5N   O1 4174  14.820   3.127  63.538 -0.2750  0.2709  0.6159
  418C2H5N   O2 4175  15.010   3.180  63.635  0.1889  0.3367 -0.2510
  418C2H5N   H1 4176  14.653   3.125  63.876  0.0541  0.1870 -0.3908
  418C2H5N   H2 4177  14.630   3.100  63.712  0.4936 -1.6741 -0.1160
  418C2H5N   H3 4178  14.734   3.001  63.795  0.1037  0.5236 -1.7169
  418C2H5N  HC1 4179  14.780   3.291  63.769  1.1009 -0.0930  0.4849
  418C2H5N  HC2 4180  14.883   3.176  63.846 -2.0463 -1.8273  2.5315
  419C2H5N   C1 4181  15.235   3.446  63.366 -0.8433 -0.5773 -0.4257
  419C2H5N  CT1 4182  15.193   3.433  63.506  0.6500  0.0304 -0.6507
  419C2H5N  N41 4183  15.062   3.496  63.536 -0.6817  0.2429 -0.0677
  419C2H5N   O1 4184  15.152   3.484  63.280  0.7018  0.4509  0.2848
  419C2H5N   O2 4185  15.352   3.467  63.347 -0.0447  0.0572 -0.2944
  419C2H5N   H1 4186  15.040   3.472  63.635  0.5156 -0.4973  0.0303
  419C2H5N   H2 4187  14.983   3.459  63.481 -0.4402 -1.2208  0.5419
  419C2H5N   H3 4188  15.064   3.596  63.513 -1.9120  0.8511  2.2593
  419C2H5N  HC1 4189  15.190   3.325  63.518  0.9057  0.3627  3.0885
  419C2H5N  HC2 4190  15.270   3.470  63.575  1.3335  4.1961 -3.4441
  420C2H5N   C1 4191  14.934   2.830  63.671 -0.9483 -0.2650  0.4004
  420C2H5N  CT1 4192  14.991   2.846  63.533  0.5042  0.0700  0.1276
  420C2H5N  N41 4193  15.118   2.922  63.511  0.5577  0.0742  0.0726
  420C2H5N   O1 4194  15.009   2.858  63.764  0.4039  0.9423  0.4749
  420C2H5N   O2 4195  14.809   2.827  63.682 -0.9510  0.2584  0.1365
  420C2H5N   H1 4196  15.147   2.916  63.412  0.4642  1.4791 -0.0625
  420C2H5N   H2 4197  15.195   2.881  63.567 -1.2327 -2.3156  0.8519
  420C2H5N   H3 4198  15.103   3.023  63.532  1.2255 -0.0364  1.1273
  420C2H5N  HC1 4199  15.013   2.748  63.491 -1.5478  0.4832 -1.9964
  420C2H5N  HC2 4200  14.921   2.898  63.467  0.2206  1.2531  1.3365
  421C2H5N   C1 4201  14.393   2.558  64.452 -0.5402  0.2108 -0.3245
  421C2H5N  CT1 4202  14.446   2.568  64.307  0.5650  0.4988  0.1180
  421C2H5N  N41 4203  14.546   2.463  64.265 -0.5201 -0.0547 -0.1907
  421C2H5N   O1 4204  14.465   2.492  64.531  0.1711 -0.0757  0.1232
  421C2H5N   O2 4205  14.274   2.574  64.477 -1.0502 -0.5228  0.5486
  421C2H5N   H1 4206  14.574   2.482  64.168 -0.1974  3.2831  0.4843
  421C2H5N   H2 4207  14.633   2.468  64.321 -0.1246 -0.1621 -0.7904
  421C2H5N   H3 4208  14.514   2.366  64.277  1.2104 -0.5165  0.8880
  421C2H5N  HC1 4209  14.482   2.670  64.295  1.7008  0.1274  0.3673
  421C2H5N  HC2 4210  14.363   2.552  64.237  0.7689 -0.3319  0.0588
  422C2H5N   C1 4211  14.668   3.173  64.134 -1.1763 -0.4086 -0.2380
  422C2H5N  CT1 4212  14.626   3.170  64.273  0.7572  0.1413  0.1916
  422C2H5N  N41 4213  14.496   3.094  64.295  0.2434  0.2229  0.1434
  422C2H5N   O1 4214  14.583   3.145  64.046 -0.1194 -0.2920  0.3466
  422C2H5N   O2 4215  14.787   3.155  64.107  0.5639  0.8268  0.3423
  422C2H5N   H1 4216  14.446   3.106  64.384 -1.5933 -0.7593 -0.7246
  422C2H5N   H2 4217  14.432   3.140  64.229  1.7846 -0.0104 -1.5717
  422C2H5N   H3 4218  14.503   2.992  64.282 -0.9731 -0.1484  2.3675
  422C2H5N  HC1 4219  14.616   3.275  64.298  0.4769 -0.3615  2.2980
  422C2H5N  HC2 4220  14.696   3.115  64.336 -0.6361 -2.7900 -0.6951
  423C2H5N   C1 4221  15.036   3.429  63.874  0.9942  0.0707 -0.6336
  423C2H5N  CT1 4222  14.989   3.410  64.012  0.5799  0.2889 -0.2840
  423C2H5N  N41 4223  14.865   3.485  64.048 -0.1101 -0.4300 -0.3885
  423C2H5N   O1 4224  14.946   3.468  63.795 -0.3854 -0.2939  0.5663
  423C2H5N   O2 4225  15.152   3.455  63.847  0.3682 -0.2062 -0.4818
  423C2H5N   H1 4226  14.846   3.467  64.148  0.0583 -2.2397 -0.6707
  423C2H5N   H2 4227  14.783   3.443  64.000 -1.7588  0.4963  1.4988
  423C2H5N   H3 4228  14.863   3.587  64.031 -2.6621 -0.5625 -1.1829
  423C2H5N  HC1 4229  14.971   3.305  64.037  0.5253  0.0903 -1.1376
  423C2H5N  HC2 4230  15.068   3.451  64.075  1.6999  0.1412 -1.5581
  424C2H5N   C1 4231  14.737   2.818  64.186  0.2218 -0.5492  0.2277
  424C2H5N  CT1 4232  14.781   2.809  64.044 -0.9346  0.2560 -0.4819
  424C2H5N  N41 4233  14.895   2.906  64.013  0.2601 -0.5738  0.2775
  424C2H5N   O1 4234  14.817   2.857  64.273  0.6838 -0.1847  0.9220
  424C2H5N   O2 4235  14.621   2.852  64.204 -0.6319  0.3418 -0.4733
  424C2H5N   H1 4236  14.930   2.897  63.916 -1.2381 -0.0753 -0.3241
  424C2H5N   H2 4237  14.977   2.882  64.071  0.8152  2.1966  0.7140
  424C2H5N   H3 4238  14.865   3.000  64.041  0.2340 -0.2429 -0.8190
  424C2H5N  HC1 4239  14.811   2.707  64.021  0.1395  0.2092  1.0394
  424C2H5N  HC2 4240  14.705   2.837  63.971  1.2712  0.6610 -2.6826
  425C2H5N   C1 4241  14.185   2.571  64.966  0.3059 -0.6447  0.0986
  425C2H5N  CT1 4242  14.229   2.574  64.816 -0.0039 -0.2445  0.1721
  425C2H5N  N41 4243  14.350   2.477  64.788 -0.6969  0.4485 -0.6450
  425C2H5N   O1 4244  14.265   2.519  65.038 -0.0814  1.1467 -0.2378
  425C2H5N   O2 4245  14.061   2.552  64.979 -0.5821  0.1292  0.2233
  425C2H5N   H1 4246  14.378   2.484  64.689  2.0274  3.4516  0.2543
  425C2H5N   H2 4247  14.422   2.514  64.851 -2.4429  2.3957  0.2523
  425C2H5N   H3 4248  14.326   2.378  64.808 -1.3925  1.0612  1.6819
  425C2H5N  HC1 4249  14.252   2.680  64.805 -0.2154 -0.4629 -2.8108
  425C2H5N  HC2 4250  14.154   2.539  64.745 -0.2237 -1.1354  0.8331
  426C2H5N   C1 4251  14.475   3.160  64.634 -0.6409 -0.6616  0.8493
  426C2H5N  CT1 4252  14.416   3.162  64.771 -0.0537 -0.1526 -0.4944
  426C2H5N  N41 4253  14.279   3.099  64.782  0.3362 -0.1860  0.0784
  426C2H5N   O1 4254  14.399   3.130  64.544  0.2577 -0.4046 -0.3751
  426C2H5N   O2 4255  14.598   3.156  64.618  0.3902 -0.6747 -0.0779
  426C2H5N   H1 4256  14.238   3.102  64.877 -0.5813 -0.8766 -0.2839
  426C2H5N   H2 4257  14.212   3.147  64.719  0.0046 -2.1668 -1.1279
  426C2H5N   H3 4258  14.277   2.999  64.760  0.4999 -0.0346 -0.6495
  426C2H5N  HC1 4259  14.393   3.261  64.811 -1.6788 -0.6863 -0.0307
  426C2H5N  HC2 4260  14.484   3.114  64.841 -1.2354 -1.1134  0.0230
  427C2H5N   C1 4261  14.835   3.453  64.383 -0.1405  0.1799  0.3764
  427C2H5N  CT1 4262  14.784   3.448  64.524 -0.3479  0.7734 -0.3009
  427C2H5N  N41 4263  14.659   3.519  64.546  0.6542  0.2349  0.0905
  427C2H5N   O1 4264  14.769   3.507  64.298  0.7410  0.1352  0.6365
  427C2H5N   O2 4265  14.953   3.432  64.370  0.0153 -0.2157  0.0415
  427C2H5N   H1 4266  14.637   3.523  64.647 -1.1207 -2.1722 -0.1526
  427C2H5N   H2 4267  14.581   3.477  64.492  0.3391 -0.2380  0.9012
  427C2H5N   H3 4268  14.667   3.617  64.514  1.1163  0.2619  0.3054
  427C2H5N  HC1 4269  14.777   3.343  64.551  0.4572  0.6057 -0.7153
  427C2H5N  HC2 4270  14.848   3.505  64.591 -1.5691 -0.8256  2.2932
  428C2H5N   C1 4271  14.541   2.845  64.692 -0.6951 -0.0304  0.4267
  428C2H5N  CT1 4272  14.582   2.834  64.552 -0.4644  0.5326  0.7207
  428C2H5N  N41 4273  14.718   2.897  64.525 -0.0034  0.0707 -0.2484
  428C2H5N   O1 4274  14.622   2.886  64.774  0.1913  0.0414 -0.1480
  428C2H5N   O2 4275  14.424   2.842  64.715 -0.1170 -0.5670  0.4809
  428C2H5N   H1 4276  14.752   2.882  64.428 -0.2054 -2.5625  0.0485
  428C2H5N   H2 4277  14.797   2.860  64.579  1.2872  1.7706 -0.9047
  428C2H5N   H3 4278  14.707   2.997  64.549 -0.7721  0.1263 -0.8138
  428C2H5N  HC1 4279  14.584   2.727  64.531 -0.6482  0.4394  1.1647
  428C2H5N  HC2 4280  14.506   2.886  64.493  1.5651  0.1520 -2.3949
  429C2H5N   C1 4281  13.999   2.560  65.487 -0.2151  0.0017  0.1167
  429C2H5N  CT1 4282  14.038   2.572  65.347 -1.0399 -0.7197  1.2386
  429C2H5N  N41 4283  14.168   2.502  65.313 -0.3980  0.8506  0.4932
  429C2H5N   O1 4284  14.066   2.507  65.575 -0.2131 -0.3316 -0.0221
  429C2H5N   O2 4285  13.877   2.554  65.485  1.0158  0.4255 -0.6531
  429C2H5N   H1 4286  14.210   2.520  65.220  1.9054  0.7296  1.4707
  429C2H5N   H2 4287  14.242   2.520  65.382 -0.1440 -1.8108  0.9322
  429C2H5N   H3 4288  14.156   2.400  65.316 -0.9864  0.7345 -2.9919
  429C2H5N  HC1 4289  14.059   2.677  65.328 -1.4305 -1.2353 -2.4281
  429C2H5N  HC2 4290  13.962   2.547  65.273 -0.2333 -0.7685  0.4131
  430C2H5N   C1 4291  14.277   3.174  65.139  0.7548  0.1609  0.3053
  430C2H5N  CT1 4292  14.226   3.174  65.281  0.2568  0.2552  0.1441
  430C2H5N  N41 4293  14.111   3.083  65.305  0.3797 -0.0458  0.5932
  430C2H5N   O1 4294  14.215   3.111  65.057  0.6459  0.2121  0.6605
  430C2H5N   O2 4295  14.401   3.173  65.123 -0.8782 -0.7277  0.1804
  430C2H5N   H1 4296  14.080   3.089  65.404  1.7172  3.6770  0.8673
  430C2H5N   H2 4297  14.030   3.109  65.246  0.2553 -1.1943  0.2483
  430C2H5N   H3 4298  14.125   2.986  65.276 -1.3770 -0.6181  1.5795
  430C2H5N  HC1 4299  14.206   3.277  65.311 -0.7119 -0.8949  3.5910
  430C2H5N  HC2 4300  14.297   3.144  65.358 -0.9240  0.5743  1.3580
  431C2H5N   C1 4301  14.632   3.443  64.880 -0.6213 -0.0519 -0.2679
  431C2H5N  CT1 4302  14.592   3.433  65.021 -0.3491  0.6309  0.1143
  431C2H5N  N41 4303  14.462   3.494  65.056  0.0532 -0.3727  0.0221
  431C2H5N   O1 4304  14.539   3.465  64.803  0.1640 -0.0860 -0.3371
  431C2H5N   O2 4305  14.746   3.467  64.854  0.2309  0.3687  0.1075
  431C2H5N   H1 4306  14.449   3.490  65.158  0.6877 -1.8726  0.0545
  431C2H5N   H2 4307  14.387   3.444  65.006 -1.3298  0.7570  0.9045
  431C2H5N   H3 4308  14.455   3.593  65.027 -0.4839  0.0506  1.5353
  431C2H5N  HC1 4309  14.584   3.328  65.050 -0.2825  0.4305 -0.5990
  431C2H5N  HC2 4310  14.670   3.483  65.079 -1.5556  1.2608  1.2311
  432C2H5N   C1 4311  14.337   2.849  65.202 -0.0657  0.2954  0.7083
  432C2H5N  CT1 4312  14.392   2.829  65.066 -0.1781  0.2545  0.2784
  432C2H5N  N41 4313  14.531   2.882  65.037 -0.2618  0.2326  0.2877
  432C2H5N   O1 4314  14.418   2.849  65.296  0.2067 -0.3648 -0.3100
  432C2H5N   O2 4315  14.220   2.816  65.220 -0.6320 -0.0111 -0.5444
  432C2H5N   H1 4316  14.555   2.856  64.941 -1.2429 -0.2749  0.1706
  432C2H5N   H2 4317  14.595   2.841  65.107  1.4494  3.2083  0.5352
  432C2H5N   H3 4318  14.535   2.985  65.038 -2.1808  0.3635 -1.8518
  432C2H5N  HC1 4319  14.396   2.720  65.060 -0.6796  0.3442 -1.8926
  432C2H5N  HC2 4320  14.315   2.870  65.001  0.4208 -1.3345 -1.4765
  433C2H5N   C1 4321  13.761   2.579  65.973 -0.0592  0.2470 -0.1665
  433C2H5N  CT1 4322  13.806   2.589  65.834  0.8920  0.2640  0.0778
  433C2H5N  N41 4323  13.933   2.507  65.807  0.0253  0.2340  0.3834
  433C2H5N   O1 4324  13.846   2.530  66.049 -0.6545  0.3929  0.3129
  433C2H5N   O2 4325  13.640   2.563  65.983 -0.0782 -0.4296  0.8239
  433C2H5N   H1 4326  13.971   2.514  65.711  2.2715  0.1016  1.2149
  433C2H5N   H2 4327  14.015   2.549  65.855  0.0667  0.2912  0.2639
  433C2H5N   H3 4328  13.922   2.406  65.824 -0.7817  0.1287 -0.7687
  433C2H5N  HC1 4329  13.828   2.693  65.809  0.8816  0.3016  0.2146
  433C2H5N  HC2 4330  13.735   2.535  65.772  0.4026  3.1038 -1.9265
  434C2H5N   C1 4331  14.073   3.148  65.646  0.3243 -0.1155 -0.4326
  434C2H5N  CT1 4332  14.005   3.170  65.785  0.2595 -0.0838 -0.2020
  434C2H5N  N41 4333  13.876   3.102  65.820 -0.6679 -0.1878  0.4400
  434C2H5N   O1 4334  14.013   3.068  65.565  0.2704  0.4031  0.2824
  434C2H5N   O2 4335  14.190   3.188  65.631 -0.2844  0.5135 -0.3037
  434C2H5N   H1 4336  13.847   3.140  65.911 -1.4698  1.4348 -0.4531
  434C2H5N   H2 4337  13.798   3.130  65.757  0.8263  1.5331 -0.6896
  434C2H5N   H3 4338  13.876   2.999  65.829 -0.4153 -0.4573 -2.1408
  434C2H5N  HC1 4339  13.986   3.277  65.796 -0.9332 -0.2748 -0.3901
  434C2H5N  HC2 4340  14.077   3.134  65.858  2.1639  0.2369 -1.9040
  435C2H5N   C1 4341  14.432   3.451  65.394 -0.2733 -0.3857 -0.2083
  435C2H5N  CT1 4342  14.379   3.407  65.529  0.0156  0.6269 -0.2345
  435C2H5N  N41 4343  14.249   3.465  65.555 -0.4309  0.5733  0.0602
  435C2H5N   O1 4344  14.356   3.511  65.313 -0.8392 -0.4363  0.5487
  435C2H5N   O2 4345  14.550   3.433  65.370 -0.0117 -0.2526  0.4342
  435C2H5N   H1 4346  14.206   3.449  65.647 -0.6806  3.6284  0.5148
  435C2H5N   H2 4347  14.182   3.432  65.484 -0.0929 -1.3934  0.6158
  435C2H5N   H3 4348  14.239   3.568  65.558  2.0788  0.9006 -1.6694
  435C2H5N  HC1 4349  14.381   3.298  65.538  0.4220  0.8476  3.3048
  435C2H5N  HC2 4350  14.439   3.455  65.607 -1.2223  1.8650 -0.0392
  436C2H5N   C1 4351  14.130   2.833  65.731  0.2979  0.1139 -0.7775
  436C2H5N  CT1 4352  14.188   2.809  65.596 -0.1240 -0.3007  0.3387
  436C2H5N  N41 4353  14.310   2.891  65.566 -0.3546  0.0170 -0.6232
  436C2H5N   O1 4354  14.191   2.906  65.809 -0.1560  0.3573  0.3646
  436C2H5N   O2 4355  14.009   2.825  65.747  0.0817  0.4159 -0.5452
  436C2H5N   H1 4356  14.343   2.869  65.471  0.9522 -0.9558  0.0303
  436C2H5N   H2 4357  14.379   2.870  65.640 -1.0759  2.1899  0.7210
  436C2H5N   H3 4358  14.292   2.992  65.574 -2.1960 -0.4299  1.4045
  436C2H5N  HC1 4359  14.220   2.705  65.593  0.5080 -0.1991  2.5187
  436C2H5N  HC2 4360  14.111   2.839  65.526 -0.2247 -1.2405  0.0530
  437C2H5N   C1 4361  13.552   2.582  66.494 -0.6015  0.0186  0.6763
  437C2H5N  CT1 4362  13.604   2.570  66.351 -0.2830 -0.2326  0.2101
  437C2H5N  N41 4363  13.723   2.474  66.326 -0.2347 -0.9714  0.6571
  437C2H5N   O1 4364  13.628   2.544  66.584 -0.2032  0.3599 -0.2143
  437C2H5N   O2 4365  13.433   2.564  66.513 -0.1183  0.2808 -0.5933
  437C2H5N   H1 4366  13.757   2.494  66.231 -0.0585 -0.2893  0.8528
  437C2H5N   H2 4367  13.801   2.496  66.390  0.2253 -0.4942 -0.0594
  437C2H5N   H3 4368  13.696   2.375  66.332 -1.9774 -0.5790 -0.0687
  437C2H5N  HC1 4369  13.649   2.665  66.323 -0.9874 -0.6813 -2.6156
  437C2H5N  HC2 4370  13.528   2.569  66.273  0.8510  2.6556 -0.9903
  438C2H5N   C1 4371  13.856   3.151  66.167  0.0731 -0.2818 -0.0208
  438C2H5N  CT1 4372  13.794   3.170  66.298  0.4716 -0.1133 -0.3887
  438C2H5N  N41 4373  13.652   3.123  66.316 -0.1151 -0.0082  0.7093
  438C2H5N   O1 4374  13.787   3.133  66.067  0.1298  0.0282  0.2270
  438C2H5N   O2 4375  13.971   3.173  66.153 -1.1053 -0.1806  0.0244
  438C2H5N   H1 4376  13.618   3.150  66.410  0.9929  0.4336  0.9967
  438C2H5N   H2 4377  13.595   3.169  66.243 -0.1704 -2.0588 -0.5693
  438C2H5N   H3 4378  13.635   3.021  66.318 -2.7421  0.3653 -0.2467
  438C2H5N  HC1 4379  13.799   3.279  66.302 -1.8663  0.0039  0.1952
  438C2H5N  HC2 4380  13.852   3.124  66.378  1.0408  3.0099  1.0483
  439C2H5N   C1 4381  14.235   3.403  65.932  0.2024 -0.2440  0.1240
  439C2H5N  CT1 4382  14.174   3.411  66.076 -0.6631 -0.1850 -0.6347
  439C2H5N  N41 4383  14.042   3.478  66.071  0.7548  0.1530  0.0384
  439C2H5N   O1 4384  14.168   3.437  65.831  0.4442 -0.1547  0.4641
  439C2H5N   O2 4385  14.352   3.428  65.924 -0.2940 -0.1156 -0.0030
  439C2H5N   H1 4386  13.989   3.469  66.160 -0.4323  0.8105 -0.6053
  439C2H5N   H2 4387  13.978   3.429  66.007  1.1721  1.4750 -1.4254
  439C2H5N   H3 4388  14.045   3.573  66.032  1.6669  0.1019 -0.0545
  439C2H5N  HC1 4389  14.150   3.318  66.126  2.2389 -1.1013 -0.8399
  439C2H5N  HC2 4390  14.235   3.470  66.145 -0.6846 -0.0898 -0.6937
  440C2H5N   C1 4391  13.937   2.823  66.229 -0.1636 -0.4377 -0.1588
  440C2H5N  CT1 4392  13.979   2.828  66.085 -0.4544  0.0235  0.6396
  440C2H5N  N41 4393  14.091   2.924  66.066  0.1339  0.0973 -0.2828
  440C2H5N   O1 4394  14.013   2.884  66.307 -0.2266 -0.0870 -0.5085
  440C2H5N   O2 4395  13.816   2.824  66.239 -0.2369  0.9612 -0.0305
  440C2H5N   H1 4396  14.126   2.920  65.969  0.6563 -1.6304 -0.0252
  440C2H5N   H2 4397  14.176   2.906  66.121  0.7453  1.4012 -0.7568
  440C2H5N   H3 4398  14.079   3.026  66.080 -1.8325  0.0114 -1.1644
  440C2H5N  HC1 4399  13.994   2.726  66.050  0.2619 -0.0883  1.2675
  440C2H5N  HC2 4400  13.895   2.858  66.022  0.6526 -1.8405 -1.7853
  441C2H5N   C1 4401  13.371   2.561  66.989 -0.0807  0.9172  0.5383
  441C2H5N  CT1 4402  13.428   2.580  66.853  0.0208 -0.5174 -0.2531
  441C2H5N  N41 4403  13.553   2.492  66.830  0.4148 -0.8704  0.5059
  441C2H5N   O1 4404  13.446   2.515  67.074 -0.1095 -0.3916 -0.1848
  441C2H5N   O2 4405  13.257   2.573  67.004  0.1567 -0.3570 -0.8000
  441C2H5N   H1 4406  13.602   2.522  66.744 -3.1836  0.6789 -1.1134
  441C2H5N   H2 4407  13.614   2.516  66.910  0.2624  2.6657 -0.3232
  441C2H5N   H3 4408  13.523   2.393  66.833 -2.2680 -0.1550 -0.7187
  441C2H5N  HC1 4409  13.464   2.682  66.849  0.9093 -0.8373 -0.4007
  441C2H5N  HC2 4410  13.350   2.567  66.778  0.2958  2.3344 -1.0710
  442C2H5N   C1 4411  13.671   3.183  66.667  0.0514 -0.8843  0.8320
  442C2H5N  CT1 4412  13.618   3.178  66.808  0.0011  0.3434 -1.0368
  442C2H5N  N41 4413  13.490   3.104  66.837 -0.8097 -0.0697 -0.3209
  442C2H5N   O1 4414  13.585   3.176  66.580  0.0174 -0.0950 -0.0905
  442C2H5N   O2 4415  13.790   3.146  66.658  0.1614 -0.5320 -0.1111
  442C2H5N   H1 4416  13.455   3.109  66.934  1.7508  0.0420  0.6485
  442C2H5N   H2 4417  13.418   3.149  66.779  1.1117  1.6828 -1.4445
  442C2H5N   H3 4418  13.499   3.007  66.803 -0.8917 -0.5278  0.9526
  442C2H5N  HC1 4419  13.587   3.277  66.842 -1.4924 -0.9577  1.4712
  442C2H5N  HC2 4420  13.701   3.147  66.872  0.0922 -0.7314 -1.6686
  443C2H5N   C1 4421  14.032   3.450  66.425 -0.2560 -0.2625 -0.0467
  443C2H5N  CT1 4422  13.976   3.417  66.557  1.1454  0.1596 -0.7854
  443C2H5N  N41 4423  13.852   3.490  66.591  0.5104 -0.1744 -0.1854
  443C2H5N   O1 4424  13.955   3.492  66.339  0.2602  0.0030  0.4933
  443C2H5N   O2 4425  14.150   3.449  66.404  0.3750  0.2302 -0.2532
  443C2H5N   H1 4426  13.802   3.470  66.679 -0.1237  1.2246 -0.2053
  443C2H5N   H2 4427  13.781   3.473  66.517  0.6462  2.4949 -0.9759
  443C2H5N   H3 4428  13.876   3.590  66.591  1.0393 -0.3028 -0.0646
  443C2H5N  HC1 4429  13.956   3.310  66.550  1.4718  0.1006 -0.8410
  443C2H5N  HC2 4430  14.042   3.440  66.640 -0.4379  2.0380 -0.0197
  444C2H5N   C1 4431  13.728   2.835  66.734  0.5964 -0.3951  0.1759
  444C2H5N  CT1 4432  13.790   2.835  66.595  0.2695 -0.2780 -0.3876
  444C2H5N  N41 4433  13.898   2.929  66.564  0.1509  0.2476 -0.1324
  444C2H5N   O1 4434  13.796   2.873  66.826 -0.1444 -0.2328 -0.2169
  444C2H5N   O2 4435  13.606   2.865  66.731 -0.2197 -0.0499 -0.2475
  444C2H5N   H1 4436  13.935   2.924  66.468 -0.0399  0.9708 -0.2539
  444C2H5N   H2 4437  13.977   2.907  66.628 -0.4126 -0.3413  0.3749
  444C2H5N   H3 4438  13.882   3.031  66.575  2.1959  0.3056  2.9827
  444C2H5N  HC1 4439  13.815   2.729  66.593  0.0892 -0.4181  2.2089
  444C2H5N  HC2 4440  13.715   2.842  66.517  3.2113  0.8411 -3.1913
  445C2H5N   C1 4441  13.188   2.538  67.511  1.2473  0.2651 -0.1871
  445C2H5N  CT1 4442  13.214   2.560  67.361  0.5244 -0.1514 -0.3708
  445C2H5N  N41 4443  13.342   2.502  67.332 -0.6208 -0.0523  0.8747
  445C2H5N   O1 4444  13.273   2.501  67.592  0.3157 -0.1423  0.1744
  445C2H5N   O2 4445  13.072   2.552  67.554  0.3805 -0.5305  0.5509
  445C2H5N   H1 4446  13.369   2.515  67.233 -0.5785 -1.4805  0.6957
  445C2H5N   H2 4447  13.411   2.541  67.398 -0.4121  1.4412 -0.2080
  445C2H5N   H3 4448  13.334   2.401  67.353  1.6444 -0.6055 -0.7251
  445C2H5N  HC1 4449  13.209   2.667  67.343 -1.7431 -0.5390 -2.2138
  445C2H5N  HC2 4450  13.137   2.515  67.299  0.5785 -0.0551 -0.5134
  446C2H5N   C1 4451  13.454   3.159  67.169 -0.1430 -0.3457  0.3164
  446C2H5N  CT1 4452  13.408   3.175  67.316  0.8520 -0.6145 -0.0698
  446C2H5N  N41 4453  13.285   3.097  67.361 -0.1333 -0.5821  0.2045
  446C2H5N   O1 4454  13.377   3.109  67.088 -0.1910  0.0749  0.0571
  446C2H5N   O2 4455  13.568   3.158  67.148 -1.0898  0.3246 -0.3300
  446C2H5N   H1 4456  13.262   3.111  67.461 -1.7936 -1.8847  0.0202
  446C2H5N   H2 4457  13.204   3.127  67.305  0.4668  0.1786 -0.2766
  446C2H5N   H3 4458  13.295   2.996  67.342 -0.9624 -0.7022  0.4063
  446C2H5N  HC1 4459  13.386   3.280  67.336 -1.9280 -0.3929 -3.6651
  446C2H5N  HC2 4460  13.490   3.142  67.380  0.8437 -0.2801  0.1272
  447C2H5N   C1 4461  13.799   3.431  66.905  0.1415  0.2964 -0.2138
  447C2H5N  CT1 4462  13.765   3.430  67.047  0.1767  0.0537 -0.3438
  447C2H5N  N41 4463  13.649   3.514  67.090 -0.6005 -0.0820 -0.6148
  447C2H5N   O1 4464  13.711   3.479  66.831  0.5481  0.2246 -0.7883
  447C2H5N   O2 4465  13.921   3.446  66.894 -0.2774  0.2220  0.2500
  447C2H5N   H1 4466  13.629   3.521  67.192 -2.7147 -0.1657 -0.9960
  447C2H5N   H2 4467  13.558   3.481  67.053 -1.0797  0.4679  0.0414
  447C2H5N   H3 4468  13.661   3.613  67.066 -0.7585  0.7719  2.5935
  447C2H5N  HC1 4469  13.739   3.325  67.065 -0.3135  0.7106  3.0400
  447C2H5N  HC2 4470  13.849   3.448  67.114  1.0448 -4.5742 -0.0003
  448C2H5N   C1 4471  13.528   2.866  67.260 -0.1828 -0.3032  0.8240
  448C2H5N  CT1 4472  13.569   2.826  67.123 -0.2331  0.0102  0.9265
  448C2H5N  N41 4473  13.699   2.893  67.082 -0.7034 -0.2787  0.6239
  448C2H5N   O1 4474  13.614   2.883  67.343  0.0327 -0.4190 -0.2545
  448C2H5N   O2 4475  13.407   2.866  67.290 -0.5093  0.5582  0.0600
  448C2H5N   H1 4476  13.736   2.852  66.995  0.2538  1.6771  0.0753
  448C2H5N   H2 4477  13.778   2.886  67.148 -2.0372  0.1787  2.3007
  448C2H5N   H3 4478  13.691   2.995  67.070 -0.7576 -0.5602 -2.0644
  448C2H5N  HC1 4479  13.586   2.719  67.124  0.0234  0.0454  0.5763
  448C2H5N  HC2 4480  13.485   2.854  67.060  0.8634  0.0858 -0.5337
  449C2H5N   C1 4481  12.966   2.535  68.007 -0.0923  0.7260 -0.9818
  449C2H5N  CT1 4482  13.019   2.562  67.873 -0.0106  0.7343  0.1383
  449C2H5N  N41 4483  13.165   2.522  67.850 -0.6895 -0.2942 -0.1552
  449C2H5N   O1 4484  13.040   2.525  68.104  0.1998 -0.5479  0.8416
  449C2H5N   O2 4485  12.845   2.549  68.030  0.0193 -0.6553  0.2949
  449C2H5N   H1 4486  13.198   2.544  67.755  0.7498 -0.5204  0.2520
  449C2H5N   H2 4487  13.224   2.577  67.915 -0.8790  0.5147 -0.6641
  449C2H5N   H3 4488  13.169   2.419  67.861 -1.4222 -0.4437 -1.2775
  449C2H5N  HC1 4489  13.010   2.668  67.849 -2.0930  0.2745 -1.2752
  449C2H5N  HC2 4490  12.960   2.504  67.802  1.0010  0.6072 -0.6083
  450C2H5N   C1 4491  13.243   3.147  67.715 -0.1516 -0.0727  0.7208
  450C2H5N  CT1 4492  13.197   3.192  67.850 -0.6769 -0.5541 -0.1696
  450C2H5N  N41 4493  13.071   3.115  67.888 -0.2849 -0.0165 -0.0196
  450C2H5N   O1 4494  13.161   3.127  67.629 -0.0019 -0.5125 -0.5266
  450C2H5N   O2 4495  13.358   3.132  67.689 -0.1929  0.4485  0.5037
  450C2H5N   H1 4496  13.028   3.143  67.977 -1.9152  0.2791 -0.8731
  450C2H5N   H2 4497  12.993   3.122  67.820  1.0798  1.1075 -1.4980
  450C2H5N   H3 4498  13.092   3.013  67.888 -0.7923 -0.1239 -0.7059
  450C2H5N  HC1 4499  13.182   3.300  67.843  0.4100 -0.4541 -0.9877
  450C2H5N  HC2 4500  13.275   3.189  67.925 -0.3188 -0.5521 -0.5490
  451C2H5N   C1 4501  13.604   3.444  67.428 -0.4123  0.2931 -0.1723
  451C2H5N  CT1 4502  13.545   3.422  67.570 -0.6123  0.0313  0.2061
  451C2H5N  N41 4503  13.421   3.496  67.600 -0.1163  0.1033 -0.7902
  451C2H5N   O1 4504  13.535   3.489  67.346 -0.3500  0.2593  0.6926
  451C2H5N   O2 4505  13.728   3.440  67.419  0.2925 -0.8053  0.1933
  451C2H5N   H1 4506  13.385   3.479  67.695 -3.1851  0.6862 -1.7846
  451C2H5N   H2 4507  13.348   3.460  67.536  0.1969 -1.4826 -0.2475
  451C2H5N   H3 4508  13.429   3.596  67.574  0.4497  0.3358  0.2621
  451C2H5N  HC1 4509  13.524   3.316  67.586  0.7811 -0.4963 -1.3251
  451C2H5N  HC2 4510  13.613   3.461  67.647 -0.6583  0.4357  0.0371
  452C2H5N   C1 4511  13.323   2.851  67.762 -0.5831  0.2195  0.6009
  452C2H5N  CT1 4512  13.376   2.812  67.626  0.1027  0.1509 -0.1504
  452C2H5N  N41 4513  13.492   2.891  67.599  0.5339 -0.0347  0.1150
  452C2H5N   O1 4514  13.397   2.889  67.845  0.0587 -0.2696 -0.6596
  452C2H5N   O2 4515  13.206   2.856  67.782  0.3716  0.2515 -0.3127
  452C2H5N   H1 4516  13.525   2.887  67.501 -2.4381 -0.7519 -0.9221
  452C2H5N   H2 4517  13.573   2.870  67.660  2.5904  1.2508 -2.0855
  452C2H5N   H3 4518  13.479   2.993  67.605  2.1891  0.2464 -0.7378
  452C2H5N  HC1 4519  13.400   2.706  67.626  0.7099  0.2623 -2.5695
  452C2H5N  HC2 4520  13.294   2.841  67.561  0.9816 -2.5728 -2.6097
  453C2H5N   C1 4521  12.737   2.457  68.446 -1.0597 -0.6420 -0.2886
  453C2H5N  CT1 4522  12.809   2.593  68.433  0.6939 -0.3185 -0.1561
  453C2H5N  N41 4523  12.930   2.588  68.344 -0.6739 -1.0594 -0.0623
  453C2H5N   O1 4524  12.789   2.359  68.398 -0.3844 -0.6798 -0.0554
  453C2H5N   O2 4525  12.624   2.459  68.495  0.0040 -0.0596  0.0304
  453C2H5N   H1 4526  12.982   2.677  68.328  1.1488 -1.8542  1.2552
  453C2H5N   H2 4527  13.004   2.532  68.388 -0.2307  1.0143  1.9775
  453C2H5N   H3 4528  12.901   2.550  68.253 -0.9694 -3.1635  0.9061
  453C2H5N  HC1 4529  12.850   2.628  68.528 -0.2608 -0.7889  0.4399
  453C2H5N  HC2 4530  12.744   2.672  68.397  1.4250 -0.1778 -1.2005
  454C2H5N   C1 4531  13.027   3.176  68.257  0.4795  0.0843  0.3113
  454C2H5N  CT1 4532  12.974   3.175  68.404 -0.4804 -0.7259  0.1251
  454C2H5N  N41 4533  12.859   3.071  68.422 -0.6084 -0.1258 -1.0717
  454C2H5N   O1 4534  12.953   3.145  68.159  0.2913  0.3193  0.1488
  454C2H5N   O2 4535  13.147   3.209  68.242 -0.7673 -0.2075 -0.2288
  454C2H5N   H1 4536  12.824   3.066  68.520  4.2652 -1.6539  0.7291
  454C2H5N   H2 4537  12.781   3.101  68.361  0.6011  2.4775 -1.4093
  454C2H5N   H3 4538  12.883   2.972  68.405 -1.6060 -1.0012  2.1423
  454C2H5N  HC1 4539  12.935   3.274  68.427 -2.4487 -1.0264 -1.7677
  454C2H5N  HC2 4540  13.059   3.151  68.469  1.2230  1.5201 -1.2140
  455C2H5N   C1 4541  13.428   3.450  67.955  0.1986  0.1167 -0.6642
  455C2H5N  CT1 4542  13.365   3.420  68.095 -0.4429  0.0090  0.4095
  455C2H5N  N41 4543  13.253   3.511  68.141 -0.3493 -0.7268 -0.0247
  455C2H5N   O1 4544  13.348   3.487  67.864  1.1036  0.6904 -0.1606
  455C2H5N   O2 4545  13.547   3.428  67.938 -0.5701 -0.5008  0.0960
  455C2H5N   H1 4546  13.223   3.496  68.239 -1.4422  3.6160  0.3948
  455C2H5N   H2 4547  13.172   3.515  68.077 -0.0586 -2.4771 -0.5544
  455C2H5N   H3 4548  13.288   3.608  68.142  0.5525 -1.0523  1.3302
  455C2H5N  HC1 4549  13.332   3.317  68.111  0.1367  0.0152  1.7189
  455C2H5N  HC2 4550  13.448   3.438  68.163  0.1582  1.2880 -0.6481
  456C2H5N   C1 4551  13.140   2.867  68.307 -0.2675 -0.1422 -0.5041
  456C2H5N  CT1 4552  13.190   2.834  68.168  0.2432 -0.1239 -0.1821
  456C2H5N  N41 4553  13.316   2.903  68.118  0.1808 -0.7442 -0.0562
  456C2H5N   O1 4554  13.210   2.933  68.376 -0.2490 -0.6052 -0.1944
  456C2H5N   O2 4555  13.015   2.869  68.310 -0.5093 -0.1810 -0.3113
  456C2H5N   H1 4556  13.337   2.893  68.017 -0.1846  2.7382 -0.5347
  456C2H5N   H2 4557  13.395   2.874  68.179 -0.4148  2.3891  2.3202
  456C2H5N   H3 4558  13.312   3.006  68.126  0.7126 -0.7498  0.3032
  456C2H5N  HC1 4559  13.200   2.727  68.153  1.2091 -0.1105  0.3679
  456C2H5N  HC2 4560  13.123   2.880  68.094 -0.6230 -2.0520 -0.6268
  457C2H5N   C1 4561  20.234   3.728  49.738 -0.1203  0.6570  0.0802
  457C2H5N  CT1 4562  20.286   3.733  49.595 -0.3627 -0.3334 -0.2948
  457C2H5N  N41 4563   0.005   3.663  49.571  0.5668  0.1854 -0.0963
  457C2H5N   O1 4564  20.312   3.721  49.826 -0.8012  0.0800  0.6730
  457C2H5N   O2 4565  20.112   3.747  49.754 -0.3863  0.0011 -0.0448
  457C2H5N   H1 4566   0.026   3.669  49.471  1.3721  0.5312  0.0941
  457C2H5N   H2 4567   0.086   3.695  49.626  1.3648  0.5991 -1.4934
  457C2H5N   H3 4568  20.399   3.562  49.588  2.9885 -0.7546 -3.2233
  457C2H5N  HC1 4569  20.311   3.838  49.577  0.7259 -0.5365  0.0238
  457C2H5N  HC2 4570  20.212   3.685  49.532 -0.0380 -1.2636  0.0346
  458C2H5N   C1 4571   0.134   4.323  49.389 -0.4604  0.1595 -0.2460
  458C2H5N  CT1 4572   0.089   4.343  49.535  0.2644 -0.0354 -0.5146
  458C2H5N  N41 4573  20.373   4.267  49.570 -0.0268  0.8414  0.1734
  458C2H5N   O1 4574   0.058   4.264  49.322 -0.0783  1.0367  0.1348
  458C2H5N   O2 4575   0.254   4.323  49.362  0.4502 -0.5956 -0.3318
  458C2H5N   H1 4576  20.350   4.291  49.668 -0.2574  0.8683  0.1155
  458C2H5N   H2 4577  20.296   4.296  49.508 -0.6557 -1.9892 -0.4294
  458C2H5N   H3 4578  20.381   4.164  49.563 -2.7016  0.6337 -0.1378
  458C2H5N  HC1 4579   0.058   4.447  49.548 -1.5230 -0.5129 -0.9051
  458C2H5N  HC2 4580   0.168   4.312  49.604 -1.5798 -3.1053  0.2929
  459C2H5N   C1 4581   0.521   4.743  49.210 -0.7513  0.1150  0.6884
  459C2H5N  CT1 4582   0.438   4.618  49.223 -0.8742  0.4677  0.1437
  459C2H5N  N41 4583   0.341   4.628  49.332 -0.0452 -0.2248  0.7583
  459C2H5N   O1 4584   0.504   4.843  49.285  0.1722 -0.1608  1.0316
  459C2H5N   O2 4585   0.629   4.709  49.177 -0.2246 -0.5829 -0.2848
  459C2H5N   H1 4586   0.295   4.537  49.344  1.7099 -1.1198  0.9081
  459C2H5N   H2 4587   0.279   4.708  49.312  0.2587 -0.2543 -0.3220
  459C2H5N   H3 4588   0.389   4.650  49.421  3.7887  0.3267 -1.3359
  459C2H5N  HC1 4589   0.386   4.603  49.129  1.0849  0.8016 -1.0213
  459C2H5N  HC2 4590   0.496   4.531  49.254  1.3446  1.3897 -1.2927
  460C2H5N   C1 4591   0.190   4.005  49.482 -0.3248  0.1701  0.4082
  460C2H5N  CT1 4592   0.243   3.997  49.338  0.3382 -0.2736 -0.0749
  460C2H5N  N41 4593   0.370   4.069  49.311  0.3932  0.0144  0.3976
  460C2H5N   O1 4594   0.262   4.055  49.563  0.2464  0.0431  0.2094
  460C2H5N   O2 4595   0.074   3.991  49.504  0.4297  0.1453 -0.3449
  460C2H5N   H1 4596   0.398   4.053  49.213 -2.4240  2.4891 -0.9012
  460C2H5N   H2 4597   0.451   4.054  49.373  1.3514 -0.1388 -0.8738
  460C2H5N   H3 4598   0.345   4.169  49.317 -0.0411 -0.1345  1.1694
  460C2H5N  HC1 4599   0.259   3.890  49.321  0.8654  0.3169 -3.6780
  460C2H5N  HC2 4600   0.171   4.032  49.264 -0.4392 -1.7340 -0.0391
  461C2H5N   C1 4601  20.029   3.734  50.241 -0.6291  0.4032  0.2419
  461C2H5N  CT1 4602  20.092   3.764  50.110 -0.5465  0.0651  0.2979
  461C2H5N  N41 4603  20.223   3.698  50.076 -0.2687 -0.1811  0.5463
  461C2H5N   O1 4604  20.109   3.698  50.330 -0.2930 -0.3662  0.1557
  461C2H5N   O2 4605  19.907   3.726  50.247 -0.3321 -0.6352 -0.3772
  461C2H5N   H1 4606  20.267   3.731  49.989 -1.1268 -0.1826  0.1124
  461C2H5N   H2 4607  20.292   3.711  50.152  0.5849  1.5535 -0.4861
  461C2H5N   H3 4608  20.219   3.595  50.067  0.5573 -0.3072  1.6011
  461C2H5N  HC1 4609  20.118   3.870  50.118  0.2490  0.0151 -1.3433
  461C2H5N  HC2 4610  20.021   3.741  50.031 -2.4917  0.4404  1.9156
  462C2H5N   C1 4611  20.314   4.351  49.899 -0.7500  0.1591  0.4702
  462C2H5N  CT1 4612  20.266   4.355  50.046  0.2799  0.2943  0.2517
  462C2H5N  N41 4613  20.139   4.279  50.072 -0.4319 -0.0580  0.1938
  462C2H5N   O1 4614  20.246   4.292  49.818 -0.5186 -0.1881 -0.8441
  462C2H5N   O2 4615   0.032   4.359  49.875  0.1500  0.1656 -0.0437
  462C2H5N   H1 4616  20.119   4.281  50.174  0.3582 -1.0905  0.3831
  462C2H5N   H2 4617  20.062   4.309  50.011 -1.4263  0.3885  1.6396
  462C2H5N   H3 4618  20.157   4.179  50.056  1.3337  0.2602  0.0365
  462C2H5N  HC1 4619  20.245   4.460  50.064  1.1987  0.7720 -1.4144
  462C2H5N  HC2 4620  20.344   4.317  50.112 -0.4672 -1.2164  0.2777
  463C2H5N   C1 4621   0.291   4.633  49.657  0.0751  0.5578  0.7186
  463C2H5N  CT1 4622   0.232   4.615  49.798 -0.5526 -0.3077 -0.0729
  463C2H5N  N41 4623   0.110   4.698  49.828 -0.2329 -0.1257 -0.2752
  463C2H5N   O1 4624   0.214   4.672  49.574 -0.0256  0.2383  0.2607
  463C2H5N   O2 4625   0.406   4.612  49.635 -0.0425 -0.1865 -0.4558
  463C2H5N   H1 4626   0.060   4.678  49.916 -0.0814 -1.1095 -0.4074
  463C2H5N   H2 4627   0.032   4.686  49.761 -0.9384 -0.4976  0.6033
  463C2H5N   H3 4628   0.137   4.797  49.840 -0.7008  0.0455 -0.6242
  463C2H5N  HC1 4629   0.201   4.511  49.800 -0.6487 -0.2898 -0.5856
  463C2H5N  HC2 4630   0.313   4.639  49.867 -0.8342 -0.5413  0.3445
  464C2H5N   C1 4631  20.397   4.025  49.988  0.5450  0.8594 -0.8256
  464C2H5N  CT1 4632   0.038   4.011  49.846  0.2076 -0.6161 -0.1663
  464C2H5N  N41 4633   0.156   4.098  49.821 -0.2202 -0.0179  0.3615
  464C2H5N   O1 4634   0.054   4.088  50.073 -0.0255 -0.8525 -0.6446
  464C2H5N   O2 4635  20.275   4.032  49.999  0.3622  0.1470 -0.1521
  464C2H5N   H1 4636   0.181   4.073  49.724 -2.6709 -3.1346  0.4524
  464C2H5N   H2 4637   0.230   4.068  49.886 -0.7771 -0.9799  0.5674
  464C2H5N   H3 4638   0.134   4.197  49.839 -2.0252 -0.0922 -1.1980
  464C2H5N  HC1 4639   0.071   3.907  49.836  0.6745 -0.4090 -0.8109
  464C2H5N  HC2 4640  20.361   4.026  49.780  1.4621 -0.5152 -1.7753
  465C2H5N   C1 4641  19.833   3.746  50.753 -0.6161 -0.1871 -0.4993
  465C2H5N  CT1 4642  19.898   3.756  50.614  0.5628  0.5835 -0.2575
  465C2H5N  N41 4643  20.026   3.669  50.596  0.2299  0.0442 -0.2421
  465C2H5N   O1 4644  19.907   3.706  50.844 -0.3968  0.2306  0.2732
  465C2H5N   O2 4645  19.713   3.730  50.773 -0.0544 -0.2214 -0.1298
  465C2H5N   H1 4646  20.062   3.692  50.502 -0.1272  1.1554 -0.1126
  465C2H5N   H2 4647  20.099   3.696  50.663  0.8963 -3.1275  0.3639
  465C2H5N   H3 4648  20.007   3.568  50.600  0.2088  0.0614  0.0672
  465C2H5N  HC1 4649  19.920   3.862  50.607  0.8633  0.5191 -0.3011
  465C2H5N  HC2 4650  19.823   3.734  50.538 -0.9535 -0.0385  1.3800
  466C2H5N   C1 4651  20.121   4.368  50.412 -0.2234 -0.4179  0.0533
  466C2H5N  CT1 4652  20.075   4.369  50.559 -0.6333  0.4155 -0.6380
  466C2H5N  N41 4653  19.959   4.282  50.586  0.2607  0.4186 -0.6992
  466C2H5N   O1 4654  20.043   4.327  50.328 -0.1323 -0.3508 -0.0197
  466C2H5N   O2 4655  20.239   4.341  50.388  0.2110  0.3252 -0.2697
  466C2H5N   H1 4656  19.931   4.298  50.684  0.8821  0.8803 -0.5886
  466C2H5N   H2 4657  19.883   4.317  50.526  0.5807 -0.5474 -1.6740
  466C2H5N   H3 4658  19.975   4.181  50.575  0.1919  0.1336  1.6382
  466C2H5N  HC1 4659  20.036   4.469  50.575  0.8351  1.1233 -1.3723
  466C2H5N  HC2 4660  20.151   4.344  50.634 -0.5427  2.3996 -0.0490
  467C2H5N   C1 4661   0.060   4.638  50.158  0.3010  0.7908 -0.3421
  467C2H5N  CT1 4662   0.006   4.601  50.291  0.1786  0.4000 -0.5735
  467C2H5N  N41 4663  20.299   4.691  50.328 -0.2414  0.7490  0.3177
  467C2H5N   O1 4664  20.388   4.688  50.074 -0.1670 -0.4281  0.1824
  467C2H5N   O2 4665   0.182   4.647  50.135 -0.0093 -0.8821 -0.9135
  467C2H5N   H1 4666  20.260   4.677  50.423  1.8989  0.4822  1.1863
  467C2H5N   H2 4667  20.227   4.689  50.254  1.2449  0.0552 -1.1566
  467C2H5N   H3 4668  20.337   4.787  50.330 -1.4045  1.2142  0.1020
  467C2H5N  HC1 4669  20.384   4.497  50.280  0.6666  0.3438 -1.3792
  467C2H5N  HC2 4670   0.084   4.610  50.367 -0.7458 -0.6158  0.5241
  468C2H5N   C1 4671  20.189   4.041  50.503 -0.0828 -0.4722 -0.5347
  468C2H5N  CT1 4672  20.228   4.030  50.356 -0.4584 -0.0812 -0.1533
  468C2H5N  N41 4673  20.363   4.093  50.333 -0.6887 -0.3054  0.6483
  468C2H5N   O1 4674  20.275   4.073  50.582 -0.1348 -0.3667 -0.7597
  468C2H5N   O2 4675  20.069   4.047  50.526  0.2476 -0.4734 -0.0961
  468C2H5N   H1 4676  20.394   4.085  50.235 -1.4423  0.6098  0.3284
  468C2H5N   H2 4677   0.032   4.047  50.384  0.9901  0.0587 -1.4752
  468C2H5N   H3 4678  20.364   4.194  50.356  0.8210 -0.8520  3.1372
  468C2H5N  HC1 4679  20.234   3.925  50.326 -2.0332  0.2831 -1.8239
  468C2H5N  HC2 4680  20.153   4.081  50.297  0.2439  1.4046  0.2180
  469C2H5N   C1 4681  19.628   3.740  51.250  0.9534  0.0964  0.2859
  469C2H5N  CT1 4682  19.692   3.745  51.112 -0.0945 -0.0986 -0.0745
  469C2H5N  N41 4683  19.822   3.672  51.108  0.1766  0.0843  0.0479
  469C2H5N   O1 4684  19.698   3.721  51.343  0.2268 -0.4925 -0.9327
  469C2H5N   O2 4685  19.508   3.748  51.268 -0.0739  0.0679  0.1304
  469C2H5N   H1 4686  19.867   3.683  51.016  1.2326  1.1482  0.6667
  469C2H5N   H2 4687  19.878   3.716  51.183  1.1503 -2.5837  0.9102
  469C2H5N   H3 4688  19.817   3.571  51.126 -1.2768  0.3701  1.4361
  469C2H5N  HC1 4689  19.711   3.846  51.076  0.4846 -0.2198 -0.1276
  469C2H5N  HC2 4690  19.627   3.702  51.036  0.5922  2.5217 -2.2355
  470C2H5N   C1 4691  19.940   4.351  50.933 -0.7054  0.4808 -0.2328
  470C2H5N  CT1 4692  19.886   4.352  51.069 -0.2808  0.1297 -0.2411
  470C2H5N  N41 4693  19.771   4.258  51.098 -0.2005  0.6388 -0.5574
  470C2H5N   O1 4694  19.864   4.332  50.843  0.3967  0.0944  0.1317
  470C2H5N   O2 4695  20.059   4.353  50.909 -0.1477  0.0334 -0.5943
  470C2H5N   H1 4696  19.741   4.285  51.193  0.2067 -1.9185  0.3318
  470C2H5N   H2 4697  19.696   4.273  51.029 -0.5428  0.2442 -0.2766
  470C2H5N   H3 4698  19.790   4.156  51.091 -2.8034 -0.1095  2.1461
  470C2H5N  HC1 4699  19.850   4.453  51.090 -1.7286 -0.2201 -0.9134
  470C2H5N  HC2 4700  19.963   4.325  51.140  0.5406  0.8658 -0.8421
  471C2H5N   C1 4701  20.272   4.630  50.668 -0.0964  0.1499  0.3083
  471C2H5N  CT1 4702  20.231   4.615  50.810  0.2601  0.0285  0.8741
  471C2H5N  N41 4703  20.117   4.700  50.860  0.3216 -0.1834 -0.4130
  471C2H5N   O1 4704  20.190   4.664  50.585  0.0540 -0.3168  0.9902
  471C2H5N   O2 4705  20.387   4.656  50.655  0.9158  0.2540  0.0811
  471C2H5N   H1 4706  20.086   4.689  50.958 -0.6659 -0.2298 -0.7167
  471C2H5N   H2 4707  20.032   4.668  50.810 -0.1667 -0.2171  0.4226
  471C2H5N   H3 4708  20.131   4.801  50.850  0.3814 -0.2039 -0.5408
  471C2H5N  HC1 4709  20.208   4.510  50.826 -1.6177  0.3636  0.5263
  471C2H5N  HC2 4710  20.315   4.639  50.875  0.0626 -0.2019  1.2125
  472C2H5N   C1 4711  19.998   4.018  51.010  0.2995 -0.1424 -0.1957
  472C2H5N  CT1 4712  20.053   4.017  50.873 -0.1010 -0.1534  0.1483
  472C2H5N  N41 4713  20.172   4.097  50.841  0.1230 -0.2671  0.1327
  472C2H5N   O1 4714  20.071   4.047  51.103  0.3243 -0.2807 -0.3156
  472C2H5N   O2 4715  19.875   4.011  51.022 -0.0663 -0.0743 -0.3063
  472C2H5N   H1 4716  20.213   4.079  50.748  0.2132 -0.1060  0.1463
  472C2H5N   H2 4717  20.236   4.076  50.918  0.8074 -1.6989 -0.8016
  472C2H5N   H3 4718  20.152   4.199  50.837  2.8025  0.2739 -0.6472
  472C2H5N  HC1 4719  20.081   3.913  50.855  0.2854 -0.0375  0.0708
  472C2H5N  HC2 4720  19.974   4.040  50.802 -0.1647  0.4562  0.4141
  473C2H5N   C1 4721  19.439   3.742  51.758 -0.1685  0.0692 -0.2453
  473C2H5N  CT1 4722  19.489   3.737  51.615 -0.7855 -0.7153 -0.4124
  473C2H5N  N41 4723  19.618   3.667  51.603 -0.4627 -0.4972  0.0213
  473C2H5N   O1 4724  19.510   3.705  51.847 -0.0113  0.0015 -0.2107
  473C2H5N   O2 4725  19.319   3.751  51.774 -0.3434 -0.5429  0.5043
  473C2H5N   H1 4726  19.658   3.676  51.508  0.1541  0.0645  0.3254
  473C2H5N   H2 4727  19.688   3.702  51.670 -1.5259  1.7663 -0.0181
  473C2H5N   H3 4728  19.610   3.566  51.622  0.0085 -0.0897  2.5502
  473C2H5N  HC1 4729  19.504   3.839  51.582  1.4254 -1.5179 -2.0402
  473C2H5N  HC2 4730  19.420   3.688  51.546 -1.6409  0.5507 -0.4703
  474C2H5N   C1 4731  19.741   4.337  51.441 -0.5434  0.3256 -0.2749
  474C2H5N  CT1 4732  19.690   4.352  51.582  0.1216  0.0804 -0.1047
  474C2H5N  N41 4733  19.556   4.277  51.599  0.4020  0.2126  0.2286
  474C2H5N   O1 4734  19.657   4.306  51.357 -0.8734 -0.2402  0.5012
  474C2H5N   O2 4735  19.866   4.335  51.422 -0.4238  0.2579  0.2192
  474C2H5N   H1 4736  19.519   4.302  51.692 -1.1887 -1.9899  0.2284
  474C2H5N   H2 4737  19.483   4.306  51.532  1.6868  1.9642 -0.4498
  474C2H5N   H3 4738  19.578   4.176  51.597 -0.3277 -0.0091  2.1753
  474C2H5N  HC1 4739  19.669   4.459  51.589  1.1935  0.5495 -3.4979
  474C2H5N  HC2 4740  19.764   4.312  51.651  0.1157  1.0369  0.4625
  475C2H5N   C1 4741  20.086   4.605  51.182  0.3789 -0.3477 -1.1028
  475C2H5N  CT1 4742  20.032   4.592  51.326  1.0535  0.1815  0.1592
  475C2H5N  N41 4743  19.912   4.677  51.345 -0.4090  0.3390 -0.3945
  475C2H5N   O1 4744  20.007   4.655  51.104 -0.5193 -0.1168  0.2382
  475C2H5N   O2 4745  20.203   4.636  51.172 -0.0906  0.0621  0.6083
  475C2H5N   H1 4746  19.874   4.680  51.441 -0.8608 -2.2006 -0.4761
  475C2H5N   H2 4747  19.829   4.655  51.287 -1.5565 -0.8455  1.6499
  475C2H5N   H3 4748  19.939   4.776  51.327  1.3977 -0.2054 -0.7587
  475C2H5N  HC1 4749  20.015   4.486  51.343  0.7408 -0.0016 -1.2452
  475C2H5N  HC2 4750  20.116   4.621  51.389 -0.5322  2.0776  1.4904
  476C2H5N   C1 4751  19.779   4.032  51.512 -0.1242 -0.1227  0.2161
  476C2H5N  CT1 4752  19.839   4.021  51.376 -0.1841 -0.1097  0.4527
  476C2H5N  N41 4753  19.971   4.086  51.355 -0.1095  0.2253 -0.0484
  476C2H5N   O1 4754  19.850   4.075  51.600  0.0477 -0.7940 -0.2180
  476C2H5N   O2 4755  19.659   4.009  51.537 -0.1534  0.7436  0.0499
  476C2H5N   H1 4756  20.005   4.074  51.258 -0.1845 -2.0729  0.1927
  476C2H5N   H2 4757  20.047   4.060  51.420  0.2597 -1.0473 -0.9545
  476C2H5N   H3 4758  19.955   4.187  51.368 -1.7152  0.0469 -0.5523
  476C2H5N  HC1 4759  19.869   3.917  51.358 -0.9090 -0.4308  1.0736
  476C2H5N  HC2 4760  19.768   4.060  51.304 -1.1650  0.5004  1.7427
  477C2H5N   C1 4761  19.247   3.766  52.267  0.0284 -0.3958 -0.2730
  477C2H5N  CT1 4762  19.291   3.766  52.121 -0.3996  0.1596  0.3534
  477C2H5N  N41 4763  19.423   3.692  52.100 -0.0277  0.9104  0.2762
  477C2H5N   O1 4764  19.314   3.707  52.352 -0.3474 -0.4131 -0.1952
  477C2H5N   O2 4765  19.126   3.755  52.281  0.3429  0.0519  0.2884
  477C2H5N   H1 4766  19.445   3.695  52.000  0.1438 -3.1416  0.0960
  477C2H5N   H2 4767  19.502   3.738  52.148  0.2266 -1.4296  2.2495
  477C2H5N   H3 4768  19.408   3.594  52.131  0.1403  0.8314  0.1085
  477C2H5N  HC1 4769  19.305   3.863  52.074  0.4940  0.1336  0.5563
  477C2H5N  HC2 4770  19.210   3.719  52.064  0.5655 -2.3134  0.9544
  478C2H5N   C1 4771  19.554   4.352  51.954  0.8212 -0.0516  0.6210
  478C2H5N  CT1 4772  19.483   4.377  52.085 -0.2426 -0.2836  0.2362
  478C2H5N  N41 4773  19.344   4.310  52.098  0.2658 -1.0169 -0.1689
  478C2H5N   O1 4774  19.490   4.304  51.861  0.0233 -0.2835  0.0273
  478C2H5N   O2 4775  19.676   4.343  51.956 -0.5692  0.5736  0.2484
  478C2H5N   H1 4776  19.306   4.330  52.192  1.3845 -1.1546  0.3075
  478C2H5N   H2 4777  19.283   4.341  52.020  0.0684 -1.7737 -0.3159
  478C2H5N   H3 4778  19.353   4.208  52.094  2.5791 -0.8609  0.6452
  478C2H5N  HC1 4779  19.464   4.485  52.087  1.3044  0.0241 -0.5636
  478C2H5N  HC2 4780  19.549   4.338  52.163 -0.3470 -2.4826 -0.7333
  479C2H5N   C1 4781  19.887   4.617  51.692 -0.5552 -0.3437 -0.0555
  479C2H5N  CT1 4782  19.850   4.620  51.839 -0.1597 -0.0039  0.1924
  479C2H5N  N41 4783  19.727   4.703  51.867 -0.7521 -0.3894  0.2939
  479C2H5N   O1 4784  19.803   4.666  51.615 -0.5614 -0.3109 -0.3191
  479C2H5N   O2 4785  20.003   4.625  51.665 -0.0767  0.2077  0.6385
  479C2H5N   H1 4786  19.692   4.682  51.962  0.2820  0.2106  0.8264
  479C2H5N   H2 4787  19.655   4.678  51.797 -1.4000  2.3796 -0.0631
  479C2H5N   H3 4788  19.754   4.802  51.853 -1.5025 -0.0086  1.4913
  479C2H5N  HC1 4789  19.825   4.518  51.869 -0.5073 -0.3040 -1.1196
  479C2H5N  HC2 4790  19.930   4.656  51.904  0.3093  2.3427 -1.6549
  480C2H5N   C1 4791  19.595   4.038  52.039 -0.2038  0.0988  0.5723
  480C2H5N  CT1 4792  19.640   4.012  51.896  0.9149  0.4296 -0.1463
  480C2H5N  N41 4793  19.769   4.097  51.863 -0.1181  0.1397 -0.0161
  480C2H5N   O1 4794  19.683   4.060  52.123 -0.2289  0.3568 -0.2355
  480C2H5N   O2 4795  19.477   4.059  52.063 -0.3030  0.4769  0.5397
  480C2H5N   H1 4796  19.796   4.080  51.765  2.3347 -0.2906  0.7014
  480C2H5N   H2 4797  19.839   4.062  51.931  1.2917  0.1659 -1.4403
  480C2H5N   H3 4798  19.752   4.198  51.878  0.5711  0.5364 -1.8769
  480C2H5N  HC1 4799  19.656   3.905  51.883 -1.4004  0.2280 -1.6415
  480C2H5N  HC2 4800  19.559   4.041  51.828  1.0102 -0.1779 -0.5248
  481C2H5N   C1 4801  19.040   3.755  52.779 -0.8326  0.3601  0.7404
  481C2H5N  CT1 4802  19.092   3.760  52.642  0.4561  0.2451  0.0582
  481C2H5N  N41 4803  19.216   3.685  52.614 -0.1229 -0.2856 -1.1295
  481C2H5N   O1 4804  19.119   3.713  52.860 -0.1596  0.6752 -0.0799
  481C2H5N   O2 4805  18.918   3.755  52.807  0.4180 -0.2620 -0.1865
  481C2H5N   H1 4806  19.246   3.702  52.516  0.4144  3.0843 -0.4227
  481C2H5N   H2 4807  19.291   3.728  52.671 -1.1314  0.8511 -0.6570
  481C2H5N   H3 4808  19.221   3.583  52.633 -1.2531 -0.7527 -3.2211
  481C2H5N  HC1 4809  19.110   3.865  52.616 -3.0648  1.7840  3.2362
  481C2H5N  HC2 4810  19.022   3.722  52.568  1.1188 -3.1698  1.1115
  482C2H5N   C1 4811  19.318   4.365  52.460 -0.7592  0.1802  0.1115
  482C2H5N  CT1 4812  19.267   4.378  52.606  0.0731  0.5326 -0.3578
  482C2H5N  N41 4813  19.143   4.295  52.632 -0.7689 -1.0306  0.1699
  482C2H5N   O1 4814  19.250   4.308  52.375  0.3053 -0.0195  0.3362
  482C2H5N   O2 4815  19.438   4.373  52.448 -0.4382 -0.1215 -0.1553
  482C2H5N   H1 4816  19.111   4.315  52.728 -1.0261 -0.4529 -0.0393
  482C2H5N   H2 4817  19.065   4.311  52.567 -0.4835 -0.9952 -0.1615
  482C2H5N   H3 4818  19.169   4.195  52.634  0.1876 -0.7931  0.2786
  482C2H5N  HC1 4819  19.240   4.483  52.603  0.0267  0.5012 -1.6069
  482C2H5N  HC2 4820  19.343   4.356  52.680 -0.0913 -1.0779 -0.6452
  483C2H5N   C1 4821  19.673   4.636  52.197 -0.5782 -0.2504  0.0968
  483C2H5N  CT1 4822  19.623   4.612  52.337  0.4642 -0.0970  0.0830
  483C2H5N  N41 4823  19.494   4.667  52.374 -0.1753 -0.5841  0.2144
  483C2H5N   O1 4824  19.599   4.665  52.103  0.1674 -0.3746 -0.7233
  483C2H5N   O2 4825  19.792   4.622  52.177 -0.0100  0.0298  0.2044
  483C2H5N   H1 4826  19.463   4.657  52.473 -2.5292 -1.5302 -0.5855
  483C2H5N   H2 4827  19.425   4.629  52.308  0.4807  1.7102 -1.8522
  483C2H5N   H3 4828  19.487   4.768  52.355  0.3697 -0.3615  1.1469
  483C2H5N  HC1 4829  19.617   4.503  52.343 -0.5643  0.0683  2.5361
  483C2H5N  HC2 4830  19.697   4.661  52.400  0.5849 -0.9162  0.5869
  484C2H5N   C1 4831  19.394   4.027  52.518  0.2793 -0.0934 -0.2714
  484C2H5N  CT1 4832  19.438   4.024  52.376 -0.0076 -0.0515 -0.8271
  484C2H5N  N41 4833  19.556   4.117  52.356  1.0152 -0.2252  0.0377
  484C2H5N   O1 4834  19.470   4.077  52.603  0.2593  0.5629  0.0176
  484C2H5N   O2 4835  19.273   4.027  52.554  0.5570 -0.8330  0.2811
  484C2H5N   H1 4836  19.595   4.106  52.260  0.2234 -0.7221 -0.2298
  484C2H5N   H2 4837  19.632   4.093  52.422  0.4010  0.4992  1.0162
  484C2H5N   H3 4838  19.532   4.216  52.368  2.1714 -0.0455  0.9200
  484C2H5N  HC1 4839  19.459   3.921  52.347  1.5766  0.6553 -2.1888
  484C2H5N  HC2 4840  19.358   4.056  52.309 -0.8754 -0.2283  0.1111
  485C2H5N   C1 4841  18.833   3.754  53.297  0.2967 -0.0416  0.3864
  485C2H5N  CT1 4842  18.888   3.762  53.152  0.6005 -0.1605 -0.6835
  485C2H5N  N41 4843  19.025   3.697  53.128  0.1527 -0.2290  0.1931
  485C2H5N   O1 4844  18.906   3.713  53.385 -0.4568  0.6823  0.0635
  485C2H5N   O2 4845  18.714   3.758  53.318  0.3299 -0.3758  0.1068
  485C2H5N   H1 4846  19.031   3.711  53.025 -1.9336 -1.1728 -0.0925
  485C2H5N   H2 4847  19.095   3.742  53.188 -0.5890  0.8731  0.2517
  485C2H5N   H3 4848  19.023   3.595  53.147  1.5257 -0.0805  1.1411
  485C2H5N  HC1 4849  18.897   3.866  53.121  0.0649 -0.3998 -1.6576
  485C2H5N  HC2 4850  18.811   3.717  53.090  1.0349 -0.6126 -0.9002
  486C2H5N   C1 4851  19.119   4.352  52.964  0.2890 -0.6140 -0.6364
  486C2H5N  CT1 4852  19.065   4.354  53.106 -0.0457  0.0288 -1.0731
  486C2H5N  N41 4853  18.929   4.288  53.121 -0.6446  0.4097  0.1430
  486C2H5N   O1 4854  19.034   4.311  52.882  0.1878  0.0049 -0.3853
  486C2H5N   O2 4855  19.239   4.339  52.948  0.2376  0.4587 -0.1927
  486C2H5N   H1 4856  18.903   4.276  53.220  0.6095  0.4598  0.4777
  486C2H5N   H2 4857  18.859   4.346  53.071 -0.1556  0.9531  0.0786
  486C2H5N   H3 4858  18.930   4.196  53.075  0.2250  0.3059  0.3572
  486C2H5N  HC1 4859  19.059   4.452  53.153 -0.7946 -0.7530  0.5033
  486C2H5N  HC2 4860  19.126   4.293  53.174 -0.5884  0.9348  0.2403
  487C2H5N   C1 4861  19.459   4.623  52.710 -0.0477 -0.3141  0.1777
  487C2H5N  CT1 4862  19.422   4.608  52.850  0.0889  0.0409  0.3248
  487C2H5N  N41 4863  19.310   4.689  52.900  0.3216 -0.1662  0.3866
  487C2H5N   O1 4864  19.383   4.677  52.629  0.1132 -0.4312  0.4025
  487C2H5N   O2 4865  19.579   4.623  52.688 -0.7194  0.0512  0.1313
  487C2H5N   H1 4866  19.289   4.670  52.999  0.5302  0.7821  0.6210
  487C2H5N   H2 4867  19.221   4.677  52.849  0.1912 -1.4941  0.9367
  487C2H5N   H3 4868  19.326   4.791  52.895  0.5281 -0.2159  0.0447
  487C2H5N  HC1 4869  19.394   4.504  52.863 -0.6257 -0.0354 -1.6000
  487C2H5N  HC2 4870  19.512   4.621  52.911  1.2963  1.9286 -1.7713
  488C2H5N   C1 4871  19.192   4.018  53.022 -0.5335 -0.2650 -0.1691
  488C2H5N  CT1 4872  19.233   4.017  52.879 -0.5335 -0.3727  0.1475
  488C2H5N  N41 4873  19.361   4.107  52.856 -0.0859 -0.1108 -0.2238
  488C2H5N   O1 4874  19.279   4.053  53.103 -0.2473  0.0706 -0.1660
  488C2H5N   O2 4875  19.074   4.029  53.048 -0.3941  0.0833 -0.0134
  488C2H5N   H1 4876  19.404   4.096  52.763 -2.9026 -0.3531 -1.5401
  488C2H5N   H2 4877  19.434   4.075  52.923 -1.0318 -0.3336  0.6980
  488C2H5N   H3 4878  19.346   4.207  52.877 -3.3386  0.0664 -3.0927
  488C2H5N  HC1 4879  19.264   3.915  52.856  2.2663  0.5060 -0.1534
  488C2H5N  HC2 4880  19.153   4.054  52.815  0.1526 -1.4597 -1.3617
  489C2H5N   C1 4881  18.623   3.746  53.793  0.2795 -0.5266 -0.1812
  489C2H5N  CT1 4882  18.672   3.759  53.653 -0.3392  0.3309  0.0074
  489C2H5N  N41 4883  18.793   3.679  53.632 -0.1171  0.1041 -0.0293
  489C2H5N   O1 4884  18.699   3.692  53.871 -0.5495  0.0602  0.2908
  489C2H5N   O2 4885  18.498   3.744  53.811 -0.2398 -0.2285 -0.0921
  489C2H5N   H1 4886  18.835   3.685  53.538  3.1271 -0.8819  1.2950
  489C2H5N   H2 4887  18.864   3.725  53.691  1.0493  0.7247 -1.8540
  489C2H5N   H3 4888  18.778   3.581  53.660 -0.9982 -0.0749 -1.0936
  489C2H5N  HC1 4889  18.695   3.864  53.639 -1.2005  0.7045  1.2564
  489C2H5N  HC2 4890  18.602   3.721  53.580  0.9523 -1.9258 -0.1061
  490C2H5N   C1 4891  18.923   4.348  53.467  0.4021  0.3312 -0.0976
  490C2H5N  CT1 4892  18.871   4.378  53.607 -0.1060 -0.6347  0.3377
  490C2H5N  N41 4893  18.750   4.295  53.653 -0.1891 -0.1228  0.1930
  490C2H5N   O1 4894  18.842   4.312  53.377 -0.3456 -0.0613 -0.5424
  490C2H5N   O2 4895  19.044   4.346  53.446  0.5625  0.0145  0.7928
  490C2H5N   H1 4896  18.721   4.312  53.750  2.9258  0.4474  1.0737
  490C2H5N   H2 4897  18.674   4.311  53.585  0.8641 -2.2570 -1.5403
  490C2H5N   H3 4898  18.766   4.193  53.655 -2.9629 -0.5823  0.5831
  490C2H5N  HC1 4899  18.830   4.479  53.609 -2.4343 -1.5004 -1.1007
  490C2H5N  HC2 4900  18.954   4.365  53.677 -0.8480  0.3719  1.4155
  491C2H5N   C1 4901  19.283   4.642  53.229 -0.0098  0.2740  0.1532
  491C2H5N  CT1 4902  19.220   4.615  53.366 -0.3388 -0.2144  0.6246
  491C2H5N  N41 4903  19.092   4.691  53.386  0.7160  0.0059  0.4055
  491C2H5N   O1 4904  19.201   4.668  53.139  0.0750  0.2020  0.5472
  491C2H5N   O2 4905  19.402   4.652  53.213  0.2427  0.3111  0.5294
  491C2H5N   H1 4906  19.055   4.689  53.482 -1.3862  0.6951 -0.3717
  491C2H5N   H2 4907  19.014   4.668  53.322  0.7480  0.3614  0.2410
  491C2H5N   H3 4908  19.104   4.790  53.358 -1.7639  0.0842 -0.5203
  491C2H5N  HC1 4909  19.210   4.507  53.377 -0.3260 -0.2936 -0.0989
  491C2H5N  HC2 4910  19.288   4.663  53.437  0.1276  0.6844 -0.4203
  492C2H5N   C1 4911  18.990   4.049  53.530  0.4327 -0.4645  0.3922
  492C2H5N  CT1 4912  19.038   4.026  53.393 -0.1255 -0.1017  0.4603
  492C2H5N  N41 4913  19.177   4.078  53.362 -0.0672 -0.3380  0.3992
  492C2H5N   O1 4914  19.065   4.082  53.624  0.0901  0.7095  0.1220
  492C2H5N   O2 4915  18.869   4.040  53.551  0.1718  0.1720  0.2340
  492C2H5N   H1 4916  19.200   4.053  53.265  0.8367 -0.1167  0.5508
  492C2H5N   H2 4917  19.248   4.032  53.423 -1.4975 -3.5197 -0.2659
  492C2H5N   H3 4918  19.180   4.181  53.372 -0.6169 -0.4893  2.4223
  492C2H5N  HC1 4919  19.036   3.919  53.374 -1.9400 -0.2913  1.6151
  492C2H5N  HC2 4920  18.968   4.076  53.325  1.0485  0.7427 -0.1453
  493C2H5N   C1 4921  18.410   3.744  54.291 -0.1041 -0.9558  0.5395
  493C2H5N  CT1 4922  18.476   3.769  54.161  0.1422 -0.3368 -0.3151
  493C2H5N  N41 4923  18.600   3.686  54.134  0.1903 -0.2106 -0.0176
  493C2H5N   O1 4924  18.473   3.688  54.380 -0.3052 -0.4167  0.4752
  493C2H5N   O2 4925  18.293   3.770  54.297 -0.4114  0.8586 -0.4027
  493C2H5N   H1 4926  18.641   3.701  54.040  0.8660 -0.9376  0.1618
  493C2H5N   H2 4927  18.673   3.703  54.205  2.5185  0.3406 -2.4659
  493C2H5N   H3 4928  18.579   3.585  54.139  0.9145 -0.2962  1.3061
  493C2H5N  HC1 4929  18.503   3.874  54.172 -2.1566  0.3540 -0.8731
  493C2H5N  HC2 4930  18.403   3.758  54.080 -0.3668  0.5240  0.0238
  494C2H5N   C1 4931  18.713   4.354  53.988 -0.0070  0.0698  0.1833
  494C2H5N  CT1 4932  18.667   4.345  54.134 -0.3597  0.4314 -0.3805
  494C2H5N  N41 4933  18.530   4.275  54.156 -0.1090  0.3185  0.0133
  494C2H5N   O1 4934  18.643   4.314  53.896 -0.1324  0.7769 -0.6318
  494C2H5N   O2 4935  18.832   4.345  53.963 -0.1263 -0.4419 -0.0208
  494C2H5N   H1 4936  18.502   4.278  54.256 -2.0568  1.2000 -0.5516
  494C2H5N   H2 4937  18.456   4.318  54.099  0.7685 -0.7435 -1.9922
  494C2H5N   H3 4938  18.543   4.176  54.130 -0.0539 -0.1715  1.8353
  494C2H5N  HC1 4939  18.664   4.452  54.155  0.8139  0.4423 -0.2770
  494C2H5N  HC2 4940  18.745   4.291  54.186 -0.5594 -1.2587 -1.7675
  495C2H5N   C1 4941  19.067   4.623  53.724  0.1186  0.3442  0.1964
  495C2H5N  CT1 4942  19.021   4.618  53.865 -0.1556  0.3714  1.0035
  495C2H5N  N41 4943  18.887   4.689  53.884  0.6272 -0.3119  0.3241
  495C2H5N   O1 4944  18.989   4.659  53.637  0.4937 -0.5544 -0.4677
  495C2H5N   O2 4945  19.183   4.643  53.705  0.2260 -0.0451  0.0232
  495C2H5N   H1 4946  18.852   4.679  53.981  2.2207 -1.2389  0.8150
  495C2H5N   H2 4947  18.821   4.650  53.814  3.0162 -1.6715 -1.2594
  495C2H5N   H3 4948  18.896   4.790  53.865  0.9157 -0.6910 -1.6509
  495C2H5N  HC1 4949  19.003   4.513  53.888 -1.0126  0.7975  2.3462
  495C2H5N  HC2 4950  19.097   4.666  53.925 -0.1699  1.4032  0.2033
  496C2H5N   C1 4951  18.758   4.018  54.031  0.0915  0.0925  0.1914
  496C2H5N  CT1 4952  18.808   4.011  53.893  0.5927  1.1354  1.1283
  496C2H5N  N41 4953  18.939   4.078  53.879 -0.2876 -0.2033 -0.0191
  496C2H5N   O1 4954  18.839   4.060  54.113 -0.5721  0.2128  0.2220
  496C2H5N   O2 4955  18.644   4.036  54.045 -0.0978 -0.1834 -0.7051
  496C2H5N   H1 4956  18.976   4.073  53.783 -0.0638 -0.4130  0.0740
  496C2H5N   H2 4957  19.013   4.035  53.937  1.3160  2.2424 -0.1484
  496C2H5N   H3 4958  18.934   4.180  53.895 -1.1047 -0.1069 -0.8587
  496C2H5N  HC1 4959  18.825   3.907  53.865 -0.2771  1.4377 -0.5530
  496C2H5N  HC2 4960  18.747   4.061  53.819  0.9089 -0.7296 -0.4396
  497C2H5N   C1 4961  18.230   3.752  54.809 -0.6013 -0.2325 -0.0292
  497C2H5N  CT1 4962  18.284   3.752  54.668 -0.4859 -0.6836  0.2830
  497C2H5N  N41 4963  18.396   3.660  54.640  0.2269 -0.4254  0.4058
  497C2H5N   O1 4964  18.293   3.703  54.901  0.1208  0.4371 -0.1625
  497C2H5N   O2 4965  18.106   3.755  54.820 -0.3023 -0.5535 -0.3793
  497C2H5N   H1 4966  18.424   3.651  54.541  0.1832 -2.1316  0.5310
  497C2H5N   H2 4967  18.478   3.691  54.695  1.1914  1.2055 -1.8787
  497C2H5N   H3 4968  18.373   3.565  54.673 -2.7033  0.2744  0.4649
  497C2H5N  HC1 4969  18.310   3.852  54.634 -2.3386  0.0542  0.9554
  497C2H5N  HC2 4970  18.198   3.733  54.604  1.2209 -0.4605 -2.1178
  498C2H5N   C1 4971  18.506   4.342  54.477 -0.1575  0.6044  0.1293
  498C2H5N  CT1 4972  18.466   4.363  54.621  0.2553 -0.0457 -0.9160
  498C2H5N  N41 4973  18.334   4.291  54.649  0.3343  0.4334 -0.3703
  498C2H5N   O1 4974  18.416   4.309  54.402  0.0427  0.1007 -0.4539
  498C2H5N   O2 4975  18.623   4.338  54.442 -0.2970  0.0741  0.2505
  498C2H5N   H1 4976  18.301   4.299  54.746  1.4858 -0.3902  0.1034
  498C2H5N   H2 4977  18.253   4.321  54.592 -0.5677  3.2890  2.3131
  498C2H5N   H3 4978  18.346   4.189  54.638 -0.2471  0.4906 -1.7916
  498C2H5N  HC1 4979  18.462   4.470  54.641  1.7168 -0.4557  1.8428
  498C2H5N  HC2 4980  18.536   4.311  54.686  2.1459  1.7981 -1.4408
  499C2H5N   C1 4981  18.875   4.633  54.239  0.8664  0.4065 -0.8158
  499C2H5N  CT1 4982  18.818   4.619  54.376 -0.0054 -0.1349 -0.8014
  499C2H5N  N41 4983  18.694   4.701  54.411 -0.1937 -0.3838  0.2090
  499C2H5N   O1 4984  18.792   4.665  54.155 -0.3128  0.0567 -0.7155
  499C2H5N   O2 4985  18.994   4.644  54.215 -0.2333  0.3237 -0.2621
  499C2H5N   H1 4986  18.669   4.688  54.511  0.6877 -3.1292  0.1228
  499C2H5N   H2 4987  18.615   4.675  54.350 -0.8157 -0.1110  0.8861
  499C2H5N   H3 4988  18.709   4.802  54.396  1.0092 -0.6544 -0.5217
  499C2H5N  HC1 4989  18.800   4.512  54.390  0.3570 -0.2197 -0.9897
  499C2H5N  HC2 4990  18.893   4.662  54.443 -1.5374 -0.7202  1.3449
  500C2H5N   C1 4991  18.584   4.031  54.558  0.3640 -0.7022 -0.7337
  500C2H5N  CT1 4992  18.640   4.032  54.415  0.3027  0.2555  0.4191
  500C2H5N  N41 4993  18.766   4.108  54.405 -0.0606  0.6496  0.6293
  500C2H5N   O1 4994  18.661   4.074  54.643  0.4006 -0.0432  0.0633
  500C2H5N   O2 4995  18.463   4.029  54.579 -0.0713  0.3171 -0.0101
  500C2H5N   H1 4996  18.812   4.101  54.313 -0.2504  1.0859  0.4935
  500C2H5N   H2 4997  18.834   4.076  54.476  0.4898 -1.3697 -0.7808
  500C2H5N   H3 4998  18.751   4.207  54.431 -0.4109  0.4040  1.3844
  500C2H5N  HC1 4999  18.663   3.929  54.387 -1.5739  0.4261 -1.8904
  500C2H5N  HC2 5000  18.560   4.069  54.350  0.1799 -0.4414  0.1827
  501C2H5N   C1 5001  18.014   3.760  55.318  0.2949 -0.3316  0.4571
  501C2H5N  CT1 5002  18.066   3.763  55.175  0.4979 -0.3901  0.2508
  501C2H5N  N41 5003  18.195   3.677  55.142  0.0050  0.0088 -0.0623
  501C2H5N   O1 5004  18.093   3.732  55.407 -0.7099 -0.3534 -0.1989
  501C2H5N   O2 5005  17.898   3.729  55.330  0.1123 -0.4937 -0.6210
  501C2H5N   H1 5006  18.234   3.709  55.052  1.5796  0.1876  0.6697
  501C2H5N   H2 5007  18.264   3.692  55.217 -0.8950  0.2409  0.7279
  501C2H5N   H3 5008  18.161   3.579  55.135  1.0487 -0.3212 -0.6843
  501C2H5N  HC1 5009  18.098   3.866  55.157 -1.1193  0.1621  0.4445
  501C2H5N  HC2 5010  17.994   3.741  55.096 -0.9972 -1.6729  1.9597
  502C2H5N   C1 5011  18.314   4.337  54.991 -0.4314  0.2886 -0.3462
  502C2H5N  CT1 5012  18.265   4.364  55.130  0.0912  0.6545 -0.1267
  502C2H5N  N41 5013  18.130   4.302  55.166  0.2106 -0.0474  0.3605
  502C2H5N   O1 5014  18.232   4.290  54.911 -0.0538  0.1438 -0.1660
  502C2H5N   O2 5015  18.433   4.354  54.971  0.2810  0.7253 -0.0877
  502C2H5N   H1 5016  18.108   4.326  55.264  0.6363  0.6370  0.2919
  502C2H5N   H2 5017  18.049   4.338  55.113 -0.0276 -0.0199  0.7419
  502C2H5N   H3 5018  18.122   4.200  55.157  1.1717 -0.0067 -1.1398
  502C2H5N  HC1 5019  18.253   4.471  55.149 -0.3179  0.6321 -0.2757
  502C2H5N  HC2 5020  18.343   4.328  55.198  0.3991 -1.4236 -1.5464
  503C2H5N   C1 5021  18.661   4.652  54.733 -0.3469 -0.2217  0.0869
  503C2H5N  CT1 5022  18.609   4.622  54.872  0.5079  0.1793 -0.3608
  503C2H5N  N41 5023  18.513   4.725  54.930  0.0118 -0.7328  1.0781
  503C2H5N   O1 5024  18.591   4.708  54.653  0.5404  0.3977  0.1578
  503C2H5N   O2 5025  18.779   4.622  54.707 -0.0886  0.1974  1.1702
  503C2H5N   H1 5026  18.488   4.709  55.029 -3.0924  2.1801  0.8472
  503C2H5N   H2 5027  18.425   4.726  54.877  1.6350  0.1119 -1.7290
  503C2H5N   H3 5028  18.554   4.819  54.914  0.4352 -0.7850  1.8599
  503C2H5N  HC1 5029  18.554   4.529  54.884 -1.1708  1.2653  0.5590
  503C2H5N  HC2 5030  18.701   4.622  54.930  0.1054 -3.1937  0.3511
  504C2H5N   C1 5031  18.364   4.025  55.065  0.5202 -0.5685 -0.5675
  504C2H5N  CT1 5032  18.421   4.015  54.924 -0.7560 -0.2198 -0.2918
  504C2H5N  N41 5033  18.544   4.097  54.902 -0.0572 -0.1040  0.2882
  504C2H5N   O1 5034  18.439   4.061  55.154  0.5859 -0.2945  0.2253
  504C2H5N   O2 5035  18.243   4.048  55.075 -0.3454 -0.4009  0.6394
  504C2H5N   H1 5036  18.584   4.087  54.807 -2.0170 -2.0351 -0.3820
  504C2H5N   H2 5037  18.610   4.077  54.979 -1.6082 -2.3818  1.0801
  504C2H5N   H3 5038  18.517   4.196  54.914  2.3149  0.8363 -1.6424
  504C2H5N  HC1 5039  18.462   3.914  54.919 -0.3702 -0.0684 -0.1756
  504C2H5N  HC2 5040  18.350   4.024  54.841  1.6382 -1.2382 -2.5333
  505C2H5N   C1 5041  17.819   3.747  55.823 -0.6736 -0.4171 -0.1573
  505C2H5N  CT1 5042  17.881   3.768  55.686 -0.1641  0.1619  0.6929
  505C2H5N  N41 5043  18.010   3.691  55.675 -0.2305  0.0762 -0.4927
  505C2H5N   O1 5044  17.898   3.729  55.922  0.4483  0.4063  0.1199
  505C2H5N   O2 5045  17.702   3.766  55.839 -0.6189  0.2089  0.2105
  505C2H5N   H1 5046  18.042   3.711  55.579 -0.4406  0.7040 -0.4312
  505C2H5N   H2 5047  18.077   3.737  55.739 -1.1512  0.0724  0.5074
  505C2H5N   H3 5048  17.999   3.589  55.689 -0.2767  0.0212 -0.9442
  505C2H5N  HC1 5049  17.909   3.872  55.669  1.5796 -0.0572  2.0985
  505C2H5N  HC2 5050  17.812   3.728  55.611  0.5207 -3.3980  1.8392
  506C2H5N   C1 5051  18.106   4.339  55.505 -0.5734 -0.5909 -0.4522
  506C2H5N  CT1 5052  18.055   4.358  55.641 -0.2776 -0.2970 -0.4660
  506C2H5N  N41 5053  17.924   4.292  55.663 -0.0108 -0.1509 -0.0442
  506C2H5N   O1 5054  18.031   4.296  55.418 -0.1949  0.5550  0.1088
  506C2H5N   O2 5055  18.229   4.326  55.496  0.8087  0.0622 -0.7388
  506C2H5N   H1 5056  17.896   4.300  55.762 -1.7118 -1.0015 -0.4357
  506C2H5N   H2 5057  17.857   4.340  55.601 -0.5303  0.1145  0.7214
  506C2H5N   H3 5058  17.932   4.190  55.650  0.0099 -0.1568  0.0125
  506C2H5N  HC1 5059  18.057   4.466  55.657  2.3242 -0.0816 -2.0178
  506C2H5N  HC2 5060  18.128   4.312  55.707  1.0715  0.1461 -1.6296
  507C2H5N   C1 5061  18.452   4.627  55.257  0.2080  0.3929 -0.0356
  507C2H5N  CT1 5062  18.396   4.614  55.395  0.0440 -0.3705  0.1457
  507C2H5N  N41 5063  18.271   4.692  55.428  0.6913  0.1320 -0.1208
  507C2H5N   O1 5064  18.377   4.661  55.167 -0.1783 -0.1150 -0.7223
  507C2H5N   O2 5065  18.575   4.643  55.240 -0.0278 -0.3443  0.1719
  507C2H5N   H1 5066  18.239   4.672  55.524 -2.0574  2.6874 -0.4066
  507C2H5N   H2 5067  18.193   4.681  55.361  1.1246  1.2905 -0.8370
  507C2H5N   H3 5068  18.275   4.793  55.407 -1.7570  0.0605 -1.1148
  507C2H5N  HC1 5069  18.374   4.508  55.402  0.4443 -0.3899  1.1990
  507C2H5N  HC2 5070  18.473   4.647  55.466  0.8490 -2.5918  0.3388
  508C2H5N   C1 5071  18.188   4.035  55.575  0.1192 -0.3421  0.4878
  508C2H5N  CT1 5072  18.240   4.015  55.435  0.6861  0.2284 -0.7258
  508C2H5N  N41 5073  18.364   4.091  55.415  0.3607 -0.0478  0.4081
  508C2H5N   O1 5074  18.260   4.062  55.669  0.0429 -0.5121  0.2712
  508C2H5N   O2 5075  18.068   4.038  55.590 -0.3316 -0.6319  0.3159
  508C2H5N   H1 5076  18.400   4.080  55.319  1.4351 -2.0583  1.0293
  508C2H5N   H2 5077  18.428   4.059  55.490 -0.0593 -0.0506  0.7720
  508C2H5N   H3 5078  18.350   4.192  55.432 -2.4516 -0.4047  0.5569
  508C2H5N  HC1 5079  18.259   3.910  55.414 -0.5759  0.1689 -1.6540
  508C2H5N  HC2 5080  18.166   4.065  55.372 -4.5527  0.8659  5.4745
  509C2H5N   C1 5081  17.622   3.755  56.354 -0.4140  0.0273  0.2701
  509C2H5N  CT1 5082  17.673   3.778  56.215 -0.5825 -0.0119 -0.0164
  509C2H5N  N41 5083  17.806   3.716  56.187 -0.0737  0.4520  0.2224
  509C2H5N   O1 5084  17.699   3.723  56.446 -0.3470  0.0067 -0.0848
  509C2H5N   O2 5085  17.502   3.760  56.370 -0.0909 -0.5642  0.9064
  509C2H5N   H1 5086  17.845   3.746  56.096 -1.0472  3.3606  0.7153
  509C2H5N   H2 5087  17.871   3.746  56.262  0.2077 -1.2056  0.6487
  509C2H5N   H3 5088  17.807   3.613  56.188  1.5434  0.4528  2.1780
  509C2H5N  HC1 5089  17.693   3.885  56.210  1.8000 -0.5167 -2.1224
  509C2H5N  HC2 5090  17.602   3.748  56.138  1.5433 -1.3020 -1.5230
  510C2H5N   C1 5091  17.900   4.359  56.009 -0.1489  0.3193 -0.6978
  510C2H5N  CT1 5092  17.850   4.365  56.146  0.1445  0.0710  0.3021
  510C2H5N  N41 5093  17.725   4.281  56.178 -0.3213 -0.0317 -0.2720
  510C2H5N   O1 5094  17.826   4.327  55.916 -0.4265 -0.1696 -0.0184
  510C2H5N   O2 5095  18.019   4.340  55.992  0.2376 -0.0246  0.4625
  510C2H5N   H1 5096  17.692   4.285  56.276  1.7629 -0.9676  0.4957
  510C2H5N   H2 5097  17.649   4.320  56.119 -0.3847  1.3422  0.6886
  510C2H5N   H3 5098  17.739   4.181  56.159  1.5301 -0.1124  1.4056
  510C2H5N  HC1 5099  17.836   4.469  56.172  0.0235 -0.1649  1.2066
  510C2H5N  HC2 5100  17.936   4.338  56.208 -0.0740  1.0020  1.0150
  511C2H5N   C1 5101  18.253   4.639  55.764  0.1820 -0.4272 -0.0216
  511C2H5N  CT1 5102  18.199   4.600  55.897 -0.6577  0.3512 -0.4939
  511C2H5N  N41 5103  18.094   4.689  55.934  0.0935 -0.2881 -0.5212
  511C2H5N   O1 5104  18.178   4.688  55.678 -0.1843  0.3028  0.0915
  511C2H5N   O2 5105  18.373   4.632  55.751  0.3988  0.0450  0.4648
  511C2H5N   H1 5106  18.055   4.664  56.026 -0.4213  1.1493 -0.3359
  511C2H5N   H2 5107  18.019   4.685  55.863  0.9110 -0.9086 -1.3651
  511C2H5N   H3 5108  18.131   4.786  55.926  0.6192 -0.4694 -0.3244
  511C2H5N  HC1 5109  18.150   4.503  55.892 -3.0175  1.4872 -0.0888
  511C2H5N  HC2 5110  18.278   4.607  55.972 -1.0993  1.4657 -0.1309
  512C2H5N   C1 5111  17.977   4.026  56.075  0.3732  0.2748 -0.7372
  512C2H5N  CT1 5112  18.035   4.012  55.941 -0.3234 -0.4857  0.2526
  512C2H5N  N41 5113  18.163   4.079  55.926 -0.0273 -0.0760  0.0140
  512C2H5N   O1 5114  18.047   4.073  56.167  0.1369 -0.3757  0.2318
  512C2H5N   O2 5115  17.854   4.030  56.086  0.2086  0.4689 -0.3746
  512C2H5N   H1 5116  18.204   4.063  55.832  2.2132  0.3907  0.8843
  512C2H5N   H2 5117  18.228   4.033  55.992  1.9168  1.1557 -0.9985
  512C2H5N   H3 5118  18.152   4.180  55.943 -0.8280 -0.0575 -0.5963
  512C2H5N  HC1 5119  18.059   3.910  55.913  1.4477 -0.1165  0.3368
  512C2H5N  HC2 5120  17.966   4.051  55.866  1.5429 -0.4475 -1.4794
  513C2H5N   C1 5121  17.407   3.738  56.851 -0.0997  0.6022 -0.0497
  513C2H5N  CT1 5122  17.452   3.782  56.718 -0.4260 -0.0747  1.2338
  513C2H5N  N41 5123  17.573   3.701  56.686 -0.3276  0.0270  0.8016
  513C2H5N   O1 5124  17.488   3.702  56.933  0.1970 -0.2216 -0.5005
  513C2H5N   O2 5125  17.287   3.735  56.874  0.6761 -0.3052  0.4583
  513C2H5N   H1 5126  17.605   3.729  56.591  0.5249 -0.8232  0.8332
  513C2H5N   H2 5127  17.649   3.714  56.755 -0.7404 -2.4620  1.7782
  513C2H5N   H3 5128  17.554   3.600  56.688  1.2186 -0.2961 -0.0065
  513C2H5N  HC1 5129  17.480   3.887  56.724  0.7487 -0.3473  0.6580
  513C2H5N  HC2 5130  17.375   3.772  56.642  0.4252  1.3839  0.1638
  514C2H5N   C1 5131  17.706   4.353  56.521  0.4549 -0.2702 -0.3577
  514C2H5N  CT1 5132  17.651   4.370  56.662  0.5015  0.8323  0.0593
  514C2H5N  N41 5133  17.521   4.298  56.686 -0.0425 -0.2895  0.4240
  514C2H5N   O1 5134  17.629   4.320  56.427  0.0378 -0.0654 -0.0246
  514C2H5N   O2 5135  17.830   4.339  56.512  0.1785 -0.0381 -0.1937
  514C2H5N   H1 5136  17.483   4.317  56.781 -1.3421 -0.4473 -0.0505
  514C2H5N   H2 5137  17.443   4.338  56.630 -0.1411  0.3680  1.0124
  514C2H5N   H3 5138  17.522   4.195  56.678 -0.6880 -0.2536 -0.1707
  514C2H5N  HC1 5139  17.634   4.477  56.671 -0.6352  0.5929  0.8610
  514C2H5N  HC2 5140  17.724   4.328  56.732  0.4338 -1.8623 -1.3984
  515C2H5N   C1 5141  18.067   4.635  56.273  0.2583  0.0003 -0.2338
  515C2H5N  CT1 5142  18.018   4.626  56.411  0.3288 -0.0096 -0.5082
  515C2H5N  N41 5143  17.896   4.710  56.430  0.2570 -0.3855  0.2170
  515C2H5N   O1 5144  17.996   4.685  56.191 -0.7323 -0.7435 -0.1765
  515C2H5N   O2 5145  18.181   4.600  56.240  0.1025 -0.0432 -0.6987
  515C2H5N   H1 5146  17.860   4.703  56.526  0.2843 -1.3034  0.1554
  515C2H5N   H2 5147  17.825   4.675  56.364  0.5319  0.6169 -0.6444
  515C2H5N   H3 5148  17.908   4.812  56.417  3.3602 -0.4876  1.8244
  515C2H5N  HC1 5149  17.974   4.527  56.426  1.0894 -0.2221  0.3061
  515C2H5N  HC2 5150  18.100   4.642  56.480  0.1497 -1.6868  0.1198
  516C2H5N   C1 5151  17.773   4.027  56.585  0.6484  0.2230  0.4034
  516C2H5N  CT1 5152  17.835   4.018  56.449 -0.2331  0.4131  0.5219
  516C2H5N  N41 5153  17.966   4.093  56.428 -0.4578 -0.6389 -0.2689
  516C2H5N   O1 5154  17.847   4.048  56.678 -0.2621  0.6767 -0.0407
  516C2H5N   O2 5155  17.652   4.046  56.598 -0.2142  0.3530  0.4344
  516C2H5N   H1 5156  18.014   4.083  56.337  0.7212  0.8680  0.1576
  516C2H5N   H2 5157  18.044   4.074  56.492 -0.2906  0.4458 -0.1353
  516C2H5N   H3 5158  17.947   4.193  56.447  0.2021 -0.0473 -2.4941
  516C2H5N  HC1 5159  17.863   3.915  56.427  0.5418  0.7002  0.1319
  516C2H5N  HC2 5160  17.763   4.045  56.372 -1.5106  1.4125  2.0120
  517C2H5N   C1 5161  17.214   3.728  57.355 -0.5004 -0.0846  0.3306
  517C2H5N  CT1 5162  17.259   3.745  57.219 -0.0079 -0.5690 -0.5248
  517C2H5N  N41 5163  17.393   3.677  57.201 -0.0168  0.1769 -0.3616
  517C2H5N   O1 5164  17.292   3.686  57.439 -0.3134  0.1203 -0.9429
  517C2H5N   O2 5165  17.095   3.718  57.371 -0.6476  0.2663 -0.1991
  517C2H5N   H1 5166  17.432   3.686  57.105  0.4652  0.4775 -0.1417
  517C2H5N   H2 5167  17.453   3.719  57.274 -0.4073  0.4242 -0.1838
  517C2H5N   H3 5168  17.390   3.577  57.224 -1.9807  0.7463  1.9796
  517C2H5N  HC1 5169  17.287   3.850  57.209 -2.1465  0.4519  3.1403
  517C2H5N  HC2 5170  17.189   3.712  57.143  0.5578  0.9247 -1.7057
  518C2H5N   C1 5171  17.507   4.349  57.028 -0.4306 -0.2150 -0.5220
  518C2H5N  CT1 5172  17.460   4.343  57.170  0.6970 -0.2137  0.2603
  518C2H5N  N41 5173  17.335   4.268  57.195 -0.2618 -0.1090  0.1797
  518C2H5N   O1 5174  17.435   4.303  56.945 -0.3712 -0.5231 -0.2662
  518C2H5N   O2 5175  17.626   4.336  57.009 -0.1641 -0.1008 -0.5028
  518C2H5N   H1 5176  17.317   4.267  57.296  0.8654  0.3312  0.3904
  518C2H5N   H2 5177  17.258   4.318  57.149  0.1576 -0.2215 -0.6621
  518C2H5N   H3 5178  17.342   4.172  57.158 -0.9848 -0.5685  1.2061
  518C2H5N  HC1 5179  17.434   4.446  57.196 -0.0216 -0.0785 -0.9452
  518C2H5N  HC2 5180  17.543   4.299  57.225 -0.6407 -2.3667  0.5879
  519C2H5N   C1 5181  17.864   4.631  56.787  0.0035  0.1980 -0.0251
  519C2H5N  CT1 5182  17.796   4.604  56.911  0.0823 -0.0816  0.3209
  519C2H5N  N41 5183  17.665   4.669  56.931 -0.1859 -0.2427  0.0878
  519C2H5N   O1 5184  17.801   4.667  56.690  1.0584  0.0117 -0.1224
  519C2H5N   O2 5185  17.979   4.593  56.778 -0.2416 -0.2858  0.3180
  519C2H5N   H1 5186  17.634   4.645  57.027  2.7320  1.3868  1.5055
  519C2H5N   H2 5187  17.595   4.628  56.867  0.3060  1.0626 -1.3139
  519C2H5N   H3 5188  17.678   4.771  56.922  1.8051 -0.4391  0.6091
  519C2H5N  HC1 5189  17.776   4.497  56.905 -0.9454  0.2568 -3.1388
  519C2H5N  HC2 5190  17.863   4.634  56.992  0.2549 -2.6081  1.1443
  520C2H5N   C1 5191  17.551   4.020  57.077  0.2256  0.1764  0.7435
  520C2H5N  CT1 5192  17.606   4.020  56.938 -0.2262  0.2160  0.4827
  520C2H5N  N41 5193  17.736   4.094  56.923 -0.3301  0.3842 -0.3167
  520C2H5N   O1 5194  17.615   4.063  57.175  0.0483 -0.0264 -0.2117
  520C2H5N   O2 5195  17.431   4.019  57.089  0.1987 -0.4127  0.1656
  520C2H5N   H1 5196  17.763   4.091  56.823 -1.2648  1.2955 -0.6091
  520C2H5N   H2 5197  17.809   4.048  56.979  0.8773  2.9026  0.2531
  520C2H5N   H3 5198  17.732   4.194  56.949 -1.9353  0.8425 -2.2060
  520C2H5N  HC1 5199  17.622   3.914  56.917 -2.9254  0.3942 -2.9537
  520C2H5N  HC2 5200  17.539   4.077  56.874  0.4340 -0.4194 -0.7996
  521C2H5N   C1 5201  17.015   3.716  57.851  0.0193 -0.5947 -0.0762
  521C2H5N  CT1 5202  17.070   3.743  57.711  0.1742 -0.4904  0.1273
  521C2H5N  N41 5203  17.192   3.659  57.693  0.4628 -0.3653  0.1742
  521C2H5N   O1 5204  17.090   3.673  57.938  0.3808 -0.2181  0.1764
  521C2H5N   O2 5205  16.906   3.755  57.879 -0.0177  0.0733 -0.0715
  521C2H5N   H1 5206  17.224   3.662  57.595 -0.7746 -0.4387 -0.2493
  521C2H5N   H2 5207  17.261   3.667  57.770  0.4067 -1.2919  0.3187
  521C2H5N   H3 5208  17.170   3.558  57.697  1.4105 -0.5189  3.0864
  521C2H5N  HC1 5209  17.098   3.848  57.706 -1.1598 -0.0429  1.5727
  521C2H5N  HC2 5210  16.997   3.711  57.637 -0.7138 -1.0267  1.2265
  522C2H5N   C1 5211  17.303   4.340  57.535  0.4891 -0.0242  0.3312
  522C2H5N  CT1 5212  17.250   4.348  57.676  1.1013 -0.0446  0.1280
  522C2H5N  N41 5213  17.126   4.257  57.698 -0.0470 -0.3305 -0.1362
  522C2H5N   O1 5214  17.226   4.297  57.448 -0.2047 -0.0333 -0.9387
  522C2H5N   O2 5215  17.425   4.330  57.518 -0.3613  0.3282  0.0720
  522C2H5N   H1 5216  17.098   4.272  57.796 -2.1925 -1.4693 -0.5571
  522C2H5N   H2 5217  17.050   4.286  57.635  0.9299  0.4184 -0.9904
  522C2H5N   H3 5218  17.158   4.159  57.690 -1.1694 -0.6924 -0.1748
  522C2H5N  HC1 5219  17.216   4.450  57.694 -0.5248  0.0261 -3.0197
  522C2H5N  HC2 5220  17.319   4.321  57.756 -1.2085  0.1344  2.2835
  523C2H5N   C1 5221  17.649   4.611  57.285  0.1897 -0.5315  0.4080
  523C2H5N  CT1 5222  17.595   4.593  57.419 -0.2064  0.0073 -0.5368
  523C2H5N  N41 5223  17.491   4.699  57.445  0.0091  0.0122 -0.3481
  523C2H5N   O1 5224  17.573   4.663  57.204  0.1028  0.0647  0.2754
  523C2H5N   O2 5225  17.773   4.613  57.275  0.3591 -0.0745 -1.1157
  523C2H5N   H1 5226  17.460   4.683  57.543  0.3942 -0.5695 -0.3197
  523C2H5N   H2 5227  17.417   4.692  57.373 -0.8268  0.2949  0.4764
  523C2H5N   H3 5228  17.528   4.795  57.452  0.3305 -0.0846 -0.7104
  523C2H5N  HC1 5229  17.548   4.495  57.420  2.7620 -1.4750  0.3283
  523C2H5N  HC2 5230  17.675   4.599  57.493  0.0885 -4.1295 -0.4533
  524C2H5N   C1 5231  17.365   4.030  57.614 -0.2181  0.2594  0.2777
  524C2H5N  CT1 5232  17.416   4.017  57.471  0.6397  0.3818  0.2872
  524C2H5N  N41 5233  17.543   4.087  57.437 -0.1261 -0.1412  0.8758
  524C2H5N   O1 5234  17.451   4.073  57.695  0.3229  0.2846  0.1856
  524C2H5N   O2 5235  17.250   4.018  57.645  0.4516  0.4429 -0.6664
  524C2H5N   H1 5236  17.574   4.065  57.341 -0.6670  1.1535  0.3974
  524C2H5N   H2 5237  17.621   4.076  57.503  2.3373  1.6775 -1.6274
  524C2H5N   H3 5238  17.531   4.190  57.438  1.3823  0.1084 -2.1613
  524C2H5N  HC1 5239  17.444   3.913  57.449  2.7909  1.1179 -0.6360
  524C2H5N  HC2 5240  17.333   4.029  57.402 -0.8714 -0.5116  1.9082
  525C2H5N   C1 5241  16.806   3.737  58.371  0.2857 -0.3086  0.2832
  525C2H5N  CT1 5242  16.847   3.762  58.231  0.2641  0.2784  0.4799
  525C2H5N  N41 5243  16.968   3.677  58.198 -0.3215  0.0309  0.3902
  525C2H5N   O1 5244  16.891   3.696  58.449  0.6138  0.4476  0.2730
  525C2H5N   O2 5245  16.688   3.717  58.395 -0.0525  0.2493 -0.3018
  525C2H5N   H1 5246  16.993   3.692  58.099  2.0285  2.0855  1.2377
  525C2H5N   H2 5247  17.049   3.710  58.254  1.4932 -2.1901 -0.8729
  525C2H5N   H3 5248  16.961   3.575  58.209  0.4039 -0.3665 -2.6008
  525C2H5N  HC1 5249  16.875   3.866  58.218  0.6905  0.2810  1.4220
  525C2H5N  HC2 5250  16.764   3.739  58.164  0.5156  0.0309  0.2524
  526C2H5N   C1 5251  17.091   4.361  58.025 -0.5855 -0.1822  0.3832
  526C2H5N  CT1 5252  17.042   4.368  58.170  0.2072 -0.5556 -0.1103
  526C2H5N  N41 5253  16.925   4.289  58.205 -0.5848  0.0678 -0.5779
  526C2H5N   O1 5254  17.016   4.310  57.941  0.0182  0.4201 -0.5643
  526C2H5N   O2 5255  17.214   4.358  57.998  0.2067 -0.4862  0.1080
  526C2H5N   H1 5256  16.892   4.315  58.299 -1.4768 -1.2439 -0.5158
  526C2H5N   H2 5257  16.842   4.303  58.145 -1.4345 -3.5255 -0.3733
  526C2H5N   H3 5258  16.949   4.189  58.193 -1.9163 -0.4786  1.0500
  526C2H5N  HC1 5259  17.015   4.472  58.190  0.3154  0.0832 -3.1171
  526C2H5N  HC2 5260  17.128   4.346  58.233  0.3054 -0.7342 -0.3069
  527C2H5N   C1 5261  17.464   4.641  57.784 -0.2412  0.0091  0.1752
  527C2H5N  CT1 5262  17.408   4.640  57.924  0.5213 -0.3233 -0.2596
  527C2H5N  N41 5263  17.282   4.714  57.943  0.0764 -0.5955  0.2924
  527C2H5N   O1 5264  17.392   4.679  57.694 -0.1670  0.0027 -0.0450
  527C2H5N   O2 5265  17.585   4.639  57.760  0.0676 -0.0042  0.1501
  527C2H5N   H1 5266  17.246   4.713  58.040 -3.2717 -1.0073 -0.8821
  527C2H5N   H2 5267  17.206   4.677  57.884  1.5357 -1.2951 -1.1842
  527C2H5N   H3 5268  17.294   4.815  57.926  1.2980 -0.7774  0.0374
  527C2H5N  HC1 5269  17.396   4.536  57.957  3.0790 -0.1484  1.3746
  527C2H5N  HC2 5270  17.479   4.691  57.990 -1.5568 -0.0819  1.8503
  528C2H5N   C1 5271  17.159   4.018  58.112 -0.0395  0.6136  0.2160
  528C2H5N  CT1 5272  17.204   3.998  57.970 -0.3205 -0.1414 -0.5799
  528C2H5N  N41 5273  17.327   4.072  57.935 -0.0710 -0.4262 -0.1503
  528C2H5N   O1 5274  17.234   4.087  58.185 -0.2044 -0.4275  0.2623
  528C2H5N   O2 5275  17.037   4.022  58.138  0.0047  0.2338  0.2799
  528C2H5N   H1 5276  17.358   4.062  57.837 -0.4946 -1.0956 -0.2204
  528C2H5N   H2 5277  17.404   4.038  57.995  0.0808 -1.8343 -1.1002
  528C2H5N   H3 5278  17.322   4.173  57.952 -1.3398 -0.7659  1.6360
  528C2H5N  HC1 5279  17.223   3.894  57.947 -2.3904 -0.8238  0.5967
  528C2H5N  HC2 5280  17.124   4.036  57.906  0.5390  0.0206 -1.5579
  529C2H5N   C1 5281  16.619   3.732  58.879  0.4353  0.3387 -0.5292
  529C2H5N  CT1 5282  16.663   3.745  58.734 -0.2191  0.0682  0.4888
  529C2H5N  N41 5283  16.792   3.669  58.708  0.4346  0.7730 -0.5949
  529C2H5N   O1 5284  16.705   3.704  58.960 -0.1708 -0.8186 -0.2891
  529C2H5N   O2 5285  16.504   3.737  58.923  0.0635 -0.4227  0.1268
  529C2H5N   H1 5286  16.826   3.681  58.611  2.8794 -1.9218 -0.1231
  529C2H5N   H2 5287  16.867   3.700  58.771 -0.0561 -0.2398  0.5138
  529C2H5N   H3 5288  16.789   3.566  58.723 -0.7999  1.2216  2.6919
  529C2H5N  HC1 5289  16.680   3.852  58.721 -0.1664 -0.0477 -0.4022
  529C2H5N  HC2 5290  16.588   3.716  58.661  0.3469 -2.8468  1.0173
  530C2H5N   C1 5291  16.896   4.333  58.559  0.1521 -0.0253 -0.2226
  530C2H5N  CT1 5292  16.850   4.338  58.705  0.5283  0.6660 -0.5540
  530C2H5N  N41 5293  16.717   4.279  58.723  0.2191  0.3984  0.0421
  530C2H5N   O1 5294  16.817   4.302  58.465  1.2368  0.1218 -0.0782
  530C2H5N   O2 5295  17.013   4.354  58.533 -0.3878  0.1546 -0.3782
  530C2H5N   H1 5296  16.690   4.286  58.822  0.1441 -1.1032  0.1385
  530C2H5N   H2 5297  16.651   4.338  58.670  1.1588  1.3430 -0.0950
  530C2H5N   H3 5298  16.705   4.180  58.694 -1.0547  0.8571 -1.0586
  530C2H5N  HC1 5299  16.844   4.440  58.746  0.6922  0.0358  1.0834
  530C2H5N  HC2 5300  16.923   4.301  58.777 -1.3683  1.0609  1.6728
  531C2H5N   C1 5301  17.246   4.651  58.283  0.1034 -0.2287 -0.1898
  531C2H5N  CT1 5302  17.197   4.620  58.422 -0.5730  0.0926 -0.3373
  531C2H5N  N41 5303  17.059   4.686  58.445  0.4831  0.3216  0.2677
  531C2H5N   O1 5304  17.171   4.684  58.194  0.0198  0.5040  0.5729
  531C2H5N   O2 5305  17.365   4.671  58.262 -0.4858  1.1865 -0.0327
  531C2H5N   H1 5306  17.019   4.665  58.538 -3.1875 -0.4052 -1.3756
  531C2H5N   H2 5307  16.979   4.652  58.388  0.8751  0.5213 -0.3904
  531C2H5N   H3 5308  17.067   4.789  58.444  1.8528  0.2252  0.2888
  531C2H5N  HC1 5309  17.184   4.514  58.441 -0.2241 -0.0228 -0.7265
  531C2H5N  HC2 5310  17.273   4.665  58.486 -0.5225  0.9559 -0.9860
  532C2H5N   C1 5311  16.960   4.029  58.620  0.4554  0.1599 -1.1692
  532C2H5N  CT1 5312  17.014   4.016  58.481 -0.4416  0.5070 -0.5074
  532C2H5N  N41 5313  17.131   4.104  58.452  0.1469 -0.5718 -0.1462
  532C2H5N   O1 5314  17.034   4.094  58.698 -0.5560  0.3649 -0.0852
  532C2H5N   O2 5315  16.837   4.025  58.642 -0.1126 -0.4919 -0.0415
  532C2H5N   H1 5316  17.160   4.087  58.354  2.7148 -1.8545  0.8088
  532C2H5N   H2 5317  17.215   4.088  58.509  1.0087  2.2399 -0.5891
  532C2H5N   H3 5318  17.101   4.201  58.470  0.8919 -0.3619 -0.0442
  532C2H5N  HC1 5319  17.044   3.912  58.479  1.3358  0.9896 -0.1199
  532C2H5N  HC2 5320  16.938   4.034  58.404  0.5455  1.1858 -1.3291
  533C2H5N   C1 5321  16.403   3.732  59.382  0.3869  1.0298 -0.1962
  533C2H5N  CT1 5322  16.441   3.747  59.239  0.0799 -0.1536  0.0775
  533C2H5N  N41 5323  16.567   3.671  59.209 -0.3933  0.6809  0.0985
  533C2H5N   O1 5324  16.481   3.675  59.455 -0.1983  0.5106  0.5162
  533C2H5N   O2 5325  16.286   3.735  59.412 -1.0544  0.2446  0.7217
  533C2H5N   H1 5326  16.598   3.678  59.111  2.2480  1.8839  0.9675
  533C2H5N   H2 5327  16.653   3.701  59.259 -0.1241  0.9778 -0.5379
  533C2H5N   H3 5328  16.560   3.570  59.229 -0.8832  1.2491  2.9085
  533C2H5N  HC1 5329  16.465   3.851  59.218 -0.2663 -0.4662 -2.0607
  533C2H5N  HC2 5330  16.363   3.705  59.174 -0.0634 -0.6751  0.5793
  534C2H5N   C1 5331  16.686   4.335  59.058 -0.1346 -0.0894  0.2656
  534C2H5N  CT1 5332  16.648   4.330  59.200  0.6866 -0.2395  0.0377
  534C2H5N  N41 5333  16.523   4.260  59.224 -0.7374 -0.8363  0.0248
  534C2H5N   O1 5334  16.605   4.326  58.970  0.1751  0.8340 -0.0916
  534C2H5N   O2 5335  16.805   4.332  59.025  0.2310  0.2086  0.1834
  534C2H5N   H1 5336  16.495   4.264  59.323  0.6812  0.8419  0.3722
  534C2H5N   H2 5337  16.450   4.306  59.167  0.1603 -2.3474 -2.3967
  534C2H5N   H3 5338  16.528   4.160  59.199  1.0883 -0.8561  0.4421
  534C2H5N  HC1 5339  16.630   4.426  59.249 -1.6478  0.2016 -1.5649
  534C2H5N  HC2 5340  16.729   4.284  59.255  1.8662  1.2656 -0.3894
  535C2H5N   C1 5341  17.042   4.614  58.782 -0.0145  0.3753 -0.4551
  535C2H5N  CT1 5342  16.995   4.609  58.928  0.3199  0.4820  0.0227
  535C2H5N  N41 5343  16.868   4.682  58.962  0.1862  0.2944  0.4669
  535C2H5N   O1 5344  16.957   4.651  58.704  0.0332  0.2331 -0.2767
  535C2H5N   O2 5345  17.160   4.636  58.763 -0.5959 -0.2507  0.2061
  535C2H5N   H1 5346  16.854   4.671  59.064 -0.6512 -0.0215  0.3280
  535C2H5N   H2 5347  16.786   4.660  58.903 -0.9571  0.8000  1.8587
  535C2H5N   H3 5348  16.884   4.783  58.947  4.6821 -0.3824  0.1026
  535C2H5N  HC1 5349  16.982   4.503  58.949  1.1745  0.0643 -1.4747
  535C2H5N  HC2 5350  17.073   4.647  58.993  0.1818  2.0685 -0.7224
  536C2H5N   C1 5351  16.738   4.005  59.106 -0.1157  0.2762  0.4025
  536C2H5N  CT1 5352  16.788   4.010  58.966  0.5993 -0.0212 -0.2396
  536C2H5N  N41 5353  16.925   4.071  58.945 -0.0216 -0.0247 -0.4063
  536C2H5N   O1 5354  16.815   4.059  59.181 -0.0497  0.2724  0.0374
  536C2H5N   O2 5355  16.618   4.011  59.127 -0.6056 -0.1908  0.3049
  536C2H5N   H1 5356  16.955   4.063  58.847  0.4649  2.3150 -0.4689
  536C2H5N   H2 5357  16.997   4.023  59.002  2.3741 -0.1498 -3.4118
  536C2H5N   H3 5358  16.916   4.171  58.969 -3.8395 -0.2618 -0.5732
  536C2H5N  HC1 5359  16.807   3.907  58.935  2.3034  0.7234 -1.7273
  536C2H5N  HC2 5360  16.709   4.053  58.904 -1.9447 -1.9193  1.5913
  537C2H5N   C1 5361  16.207   3.746  59.878 -0.2069  0.1285 -0.0904
  537C2H5N  CT1 5362  16.257   3.742  59.736 -0.2283 -0.9789 -0.1391
  537C2H5N  N41 5363  16.374   3.661  59.716 -0.3066 -0.4024  0.0158
  537C2H5N   O1 5364  16.290   3.699  59.959 -0.7363  0.3384  0.5428
  537C2H5N   O2 5365  16.087   3.735  59.901  0.1296 -0.4326  0.1126
  537C2H5N   H1 5366  16.410   3.667  59.619  1.6115  1.3112  0.7847
  537C2H5N   H2 5367  16.453   3.687  59.778 -0.5643 -2.1851  1.1255
  537C2H5N   H3 5368  16.362   3.563  59.747  0.1788 -0.1224  1.1042
  537C2H5N  HC1 5369  16.271   3.845  59.703  0.1826 -0.5268  1.4325
  537C2H5N  HC2 5370  16.178   3.703  59.671 -1.4879  2.7389 -0.9370
  538C2H5N   C1 5371  16.494   4.338  59.570 -0.0094  0.8323  0.7877
  538C2H5N  CT1 5372  16.444   4.350  59.716  0.0633  0.3371 -0.4150
  538C2H5N  N41 5373  16.325   4.256  59.731 -0.0165  0.5786  0.0850
  538C2H5N   O1 5374  16.420   4.291  59.484  0.8028 -0.4210  0.1805
  538C2H5N   O2 5375  16.609   4.329  59.551  0.3453 -0.2041 -0.6115
  538C2H5N   H1 5376  16.291   4.261  59.829 -1.2130 -0.9176 -0.2360
  538C2H5N   H2 5377  16.246   4.282  59.670 -1.3876 -1.8192  0.7814
  538C2H5N   H3 5378  16.354   4.159  59.712  0.6274  0.8374 -0.2647
  538C2H5N  HC1 5379  16.398   4.447  59.736 -1.9873 -0.5479 -0.7052
  538C2H5N  HC2 5380  16.520   4.319  59.787 -0.4737  2.0993  0.9454
  539C2H5N   C1 5381  16.826   4.610  59.293 -0.1312  0.2792 -0.6483
  539C2H5N  CT1 5382  16.781   4.599  59.433 -0.3629  0.0192 -0.0891
  539C2H5N  N41 5383  16.672   4.695  59.470  0.6937 -0.1598  0.3080
  539C2H5N   O1 5384  16.749   4.647  59.206  0.2675 -0.3016  0.1499
  539C2H5N   O2 5385  16.945   4.645  59.276  0.1141  0.0192  1.2486
  539C2H5N   H1 5386  16.650   4.683  59.570 -1.5930 -1.4193 -0.3107
  539C2H5N   H2 5387  16.585   4.695  59.415 -0.8935  4.0267  2.6011
  539C2H5N   H3 5388  16.694   4.795  59.457 -2.2757  0.4552 -0.2933
  539C2H5N  HC1 5389  16.744   4.499  59.453  2.1707 -1.0612 -0.6160
  539C2H5N  HC2 5390  16.867   4.622  59.496 -1.7392  0.8268  1.5228
  540C2H5N   C1 5391  16.557   4.034  59.623 -0.1634  0.4562  0.1749
  540C2H5N  CT1 5392  16.598   4.008  59.481  0.1409  0.2894  0.3401
  540C2H5N  N41 5393  16.731   4.067  59.447  0.7702  0.0145  0.0530
  540C2H5N   O1 5394  16.639   4.076  59.708  0.4116 -0.1360 -0.1884
  540C2H5N   O2 5395  16.439   4.031  59.650  0.0600 -0.0892 -0.3149
  540C2H5N   H1 5396  16.745   4.034  59.350  0.8664  1.2198 -0.3642
  540C2H5N   H2 5397  16.807   4.036  59.509 -0.0509 -0.1642  0.9795
  540C2H5N   H3 5398  16.725   4.170  59.446  0.4284 -0.0037  0.0749
  540C2H5N  HC1 5399  16.603   3.899  59.477  0.9425  0.3268  0.3828
  540C2H5N  HC2 5400  16.522   4.037  59.409  0.9824 -0.1418 -0.7292
  541C2H5N   C1 5401  16.004   3.773  60.383  1.1297  0.0474 -0.0021
  541C2H5N  CT1 5402  16.052   3.776  60.245  0.0932  0.1094  0.0349
  541C2H5N  N41 5403  16.166   3.686  60.212 -0.3322  0.1079  0.5216
  541C2H5N   O1 5404  16.071   3.716  60.465  0.0845 -0.1281 -0.1898
  541C2H5N   O2 5405  15.881   3.775  60.406 -0.7663 -0.7630  0.3021
  541C2H5N   H1 5406  16.204   3.700  60.116  3.3478 -1.1568  1.7184
  541C2H5N   H2 5407  16.246   3.698  60.276  0.0376 -0.3148  0.1494
  541C2H5N   H3 5408  16.133   3.588  60.220 -1.2474  0.4973  1.5066
  541C2H5N  HC1 5409  16.083   3.879  60.230 -1.0649  0.5782  0.7414
  541C2H5N  HC2 5410  15.972   3.744  60.178  0.5395  2.7785 -1.8501
  542C2H5N   C1 5411  16.281   4.347  60.065 -0.8689  0.2386  0.3875
  542C2H5N  CT1 5412  16.233   4.362  60.208  0.3815  1.0997  0.0048
  542C2H5N  N41 5413  16.110   4.289  60.242  0.1559 -0.0758  0.2401
  542C2H5N   O1 5414  16.209   4.295  59.983 -0.6499  0.4991  0.1107
  542C2H5N   O2 5415  16.403   4.345  60.051  0.0448  0.1457 -0.0081
  542C2H5N   H1 5416  16.075   4.296  60.339  3.8668 -2.0106  1.8600
  542C2H5N   H2 5417  16.026   4.303  60.184  0.6152 -1.2942 -0.7561
  542C2H5N   H3 5418  16.128   4.188  60.232 -0.8085 -0.0361 -2.1541
  542C2H5N  HC1 5419  16.215   4.468  60.225 -0.3631  0.7143  1.6893
  542C2H5N  HC2 5420  16.311   4.332  60.278 -1.2090 -1.2559  0.8541
  543C2H5N   C1 5421  16.617   4.621  59.799 -0.1540 -0.6410  0.9889
  543C2H5N  CT1 5422  16.585   4.609  59.942 -0.7145  0.7436  0.7108
  543C2H5N  N41 5423  16.474   4.700  59.991 -0.1318  0.3036 -0.3168
  543C2H5N   O1 5424  16.545   4.685  59.726 -0.1272 -0.0362  0.0656
  543C2H5N   O2 5425  16.740   4.617  59.779  0.0176 -0.3470 -0.0973
  543C2H5N   H1 5426  16.443   4.685  60.088 -1.8208 -0.2454 -0.9158
  543C2H5N   H2 5427  16.402   4.678  59.920  1.6486 -1.3820 -1.6871
  543C2H5N   H3 5428  16.497   4.800  59.981 -0.9144  0.6073  0.9241
  543C2H5N  HC1 5429  16.551   4.510  59.971 -2.6280  1.5921  1.3805
  543C2H5N  HC2 5430  16.674   4.632  60.001 -0.0433 -0.7533  0.3215
  544C2H5N   C1 5431  16.355   4.047  60.136 -0.3651 -0.6181 -0.3067
  544C2H5N  CT1 5432  16.398   4.020  59.999  0.1969  0.5022  1.1772
  544C2H5N  N41 5433  16.515   4.101  59.958  0.4562  0.1763 -0.0197
  544C2H5N   O1 5434  16.432   4.098  60.219 -0.1507 -0.3208  0.0934
  544C2H5N   O2 5435  16.236   4.035  60.162 -0.2344  0.0043 -0.1706
  544C2H5N   H1 5436  16.545   4.082  59.861 -0.2632 -0.4915 -0.1168
  544C2H5N   H2 5437  16.598   4.085  60.017  1.2823  1.2110 -0.8870
  544C2H5N   H3 5438  16.493   4.201  59.973 -0.3626  0.0028 -0.0144
  544C2H5N  HC1 5439  16.428   3.916  59.992 -3.4222 -0.5848  0.6291
  544C2H5N  HC2 5440  16.311   4.033  59.934  1.8429 -1.0345 -1.4080
  545C2H5N   C1 5441  15.784   3.759  60.886 -1.0394  0.0815  0.5876
  545C2H5N  CT1 5442  15.839   3.765  60.746 -0.1937  0.1324  0.2596
  545C2H5N  N41 5443  15.963   3.688  60.727 -0.2723 -0.4725 -0.0026
  545C2H5N   O1 5444  15.864   3.724  60.976  0.4609  0.1260 -0.6907
  545C2H5N   O2 5445  15.670   3.732  60.903 -0.9696  0.5444 -0.1952
  545C2H5N   H1 5446  16.007   3.695  60.633 -0.8986 -0.5524 -0.3044
  545C2H5N   H2 5447  16.040   3.706  60.794 -1.6747 -2.1720  2.1234
  545C2H5N   H3 5448  15.940   3.589  60.742  0.9506 -0.7337  0.2031
  545C2H5N  HC1 5449  15.856   3.871  60.727  0.8792  0.2633  1.8408
  545C2H5N  HC2 5450  15.769   3.726  60.671 -0.4723  0.8935  0.1206
  546C2H5N   C1 5451  16.083   4.352  60.583  0.2463  1.0060 -0.3584
  546C2H5N  CT1 5452  16.035   4.359  60.736 -0.2585  0.1615  0.2135
  546C2H5N  N41 5453  15.922   4.263  60.754  0.5088 -0.4233 -0.2142
  546C2H5N   O1 5454  16.024   4.278  60.507  0.4383  0.2808 -0.7248
  546C2H5N   O2 5455  16.205   4.345  60.568  0.0604  0.7094 -0.0614
  546C2H5N   H1 5456  15.878   4.266  60.847  1.0694 -1.1646  0.0831
  546C2H5N   H2 5457  15.849   4.287  60.685  1.9892  1.2301 -1.2444
  546C2H5N   H3 5458  15.949   4.166  60.731 -0.2384 -0.2885 -1.7490
  546C2H5N  HC1 5459  15.993   4.458  60.752  0.0322  0.4608 -0.8020
  546C2H5N  HC2 5460  16.113   4.340  60.810  2.8605  0.6164 -2.8428
  547C2H5N   C1 5461  16.450   4.644  60.328 -0.3046  0.6586  0.5883
  547C2H5N  CT1 5462  16.397   4.614  60.466 -0.4160  0.3078  0.1738
  547C2H5N  N41 5463  16.271   4.691  60.501 -0.4065 -0.7875 -0.0052
  547C2H5N   O1 5464  16.366   4.690  60.249  0.3811 -0.1573  0.2295
  547C2H5N   O2 5465  16.568   4.651  60.305 -0.4463  0.0514 -0.3710
  547C2H5N   H1 5466  16.251   4.663  60.598 -0.7430 -0.5274  0.0003
  547C2H5N   H2 5467  16.194   4.668  60.437  0.4869  2.1851 -2.2564
  547C2H5N   H3 5468  16.277   4.794  60.507 -0.5141 -0.8724  1.9069
  547C2H5N  HC1 5469  16.365   4.510  60.464 -1.2703  0.5800 -0.8643
  547C2H5N  HC2 5470  16.473   4.628  60.543 -0.7461  1.9947  0.2201
  548C2H5N   C1 5471  16.154   4.017  60.640  0.7108 -0.2411  0.2543
  548C2H5N  CT1 5472  16.194   4.024  60.496  0.2328 -0.1936 -0.2465
  548C2H5N  N41 5473  16.317   4.110  60.465  0.2075 -0.4255 -0.4114
  548C2H5N   O1 5474  16.241   4.048  60.722  0.7850 -0.6422 -0.2201
  548C2H5N   O2 5475  16.030   4.019  60.669  0.4529  0.5229  0.1964
  548C2H5N   H1 5476  16.347   4.114  60.366 -0.3166 -0.4466 -0.5717
  548C2H5N   H2 5477  16.392   4.069  60.522 -0.4588 -0.6607  0.3038
  548C2H5N   H3 5478  16.310   4.203  60.510 -3.8568  0.2925 -2.3630
  548C2H5N  HC1 5479  16.221   3.928  60.451 -2.3929  0.4635 -3.4316
  548C2H5N  HC2 5480  16.104   4.056  60.444 -0.1315  0.4486  0.7902
  549C2H5N   C1 5481  15.608   3.755  61.400  0.4514  0.1967  1.3040
  549C2H5N  CT1 5482  15.644   3.757  61.254 -0.2278  0.3202 -0.4697
  549C2H5N  N41 5483  15.775   3.696  61.231 -0.3246  0.0866  0.0350
  549C2H5N   O1 5484  15.689   3.701  61.475 -0.7025 -0.2121  0.0541
  549C2H5N   O2 5485  15.487   3.743  61.423  0.1016 -0.2693 -0.0639
  549C2H5N   H1 5486  15.813   3.682  61.136  0.1635  2.7053 -0.1750
  549C2H5N   H2 5487  15.854   3.738  61.281  0.6452 -0.6553 -0.8513
  549C2H5N   H3 5488  15.775   3.598  61.266  0.9364 -0.6002 -1.7791
  549C2H5N  HC1 5489  15.653   3.858  61.215  0.1242  1.4584  2.4288
  549C2H5N  HC2 5490  15.574   3.703  61.190  1.6522 -2.9731  0.1266
  550C2H5N   C1 5491  15.889   4.320  61.099 -0.3937  0.5018  0.4270
  550C2H5N  CT1 5492  15.830   4.357  61.233  0.5963 -0.2224  0.6413
  550C2H5N  N41 5493  15.692   4.301  61.250 -0.5208  0.4385 -0.0450
  550C2H5N   O1 5494  15.818   4.293  61.002 -0.2535 -0.5375 -0.8051
  550C2H5N   O2 5495  16.011   4.324  61.080  0.3705 -0.2739  0.6271
  550C2H5N   H1 5496  15.648   4.321  61.341  0.2724  2.2614 -0.0342
  550C2H5N   H2 5497  15.622   4.335  61.183 -0.3682 -0.0080 -0.4255
  550C2H5N   H3 5498  15.696   4.199  61.242 -2.2079 -0.0161  3.8121
  550C2H5N  HC1 5499  15.827   4.466  61.238  0.0345 -0.2672  1.4995
  550C2H5N  HC2 5500  15.882   4.311  61.318  0.3541 -0.9495  0.4044
  551C2H5N   C1 5501  16.236   4.619  60.831 -0.0494 -0.6021 -0.3581
  551C2H5N  CT1 5502  16.180   4.597  60.967 -0.3651  0.2714  1.3098
  551C2H5N  N41 5503  16.058   4.679  61.002 -0.0858  0.4123  0.2230
  551C2H5N   O1 5504  16.160   4.661  60.742 -0.1635 -0.3314  0.3948
  551C2H5N   O2 5505  16.361   4.632  60.822  0.1189  0.3738  0.0020
  551C2H5N   H1 5506  16.026   4.666  61.099  1.6417 -0.1415  0.7344
  551C2H5N   H2 5507  15.988   4.639  60.937  1.2122  3.2914 -3.1032
  551C2H5N   H3 5508  16.072   4.779  60.981 -0.4933  0.2383 -0.9119
  551C2H5N  HC1 5509  16.153   4.492  60.970  0.2521 -0.0925 -2.5132
  551C2H5N  HC2 5510  16.263   4.624  61.032 -1.3869  2.6496  1.6856
  552C2H5N   C1 5511  15.973   4.019  61.156 -0.7785 -0.4241 -0.4375
  552C2H5N  CT1 5512  16.021   3.997  61.014 -0.1292  0.2783 -0.3015
  552C2H5N  N41 5513  16.140   4.070  60.974 -0.1068  0.2584 -0.2625
  552C2H5N   O1 5514  16.054   4.067  61.241 -0.2674  0.1714  0.7617
  552C2H5N   O2 5515  15.852   4.024  61.173 -0.8765 -0.0024  0.0999
  552C2H5N   H1 5516  16.167   4.043  60.878  1.4552  1.2396 -0.1148
  552C2H5N   H2 5517  16.224   4.070  61.035 -0.9982  1.1814  1.0028
  552C2H5N   H3 5518  16.114   4.170  60.970 -1.1087  0.1879  2.7175
  552C2H5N  HC1 5519  16.047   3.891  61.008  1.3522  0.6001  0.1666
  552C2H5N  HC2 5520  15.935   4.016  60.950 -0.5252  2.8038  0.9091
  553C2H5N   C1 5521  15.388   3.739  61.897 -0.2660  0.0541 -0.2232
  553C2H5N  CT1 5522  15.456   3.768  61.767  0.2087 -0.7892  0.0651
  553C2H5N  N41 5523  15.577   3.688  61.731 -0.3333 -0.2024  0.0386
  553C2H5N   O1 5524  15.451   3.678  61.988  0.2302  0.4366  0.6874
  553C2H5N   O2 5525  15.268   3.771  61.908  0.7730 -0.4461 -0.4155
  553C2H5N   H1 5526  15.609   3.700  61.633 -1.2739 -0.1372 -0.2701
  553C2H5N   H2 5527  15.652   3.710  61.798  1.2139 -2.9206 -0.7401
  553C2H5N   H3 5528  15.559   3.588  61.750 -2.7121 -0.1208 -1.4896
  553C2H5N  HC1 5529  15.486   3.872  61.749  0.7021 -0.9158  0.1431
  553C2H5N  HC2 5530  15.380   3.752  61.692 -1.2610  1.2426  1.0507
  554C2H5N   C1 5531  15.677   4.373  61.591  0.6698  0.1349  0.0054
  554C2H5N  CT1 5532  15.638   4.380  61.734 -0.1232  0.2687 -0.5154
  554C2H5N  N41 5533  15.521   4.295  61.767  0.1728 -0.8258 -0.4949
  554C2H5N   O1 5534  15.587   4.348  61.518  0.3544 -0.2993  0.0080
  554C2H5N   O2 5535  15.793   4.353  61.562 -0.0033 -0.6637 -0.2512
  554C2H5N   H1 5536  15.490   4.299  61.865  2.9954 -1.5571  0.4771
  554C2H5N   H2 5537  15.439   4.320  61.710 -0.9368 -2.0862  0.5242
  554C2H5N   H3 5538  15.533   4.194  61.750  0.0014 -1.6932  4.0650
  554C2H5N  HC1 5539  15.612   4.486  61.742 -0.4441  0.2305 -1.0002
  554C2H5N  HC2 5540  15.723   4.360  61.799 -0.1499  1.3934 -0.1161
  555C2H5N   C1 5541  16.047   4.624  61.350  0.7877 -0.0935  0.4674
  555C2H5N  CT1 5542  16.003   4.635  61.493 -0.1412 -0.9645 -0.4710
  555C2H5N  N41 5543  15.869   4.700  61.505 -0.0483  0.5184 -0.4275
  555C2H5N   O1 5544  15.970   4.660  61.260  0.3365 -0.0176 -0.2249
  555C2H5N   O2 5545  16.159   4.592  61.323  0.5569 -0.1176  0.1919
  555C2H5N   H1 5546  15.837   4.705  61.603 -0.2212 -0.5278 -0.4204
  555C2H5N   H2 5547  15.794   4.653  61.451 -1.5700  0.7676  1.3978
  555C2H5N   H3 5548  15.872   4.799  61.477  0.4126  0.6339  0.0339
  555C2H5N  HC1 5549  16.003   4.533  61.532  1.1756 -0.2027  1.5855
  555C2H5N  HC2 5550  16.071   4.701  61.546 -0.6377  0.1094 -1.1485
  556C2H5N   C1 5551  15.756   4.027  61.648  0.2876  0.3733 -0.3007
  556C2H5N  CT1 5552  15.806   4.015  61.507  0.5144  0.1914  0.1240
  556C2H5N  N41 5553  15.939   4.088  61.485 -0.1986 -0.2259 -0.2638
  556C2H5N   O1 5554  15.836   4.076  61.732 -0.0741  0.6528  0.5708
  556C2H5N   O2 5555  15.639   4.035  61.673 -0.3462 -0.5714 -0.3516
  556C2H5N   H1 5556  15.980   4.078  61.390  1.3307  0.9789  0.2469
  556C2H5N   H2 5557  16.010   4.058  61.553  0.2181  0.0498 -0.5687
  556C2H5N   H3 5558  15.929   4.189  61.506  0.8506 -0.0202 -0.7219
  556C2H5N  HC1 5559  15.820   3.912  61.477 -0.8072 -0.0005  0.1179
  556C2H5N  HC2 5560  15.730   4.058  61.441 -1.8525 -4.2367 -0.2489
  557C2H5N   C1 5561  15.198   3.732  62.403 -0.1550  0.7025  0.5432
  557C2H5N  CT1 5562  15.241   3.744  62.261  0.5304  0.2919 -0.4934
  557C2H5N  N41 5563  15.385   3.695  62.244 -0.5836 -0.0745  0.7311
  557C2H5N   O1 5564  15.282   3.685  62.481  0.0747  0.2467  0.6094
  557C2H5N   O2 5565  15.079   3.738  62.432  0.3763  0.1087 -0.5259
  557C2H5N   H1 5566  15.416   3.697  62.145  0.9900  0.1969  1.2221
  557C2H5N   H2 5567  15.448   3.737  62.314 -1.9860  0.6984  1.5644
  557C2H5N   H3 5568  15.394   3.595  62.264 -0.1151 -0.9939 -3.6456
  557C2H5N  HC1 5569  15.226   3.848  62.234 -0.5041  0.3799  0.3714
  557C2H5N  HC2 5570  15.171   3.687  62.200 -1.3357  2.9623 -0.9247
  558C2H5N   C1 5571  15.482   4.330  62.116  0.0572  0.5053 -0.3249
  558C2H5N  CT1 5572  15.420   4.361  62.254  0.3320 -0.4510 -0.2125
  558C2H5N  N41 5573  15.294   4.279  62.286  0.1081  0.1628  0.6240
  558C2H5N   O1 5574  15.417   4.284  62.024 -0.2108 -0.0100  0.0414
  558C2H5N   O2 5575  15.598   4.347  62.107 -0.1780 -0.2615 -0.1416
  558C2H5N   H1 5576  15.261   4.303  62.381  0.2953  0.9186  0.4962
  558C2H5N   H2 5577  15.211   4.297  62.227 -1.1378  0.0324  2.2705
  558C2H5N   H3 5578  15.306   4.177  62.299 -0.1799  0.1253  0.6042
  558C2H5N  HC1 5579  15.389   4.465  62.252 -0.1882 -0.6170 -1.1091
  558C2H5N  HC2 5580  15.483   4.333  62.339  0.8195  0.2064 -0.3550
  559C2H5N   C1 5581  15.839   4.660  61.856  0.4266 -0.3867 -0.1893
  559C2H5N  CT1 5582  15.778   4.612  61.988 -0.1735  0.1761  0.2187
  559C2H5N  N41 5583  15.646   4.665  62.012 -0.2260 -0.2740  0.3890
  559C2H5N   O1 5584  15.768   4.694  61.762  0.1649 -0.6949  0.5508
  559C2H5N   O2 5585  15.959   4.646  61.837 -0.5943  0.6119 -0.6428
  559C2H5N   H1 5586  15.622   4.618  62.100  1.0403  2.3054  2.1703
  559C2H5N   H2 5587  15.584   4.636  61.934  0.6474 -2.0293  0.3294
  559C2H5N   H3 5588  15.627   4.766  62.024  1.2087  0.0260  0.2430
  559C2H5N  HC1 5589  15.764   4.505  61.972  1.0931  0.2164 -1.2320
  559C2H5N  HC2 5590  15.842   4.651  62.068  0.4053  2.8068 -1.4691
  560C2H5N   C1 5591  15.550   4.030  62.169  0.0665  0.2159 -0.2561
  560C2H5N  CT1 5592  15.591   4.021  62.022 -0.0745 -0.2040  0.2664
  560C2H5N  N41 5593  15.728   4.064  61.984  0.0627 -0.3540  0.0446
  560C2H5N   O1 5594  15.633   4.071  62.247 -0.0456  0.3243  0.2883
  560C2H5N   O2 5595  15.430   4.032  62.187 -0.0016  0.0284  0.1483
  560C2H5N   H1 5596  15.738   4.057  61.882  0.8515  1.6112 -0.0315
  560C2H5N   H2 5597  15.806   4.013  62.030 -0.6649 -1.1230  0.4477
  560C2H5N   H3 5598  15.750   4.161  62.013  4.0738 -1.3822  0.7021
  560C2H5N  HC1 5599  15.594   3.914  62.002 -0.8494 -0.3365  0.8825
  560C2H5N  HC2 5600  15.518   4.066  61.954  0.4125 -0.7555 -0.6424
  561C2H5N   C1 5601  14.998   3.749  62.924  0.2910  0.6373 -1.0808
  561C2H5N  CT1 5602  15.038   3.752  62.779 -0.0208 -0.3845  0.5115
  561C2H5N  N41 5603  15.148   3.658  62.737 -0.3592  0.0891  0.5907
  561C2H5N   O1 5604  15.082   3.707  63.009  0.0145  0.0456  0.1631
  561C2H5N   O2 5605  14.875   3.747  62.953 -0.5650  0.1253 -0.0580
  561C2H5N   H1 5606  15.184   3.674  62.642 -1.6663 -1.1297 -0.1136
  561C2H5N   H2 5607  15.223   3.666  62.808  0.1635  0.6710 -0.0157
  561C2H5N   H3 5608  15.119   3.560  62.743 -1.0902  0.3694  1.7346
  561C2H5N  HC1 5609  15.065   3.856  62.762 -0.2209 -0.4762 -0.4405
  561C2H5N  HC2 5610  14.959   3.718  62.712 -0.0943  0.2618  0.2714
  562C2H5N   C1 5611  15.269   4.348  62.605  0.2259  0.1203  0.1884
  562C2H5N  CT1 5612  15.220   4.370  62.745 -0.1018 -0.5725  0.2734
  562C2H5N  N41 5613  15.098   4.290  62.771 -0.4014  0.3721  0.3921
  562C2H5N   O1 5614  15.188   4.301  62.527 -0.0832  0.0967  1.0353
  562C2H5N   O2 5615  15.391   4.341  62.580 -0.3547  0.2679 -0.3000
  562C2H5N   H1 5616  15.081   4.309  62.871 -1.8011  0.4103  0.1676
  562C2H5N   H2 5617  15.020   4.313  62.706 -0.1199  0.4019  0.0692
  562C2H5N   H3 5618  15.128   4.193  62.753  0.3136  1.0313 -2.2675
  562C2H5N  HC1 5619  15.192   4.474  62.763 -0.3303 -0.4393 -0.8029
  562C2H5N  HC2 5620  15.300   4.333  62.809 -0.2171 -0.8220  0.2739
  563C2H5N   C1 5621  15.642   4.627  62.372 -0.6176 -0.2441 -0.1544
  563C2H5N  CT1 5622  15.573   4.611  62.503 -0.4339  0.3075 -0.2483
  563C2H5N  N41 5623  15.459   4.699  62.529 -0.3038  0.1504  0.7776
  563C2H5N   O1 5624  15.570   4.669  62.285 -0.0637  0.3317  0.3209
  563C2H5N   O2 5625  15.761   4.650  62.366  0.4771 -0.3151  0.6258
  563C2H5N   H1 5626  15.413   4.678  62.619 -1.5696  0.7089  0.2730
  563C2H5N   H2 5627  15.383   4.683  62.461 -1.9789 -1.5964  2.9684
  563C2H5N   H3 5628  15.479   4.800  62.537  0.1029  0.1283  0.0780
  563C2H5N  HC1 5629  15.532   4.510  62.505 -0.6201  0.3687 -0.8772
  563C2H5N  HC2 5630  15.639   4.618  62.590  1.3488  0.4815 -1.5746
  564C2H5N   C1 5631  15.341   4.015  62.670 -0.0181  0.2647 -0.2615
  564C2H5N  CT1 5632  15.383   3.995  62.530  0.3960  0.5000  0.0139
  564C2H5N  N41 5633  15.510   4.080  62.508  0.0262  0.3627 -0.0380
  564C2H5N   O1 5634  15.417   4.054  62.758 -0.3311 -0.3692  0.2521
  564C2H5N   O2 5635  15.220   4.047  62.689 -0.4081  0.5972 -0.0859
  564C2H5N   H1 5636  15.532   4.085  62.407 -0.5767  1.2166 -0.1449
  564C2H5N   H2 5637  15.590   4.036  62.555  0.3980 -0.1070 -1.0986
  564C2H5N   H3 5638  15.503   4.180  62.533 -1.1450  0.2639  0.0539
  564C2H5N  HC1 5639  15.412   3.892  62.508 -1.4820 -0.4046  1.5924
  564C2H5N  HC2 5640  15.307   4.036  62.464 -0.2406 -0.1400  0.3451
  565C2H5N   C1 5641  14.811   3.751  63.439  0.5168  0.0771  0.0180
  565C2H5N  CT1 5642  14.852   3.771  63.296 -0.8975 -0.3717  0.4215
  565C2H5N  N41 5643  14.978   3.694  63.260  0.4630 -0.3893 -0.0676
  565C2H5N   O1 5644  14.893   3.715  63.521  0.0147  0.1426 -0.2744
  565C2H5N   O2 5645  14.695   3.746  63.473  0.0244 -0.0750 -0.1198
  565C2H5N   H1 5646  15.016   3.708  63.165  0.8473  1.0213  0.2892
  565C2H5N   H2 5647  15.054   3.723  63.323 -0.7290  1.7321  0.4192
  565C2H5N   H3 5648  14.964   3.593  63.278 -1.9700 -0.2080 -0.7598
  565C2H5N  HC1 5649  14.869   3.875  63.269 -0.6686 -0.0503  1.7743
  565C2H5N  HC2 5650  14.775   3.730  63.230 -0.2562 -0.5934 -0.1923
  566C2H5N   C1 5651  15.079   4.363  63.128 -0.0671  0.2764  0.2260
  566C2H5N  CT1 5652  15.028   4.364  63.268  0.5691  0.5031 -0.3872
  566C2H5N  N41 5653  14.907   4.278  63.295 -0.9384 -0.1715 -0.3742
  566C2H5N   O1 5654  15.022   4.306  63.037  0.0954 -0.4017  0.6325
  566C2H5N   O2 5655  15.196   4.390  63.109 -0.0700 -0.1058  0.0124
  566C2H5N   H1 5656  14.892   4.271  63.397  2.0408  1.0687  0.1713
  566C2H5N   H2 5657  14.826   4.316  63.242 -1.5552 -0.2707  0.4732
  566C2H5N   H3 5658  14.926   4.183  63.259 -1.2319 -0.2174 -0.4256
  566C2H5N  HC1 5659  15.009   4.464  63.308  0.0604 -0.5467  2.1081
  566C2H5N  HC2 5660  15.104   4.321  63.333 -1.3211  0.1923  1.6813
  567C2H5N   C1 5661  15.457   4.623  62.860  0.0119 -0.1855  0.0261
  567C2H5N  CT1 5662  15.408   4.618  63.001  0.0075  0.0473  0.0185
  567C2H5N  N41 5663  15.277   4.687  63.039 -0.2460 -0.3060  0.4078
  567C2H5N   O1 5664  15.382   4.655  62.770  0.5667  0.1231 -0.3534
  567C2H5N   O2 5665  15.572   4.617  62.845  0.3129  0.0346  0.2444
  567C2H5N   H1 5666  15.245   4.660  63.133  0.1994 -0.3611  0.5423
  567C2H5N   H2 5667  15.196   4.667  62.978 -2.0039 -0.2394  2.6771
  567C2H5N   H3 5668  15.281   4.790  63.041  0.1048 -0.2265 -2.1330
  567C2H5N  HC1 5669  15.375   4.515  63.012  0.1783 -0.1567 -1.2720
  567C2H5N  HC2 5670  15.489   4.644  63.069  0.0001 -2.4204  1.0094
  568C2H5N   C1 5671  15.138   4.044  63.179 -0.0601 -0.1589 -0.2922
  568C2H5N  CT1 5672  15.198   4.020  63.043  0.0992  0.2098 -0.3887
  568C2H5N  N41 5673  15.327   4.097  63.020 -0.5390  0.4021  0.4910
  568C2H5N   O1 5674  15.208   4.092  63.264  0.3551 -0.0462  0.0592
  568C2H5N   O2 5675  15.016   4.040  63.202  0.3663 -0.2772  0.5520
  568C2H5N   H1 5676  15.377   4.096  62.930 -0.1039 -1.1158  0.7423
  568C2H5N   H2 5677  15.403   4.072  63.086 -1.3232  0.9911  1.6455
  568C2H5N   H3 5678  15.294   4.194  63.034 -0.6801  0.4769 -0.3478
  568C2H5N  HC1 5679  15.210   3.913  63.024  0.0670  0.1221  0.0814
  568C2H5N  HC2 5680  15.122   4.053  62.972 -1.2872 -0.1670  0.8917
  569C2H5N   C1 5681  14.592   3.764  63.942  0.4840 -0.6587  0.4458
  569C2H5N  CT1 5682  14.658   3.792  63.807  0.2253 -0.1110  0.4174
  569C2H5N  N41 5683  14.786   3.707  63.793  0.1302 -0.0472 -0.8028
  569C2H5N   O1 5684  14.665   3.747  64.038  0.7123  0.3117  0.1698
  569C2H5N   O2 5685  14.467   3.752  63.957  0.5007 -0.1857 -0.0395
  569C2H5N   H1 5686  14.828   3.740  63.705 -0.4405 -1.9425 -1.8192
  569C2H5N   H2 5687  14.854   3.719  63.870 -1.2923 -1.6002  0.7724
  569C2H5N   H3 5688  14.765   3.607  63.780 -1.6211  0.2504 -0.5003
  569C2H5N  HC1 5689  14.685   3.897  63.803 -1.4684  0.3234  0.1141
  569C2H5N  HC2 5690  14.584   3.767  63.731 -1.2191  2.1747  1.0220
  570C2H5N   C1 5691  14.881   4.378  63.636 -0.5079 -0.1237  0.5218
  570C2H5N  CT1 5692  14.820   4.372  63.770  0.0081  1.1133  0.2437
  570C2H5N  N41 5693  14.688   4.303  63.784 -0.2906 -0.4355 -0.0421
  570C2H5N   O1 5694  14.804   4.348  63.546 -0.0340  0.3480 -0.0273
  570C2H5N   O2 5695  15.001   4.359  63.635 -0.1731 -1.0601  0.1736
  570C2H5N   H1 5696  14.659   4.306  63.883 -1.2533  2.2080 -0.3642
  570C2H5N   H2 5697  14.616   4.345  63.723 -0.0463  1.3470  0.8359
  570C2H5N   H3 5698  14.695   4.205  63.755 -0.6476 -0.8338  1.1725
  570C2H5N  HC1 5699  14.814   4.479  63.787 -0.0759  0.8354  2.0766
  570C2H5N  HC2 5700  14.888   4.329  63.843 -3.4306  0.9867  3.5238
  571C2H5N   C1 5701  15.228   4.645  63.370  1.2642  0.2584 -0.5339
  571C2H5N  CT1 5702  15.184   4.614  63.504  0.7545  0.5819  0.2006
  571C2H5N  N41 5703  15.060   4.699  63.550  0.0551 -0.0890  0.1832
  571C2H5N   O1 5704  15.153   4.670  63.279  0.0366  0.5957  0.0063
  571C2H5N   O2 5705  15.347   4.644  63.347  0.3748  0.3241 -0.4267
  571C2H5N   H1 5706  15.043   4.691  63.651  0.1849  1.8670  0.3864
  571C2H5N   H2 5707  14.979   4.673  63.491  1.0949 -1.2914 -0.7526
  571C2H5N   H3 5708  15.076   4.800  63.534 -1.9016  0.3725  1.0787
  571C2H5N  HC1 5709  15.146   4.512  63.502  1.5364  0.2885  0.0942
  571C2H5N  HC2 5710  15.266   4.623  63.576  0.1595 -1.4959  1.1845
  572C2H5N   C1 5711  14.957   4.037  63.706 -0.2168 -0.2312  0.1221
  572C2H5N  CT1 5712  15.005   4.022  63.562  0.0370 -0.0655  0.2667
  572C2H5N  N41 5713  15.124   4.105  63.528  0.0676 -0.3199  0.0431
  572C2H5N   O1 5714  15.042   4.067  63.790 -0.6217  0.3555  0.2183
  572C2H5N   O2 5715  14.848   4.088  63.719 -0.0287 -0.3845  0.7251
  572C2H5N   H1 5716  15.148   4.087  63.429 -2.7057 -0.6036 -0.6375
  572C2H5N   H2 5717  15.202   4.075  63.588  0.9307  1.6649 -0.0679
  572C2H5N   H3 5718  15.115   4.207  63.538  0.7687 -0.4703  2.3984
  572C2H5N  HC1 5719  15.022   3.916  63.545  2.0488  0.3193 -0.1793
  572C2H5N  HC2 5720  14.924   4.060  63.500  0.6002  0.4634 -0.1512
  573C2H5N   C1 5721  14.390   3.764  64.460 -0.3700 -0.0387  0.1254
  573C2H5N  CT1 5722  14.432   3.778  64.316 -0.6076 -0.0852 -0.2677
  573C2H5N  N41 5723  14.563   3.708  64.286  0.0396  0.5611  0.0433
  573C2H5N   O1 5724  14.465   3.707  64.535  0.4820  0.1147  0.3388
  573C2H5N   O2 5725  14.272   3.777  64.490 -0.6701 -0.6654 -0.0288
  573C2H5N   H1 5726  14.593   3.734  64.191  0.8071 -2.3098 -0.5402
  573C2H5N   H2 5727  14.640   3.733  64.350 -1.0041  2.5148  0.5721
  573C2H5N   H3 5728  14.558   3.605  64.293 -2.4314  0.8023  3.7460
  573C2H5N  HC1 5729  14.456   3.884  64.312  1.6148 -0.4537  1.6886
  573C2H5N  HC2 5730  14.358   3.755  64.239 -1.3712 -2.6411  1.1549
  574C2H5N   C1 5731  14.674   4.375  64.136 -0.1771  0.5890 -0.0320
  574C2H5N  CT1 5732  14.616   4.377  64.274 -0.6455  0.0609  0.3972
  574C2H5N  N41 5733  14.498   4.295  64.286  0.9774  0.1252 -0.4904
  574C2H5N   O1 5734  14.607   4.321  64.050  0.0537  0.5542  0.1075
  574C2H5N   O2 5735  14.796   4.373  64.125  0.5228  0.4090  0.1398
  574C2H5N   H1 5736  14.456   4.296  64.381  0.1013  2.8387 -0.8685
  574C2H5N   H2 5737  14.424   4.323  64.220  0.2892 -0.0602  0.1889
  574C2H5N   H3 5738  14.510   4.196  64.259  2.1641  0.8669 -2.8255
  574C2H5N  HC1 5739  14.590   4.483  64.273 -1.4128 -0.1175 -0.7156
  574C2H5N  HC2 5740  14.689   4.359  64.352  1.3576 -0.2834 -1.5074
  575C2H5N   C1 5741  15.048   4.632  63.882  0.2660 -0.2878 -0.2071
  575C2H5N  CT1 5742  15.002   4.615  64.025 -0.1659 -0.0539  0.1423
  575C2H5N  N41 5743  14.878   4.705  64.047  0.5673 -0.3022  0.7976
  575C2H5N   O1 5744  14.963   4.660  63.799  0.0067  0.3075  0.1284
  575C2H5N   O2 5745  15.166   4.641  63.852 -0.0486 -0.9501 -0.1706
  575C2H5N   H1 5746  14.843   4.705  64.144  1.2900 -1.8926  1.0847
  575C2H5N   H2 5747  14.799   4.680  63.986  0.6630  1.0409  0.1142
  575C2H5N   H3 5748  14.906   4.802  64.029 -0.7755 -0.1237 -0.3683
  575C2H5N  HC1 5749  14.972   4.518  64.065 -1.4219 -0.0658 -0.8107
  575C2H5N  HC2 5750  15.079   4.651  64.094  3.1196 -3.1026 -1.7202
  576C2H5N   C1 5751  14.756   4.034  64.196 -0.3437  0.7134  0.4244
  576C2H5N  CT1 5752  14.795   4.028  64.048 -0.4468  0.0252  0.1059
  576C2H5N  N41 5753  14.919   4.119  64.026 -0.1039  0.1164 -0.0624
  576C2H5N   O1 5754  14.831   4.092  64.276 -0.9377  0.3354  0.4821
  576C2H5N   O2 5755  14.634   4.041  64.211  0.3247 -0.3577  0.1818
  576C2H5N   H1 5756  14.943   4.119  63.925  1.9283  0.8864  0.4059
  576C2H5N   H2 5757  14.996   4.076  64.079  1.7916  2.0310 -1.1741
  576C2H5N   H3 5758  14.899   4.216  64.055 -2.6560 -0.2642 -0.4305
  576C2H5N  HC1 5759  14.823   3.931  64.008 -0.1831 -0.8826  2.4156
  576C2H5N  HC2 5760  14.710   4.059  63.987 -0.2089 -0.1991 -0.3417
  577C2H5N   C1 5761  14.191   3.744  64.970  0.1703  0.0703 -0.2603
  577C2H5N  CT1 5762  14.238   3.773  64.827  0.4198  0.2249  0.2304
  577C2H5N  N41 5763  14.370   3.716  64.788 -0.1973 -0.2728 -0.1551
  577C2H5N   O1 5764  14.281   3.729  65.051  0.3966 -0.3370  0.2940
  577C2H5N   O2 5765  14.077   3.713  64.997  0.1107  0.2196 -0.2440
  577C2H5N   H1 5766  14.388   3.745  64.690  0.9452  2.9608  0.9428
  577C2H5N   H2 5767  14.448   3.756  64.843 -2.2688  1.1125  1.8645
  577C2H5N   H3 5768  14.378   3.613  64.787 -3.6028 -0.5743 -0.9149
  577C2H5N  HC1 5769  14.239   3.881  64.812 -0.7363  0.5766  2.5158
  577C2H5N  HC2 5770  14.167   3.731  64.756 -0.9003  1.2371  0.9336
  578C2H5N   C1 5771  14.465   4.349  64.623  0.3382  0.0378  0.0417
  578C2H5N  CT1 5772  14.425   4.366  64.767 -0.3326  0.1450  0.1730
  578C2H5N  N41 5773  14.314   4.292  64.814 -0.7318  0.8155 -0.0869
  578C2H5N   O1 5774  14.383   4.321  64.544 -0.0143  1.2039 -0.1064
  578C2H5N   O2 5775  14.579   4.340  64.594 -0.3141 -0.1813 -0.0907
  578C2H5N   H1 5776  14.291   4.318  64.911  1.1142  0.3189  0.4868
  578C2H5N   H2 5777  14.235   4.308  64.749  0.6278 -0.1919 -2.0242
  578C2H5N   H3 5778  14.345   4.194  64.803  0.4871  1.4759 -3.0203
  578C2H5N  HC1 5779  14.405   4.471  64.788  1.9370  0.1222  2.6333
  578C2H5N  HC2 5780  14.511   4.351  64.831  0.2924  1.4812 -0.3164
  579C2H5N   C1 5781  14.844   4.629  64.391  0.3719 -0.4805  0.3401
  579C2H5N  CT1 5782  14.788   4.613  64.529  0.3013  1.6051 -0.0382
  579C2H5N  N41 5783  14.673   4.706  64.556  0.3077 -0.3338  0.1630
  579C2H5N   O1 5784  14.769   4.667  64.302 -0.3321 -0.3457 -1.0021
  579C2H5N   O2 5785  14.966   4.631  64.376  0.3323 -0.0425 -0.6168
  579C2H5N   H1 5786  14.651   4.696  64.656 -4.5721 -0.6248 -0.7704
  579C2H5N   H2 5787  14.589   4.679  64.502  1.5217 -1.1965 -1.3358
  579C2H5N   H3 5788  14.701   4.804  64.542  1.7347 -0.5724  1.2908
  579C2H5N  HC1 5789  14.751   4.512  64.545 -0.6387  1.0189 -4.9315
  579C2H5N  HC2 5790  14.869   4.626  64.600  3.2636 -1.8394 -2.6209
  580C2H5N   C1 5791  14.545   4.062  64.707  0.5795 -0.0076  0.0509
  580C2H5N  CT1 5792  14.606   4.034  64.572 -0.2131 -0.6839 -0.3306
  580C2H5N  N41 5793  14.729   4.113  64.536 -0.7151 -0.2626 -0.1917
  580C2H5N   O1 5794  14.615   4.131  64.782  0.0263  0.3409 -0.0962
  580C2H5N   O2 5795  14.429   4.031  64.727 -0.8876 -0.6984  0.5541
  580C2H5N   H1 5796  14.755   4.091  64.439 -0.2579  0.7764 -0.3063
[truncated: 74,298,680 more chars]
