# Supplementary material for: Accurate Prediction of Mechanical Property of Organic Crystals Using Molecular Dynamics-Based Nanoindentation Simulations
Source: J Am Chem Soc. 2025 Oct 3;147(41):37186–95. doi: 10.1021/jacs.5c09944 (PMC12532296; doi:10.1021/jacs.5c09944)
Supplement: Supplementary file 2 [file ja5c09944_si_002.zip › Supporting-files/MD-nanoindentation/alpha-glycine/alpha-glycine.top]

;  GROMACS topology file for alpha-glycine (force field Amber_Cornell_oc.params+b)

[ defaults ]
; nbfunc   comb-rule  gen-pairs   fudgeLJ   fudgeQQ
1           2         yes         0.50000   0.83333   

[ atomtypes ]
;name     mass      charge    ptype     V(nm)    W(kJ/mol)
C         12.0107     0.000     A      0.33997   0.35982 
CT        12.0107     0.000     A      0.33997   0.45773 
O         15.9994     0.000     A      0.29599   0.87864 
N4        14.0067     0.000     A      0.32500   0.71128 
HC        1.00794     0.000     A      0.26495   0.06569 
H         1.00794     0.000     A      0.10691   0.06569 

[ bondtypes ]
; i     j    func    b0(nm)    kb(kJ/mol/nm2)
C       CT      1    0.1522      265266    
C       O       1    0.1229      476976    
CT      N4      1    0.1499      245684    
CT      HC      1    0.109       284512    
N4      H       1    0.1033      308779    

[ angletypes ]
; i     j     k    func   th0(deg)     cth(kJ/mol)
CT      C       O       1    120.4         669.44  
O       C       O       1    126           669.44  
C       CT      N4      1    114.21        544.506 
C       CT      HC      1    109.5         418.4   
N4      CT      HC      1    107.9         410.032 
HC      CT      HC      1    109.5         292.88  
CT      N4      H       1    110.11        386.518 
H       N4      H       1    108.11        339.071 

[ dihedraltypes ]
; i      j      k       l     func  phi0(deg)  cp (kJ/mol)  mult
O       C       CT      N4      1    0       0.00000   2
O       C       CT      HC      9    0       3.34720   1
O       C       CT      HC      9    -180    0.33472   3
C       CT      N4      H       1    0       5.85760   3
HC      CT      N4      H       1    0       5.85760   3

[ dihedraltypes ]
; i     j     k     l    func    xi(deg)    kxi (kJ/mol) 
O       C       CT      O       2    0           0             

; Include topology for Indenter; before any [ moleculetype ]
#include "./Template_Fe.itp"
#include "./Indenter_Fe.itp"

[ moleculetype ]
; Name    nrexcl
C2H5NO2  3

[ atoms ]
; nr   type    resnr     residu      atom    cgnr      charge    mass   typeB  chargeB  massB
1	C	1	C2H5NO2	C1	1	0.891004	12.0107	;	qtot	0 
2	CT	1	C2H5NO2	CT1	2	-0.170984	12.0107	;	qtot	0 
3	N4	1	C2H5NO2	N41	3	0.061918	14.0067	;	qtot	0 
4	O	1	C2H5NO2	O1	4	-0.785734	15.9994	;	qtot	0 
5	O	1	C2H5NO2	O2	5	-0.747107	15.9994	;	qtot	0 
6	H	1	C2H5NO2	H1	6	0.211893	1.00794	;	qtot	0 
7	H	1	C2H5NO2	H2	7	0.186396	1.00794	;	qtot	0 
8	H	1	C2H5NO2	H3	8	0.192867	1.00794	;	qtot	0 
9	HC	1	C2H5NO2	HC1	9	0.088995	1.00794	;	qtot	0 
10	HC	1	C2H5NO2	HC2	10	0.070752	1.00794	;	qtot	0 

[ bonds ]
; ai  aj  funct
1      2      1     ; C CT
1      4      1     ; C O
1      5      1     ; C O
2      3      1     ; CT N4
2      9      1     ; CT HC
2      10     1     ; CT HC
3      6      1     ; N4 H
3      7      1     ; N4 H
3      8      1     ; N4 H

[ pairs ]
; ai   aj   funct
4     3     1      ;O C CT N4
4     9     1      ;O C CT HC
4     10    1      ;O C CT HC
5     3     1      ;O C CT N4
5     9     1      ;O C CT HC
5     10    1      ;O C CT HC
1     6     1      ;C CT N4 H
1     7     1      ;C CT N4 H
1     8     1      ;C CT N4 H
9     6     1      ;HC CT N4 H
9     7     1      ;HC CT N4 H
9     8     1      ;HC CT N4 H
10    6     1      ;HC CT N4 H
10    7     1      ;HC CT N4 H
10    8     1      ;HC CT N4 H

[ angles ]
; ai  aj  ak  funct
2     1     4     1   ; CT C O
2     1     5     1   ; CT C O
4     1     5     1   ; O C O
1     2     3     1   ; C CT N4
1     2     9     1   ; C CT HC
1     2     10    1   ; C CT HC
3     2     9     1   ; N4 CT HC
3     2     10    1   ; N4 CT HC
9     2     10    1   ; HC CT HC
2     3     6     1   ; CT N4 H
2     3     7     1   ; CT N4 H
2     3     8     1   ; CT N4 H
6     3     7     1   ; H N4 H
6     3     8     1   ; H N4 H
7     3     8     1   ; H N4 H

[ dihedrals ]
; ai   aj   ak   al   funct
4     1     2     3     1      ;O C CT N4
4     1     2     9     9      ;O C CT HC
4     1     2     10    9      ;O C CT HC
5     1     2     3     1      ;O C CT N4
5     1     2     9     9      ;O C CT HC
5     1     2     10    9      ;O C CT HC
1     2     3     6     1      ;C CT N4 H
1     2     3     7     1      ;C CT N4 H
1     2     3     8     1      ;C CT N4 H
9     2     3     6     1      ;HC CT N4 H
9     2     3     7     1      ;HC CT N4 H
9     2     3     8     1      ;HC CT N4 H
10    2     3     6     1      ;HC CT N4 H
10    2     3     7     1      ;HC CT N4 H
10    2     3     8     1      ;HC CT N4 H

[ dihedrals ]
; ai   aj   ak   al   funct
4     1     2     5     2     ; Improper O C CT O

; Include Position restraint file
#ifdef POSRES
#include "posre_eq.itp"
#endif

[ system ]
; name
alpha-glycine

[ molecules ]
; Compound    #mols
C2H5NO2         103360
IFET            38988 
IFEM            10000 
