# Supplementary material for: Accurate Prediction of Mechanical Property of Organic Crystals Using Molecular Dynamics-Based Nanoindentation Simulations
Source: J Am Chem Soc. 2025 Oct 3;147(41):37186–95. doi: 10.1021/jacs.5c09944 (PMC12532296; doi:10.1021/jacs.5c09944)
Supplement: Supplementary file 2 [file ja5c09944_si_002.zip › Supporting-files/MD-nanoindentation/alpha-glycine/alpha-glycine_final.gro]

alpha-glycine
1082588
    1C2H5N   C1    1   1.974   0.156  50.000 -0.0005  0.5261 -0.2025
    1C2H5N  CT1    2   2.018   0.152  49.856 -0.0269 -0.5922 -0.0679
    1C2H5N  N41    3   2.170   0.150  49.838  0.3867  0.1487 -0.5617
    1C2H5N   O1    4   2.055   0.140  50.090  0.5256  0.5871  0.0915
    1C2H5N   O2    5   1.864   0.212  50.024  0.4874 -0.2886  0.3526
    1C2H5N   H1    6   2.195   0.162  49.739 -0.4716 -0.9074 -0.9127
    1C2H5N   H2    7   2.200   0.230  49.897 -0.7289  0.0477  0.1696
    1C2H5N   H3    8   2.211   0.066  49.882 -0.1277  0.6930  0.9865
    1C2H5N  HC1    9   1.982   0.245  49.811  1.4943 -0.1524 -0.4104
    1C2H5N  HC2   10   1.983   0.069  49.794  0.4403  0.9354 -2.4552
    2C2H5N   C1   11   2.215   0.802  49.669 -0.6357  0.1006  0.1876
    2C2H5N  CT1   12   2.163   0.754  49.805 -0.9588 -0.4345 -0.3559
    2C2H5N  N41   13   2.042   0.825  49.857 -0.1710  0.2205  0.0830
    2C2H5N   O1   14   2.161   0.893  49.608 -0.2471 -0.2770  0.4899
    2C2H5N   O2   15   2.336   0.779  49.645 -0.0384 -0.3636  0.1578
    2C2H5N   H1   16   1.997   0.795  49.944 -0.9575  0.0912 -0.3608
    2C2H5N   H2   17   2.067   0.924  49.871  0.8677 -0.0243  0.0105
    2C2H5N   H3   18   1.964   0.820  49.789 -0.5700  1.9746  0.3983
    2C2H5N  HC1   19   2.232   0.779  49.886 -1.7447 -0.7203  0.4050
    2C2H5N  HC2   20   2.139   0.648  49.802 -0.3468 -0.5846 -0.0497
    3C2H5N   C1   21   2.477   1.258  49.473  0.3880  0.0353 -0.1930
    3C2H5N  CT1   22   2.382   1.137  49.492  0.5265  0.5309  0.0352
    3C2H5N  N41   23   2.401   1.045  49.611 -0.0844 -0.0866 -0.5018
    3C2H5N   O1   24   2.566   1.273  49.557  0.6038  0.5024  0.0852
    3C2H5N   O2   25   2.455   1.336  49.380  0.1919  0.1090 -0.1602
    3C2H5N   H1   26   2.321   0.979  49.608 -2.3263  2.5770 -0.8027
    3C2H5N   H2   27   2.394   1.094  49.701 -0.2631 -1.5047  0.2766
    3C2H5N   H3   28   2.491   0.995  49.610  0.8639  1.5516  0.7413
    3C2H5N  HC1   29   2.281   1.179  49.497 -0.2951 -1.4790  0.5938
    3C2H5N  HC2   30   2.393   1.073  49.404  1.3494 -2.9401  2.5625
    4C2H5N   C1   31   2.334   0.457  49.699 -0.7995 -0.6338 -0.8640
    4C2H5N  CT1   32   2.409   0.442  49.570  0.8114 -0.0490  0.5328
    4C2H5N  N41   33   2.526   0.344  49.573  0.6810  0.0310  0.1656
    4C2H5N   O1   34   2.405   0.487  49.799 -0.0099 -0.0734  0.3701
    4C2H5N   O2   35   2.222   0.412  49.713 -0.4812  0.1536  0.7470
    4C2H5N   H1   36   2.575   0.330  49.483  0.8133  2.0381 -0.0900
    4C2H5N   H2   37   2.483   0.253  49.598  0.1832  0.2532  0.1369
    4C2H5N   H3   38   2.596   0.372  49.643  0.4169 -0.4227  0.6238
    4C2H5N  HC1   39   2.339   0.405  49.495  1.4765  0.9401 -0.6001
    4C2H5N  HC2   40   2.455   0.534  49.533  0.9097  0.1124  1.0545
    5C2H5N   C1   41   1.691   0.186  50.485 -0.5282  0.0790  0.6516
    5C2H5N  CT1   42   1.749   0.215  50.349  0.3949 -0.5049 -0.2919
    5C2H5N  N41   43   1.894   0.175  50.341 -0.2567 -1.0694 -0.3789
    5C2H5N   O1   44   1.759   0.141  50.573 -0.1352 -0.8527 -0.2697
    5C2H5N   O2   45   1.589   0.248  50.511 -0.4164  0.6134  0.0638
    5C2H5N   H1   46   1.930   0.188  50.245 -0.3145  0.9966 -0.1403
    5C2H5N   H2   47   1.954   0.233  50.402 -0.9374  0.1836 -0.8781
    5C2H5N   H3   48   1.906   0.077  50.372  0.2719 -1.1873 -0.9353
    5C2H5N  HC1   49   1.737   0.321  50.327  1.9501  0.0015  1.2396
    5C2H5N  HC2   50   1.692   0.154  50.279 -0.4004 -0.7691  0.5839
    6C2H5N   C1   51   1.956   0.794  50.190 -0.2206  0.7156  0.8104
    6C2H5N  CT1   52   1.897   0.777  50.330  0.3578 -0.2872  0.6373
    6C2H5N  N41   53   1.762   0.833  50.358  0.2841  0.6713 -0.1538
    6C2H5N   O1   54   1.913   0.724  50.097 -0.3142 -0.2604 -0.8750
    6C2H5N   O2   55   2.050   0.869  50.169 -0.1077 -0.4857  0.3773
    6C2H5N   H1   56   1.727   0.823  50.455  1.0559 -0.2775  0.0359
    6C2H5N   H2   57   1.761   0.936  50.349 -1.5683  0.5920 -1.1237
    6C2H5N   H3   58   1.690   0.791  50.297  0.6632 -0.3751  0.1133
    6C2H5N  HC1   59   1.966   0.822  50.402 -0.0107  0.6251  0.4391
    6C2H5N  HC2   60   1.896   0.669  50.345 -1.7526 -0.0596  2.4016
    7C2H5N   C1   61   2.335   1.103  49.938  0.4481 -0.3857 -0.5159
    7C2H5N  CT1   62   2.279   1.089  50.081 -0.2385  0.0552 -0.2919
    7C2H5N  N41   63   2.141   1.143  50.106 -0.1717  0.4369 -0.7599
    7C2H5N   O1   64   2.257   1.129  49.847  0.0074  0.3168 -0.1603
    7C2H5N   O2   65   2.459   1.094  49.928  0.0840 -0.0455 -0.2896
    7C2H5N   H1   66   2.108   1.135  50.203  0.5720 -1.6416 -0.6519
    7C2H5N   H2   67   2.071   1.089  50.052 -1.6370  1.1367  0.4194
    7C2H5N   H3   68   2.132   1.242  50.079 -0.2197  0.6630  0.0735
    7C2H5N  HC1   69   2.270   0.982  50.100  2.3235 -0.6253 -2.5955
    7C2H5N  HC2   70   2.346   1.146  50.146  1.1800 -1.5812 -0.2765
    8C2H5N   C1   71   2.074   0.502  50.212  0.1798 -0.7880 -0.1227
    8C2H5N  CT1   72   2.119   0.496  50.070  0.0940  0.2636 -0.3112
    8C2H5N  N41   73   2.267   0.460  50.049  0.1976 -0.0882 -0.2659
    8C2H5N   O1   74   2.146   0.556  50.296  0.4652  0.4427  0.5871
    8C2H5N   O2   75   1.985   0.424  50.246 -0.0358  0.1539  0.1321
    8C2H5N   H1   76   2.289   0.461  49.948  0.0137 -1.2266 -0.3309
    8C2H5N   H2   77   2.298   0.368  50.085 -1.4360 -0.3100  0.6250
    8C2H5N   H3   78   2.330   0.529  50.092  1.2184 -1.2638  0.1297
    8C2H5N  HC1   79   2.069   0.415  50.017  2.8141 -2.4741  1.1645
    8C2H5N  HC2   80   2.095   0.589  50.019 -1.7566  0.4509  0.8403
    9C2H5N   C1   81   1.442   0.192  50.968  0.2284 -0.5372  0.7807
    9C2H5N  CT1   82   1.490   0.217  50.827  0.2590  0.2291  0.3455
    9C2H5N  N41   83   1.639   0.188  50.815  0.5270  0.6347 -0.3373
    9C2H5N   O1   84   1.512   0.119  51.043  0.5904 -0.0513 -0.3723
    9C2H5N   O2   85   1.334   0.236  51.005 -0.4678  0.0091 -0.5443
    9C2H5N   H1   86   1.669   0.213  50.719 -0.1533 -0.0112 -0.7231
    9C2H5N   H2   87   1.692   0.234  50.891 -1.7338  0.2637  1.5267
    9C2H5N   H3   88   1.655   0.086  50.817 -0.3238  0.4963 -0.4685
    9C2H5N  HC1   89   1.476   0.322  50.802 -0.1441 -0.1913 -1.2499
    9C2H5N  HC2   90   1.445   0.157  50.748 -1.0309 -0.1194  1.3342
   10C2H5N   C1   91   1.676   0.819  50.688 -0.1313 -0.4700  0.1104
   10C2H5N  CT1   92   1.635   0.847  50.825 -0.0795  0.5587 -0.0953
   10C2H5N  N41   93   1.495   0.816  50.860  0.0741 -0.1351 -0.7057
   10C2H5N   O1   94   1.607   0.767  50.606 -0.2694  0.7430 -0.7019
   10C2H5N   O2   95   1.785   0.867  50.647 -0.3316  0.3057  0.1722
   10C2H5N   H1   96   1.460   0.850  50.951  1.7057  0.1844 -0.1780
   10C2H5N   H2   97   1.434   0.864  50.792 -0.1849  0.5606  0.0129
   10C2H5N   H3   98   1.461   0.721  50.840 -0.7329  0.4033 -1.9773
   10C2H5N  HC1   99   1.646   0.955  50.833  0.3179  0.3869  2.0439
   10C2H5N  HC2  100   1.691   0.784  50.894 -0.6097 -1.1232 -1.1584
   11C2H5N   C1  101   2.086   1.117  50.444 -0.5477  0.0419 -0.0585
   11C2H5N  CT1  102   2.039   1.111  50.581 -0.5156 -0.4023 -0.1638
   11C2H5N  N41  103   1.896   1.141  50.620  0.7478 -0.0665  0.0993
   11C2H5N   O1  104   2.013   1.155  50.356  0.0596 -0.1623 -0.1163
   11C2H5N   O2  105   2.203   1.089  50.412 -0.3346 -0.0132  0.3246
   11C2H5N   H1  106   1.871   1.114  50.716 -1.3467 -2.8721 -1.1786
   11C2H5N   H2  107   1.833   1.086  50.560 -0.8597  0.9296  0.8331
   11C2H5N   H3  108   1.868   1.241  50.618 -0.1494 -0.3234 -2.2983
   11C2H5N  HC1  109   2.054   1.009  50.616  1.8985  0.3772  1.2265
   11C2H5N  HC2  110   2.099   1.175  50.646 -2.6886  1.9851 -0.4425
   12C2H5N   C1  111   1.826   0.513  50.723 -0.5711  0.4294  0.1082
   12C2H5N  CT1  112   1.874   0.486  50.581 -0.4062  0.0309 -0.8061
   12C2H5N  N41  113   2.018   0.521  50.557 -0.4209  0.2629  0.0992
   12C2H5N   O1  114   1.908   0.537  50.812 -0.1837 -0.3403 -0.3042
   12C2H5N   O2  115   1.711   0.485  50.754 -0.2003 -0.0906 -0.8775
   12C2H5N   H1  116   2.044   0.508  50.458 -1.7670 -2.0978  0.0256
   12C2H5N   H2  117   2.077   0.466  50.622  0.3019  2.3851  1.3291
   12C2H5N   H3  118   2.031   0.622  50.579 -2.3960  0.1839  1.8129
   12C2H5N  HC1  119   1.857   0.380  50.563 -0.0711 -0.2727  0.6574
   12C2H5N  HC2  120   1.810   0.540  50.510 -0.0008  0.9171 -0.5063
   13C2H5N   C1  121   1.149   0.181  51.449 -0.1831 -0.5754  0.6699
   13C2H5N  CT1  122   1.211   0.218  51.325  0.0091  0.4360 -0.1082
   13C2H5N  N41  123   1.353   0.178  51.298  0.5096  0.3727 -0.4654
   13C2H5N   O1  124   1.223   0.142  51.540 -0.0356  0.1257 -0.1118
   13C2H5N   O2  125   1.049   0.240  51.486 -0.3741  0.0217 -0.1372
   13C2H5N   H1  126   1.382   0.206  51.203 -0.3449  0.9011 -0.5735
   13C2H5N   H2  127   1.420   0.219  51.365  2.9612  0.5465 -2.9283
   13C2H5N   H3  128   1.355   0.075  51.309 -0.5030  0.4845  0.8639
   13C2H5N  HC1  129   1.212   0.327  51.320 -1.6237  0.5426  1.3081
   13C2H5N  HC2  130   1.152   0.178  51.242 -2.4747 -0.4516  1.9966
   14C2H5N   C1  131   1.418   0.817  51.176 -0.8443 -0.0323  0.4124
   14C2H5N  CT1  132   1.363   0.837  51.315  0.1679  0.2459  0.3813
   14C2H5N  N41  133   1.223   0.798  51.336 -0.1450 -0.3912  0.2613
   14C2H5N   O1  134   1.363   0.745  51.102  0.3199  0.2349 -0.1901
   14C2H5N   O2  135   1.508   0.895  51.141  0.4909  0.3459  0.3693
   14C2H5N   H1  136   1.192   0.809  51.434  0.7193  1.4136  0.3488
   14C2H5N   H2  137   1.164   0.852  51.270 -2.1274 -2.1176  0.5590
   14C2H5N   H3  138   1.215   0.698  51.309  3.1460 -0.2850 -1.3692
   14C2H5N  HC1  139   1.368   0.942  51.346 -1.8424  0.5244 -0.1346
   14C2H5N  HC2  140   1.426   0.776  51.380  0.3027  1.6338  1.5900
   15C2H5N   C1  141   1.822   1.120  50.944  0.2336  0.1454  0.3976
   15C2H5N  CT1  142   1.761   1.092  51.080  0.2603 -0.5206  0.0953
   15C2H5N  N41  143   1.630   1.155  51.116  0.5405 -0.0005  0.4197
   15C2H5N   O1  144   1.747   1.165  50.861  0.1837 -0.2941  0.6280
   15C2H5N   O2  145   1.928   1.067  50.909 -0.9953 -0.0425 -0.0406
   15C2H5N   H1  146   1.606   1.121  51.210  0.8351 -1.4380 -0.0128
   15C2H5N   H2  147   1.562   1.115  51.049 -0.9632 -0.0147  1.9148
   15C2H5N   H3  148   1.630   1.258  51.120 -2.0596  0.0159  1.1423
   15C2H5N  HC1  149   1.750   0.983  51.086  0.2290 -0.5710 -0.7187
   15C2H5N  HC2  150   1.830   1.127  51.156  0.2918  0.2431 -0.2761
   16C2H5N   C1  151   1.561   0.510  51.201  0.4500  1.2363 -0.2421
   16C2H5N  CT1  152   1.622   0.541  51.069 -0.6042 -0.0156  0.0684
   16C2H5N  N41  153   1.770   0.505  51.066 -0.7933 -0.5592  0.7346
   16C2H5N   O1  154   1.614   0.559  51.299  0.2835 -0.0790 -0.9026
   16C2H5N   O2  155   1.463   0.437  51.203  0.0512 -0.0071 -0.1596
   16C2H5N   H1  156   1.816   0.534  50.978 -0.6625 -0.3105  0.8872
   16C2H5N   H2  157   1.778   0.402  51.068 -0.1663 -0.4986  2.2756
   16C2H5N   H3  158   1.822   0.549  51.143 -1.4514  0.6140  0.5131
   16C2H5N  HC1  159   1.563   0.491  50.993 -0.0736 -1.4887  0.5982
   16C2H5N  HC2  160   1.618   0.650  51.062  1.3788  0.1488  0.9258
   17C2H5N   C1  161   0.924   0.182  51.956 -0.1338  0.6793 -0.4017
   17C2H5N  CT1  162   0.966   0.199  51.810  0.5668  0.2564 -0.3048
   17C2H5N  N41  163   1.113   0.180  51.790  0.6663  0.2522  0.3568
   17C2H5N   O1  164   1.014   0.172  52.041  0.3809  0.1169 -0.2727
   17C2H5N   O2  165   0.824   0.234  52.000  0.2468  0.3519  0.7630
   17C2H5N   H1  166   1.138   0.177  51.690 -0.1735 -0.6913  0.1633
   17C2H5N   H2  167   1.165   0.250  51.845 -0.5941  1.2686  0.2765
   17C2H5N   H3  168   1.135   0.090  51.838 -1.1041  0.2254  1.1556
   17C2H5N  HC1  169   0.931   0.296  51.774  1.2292  0.2023 -1.1023
   17C2H5N  HC2  170   0.916   0.118  51.758  0.7503 -1.4322  2.0702
   18C2H5N   C1  171   1.177   0.808  51.670 -0.2193  0.4970  0.1889
   18C2H5N  CT1  172   1.123   0.845  51.804  0.2862  0.0170  0.4191
   18C2H5N  N41  173   0.976   0.821  51.819  0.0492 -0.0874 -0.1742
   18C2H5N   O1  174   1.100   0.765  51.581 -0.0181  0.0223  0.6479
   18C2H5N   O2  175   1.292   0.842  51.643  0.0435 -0.3531 -0.0308
   18C2H5N   H1  176   0.947   0.857  51.912  0.5177 -1.4504  0.5071
   18C2H5N   H2  177   0.925   0.871  51.744  1.7412  0.8484 -0.7156
   18C2H5N   H3  178   0.946   0.723  51.808  0.5550 -0.4704  1.6199
   18C2H5N  HC1  179   1.147   0.949  51.825  1.5928 -0.4566  1.4324
   18C2H5N  HC2  180   1.167   0.771  51.872  0.9953  1.2254  1.2795
   19C2H5N   C1  181   1.552   1.115  51.439 -0.3079 -0.2725 -0.2383
   19C2H5N  CT1  182   1.493   1.081  51.572  0.3025  0.1201  0.2777
   19C2H5N  N41  183   1.353   1.128  51.600 -0.6609  0.4240 -0.2235
   19C2H5N   O1  184   1.488   1.196  51.370 -0.6820 -0.2145 -0.4069
   19C2H5N   O2  185   1.651   1.060  51.396  0.3054 -0.2002  0.0647
   19C2H5N   H1  186   1.322   1.096  51.693 -2.1006  0.6579 -0.6258
   19C2H5N   H2  187   1.277   1.092  51.540 -1.9528 -0.9569  2.1759
   19C2H5N   H3  188   1.338   1.230  51.602 -0.9303  0.3855 -0.3543
   19C2H5N  HC1  189   1.492   0.972  51.582 -2.5278  0.1217  0.5137
   19C2H5N  HC2  190   1.554   1.128  51.649  1.1206 -2.5593  1.3183
   20C2H5N   C1  191   1.291   0.525  51.711  0.2580  0.2312 -0.1856
   20C2H5N  CT1  192   1.323   0.514  51.561 -0.4462 -0.0924  0.3713
   20C2H5N  N41  193   1.467   0.511  51.527  0.3590 -0.1237  0.1652
   20C2H5N   O1  194   1.377   0.557  51.791 -0.0766 -0.1762  0.0387
   20C2H5N   O2  195   1.174   0.501  51.752  0.5093  0.0302 -0.9605
   20C2H5N   H1  196   1.486   0.508  51.426  1.4035  0.0814  0.3563
   20C2H5N   H2  197   1.514   0.428  51.567 -0.9992 -0.8061  0.3683
   20C2H5N   H3  198   1.522   0.589  51.568  1.3222 -0.4845 -0.4340
   20C2H5N  HC1  199   1.282   0.422  51.518 -0.6592  0.7018 -1.1668
   20C2H5N  HC2  200   1.276   0.601  51.515 -1.5563  0.4022  2.3860
   21C2H5N   C1  201   0.677   0.200  52.436  0.0996 -0.5939 -0.2733
   21C2H5N  CT1  202   0.734   0.223  52.301  0.0866  0.2210  0.2269
   21C2H5N  N41  203   0.877   0.191  52.285  0.2055 -0.1329  0.0477
   21C2H5N   O1  204   0.752   0.179  52.528 -0.0139  0.3623 -0.0243
   21C2H5N   O2  205   0.557   0.216  52.455 -0.4226 -0.0624  0.6757
   21C2H5N   H1  206   0.908   0.215  52.190  1.5794 -2.1798 -0.0599
   21C2H5N   H2  207   0.926   0.255  52.350  1.1224  2.4297 -3.0175
   21C2H5N   H3  208   0.898   0.090  52.293 -0.0983 -0.0369  2.3621
   21C2H5N  HC1  209   0.730   0.330  52.285 -0.2287  0.0479 -0.8937
   21C2H5N  HC2  210   0.676   0.179  52.219  0.8805  0.4142 -0.4499
   22C2H5N   C1  211   0.944   0.800  52.180  0.2270 -0.2675 -0.4781
   22C2H5N  CT1  212   0.901   0.824  52.327 -0.3928 -0.6995  0.1339
   22C2H5N  N41  213   0.750   0.834  52.341  0.5772  0.0474 -0.2844
   22C2H5N   O1  214   0.864   0.763  52.092 -0.1703 -0.5171 -0.0638
   22C2H5N   O2  215   1.049   0.845  52.133  0.4038  0.6674 -0.0226
   22C2H5N   H1  216   0.727   0.842  52.441 -0.2921  0.3276 -0.4953
   22C2H5N   H2  217   0.705   0.910  52.288 -1.8683 -0.3142  1.1812
   22C2H5N   H3  218   0.715   0.741  52.312  2.0204 -0.5163 -0.2528
   22C2H5N  HC1  219   0.946   0.916  52.364  0.7168 -0.5328 -1.5815
   22C2H5N  HC2  220   0.930   0.742  52.393 -1.4815  0.5583  2.1998
   23C2H5N   C1  221   1.321   1.113  51.937 -0.3338 -0.4578  0.1389
   23C2H5N  CT1  222   1.268   1.110  52.077 -0.1024 -0.0606 -0.0574
   23C2H5N  N41  223   1.120   1.126  52.095 -0.1404  0.0547  0.2751
   23C2H5N   O1  224   1.256   1.165  51.848 -0.0913 -0.6329  0.0788
   23C2H5N   O2  225   1.424   1.050  51.911 -0.3147  0.1088  0.0892
   23C2H5N   H1  226   1.082   1.097  52.187 -0.1612 -1.2310 -0.1194
   23C2H5N   H2  227   1.071   1.078  52.018  0.1091 -0.4148  0.3967
   23C2H5N   H3  228   1.101   1.225  52.074  3.0232  0.2991 -1.7394
   23C2H5N  HC1  229   1.286   1.009  52.116  1.2218  0.6124  1.0938
   23C2H5N  HC2  230   1.321   1.179  52.142  2.6074  1.3661 -3.5834
   24C2H5N   C1  231   1.047   0.496  52.195 -0.2486 -0.4148 -0.2242
   24C2H5N  CT1  232   1.088   0.501  52.050 -0.3438 -0.0375  0.2945
   24C2H5N  N41  233   1.238   0.512  52.037  0.0165 -0.3578  0.5137
   24C2H5N   O1  234   1.126   0.540  52.276 -0.3987  0.6304  0.1904
   24C2H5N   O2  235   0.939   0.470  52.226  0.0610 -0.3731 -0.2612
   24C2H5N   H1  236   1.268   0.510  51.938  1.7219 -1.1151  1.0316
   24C2H5N   H2  237   1.284   0.436  52.090 -0.3045 -0.7602  0.2243
   24C2H5N   H3  238   1.282   0.597  52.074 -0.1623 -0.0401 -0.0013
   24C2H5N  HC1  239   1.054   0.411  51.999  1.9245 -0.2137 -0.9625
   24C2H5N  HC2  240   1.040   0.588  52.007 -0.5783 -0.2584  0.1057
   25C2H5N   C1  241   0.441   0.201  52.941  0.0946  0.2222 -0.3893
   25C2H5N  CT1  242   0.484   0.202  52.799  0.1696 -0.1494  0.6287
   25C2H5N  N41  243   0.633   0.181  52.778 -0.5495 -0.1136  0.3427
   25C2H5N   O1  244   0.509   0.152  53.029  0.0432  0.1636  0.1180
   25C2H5N   O2  245   0.340   0.261  52.970  0.8485  0.2823 -0.3956
   25C2H5N   H1  246   0.656   0.179  52.677 -0.9854  1.9205  0.1822
   25C2H5N   H2  247   0.686   0.256  52.825  1.4638 -0.3689 -1.4224
   25C2H5N   H3  248   0.672   0.094  52.818  0.1967 -0.2512 -0.6501
   25C2H5N  HC1  249   0.477   0.302  52.758  0.4650 -0.4798 -0.2565
   25C2H5N  HC2  250   0.434   0.123  52.742 -0.0589 -0.8519  1.7848
   26C2H5N   C1  251   0.682   0.824  52.674  0.2705  0.1756 -0.3379
   26C2H5N  CT1  252   0.626   0.852  52.811 -0.9054  0.1775  0.0865
   26C2H5N  N41  253   0.487   0.793  52.822  0.3343  0.2761  0.3900
   26C2H5N   O1  254   0.621   0.748  52.602  0.0123  0.3429  0.1002
   26C2H5N   O2  255   0.776   0.890  52.638  0.3444 -0.1743 -0.1636
   26C2H5N   H1  256   0.457   0.802  52.921  1.7937 -0.0428  0.8762
   26C2H5N   H2  257   0.421   0.836  52.755 -0.8467  0.9266  1.9192
   26C2H5N   H3  258   0.493   0.692  52.802  1.3452  0.3850  0.1299
   26C2H5N  HC1  259   0.629   0.960  52.831  0.5273  0.2594 -0.4918
   26C2H5N  HC2  260   0.684   0.807  52.891  0.0919  4.0123  1.6332
   27C2H5N   C1  261   1.084   1.134  52.425  0.1601  0.1452 -0.1716
   27C2H5N  CT1  262   1.030   1.152  52.561 -0.4922 -0.5480 -0.7338
   27C2H5N  N41  263   0.886   1.143  52.577 -0.0169  0.4528  0.3724
   27C2H5N   O1  264   1.000   1.160  52.339 -0.4629 -0.4523 -0.0970
   27C2H5N   O2  265   1.187   1.062  52.407  0.0461  0.0864 -0.4887
   27C2H5N   H1  266   0.863   1.157  52.677 -0.3428 -1.4341  0.5787
   27C2H5N   H2  267   0.851   1.050  52.549 -0.4634  0.6377  0.3109
   27C2H5N   H3  268   0.839   1.219  52.526  1.5341  2.9796  2.5704
   27C2H5N  HC1  269   1.087   1.077  52.617  0.4975  1.5155  1.0784
   27C2H5N  HC2  270   1.070   1.247  52.596  1.6026 -1.5974 -0.1480
   28C2H5N   C1  271   0.814   0.512  52.698 -0.3457  0.1452  0.5794
   28C2H5N  CT1  272   0.859   0.498  52.551  0.2236  0.1634 -0.0341
   28C2H5N  N41  273   1.007   0.520  52.536  0.3419 -0.0475  0.5358
   28C2H5N   O1  274   0.882   0.572  52.779 -0.1567 -0.1419 -0.6352
   28C2H5N   O2  275   0.707   0.464  52.732  0.7291  0.0373 -0.3376
   28C2H5N   H1  276   1.018   0.508  52.434 -1.2320 -1.5880  0.5218
   28C2H5N   H2  277   1.061   0.445  52.582  2.1789 -0.2151 -1.8414
   28C2H5N   H3  278   1.040   0.610  52.576 -0.6319 -0.0565  1.3761
   28C2H5N  HC1  279   0.847   0.395  52.519  0.6633 -0.1369  0.7452
   28C2H5N  HC2  280   0.802   0.567  52.488  0.2373  0.3952  0.2058
   29C2H5N   C1  281   0.196   0.208  53.435 -0.5323 -0.0970  0.7209
   29C2H5N  CT1  282   0.241   0.208  53.289  0.0429  0.0535  0.2191
   29C2H5N  N41  283   0.392   0.209  53.280  0.2382  0.0143  0.2113
   29C2H5N   O1  284   0.251   0.135  53.515 -0.0609 -0.0562  0.0473
   29C2H5N   O2  285   0.102   0.276  53.464  0.4278  0.1026  0.0112
   29C2H5N   H1  286   0.426   0.211  53.182 -0.7048 -0.2549 -0.1264
   29C2H5N   H2  287   0.424   0.298  53.320 -0.2556 -0.1748  1.0392
   29C2H5N   H3  288   0.431   0.129  53.333  0.0984  0.2690  0.7000
   29C2H5N  HC1  289   0.196   0.287  53.230 -0.2689 -2.2571 -2.7677
   29C2H5N  HC2  290   0.206   0.117  53.239 -1.4340  0.6070  0.2190
   30C2H5N   C1  291   0.445   0.812  53.167  0.0391  0.2544 -0.0444
   30C2H5N  CT1  292   0.405   0.818  53.310 -0.5542  0.4826 -0.2577
   30C2H5N  N41  293   0.259   0.821  53.324 -0.3489  0.3338  0.3701
   30C2H5N   O1  294   0.371   0.779  53.073  0.2349  0.3011  0.3773
   30C2H5N   O2  295   0.556   0.857  53.144  0.1815  0.4442 -0.2763
   30C2H5N   H1  296   0.236   0.823  53.425  0.9697  0.2340  0.6854
   30C2H5N   H2  297   0.220   0.908  53.283  0.7899  0.1124 -1.1975
   30C2H5N   H3  298   0.215   0.739  53.280 -0.6339  1.4209 -1.3909
   30C2H5N  HC1  299   0.449   0.903  53.362 -0.3607 -0.0918  0.5407
   30C2H5N  HC2  300   0.448   0.725  53.347 -1.7567  0.5400  1.3391
   31C2H5N   C1  301   0.815   1.145  52.894  0.1401  0.0217  0.4461
   31C2H5N  CT1  302   0.771   1.119  53.033 -0.8669 -0.1945 -0.1222
   31C2H5N  N41  303   0.617   1.121  53.060 -0.1697  0.3321  0.4025
   31C2H5N   O1  304   0.744   1.201  52.817 -0.2539 -0.8112 -0.0899
   31C2H5N   O2  305   0.919   1.092  52.855  0.0097  0.0535  0.1627
   31C2H5N   H1  306   0.589   1.090  53.155  0.4136  0.6139  0.6698
   31C2H5N   H2  307   0.567   1.065  52.989  0.1859 -0.8897  1.0996
   31C2H5N   H3  308   0.572   1.214  53.054 -0.6117  0.0126 -1.7578
   31C2H5N  HC1  309   0.800   1.017  53.059  2.7277  0.5913 -0.7950
   31C2H5N  HC2  310   0.832   1.177  53.103  1.7340 -1.3375 -1.3626
   32C2H5N   C1  311   0.552   0.511  53.204  0.1074  0.1666  0.1663
   32C2H5N  CT1  312   0.587   0.511  53.055 -0.2751 -0.3356 -0.1961
   32C2H5N  N41  313   0.732   0.530  53.015 -0.0078 -0.1179  0.4299
   32C2H5N   O1  314   0.638   0.546  53.287 -0.1194  0.4404 -0.5762
   32C2H5N   O2  315   0.444   0.471  53.243  0.4607  0.0302  0.0951
   32C2H5N   H1  316   0.740   0.531  52.912 -1.5027 -0.2838  0.3102
   32C2H5N   H2  317   0.785   0.452  53.058 -0.6684 -0.3713  0.7892
   32C2H5N   H3  318   0.765   0.620  53.053 -0.3871  0.3884 -0.4288
   32C2H5N  HC1  319   0.553   0.411  53.026 -1.6440 -0.3569  1.4203
   32C2H5N  HC2  320   0.528   0.585  53.001 -1.8093 -0.7148  0.9161
   33C2H5N   C1  321  20.346   0.172  53.946  0.6282  0.4653  0.2080
   33C2H5N  CT1  322  20.384   0.194  53.800 -0.2825 -0.1739 -0.1351
   33C2H5N  N41  323   0.126   0.217  53.776 -0.0153 -0.3132 -0.4151
   33C2H5N   O1  324   0.029   0.142  54.023  0.1356  0.2585 -0.4241
   33C2H5N   O2  325  20.238   0.218  53.988 -0.0357 -0.0084  0.1277
   33C2H5N   H1  326   0.141   0.222  53.674  1.1829 -2.6646 -0.3993
   33C2H5N   H2  327   0.169   0.296  53.827  1.0714 -2.5561  2.2461
   33C2H5N   H3  328   0.177   0.134  53.811 -0.6704 -0.6359 -0.2353
   33C2H5N  HC1  329  20.340   0.284  53.758 -0.3455 -0.0372  0.2239
   33C2H5N  HC2  330  20.345   0.109  53.744 -1.6972  0.0845  0.4460
   34C2H5N   C1  331   0.204   0.817  53.662  0.6328  0.6332 -0.0356
   34C2H5N  CT1  332   0.139   0.848  53.794 -0.1072  0.6852  0.0009
   34C2H5N  N41  333  20.403   0.821  53.811  0.2283  0.4560 -0.4989
   34C2H5N   O1  334   0.131   0.762  53.581 -0.4166  0.7052  0.0134
   34C2H5N   O2  335   0.295   0.893  53.624  0.6619  0.0487  0.0883
   34C2H5N   H1  336  20.373   0.832  53.909 -0.2046 -1.0525 -0.4599
   34C2H5N   H2  337  20.345   0.886  53.755 -1.6103  0.1426  0.9964
   34C2H5N   H3  338  20.381   0.727  53.776 -0.2318  0.5840 -0.5504
   34C2H5N  HC1  339   0.148   0.956  53.812  1.4889  0.5965 -0.1628
   34C2H5N  HC2  340   0.196   0.788  53.866  0.8059  1.1963 -0.2873
   35C2H5N   C1  341   0.575   1.128  53.416 -0.6416 -0.2114 -0.3647
   35C2H5N  CT1  342   0.522   1.143  53.554 -0.0217 -0.3312 -0.0028
   35C2H5N  N41  343   0.374   1.147  53.571 -0.1240  0.0201  0.0317
   35C2H5N   O1  344   0.516   1.179  53.320  0.1107 -0.1016  0.2212
   35C2H5N   O2  345   0.683   1.073  53.400  0.2999  0.2039  0.7492
   35C2H5N   H1  346   0.345   1.154  53.670  0.1297 -0.0477  0.1089
   35C2H5N   H2  347   0.333   1.065  53.525  3.3068 -1.9386  0.2559
   35C2H5N   H3  348   0.330   1.226  53.522 -0.7666 -0.4251 -0.1124
   35C2H5N  HC1  349   0.558   1.049  53.595  0.0197  0.1407  1.0628
   35C2H5N  HC2  350   0.570   1.226  53.606 -1.2738 -0.2131  0.9618
   36C2H5N   C1  351   0.315   0.498  53.696 -0.1618 -0.0573 -0.8298
   36C2H5N  CT1  352   0.367   0.474  53.560  0.2408  0.0721  0.5515
   36C2H5N  N41  353   0.507   0.520  53.537  0.2884 -0.1857 -0.3917
   36C2H5N   O1  354   0.366   0.585  53.767  0.0994  0.0153 -0.1666
   36C2H5N   O2  355   0.192   0.473  53.713  0.0913  0.1885 -0.2152
   36C2H5N   H1  356   0.526   0.498  53.438 -3.8140 -1.6976 -0.9430
   36C2H5N   H2  357   0.579   0.470  53.592 -1.2393 -2.5382 -0.4825
   36C2H5N   H3  358   0.518   0.622  53.545 -1.4161 -0.1018  1.3815
   36C2H5N  HC1  359   0.374   0.367  53.543 -0.4873 -0.0283  0.8631
   36C2H5N  HC2  360   0.310   0.528  53.484 -2.3173 -3.7531 -0.3625
   37C2H5N   C1  361  20.109   0.189  54.419 -0.4897  0.0374  0.1983
   37C2H5N  CT1  362  20.165   0.179  54.282  0.0083  0.2230  0.7751
   37C2H5N  N41  363  20.310   0.195  54.274 -0.0097 -0.6534 -0.4997
   37C2H5N   O1  364  20.171   0.149  54.513  0.1929  0.2559  0.0810
   37C2H5N   O2  365  19.994   0.229  54.433 -0.8228  0.0456 -0.1588
   37C2H5N   H1  366  20.350   0.190  54.178 -1.4037 -1.2129 -1.0749
   37C2H5N   H2  367  20.335   0.289  54.307 -0.4220 -1.2385  1.5267
   37C2H5N   H3  368  20.357   0.128  54.337  0.0814  1.1739  1.4369
   37C2H5N  HC1  369  20.131   0.261  54.218 -0.1371 -0.3863  0.0762
   37C2H5N  HC2  370  20.143   0.083  54.236  0.0313  0.6036 -0.0367
   38C2H5N   C1  371  20.349   0.822  54.142 -0.6240  0.5631 -0.0861
   38C2H5N  CT1  372  20.298   0.834  54.280 -0.1064 -0.3869 -0.3952
   38C2H5N  N41  373  20.152   0.795  54.289  0.5902  0.0558  0.5592
   38C2H5N   O1  374  20.280   0.772  54.054  0.4274 -0.3213 -0.3186
   38C2H5N   O2  375   0.054   0.852  54.118 -0.2740 -0.1462 -0.3087
   38C2H5N   H1  376  20.119   0.815  54.385 -0.6787 -2.6224  0.7264
   38C2H5N   H2  377  20.097   0.843  54.217  1.4786  1.0896  0.5462
   38C2H5N   H3  378  20.140   0.695  54.266  0.2900  0.1859  0.1627
   38C2H5N  HC1  379  20.309   0.939  54.308  2.6301 -0.9128  0.6429
   38C2H5N  HC2  380  20.366   0.782  54.347  0.3992 -1.5393 -1.7767
   39C2H5N   C1  381   0.340   1.155  53.908  0.0446 -0.3181 -0.1597
   39C2H5N  CT1  382   0.280   1.120  54.037  0.2327 -0.1076 -0.2759
   39C2H5N  N41  383   0.135   1.135  54.055  0.3844  0.1142 -0.2165
   39C2H5N   O1  384   0.269   1.207  53.820 -0.1011  0.3795 -0.1189
   39C2H5N   O2  385   0.441   1.104  53.871 -0.1295  0.4746 -0.3770
   39C2H5N   H1  386   0.102   1.104  54.148  0.9872  0.7577  0.2216
   39C2H5N   H2  387   0.073   1.080  53.993  1.2864 -1.8239  0.5321
   39C2H5N   H3  388   0.105   1.232  54.040 -1.2816 -0.0896  1.5950
   39C2H5N  HC1  389   0.297   1.013  54.052  0.6778 -0.0043 -0.0274
   39C2H5N  HC2  390   0.330   1.180  54.114  0.4463  0.8334 -1.1437
   40C2H5N   C1  391   0.062   0.535  54.171 -0.2439  0.0058 -0.9661
   40C2H5N  CT1  392   0.122   0.530  54.032  0.4373 -0.0089  0.1333
   40C2H5N  N41  393   0.272   0.539  54.031  0.1443  0.2131  0.0267
   40C2H5N   O1  394   0.141   0.573  54.253 -0.5458 -0.2277  0.2296
   40C2H5N   O2  395  20.376   0.465  54.206 -0.0461  0.0210 -0.3385
   40C2H5N   H1  396   0.308   0.536  53.934  1.3239  0.9040  0.4321
   40C2H5N   H2  397   0.326   0.473  54.090 -2.0450 -0.4151  1.3676
   40C2H5N   H3  398   0.287   0.633  54.071 -0.6524  0.0113  0.8041
   40C2H5N  HC1  399   0.107   0.431  53.989 -0.2358  0.6619 -1.1939
   40C2H5N  HC2  400   0.077   0.603  53.965 -0.3825 -0.3782  0.2709
   41C2H5N   C1  401  19.890   0.190  54.922 -0.1610  0.2770 -0.0972
   41C2H5N  CT1  402  19.930   0.205  54.778  0.4620  0.3000 -0.1249
   41C2H5N  N41  403  20.077   0.220  54.762 -0.1307 -0.5920 -0.0413
   41C2H5N   O1  404  19.965   0.143  55.011  0.3283 -0.2789 -0.0635
   41C2H5N   O2  405  19.800   0.255  54.956  0.5599  0.0522  0.0042
   41C2H5N   H1  406  20.094   0.226  54.660 -0.9541  2.5965 -0.0265
   41C2H5N   H2  407  20.102   0.312  54.802  0.6215 -0.2956 -1.1668
   41C2H5N   H3  408  20.135   0.144  54.800  0.9742  0.3589  0.2042
   41C2H5N  HC1  409  19.880   0.290  54.732 -0.3545  0.3596  0.8546
   41C2H5N  HC2  410  19.901   0.111  54.731  3.6099 -0.0147 -1.5608
   42C2H5N   C1  411  20.095   0.816  54.628  0.2119 -0.4430 -0.3701
   42C2H5N  CT1  412  20.048   0.818  54.772 -0.5287  0.3616 -0.5935
   42C2H5N  N41  413  19.902   0.805  54.799  0.0650  0.0085  0.4486
   42C2H5N   O1  414  20.019   0.771  54.540 -0.6503  0.3153 -0.0856
   42C2H5N   O2  415  20.213   0.851  54.603 -0.7345 -0.1291  0.3606
   42C2H5N   H1  416  19.878   0.811  54.900  1.2091  0.1286  0.7265
   42C2H5N   H2  417  19.855   0.880  54.746  1.1065 -0.9099 -1.8086
   42C2H5N   H3  418  19.869   0.715  54.763 -1.4342  0.0192  1.7649
   42C2H5N  HC1  419  20.077   0.914  54.813  0.8805  0.3427 -1.5079
   42C2H5N  HC2  420  20.113   0.744  54.819  1.0642  2.3721  0.3948
   43C2H5N   C1  421   0.087   1.130  54.395 -0.0043 -0.0626  0.5253
   43C2H5N  CT1  422   0.037   1.124  54.542  0.6156  0.4132 -0.1740
   43C2H5N  N41  423  20.300   1.135  54.549 -0.0302  0.3394 -0.1910
   43C2H5N   O1  424   0.001   1.162  54.306 -0.2485 -0.4018  0.0813
   43C2H5N   O2  425   0.203   1.117  54.362  0.1330  0.2757 -0.4943
   43C2H5N   H1  426  20.257   1.129  54.643  0.4284  0.8507  0.0616
   43C2H5N   H2  427  20.253   1.063  54.492 -0.3688  0.1281  0.3441
   43C2H5N   H3  428  20.268   1.224  54.507 -0.5243  0.1594 -0.2028
   43C2H5N  HC1  429   0.061   1.023  54.576 -0.2031  0.4404  0.4989
   43C2H5N  HC2  430   0.082   1.207  54.597 -0.5464  0.0226  1.4076
   44C2H5N   C1  431  20.219   0.543  54.665 -0.2351  0.0174 -0.6144
   44C2H5N  CT1  432  20.261   0.503  54.527  0.1762  0.0490 -0.1233
   44C2H5N  N41  433  20.402   0.538  54.491  0.2328  0.0693  0.3891
   44C2H5N   O1  434  20.300   0.584  54.745  0.1580  0.3903  0.3661
   44C2H5N   O2  435  20.120   0.487  54.704  0.0494  0.1742  0.5983
   44C2H5N   H1  436   0.011   0.506  54.395 -2.7457 -2.5686  0.6637
   44C2H5N   H2  437   0.057   0.489  54.557 -1.4263 -1.1332  1.1182
   44C2H5N   H3  438   0.022   0.637  54.502  3.9630 -0.9539  0.9287
   44C2H5N  HC1  439  20.258   0.394  54.525 -0.9547  0.0337  1.3120
   44C2H5N  HC2  440  20.197   0.550  54.452 -1.1280 -1.6683 -0.1408
   45C2H5N   C1  441  19.659   0.201  55.428 -0.5237  0.0197  0.0668
   45C2H5N  CT1  442  19.717   0.167  55.293  0.1630  0.2037  0.2647
   45C2H5N  N41  443  19.860   0.198  55.262  0.5637  0.0253  0.1230
   45C2H5N   O1  444  19.701   0.139  55.524 -0.5581  0.1672  0.4438
   45C2H5N   O2  445  19.579   0.290  55.439  0.2483 -0.9884  0.4764
   45C2H5N   H1  446  19.889   0.170  55.167  0.0073 -0.2428  0.0309
   45C2H5N   H2  447  19.876   0.298  55.280  2.0420 -0.3414  0.9408
   45C2H5N   H3  448  19.918   0.148  55.332  0.6308 -1.0914 -0.7128
   45C2H5N  HC1  449  19.655   0.212  55.216  1.2809  2.2821  0.5404
   45C2H5N  HC2  450  19.709   0.059  55.280  0.1068  0.3303 -0.7589
   46C2H5N   C1  451  19.894   0.839  55.150  0.3580 -0.6540  0.1667
   46C2H5N  CT1  452  19.829   0.851  55.285  0.3048  0.2575 -0.3189
   46C2H5N  N41  453  19.686   0.797  55.301 -0.9279  0.1291 -0.1306
   46C2H5N   O1  454  19.832   0.783  55.064 -0.0537  0.3857  0.5605
   46C2H5N   O2  455  19.993   0.907  55.130  0.0149 -0.1117 -0.2560
   46C2H5N   H1  456  19.645   0.799  55.396  1.6266 -0.2918  1.0164
   46C2H5N   H2  457  19.615   0.850  55.247 -1.8030 -0.0206  0.8498
   46C2H5N   H3  458  19.676   0.700  55.268  2.4550 -0.5714  0.8128
   46C2H5N  HC1  459  19.824   0.957  55.311 -2.3240 -0.4646  2.4711
   46C2H5N  HC2  460  19.892   0.789  55.349 -0.5157  1.0100  1.2435
   47C2H5N   C1  461  20.246   1.139  54.891  0.6130 -0.0963  0.5540
   47C2H5N  CT1  462  20.195   1.129  55.034  0.2579  0.5710  0.0518
   47C2H5N  N41  463  20.050   1.170  55.057 -0.0461 -0.9058 -0.5003
   47C2H5N   O1  464  20.170   1.168  54.803  0.3253 -0.3952 -0.3724
   47C2H5N   O2  465  20.360   1.106  54.866 -0.1669  0.3271  0.0688
   47C2H5N   H1  466  20.017   1.150  55.153  1.4043  2.7387  0.8489
   47C2H5N   H2  467  19.997   1.112  54.990 -1.3007  0.1011 -0.4001
   47C2H5N   H3  468  20.039   1.271  55.038  1.3000 -0.0064  3.1510
   47C2H5N  HC1  469  20.199   1.023  55.058  1.1789  1.0117  1.9632
   47C2H5N  HC2  470  20.263   1.185  55.098  0.5065  0.3104  0.0164
   48C2H5N   C1  471  20.020   0.502  55.171 -0.4971 -0.1877 -0.5366
   48C2H5N  CT1  472  20.058   0.511  55.023  0.3199 -0.0268  0.3401
   48C2H5N  N41  473  20.199   0.534  54.997 -0.1304  0.1289  0.3365
   48C2H5N   O1  474  20.079   0.573  55.250  0.3887  0.2074 -0.1939
   48C2H5N   O2  475  19.913   0.456  55.194 -0.3801 -0.1147 -0.4393
   48C2H5N   H1  476  20.215   0.527  54.895  0.2966 -1.8115  0.5039
   48C2H5N   H2  477  20.258   0.461  55.041 -0.2024 -0.7910 -1.0678
   48C2H5N   H3  478  20.218   0.629  55.033 -0.0566  0.3142 -0.1929
   48C2H5N  HC1  479  20.042   0.411  54.981 -0.3160 -0.4233  1.4931
   48C2H5N  HC2  480  20.001   0.593  54.980 -0.0496 -0.2520  0.4018
   49C2H5N   C1  481  19.394   0.207  55.925  0.7691 -0.3108 -0.0971
   49C2H5N  CT1  482  19.460   0.237  55.796  0.4750 -0.1187 -0.0773
   49C2H5N  N41  483  19.603   0.192  55.790  0.5035  0.7154  0.4779
   49C2H5N   O1  484  19.448   0.132  56.003  0.3297  0.3251  0.3255
   49C2H5N   O2  485  19.280   0.245  55.944  0.3043  0.2884 -0.3737
   49C2H5N   H1  486  19.645   0.210  55.698 -1.5417  1.2164 -0.4004
   49C2H5N   H2  487  19.658   0.230  55.869  2.0780 -1.1109  0.2950
   49C2H5N   H3  488  19.619   0.090  55.798  2.9868  1.0950  0.6256
   49C2H5N  HC1  489  19.453   0.345  55.791 -3.1003 -0.1963  1.4673
   49C2H5N  HC2  490  19.400   0.192  55.717  0.5873  0.1378 -0.3064
   50C2H5N   C1  491  19.621   0.818  55.655  0.5151  0.4293  0.3788
   50C2H5N  CT1  492  19.565   0.792  55.793 -0.0888  0.2748 -0.7494
   50C2H5N  N41  493  19.421   0.833  55.806 -1.1761 -0.5018 -1.0222
   50C2H5N   O1  494  19.577   0.754  55.560 -0.4851  0.4007  0.5560
   50C2H5N   O2  495  19.732   0.868  55.658 -0.3810  0.4528  0.0173
   50C2H5N   H1  496  19.388   0.820  55.903  0.8669 -0.2952 -0.2779
   50C2H5N   H2  497  19.420   0.935  55.787 -1.9436 -0.4814 -0.8859
   50C2H5N   H3  498  19.355   0.791  55.739 -1.0280 -0.1235 -1.4074
   50C2H5N  HC1  499  19.628   0.833  55.872 -1.0386 -3.8979  2.3798
   50C2H5N  HC2  500  19.567   0.684  55.803 -1.8393  0.2240 -0.7604
   51C2H5N   C1  501  20.005   1.118  55.399  0.5958  0.1623  0.1701
   51C2H5N  CT1  502  19.946   1.101  55.531 -0.4872 -0.1558 -0.3411
   51C2H5N  N41  503  19.822   1.174  55.558 -0.3084 -0.0220  0.2777
   51C2H5N   O1  504  19.935   1.171  55.317  0.1101 -0.7737 -0.2019
   51C2H5N   O2  505  20.126   1.116  55.385  0.5308  0.0224 -0.1021
   51C2H5N   H1  506  19.789   1.157  55.655  1.3837 -0.7441  0.7479
   51C2H5N   H2  507  19.747   1.139  55.497 -0.4525  0.5905  0.0997
   51C2H5N   H3  508  19.832   1.275  55.541 -3.8069  0.4964  0.8676
   51C2H5N  HC1  509  19.922   0.995  55.543 -1.0461  0.0806  0.6326
   51C2H5N  HC2  510  20.021   1.134  55.603 -0.6592  0.3817 -0.4173
   52C2H5N   C1  511  19.757   0.534  55.683  0.0546 -0.0875 -0.2517
   52C2H5N  CT1  512  19.820   0.534  55.545 -0.9492  0.1236 -0.3412
   52C2H5N  N41  513  19.970   0.525  55.521  0.2183 -0.4809  0.0329
   52C2H5N   O1  514  19.830   0.575  55.771 -0.3060  0.2254 -0.0655
   52C2H5N   O2  515  19.668   0.460  55.706 -0.7862  0.0205  0.1459
   52C2H5N   H1  516  19.988   0.539  55.421 -0.9185  2.2389  0.1552
   52C2H5N   H2  517  20.015   0.436  55.548  1.0086 -0.5810 -1.6121
   52C2H5N   H3  518  20.014   0.597  55.582 -0.7707 -1.3173  1.7743
   52C2H5N  HC1  519  19.782   0.446  55.493  1.1086  0.2279 -2.1029
   52C2H5N  HC2  520  19.795   0.628  55.495 -1.3067  0.3583  0.2803
   53C2H5N   C1  521  19.137   0.199  56.402  0.2254  0.1385 -0.6475
   53C2H5N  CT1  522  19.195   0.219  56.271 -0.1416 -0.2818 -0.4410
   53C2H5N  N41  523  19.342   0.191  56.260 -0.5488  0.0045  0.0600
   53C2H5N   O1  524  19.193   0.121  56.484  0.4794  0.1426  0.1948
   53C2H5N   O2  525  19.052   0.276  56.444 -0.5200 -0.3190  0.1431
   53C2H5N   H1  526  19.379   0.210  56.166 -2.0001  1.4670 -0.2198
   53C2H5N   H2  527  19.394   0.255  56.323  0.0335 -0.5754  0.1755
   53C2H5N   H3  528  19.376   0.095  56.280 -0.8815  0.0770  1.0276
   53C2H5N  HC1  529  19.179   0.324  56.246  0.2514 -0.3266 -0.9068
   53C2H5N  HC2  530  19.148   0.145  56.206  0.8432 -0.7193 -0.6676
   54C2H5N   C1  531  19.395   0.809  56.131 -0.1646  0.2005 -0.0954
   54C2H5N  CT1  532  19.353   0.856  56.265  0.5737 -0.1309 -0.0246
   54C2H5N  N41  533  19.213   0.807  56.307 -0.0737  0.4941  0.0967
   54C2H5N   O1  534  19.321   0.755  56.052  0.1951  0.8381  0.1165
   54C2H5N   O2  535  19.514   0.822  56.108 -0.4929  0.2315  0.2789
   54C2H5N   H1  536  19.200   0.839  56.404  0.5910  0.7839  0.0914
   54C2H5N   H2  537  19.134   0.832  56.246  0.2264 -1.9568 -1.3484
   54C2H5N   H3  538  19.197   0.706  56.299  0.9254  0.3473 -0.1390
   54C2H5N  HC1  539  19.345   0.964  56.269 -0.6555 -0.2437  1.1103
   54C2H5N  HC2  540  19.418   0.811  56.341 -0.8783 -0.3166  1.1336
   55C2H5N   C1  541  19.740   1.125  55.885 -0.2925 -0.2039  0.0678
   55C2H5N  CT1  542  19.691   1.097  56.028  0.2099 -0.3072 -0.0948
   55C2H5N  N41  543  19.573   1.178  56.066 -0.2468 -0.5145 -0.0636
   55C2H5N   O1  544  19.659   1.160  55.801  0.8379  0.1408 -0.0691
   55C2H5N   O2  545  19.864   1.121  55.864  0.4496 -0.4781  0.2747
   55C2H5N   H1  546  19.547   1.154  56.162  1.2465 -0.2777  0.4141
   55C2H5N   H2  547  19.491   1.169  56.003 -1.2161  0.8501  0.9786
   55C2H5N   H3  548  19.588   1.280  56.073  0.3596 -0.5966 -0.1691
   55C2H5N  HC1  549  19.668   0.991  56.045  0.0918 -0.4261 -0.9665
   55C2H5N  HC2  550  19.773   1.118  56.097  0.6998  4.0281 -1.8447
   56C2H5N   C1  551  19.526   0.500  56.168  0.0781 -0.3572 -0.3352
   56C2H5N  CT1  552  19.566   0.480  56.033  0.3824  0.0115 -0.1869
   56C2H5N  N41  553  19.697   0.547  56.003  0.5641  0.4139  0.2959
   56C2H5N   O1  554  19.599   0.554  56.250 -0.3367 -0.2935 -0.7632
   56C2H5N   O2  555  19.412   0.460  56.203 -0.0864  0.1316  0.0676
   56C2H5N   H1  556  19.722   0.538  55.904 -0.2372  1.8291 -0.0362
   56C2H5N   H2  557  19.774   0.507  56.059  1.2459 -1.8039 -2.1126
   56C2H5N   H3  558  19.699   0.649  56.018  0.2835  0.4918 -0.1942
   56C2H5N  HC1  559  19.580   0.372  56.025 -1.0120 -0.3486  1.9800
   56C2H5N  HC2  560  19.487   0.525  55.973  1.7863  1.7137 -0.7692
   57C2H5N   C1  561  18.933   0.206  56.941  0.3760  0.2481  0.7294
   57C2H5N  CT1  562  18.960   0.200  56.790 -0.1989 -0.4761 -0.2487
   57C2H5N  N41  563  19.108   0.193  56.749  0.4488  0.2100  0.2544
   57C2H5N   O1  564  18.969   0.116  57.017  0.0581  0.4025  0.8367
   57C2H5N   O2  565  18.855   0.288  56.982  0.5480  0.5207  0.3172
   57C2H5N   H1  566  19.120   0.183  56.647 -1.5338 -1.7822  0.1859
   57C2H5N   H2  567  19.166   0.271  56.786  0.8833 -0.9989  2.1926
   57C2H5N   H3  568  19.154   0.107  56.782 -0.8239 -0.9926 -1.0588
   57C2H5N  HC1  569  18.923   0.295  56.754 -0.9750 -0.0165  1.7177
   57C2H5N  HC2  570  18.905   0.114  56.752  2.0721 -1.6596 -0.9630
   58C2H5N   C1  571  19.152   0.817  56.655  0.3360 -0.4952  0.1662
   58C2H5N  CT1  572  19.104   0.802  56.796  0.4566  0.1639 -0.5894
   58C2H5N  N41  573  18.964   0.827  56.819 -0.2496 -0.0687 -0.1929
   58C2H5N   O1  574  19.075   0.772  56.571 -0.4973  0.0267  0.5302
   58C2H5N   O2  575  19.245   0.889  56.628  0.6257 -0.1543  0.4909
   58C2H5N   H1  576  18.942   0.817  56.919  0.9310 -0.6761  0.0007
   58C2H5N   H2  577  18.928   0.917  56.783 -1.9908  0.0510  1.7361
   58C2H5N   H3  578  18.910   0.755  56.768  0.1779 -0.2972 -0.3195
   58C2H5N  HC1  579  19.154   0.878  56.855  0.9748  0.2417 -1.1309
   58C2H5N  HC2  580  19.132   0.702  56.827  1.9851  0.9735  0.7180
   59C2H5N   C1  581  19.519   1.142  56.394  0.2360 -0.4865 -0.0235
   59C2H5N  CT1  582  19.470   1.128  56.535  0.1407 -0.6706 -0.1354
   59C2H5N  N41  583  19.339   1.191  56.572  0.4435 -0.2782 -0.0126
   59C2H5N   O1  584  19.442   1.193  56.314 -0.4559  0.5891 -0.3666
   59C2H5N   O2  585  19.627   1.102  56.352  0.1311 -0.4563 -0.3662
   59C2H5N   H1  586  19.293   1.164  56.661 -2.4591  0.0793 -1.3604
   59C2H5N   H2  587  19.269   1.171  56.499  1.4630  0.5488 -1.2301
   59C2H5N   H3  588  19.338   1.295  56.577 -0.5806 -0.3192  0.7234
   59C2H5N  HC1  589  19.448   1.021  56.543 -0.6223 -0.5142 -0.0599
   59C2H5N  HC2  590  19.540   1.157  56.614  1.4649  0.5118 -1.7225
   60C2H5N   C1  591  19.272   0.511  56.670  0.7221 -0.2601  0.2107
   60C2H5N  CT1  592  19.314   0.480  56.532 -0.2823  0.3249 -0.4850
   60C2H5N  N41  593  19.459   0.522  56.494  0.0333 -0.1946  0.9235
   60C2H5N   O1  594  19.350   0.550  56.755  0.5189 -0.5472 -0.3228
   60C2H5N   O2  595  19.171   0.456  56.707  0.3620 -0.1087 -0.2814
   60C2H5N   H1  596  19.478   0.507  56.393  0.6465 -0.9147  1.1377
   60C2H5N   H2  597  19.523   0.452  56.536  0.0426 -0.6589  0.1601
   60C2H5N   H3  598  19.481   0.618  56.524 -0.6779  0.8520 -1.7662
   60C2H5N  HC1  599  19.300   0.375  56.507  0.4087  0.2622 -0.6167
   60C2H5N  HC2  600  19.248   0.542  56.471 -2.2386  0.0104  1.2559
   61C2H5N   C1  601  18.675   0.213  57.465 -0.2643  0.1967  0.0034
   61C2H5N  CT1  602  18.711   0.180  57.325  0.4283  0.0516  0.5308
   61C2H5N  N41  603  18.852   0.210  57.285 -0.6143 -0.0039 -0.1038
   61C2H5N   O1  604  18.729   0.156  57.557  0.4692 -0.0647 -0.2485
   61C2H5N   O2  605  18.569   0.274  57.480 -0.1530 -0.3857  0.3965
   61C2H5N   H1  606  18.878   0.195  57.186  1.3359  1.9123  0.0704
   61C2H5N   H2  607  18.872   0.308  57.310 -2.3160  0.1885  0.6133
   61C2H5N   H3  608  18.918   0.154  57.342  1.3215 -0.3413 -2.5921
   61C2H5N  HC1  609  18.657   0.250  57.261  0.1893 -2.1448 -1.7354
   61C2H5N  HC2  610  18.698   0.073  57.310  2.0959 -0.1497  0.3712
   62C2H5N   C1  611  18.914   0.839  57.162 -0.0515 -0.7691 -0.5316
   62C2H5N  CT1  612  18.881   0.792  57.301 -1.1499 -0.2410  0.6697
   62C2H5N  N41  613  18.748   0.836  57.348 -0.6752 -0.1118 -0.1536
   62C2H5N   O1  614  18.853   0.790  57.064  0.8075 -0.5582  0.0308
   62C2H5N   O2  615  19.030   0.871  57.134 -0.1883  0.0053 -0.2623
   62C2H5N   H1  616  18.721   0.791  57.437  0.4486 -1.1581 -0.3275
   62C2H5N   H2  617  18.734   0.938  57.345 -0.8625 -0.1134  0.5135
   62C2H5N   H3  618  18.672   0.806  57.284  0.3146 -0.5306 -1.1476
   62C2H5N  HC1  619  18.957   0.823  57.372 -1.3618  0.0686  0.7598
   62C2H5N  HC2  620  18.875   0.683  57.309 -0.1754 -0.3254  0.2476
   63C2H5N   C1  621  19.272   1.112  56.900 -0.7798  0.2746  0.5479
   63C2H5N  CT1  622  19.229   1.105  57.043 -0.0149  0.6916 -0.0705
   63C2H5N  N41  623  19.085   1.141  57.074  0.6044 -0.7068  0.0578
   63C2H5N   O1  624  19.205   1.171  56.816 -0.3844 -0.5048  0.7676
   63C2H5N   O2  625  19.392   1.093  56.881 -0.2322  0.5114  0.3173
   63C2H5N   H1  626  19.067   1.128  57.175  0.3528  0.7313  0.2103
   63C2H5N   H2  627  19.022   1.080  57.019 -3.0301  1.7668  1.2980
   63C2H5N   H3  628  19.053   1.237  57.053 -5.1828 -2.4247 -0.0308
   63C2H5N  HC1  629  19.249   1.004  57.079  2.3051  1.7601  1.7724
   63C2H5N  HC2  630  19.297   1.165  57.102  1.0231 -0.8934  0.3917
   64C2H5N   C1  631  19.072   0.500  57.187  0.6314  0.4648 -0.0040
   64C2H5N  CT1  632  19.110   0.553  57.055  0.1279 -0.2042  1.2044
   64C2H5N  N41  633  19.253   0.510  57.020  0.2950  0.2393 -0.4734
   64C2H5N   O1  634  19.154   0.514  57.275  0.4878  0.0579 -0.5054
   64C2H5N   O2  635  18.957   0.465  57.210 -0.7702  0.5279 -0.5151
   64C2H5N   H1  636  19.271   0.550  56.927  2.9473  2.0314  0.7299
   64C2H5N   H2  637  19.260   0.407  57.012 -1.4674  0.0662  0.0462
   64C2H5N   H3  638  19.309   0.556  57.094 -0.3308  0.2671 -0.0163
   64C2H5N  HC1  639  19.033   0.524  56.984  0.1432 -0.7179  1.4008
   64C2H5N  HC2  640  19.106   0.662  57.063 -2.2691  0.0857 -2.6290
   65C2H5N   C1  641  18.408   0.219  57.973 -0.4218  1.2323 -0.1821
   65C2H5N  CT1  642  18.460   0.232  57.831  0.2322  0.2297 -0.4511
   65C2H5N  N41  643  18.602   0.221  57.808 -0.4450  0.1969 -0.4072
   65C2H5N   O1  644  18.485   0.185  58.065  0.1772  0.3046 -0.8618
   65C2H5N   O2  645  18.290   0.250  57.996  0.0155  0.1750  1.3672
   65C2H5N   H1  646  18.639   0.227  57.712 -1.6953 -0.5797 -0.9654
   65C2H5N   H2  647  18.652   0.295  57.860  0.8514 -0.3438 -0.8630
   65C2H5N   H3  648  18.637   0.127  57.834 -0.4673 -0.0076 -1.0997
   65C2H5N  HC1  649  18.444   0.334  57.796  2.9249  0.8351 -0.0606
   65C2H5N  HC2  650  18.408   0.167  57.762  1.8821 -0.5432 -0.9924
   66C2H5N   C1  651  18.662   0.831  57.674 -0.3929 -0.0824 -0.7456
   66C2H5N  CT1  652  18.622   0.803  57.819  0.1720 -0.0989 -0.6132
   66C2H5N  N41  653  18.476   0.842  57.844  0.2639 -0.4714 -0.4191
   66C2H5N   O1  654  18.591   0.797  57.586 -1.1338  0.1004 -0.7084
   66C2H5N   O2  655  18.775   0.867  57.657  0.0311 -0.2801  0.7537
   66C2H5N   H1  656  18.458   0.812  57.942 -1.0345 -0.8918 -0.7617
   66C2H5N   H2  657  18.451   0.942  57.840 -0.9247 -0.6999  0.7767
   66C2H5N   H3  658  18.414   0.792  57.778 -0.1612 -0.8852  0.2900
   66C2H5N  HC1  659  18.691   0.857  57.883 -0.5889  3.0736 -2.3631
   66C2H5N  HC2  660  18.637   0.695  57.823 -1.9122 -0.3413  2.6193
   67C2H5N   C1  661  19.016   1.113  57.411 -0.0620  0.0188  0.5713
   67C2H5N  CT1  662  18.963   1.107  57.551 -0.2739  0.1980  0.1087
   67C2H5N  N41  663  18.827   1.167  57.578 -0.1932  0.3683  0.1709
   67C2H5N   O1  664  18.934   1.121  57.319  0.6239  0.3492 -0.6378
   67C2H5N   O2  665  19.135   1.116  57.391  0.0206 -0.4871  0.3170
   67C2H5N   H1  666  18.805   1.145  57.677 -1.9748  0.8154 -0.1053
   67C2H5N   H2  667  18.749   1.123  57.527 -1.2578  0.8983  1.3203
   67C2H5N   H3  668  18.819   1.269  57.562 -1.2746  0.0763 -1.2381
   67C2H5N  HC1  669  18.963   1.002  57.581 -1.5102 -0.5413 -2.3795
   67C2H5N  HC2  670  19.034   1.159  57.615  0.5388 -1.0600  0.2532
   68C2H5N   C1  671  18.802   0.527  57.687 -0.2099  0.6044  0.0084
   68C2H5N  CT1  672  18.863   0.510  57.548  0.3071  0.3513 -0.6288
   68C2H5N  N41  673  19.011   0.510  57.539  0.2151  0.3225  0.3957
   68C2H5N   O1  674  18.872   0.584  57.772 -0.3633 -0.2239 -0.1126
   68C2H5N   O2  675  18.702   0.463  57.717 -0.4097  0.5204 -0.1615
   68C2H5N   H1  676  19.031   0.509  57.438  0.5814 -3.2498  0.4379
   68C2H5N   H2  677  19.062   0.432  57.584 -0.6872 -0.5337 -0.0500
   68C2H5N   H3  678  19.056   0.598  57.570 -0.3365  0.4005  0.9703
   68C2H5N  HC1  679  18.828   0.418  57.500 -0.4200  0.6759 -0.7301
   68C2H5N  HC2  680  18.835   0.599  57.492 -2.1021 -0.3053 -0.5220
   69C2H5N   C1  681  18.170   0.176  58.445  0.1487  0.4892  0.6980
   69C2H5N  CT1  682  18.226   0.226  58.310 -0.0515 -0.0887 -0.4543
   69C2H5N  N41  683  18.359   0.184  58.297  0.3710  0.9318  0.0592
   69C2H5N   O1  684  18.240   0.108  58.517  0.2365 -0.3443  0.5198
   69C2H5N   O2  685  18.073   0.234  58.490 -0.3031 -0.0417  0.0045
   69C2H5N   H1  686  18.387   0.212  58.202 -0.7747  1.6194 -0.0721
   69C2H5N   H2  687  18.424   0.226  58.366  1.0870 -2.2756  1.4380
   69C2H5N   H3  688  18.366   0.084  58.322 -0.4108  1.1061  1.0004
   69C2H5N  HC1  689  18.228   0.335  58.304  1.6166 -0.2245 -3.1383
   69C2H5N  HC2  690  18.173   0.178  58.228 -1.1256 -0.0148  0.1934
   70C2H5N   C1  691  18.426   0.818  58.186  0.1966  0.3051  0.0663
   70C2H5N  CT1  692  18.352   0.824  58.324 -0.4928 -0.5133  0.1867
   70C2H5N  N41  693  18.207   0.792  58.326 -0.4091 -0.3867  0.1108
   70C2H5N   O1  694  18.362   0.765  58.092 -0.1319 -0.1796 -0.0015
   70C2H5N   O2  695  18.514   0.903  58.159 -0.2543  0.5404  0.0219
   70C2H5N   H1  696  18.167   0.786  58.421 -0.5581 -0.8002  0.0258
   70C2H5N   H2  697  18.148   0.855  58.270  0.5838 -1.0410 -1.7190
   70C2H5N   H3  698  18.190   0.697  58.289  0.6585 -0.1777 -0.9499
   70C2H5N  HC1  699  18.354   0.923  58.368 -2.3539  0.0732 -0.9661
   70C2H5N  HC2  700  18.401   0.755  58.392  1.4652  1.9370  1.3106
   71C2H5N   C1  701  18.764   1.113  57.921 -0.5381 -0.2286  0.3058
   71C2H5N  CT1  702  18.715   1.104  58.064 -0.8221 -0.3448 -0.4887
   71C2H5N  N41  703  18.576   1.149  58.076  0.2404 -0.0491 -0.5173
   71C2H5N   O1  704  18.693   1.141  57.826  0.0489 -0.3111 -0.3741
   71C2H5N   O2  705  18.879   1.084  57.903  0.0317 -0.0512  0.4087
   71C2H5N   H1  706  18.542   1.141  58.173  0.6822 -0.7514 -0.4128
   71C2H5N   H2  707  18.511   1.095  58.016  0.1310 -2.6733  1.8653
   71C2H5N   H3  708  18.568   1.246  58.040  0.8499  1.2075  2.5812
   71C2H5N  HC1  709  18.723   1.001  58.096 -2.7036 -0.2690  0.2428
   71C2H5N  HC2  710  18.771   1.172  58.129  0.4306 -1.4275 -0.4130
   72C2H5N   C1  711  18.549   0.502  58.199 -0.3445  0.8754  0.6711
   72C2H5N  CT1  712  18.606   0.499  58.057 -0.2206 -0.6727 -0.0032
   72C2H5N  N41  713  18.750   0.538  58.045 -0.3349  0.1869 -0.4279
   72C2H5N   O1  714  18.619   0.559  58.286 -0.2131  0.0082 -0.3575
   72C2H5N   O2  715  18.432   0.486  58.226  0.2242 -0.5199  0.8308
   72C2H5N   H1  716  18.794   0.547  57.952  0.8967  0.0165  0.1347
   72C2H5N   H2  717  18.806   0.470  58.098  0.0202  0.8896  0.0946
   72C2H5N   H3  718  18.766   0.625  58.098 -2.1564  0.0917  0.3279
   72C2H5N  HC1  719  18.598   0.403  58.007 -0.9361 -0.8943  0.5258
   72C2H5N  HC2  720  18.560   0.573  57.991 -1.3802 -0.7408  0.7175
   73C2H5N   C1  721  17.933   0.207  58.946 -0.4541  0.1742  0.6872
   73C2H5N  CT1  722  17.979   0.213  58.799  0.4621  0.1118  0.1392
   73C2H5N  N41  723  18.118   0.167  58.774  0.0520 -0.8066  0.1229
   73C2H5N   O1  724  17.991   0.151  59.035 -0.4593 -0.5701 -0.4512
   73C2H5N   O2  725  17.823   0.252  58.980  0.8327 -0.6282  0.2518
   73C2H5N   H1  726  18.137   0.177  58.673 -1.6975  2.4970  0.0698
   73C2H5N   H2  727  18.189   0.222  58.825  0.0204 -1.9919  1.4828
   73C2H5N   H3  728  18.125   0.071  58.811 -0.4181 -1.5259 -1.6087
   73C2H5N  HC1  729  17.975   0.316  58.763 -1.0745  0.4567  1.2372
   73C2H5N  HC2  730  17.912   0.155  58.737  1.3757 -0.2892 -0.4683
   74C2H5N   C1  731  18.163   0.781  58.669 -0.4438  0.1278 -0.5954
   74C2H5N  CT1  732  18.118   0.776  58.818 -0.9264 -0.6402  0.3021
   74C2H5N  N41  733  17.975   0.828  58.829 -0.8027 -0.4108  0.3802
   74C2H5N   O1  734  18.083   0.752  58.578 -0.1828 -0.0160 -0.2239
   74C2H5N   O2  735  18.269   0.828  58.643 -0.0921  0.0393 -0.2718
   74C2H5N   H1  736  17.944   0.818  58.926 -0.6242  0.6112  0.5484
   74C2H5N   H2  737  17.958   0.924  58.795 -1.7708 -1.3834 -1.9882
   74C2H5N   H3  738  17.914   0.770  58.768 -0.7215 -0.9228  0.7852
   74C2H5N  HC1  739  18.179   0.843  58.879 -0.7593 -0.4800 -0.0440
   74C2H5N  HC2  740  18.128   0.669  58.836  1.1120 -0.1026  2.5531
   75C2H5N   C1  741  18.528   1.123  58.427  0.6852  0.4886 -0.5469
   75C2H5N  CT1  742  18.472   1.098  58.577 -0.0811  0.0782 -0.3336
   75C2H5N  N41  743  18.327   1.138  58.594 -0.0092  0.3421 -0.1694
   75C2H5N   O1  744  18.457   1.171  58.340  0.2707 -0.0429  0.1989
   75C2H5N   O2  745  18.651   1.117  58.411  0.3559  1.1318  0.0956
   75C2H5N   H1  746  18.307   1.116  58.693 -0.0957  1.9016  0.1817
   75C2H5N   H2  747  18.269   1.075  58.537 -0.7524  2.2003 -1.5258
   75C2H5N   H3  748  18.303   1.237  58.575  1.6493  0.9427  0.7489
   75C2H5N  HC1  749  18.479   0.990  58.594 -0.6295 -0.0757 -1.0465
   75C2H5N  HC2  750  18.532   1.151  58.650 -0.5355 -2.7576  2.1974
   76C2H5N   C1  751  18.306   0.500  58.700 -0.3666  0.0299 -0.2163
   76C2H5N  CT1  752  18.352   0.504  58.552 -0.5919 -0.1826  0.1607
   76C2H5N  N41  753  18.499   0.517  58.551 -0.2190 -0.2521  0.1422
   76C2H5N   O1  754  18.368   0.559  58.782  0.7939 -0.1831  0.1064
   76C2H5N   O2  755  18.209   0.429  58.731 -0.0544 -0.1621 -0.8494
   76C2H5N   H1  756  18.535   0.521  58.455  1.2679  0.3930  0.7031
   76C2H5N   H2  757  18.542   0.438  58.601  0.1711  0.2242  0.5765
   76C2H5N   H3  758  18.532   0.606  58.594 -1.3376 -0.4607  1.4976
   76C2H5N  HC1  759  18.337   0.407  58.505 -0.9130  0.2366 -0.6073
   76C2H5N  HC2  760  18.301   0.580  58.492 -1.3318 -1.6386 -1.1017
   77C2H5N   C1  761  17.658   0.198  59.439  0.4192 -0.2707 -0.1495
   77C2H5N  CT1  762  17.710   0.243  59.304  0.0613 -0.2178  0.0219
   77C2H5N  N41  763  17.849   0.195  59.280  0.4551  0.0852 -0.0208
   77C2H5N   O1  764  17.727   0.146  59.525 -0.2543  0.1682  0.2994
   77C2H5N   O2  765  17.553   0.247  59.476 -0.2258 -0.3686 -0.2716
   77C2H5N   H1  766  17.882   0.227  59.188 -2.1221  1.8103 -0.4058
   77C2H5N   H2  767  17.918   0.241  59.342 -0.3351 -2.2030  2.6768
   77C2H5N   H3  768  17.859   0.093  59.291  1.7058  0.4868  2.8142
   77C2H5N  HC1  769  17.703   0.351  59.307  1.3375 -0.1456  0.8698
   77C2H5N  HC2  770  17.647   0.200  59.226  0.2930  0.7262 -0.6983
   78C2H5N   C1  771  17.897   0.797  59.170  0.4654  0.3944  0.4878
   78C2H5N  CT1  772  17.841   0.793  59.308 -0.3282 -0.6847  0.2301
   78C2H5N  N41  773  17.720   0.879  59.328  0.2421  0.5195  0.2150
   78C2H5N   O1  774  17.821   0.785  59.075 -0.5532  0.5773 -0.3358
   78C2H5N   O2  775  18.003   0.851  59.154  0.1794  0.6515 -0.3282
   78C2H5N   H1  776  17.688   0.885  59.426  0.0632  2.1835  0.0727
   78C2H5N   H2  777  17.733   0.978  59.301 -0.2577  0.8729  1.2228
   78C2H5N   H3  778  17.642   0.843  59.270 -0.5965 -1.4420  2.4889
   78C2H5N  HC1  779  17.922   0.822  59.375 -0.2520  0.2143 -0.2431
   78C2H5N  HC2  780  17.819   0.687  59.323 -1.8321 -0.0664  2.4578
   79C2H5N   C1  781  18.255   1.094  58.923  0.2387 -0.6597 -0.1633
   79C2H5N  CT1  782  18.205   1.102  59.073  0.1614  1.1967 -0.1739
   79C2H5N  N41  783  18.073   1.166  59.087  0.5446 -0.1812  0.4943
   79C2H5N   O1  784  18.169   1.126  58.835 -0.7576 -0.4429 -0.2348
   79C2H5N   O2  785  18.374   1.096  58.903 -0.1144  0.2449 -0.3823
   79C2H5N   H1  786  18.038   1.164  59.185  2.2485 -1.7022  1.1000
   79C2H5N   H2  787  18.004   1.108  59.038  0.3276  0.9014 -0.4964
   79C2H5N   H3  788  18.065   1.264  59.056 -0.1206 -0.8649 -1.5366
   79C2H5N  HC1  789  18.214   1.004  59.119 -0.2414  1.6525  0.8934
   79C2H5N  HC2  790  18.274   1.162  59.133  1.0405  1.5433 -1.5054
   80C2H5N   C1  791  18.060   0.515  59.196 -0.1830 -0.0920  0.3567
   80C2H5N  CT1  792  18.114   0.483  59.059  0.6049  0.1174  0.1526
   80C2H5N  N41  793  18.258   0.510  59.038  0.3391 -0.4240  0.3154
   80C2H5N   O1  794  18.122   0.596  59.268  0.3888 -0.4329 -0.2888
   80C2H5N   O2  795  17.951   0.470  59.225 -0.4308 -0.2621  0.2064
   80C2H5N   H1  796  18.291   0.486  58.943  1.5466 -0.4097  0.7157
   80C2H5N   H2  797  18.317   0.461  59.108  1.5111 -0.4981 -0.7119
   80C2H5N   H3  798  18.284   0.609  59.050  0.6277 -0.5974  1.1799
   80C2H5N  HC1  799  18.101   0.376  59.045  1.9158 -0.2730  1.7612
   80C2H5N  HC2  800  18.053   0.529  58.981  0.3905 -0.0119  0.2464
   81C2H5N   C1  801  17.398   0.206  59.971 -0.1012 -0.4240 -0.2684
   81C2H5N  CT1  802  17.444   0.192  59.830 -0.4401  0.7076 -0.4577
   81C2H5N  N41  803  17.587   0.208  59.795  0.1511  0.2246 -0.6926
   81C2H5N   O1  804  17.460   0.140  60.054  0.0395 -0.4435 -0.7771
   81C2H5N   O2  805  17.283   0.250  59.996 -0.2593 -0.0659  0.7835
   81C2H5N   H1  806  17.620   0.204  59.697  0.9189 -0.8043 -0.3968
   81C2H5N   H2  807  17.624   0.297  59.832 -0.4939  0.2528 -0.1174
   81C2H5N   H3  808  17.636   0.131  59.843 -2.6981 -0.1392  1.7907
   81C2H5N  HC1  809  17.389   0.269  59.776 -2.0874  0.2484  0.5399
   81C2H5N  HC2  810  17.413   0.097  59.786  2.2213 -0.6320  0.4614
   82C2H5N   C1  811  17.627   0.820  59.677 -0.1820  0.4276 -0.0278
   82C2H5N  CT1  812  17.596   0.779  59.820  0.1719 -0.2345  0.5485
   82C2H5N  N41  813  17.476   0.842  59.871  0.1939 -0.0488  0.2243
   82C2H5N   O1  814  17.567   0.757  59.589 -0.4490 -0.3820 -0.1590
   82C2H5N   O2  815  17.737   0.864  59.651 -0.0181 -0.5749  0.5150
   82C2H5N   H1  816  17.469   0.812  59.970  2.1059  2.4322  1.1753
   82C2H5N   H2  817  17.492   0.944  59.871  0.3304 -0.0699  0.5954
   82C2H5N   H3  818  17.389   0.825  59.817 -0.0026  2.4208 -0.2855
   82C2H5N  HC1  819  17.686   0.803  59.877 -0.1150 -0.1382  0.9693
   82C2H5N  HC2  820  17.584   0.671  59.829 -0.8331 -0.0559  1.4847
   83C2H5N   C1  821  18.006   1.086  59.419 -0.5571  0.3881 -0.2528
   83C2H5N  CT1  822  17.946   1.067  59.554  0.9806 -0.2740 -0.4519
   83C2H5N  N41  823  17.822   1.143  59.591  0.2540 -0.1590  0.2086
   83C2H5N   O1  824  17.925   1.125  59.333  0.3891  0.0628 -0.1511
   83C2H5N   O2  825  18.125   1.094  59.409  0.1419  0.2308 -0.2563
   83C2H5N   H1  826  17.788   1.123  59.687 -1.0101 -0.5897 -0.3190
   83C2H5N   H2  827  17.742   1.118  59.531  0.9696 -0.7681 -0.4982
   83C2H5N   H3  828  17.838   1.245  59.589  0.4662 -0.1890  0.3627
   83C2H5N  HC1  829  17.924   0.960  59.556 -1.9145  0.3150  0.0680
   83C2H5N  HC2  830  18.024   1.088  59.628 -1.8113 -1.1107  2.8204
   84C2H5N   C1  831  17.792   0.519  59.696 -0.5782 -0.2167  0.2740
   84C2H5N  CT1  832  17.835   0.524  59.556 -0.0004  0.9852 -0.5900
   84C2H5N  N41  833  17.985   0.538  59.540 -0.3443  0.0206  0.0331
   84C2H5N   O1  834  17.847   0.589  59.785  0.1579 -0.0457  0.2602
   84C2H5N   O2  835  17.711   0.434  59.723  0.1389 -0.0187 -0.2167
   84C2H5N   H1  836  18.023   0.539  59.444  0.9774  0.1390  0.5618
   84C2H5N   H2  837  18.036   0.459  59.582  0.8138  0.7631  0.0595
   84C2H5N   H3  838  18.016   0.626  59.584 -2.7161  0.4154  1.0143
   84C2H5N  HC1  839  17.794   0.431  59.515 -1.1737  0.8975  0.7498
   84C2H5N  HC2  840  17.791   0.615  59.516  0.2326 -0.0164 -3.2253
   85C2H5N   C1  841  17.188   0.218  60.494 -0.0295  0.5685 -0.1560
   85C2H5N  CT1  842  17.213   0.237  60.342  0.6911  0.3000 -0.3024
   85C2H5N  N41  843  17.347   0.184  60.305 -0.6625 -0.2018 -0.0190
   85C2H5N   O1  844  17.264   0.152  60.565  0.4127  0.4509  0.5941
   85C2H5N   O2  845  17.097   0.283  60.544  0.5483 -0.9642 -0.1508
   85C2H5N   H1  846  17.362   0.195  60.203 -0.7431  2.0172  0.1681
   85C2H5N   H2  847  17.426   0.221  60.361 -0.1205 -0.9782 -0.2661
   85C2H5N   H3  848  17.348   0.084  60.329 -0.1060 -0.5082 -1.2878
   85C2H5N  HC1  849  17.208   0.344  60.325  2.7485  0.1881 -1.9253
   85C2H5N  HC2  850  17.137   0.180  60.287 -0.6257 -0.2883  2.0779
   86C2H5N   C1  851  17.407   0.785  60.172  0.0869 -0.6386 -0.4885
   86C2H5N  CT1  852  17.364   0.767  60.320  0.4309 -0.1791  0.2381
   86C2H5N  N41  853  17.238   0.838  60.364 -0.3085  0.0015  0.2354
   86C2H5N   O1  854  17.325   0.772  60.081  0.3558 -0.2261  0.1590
   86C2H5N   O2  855  17.517   0.842  60.152  0.1548  0.3746 -0.1682
   86C2H5N   H1  856  17.213   0.813  60.461  1.4960 -0.2514  0.6538
   86C2H5N   H2  857  17.238   0.941  60.357  1.7411 -0.0571 -0.9068
   86C2H5N   H3  858  17.160   0.796  60.311 -1.3098  0.7312  1.1192
   86C2H5N  HC1  859  17.449   0.787  60.384 -0.2574 -0.4711  1.2485
   86C2H5N  HC2  860  17.346   0.663  60.346 -0.6623  0.1966  1.0350
   87C2H5N   C1  861  17.754   1.103  59.923 -0.0579  0.8402  0.2030
   87C2H5N  CT1  862  17.707   1.089  60.071 -0.0177  0.4267  0.7610
   87C2H5N  N41  863  17.565   1.138  60.092 -0.2327 -0.5249  0.7449
   87C2H5N   O1  864  17.673   1.132  59.838 -0.1016  0.4892  0.3187
   87C2H5N   O2  865  17.872   1.107  59.892 -0.6926 -0.1086  0.1122
   87C2H5N   H1  866  17.533   1.120  60.189 -1.8916  2.5629  0.8126
   87C2H5N   H2  867  17.497   1.087  60.034 -0.4561 -0.3923  0.8884
   87C2H5N   H3  868  17.549   1.237  60.071 -0.5618 -0.8044 -0.3399
   87C2H5N  HC1  869  17.717   0.984  60.098  0.0553  0.4274  0.7340
   87C2H5N  HC2  870  17.777   1.150  60.128  0.6417  1.1577 -0.7977
   88C2H5N   C1  871  17.545   0.499  60.215  0.8503  0.2755 -0.8438
   88C2H5N  CT1  872  17.580   0.491  60.074 -0.2467 -0.7864 -0.7533
   88C2H5N  N41  873  17.724   0.528  60.057 -0.1310 -0.6542  0.3675
   88C2H5N   O1  874  17.610   0.567  60.295  0.0010  0.3728  0.1969
   88C2H5N   O2  875  17.433   0.469  60.246  0.5160  0.2711  0.6569
   88C2H5N   H1  876  17.760   0.536  59.960  1.9861  1.3027  1.2607
   88C2H5N   H2  877  17.788   0.464  60.107  0.3430 -1.4161 -1.1627
   88C2H5N   H3  878  17.732   0.621  60.101  0.0391 -0.8488  0.7423
   88C2H5N  HC1  879  17.564   0.399  60.019 -0.6422 -1.0411 -0.2143
   88C2H5N  HC2  880  17.522   0.568  60.023  1.7565  1.9853  1.0267
   89C2H5N   C1  881  16.905   0.191  60.964 -0.0326 -0.3458 -0.3678
   89C2H5N  CT1  882  16.976   0.246  60.834  0.7509  0.3237 -0.1552
   89C2H5N  N41  883  17.123   0.222  60.813 -0.5267  0.3678  0.0659
   89C2H5N   O1  884  16.969   0.127  61.045  0.3548 -0.4104  0.1969
   89C2H5N   O2  885  16.812   0.257  61.009  0.6012 -0.1453 -0.1407
   89C2H5N   H1  886  17.155   0.253  60.719  1.9763  1.2199  1.1599
   89C2H5N   H2  887  17.183   0.265  60.885 -0.3743 -0.7793  0.6333
   89C2H5N   H3  888  17.136   0.120  60.822  2.0422  0.8302  2.2250
   89C2H5N  HC1  889  16.959   0.353  60.835 -0.0377  0.2401  2.9328
   89C2H5N  HC2  890  16.919   0.200  60.754  1.1142 -1.7327  0.7171
   90C2H5N   C1  891  17.147   0.819  60.708 -0.1367 -0.0060 -0.5655
   90C2H5N  CT1  892  17.082   0.779  60.836 -0.9660  0.3105 -0.4151
   90C2H5N  N41  893  16.960   0.859  60.867 -0.4475  0.3057 -0.7930
   90C2H5N   O1  894  17.105   0.768  60.606 -0.1386 -0.2583 -0.1522
   90C2H5N   O2  895  17.249   0.892  60.719  0.0754 -0.1832 -0.5878
   90C2H5N   H1  896  16.923   0.834  60.961 -1.9548 -0.5806 -1.6071
   90C2H5N   H2  897  16.974   0.961  60.875  2.6983 -0.1043 -0.6291
   90C2H5N   H3  898  16.891   0.839  60.793 -0.1651  0.6545 -1.1487
   90C2H5N  HC1  899  17.157   0.788  60.915  1.0637 -3.3053 -1.8152
   90C2H5N  HC2  900  17.042   0.680  60.816  1.0459 -0.7259  0.5183
   91C2H5N   C1  901  17.502   1.120  60.422 -0.6426 -0.2412  1.0311
   91C2H5N  CT1  902  17.457   1.093  60.568  0.3798  0.1907 -0.3726
   91C2H5N  N41  903  17.338   1.167  60.625 -0.0608 -0.2165  0.2442
   91C2H5N   O1  904  17.421   1.093  60.332 -0.0059 -0.0341 -0.5255
   91C2H5N   O2  905  17.623   1.113  60.402  0.8171 -0.0644 -0.1281
   91C2H5N   H1  906  17.308   1.136  60.719 -2.6868 -2.6044 -1.3089
   91C2H5N   H2  907  17.255   1.156  60.565  0.4753  0.7256 -0.6943
   91C2H5N   H3  908  17.360   1.268  60.631 -0.8357 -0.0637  0.6811
   91C2H5N  HC1  909  17.436   0.986  60.566 -1.8485  0.6195 -1.7253
   91C2H5N  HC2  910  17.537   1.114  60.640  0.3609  1.5676 -0.7451
   92C2H5N   C1  911  17.307   0.537  60.721 -0.2164 -0.3103  0.2876
   92C2H5N  CT1  912  17.348   0.520  60.573  0.4223 -0.3445 -0.7662
   92C2H5N  N41  913  17.496   0.548  60.545  0.3914  0.5058 -0.8009
   92C2H5N   O1  914  17.391   0.584  60.790  0.2976 -0.5279 -0.0911
   92C2H5N   O2  915  17.200   0.489  60.758 -0.5527 -0.1731 -0.4006
   92C2H5N   H1  916  17.518   0.526  60.446 -1.3829 -1.8555 -0.7074
   92C2H5N   H2  917  17.551   0.485  60.605 -0.9632 -1.0227 -1.1197
   92C2H5N   H3  918  17.516   0.648  60.562  2.0417 -0.0764  0.8727
   92C2H5N  HC1  919  17.327   0.414  60.554  0.0083 -0.4584  0.2362
   92C2H5N  HC2  920  17.283   0.587  60.518 -1.1028 -0.8192  0.4061
   93C2H5N   C1  921  16.679   0.234  61.482  0.0527 -0.7157 -0.1339
   93C2H5N  CT1  922  16.706   0.180  61.342  0.0166 -0.4426  0.0646
   93C2H5N  N41  923  16.844   0.216  61.288  0.1410 -0.0613  0.4051
   93C2H5N   O1  924  16.754   0.205  61.569 -0.0711  0.0543 -0.0664
   93C2H5N   O2  925  16.565   0.266  61.512 -0.1955 -0.5333 -0.5942
   93C2H5N   H1  926  16.838   0.183  61.190 -0.2868  1.1000  0.0384
   93C2H5N   H2  927  16.856   0.318  61.299  0.4065 -0.1227  0.6801
   93C2H5N   H3  928  16.912   0.159  61.342  2.4114  2.4345  0.2781
   93C2H5N  HC1  929  16.622   0.220  61.284 -0.8889  1.0045  2.2801
   93C2H5N  HC2  930  16.706   0.071  61.343 -0.5595 -0.4571 -0.7640
   94C2H5N   C1  931  16.916   0.799  61.199 -0.2391  0.3768 -0.1777
   94C2H5N  CT1  932  16.869   0.794  61.344 -0.1950  0.2223 -0.2997
   94C2H5N  N41  933  16.726   0.831  61.360  0.9969 -0.3227 -0.0838
   94C2H5N   O1  934  16.825   0.778  61.111 -0.4249  0.2606  0.3320
   94C2H5N   O2  935  17.001   0.879  61.172  0.0599  0.3907 -0.0709
   94C2H5N   H1  936  16.712   0.818  61.462 -3.6386  0.6133 -0.4947
   94C2H5N   H2  937  16.704   0.930  61.340  0.5226 -0.1926  1.0343
   94C2H5N   H3  938  16.660   0.772  61.307  1.9779 -0.7090 -0.8612
   94C2H5N  HC1  939  16.930   0.860  61.406 -2.5092  2.4358 -0.2980
   94C2H5N  HC2  940  16.879   0.693  61.383  0.1334  0.5763  0.5483
   95C2H5N   C1  941  17.241   1.121  60.931  0.2982 -1.4801  0.0487
   95C2H5N  CT1  942  17.199   1.103  61.082  0.0074  0.3480 -0.3649
   95C2H5N  N41  943  17.069   1.167  61.117  0.3397 -0.1324  0.1458
   95C2H5N   O1  944  17.153   1.138  60.845 -0.1381 -0.1010  0.1460
   95C2H5N   O2  945  17.358   1.142  60.905  0.2324  0.4219 -0.1594
   95C2H5N   H1  946  17.052   1.160  61.219  1.9116  0.9870  0.5075
   95C2H5N   H2  947  16.993   1.127  61.061 -2.0170  3.0005  0.9714
   95C2H5N   H3  948  17.079   1.266  61.092  1.9702 -0.1494  0.6184
   95C2H5N  HC1  949  17.202   0.997  61.105  0.0872  0.4856  0.2690
   95C2H5N  HC2  950  17.270   1.156  61.146 -1.5017  0.2800  1.4173
   96C2H5N   C1  951  17.058   0.510  61.210 -0.1215 -0.0218  0.3242
   96C2H5N  CT1  952  17.113   0.490  61.068  0.9820  0.0656 -0.3526
   96C2H5N  N41  953  17.249   0.537  61.044  0.0273  0.0822 -0.6071
   96C2H5N   O1  954  17.098   0.601  61.278  0.8056  0.0902 -0.0342
   96C2H5N   O2  955  16.957   0.449  61.244  0.4848 -0.4330  0.6089
   96C2H5N   H1  956  17.279   0.528  60.946  2.8874  1.6099  0.0613
   96C2H5N   H2  957  17.314   0.477  61.098  0.7438 -1.8712 -3.5520
   96C2H5N   H3  958  17.265   0.639  61.056 -1.0633  0.2479 -0.5229
   96C2H5N  HC1  959  17.099   0.383  61.053 -2.0475  0.2861  0.6469
   96C2H5N  HC2  960  17.046   0.535  60.995  1.4157 -1.0672 -1.4815
   97C2H5N   C1  961  16.411   0.200  61.987 -0.0558 -0.4737 -0.7348
   97C2H5N  CT1  962  16.468   0.244  61.847  0.1349 -0.0453 -0.2686
   97C2H5N  N41  963  16.607   0.185  61.816  0.4359 -0.0114 -0.8833
   97C2H5N   O1  964  16.475   0.127  62.058 -0.2643 -0.1073  0.5863
   97C2H5N   O2  965  16.304   0.241  62.021  0.0980  0.2256  0.6152
   97C2H5N   H1  966  16.640   0.217  61.724  0.6601 -0.6649 -1.0293
   97C2H5N   H2  967  16.669   0.218  61.892 -0.1062 -0.8082 -0.0803
   97C2H5N   H3  968  16.603   0.082  61.816 -0.9713  0.0067 -2.9366
   97C2H5N  HC1  969  16.479   0.352  61.838 -0.3893 -0.0782 -1.3444
   97C2H5N  HC2  970  16.404   0.209  61.766 -0.6097 -0.8177  0.6414
   98C2H5N   C1  971  16.638   0.831  61.719 -0.0432  0.4397 -0.3453
   98C2H5N  CT1  972  16.588   0.821  61.860 -0.2485 -0.2298  0.4110
   98C2H5N  N41  973  16.441   0.807  61.878  0.0791 -0.4423  0.5519
   98C2H5N   O1  974  16.577   0.769  61.630 -0.3583 -0.1873 -0.0705
   98C2H5N   O2  975  16.753   0.867  61.703 -0.4136 -0.3344 -0.0401
   98C2H5N   H1  976  16.422   0.802  61.979  1.1411  0.7199  0.8049
   98C2H5N   H2  977  16.388   0.889  61.844  2.7661  1.1681  0.1756
   98C2H5N   H3  978  16.406   0.719  61.835 -0.1035  0.1762 -0.5679
   98C2H5N  HC1  979  16.614   0.913  61.913  0.5408 -2.4651  4.1135
   98C2H5N  HC2  980  16.636   0.735  61.907 -0.0795  0.6565  1.9103
   99C2H5N   C1  981  17.002   1.118  61.464  0.7745  0.0400  0.2716
   99C2H5N  CT1  982  16.957   1.099  61.604 -0.1470  0.2630  0.3193
   99C2H5N  N41  983  16.813   1.138  61.622  0.0807 -0.3265 -0.3108
   99C2H5N   O1  984  16.921   1.143  61.376 -0.0992 -0.4338  0.2234
   99C2H5N   O2  985  17.122   1.106  61.440  0.1582  0.1613  0.4388
   99C2H5N   H1  986  16.788   1.121  61.721 -0.1465  0.2064 -0.2807
   99C2H5N   H2  987  16.746   1.081  61.569 -0.7944  1.9780 -1.7469
   99C2H5N   H3  988  16.801   1.234  61.587  1.5963 -0.6573 -1.7933
   99C2H5N  HC1  989  16.981   0.997  61.634  0.3343  0.4514  0.5814
   99C2H5N  HC2  990  17.019   1.160  61.669 -1.0568  0.3151  1.1487
  100C2H5N   C1  991  16.799   0.517  61.743  0.4249  0.2706  0.3877
  100C2H5N  CT1  992  16.838   0.551  61.599  0.4585 -0.2573  0.2302
  100C2H5N  N41  993  16.978   0.506  61.555 -0.1166 -0.8437  0.0842
  100C2H5N   O1  994  16.853   0.571  61.831 -0.1624  0.9124  1.1251
  100C2H5N   O2  995  16.689   0.461  61.762  0.1413  0.1439 -0.6185
  100C2H5N   H1  996  17.004   0.528  61.457 -2.1465 -0.9029 -0.4880
  100C2H5N   H2  997  16.982   0.403  61.558  0.1099 -0.7989  1.7677
  100C2H5N   H3  998  17.049   0.524  61.628  1.3579 -0.5185 -1.3884
  100C2H5N  HC1  999  16.763   0.518  61.527 -0.2964  1.5872  0.1539
  100C2H5N  HC2 1000  16.839   0.660  61.602  0.1679 -0.2761  2.9302
  101C2H5N   C1 1001  16.182   0.238  62.485  0.7621  0.7708 -0.7123
  101C2H5N  CT1 1002  16.223   0.216  62.342 -0.4727  0.3006 -0.5554
  101C2H5N  N41 1003  16.364   0.187  62.317 -0.0720  0.4991  0.0600
  101C2H5N   O1 1004  16.250   0.195  62.579 -0.0380  0.7079 -0.1409
  101C2H5N   O2 1005  16.072   0.289  62.505  0.0122  0.4917 -0.4160
  101C2H5N   H1 1006  16.382   0.168  62.217 -1.8101 -2.5156  0.2348
  101C2H5N   H2 1007  16.420   0.263  62.358  1.4403 -1.1385  1.1180
  101C2H5N   H3 1008  16.393   0.098  62.362  1.5059  1.0647  0.1671
  101C2H5N  HC1 1009  16.217   0.308  62.284 -1.7931 -0.1665 -1.1685
  101C2H5N  HC2 1010  16.157   0.141  62.297  2.7957 -2.6857 -0.6922
  102C2H5N   C1 1011  16.398   0.811  62.197  0.5077  0.2514 -0.3918
  102C2H5N  CT1 1012  16.361   0.784  62.343  0.1765 -0.3323  0.0429
  102C2H5N  N41 1013  16.220   0.806  62.367  0.1590  0.6373  0.1103
  102C2H5N   O1 1014  16.326   0.760  62.118  0.2177 -0.3266 -0.2222
  102C2H5N   O2 1015  16.510   0.850  62.164  0.9417  0.3650 -0.2931
  102C2H5N   H1 1016  16.192   0.807  62.466  1.0253 -0.9019  0.3847
  102C2H5N   H2 1017  16.194   0.905  62.350  1.6316  0.9977 -0.0521
  102C2H5N   H3 1018  16.155   0.748  62.311  1.2837  0.6147 -1.1968
  102C2H5N  HC1 1019  16.412   0.844  62.418 -0.0136 -0.2297  0.0846
  102C2H5N  HC2 1020  16.387   0.682  62.374  1.9115  0.4325  1.2284
  103C2H5N   C1 1021  16.756   1.113  61.949 -0.9488  0.0414 -0.5583
  103C2H5N  CT1 1022  16.720   1.092  62.093 -0.5850  0.9936 -0.7505
  103C2H5N  N41 1023  16.572   1.130  62.119 -0.6939  0.2620 -0.5485
  103C2H5N   O1 1024  16.669   1.138  61.868 -0.3210 -0.0986  0.3707
  103C2H5N   O2 1025  16.876   1.105  61.925 -0.5226  0.5167 -0.5263
  103C2H5N   H1 1026  16.543   1.114  62.216  1.9473 -1.1822  0.0612
  103C2H5N   H2 1027  16.512   1.078  62.054  1.4265 -3.1011  0.0520
  103C2H5N   H3 1028  16.553   1.230  62.101  2.8072  0.8997 -1.1640
  103C2H5N  HC1 1029  16.730   0.986  62.116 -1.1579  0.6679 -2.0243
  103C2H5N  HC2 1030  16.777   1.154  62.163  1.7546 -1.2908 -0.5548
  104C2H5N   C1 1031  16.533   0.515  62.222  0.7080  0.0100 -0.5199
  104C2H5N  CT1 1032  16.590   0.490  62.087  0.2479 -0.1343 -0.1356
  104C2H5N  N41 1033  16.735   0.526  62.077 -0.1828 -0.4007  0.7468
  104C2H5N   O1 1034  16.596   0.581  62.305 -0.4483  0.8073  0.2794
  104C2H5N   O2 1035  16.438   0.447  62.264 -0.0765 -0.0442 -0.0658
  104C2H5N   H1 1036  16.765   0.516  61.979 -1.7674  0.4250  0.1545
  104C2H5N   H2 1037  16.793   0.468  62.139 -1.8887 -0.6866  2.1153
  104C2H5N   H3 1038  16.740   0.625  62.103 -0.0580  0.4615 -2.4019
  104C2H5N  HC1 1039  16.586   0.382  62.073 -1.1091 -0.2355  0.8809
  104C2H5N  HC2 1040  16.531   0.539  62.010  0.6372  0.5287 -0.0126
  105C2H5N   C1 1041  15.935   0.204  63.024  0.1183 -0.1391  0.6463
  105C2H5N  CT1 1042  15.973   0.176  62.875  0.6892 -0.4949 -0.6257
  105C2H5N  N41 1043  16.113   0.222  62.830  0.0047  0.4724  0.1639
  105C2H5N   O1 1044  15.996   0.149  63.113  0.0066  0.0254 -0.6958
  105C2H5N   O2 1045  15.822   0.254  63.043  0.2511 -0.0106 -0.2708
  105C2H5N   H1 1046  16.135   0.207  62.730  0.9970 -0.3246  0.4899
  105C2H5N   H2 1047  16.127   0.320  62.856 -1.6487  0.5569  0.8351
  105C2H5N   H3 1048  16.185   0.168  62.881 -0.4427 -0.0492  0.2600
  105C2H5N  HC1 1049  15.897   0.229  62.818  0.4010 -0.4050 -0.1644
  105C2H5N  HC2 1050  15.980   0.067  62.870 -0.7397 -0.5330 -2.0426
  106C2H5N   C1 1051  16.143   0.825  62.724 -0.2097  0.3377  0.2985
  106C2H5N  CT1 1052  16.092   0.797  62.861 -0.0078 -0.3654  0.0818
  106C2H5N  N41 1053  15.970   0.874  62.902  0.4155  0.2022 -0.1922
  106C2H5N   O1 1054  16.087   0.781  62.623 -0.0726  0.0067 -0.1598
  106C2H5N   O2 1055  16.263   0.863  62.715  0.6570  0.6528 -0.0894
  106C2H5N   H1 1056  15.929   0.853  62.994 -2.6349  3.8606 -0.6064
  106C2H5N   H2 1057  15.987   0.976  62.911 -2.8127  0.9534 -1.8785
  106C2H5N   H3 1058  15.902   0.853  62.827 -0.2248 -1.5658  0.8790
  106C2H5N  HC1 1059  16.173   0.803  62.934  1.4203 -2.1986 -1.2948
  106C2H5N  HC2 1060  16.069   0.692  62.877  2.1587 -0.8258  0.3963
  107C2H5N   C1 1061  16.512   1.093  62.450 -0.2645  0.1336 -0.4318
  107C2H5N  CT1 1062  16.467   1.095  62.593  0.0604 -0.1133 -0.3300
  107C2H5N  N41 1063  16.324   1.132  62.632 -0.3134  0.3148  0.7963
  107C2H5N   O1 1064  16.431   1.104  62.356  0.7284  0.3225  0.6845
  107C2H5N   O2 1065  16.629   1.099  62.426  0.4122  0.0800 -0.7189
  107C2H5N   H1 1066  16.296   1.125  62.731 -0.2989 -0.5041  0.7387
  107C2H5N   H2 1067  16.256   1.081  62.574  1.6676 -0.0431 -1.2588
  107C2H5N   H3 1068  16.317   1.234  62.617 -0.4492  0.1632 -0.1757
  107C2H5N  HC1 1069  16.467   0.987  62.611 -0.2045 -0.0627 -0.0061
  107C2H5N  HC2 1070  16.538   1.142  62.661  1.3612 -3.3186  0.6061
  108C2H5N   C1 1071  16.285   0.528  62.732  0.1163 -0.7132  1.2178
  108C2H5N  CT1 1072  16.332   0.556  62.590 -0.5198 -0.1245  0.1274
  108C2H5N  N41 1073  16.467   0.506  62.556 -0.9810 -0.0586 -0.7602
  108C2H5N   O1 1074  16.356   0.569  62.823  0.6024  0.3955 -0.1217
  108C2H5N   O2 1075  16.177   0.470  62.753 -1.0896  1.0429 -0.4063
  108C2H5N   H1 1076  16.511   0.538  62.468 -1.2222  0.3452 -0.7345
  108C2H5N   H2 1077  16.478   0.404  62.569 -0.0527  0.4361  2.6610
  108C2H5N   H3 1078  16.534   0.538  62.627 -2.5449 -0.1957  0.7901
  108C2H5N  HC1 1079  16.251   0.519  62.526 -1.6207  0.9711  0.8810
  108C2H5N  HC2 1080  16.336   0.664  62.580  1.6999 -0.3198 -1.6973
  109C2H5N   C1 1081  15.644   0.186  63.509 -0.6234  0.1056 -0.6593
  109C2H5N  CT1 1082  15.693   0.185  63.373 -0.0823 -0.7248 -0.7038
  109C2H5N  N41 1083  15.840   0.212  63.359 -0.4092  0.5499 -1.3300
  109C2H5N   O1 1084  15.720   0.164  63.601 -0.0169  0.1574  0.3539
  109C2H5N   O2 1085  15.533   0.238  63.532  0.4122 -0.3888 -0.0317
  109C2H5N   H1 1086  15.866   0.183  63.263  0.2987 -2.4537 -0.2850
  109C2H5N   H2 1087  15.868   0.309  63.381 -1.1763  0.4589  0.0632
  109C2H5N   H3 1088  15.896   0.158  63.426 -0.7893  1.8788  0.0839
  109C2H5N  HC1 1089  15.639   0.255  63.309  1.3046  1.9758  0.9861
  109C2H5N  HC2 1090  15.685   0.080  63.346  3.0265 -0.7494 -1.7130
  110C2H5N   C1 1091  15.904   0.816  63.216  0.4458 -0.1818  0.7778
  110C2H5N  CT1 1092  15.856   0.798  63.359 -0.4131 -0.5871  0.8673
  110C2H5N  N41 1093  15.721   0.849  63.390 -0.2295 -0.1488  0.2470
  110C2H5N   O1 1094  15.829   0.785  63.121 -0.3065 -0.3539 -0.0948
  110C2H5N   O2 1095  15.997   0.885  63.191  0.6611  0.3938  0.1721
  110C2H5N   H1 1096  15.716   0.824  63.490  1.4871  1.1435  0.6762
  110C2H5N   H2 1097  15.704   0.949  63.372 -0.6514 -0.2195  0.2517
  110C2H5N   H3 1098  15.651   0.796  63.335 -0.8847  1.6308 -0.6839
  110C2H5N  HC1 1099  15.924   0.835  63.436  0.2878  0.6953 -0.3535
  110C2H5N  HC2 1100  15.847   0.689  63.357 -0.0274 -0.6165  0.5761
  111C2H5N   C1 1101  16.261   1.093  62.965 -0.0485 -0.0859  0.6529
  111C2H5N  CT1 1102  16.232   1.097  63.114  1.0686 -0.2594  1.8532
  111C2H5N  N41 1103  16.097   1.163  63.138  0.5827 -0.0755  0.3880
  111C2H5N   O1 1104  16.165   1.119  62.887  0.3689  0.0487  0.2292
  111C2H5N   O2 1105  16.382   1.096  62.938 -0.5756  0.6830 -0.6067
  111C2H5N   H1 1106  16.073   1.168  63.239  2.0066 -1.2764  0.8168
  111C2H5N   H2 1107  16.014   1.127  63.090 -0.9150  0.4773  2.4799
  111C2H5N   H3 1108  16.105   1.264  63.118 -0.0259 -0.0752  0.1403
  111C2H5N  HC1 1109  16.231   0.998  63.159 -0.7404 -0.5243  1.2861
  111C2H5N  HC2 1110  16.309   1.148  63.172  1.2615  1.2297  0.3288
  112C2H5N   C1 1111  16.012   0.516  63.248  0.5581  0.0870 -0.0549
  112C2H5N  CT1 1112  16.062   0.530  63.111 -0.0028 -0.4947  0.5145
  112C2H5N  N41 1113  16.206   0.516  63.084  0.3448  0.1011  0.2262
  112C2H5N   O1 1114  16.071   0.582  63.334 -0.3362  0.2556  0.0599
  112C2H5N   O2 1115  15.904   0.459  63.276 -0.0822 -0.4106  0.0189
  112C2H5N   H1 1116  16.225   0.518  62.982  1.7112  0.7897  0.4814
  112C2H5N   H2 1117  16.247   0.428  63.120 -0.7053 -1.0655 -1.3826
  112C2H5N   H3 1118  16.255   0.598  63.123 -0.5420 -0.0439  1.6759
  112C2H5N  HC1 1119  16.007   0.456  63.053  0.3994  0.3101 -0.9440
  112C2H5N  HC2 1120  16.036   0.626  63.067  2.6116 -0.1377 -0.3653
  113C2H5N   C1 1121  15.399   0.221  64.010  0.3632  0.0296 -0.7883
  113C2H5N  CT1 1122  15.456   0.238  63.871  0.7439 -0.1312  0.4071
  113C2H5N  N41 1123  15.602   0.200  63.847  0.0710 -0.1274 -0.4509
  113C2H5N   O1 1124  15.458   0.153  64.095 -0.1100  0.0239  0.0240
  113C2H5N   O2 1125  15.311   0.292  64.048 -0.4001  0.1661 -0.0691
  113C2H5N   H1 1126  15.620   0.203  63.745  2.2147 -1.8179 -0.1778
  113C2H5N   H2 1127  15.666   0.271  63.887  2.8185 -3.5409  1.5530
  113C2H5N   H3 1128  15.617   0.104  63.882 -2.5685 -0.6836 -0.8165
  113C2H5N  HC1 1129  15.451   0.341  63.836 -0.5854 -0.4243 -0.3057
  113C2H5N  HC2 1130  15.404   0.167  63.806 -2.7689  1.4326  1.4220
  114C2H5N   C1 1131  15.638   0.816  63.730  0.3493 -0.4177  1.0728
  114C2H5N  CT1 1132  15.604   0.773  63.866  0.1703 -0.4804  0.0422
  114C2H5N  N41 1133  15.461   0.812  63.908 -0.6014 -0.2005  0.1958
  114C2H5N   O1 1134  15.575   0.768  63.637  0.2039  0.0481 -0.0353
  114C2H5N   O2 1135  15.742   0.882  63.713  0.3496 -0.0266 -0.0051
  114C2H5N   H1 1136  15.440   0.774  64.002  0.6867  0.1650  0.6394
  114C2H5N   H2 1137  15.448   0.914  63.915  1.3480  0.1645 -1.2848
  114C2H5N   H3 1138  15.386   0.782  63.843 -0.4461  1.5311 -0.7893
  114C2H5N  HC1 1139  15.669   0.818  63.942  2.0227  1.0287 -2.3656
  114C2H5N  HC2 1140  15.595   0.665  63.875 -1.9880 -0.5115 -1.8839
  115C2H5N   C1 1141  15.997   1.096  63.481 -0.3460  0.9954  0.3338
  115C2H5N  CT1 1142  15.956   1.088  63.628  0.0731 -0.6861  0.1731
  115C2H5N  N41 1143  15.819   1.142  63.656  0.1433  0.4173 -0.0215
  115C2H5N   O1 1144  15.938   1.159  63.394  0.6931 -0.6559  0.5175
  115C2H5N   O2 1145  16.116   1.098  63.473 -0.2645  0.7685 -0.1932
  115C2H5N   H1 1146  15.798   1.120  63.755 -0.5075 -0.4020 -0.3314
  115C2H5N   H2 1147  15.742   1.089  63.612  0.9479 -1.1042  0.3909
  115C2H5N   H3 1148  15.795   1.241  63.640  1.3382  0.5662 -0.8798
  115C2H5N  HC1 1149  15.955   0.985  63.662  1.3987  0.1782  3.0086
  115C2H5N  HC2 1150  16.031   1.131  63.694  0.5015 -1.6566  0.3224
  116C2H5N   C1 1151  15.782   0.503  63.754 -0.1293  0.3759  0.3991
  116C2H5N  CT1 1152  15.825   0.530  63.609  0.1398 -0.9332  0.5703
  116C2H5N  N41 1153  15.967   0.511  63.584 -0.7233  0.7089 -0.5586
  116C2H5N   O1 1154  15.847   0.564  63.840  0.6709 -0.2400  0.6231
  116C2H5N   O2 1155  15.677   0.445  63.778  0.0987  0.2450 -0.3519
  116C2H5N   H1 1156  16.001   0.540  63.491 -0.0203  1.5854 -0.0240
  116C2H5N   H2 1157  15.995   0.412  63.595  0.5177  1.0742 -0.4619
  116C2H5N   H3 1158  16.022   0.562  63.654 -2.1644  1.5987 -0.0609
  116C2H5N  HC1 1159  15.763   0.474  63.539  0.3253 -0.7740  0.2826
  116C2H5N  HC2 1160  15.804   0.635  63.592  0.2329 -1.0584 -0.3039
  117C2H5N   C1 1161  15.113   0.214  64.507 -0.3859 -1.1948 -0.4466
  117C2H5N  CT1 1162  15.171   0.250  64.370  0.3941 -0.4661  0.1177
  117C2H5N  N41 1163  15.318   0.214  64.350  0.4919  0.8919  0.0720
  117C2H5N   O1 1164  15.176   0.133  64.576  0.2716 -0.1664 -0.8497
  117C2H5N   O2 1165  15.008   0.263  64.544 -0.0920 -0.6605  0.3754
  117C2H5N   H1 1166  15.363   0.227  64.257 -1.9186 -0.8686 -1.3944
  117C2H5N   H2 1167  15.377   0.260  64.421 -0.0152 -0.6589  1.5275
  117C2H5N   H3 1168  15.337   0.113  64.365  0.6047  0.9490  0.3147
  117C2H5N  HC1 1169  15.162   0.355  64.344 -0.7166 -0.6795 -0.3822
  117C2H5N  HC2 1170  15.107   0.197  64.299 -0.6038  1.1484 -0.2001
  118C2H5N   C1 1171  15.385   0.795  64.237 -0.5796 -0.5692 -0.2829
  118C2H5N  CT1 1172  15.314   0.769  64.367 -0.5958  0.2543  0.7106
  118C2H5N  N41 1173  15.202   0.858  64.407  0.4695  0.1765 -0.3791
  118C2H5N   O1 1174  15.318   0.783  64.134 -0.2496 -0.4078 -0.3486
  118C2H5N   O2 1175  15.504   0.825  64.239 -0.5943  0.4466 -0.0723
  118C2H5N   H1 1176  15.174   0.817  64.498  0.6249  2.2965  0.6531
  118C2H5N   H2 1177  15.226   0.958  64.414  0.3287  0.0671  1.9056
  118C2H5N   H3 1178  15.130   0.850  64.333 -1.4581  1.7743  1.2678
  118C2H5N  HC1 1179  15.381   0.773  64.452 -0.0995 -0.9161  0.3874
  118C2H5N  HC2 1180  15.277   0.667  64.358 -2.1580  0.7718  1.1439
  119C2H5N   C1 1181  15.746   1.096  63.967 -0.4163 -0.3835  0.1472
  119C2H5N  CT1 1182  15.709   1.094  64.111  1.0028 -0.7927  0.2909
  119C2H5N  N41 1183  15.583   1.146  64.150 -0.1842  0.0455 -0.0105
  119C2H5N   O1 1184  15.660   1.105  63.879 -0.2092 -0.0985  0.0027
  119C2H5N   O2 1185  15.868   1.091  63.940  0.0807 -0.4558  0.2362
  119C2H5N   H1 1186  15.558   1.135  64.250  0.6448 -0.2745  0.1710
  119C2H5N   H2 1187  15.514   1.104  64.086 -2.1954  1.9654  0.8162
  119C2H5N   H3 1188  15.587   1.248  64.132  0.9123 -0.3058 -1.8133
  119C2H5N  HC1 1189  15.690   0.988  64.128 -3.2478 -0.6093 -2.5693
  119C2H5N  HC2 1190  15.787   1.146  64.168 -0.6326  2.1626 -0.0839
  120C2H5N   C1 1191  15.526   0.504  64.273 -0.3582 -0.5074 -0.9001
  120C2H5N  CT1 1192  15.578   0.487  64.129  0.0196 -1.2195  0.9532
  120C2H5N  N41 1193  15.728   0.495  64.116  0.6131  0.0596  0.7113
  120C2H5N   O1 1194  15.607   0.554  64.352 -0.5037  0.1064 -0.3290
  120C2H5N   O2 1195  15.413   0.469  64.300  0.3140  0.0993  0.5605
  120C2H5N   H1 1196  15.764   0.465  64.024  0.0947  1.8340 -0.1009
  120C2H5N   H2 1197  15.774   0.421  64.172  1.4935 -2.7759 -3.5124
  120C2H5N   H3 1198  15.765   0.589  64.140  1.3790  0.0146 -0.2795
  120C2H5N  HC1 1199  15.544   0.386  64.103 -0.4830 -1.0376  0.8919
  120C2H5N  HC2 1200  15.519   0.560  64.073  1.7055  0.2785  1.0858
  121C2H5N   C1 1201  14.891   0.232  65.023 -0.3659 -0.3070 -0.5321
  121C2H5N  CT1 1202  14.922   0.235  64.875  0.0377  0.2785  0.6132
  121C2H5N  N41 1203  15.060   0.178  64.831 -0.9823  0.4090 -0.5953
  121C2H5N   O1 1204  14.958   0.166  65.102  0.1863  0.9619  0.7789
  121C2H5N   O2 1205  14.775   0.247  65.063  0.2314 -0.9492 -0.6066
  121C2H5N   H1 1206  15.064   0.181  64.728 -1.8362 -2.3633 -0.7591
  121C2H5N   H2 1207  15.135   0.231  64.877 -2.2497  1.2386  0.5700
  121C2H5N   H3 1208  15.057   0.076  64.846 -3.1578  0.5666  0.2949
  121C2H5N  HC1 1209  14.916   0.337  64.837 -0.4911  0.8206  2.1449
  121C2H5N  HC2 1210  14.842   0.180  64.825 -1.0910  0.1080  2.5746
  122C2H5N   C1 1211  15.128   0.817  64.732 -0.7125 -0.9599 -0.0869
  122C2H5N  CT1 1212  15.090   0.802  64.879  0.3580 -0.2031 -0.8669
  122C2H5N  N41 1213  14.950   0.840  64.905  0.8336 -1.2227  0.0256
  122C2H5N   O1 1214  15.050   0.769  64.643  0.3028 -0.0964  0.1114
  122C2H5N   O2 1215  15.238   0.863  64.703  0.1726 -0.3552  0.1729
  122C2H5N   H1 1216  14.948   0.818  65.006  3.6405 -1.4503  0.0604
  122C2H5N   H2 1217  14.945   0.942  64.887  2.1677 -1.4533 -1.8281
  122C2H5N   H3 1218  14.879   0.792  64.846 -0.3586  2.7959 -1.9861
  122C2H5N  HC1 1219  15.154   0.858  64.948  0.2529  0.3250 -1.2019
  122C2H5N  HC2 1220  15.102   0.696  64.904  0.1999 -0.1539 -0.5900
  123C2H5N   C1 1221  15.514   1.084  64.473 -0.4429  0.0245  0.8427
  123C2H5N  CT1 1222  15.470   1.078  64.610 -0.4630  0.5080 -0.6491
  123C2H5N  N41 1223  15.345   1.156  64.655  0.9124  0.2864 -0.0459
  123C2H5N   O1 1224  15.439   1.138  64.391 -0.0485 -0.3819 -0.1851
  123C2H5N   O2 1225  15.633   1.087  64.450 -0.3689 -0.3712 -0.2820
  123C2H5N   H1 1226  15.333   1.136  64.756  2.5164  1.0827  0.3042
  123C2H5N   H2 1227  15.257   1.122  64.612 -1.0154  4.1344  0.6573
  123C2H5N   H3 1228  15.351   1.258  64.641  2.4617  0.1277 -0.6261
  123C2H5N  HC1 1229  15.444   0.973  64.624 -1.0758  0.3383 -2.7839
  123C2H5N  HC2 1230  15.553   1.111  64.672 -1.8529  0.8537  1.0903
  124C2H5N   C1 1231  15.285   0.499  64.753 -0.8903  0.1114  0.4986
  124C2H5N  CT1 1232  15.336   0.483  64.611  0.7760 -0.7476  0.1174
  124C2H5N  N41 1233  15.472   0.538  64.597 -0.2699  0.1298  0.3877
  124C2H5N   O1 1234  15.352   0.573  64.826  0.3074 -0.2593 -0.5002
  124C2H5N   O2 1235  15.161   0.486  64.775 -1.0143 -0.4068 -0.2490
  124C2H5N   H1 1236  15.521   0.531  64.507  0.7672 -1.7043  1.0744
  124C2H5N   H2 1237  15.536   0.493  64.664  1.1276  1.2152 -0.1965
  124C2H5N   H3 1238  15.469   0.638  64.623 -0.1925 -0.4227  2.6605
  124C2H5N  HC1 1239  15.336   0.376  64.589  0.1323 -0.6706 -0.2724
  124C2H5N  HC2 1240  15.264   0.527  64.542 -0.0639 -2.2742  0.0012
  125C2H5N   C1 1241  14.616   0.203  65.521 -0.0638  0.8250 -0.4519
  125C2H5N  CT1 1242  14.665   0.226  65.376  0.6601  0.2677  0.2925
  125C2H5N  N41 1243  14.814   0.202  65.350  0.0997 -0.2208  0.7220
  125C2H5N   O1 1244  14.686   0.144  65.600  0.2927 -0.7111  0.6151
  125C2H5N   O2 1245  14.514   0.260  65.556 -0.0321  0.2240  0.2012
  125C2H5N   H1 1246  14.839   0.221  65.252 -2.3044  1.9192  0.4606
  125C2H5N   H2 1247  14.875   0.270  65.400  0.6872 -1.6995  2.0577
  125C2H5N   H3 1248  14.850   0.109  65.376  1.1402 -0.0991 -0.2353
  125C2H5N  HC1 1249  14.633   0.325  65.345 -1.6423 -1.0183 -1.5640
  125C2H5N  HC2 1250  14.616   0.152  65.312  0.6148  1.1303 -0.6747
  126C2H5N   C1 1251  14.887   0.824  65.236 -0.2477  0.2999 -0.0416
  126C2H5N  CT1 1252  14.837   0.785  65.367  0.4285  0.0473 -0.1778
  126C2H5N  N41 1253  14.701   0.845  65.399 -0.2774 -0.5452 -0.2184
  126C2H5N   O1 1254  14.827   0.789  65.135  0.5457  0.2883  0.5203
  126C2H5N   O2 1255  15.003   0.857  65.221  0.1835  0.0862  0.1873
  126C2H5N   H1 1256  14.674   0.816  65.495 -0.0631  0.2441  0.0907
  126C2H5N   H2 1257  14.699   0.948  65.397  0.5789 -0.5160  0.3331
  126C2H5N   H3 1258  14.628   0.810  65.335 -3.2884  1.5798  1.9373
  126C2H5N  HC1 1259  14.912   0.818  65.438 -1.1205  1.4204  0.8634
  126C2H5N  HC2 1260  14.825   0.677  65.367  0.9644 -0.0499 -2.3923
  127C2H5N   C1 1261  15.255   1.090  64.980 -0.5915  0.3411  0.3155
  127C2H5N  CT1 1262  15.192   1.083  65.118  0.1923 -0.7601  0.0462
  127C2H5N  N41 1263  15.067   1.149  65.146  0.8550  0.4140  0.5880
  127C2H5N   O1 1264  15.174   1.129  64.893  0.1607 -0.5285  0.9170
  127C2H5N   O2 1265  15.378   1.103  64.968 -0.4321 -0.7734 -0.2329
  127C2H5N   H1 1266  15.050   1.137  65.247 -2.2365  0.1133  0.0538
  127C2H5N   H2 1267  14.987   1.114  65.091  1.3140 -1.3842  1.0192
  127C2H5N   H3 1268  15.088   1.250  65.137 -1.6560  1.0485  1.6104
  127C2H5N  HC1 1269  15.176   0.977  65.138 -1.8577 -1.2104 -3.5167
  127C2H5N  HC2 1270  15.269   1.111  65.190  2.4358  0.1117 -2.5697
  128C2H5N   C1 1271  15.011   0.531  65.231  0.4476  0.7121 -0.1035
  128C2H5N  CT1 1272  15.078   0.500  65.098 -0.4207 -0.3482 -0.4527
  128C2H5N  N41 1273  15.227   0.533  65.088  0.1321 -0.1498  0.3221
  128C2H5N   O1 1274  15.078   0.589  65.315  0.0047  0.0653 -0.4828
  128C2H5N   O2 1275  14.907   0.482  65.261  0.2882 -0.5149 -0.8155
  128C2H5N   H1 1276  15.264   0.495  64.999 -2.0564  0.5264 -0.9363
  128C2H5N   H2 1277  15.283   0.497  65.166  3.0962  0.7168 -1.3341
  128C2H5N   H3 1278  15.244   0.635  65.084 -0.9489  0.0284  0.0667
  128C2H5N  HC1 1279  15.079   0.391  65.104 -0.0713 -0.2425  1.7492
  128C2H5N  HC2 1280  15.029   0.531  65.006  1.7601 -0.3528 -1.6477
  129C2H5N   C1 1281  14.384   0.189  66.042  0.2570 -0.0586 -0.5137
  129C2H5N  CT1 1282  14.436   0.249  65.915  0.7319  0.6472  0.0349
  129C2H5N  N41 1283  14.577   0.203  65.885  0.3947  0.0594 -0.1961
  129C2H5N   O1 1284  14.470   0.151  66.125  0.7923 -0.6963 -0.1859
  129C2H5N   O2 1285  14.266   0.221  66.076  0.3270 -0.7394 -0.0113
  129C2H5N   H1 1286  14.622   0.241  65.800  0.7130 -3.0252 -1.4977
  129C2H5N   H2 1287  14.639   0.231  65.963 -0.4812  2.4027 -0.3221
  129C2H5N   H3 1288  14.585   0.101  65.869  0.5834 -0.2467  1.7285
  129C2H5N  HC1 1289  14.453   0.356  65.923 -2.3507  1.1327  0.4410
  129C2H5N  HC2 1290  14.362   0.232  65.837  0.0573  0.3189  0.7474
  130C2H5N   C1 1291  14.630   0.812  65.739  0.0617  0.9274  0.2007
  130C2H5N  CT1 1292  14.583   0.782  65.885  0.1499 -0.1016  0.1017
  130C2H5N  N41 1293  14.437   0.809  65.899 -0.0978  0.2933 -0.0850
  130C2H5N   O1 1294  14.557   0.774  65.645  0.0324  0.9595  0.5477
  130C2H5N   O2 1295  14.736   0.868  65.707 -0.1714 -0.3705 -0.3357
  130C2H5N   H1 1296  14.413   0.787  65.997 -0.4573 -0.6101 -0.3588
  130C2H5N   H2 1297  14.398   0.903  65.878  0.6233  0.4547 -0.7170
  130C2H5N   H3 1298  14.386   0.741  65.840 -0.2593 -0.3164  0.7501
  130C2H5N  HC1 1299  14.634   0.849  65.954  1.4675 -0.6829 -0.2931
  130C2H5N  HC2 1300  14.604   0.677  65.909  1.4408 -0.9146 -4.1382
  131C2H5N   C1 1301  15.007   1.109  65.484  0.5999  0.3386  0.7749
  131C2H5N  CT1 1302  14.957   1.073  65.623  0.2178 -0.0051  0.9923
  131C2H5N  N41 1303  14.822   1.133  65.665 -0.8020  0.4279  0.1917
  131C2H5N   O1 1304  14.919   1.127  65.406 -0.2444 -0.1195  0.2794
  131C2H5N   O2 1305  15.128   1.115  65.454  0.7713 -0.2317  0.1902
  131C2H5N   H1 1306  14.802   1.087  65.756 -0.6957 -0.0341 -0.0169
  131C2H5N   H2 1307  14.746   1.105  65.601  0.2676  1.8720 -1.7626
  131C2H5N   H3 1308  14.814   1.235  65.665 -2.6452  0.2867 -0.8434
  131C2H5N  HC1 1309  14.932   0.967  65.632 -1.0732  0.1646 -0.3783
  131C2H5N  HC2 1310  15.029   1.102  65.700 -1.3471 -0.1104  2.5162
  132C2H5N   C1 1311  14.781   0.510  65.756  0.9279 -0.5563 -0.7354
  132C2H5N  CT1 1312  14.806   0.518  65.605 -0.0544 -0.7807  0.2024
  132C2H5N  N41 1313  14.955   0.513  65.568  0.0445 -0.3992 -0.4265
  132C2H5N   O1 1314  14.855   0.566  65.834  0.2495 -0.6578 -0.0250
  132C2H5N   O2 1315  14.691   0.439  65.799 -0.2178 -0.1146 -0.0417
  132C2H5N   H1 1316  14.971   0.534  65.468 -2.3055  0.8622 -0.5672
  132C2H5N   H2 1317  14.993   0.420  65.593  0.1930 -1.1840 -3.3782
  132C2H5N   H3 1318  15.008   0.580  65.626  1.1503 -0.2092 -1.6245
  132C2H5N  HC1 1319  14.744   0.439  65.563 -0.0019 -1.3010  1.0987
  132C2H5N  HC2 1320  14.752   0.607  65.573  0.9291  0.1425  1.0689
  133C2H5N   C1 1321  14.161   0.178  66.539 -1.0225  0.3264  0.3758
  133C2H5N  CT1 1322  14.197   0.194  66.392  0.0894  0.2974 -0.4665
  133C2H5N  N41 1323  14.348   0.189  66.368 -0.1382 -0.3020 -0.5185
  133C2H5N   O1 1324  14.247   0.174  66.627  0.8262  0.2656 -0.5163
  133C2H5N   O2 1325  14.040   0.194  66.564 -0.3354 -0.2375 -0.5563
  133C2H5N   H1 1326  14.375   0.188  66.268 -0.8728 -2.2865 -0.7110
  133C2H5N   H2 1327  14.394   0.269  66.414 -2.1327  0.1461  0.7550
  133C2H5N   H3 1328  14.390   0.104  66.409  0.7276  0.5819  0.4645
  133C2H5N  HC1 1329  14.157   0.286  66.350  0.1668  0.0750 -1.0289
  133C2H5N  HC2 1330  14.150   0.112  66.339 -2.4466  2.6890 -2.0814
  134C2H5N   C1 1331  14.394   0.778  66.230  0.1937  0.5380 -0.8691
  134C2H5N  CT1 1332  14.347   0.800  66.376  0.1832 -0.5068 -0.5298
  134C2H5N  N41 1333  14.195   0.810  66.394 -0.9748 -0.2470  0.6420
  134C2H5N   O1 1334  14.300   0.752  66.144 -0.6867  0.2125 -0.6109
  134C2H5N   O2 1335  14.509   0.795  66.195  0.1284  0.5733  0.2679
  134C2H5N   H1 1336  14.175   0.851  66.487  1.4449 -0.2404  1.1999
  134C2H5N   H2 1337  14.154   0.879  66.328  2.6345 -0.2825 -1.7484
  134C2H5N   H3 1338  14.157   0.715  66.381 -1.1590  0.0681 -1.2161
  134C2H5N  HC1 1339  14.390   0.897  66.400  2.0940 -1.6604  0.9013
  134C2H5N  HC2 1340  14.409   0.734  66.436  1.6019  1.7154  0.5153
  135C2H5N   C1 1341  14.745   1.077  65.990  0.3156  0.8509 -0.2285
  135C2H5N  CT1 1342  14.700   1.078  66.129 -0.6308  0.0735  0.5422
  135C2H5N  N41 1343  14.595   1.175  66.156  0.4062  0.5622 -0.8323
  135C2H5N   O1 1344  14.667   1.132  65.912 -0.7528 -0.1723 -0.0704
  135C2H5N   O2 1345  14.860   1.076  65.959  0.0100  0.5035  0.1291
  135C2H5N   H1 1346  14.561   1.156  66.252  3.1521 -2.1591 -0.2848
  135C2H5N   H2 1347  14.523   1.155  66.085  1.0038  0.0486 -1.3004
  135C2H5N   H3 1348  14.620   1.274  66.140 -1.3826  1.0855 -0.4720
  135C2H5N  HC1 1349  14.657   0.982  66.155 -1.5505  0.8200  1.8836
  135C2H5N  HC2 1350  14.788   1.100  66.191 -0.7571  2.6601 -0.1380
  136C2H5N   C1 1351  14.518   0.499  66.280 -0.1361  0.4424  0.3600
  136C2H5N  CT1 1352  14.558   0.485  66.134 -0.9491 -0.3121 -0.2012
  136C2H5N  N41 1353  14.700   0.535  66.112 -0.1392  0.3617 -0.4280
  136C2H5N   O1 1354  14.597   0.561  66.348  0.0418 -0.0594  0.2612
  136C2H5N   O2 1355  14.423   0.441  66.326  0.5133  0.1592 -0.6084
  136C2H5N   H1 1356  14.727   0.510  66.016 -0.3631 -2.5874  0.2158
  136C2H5N   H2 1357  14.762   0.486  66.179 -0.3263 -1.9936 -1.9249
  136C2H5N   H3 1358  14.714   0.635  66.133  1.0633  0.1402 -0.1688
  136C2H5N  HC1 1359  14.567   0.378  66.115 -0.8859 -0.6742  1.8138
  136C2H5N  HC2 1360  14.487   0.532  66.066  0.7333  2.1937 -0.2813
  137C2H5N   C1 1361  13.914   0.206  67.026  0.5710  0.1849 -0.2520
  137C2H5N  CT1 1362  13.971   0.221  66.881  0.0166  0.0790 -0.5098
  137C2H5N  N41 1363  14.115   0.191  66.878 -0.2579 -0.5618 -0.2738
  137C2H5N   O1 1364  13.978   0.140  67.111 -0.0229  0.3910  0.0205
  137C2H5N   O2 1365  13.804   0.254  67.044 -0.7815  0.0515  0.2120
  137C2H5N   H1 1366  14.153   0.208  66.784  1.4565 -0.8069  0.3673
  137C2H5N   H2 1367  14.170   0.241  66.950  0.1871 -0.3769 -0.7537
  137C2H5N   H3 1368  14.130   0.090  66.893 -0.3236 -0.7300 -1.3371
  137C2H5N  HC1 1369  13.982   0.323  66.845 -2.1747  0.4794 -0.1241
  137C2H5N  HC2 1370  13.910   0.173  66.805 -0.9527  0.8360 -0.2338
  138C2H5N   C1 1371  14.173   0.794  66.761 -0.1244 -0.5087  0.0720
  138C2H5N  CT1 1372  14.125   0.771  66.905  0.1381 -0.3175 -0.1142
  138C2H5N  N41 1373  13.982   0.809  66.920  0.0632  0.7962  0.3453
  138C2H5N   O1 1374  14.105   0.771  66.666  0.2620 -0.4038 -0.4087
  138C2H5N   O2 1375  14.289   0.837  66.753  0.4693 -0.4126 -1.0160
  138C2H5N   H1 1376  13.947   0.789  67.015 -0.2822  0.1075  0.0759
  138C2H5N   H2 1377  13.957   0.908  66.905  0.8686  1.4142  2.7804
  138C2H5N   H3 1378  13.921   0.750  66.860  2.0383  0.2442 -1.1665
  138C2H5N  HC1 1379  14.193   0.828  66.969  1.1858 -1.6624  0.0085
  138C2H5N  HC2 1380  14.130   0.663  66.919 -0.5667 -0.2298  0.8713
  139C2H5N   C1 1381  14.511   1.102  66.474 -0.8168 -0.0640  0.0640
  139C2H5N  CT1 1382  14.480   1.094  66.623  0.6787 -0.1484  0.1069
  139C2H5N  N41 1383  14.338   1.126  66.670  0.2469 -0.2343  0.0443
  139C2H5N   O1 1384  14.423   1.132  66.397  0.3381 -0.2668 -0.2385
  139C2H5N   O2 1385  14.626   1.123  66.445 -0.3342  0.3869  0.0765
  139C2H5N   H1 1386  14.327   1.116  66.772  0.5994  0.2684  0.1356
  139C2H5N   H2 1387  14.269   1.068  66.619 -0.3134  0.9695 -0.5929
  139C2H5N   H3 1388  14.304   1.223  66.662 -1.6000 -0.9036 -0.4764
  139C2H5N  HC1 1389  14.472   0.989  66.650 -2.0007 -0.8783 -3.1793
  139C2H5N  HC2 1390  14.554   1.149  66.680  2.3994  0.2461 -2.4204
  140C2H5N   C1 1391  14.303   0.493  66.792 -0.4352  0.5913 -0.5921
  140C2H5N  CT1 1392  14.356   0.526  66.653 -0.1181 -0.3670 -0.0347
  140C2H5N  N41 1393  14.500   0.530  66.632 -0.4094 -0.1684  0.7266
  140C2H5N   O1 1394  14.372   0.524  66.887 -0.2511 -0.2085  0.4062
  140C2H5N   O2 1395  14.183   0.455  66.797  0.4981  0.7123  0.4525
  140C2H5N   H1 1396  14.517   0.563  66.536  1.4046 -3.8978 -0.3119
  140C2H5N   H2 1397  14.539   0.436  66.648 -1.1378 -0.8908 -1.5705
  140C2H5N   H3 1398  14.548   0.598  66.694  0.1469 -1.0306  1.2437
  140C2H5N  HC1 1399  14.330   0.449  66.581 -0.1942 -0.2862 -0.0902
  140C2H5N  HC2 1400  14.312   0.619  66.616 -0.2753  0.7045  2.6578
  141C2H5N   C1 1401  13.681   0.249  67.530  0.4386  0.3561 -0.6838
  141C2H5N  CT1 1402  13.722   0.192  67.392  0.2668 -0.7162 -0.3077
  141C2H5N  N41 1403  13.869   0.199  67.359 -0.2493 -0.2908  0.3308
  141C2H5N   O1 1404  13.557   0.241  67.552 -0.3289  0.0663 -0.5195
  141C2H5N   O2 1405  13.761   0.228  67.621 -0.3505 -0.4270 -0.2751
  141C2H5N   H1 1406  13.894   0.158  67.268  0.6699  0.5613  0.1917
  141C2H5N   H2 1407  13.908   0.295  67.354  1.0824 -0.7436  1.7832
  141C2H5N   H3 1408  13.927   0.159  67.435 -2.1431  0.0432  2.0163
  141C2H5N  HC1 1409  13.665   0.247  67.316  2.4370 -0.7212 -1.9688
  141C2H5N  HC2 1410  13.696   0.086  67.392 -0.3243 -0.5767 -0.4723
  142C2H5N   C1 1411  13.897   0.815  67.284 -0.7833 -0.3137  0.0812
  142C2H5N  CT1 1412  13.834   0.782  67.430 -0.5465 -0.5231 -0.2832
  142C2H5N  N41 1413  13.696   0.812  67.454 -0.1240 -0.0637  0.0579
  142C2H5N   O1 1414  13.847   0.769  67.183  0.3893 -0.4164  0.1653
  142C2H5N   O2 1415  14.010   0.873  67.271  0.4894  0.2607 -0.8742
  142C2H5N   H1 1416  13.676   0.788  67.552 -1.4876 -0.9123 -0.4117
  142C2H5N   H2 1417  13.687   0.915  67.449  0.8043  0.0629  0.9404
  142C2H5N   H3 1418  13.635   0.757  67.391  1.2952 -0.8333 -0.6746
  142C2H5N  HC1 1419  13.882   0.846  67.505 -0.9712  2.4507 -2.4420
  142C2H5N  HC2 1420  13.846   0.676  67.450 -0.1401 -0.6781 -1.3103
  143C2H5N   C1 1421  14.255   1.106  67.007  0.1710  0.1950  0.8563
  143C2H5N  CT1 1422  14.207   1.096  67.161 -0.7311 -0.2458 -0.0595
  143C2H5N  N41 1423  14.060   1.140  67.172  0.2440  0.1127 -0.0919
  143C2H5N   O1 1424  14.175   1.132  66.920  0.5603 -0.0480 -0.5500
  143C2H5N   O2 1425  14.374   1.086  66.971 -0.1619 -0.0514 -0.2617
  143C2H5N   H1 1426  14.035   1.132  67.272  0.3023  3.3498  0.2263
  143C2H5N   H2 1427  13.997   1.079  67.117 -2.2142  0.1331  2.5570
  143C2H5N   H3 1428  14.057   1.235  67.132 -0.6876 -0.3438 -1.1398
  143C2H5N  HC1 1429  14.219   0.995  67.201 -2.5871  0.0928  1.4512
  143C2H5N  HC2 1430  14.266   1.170  67.215  1.2477 -2.1664  0.5006
  144C2H5N   C1 1431  14.049   0.515  67.312  0.0359  0.2519  0.0092
  144C2H5N  CT1 1432  14.104   0.485  67.177  0.0429 -0.4671  0.0162
  144C2H5N  N41 1433  14.256   0.497  67.154 -0.2031  0.3619  0.5822
  144C2H5N   O1 1434  14.128   0.531  67.402  0.2020 -0.2673 -0.5024
  144C2H5N   O2 1435  13.936   0.485  67.346  0.0929  0.3620  0.0956
  144C2H5N   H1 1436  14.275   0.490  67.053  1.0432  0.6281  0.7973
  144C2H5N   H2 1437  14.313   0.424  67.201  2.3403  1.0789 -1.3349
  144C2H5N   H3 1438  14.293   0.585  67.193  1.1907  0.3425 -0.6497
  144C2H5N  HC1 1439  14.069   0.386  67.149 -1.4434  0.3087 -0.9905
  144C2H5N  HC2 1440  14.041   0.547  67.112  0.3772 -2.4993 -2.3095
  145C2H5N   C1 1441  13.451   0.239  68.088 -0.1349 -0.0469  0.7812
  145C2H5N  CT1 1442  13.444   0.216  67.938 -0.0873 -0.5896  0.0889
  145C2H5N  N41 1443  13.579   0.224  67.865  0.0296  0.1808 -0.1003
  145C2H5N   O1 1444  13.409   0.148  68.154 -0.5172  0.3523 -0.5384
  145C2H5N   O2 1445  13.443   0.356  68.128 -0.0978 -0.0775 -0.2090
  145C2H5N   H1 1446  13.573   0.215  67.762  2.1408  2.1248 -0.4324
  145C2H5N   H2 1447  13.614   0.319  67.883  1.0187  0.4171 -3.0328
  145C2H5N   H3 1448  13.647   0.166  67.915  1.0677  0.5109 -1.0980
  145C2H5N  HC1 1449  13.375   0.293  67.902 -0.4665 -1.6282 -1.4525
  145C2H5N  HC2 1450  13.407   0.115  67.921 -1.6894 -0.6804  3.5201
  146C2H5N   C1 1451  13.655   0.792  67.792 -0.6420 -0.7312  0.6950
  146C2H5N  CT1 1452  13.593   0.822  67.923  0.1511 -0.1769 -0.2655
  146C2H5N  N41 1453  13.446   0.799  67.936 -0.5521 -0.3860 -0.1024
  146C2H5N   O1 1454  13.584   0.737  67.706  0.3027 -0.7802 -0.3713
  146C2H5N   O2 1455  13.764   0.840  67.764 -0.1634  0.2643  0.1078
  146C2H5N   H1 1456  13.410   0.823  68.030 -0.6693  0.0409 -0.2565
  146C2H5N   H2 1457  13.394   0.851  67.863 -0.3113 -1.3836 -0.9751
  146C2H5N   H3 1458  13.430   0.699  67.915 -1.9431 -0.5897  1.7992
  146C2H5N  HC1 1459  13.614   0.926  67.948 -1.0176  0.3169 -1.3557
  146C2H5N  HC2 1460  13.638   0.757  67.998 -0.2383 -1.2459 -0.9472
  147C2H5N   C1 1461  14.000   1.095  67.500  0.3581 -0.0668  0.2768
  147C2H5N  CT1 1462  13.968   1.077  67.649 -0.6289  0.2410  0.4872
  147C2H5N  N41 1463  13.832   1.137  67.673  0.1177  0.4406  0.0283
  147C2H5N   O1 1464  13.902   1.109  67.424 -0.3703  0.1967 -0.5078
  147C2H5N   O2 1465  14.113   1.104  67.462  0.5445 -0.7130 -0.1723
  147C2H5N   H1 1466  13.801   1.121  67.770  2.7593  0.5391  0.9430
  147C2H5N   H2 1467  13.763   1.081  67.619  2.1292 -0.5047 -1.6234
  147C2H5N   H3 1468  13.826   1.238  67.656 -0.3753  0.5311  0.7418
  147C2H5N  HC1 1469  13.952   0.971  67.668  0.4877  0.2439  1.4534
  147C2H5N  HC2 1470  14.048   1.121  67.708  2.0776 -3.0408 -0.6087
  148C2H5N   C1 1471  13.809   0.489  67.823  0.6393 -0.2216  0.7386
  148C2H5N  CT1 1472  13.855   0.529  67.684  0.4485 -0.4279 -0.0873
  148C2H5N  N41 1473  13.991   0.468  67.654  0.9107  0.3285 -0.5868
  148C2H5N   O1 1474  13.693   0.456  67.832 -0.4146 -0.8166  0.4772
  148C2H5N   O2 1475  13.874   0.514  67.926 -0.5096  0.1539 -0.4974
  148C2H5N   H1 1476  14.016   0.490  67.556 -1.7744  2.3542 -0.8524
  148C2H5N   H2 1477  13.983   0.365  67.654 -0.3693  0.4196 -1.1295
  148C2H5N   H3 1478  14.064   0.499  67.721  0.5208  1.0867 -0.5122
  148C2H5N  HC1 1479  13.785   0.502  67.604  0.0232 -3.0376  1.0804
  148C2H5N  HC2 1480  13.871   0.636  67.673  1.1013 -0.2034  2.6976
  149C2H5N   C1 1481  13.499  20.308  68.454 -0.0208  0.6338  0.4467
  149C2H5N  CT1 1482  13.519   0.106  68.459 -0.7012 -0.3039  0.0075
  149C2H5N  N41 1483  13.403   0.193  68.424  0.4950 -0.8165 -0.2798
  149C2H5N   O1 1484  13.591  20.236  68.493  0.3041  0.1634 -0.3161
  149C2H5N   O2 1485  13.405  20.258  68.390  0.4104  0.5511  0.0086
  149C2H5N   H1 1486  13.424   0.293  68.441  0.5412 -1.0049  0.7833
  149C2H5N   H2 1487  13.379   0.174  68.325 -1.5144  0.4819 -0.0731
  149C2H5N   H3 1488  13.315   0.169  68.471 -0.6861  3.2102 -0.2188
  149C2H5N  HC1 1489  13.601   0.129  68.391 -0.7720 -1.9997 -0.6996
  149C2H5N  HC2 1490  13.544   0.125  68.563 -1.7408  0.2442  0.1664
  150C2H5N   C1 1491  13.422   0.803  68.299 -0.3022  0.5386  0.6643
  150C2H5N  CT1 1492  13.350   0.814  68.434 -0.5643 -0.1025 -0.7493
  150C2H5N  N41 1493  13.201   0.839  68.436  0.0430 -0.1978 -0.7206
  150C2H5N   O1 1494  13.512   0.889  68.293  0.3363  0.2407 -0.7458
  150C2H5N   O2 1495  13.369   0.760  68.198 -0.2404  0.4477  0.5064
  150C2H5N   H1 1496  13.161   0.846  68.531 -0.9737  2.3173 -1.3087
  150C2H5N   H2 1497  13.173   0.931  68.399  1.8033  0.8155  0.3987
  150C2H5N   H3 1498  13.155   0.760  68.389  1.0646 -1.0352 -0.3266
  150C2H5N  HC1 1499  13.390   0.896  68.493 -0.9384 -1.7634  1.8570
  150C2H5N  HC2 1500  13.368   0.718  68.483 -0.6679 -1.0260 -2.4792
  151C2H5N   C1 1501  13.781   1.141  68.031  0.4244 -0.2315 -0.0973
  151C2H5N  CT1 1502  13.708   1.080  68.147  0.8020 -0.2231 -0.4170
  151C2H5N  N41 1503  13.578   1.146  68.189  0.7261  0.1008  0.1907
  151C2H5N   O1 1504  13.716   1.149  67.926  0.0093  0.0227 -0.3030
  151C2H5N   O2 1505  13.899   1.122  68.015 -0.0602 -1.1982  0.0347
  151C2H5N   H1 1506  13.548   1.097  68.274  0.9397  0.3465  0.4167
  151C2H5N   H2 1507  13.510   1.123  68.114 -0.4075  2.7377  0.3744
  151C2H5N   H3 1508  13.580   1.248  68.207 -1.0552  0.3780 -1.0363
  151C2H5N  HC1 1509  13.684   0.974  68.135  1.8017 -0.4155 -0.7626
  151C2H5N  HC2 1510  13.762   1.097  68.240  1.7048  1.1337 -1.1735
  152C2H5N   C1 1511  13.630   0.515  68.456 -0.5166 -0.5556 -0.3557
  152C2H5N  CT1 1512  13.741   0.457  68.367  0.2314 -0.3541  0.0464
  152C2H5N  N41 1513  13.709   0.438  68.220  0.7564 -0.1543  0.5339
  152C2H5N   O1 1514  13.620   0.641  68.465 -0.5014 -0.2456  0.3971
  152C2H5N   O2 1515  13.530   0.445  68.459 -0.4237  0.4739 -0.4235
  152C2H5N   H1 1516  13.788   0.409  68.160  0.7657  2.8881 -1.0330
  152C2H5N   H2 1517  13.674   0.527  68.182  0.5861  0.8557  2.9321
  152C2H5N   H3 1518  13.629   0.375  68.209  1.4909 -0.5729 -2.8583
  152C2H5N  HC1 1519  13.834   0.512  68.385 -0.4491  0.3096  1.6428
  152C2H5N  HC2 1520  13.766   0.357  68.401 -1.5196 -0.5092  0.9426
  153C2H5N   C1 1521   1.929   1.397  49.985  0.0191 -0.2488 -0.5668
  153C2H5N  CT1 1522   1.976   1.416  49.848  0.1395 -0.1626  0.5722
  153C2H5N  N41 1523   2.113   1.348  49.816 -0.0439  0.0946 -0.3002
  153C2H5N   O1 1524   2.013   1.386  50.074  0.4993 -0.7326 -0.0813
  153C2H5N   O2 1525   1.814   1.420  50.011 -0.5766 -0.3636 -0.4453
  153C2H5N   H1 1526   2.136   1.368  49.717  0.4759 -0.0941 -0.2182
  153C2H5N   H2 1527   2.190   1.381  49.877  1.4725  1.0196 -2.6316
  153C2H5N   H3 1528   2.106   1.245  49.814  0.3217  0.0837 -1.4062
  153C2H5N  HC1 1529   2.002   1.521  49.831  0.0972 -0.2479 -0.0342
  153C2H5N  HC2 1530   1.908   1.373  49.775 -0.8120 -0.5784  1.6983
  154C2H5N   C1 1531   2.127   2.048  49.655  0.6059 -0.3701  0.0834
  154C2H5N  CT1 1532   2.092   2.006  49.792  0.3529 -0.7404  0.1413
  154C2H5N  N41 1533   1.952   2.046  49.823  0.3812  0.0798 -0.4304
  154C2H5N   O1 1534   2.242   2.029  49.630  0.5645 -0.1762  0.2130
  154C2H5N   O2 1535   2.056   2.145  49.605  0.0627  0.1607 -0.0549
  154C2H5N   H1 1536   1.916   2.012  49.913 -1.0715  2.4677 -0.0916
  154C2H5N   H2 1537   1.939   2.148  49.824  2.7210  0.3949  0.0223
  154C2H5N   H3 1538   1.889   2.006  49.751  0.1334  1.0910 -0.7886
  154C2H5N  HC1 1539   2.161   2.057  49.859 -0.3492 -0.0320  0.3253
  154C2H5N  HC2 1540   2.101   1.897  49.800  1.0061 -0.5452  2.6539
  155C2H5N   C1 1541   2.411   2.500  49.483  0.6715 -0.0471 -0.0352
  155C2H5N  CT1 1542   2.316   2.387  49.481 -0.0737 -0.3720 -0.0608
  155C2H5N  N41 1543   2.329   2.301  49.605 -0.2744 -0.2021 -0.6092
  155C2H5N   O1 1544   2.521   2.482  49.537 -0.0553 -0.8751  0.0983
  155C2H5N   O2 1545   2.361   2.614  49.477 -0.5045  0.3273 -0.2070
  155C2H5N   H1 1546   2.253   2.231  49.602 -0.7360  0.2070  1.0133
  155C2H5N   H2 1547   2.305   2.357  49.689 -0.4728 -1.1553 -0.0221
  155C2H5N   H3 1548   2.422   2.259  49.618 -0.4390 -0.7837 -1.2790
  155C2H5N  HC1 1549   2.214   2.422  49.466  0.6893  1.1077 -2.0278
  155C2H5N  HC2 1550   2.328   2.317  49.398 -2.4107  0.7676 -1.4273
  156C2H5N   C1 1551   2.302   1.694  49.704 -0.2399 -0.1190 -1.2722
  156C2H5N  CT1 1552   2.340   1.683  49.561  0.1293  0.2806  0.1969
  156C2H5N  N41 1553   2.440   1.571  49.545  0.3090  0.6987  0.4507
  156C2H5N   O1 1554   2.364   1.767  49.782 -0.1904 -0.1301 -0.4359
  156C2H5N   O2 1555   2.246   1.593  49.752  0.5218  0.3432 -0.4058
  156C2H5N   H1 1556   2.485   1.569  49.452 -1.1393 -0.5645 -0.2351
  156C2H5N   H2 1557   2.404   1.477  49.565  0.2466 -0.1205 -3.2119
  156C2H5N   H3 1558   2.514   1.581  49.617  1.4650 -3.3635 -0.0362
  156C2H5N  HC1 1559   2.262   1.655  49.491  0.7827 -1.0982  0.0129
  156C2H5N  HC2 1560   2.378   1.779  49.526 -0.0456 -0.8062 -3.0709
  157C2H5N   C1 1561   1.677   1.412  50.485 -0.0877 -0.0927 -0.5232
  157C2H5N  CT1 1562   1.728   1.417  50.342  0.0545  0.1221  0.3679
  157C2H5N  N41 1563   1.878   1.389  50.315  0.0093  0.3357 -0.0259
  157C2H5N   O1 1564   1.743   1.353  50.566 -0.1224  0.2498 -0.0652
  157C2H5N   O2 1565   1.567   1.453  50.514  0.0217 -0.0192 -0.2449
  157C2H5N   H1 1566   1.894   1.399  50.213 -1.8741  0.1230 -0.3634
  157C2H5N   H2 1567   1.938   1.461  50.359 -1.0310  1.0968  0.1770
  157C2H5N   H3 1568   1.903   1.295  50.347 -0.6601  0.5704  1.2096
  157C2H5N  HC1 1569   1.722   1.521  50.312 -0.6403 -0.5537 -1.9270
  157C2H5N  HC2 1570   1.656   1.368  50.278  0.0998  0.3083  0.1758
  158C2H5N   C1 1571   1.887   2.020  50.166 -0.3248 -0.2393  0.1679
  158C2H5N  CT1 1572   1.834   2.003  50.310 -0.5660  0.4914  0.2933
  158C2H5N  N41 1573   1.693   2.026  50.323 -0.0827 -0.7137 -0.7391
  158C2H5N   O1 1574   1.853   1.946  50.078  0.2024  0.0233 -0.0021
  158C2H5N   O2 1575   1.970   2.109  50.148  0.1523 -0.1289 -0.2544
  158C2H5N   H1 1576   1.662   2.003  50.419  0.4988  1.2784 -0.0526
  158C2H5N   H2 1577   1.668   2.123  50.298  1.2698 -0.0900  0.2148
  158C2H5N   H3 1578   1.642   1.971  50.252  1.0793 -1.5807 -0.9260
  158C2H5N  HC1 1579   1.893   2.073  50.369  0.3276 -0.2340  0.2781
  158C2H5N  HC2 1580   1.843   1.898  50.338  0.2690  0.9263  1.6726
  159C2H5N   C1 1581   2.265   2.323  49.909 -0.8708  0.0510  0.7271
  159C2H5N  CT1 1582   2.212   2.288  50.042 -0.6746 -0.3343  0.5170
  159C2H5N  N41 1583   2.077   2.349  50.073 -0.4492 -0.0246  0.1535
  159C2H5N   O1 1584   2.176   2.326  49.824 -0.0796  0.0885  0.2117
  159C2H5N   O2 1585   2.377   2.286  49.879  0.0333 -0.5268 -0.2155
  159C2H5N   H1 1586   2.045   2.322  50.167 -2.3408  0.1468 -0.4328
  159C2H5N   H2 1587   2.001   2.320  50.010 -0.2200  1.0150 -0.6202
  159C2H5N   H3 1588   2.082   2.452  50.065 -0.9914  0.0415  0.6691
  159C2H5N  HC1 1589   2.189   2.181  50.039 -1.1841 -0.2119 -0.0412
  159C2H5N  HC2 1590   2.282   2.311  50.122  0.5608  0.2772 -0.7301
  160C2H5N   C1 1591   2.024   1.746  50.191 -0.6611  1.2074 -0.6647
  160C2H5N  CT1 1592   2.077   1.739  50.051 -0.4590  0.2055 -0.2823
  160C2H5N  N41 1593   2.208   1.663  50.032  0.6825  0.5664  0.3556
  160C2H5N   O1 1594   2.081   1.809  50.283  0.3045 -0.3431 -0.0769
  160C2H5N   O2 1595   1.952   1.655  50.230 -0.5804  0.5537  0.2672
  160C2H5N   H1 1596   2.237   1.659  49.933  1.9046  0.2431  0.7132
  160C2H5N   H2 1597   2.203   1.564  50.061 -2.6567  0.6231  0.2101
  160C2H5N   H3 1598   2.288   1.702  50.086  1.6979 -1.4413  0.3260
  160C2H5N  HC1 1599   1.999   1.698  49.988  0.6272 -0.4522 -1.2180
  160C2H5N  HC2 1600   2.099   1.838  50.011 -0.7670  0.4705  0.2020
  161C2H5N   C1 1601   1.423   1.445  50.976  0.0697  0.5938  1.0724
  161C2H5N  CT1 1602   1.470   1.442  50.830 -0.2596 -0.4305  0.2681
  161C2H5N  N41 1603   1.613   1.404  50.808 -0.3067  0.1613  0.1496
  161C2H5N   O1 1604   1.490   1.385  51.059 -0.3408 -0.1991  0.4596
  161C2H5N   O2 1605   1.315   1.482  51.005 -0.3123 -0.2873 -0.4214
  161C2H5N   H1 1606   1.631   1.416  50.707 -1.4985 -1.6855 -0.3171
  161C2H5N   H2 1607   1.671   1.467  50.867  1.9134 -1.6337 -0.0749
  161C2H5N   H3 1608   1.633   1.308  50.839  0.0068  0.9638  2.5300
  161C2H5N  HC1 1609   1.457   1.545  50.797  1.6635 -0.0248  0.7427
  161C2H5N  HC2 1610   1.401   1.383  50.769 -0.6389 -0.6798  0.9306
  162C2H5N   C1 1611   1.663   2.030  50.672  0.0076  0.0982 -0.9418
  162C2H5N  CT1 1612   1.604   2.011  50.812 -0.1580  0.3811  0.4715
  162C2H5N  N41 1613   1.462   2.050  50.837 -0.2119  0.2319  0.6864
  162C2H5N   O1 1614   1.603   1.969  50.583  0.3160  0.4507 -0.0772
  162C2H5N   O2 1615   1.759   2.103  50.647 -0.4257  0.7284 -0.0836
  162C2H5N   H1 1616   1.431   2.029  50.933 -1.5557 -2.4604 -0.2766
  162C2H5N   H2 1617   1.442   2.148  50.809  1.1626 -0.2945 -2.4132
  162C2H5N   H3 1618   1.400   1.997  50.773  0.2274 -1.4888  1.6747
  162C2H5N  HC1 1619   1.668   2.069  50.879  1.6588 -0.1005 -0.8184
  162C2H5N  HC2 1620   1.611   1.907  50.843 -1.3425 -0.2844 -1.4618
  163C2H5N   C1 1621   2.034   2.358  50.420  0.1419 -0.1790  0.0285
  163C2H5N  CT1 1622   1.984   2.353  50.562  0.0783 -0.2740  0.3424
  163C2H5N  N41 1623   1.830   2.363  50.582  0.2045  0.2185  0.4661
  163C2H5N   O1 1624   1.954   2.385  50.324  0.3563 -0.6972 -0.0275
  163C2H5N   O2 1625   2.157   2.364  50.407  0.0981  0.1244 -0.6837
  163C2H5N   H1 1626   1.804   2.358  50.682  1.7266 -0.7270  0.8220
  163C2H5N   H2 1627   1.796   2.280  50.531  1.9963 -1.8761  2.5715
  163C2H5N   H3 1628   1.796   2.450  50.538 -0.4495 -0.4626 -0.3856
  163C2H5N  HC1 1629   2.011   2.258  50.607  0.9208 -0.6419 -0.9077
  163C2H5N  HC2 1630   2.034   2.441  50.605 -0.5669  1.6914 -2.7884
  164C2H5N   C1 1631   1.806   1.742  50.726 -0.0889  0.1506 -0.3446
  164C2H5N  CT1 1632   1.847   1.716  50.585  0.0187 -1.2572  0.4408
  164C2H5N  N41 1633   1.986   1.752  50.542  0.2920 -0.6600 -0.0222
  164C2H5N   O1 1634   1.869   1.810  50.802 -0.0916  0.0389 -0.4817
  164C2H5N   O2 1635   1.722   1.664  50.768  0.1627  1.6521  0.0817
  164C2H5N   H1 1636   1.998   1.727  50.443 -0.1418  2.3193 -0.8700
  164C2H5N   H2 1637   2.057   1.701  50.598  1.8888  0.0442 -1.3940
  164C2H5N   H3 1638   2.012   1.851  50.529 -0.5453 -0.7206 -2.4184
  164C2H5N  HC1 1639   1.836   1.608  50.575  0.3564 -1.1569 -1.1709
  164C2H5N  HC2 1640   1.779   1.763  50.514  0.2480 -1.7321 -0.1055
  165C2H5N   C1 1641   1.177   1.419  51.468 -0.2464 -0.3029 -0.1419
  165C2H5N  CT1 1642   1.219   1.453  51.330  0.0814  0.2318 -0.0430
  165C2H5N  N41 1643   1.364   1.427  51.303 -0.6862 -0.0251  1.0817
  165C2H5N   O1 1644   1.256   1.391  51.553  0.2067  0.1966 -0.3776
  165C2H5N   O2 1645   1.064   1.452  51.498  0.0950 -0.7065  0.4513
  165C2H5N   H1 1646   1.387   1.441  51.203  1.4420 -1.4834  1.3420
  165C2H5N   H2 1647   1.421   1.497  51.352 -1.7257  2.4031 -1.0469
  165C2H5N   H3 1648   1.393   1.333  51.333  1.1067 -0.6779 -2.3920
  165C2H5N  HC1 1649   1.195   1.557  51.309  3.1297  1.1593  0.8289
  165C2H5N  HC2 1650   1.160   1.394  51.260  0.7158  0.3161 -0.6563
  166C2H5N   C1 1651   1.412   2.024  51.157  0.5641 -0.0809 -0.2539
  166C2H5N  CT1 1652   1.362   2.016  51.304 -0.4984  0.1928 -0.1207
  166C2H5N  N41 1653   1.228   2.072  51.335 -0.3939  0.4094 -0.3383
  166C2H5N   O1 1654   1.327   2.011  51.070  0.1785 -0.1007 -0.4407
  166C2H5N   O2 1655   1.522   2.070  51.132  0.1689  0.4886 -0.5231
  166C2H5N   H1 1656   1.195   2.043  51.429  2.9469 -1.4551  0.3558
  166C2H5N   H2 1657   1.230   2.175  51.334 -1.2337  0.4253 -0.2385
  166C2H5N   H3 1658   1.154   2.043  51.270 -1.4228  1.7734  0.1949
  166C2H5N  HC1 1659   1.431   2.054  51.379 -0.9219 -0.7391  0.7577
  166C2H5N  HC2 1660   1.350   1.911  51.331  1.3917 -0.0941 -0.3291
  167C2H5N   C1 1661   1.771   2.342  50.917  0.0889 -0.4710 -0.6946
  167C2H5N  CT1 1662   1.710   2.337  51.055 -0.0509 -0.0861 -0.1121
  167C2H5N  N41 1663   1.561   2.349  51.076 -0.7538 -0.2947  0.2096
  167C2H5N   O1 1664   1.701   2.381  50.823 -0.1658 -0.0588 -0.3670
  167C2H5N   O2 1665   1.890   2.322  50.899  0.0644  0.2378  0.4542
  167C2H5N   H1 1666   1.544   2.337  51.178  1.4374 -1.6639  0.4622
  167C2H5N   H2 1667   1.521   2.264  51.033 -1.4438 -0.7332  1.6793
  167C2H5N   H3 1668   1.528   2.439  51.039  1.2256  1.2011  1.9533
  167C2H5N  HC1 1669   1.739   2.240  51.094  2.1289 -0.3370 -2.2438
  167C2H5N  HC2 1670   1.749   2.419  51.117 -0.8658 -0.0736  0.3855
  168C2H5N   C1 1671   1.552   1.761  51.205  0.3019 -0.0865 -0.3562
  168C2H5N  CT1 1672   1.612   1.720  51.071  0.6578  0.0349  0.3333
  168C2H5N  N41 1673   1.748   1.758  51.042 -0.0593  0.2345  0.1451
  168C2H5N   O1 1674   1.627   1.826  51.278 -0.1446 -0.1898 -0.1345
  168C2H5N   O2 1675   1.450   1.704  51.245 -0.2545  0.0807 -0.1076
  168C2H5N   H1 1676   1.786   1.723  50.952  1.4311  1.2681  0.3640
  168C2H5N   H2 1677   1.804   1.718  51.118  0.1424  1.4854  0.6662
  168C2H5N   H3 1678   1.749   1.861  51.049 -2.9104  0.2283  1.2947
  168C2H5N  HC1 1679   1.618   1.611  51.068 -0.3239 -0.0105 -0.0795
  168C2H5N  HC2 1680   1.542   1.757  50.997  1.9335  0.3857 -0.7165
  169C2H5N   C1 1681   0.922   1.429  51.945  0.3402 -0.1446 -0.5791
  169C2H5N  CT1 1682   0.978   1.444  51.807  0.0437  0.1249  0.1899
  169C2H5N  N41 1683   1.120   1.407  51.787 -0.1528  0.1475 -0.6678
  169C2H5N   O1 1684   0.995   1.377  52.033  0.1209  0.1798  0.2568
  169C2H5N   O2 1685   0.820   1.485  51.979 -0.2808 -0.2548 -0.1857
  169C2H5N   H1 1686   1.151   1.409  51.689  1.9228 -0.8193 -0.0743
  169C2H5N   H2 1687   1.196   1.453  51.840 -0.6453  0.0605  0.1202
  169C2H5N   H3 1688   1.146   1.311  51.817  1.7929  1.3404  1.7610
  169C2H5N  HC1 1689   0.959   1.547  51.777  0.4830  0.4505  1.0100
  169C2H5N  HC2 1690   0.921   1.380  51.740  0.6390  1.3337 -1.4961
  170C2H5N   C1 1691   1.164   2.056  51.653 -0.3130 -0.5868 -0.1811
  170C2H5N  CT1 1692   1.121   2.019  51.794 -0.2169  0.0246  0.5781
  170C2H5N  N41 1693   0.995   2.082  51.840 -0.3320 -0.1299  0.1737
  170C2H5N   O1 1694   1.081   2.038  51.568  0.2037 -0.0574  0.1190
  170C2H5N   O2 1695   1.279   2.073  51.622  0.0003 -0.3368 -0.3785
  170C2H5N   H1 1696   0.970   2.048  51.934 -1.5876 -0.3726 -0.2371
  170C2H5N   H2 1697   0.997   2.185  51.850  0.3661 -0.2956  1.9898
  170C2H5N   H3 1698   0.916   2.065  51.775 -0.6056 -1.2203  0.7834
  170C2H5N  HC1 1699   1.196   2.043  51.869  0.6853  0.2933 -0.3921
  170C2H5N  HC2 1700   1.104   1.911  51.801 -0.0323 -0.1719 -1.5433
  171C2H5N   C1 1701   1.518   2.325  51.424 -0.0709  0.2447 -0.0977
  171C2H5N  CT1 1702   1.484   2.331  51.567 -0.1070  0.0789 -0.4764
  171C2H5N  N41 1703   1.338   2.371  51.589 -0.3672 -0.2066  0.2363
  171C2H5N   O1 1704   1.426   2.330  51.343  0.8117  0.3166 -0.1902
  171C2H5N   O2 1705   1.634   2.335  51.390  0.1762  0.5194  0.3418
  171C2H5N   H1 1706   1.308   2.376  51.687  1.8363 -0.2906  0.9516
  171C2H5N   H2 1707   1.280   2.309  51.530  1.3190  0.8775 -2.6979
  171C2H5N   H3 1708   1.325   2.467  51.553 -0.2867 -0.6074 -0.8825
  171C2H5N  HC1 1709   1.501   2.233  51.611 -0.8277  1.2971  2.6459
  171C2H5N  HC2 1710   1.536   2.408  51.623 -0.9569  0.6551 -0.4618
  172C2H5N   C1 1711   1.304   1.730  51.706 -0.0734  0.2567 -0.5871
  172C2H5N  CT1 1712   1.341   1.736  51.561  0.1958 -0.3594  0.1547
  172C2H5N  N41 1713   1.484   1.753  51.529  0.1506 -0.4399  0.2594
  172C2H5N   O1 1714   1.365   1.799  51.782  0.0057  0.2476  0.0476
  172C2H5N   O2 1715   1.208   1.664  51.731  0.0393  0.1820 -0.2720
  172C2H5N   H1 1716   1.497   1.743  51.427 -1.1611 -0.7713  0.1202
  172C2H5N   H2 1717   1.543   1.686  51.581 -0.8763 -1.1822  0.4839
  172C2H5N   H3 1718   1.522   1.847  51.548  0.3558 -0.5824  0.5606
  172C2H5N  HC1 1719   1.323   1.638  51.517  1.1982 -0.8510  0.8186
  172C2H5N  HC2 1720   1.285   1.814  51.509  0.7730 -1.1902 -1.7608
  173C2H5N   C1 1721   0.666   1.415  52.440  0.3225  0.7817  0.1011
  173C2H5N  CT1 1722   0.709   1.431  52.296 -0.0462 -0.1937 -0.5125
  173C2H5N  N41 1723   0.854   1.405  52.267  0.2752 -0.1472 -0.4077
  173C2H5N   O1 1724   0.751   1.380  52.523  0.0535 -0.3264  0.1471
  173C2H5N   O2 1725   0.571   1.479  52.475  0.9102  0.3099  0.0459
  173C2H5N   H1 1726   0.875   1.433  52.170 -0.2861  0.0479 -0.4834
  173C2H5N   H2 1727   0.908   1.464  52.332  0.0351 -0.9018  0.4817
  173C2H5N   H3 1728   0.890   1.309  52.277 -0.1605 -0.1100  1.7725
  173C2H5N  HC1 1729   0.685   1.531  52.261 -0.4905  0.8864  2.7770
  173C2H5N  HC2 1730   0.647   1.364  52.235  1.2110 -2.4195  0.6186
  174C2H5N   C1 1731   0.896   2.058  52.160  0.3571 -0.6019 -0.1138
  174C2H5N  CT1 1732   0.845   2.033  52.301 -0.4835  0.0284  0.1971
  174C2H5N  N41 1733   0.699   2.073  52.317 -0.5649  0.4675 -0.2593
  174C2H5N   O1 1734   0.837   2.010  52.065 -0.0796  0.1620 -0.3181
  174C2H5N   O2 1735   0.998   2.124  52.141 -0.5205 -0.3652 -0.5881
  174C2H5N   H1 1736   0.660   2.039  52.407  1.1837  0.7511  0.6173
  174C2H5N   H2 1737   0.667   2.171  52.307 -0.3615  0.6666  0.9340
  174C2H5N   H3 1738   0.646   2.022  52.244  0.2037  0.4167 -0.7840
  174C2H5N  HC1 1739   0.906   2.078  52.379  1.1247 -0.5073 -0.7339
  174C2H5N  HC2 1740   0.842   1.924  52.312  0.1371  0.1493  1.5446
  175C2H5N   C1 1741   1.263   2.349  51.931  0.3919  0.4984  1.0742
  175C2H5N  CT1 1742   1.221   2.354  52.072 -0.4528 -0.8600  0.0057
  175C2H5N  N41 1743   1.076   2.387  52.087 -0.2086 -0.2948 -0.0403
  175C2H5N   O1 1744   1.182   2.358  51.843  0.4308 -0.1188  0.0291
  175C2H5N   O2 1745   1.382   2.349  51.899  0.3118 -0.0311 -0.0036
  175C2H5N   H1 1746   1.051   2.381  52.187 -0.9439 -2.0797 -0.3139
  175C2H5N   H2 1747   1.018   2.316  52.038 -0.6429 -2.2558  3.1332
  175C2H5N   H3 1748   1.051   2.483  52.059  0.7973 -0.3270 -1.0820
  175C2H5N  HC1 1749   1.243   2.255  52.114 -4.2735 -1.8564 -0.1198
  175C2H5N  HC2 1750   1.279   2.433  52.119 -1.5414 -0.8197  1.3003
  176C2H5N   C1 1751   1.031   1.742  52.173 -0.3088  0.6061  0.8411
  176C2H5N  CT1 1752   1.104   1.706  52.042  0.3672  0.2619 -0.6552
  176C2H5N  N41 1753   1.251   1.740  52.023  0.1828  0.5117 -0.8524
  176C2H5N   O1 1754   1.088   1.821  52.248  0.0584 -0.0820 -0.3777
  176C2H5N   O2 1755   0.936   1.677  52.207 -0.7356  0.2190 -0.2530
  176C2H5N   H1 1756   1.287   1.706  51.932  0.0903 -2.8643  0.2820
  176C2H5N   H2 1757   1.307   1.695  52.097 -0.2733  2.5504  0.7706
  176C2H5N   H3 1758   1.258   1.843  52.027  2.0860  0.3840 -0.6368
  176C2H5N  HC1 1759   1.102   1.599  52.021 -0.7740  0.2828 -0.7218
  176C2H5N  HC2 1760   1.051   1.758  51.962  1.0876 -1.8680 -2.5585
  177C2H5N   C1 1761   0.399   1.432  52.933  0.4007  0.2736 -0.2079
  177C2H5N  CT1 1762   0.445   1.449  52.787  0.5497  0.3742  0.1120
  177C2H5N  N41 1763   0.593   1.445  52.767 -0.3766  0.0938  0.1233
  177C2H5N   O1 1764   0.468   1.371  53.012  0.1179  0.0982  0.0425
  177C2H5N   O2 1765   0.316   1.515  52.976 -0.3392 -0.3460  0.0931
  177C2H5N   H1 1766   0.630   1.450  52.671 -2.7844 -1.5015 -0.9500
  177C2H5N   H2 1767   0.640   1.515  52.826  1.0800 -1.7540  1.2020
  177C2H5N   H3 1768   0.627   1.357  52.810  0.9522  1.4808  1.9819
  177C2H5N  HC1 1769   0.412   1.538  52.734 -1.4421  0.2073  1.0133
  177C2H5N  HC2 1770   0.411   1.364  52.728  1.1157  1.0400 -1.1614
  178C2H5N   C1 1771   0.661   2.039  52.663 -1.0929  0.2011 -0.3419
  178C2H5N  CT1 1772   0.614   2.037  52.804 -0.1423  1.1067 -0.1551
  178C2H5N  N41 1773   0.473   2.091  52.828 -0.0302 -0.4721 -0.5796
  178C2H5N   O1 1774   0.591   1.998  52.571 -0.2780 -0.1892  0.3253
  178C2H5N   O2 1775   0.762   2.100  52.645 -0.5996  0.3373  0.5223
  178C2H5N   H1 1776   0.453   2.075  52.928  1.5277  2.1873  0.1915
  178C2H5N   H2 1777   0.460   2.192  52.811 -0.1937 -0.4914 -0.5682
  178C2H5N   H3 1778   0.401   2.042  52.771 -0.6917  1.6322 -1.5952
  178C2H5N  HC1 1779   0.692   2.074  52.870  0.1351  0.5053 -0.1357
  178C2H5N  HC2 1780   0.610   1.929  52.819 -1.1240  1.1521 -0.0471
  179C2H5N   C1 1781   1.027   2.335  52.424  0.9751 -0.0384 -0.2423
  179C2H5N  CT1 1782   0.986   2.324  52.567  0.4227  0.1681 -0.2352
  179C2H5N  N41 1783   0.847   2.376  52.594  0.3970  0.0771 -0.2345
  179C2H5N   O1 1784   0.937   2.371  52.349 -0.2517 -0.6132  0.2142
  179C2H5N   O2 1785   1.143   2.351  52.387 -0.0294  0.3595 -0.0591
  179C2H5N   H1 1786   0.809   2.363  52.689 -1.2496 -2.1513 -1.1632
  179C2H5N   H2 1787   0.781   2.332  52.528 -0.4651 -1.1808  1.4307
  179C2H5N   H3 1788   0.847   2.476  52.568  1.2091  0.6944  1.9709
  179C2H5N  HC1 1789   0.977   2.218  52.593  1.0892 -0.1629 -1.3447
  179C2H5N  HC2 1790   1.057   2.370  52.637 -0.7193 -1.3228  1.9805
  180C2H5N   C1 1791   0.806   1.757  52.698  0.0167  0.6049 -0.1477
  180C2H5N  CT1 1792   0.839   1.746  52.548  0.1508  0.4523 -0.2662
  180C2H5N  N41 1793   0.986   1.761  52.513  0.0585 -0.5145  0.0411
  180C2H5N   O1 1794   0.894   1.800  52.774  0.0529 -0.3003  0.1109
  180C2H5N   O2 1795   0.699   1.709  52.747 -0.1506 -0.0242  0.0193
  180C2H5N   H1 1796   0.993   1.762  52.409 -1.4476 -2.9589 -0.1292
  180C2H5N   H2 1797   1.048   1.684  52.542  0.8990 -0.9450 -2.6666
  180C2H5N   H3 1798   1.022   1.849  52.552 -1.0705  0.0565 -0.1822
  180C2H5N  HC1 1799   0.805   1.650  52.509  0.4147 -0.0081  0.6438
  180C2H5N  HC2 1800   0.773   1.817  52.497 -0.5270  1.1463  1.5521
  181C2H5N   C1 1801   0.189   1.456  53.438 -0.1926 -0.3111 -0.6960
  181C2H5N  CT1 1802   0.236   1.436  53.296  0.3686  0.4162 -0.4294
  181C2H5N  N41 1803   0.385   1.414  53.277  0.0369 -0.4306 -0.5355
  181C2H5N   O1 1804   0.241   1.385  53.522  0.5393 -0.4572  0.2200
  181C2H5N   O2 1805   0.068   1.484  53.447  0.5025  0.0995 -0.7533
  181C2H5N   H1 1806   0.422   1.400  53.181  2.8766  1.1468  0.2684
  181C2H5N   H2 1807   0.430   1.498  53.318 -0.9304  0.9356 -2.1988
  181C2H5N   H3 1808   0.412   1.333  53.335  0.0257  0.8453  1.2806
  181C2H5N  HC1 1809   0.212   1.526  53.239  0.8246  0.8141 -0.0074
  181C2H5N  HC2 1810   0.184   1.351  53.254 -0.8574  0.0761  1.7012
  182C2H5N   C1 1811   0.412   2.065  53.162  0.0876  0.3268  0.5219
  182C2H5N  CT1 1812   0.368   2.026  53.294  0.3430 -0.2758 -0.2452
  182C2H5N  N41 1813   0.232   2.084  53.333 -0.1314  0.1006 -0.4720
  182C2H5N   O1 1814   0.345   2.019  53.069 -0.3576  0.5128 -0.0187
  182C2H5N   O2 1815   0.532   2.099  53.137  0.0443 -0.2723  0.4721
  182C2H5N   H1 1816   0.202   2.059  53.428 -2.7844  0.5211 -1.1600
  182C2H5N   H2 1817   0.221   2.186  53.322  1.4579  0.2538 -0.7964
  182C2H5N   H3 1818   0.164   2.034  53.273  0.1090 -1.5573  0.6064
  182C2H5N  HC1 1819   0.447   2.058  53.363 -0.2260  0.5864  0.0098
  182C2H5N  HC2 1820   0.367   1.918  53.308  0.4387 -0.0789  1.4497
  183C2H5N   C1 1821   0.781   2.319  52.906 -0.2392 -0.3536 -0.4743
  183C2H5N  CT1 1822   0.746   2.321  53.055  0.1612 -0.4369  0.2922
  183C2H5N  N41 1823   0.604   2.369  53.080  0.5315  0.4684 -0.0356
  183C2H5N   O1 1824   0.695   2.360  52.828  0.1620  0.2292 -0.2109
  183C2H5N   O2 1825   0.903   2.317  52.883  0.4246  0.2403 -0.2402
  183C2H5N   H1 1826   0.576   2.363  53.179 -2.0068 -0.3837 -0.7485
  183C2H5N   H2 1827   0.538   2.305  53.032  0.3255  1.7021 -1.4215
  183C2H5N   H3 1828   0.603   2.469  53.054 -3.1067  0.9198  1.4607
  183C2H5N  HC1 1829   0.761   2.221  53.094 -0.7728 -0.7684 -0.1581
  183C2H5N  HC2 1830   0.814   2.387  53.108  1.5590  0.5878 -2.6342
  184C2H5N   C1 1831   0.559   1.739  53.190  0.3804 -0.4329 -0.0519
  184C2H5N  CT1 1832   0.599   1.761  53.052  0.4458  0.3022  0.0007
  184C2H5N  N41 1833   0.745   1.763  53.025  0.1467 -0.3775 -0.5785
  184C2H5N   O1 1834   0.629   1.798  53.275  0.0695  0.3796  0.1798
  184C2H5N   O2 1835   0.450   1.688  53.208 -0.4078 -0.0205  0.3559
  184C2H5N   H1 1836   0.771   1.772  52.925 -0.7713 -0.1875 -0.8075
  184C2H5N   H2 1837   0.784   1.672  53.054  0.4521  0.3823  1.4315
  184C2H5N   H3 1838   0.795   1.841  53.070  0.3061 -0.1059 -1.2228
  184C2H5N  HC1 1839   0.557   1.678  52.994  0.3402 -0.0689  0.6092
  184C2H5N  HC2 1840   0.555   1.854  53.017 -0.1682 -0.9486 -2.7485
  185C2H5N   C1 1841  20.331   1.406  53.938 -0.5853 -0.3731  0.6140
  185C2H5N  CT1 1842  20.385   1.421  53.792  0.4057  0.6400  0.0428
  185C2H5N  N41 1843   0.123   1.436  53.777 -0.0296 -0.2720 -0.4708
  185C2H5N   O1 1844   0.008   1.404  54.029 -0.0002  0.4287 -0.0583
  185C2H5N   O2 1845  20.217   1.433  53.962  0.4244 -0.4610 -0.6813
  185C2H5N   H1 1846   0.145   1.434  53.676 -0.7345 -0.9649 -0.6171
  185C2H5N   H2 1847   0.173   1.515  53.820  0.7468 -1.5682  1.0664
  185C2H5N   H3 1848   0.164   1.353  53.823 -0.7658  0.4994  1.6536
  185C2H5N  HC1 1849  20.344   1.513  53.750  1.2693  1.4445  0.9089
  185C2H5N  HC2 1850  20.360   1.332  53.735  0.8786  0.1208  0.6404
  186C2H5N   C1 1851   0.180   2.029  53.665 -0.0825  0.0431 -0.2371
  186C2H5N  CT1 1852   0.126   1.994  53.801 -0.1159 -0.2577 -0.3149
  186C2H5N  N41 1853  20.389   2.041  53.809  0.3798 -0.1858 -0.1911
  186C2H5N   O1 1854   0.121   1.979  53.569  0.0801 -0.4140  0.0260
  186C2H5N   O2 1855   0.267   2.111  53.640 -0.1225  0.3726 -0.1337
  186C2H5N   H1 1856  20.341   2.006  53.893  1.0448 -1.4310 -0.3077
  186C2H5N   H2 1857  20.386   2.144  53.807 -3.5517 -0.2643 -1.3451
  186C2H5N   H3 1858  20.343   1.999  53.727 -0.0594 -2.4797  1.1699
  186C2H5N  HC1 1859   0.177   2.045  53.884  1.2451 -1.2906 -0.5107
  186C2H5N  HC2 1860   0.115   1.886  53.814  1.5461 -0.2523  1.5011
  187C2H5N   C1 1861   0.539   2.321  53.398  0.1219  0.3809  0.9168
  187C2H5N  CT1 1862   0.499   2.304  53.545 -0.6969  0.4582 -0.1365
  187C2H5N  N41 1863   0.363   2.367  53.580 -0.2508  0.0106 -0.2782
  187C2H5N   O1 1864   0.447   2.354  53.327  0.2306  0.7468  0.4342
  187C2H5N   O2 1865   0.653   2.324  53.358  0.3695  0.4329  0.2258
  187C2H5N   H1 1866   0.327   2.351  53.676  0.8925  1.5292  0.4120
  187C2H5N   H2 1867   0.288   2.331  53.518 -0.8459  1.9792 -0.7429
  187C2H5N   H3 1868   0.368   2.469  53.569  0.5545  0.2968  2.5144
  187C2H5N  HC1 1869   0.487   2.197  53.562 -1.4257  0.4157 -0.8559
  187C2H5N  HC2 1870   0.582   2.337  53.606  1.0433 -1.1975 -1.5452
  188C2H5N   C1 1871   0.316   1.734  53.668  0.2341  0.4964 -0.2841
  188C2H5N  CT1 1872   0.361   1.758  53.531  0.4026 -0.3084 -0.0314
  188C2H5N  N41 1873   0.509   1.769  53.518  0.3896 -0.3082 -0.2558
  188C2H5N   O1 1874   0.365   1.793  53.763 -0.1486 -0.0488  0.1523
  188C2H5N   O2 1875   0.204   1.685  53.692 -0.1372  0.4993  0.5220
  188C2H5N   H1 1876   0.533   1.798  53.422 -0.9326  2.5965  0.2544
  188C2H5N   H2 1877   0.549   1.675  53.535 -2.0562 -0.8732  2.7618
  188C2H5N   H3 1878   0.547   1.839  53.584  0.1457 -0.2163 -0.2119
  188C2H5N  HC1 1879   0.320   1.683  53.462 -0.4694 -1.4673  1.7019
  188C2H5N  HC2 1880   0.318   1.852  53.495  0.6064 -0.6397 -1.1755
  189C2H5N   C1 1881  20.089   1.407  54.430 -0.7545 -0.3006  0.0316
  189C2H5N  CT1 1882  20.140   1.443  54.294  0.1848 -0.1024  0.6981
  189C2H5N  N41 1883  20.287   1.410  54.273 -0.3648  0.0799  0.2175
  189C2H5N   O1 1884  20.167   1.373  54.518 -0.1138 -0.2333 -0.1571
  189C2H5N   O2 1885  19.982   1.458  54.461  0.2635  0.0855 -0.1351
  189C2H5N   H1 1886  20.322   1.438  54.180 -1.0936 -1.1738 -0.4489
  189C2H5N   H2 1887  20.351   1.446  54.345  1.0865 -1.2485 -0.3706
  189C2H5N   H3 1888  20.297   1.307  54.277  0.2771  0.1680  1.1099
  189C2H5N  HC1 1889  20.133   1.551  54.280  0.3433 -0.2108 -0.3004
  189C2H5N  HC2 1890  20.081   1.387  54.221 -1.0894  3.2917 -0.9977
  190C2H5N   C1 1891  20.337   2.015  54.173  0.5662  0.0410 -0.2298
  190C2H5N  CT1 1892  20.279   1.997  54.310 -0.0669  0.7919  0.1377
  190C2H5N  N41 1893  20.144   2.057  54.335 -0.1468  0.2324 -0.3411
  190C2H5N   O1 1894  20.275   1.973  54.076 -0.6209  0.1086  0.1669
  190C2H5N   O2 1895   0.040   2.070  54.159  0.1660 -0.3403 -0.3958
  190C2H5N   H1 1896  20.106   2.030  54.427 -0.9799 -0.2029 -0.7939
  190C2H5N   H2 1897  20.142   2.160  54.321  0.6442 -0.0174 -2.5471
  190C2H5N   H3 1898  20.076   2.022  54.266  1.1195  1.2865 -2.1688
  190C2H5N  HC1 1899  20.350   2.040  54.380  1.1543 -1.4924  0.3342
  190C2H5N  HC2 1900  20.267   1.890  54.331 -4.2290  1.0031 -0.7518
  191C2H5N   C1 1901   0.259   2.336  53.914 -0.0287  0.4166 -0.4959
  191C2H5N  CT1 1902   0.217   2.302  54.053 -0.4416 -0.2040 -0.3264
  191C2H5N  N41 1903   0.071   2.320  54.080  0.7138 -0.2399  0.1782
  191C2H5N   O1 1904   0.179   2.330  53.824 -0.6126  0.0231 -0.1189
  191C2H5N   O2 1905   0.379   2.336  53.884 -0.1333  0.1595  0.5849
  191C2H5N   H1 1906   0.051   2.294  54.178  0.3379 -0.7113 -0.0181
  191C2H5N   H2 1907   0.017   2.261  54.015 -1.9357  0.3278  1.7948
  191C2H5N   H3 1908   0.032   2.415  54.070 -1.1746 -0.8156  1.7299
  191C2H5N  HC1 1909   0.239   2.197  54.071  1.6436  0.5506  1.8393
  191C2H5N  HC2 1910   0.272   2.370  54.117 -1.9272  0.5872  0.1262
  192C2H5N   C1 1911   0.062   1.724  54.195  0.1183  0.3760  0.0021
  192C2H5N  CT1 1912   0.114   1.728  54.054 -0.0494 -0.0408 -0.0977
  192C2H5N  N41 1913   0.267   1.741  54.037 -0.0150  0.1329 -0.1960
  192C2H5N   O1 1914   0.133   1.770  54.285 -0.1976  0.0063  0.5280
  192C2H5N   O2 1915  20.366   1.676  54.225  0.2713  0.0429 -0.4281
  192C2H5N   H1 1916   0.287   1.733  53.936  0.8725  0.4979 -0.0535
  192C2H5N   H2 1917   0.320   1.671  54.091  1.3331 -0.3525 -2.1130
  192C2H5N   H3 1918   0.302   1.827  54.081  0.5745 -0.0510 -0.3071
  192C2H5N  HC1 1919   0.078   1.635  54.008  0.0593 -0.6177  0.9809
  192C2H5N  HC2 1920   0.070   1.814  54.004 -0.5896  0.8649  1.8928
  193C2H5N   C1 1921  19.850   1.418  54.935  0.0898  0.5311  0.6043
  193C2H5N  CT1 1922  19.900   1.429  54.789 -0.2304  0.1955 -0.8446
  193C2H5N  N41 1923  20.042   1.408  54.767 -0.2175 -0.4695 -0.0667
  193C2H5N   O1 1924  19.925   1.409  55.025 -0.3275  0.4278 -0.5126
  193C2H5N   O2 1925  19.733   1.402  54.958 -0.1547  0.2216 -0.1489
  193C2H5N   H1 1926  20.073   1.429  54.671  1.1758  2.2606  0.9247
  193C2H5N   H2 1927  20.095   1.475  54.825 -2.9288  1.0990  0.6697
  193C2H5N   H3 1928  20.086   1.318  54.796  1.6379  0.6907  0.8078
  193C2H5N  HC1 1929  19.889   1.533  54.757  0.1137  0.2245 -0.8725
  193C2H5N  HC2 1930  19.851   1.362  54.718  1.7190 -4.0098  1.5821
  194C2H5N   C1 1931  20.058   2.011  54.651 -0.5156  0.5303  0.2021
  194C2H5N  CT1 1932  20.022   1.994  54.796  0.3991  0.9485  0.1143
  194C2H5N  N41 1933  19.877   2.026  54.829  0.0422 -1.1142  0.0583
  194C2H5N   O1 1934  19.994   1.959  54.558  0.3160 -0.3715  0.6029
  194C2H5N   O2 1935  20.167   2.065  54.626  0.1663 -0.0269  0.5431
  194C2H5N   H1 1936  19.857   2.004  54.927  0.8969  0.9334  0.7229
  194C2H5N   H2 1937  19.862   2.125  54.801  0.6888 -1.0966 -0.2430
  194C2H5N   H3 1938  19.810   1.967  54.777 -0.8860  2.4547 -3.0380
  194C2H5N  HC1 1939  20.086   2.055  54.859  1.3374  1.7280 -1.5606
  194C2H5N  HC2 1940  20.033   1.889  54.823  2.0443  0.4820 -2.2678
  195C2H5N   C1 1941  20.403   2.290  54.420 -0.0356 -1.0582  0.3157
  195C2H5N  CT1 1942  20.355   2.298  54.563  0.3371  0.1448 -0.1973
  195C2H5N  N41 1943  20.214   2.338  54.582  0.2265 -0.3680 -0.4055
  195C2H5N   O1 1944  20.325   2.314  54.332  0.4026 -0.0836  0.1947
  195C2H5N   O2 1945   0.117   2.305  54.391 -0.5965  0.3351 -0.4143
  195C2H5N   H1 1946  20.190   2.325  54.682 -1.3968 -0.3258 -0.7680
  195C2H5N   H2 1947  20.145   2.283  54.530  0.0129  0.1808 -0.7063
  195C2H5N   H3 1948  20.204   2.440  54.564  1.3946 -0.6453 -2.7870
  195C2H5N  HC1 1949  20.358   2.195  54.601  3.1559 -0.1042 -0.9835
  195C2H5N  HC2 1950   0.019   2.354  54.623  0.5030  0.0094 -0.2734
  196C2H5N   C1 1951  20.198   1.725  54.692  0.3718  0.0730  0.0196
  196C2H5N  CT1 1952  20.240   1.724  54.548 -0.4527  0.6480 -0.1931
  196C2H5N  N41 1953  20.393   1.714  54.533 -0.4142  0.0701  0.0783
  196C2H5N   O1 1954  20.274   1.776  54.777 -0.3704  0.6162  0.1233
  196C2H5N   O2 1955  20.083   1.682  54.716  0.8163  0.1425 -0.4107
  196C2H5N   H1 1956   0.010   1.727  54.433 -1.5136 -0.0029 -0.2150
  196C2H5N   H2 1957   0.027   1.627  54.568 -0.3973 -0.1801 -0.5605
  196C2H5N   H3 1958   0.035   1.792  54.579 -3.0217  1.4320  0.6756
  196C2H5N  HC1 1959  20.195   1.635  54.504 -0.9823  0.4423  0.7480
  196C2H5N  HC2 1960  20.201   1.815  54.502  1.6419  1.4524 -0.4117
  197C2H5N   C1 1961  19.602   1.433  55.439  0.6561  0.3376  0.0738
  197C2H5N  CT1 1962  19.641   1.422  55.298 -0.3099 -0.4616  0.2382
  197C2H5N  N41 1963  19.786   1.392  55.275  0.0711  0.3200 -0.4656
  197C2H5N   O1 1964  19.692   1.412  55.523  0.4273  0.1172 -0.0868
  197C2H5N   O2 1965  19.481   1.419  55.468  0.2926 -0.2496  0.1550
  197C2H5N   H1 1966  19.818   1.380  55.178  3.0734 -1.8124  0.7344
  197C2H5N   H2 1967  19.842   1.467  55.317  0.0451  1.8693 -3.0634
  197C2H5N   H3 1968  19.812   1.304  55.322 -0.3678  0.9337  0.9678
  197C2H5N  HC1 1969  19.620   1.513  55.240  2.9537 -1.2785 -2.4032
  197C2H5N  HC2 1970  19.590   1.338  55.252 -2.5035  0.9298  0.0379
  198C2H5N   C1 1971  19.804   1.998  55.165 -0.0699  0.3881  0.3019
  198C2H5N  CT1 1972  19.757   1.970  55.298  0.2527  0.4306 -0.3288
  198C2H5N  N41 1973  19.623   2.033  55.347 -0.1156 -0.5980  0.4490
  198C2H5N   O1 1974  19.725   1.975  55.073  0.3749 -0.3484 -0.2037
  198C2H5N   O2 1975  19.903   2.065  55.139 -0.3763  0.1111  0.3235
  198C2H5N   H1 1976  19.587   2.007  55.440 -1.7603 -0.9164 -0.2483
  198C2H5N   H2 1977  19.625   2.136  55.339 -1.3151 -0.5238  1.1070
  198C2H5N   H3 1978  19.553   2.002  55.277 -0.7658  2.3210 -0.2730
  198C2H5N  HC1 1979  19.836   2.000  55.367  0.9599 -0.7530 -0.6181
  198C2H5N  HC2 1980  19.759   1.861  55.301 -2.7358  0.3790  2.4092
  199C2H5N   C1 1981  20.139   2.313  54.908  0.3078  0.2832  0.0558
  199C2H5N  CT1 1982  20.101   2.286  55.048 -0.3469  0.3548 -0.3489
  199C2H5N  N41 1983  19.956   2.327  55.075  0.6907 -0.1486 -0.6507
  199C2H5N   O1 1984  20.053   2.338  54.826  0.2548 -0.0452  0.3150
  199C2H5N   O2 1985  20.256   2.328  54.875 -0.2102  0.3946  0.1848
  199C2H5N   H1 1986  19.922   2.317  55.172 -0.3419  2.8426 -0.6272
  199C2H5N   H2 1987  19.899   2.272  55.009  0.7563  1.2036 -1.8500
  199C2H5N   H3 1988  19.946   2.428  55.056  0.0124 -0.1019 -0.0717
  199C2H5N  HC1 1989  20.098   2.178  55.062 -2.1696  0.1432 -2.1338
  199C2H5N  HC2 1990  20.156   2.345  55.122 -1.8241 -0.3001  1.3053
  200C2H5N   C1 1991  19.962   1.695  55.186 -0.2921  0.7493  0.5540
  200C2H5N  CT1 1992  20.009   1.730  55.048 -0.0317 -0.0988  0.1565
  200C2H5N  N41 1993  20.155   1.704  55.024  0.9614  0.2540  0.3316
  200C2H5N   O1 1994  20.010   1.748  55.286  0.1031  0.0093 -0.0506
  200C2H5N   O2 1995  19.846   1.653  55.191  0.7003 -0.3955  0.0879
  200C2H5N   H1 1996  20.194   1.737  54.934  1.8589 -2.2035 -0.2404
  200C2H5N   H2 1997  20.173   1.602  55.030  2.5371  0.5591  1.1345
  200C2H5N   H3 1998  20.210   1.754  55.096 -1.0203  1.9461  0.7185
  200C2H5N  HC1 1999  19.956   1.675  54.970 -1.3484  0.9571  0.3048
  200C2H5N  HC2 2000  20.010   1.838  55.040  2.0732 -0.2604 -2.5824
  201C2H5N   C1 2001  19.327   1.440  55.956  0.5249 -0.6850  0.1525
  201C2H5N  CT1 2002  19.369   1.438  55.808  0.0021  0.0817 -0.8690
  201C2H5N  N41 2003  19.499   1.372  55.771  0.3174  0.6916 -0.0464
  201C2H5N   O1 2004  19.400   1.398  56.039  0.0975  0.1648 -0.3544
  201C2H5N   O2 2005  19.207   1.443  55.986  0.3678  0.1912  0.1119
  201C2H5N   H1 2006  19.511   1.389  55.670 -0.7438  2.8214  0.1432
  201C2H5N   H2 2007  19.577   1.416  55.824 -0.8274  2.3972  0.2746
  201C2H5N   H3 2008  19.505   1.270  55.785 -0.6964  0.5493 -0.5794
  201C2H5N  HC1 2009  19.388   1.543  55.783  1.1192  0.0149 -0.3112
  201C2H5N  HC2 2010  19.288   1.393  55.750 -1.0264  0.1117  0.5242
  202C2H5N   C1 2011  19.556   2.016  55.671  0.1558  0.2659  0.5755
  202C2H5N  CT1 2012  19.511   1.980  55.814 -0.0045  0.0380 -0.0608
  202C2H5N  N41 2013  19.374   2.021  55.839  0.8368 -0.2985  0.2635
  202C2H5N   O1 2014  19.500   1.967  55.576  0.1487  0.8801  0.1146
  202C2H5N   O2 2015  19.663   2.069  55.651 -0.7046 -0.1833  0.0339
  202C2H5N   H1 2016  19.346   2.005  55.937 -2.8552 -1.6708 -0.9243
  202C2H5N   H2 2017  19.359   2.121  55.818 -0.3668 -0.9238 -1.9631
  202C2H5N   H3 2018  19.306   1.975  55.777 -0.2684  1.3268  0.2387
  202C2H5N  HC1 2019  19.583   2.028  55.880 -1.2886  0.4601  1.0503
  202C2H5N  HC2 2020  19.511   1.873  55.839 -1.6695 -0.1273 -0.7469
  203C2H5N   C1 2021  19.905   2.300  55.412  0.8486  0.2142 -0.4985
  203C2H5N  CT1 2022  19.862   2.279  55.549  0.4773 -0.8860 -0.6557
  203C2H5N  N41 2023  19.734   2.350  55.592  0.3793  0.0826 -0.0216
  203C2H5N   O1 2024  19.823   2.327  55.329  0.2666 -0.5031  0.0166
  203C2H5N   O2 2025  20.020   2.307  55.383 -0.8614 -0.0458  0.0011
  203C2H5N   H1 2026  19.704   2.315  55.684 -1.0944  0.8267 -0.2104
  203C2H5N   H2 2027  19.664   2.324  55.521 -0.3123  0.5490  0.4865
  203C2H5N   H3 2028  19.738   2.453  55.591 -0.9415  0.1423  0.6022
  203C2H5N  HC1 2029  19.861   2.171  55.561  0.7117 -0.8971 -0.7453
  203C2H5N  HC2 2030  19.939   2.300  55.623 -0.3760 -2.1908  0.6237
  204C2H5N   C1 2031  19.690   1.690  55.682 -0.1538  0.2728 -0.3280
  204C2H5N  CT1 2032  19.758   1.737  55.551 -0.2289  1.0673 -0.7320
  204C2H5N  N41 2033  19.893   1.672  55.528 -0.1913 -0.3555 -0.4943
  204C2H5N   O1 2034  19.727   1.749  55.782 -0.0441  0.3460  0.3586
  204C2H5N   O2 2035  19.586   1.622  55.673 -0.1322 -0.3185  0.3773
  204C2H5N   H1 2036  19.939   1.703  55.441 -0.9272  0.8827 -0.4563
  204C2H5N   H2 2037  19.886   1.568  55.528  0.8431 -0.4623  1.6134
  204C2H5N   H3 2038  19.959   1.691  55.605 -1.6258  1.5611  0.3051
  204C2H5N  HC1 2039  19.698   1.709  55.464  1.2728  2.8177 -2.3800
  204C2H5N  HC2 2040  19.774   1.845  55.553 -0.3715  1.1144 -1.8638
  205C2H5N   C1 2041  19.081   1.417  56.445  0.5411  0.7888 -0.1144
  205C2H5N  CT1 2042  19.149   1.452  56.314  0.2771 -0.9658 -0.4938
  205C2H5N  N41 2043  19.281   1.395  56.297 -0.1469 -0.8796  0.1118
  205C2H5N   O1 2044  19.152   1.413  56.544 -0.8959 -0.3988  0.4064
  205C2H5N   O2 2045  18.966   1.449  56.467  0.1921  0.0039 -0.4931
  205C2H5N   H1 2046  19.325   1.412  56.205 -0.8734  2.4444  0.2863
  205C2H5N   H2 2047  19.344   1.417  56.376 -0.1449  0.0609 -0.1427
  205C2H5N   H3 2048  19.273   1.293  56.307 -0.6253 -0.7698  0.9118
  205C2H5N  HC1 2049  19.171   1.559  56.313 -1.4100 -0.6154 -1.9581
  205C2H5N  HC2 2050  19.081   1.422  56.234  1.1165 -0.6691 -1.3373
  206C2H5N   C1 2051  19.294   1.993  56.168  0.5838  0.3454  0.1615
  206C2H5N  CT1 2052  19.249   1.973  56.310 -0.5076  0.0424  0.8558
  206C2H5N  N41 2053  19.131   2.046  56.358 -0.2285 -0.4145  0.1560
  206C2H5N   O1 2054  19.227   1.954  56.074  0.0705 -0.0796  0.0255
  206C2H5N   O2 2055  19.398   2.052  56.139 -0.1208  0.1858  0.4918
  206C2H5N   H1 2056  19.125   2.029  56.460  0.5420  0.6249  0.3907
  206C2H5N   H2 2057  19.124   2.148  56.344  0.1132 -0.1142  2.1001
  206C2H5N   H3 2058  19.050   2.004  56.310  1.1764 -0.4060 -2.3220
  206C2H5N  HC1 2059  19.331   2.004  56.374  0.3409  2.3584 -1.2614
  206C2H5N  HC2 2060  19.228   1.867  56.325  0.7798 -0.3042  0.2516
  207C2H5N   C1 2061  19.652   2.296  55.920  0.0631  0.3103 -0.1287
  207C2H5N  CT1 2062  19.602   2.269  56.062  0.5600 -0.2954  0.7330
  207C2H5N  N41 2063  19.456   2.312  56.086 -0.4682 -0.2996 -0.0984
  207C2H5N   O1 2064  19.576   2.315  55.827 -0.1215  0.2435 -0.8423
  207C2H5N   O2 2065  19.772   2.285  55.898 -0.2238  0.3373  0.3579
  207C2H5N   H1 2066  19.431   2.265  56.174 -0.8866 -0.5022 -0.3277
  207C2H5N   H2 2067  19.399   2.258  56.019 -0.3163 -1.7814  0.9490
  207C2H5N   H3 2068  19.445   2.414  56.095 -0.0822 -0.1071 -1.6408
  207C2H5N  HC1 2069  19.601   2.162  56.082  1.7983 -0.2048  1.3071
  207C2H5N  HC2 2070  19.672   2.318  56.130 -1.1907  0.0607  2.3170
  208C2H5N   C1 2071  19.456   1.721  56.202  0.3023  0.2953 -0.9104
  208C2H5N  CT1 2072  19.503   1.750  56.062  0.0284  0.8097  0.1557
  208C2H5N  N41 2073  19.632   1.679  56.034 -0.1246 -0.3772  0.2387
  208C2H5N   O1 2074  19.508   1.764  56.302  0.1609  0.0648  0.3451
  208C2H5N   O2 2075  19.355   1.654  56.215  0.1036  0.0310  0.2118
  208C2H5N   H1 2076  19.667   1.702  55.940 -0.2167 -1.6135 -0.1080
  208C2H5N   H2 2077  19.624   1.577  56.049 -2.2234 -0.0058  1.9910
  208C2H5N   H3 2078  19.705   1.715  56.098 -2.1676 -0.2439  2.5571
  208C2H5N  HC1 2079  19.428   1.712  55.994  1.9940 -0.9262 -1.1104
  208C2H5N  HC2 2080  19.525   1.856  56.049 -2.3821  1.6256  2.3167
  209C2H5N   C1 2081  18.843   1.421  56.952  0.0529  0.0162 -0.1335
  209C2H5N  CT1 2082  18.880   1.438  56.808  0.2880  0.7674  0.2011
  209C2H5N  N41 2083  19.020   1.383  56.787  0.0732 -0.1717 -0.2051
  209C2H5N   O1 2084  18.925   1.374  57.033  0.4837  0.0698  0.7858
  209C2H5N   O2 2085  18.721   1.433  56.981 -0.0105 -0.3836 -0.1068
  209C2H5N   H1 2086  19.059   1.414  56.697  1.5650  1.0646  0.8369
  209C2H5N   H2 2087  19.073   1.426  56.865 -0.5810 -2.2412  1.4201
  209C2H5N   H3 2088  19.024   1.281  56.801 -2.8622 -0.3473 -0.5389
  209C2H5N  HC1 2089  18.893   1.546  56.794  0.2125  0.6584 -0.7873
  209C2H5N  HC2 2090  18.802   1.395  56.745  0.7549 -0.6497  0.5723
  210C2H5N   C1 2091  19.056   2.004  56.683 -0.5196  0.0737 -0.3276
  210C2H5N  CT1 2092  18.996   1.977  56.820  0.2488 -0.0647  0.3763
  210C2H5N  N41 2093  18.860   2.027  56.835 -0.1653 -0.1780  0.0801
  210C2H5N   O1 2094  19.000   1.957  56.587  0.2934 -0.2715  0.3725
  210C2H5N   O2 2095  19.135   2.094  56.671 -0.0302 -0.0449 -0.1958
  210C2H5N   H1 2096  18.833   2.006  56.932 -2.0592  0.0412 -0.3685
  210C2H5N   H2 2097  18.842   2.126  56.813 -0.0160  0.5260  2.9299
  210C2H5N   H3 2098  18.790   1.968  56.787  0.0883  0.0868 -0.6194
  210C2H5N  HC1 2099  19.060   2.029  56.891  0.4988  0.1324  0.0064
  210C2H5N  HC2 2100  18.985   1.870  56.839  0.8218  0.0617  1.4401
  211C2H5N   C1 2101  19.420   2.295  56.437  0.4844  0.2981  0.1304
  211C2H5N  CT1 2102  19.366   2.269  56.577 -0.4162  0.4254  0.2078
  211C2H5N  N41 2103  19.230   2.335  56.594  0.4892 -0.4295 -0.1648
  211C2H5N   O1 2104  19.335   2.304  56.346 -0.0178  0.5915 -0.9358
  211C2H5N   O2 2105  19.539   2.286  56.407  0.1760  0.3620  0.1759
  211C2H5N   H1 2106  19.186   2.319  56.686  2.3732  1.7530  1.1786
  211C2H5N   H2 2107  19.156   2.307  56.528 -1.2896  1.1974  1.0960
  211C2H5N   H3 2108  19.235   2.438  56.585 -2.0297 -0.1556  0.9549
  211C2H5N  HC1 2109  19.351   2.162  56.589 -1.0452  0.1756 -2.3807
  211C2H5N  HC2 2110  19.430   2.311  56.654 -2.1603  2.3595  0.6589
  212C2H5N   C1 2111  19.227   1.712  56.725  0.5227  0.5069  0.0790
  212C2H5N  CT1 2112  19.259   1.742  56.586 -0.6545  0.3279  0.4462
  212C2H5N  N41 2113  19.404   1.698  56.543  0.0288 -0.6959 -0.5976
  212C2H5N   O1 2114  19.290   1.772  56.806  0.5374 -0.1654 -0.2873
  212C2H5N   O2 2115  19.130   1.643  56.763  0.2296  0.2101 -0.1409
  212C2H5N   H1 2116  19.427   1.721  56.445  0.2961  2.7527  0.2395
  212C2H5N   H2 2117  19.407   1.595  56.554 -2.2408 -0.7624 -0.2827
  212C2H5N   H3 2118  19.474   1.739  56.607  0.5385  0.5706 -1.9495
  212C2H5N  HC1 2119  19.200   1.677  56.522 -2.3209 -0.0825  2.3454
  212C2H5N  HC2 2120  19.245   1.847  56.562 -2.7194  0.0903  0.5885
  213C2H5N   C1 2121  18.616   1.424  57.478 -0.3057 -0.4991 -0.4009
  213C2H5N  CT1 2122  18.659   1.433  57.332 -0.0885  0.1813 -0.1535
  213C2H5N  N41 2123  18.791   1.387  57.300 -0.0055 -0.1149  0.4668
  213C2H5N   O1 2124  18.692   1.396  57.569 -0.1490 -0.2158 -0.3233
  213C2H5N   O2 2125  18.491   1.418  57.501 -0.0271 -0.1197 -0.2443
  213C2H5N   H1 2126  18.814   1.385  57.199 -0.8499 -0.2615  0.2791
  213C2H5N   H2 2127  18.866   1.432  57.354 -0.0594  1.0852 -0.4290
  213C2H5N   H3 2128  18.800   1.288  57.329 -0.2280 -0.2628  0.0423
  213C2H5N  HC1 2129  18.647   1.537  57.299  0.4997  0.7778  1.4815
  213C2H5N  HC2 2130  18.594   1.380  57.262  0.6706 -0.3189 -0.4790
  214C2H5N   C1 2131  18.815   1.984  57.186  0.5766  0.6892  0.1450
  214C2H5N  CT1 2132  18.748   1.969  57.320  0.2860  0.1374  0.0861
  214C2H5N  N41 2133  18.605   2.028  57.339  0.0155 -0.1148  0.2906
  214C2H5N   O1 2134  18.751   1.958  57.083 -0.2957  0.1856  0.2254
  214C2H5N   O2 2135  18.906   2.061  57.184 -0.3429  0.6710  0.1892
  214C2H5N   H1 2136  18.556   2.003  57.426 -1.8136 -3.0483 -1.5072
  214C2H5N   H2 2137  18.602   2.131  57.346 -0.8569 -0.1781  0.9635
  214C2H5N   H3 2138  18.536   2.006  57.266 -0.7050 -2.3063  1.5769
  214C2H5N  HC1 2139  18.815   1.999  57.401  0.3176 -0.9492  0.4671
  214C2H5N  HC2 2140  18.739   1.862  57.334 -0.3403  0.3001  0.9228
  215C2H5N   C1 2141  19.171   2.291  56.940 -0.3672  0.1456  0.3223
  215C2H5N  CT1 2142  19.124   2.264  57.085  0.2250 -0.0056  0.2040
  215C2H5N  N41 2143  18.983   2.313  57.104  0.3517 -0.2797  0.0162
  215C2H5N   O1 2144  19.092   2.300  56.851  0.6655  0.6471  0.2069
  215C2H5N   O2 2145  19.290   2.301  56.918  0.4691  0.4382 -0.0770
  215C2H5N   H1 2146  18.953   2.286  57.199 -0.3539  0.2477 -0.0528
  215C2H5N   H2 2147  18.918   2.272  57.035 -0.5798  0.5183  0.4224
  215C2H5N   H3 2148  18.967   2.415  57.095 -1.5074 -0.5488  0.2349
  215C2H5N  HC1 2149  19.111   2.156  57.095  0.3750  0.1082  1.6970
  215C2H5N  HC2 2150  19.187   2.302  57.165  0.0484  1.6534 -0.4201
  216C2H5N   C1 2151  18.958   1.705  57.204  0.0897  0.0250 -0.1984
  216C2H5N  CT1 2152  19.018   1.715  57.064  0.5311  0.0051 -0.8157
  216C2H5N  N41 2153  19.161   1.673  57.053  0.0977  0.3646  0.0740
  216C2H5N   O1 2154  19.024   1.738  57.303 -0.1641 -0.5731 -0.2521
  216C2H5N   O2 2155  18.844   1.655  57.216  0.1965  0.2955 -0.2099
  216C2H5N   H1 2156  19.193   1.686  56.956  0.8019  3.7002  0.7105
  216C2H5N   H2 2157  19.168   1.574  57.083  0.8274  0.6299  0.8153
  216C2H5N   H3 2158  19.221   1.734  57.111 -0.3211  0.0182  0.8832
  216C2H5N  HC1 2159  18.952   1.669  56.991 -0.0589 -1.0558  0.3819
  216C2H5N  HC2 2160  19.022   1.823  57.052 -3.2296  0.2264 -0.4384
  217C2H5N   C1 2161  18.348   1.411  57.980 -0.5911 -0.3057 -0.1331
  217C2H5N  CT1 2162  18.386   1.461  57.838  0.0131 -0.4280 -0.4389
  217C2H5N  N41 2163  18.513   1.391  57.796  0.0928 -0.3855 -0.3666
  217C2H5N   O1 2164  18.437   1.387  58.062 -0.6121  0.3316  0.0603
  217C2H5N   O2 2165  18.231   1.391  58.005  0.0258 -0.5792  0.4408
  217C2H5N   H1 2166  18.538   1.423  57.701  0.9007  1.8196  0.5598
  217C2H5N   H2 2167  18.588   1.407  57.865  0.5349  0.3622 -1.0054
  217C2H5N   H3 2168  18.484   1.292  57.791 -0.0835 -0.3375 -0.2960
  217C2H5N  HC1 2169  18.416   1.566  57.842  1.3836 -0.8860  2.2211
  217C2H5N  HC2 2170  18.298   1.434  57.778  0.6045  0.4462 -1.7369
  218C2H5N   C1 2171  18.570   1.985  57.685  0.3773 -0.2842 -0.2353
  218C2H5N  CT1 2172  18.534   1.967  57.832  0.5178 -0.4439  0.6381
  218C2H5N  N41 2173  18.392   2.013  57.866  0.2316  0.3672  0.7932
  218C2H5N   O1 2174  18.486   1.958  57.598 -0.2957 -0.5650  0.0020
  218C2H5N   O2 2175  18.667   2.050  57.649  0.2182  0.3133  0.3075
  218C2H5N   H1 2176  18.362   1.996  57.963 -0.9432 -1.9068  0.0778
  218C2H5N   H2 2177  18.368   2.110  57.839 -1.7773 -0.1791  0.5393
  218C2H5N   H3 2178  18.329   1.953  57.810  1.6337  1.0509 -1.6211
  218C2H5N  HC1 2179  18.605   2.025  57.892 -1.1537  1.8066  0.4910
  218C2H5N  HC2 2180  18.540   1.861  57.860 -0.2721 -0.8224 -0.6097
  219C2H5N   C1 2181  18.928   2.302  57.430 -0.0153  0.1134  0.3622
  219C2H5N  CT1 2182  18.884   2.261  57.571 -0.0543 -0.7262  0.3583
  219C2H5N  N41 2183  18.748   2.319  57.615  0.0266 -0.5784  0.0475
  219C2H5N   O1 2184  18.850   2.337  57.348  0.3154  0.1379 -0.0276
  219C2H5N   O2 2185  19.048   2.291  57.408 -0.2771  0.0699 -0.3123
  219C2H5N   H1 2186  18.740   2.301  57.716  2.6683  2.0431  0.7798
  219C2H5N   H2 2187  18.661   2.277  57.577 -0.8706 -0.4527  1.9400
  219C2H5N   H3 2188  18.737   2.420  57.596 -0.5045 -0.5474  0.5182
  219C2H5N  HC1 2189  18.877   2.152  57.577 -0.8153 -0.6103  1.8754
  219C2H5N  HC2 2190  18.964   2.298  57.634  0.6247 -0.1749 -0.8061
  220C2H5N   C1 2191  18.725   1.697  57.718  0.2545 -0.4755 -0.1568
  220C2H5N  CT1 2192  18.779   1.740  57.587 -0.0506 -0.2713  0.1170
  220C2H5N  N41 2193  18.903   1.668  57.540  0.2338 -0.2385 -0.1372
  220C2H5N   O1 2194  18.765   1.759  57.809  0.3460  0.6433 -0.1005
  220C2H5N   O2 2195  18.610   1.660  57.720  0.0635 -0.7423  0.3925
  220C2H5N   H1 2196  18.940   1.687  57.445  2.7211 -2.6685  0.2923
  220C2H5N   H2 2197  18.884   1.567  57.538 -0.1919 -0.2098  1.5056
  220C2H5N   H3 2198  18.986   1.669  57.602 -1.3943  0.7043  2.1077
  220C2H5N  HC1 2199  18.696   1.728  57.517  1.0231 -0.4555 -1.1482
  220C2H5N  HC2 2200  18.798   1.847  57.587  1.2589 -0.4966  0.8957
  221C2H5N   C1 2201  18.078   1.408  58.474  0.2242  0.0021 -0.4245
  221C2H5N  CT1 2202  18.134   1.429  58.342  1.2060 -0.4438  0.0559
  221C2H5N  N41 2203  18.272   1.370  58.315 -0.4037 -0.2692 -0.2660
  221C2H5N   O1 2204  18.149   1.357  58.560  0.0967  0.2525  0.3063
  221C2H5N   O2 2205  17.956   1.411  58.482  0.3215 -0.3662 -0.3219
  221C2H5N   H1 2206  18.295   1.394  58.217 -0.2488  0.5298 -0.0432
  221C2H5N   H2 2207  18.336   1.422  58.377  1.2821  0.1764 -2.2981
  221C2H5N   H3 2208  18.278   1.267  58.321 -1.4895 -0.3738 -0.8937
  221C2H5N  HC1 2209  18.134   1.536  58.323  3.2727 -0.4629 -0.1216
  221C2H5N  HC2 2210  18.066   1.380  58.273  1.1178  0.6546 -0.6399
  222C2H5N   C1 2211  18.301   1.992  58.207  0.0985  0.0721 -0.0630
  222C2H5N  CT1 2212  18.227   1.958  58.336  0.0380  0.1457  0.3193
  222C2H5N  N41 2213  18.091   2.013  58.349 -0.2195  0.3380 -0.0882
  222C2H5N   O1 2214  18.258   1.942  58.106  0.1931 -0.0302  0.5269
  222C2H5N   O2 2215  18.406   2.049  58.205 -0.1425 -0.0718 -0.3806
  222C2H5N   H1 2216  18.035   1.978  58.428 -2.0218  1.7658 -0.6925
  222C2H5N   H2 2217  18.089   2.116  58.356  0.9597  0.3465  0.1570
  222C2H5N   H3 2218  18.036   1.977  58.269  0.2361 -1.4645  0.3840
  222C2H5N  HC1 2219  18.292   1.996  58.415  1.5882  0.8664 -1.2813
  222C2H5N  HC2 2220  18.213   1.850  58.343  0.0846 -0.0221 -1.9819
  223C2H5N   C1 2221  18.661   2.289  57.950 -0.7462 -0.5102  0.9441
  223C2H5N  CT1 2222  18.612   2.269  58.097  0.2437 -0.0646 -0.3672
  223C2H5N  N41 2223  18.473   2.315  58.121 -0.2012  0.0478  0.1588
  223C2H5N   O1 2224  18.578   2.279  57.860 -0.2331 -0.0003 -0.5662
  223C2H5N   O2 2225  18.779   2.279  57.923 -1.0451  0.4968 -0.0543
  223C2H5N   H1 2226  18.446   2.296  58.219 -0.4581 -2.1286 -0.3174
  223C2H5N   H2 2227  18.402   2.271  58.060  0.4231  0.1638 -0.6575
  223C2H5N   H3 2228  18.456   2.415  58.102  1.4797  0.5579  1.2241
  223C2H5N  HC1 2229  18.609   2.160  58.106  0.5077 -0.2505 -2.4568
  223C2H5N  HC2 2230  18.682   2.322  58.163 -0.6421  2.1345 -1.1654
  224C2H5N   C1 2231  18.461   1.686  58.234 -0.3111  0.1254 -0.3618
  224C2H5N  CT1 2232  18.502   1.738  58.094 -0.5288  0.0881  0.1923
  224C2H5N  N41 2233  18.633   1.677  58.052  0.0797 -0.2097 -0.4986
  224C2H5N   O1 2234  18.524   1.714  58.340 -0.3028 -0.5953 -0.3180
  224C2H5N   O2 2235  18.353   1.626  58.241  0.1390  0.0298  0.3147
  224C2H5N   H1 2236  18.664   1.718  57.963  0.3908  0.3658 -0.1265
  224C2H5N   H2 2237  18.633   1.574  58.043  0.5848  0.0099 -3.5234
  224C2H5N   H3 2238  18.707   1.700  58.120 -0.0946  1.4832 -0.8747
  224C2H5N  HC1 2239  18.417   1.726  58.026  0.0930  0.5535 -0.6748
  224C2H5N  HC2 2240  18.525   1.844  58.104  3.4035 -0.8379  1.9882
  225C2H5N   C1 2241  17.836   1.405  58.976 -0.0465 -0.0157  0.2262
  225C2H5N  CT1 2242  17.868   1.411  58.824  0.4079 -0.8635  0.0927
  225C2H5N  N41 2243  17.993   1.338  58.797  0.7137  0.0782 -0.2983
  225C2H5N   O1 2244  17.919   1.400  59.061  0.2695 -0.3904  0.2462
  225C2H5N   O2 2245  17.722   1.387  59.011 -0.2465  0.3655 -0.0221
  225C2H5N   H1 2246  18.012   1.351  58.697 -0.5214 -2.5877 -0.9219
  225C2H5N   H2 2247  18.073   1.372  58.854  0.8007 -0.8140  0.1212
  225C2H5N   H3 2248  17.991   1.237  58.817  1.2971  0.2519  0.7166
  225C2H5N  HC1 2249  17.881   1.518  58.806 -0.2843 -0.3114  2.6622
  225C2H5N  HC2 2250  17.781   1.367  58.777 -0.2498  0.6532 -0.1438
  226C2H5N   C1 2251  18.041   1.958  58.693  0.0616  0.4919 -0.1420
  226C2H5N  CT1 2252  17.980   1.939  58.829 -0.1422 -0.2239 -0.2387
  226C2H5N  N41 2253  17.859   2.023  58.860  0.1740 -0.6265  1.0181
  226C2H5N   O1 2254  17.986   1.908  58.595  0.4566  0.1434 -0.2749
  226C2H5N   O2 2255  18.148   2.011  58.689 -0.5384 -0.0499 -0.3663
  226C2H5N   H1 2256  17.815   2.000  58.950 -0.4941 -2.9371  0.1219
  226C2H5N   H2 2257  17.874   2.125  58.859  2.0268 -0.8714 -1.2472
  226C2H5N   H3 2258  17.791   2.019  58.782  0.8100  1.2336  0.3315
  226C2H5N  HC1 2259  18.050   1.955  58.911 -0.9715  2.1154  0.0339
  226C2H5N  HC2 2260  17.960   1.833  58.841  3.1942 -0.8427  0.4101
  227C2H5N   C1 2261  18.404   2.282  58.456 -0.1457  0.4825  0.2095
  227C2H5N  CT1 2262  18.350   2.260  58.597  0.6446  0.6746 -0.1875
  227C2H5N  N41 2263  18.222   2.318  58.625 -0.4300  0.3495  0.4113
  227C2H5N   O1 2264  18.319   2.314  58.369  0.2319  0.1293  0.5406
  227C2H5N   O2 2265  18.524   2.282  58.432  0.0837 -0.0244  0.0469
  227C2H5N   H1 2266  18.186   2.294  58.719 -0.0319  0.2421  0.5373
  227C2H5N   H2 2267  18.150   2.289  58.557  1.4179  0.2425 -1.5415
  227C2H5N   H3 2268  18.224   2.421  58.618  2.2160  0.4279  1.8128
  227C2H5N  HC1 2269  18.349   2.152  58.607  2.9461  0.5344 -1.0737
  227C2H5N  HC2 2270  18.430   2.294  58.664 -1.2538  0.6290  2.1582
  228C2H5N   C1 2271  18.192   1.682  58.718  0.5158 -0.2174  0.5528
  228C2H5N  CT1 2272  18.258   1.702  58.585 -0.2092 -0.3938  0.4479
  228C2H5N  N41 2273  18.404   1.663  58.584 -0.1503 -0.0313 -0.6852
  228C2H5N   O1 2274  18.244   1.727  58.821 -0.1177 -0.3059  0.5825
  228C2H5N   O2 2275  18.089   1.622  58.722 -0.4793 -0.0976 -0.5086
  228C2H5N   H1 2276  18.437   1.681  58.488 -1.9399 -0.1153 -1.3354
  228C2H5N   H2 2277  18.421   1.562  58.599 -4.1332 -0.5264  1.1075
  228C2H5N   H3 2278  18.467   1.702  58.655 -1.3820  0.3430  0.2309
  228C2H5N  HC1 2279  18.207   1.638  58.514 -0.1884  0.4973 -0.3728
  228C2H5N  HC2 2280  18.239   1.807  58.562  0.5705 -0.6215 -1.3376
  229C2H5N   C1 2281  17.600   1.415  59.479  0.1211  0.1889 -0.0168
  229C2H5N  CT1 2282  17.646   1.433  59.337  0.2938 -0.4315  0.0086
  229C2H5N  N41 2283  17.783   1.376  59.307 -0.2901 -0.7145  0.4421
  229C2H5N   O1 2284  17.674   1.372  59.569  0.1097 -0.3711  0.2781
  229C2H5N   O2 2285  17.478   1.428  59.500 -0.1874 -0.3293 -0.2379
  229C2H5N   H1 2286  17.811   1.403  59.211 -1.4875  1.3749  0.6273
  229C2H5N   H2 2287  17.855   1.410  59.372 -0.3384  2.9245 -1.2516
  229C2H5N   H3 2288  17.774   1.274  59.311 -1.6714 -0.7304 -2.1504
  229C2H5N  HC1 2289  17.642   1.541  59.320 -2.3209 -0.3228  1.0007
  229C2H5N  HC2 2290  17.575   1.383  59.271  0.8589 -0.7688 -0.3532
  230C2H5N   C1 2291  17.810   1.965  59.212  0.4114 -0.4269 -0.1821
  230C2H5N  CT1 2292  17.742   1.949  59.342  0.4221  0.1250 -0.5257
  230C2H5N  N41 2293  17.618   2.031  59.364 -0.3110  0.2762  0.0165
  230C2H5N   O1 2294  17.753   1.931  59.113 -0.0474  0.6471  0.1601
  230C2H5N   O2 2295  17.905   2.046  59.203  0.1247  0.2546 -0.5707
  230C2H5N   H1 2296  17.579   2.001  59.455 -0.2636 -1.8227 -0.6295
  230C2H5N   H2 2297  17.639   2.131  59.380 -2.3279  0.9102 -1.0360
  230C2H5N   H3 2298  17.549   2.018  59.288 -0.8179 -0.0049  0.5089
  230C2H5N  HC1 2299  17.822   1.950  59.416 -0.4960 -3.0508  0.6009
  230C2H5N  HC2 2300  17.702   1.847  59.341  1.3416 -0.3575  2.9281
  231C2H5N   C1 2301  18.151   2.268  58.950  0.4573 -0.3414 -0.4114
  231C2H5N  CT1 2302  18.098   2.260  59.093  0.1662  0.1067 -0.3879
  231C2H5N  N41 2303  17.965   2.310  59.122  0.2672 -0.2343  0.1523
  231C2H5N   O1 2304  18.073   2.313  58.861 -0.4940 -0.0485  0.5365
  231C2H5N   O2 2305  18.268   2.255  58.925 -0.0825 -0.1624  0.7947
  231C2H5N   H1 2306  17.933   2.294  59.219 -1.3538 -2.0177 -0.6289
  231C2H5N   H2 2307  17.905   2.258  59.056  1.8360 -0.5104 -1.0917
  231C2H5N   H3 2308  17.961   2.411  59.101 -0.9062 -0.0354  1.2963
  231C2H5N  HC1 2309  18.097   2.155  59.119  1.1698  0.6033  1.7598
  231C2H5N  HC2 2310  18.155   2.323  59.161 -0.4303 -0.4840  0.6638
  232C2H5N   C1 2311  17.954   1.673  59.247  0.1047  0.4424  0.2974
  232C2H5N  CT1 2312  18.008   1.716  59.113  0.1263  0.4900 -0.1300
  232C2H5N  N41 2313  18.140   1.645  59.070 -0.6232 -0.3795 -0.0105
  232C2H5N   O1 2314  18.019   1.706  59.348  0.3912  0.5631 -0.0473
  232C2H5N   O2 2315  17.832   1.661  59.255  0.7299 -0.3870 -0.2274
  232C2H5N   H1 2316  18.175   1.681  58.980  2.0810 -0.8665  0.7785
  232C2H5N   H2 2317  18.127   1.543  59.061  0.6177 -0.4517 -1.1914
  232C2H5N   H3 2318  18.215   1.671  59.137 -2.3039 -1.5864  2.4400
  232C2H5N  HC1 2319  17.932   1.697  59.038  0.5685  2.0969 -0.9850
  232C2H5N  HC2 2320  18.038   1.820  59.120  2.3731 -0.2104  1.2143
  233C2H5N   C1 2321  17.339   1.387  59.976  0.3442 -0.3130  0.1192
  233C2H5N  CT1 2322  17.381   1.408  59.834  0.2770  0.1305 -0.2267
  233C2H5N  N41 2323  17.523   1.364  59.805  0.1885  0.5095 -0.2314
  233C2H5N   O1 2324  17.418   1.380  60.070  0.4327  0.1582  0.1681
  233C2H5N   O2 2325  17.227   1.410  60.009 -0.3936 -0.2206  0.3549
  233C2H5N   H1 2326  17.548   1.375  59.706  4.0991  1.4913  0.7829
  233C2H5N   H2 2327  17.578   1.428  59.865  2.0757 -0.2510 -1.1156
  233C2H5N   H3 2328  17.554   1.270  59.836 -1.6036 -0.4294 -1.2232
  233C2H5N  HC1 2329  17.373   1.513  59.807  1.5707  0.5797  1.0591
  233C2H5N  HC2 2330  17.311   1.354  59.770  1.7265  0.8395 -2.4778
  234C2H5N   C1 2331  17.548   2.005  59.683  0.2265 -0.5406 -0.2067
  234C2H5N  CT1 2332  17.509   1.970  59.827  0.8144  0.1673  0.2211
  234C2H5N  N41 2333  17.373   2.014  59.878  0.8600 -0.4387 -0.2851
  234C2H5N   O1 2334  17.482   1.964  59.590  0.1285  0.3516  0.4181
  234C2H5N   O2 2335  17.657   2.049  59.664  0.2271  0.1147  0.4473
  234C2H5N   H1 2336  17.362   1.974  59.973 -1.6600  1.2889  0.2017
  234C2H5N   H2 2337  17.367   2.117  59.875 -1.1521 -0.5384 -0.3087
  234C2H5N   H3 2338  17.296   1.976  59.820  0.5213 -1.0451  0.5438
  234C2H5N  HC1 2339  17.581   2.024  59.889  1.0034  0.8311 -0.5584
  234C2H5N  HC2 2340  17.515   1.863  59.845  1.5052  0.0549 -0.6325
  235C2H5N   C1 2341  17.912   2.246  59.450  0.0080  0.1423 -0.0245
  235C2H5N  CT1 2342  17.885   2.251  59.600  0.9856 -0.0601  0.1162
  235C2H5N  N41 2343  17.752   2.302  59.644  0.0674  0.0521  0.1947
  235C2H5N   O1 2344  17.827   2.289  59.379 -0.5607 -0.1881  0.1235
  235C2H5N   O2 2345  18.025   2.272  59.411 -0.3177  0.0762  0.2371
  235C2H5N   H1 2346  17.755   2.301  59.747  0.3160  0.0648  0.1901
  235C2H5N   H2 2347  17.675   2.242  59.611  0.1925  1.0009 -1.9359
  235C2H5N   H3 2348  17.730   2.395  59.604 -3.0391 -1.1134 -0.9412
  235C2H5N  HC1 2349  17.896   2.149  59.638  3.4310 -1.2476 -3.5291
  235C2H5N  HC2 2350  17.958   2.321  59.642  1.0354 -0.5912  0.9446
  236C2H5N   C1 2351  17.694   1.695  59.729  0.1710  0.2177 -0.0370
  236C2H5N  CT1 2352  17.752   1.714  59.597 -0.3206  0.0551 -0.0468
  236C2H5N  N41 2353  17.879   1.638  59.580  0.8967  0.2338  0.6870
  236C2H5N   O1 2354  17.749   1.732  59.832 -0.3565 -0.4374  0.5337
  236C2H5N   O2 2355  17.600   1.617  59.744 -0.2526 -0.6094  0.3634
  236C2H5N   H1 2356  17.944   1.665  59.504  1.4797 -1.6620  0.4744
  236C2H5N   H2 2357  17.860   1.536  59.580 -0.8912  0.5443  2.2339
  236C2H5N   H3 2358  17.937   1.657  59.663  1.3385 -1.9322  0.9161
  236C2H5N  HC1 2359  17.686   1.698  59.511  0.1519 -1.1626 -0.1983
  236C2H5N  HC2 2360  17.774   1.821  59.598  0.2761 -0.0643 -0.2239
  237C2H5N   C1 2361  17.099   1.399  60.487 -0.4286 -0.1835 -0.5637
  237C2H5N  CT1 2362  17.134   1.422  60.344  0.6351  0.5048  0.0771
  237C2H5N  N41 2363  17.270   1.366  60.306 -0.0350 -0.2598 -0.3137
  237C2H5N   O1 2364  17.187   1.404  60.571 -0.3571 -0.3615 -0.0258
  237C2H5N   O2 2365  16.979   1.408  60.515 -0.0227 -0.3642 -0.1845
  237C2H5N   H1 2366  17.288   1.379  60.205 -0.7140 -0.1032 -0.4102
  237C2H5N   H2 2367  17.349   1.412  60.355 -1.8363  1.7539  0.7737
  237C2H5N   H3 2368  17.272   1.265  60.328 -1.2774  0.0183  1.1460
  237C2H5N  HC1 2369  17.133   1.527  60.316  0.6853 -0.3009 -3.1632
  237C2H5N  HC2 2370  17.053   1.378  60.285  0.2778  0.1146  0.8494
  238C2H5N   C1 2371  17.302   2.015  60.214  0.7964  0.1674 -0.9746
  238C2H5N  CT1 2372  17.259   1.986  60.360  0.8613  0.1457 -0.1785
  238C2H5N  N41 2373  17.106   1.968  60.375  0.2141 -0.5364  0.4021
  238C2H5N   O1 2374  17.252   1.952  60.126  0.2078  0.7345 -0.2365
  238C2H5N   O2 2375  17.413   2.068  60.188  0.3597  0.2059  0.2018
  238C2H5N   H1 2376  17.083   1.943  60.473 -0.7963  1.9531  0.8245
  238C2H5N   H2 2377  17.057   2.055  60.348 -0.1023 -0.9772 -0.4651
  238C2H5N   H3 2378  17.070   1.893  60.315  0.0944 -0.1409 -0.0194
  238C2H5N  HC1 2379  17.300   2.051  60.438  2.6871 -0.3107 -0.7261
  238C2H5N  HC2 2380  17.308   1.892  60.385  2.9106  1.6169  1.6146
  239C2H5N   C1 2381  17.663   2.284  59.966  0.4862  0.0472  0.8375
  239C2H5N  CT1 2382  17.627   2.280  60.116 -0.0767 -0.4324  0.1506
  239C2H5N  N41 2383  17.482   2.329  60.143  0.0576  0.0420  0.1487
  239C2H5N   O1 2384  17.574   2.278  59.881  0.4165 -0.5907 -0.1498
  239C2H5N   O2 2385  17.775   2.276  59.932 -0.2669 -0.5872  0.3967
  239C2H5N   H1 2386  17.455   2.314  60.242 -0.2587  1.5658  0.3186
  239C2H5N   H2 2387  17.413   2.271  60.093  0.1681 -1.2398  1.4407
  239C2H5N   H3 2388  17.467   2.430  60.124  1.2721 -0.1361 -1.8513
  239C2H5N  HC1 2389  17.642   2.181  60.157  1.8046 -0.8629 -1.4885
  239C2H5N  HC2 2390  17.690   2.353  60.168 -0.5462  0.2778 -0.2727
  240C2H5N   C1 2391  17.458   1.704  60.237 -0.1414  0.0005  0.2783
  240C2H5N  CT1 2392  17.517   1.746  60.112  0.1014 -0.2675 -0.7168
  240C2H5N  N41 2393  17.633   1.665  60.073  0.3113 -0.1402  0.4942
  240C2H5N   O1 2394  17.525   1.718  60.343  0.5173 -0.4989  0.0552
  240C2H5N   O2 2395  17.341   1.674  60.239 -0.3343  0.1351 -0.6127
  240C2H5N   H1 2396  17.676   1.703  59.987  1.4807 -1.4225  0.5100
  240C2H5N   H2 2397  17.611   1.565  60.061 -2.2278  0.5377 -0.9768
  240C2H5N   H3 2398  17.709   1.677  60.142  1.0921  0.5462 -0.4618
  240C2H5N  HC1 2399  17.437   1.728  60.041  1.0821 -0.4209 -1.7875
  240C2H5N  HC2 2400  17.539   1.853  60.115  2.0350 -0.6593  0.2866
  241C2H5N   C1 2401  16.837   1.424  61.009 -0.6140 -0.0801  0.2371
  241C2H5N  CT1 2402  16.884   1.447  60.864 -0.6023 -0.6000 -0.1288
  241C2H5N  N41 2403  17.016   1.374  60.830 -0.4897 -0.1472 -0.7288
  241C2H5N   O1 2404  16.916   1.403  61.097  0.7624 -0.6016  0.1761
  241C2H5N   O2 2405  16.719   1.426  61.030  0.0411 -0.3557  0.2661
  241C2H5N   H1 2406  17.058   1.390  60.737  1.0379  2.1063  0.2877
  241C2H5N   H2 2407  17.086   1.404  60.900 -1.4457  0.1756  0.1061
  241C2H5N   H3 2408  17.020   1.272  60.841  1.7111 -0.0941 -0.7315
  241C2H5N  HC1 2409  16.905   1.551  60.842  2.9205 -1.3621 -0.6546
  241C2H5N  HC2 2410  16.810   1.413  60.791  0.5013  0.9231 -1.9957
  242C2H5N   C1 2411  17.052   1.961  60.717  0.6438 -0.7580 -0.5004
  242C2H5N  CT1 2412  17.000   1.957  60.858  0.9231 -0.2827 -0.0125
  242C2H5N  N41 2413  16.864   2.023  60.875 -0.5916 -0.2637 -0.0618
  242C2H5N   O1 2414  16.983   1.912  60.629  0.0785  0.0547  0.0935
  242C2H5N   O2 2415  17.137   2.039  60.683 -0.4864  0.2753 -0.0234
  242C2H5N   H1 2416  16.845   2.003  60.975 -0.7667  0.6968  0.1009
  242C2H5N   H2 2417  16.863   2.125  60.859 -1.1863 -0.4476 -1.2547
  242C2H5N   H3 2418  16.796   1.970  60.818 -0.1136  1.2685 -2.1150
  242C2H5N  HC1 2419  17.071   2.000  60.928  0.3330  0.5681  0.0582
  242C2H5N  HC2 2420  16.987   1.852  60.884  1.8699 -0.0639  1.3667
  243C2H5N   C1 2421  17.408   2.283  60.473  0.1116 -0.2453 -0.2284
  243C2H5N  CT1 2422  17.354   2.270  60.615  0.1095  0.2199  0.0803
  243C2H5N  N41 2423  17.210   2.308  60.624  0.1644  0.1114 -0.0305
  243C2H5N   O1 2424  17.333   2.316  60.382  0.0039 -0.2456  0.0520
  243C2H5N   O2 2425  17.531   2.268  60.466 -0.4068 -0.6873 -0.0662
  243C2H5N   H1 2426  17.167   2.291  60.716 -0.7618 -0.1125 -0.4808
  243C2H5N   H2 2427  17.151   2.255  60.557 -0.9859  1.0069  0.2625
  243C2H5N   H3 2428  17.208   2.411  60.611 -1.4611  0.3406  1.8482
  243C2H5N  HC1 2429  17.366   2.163  60.631 -1.9637 -0.1565 -0.7567
  243C2H5N  HC2 2430  17.413   2.325  60.689 -0.5806 -0.3154  1.0346
  244C2H5N   C1 2431  17.208   1.690  60.754 -0.0282  1.3267  0.0532
  244C2H5N  CT1 2432  17.269   1.730  60.621 -0.1421  0.1240 -0.8534
  244C2H5N  N41 2433  17.383   1.648  60.589 -0.1573  0.4545  0.1158
  244C2H5N   O1 2434  17.270   1.736  60.851  0.1096  0.2636  0.1656
  244C2H5N   O2 2435  17.100   1.642  60.764  0.2159  0.3880 -0.3822
  244C2H5N   H1 2436  17.427   1.671  60.499  0.2052 -1.9776 -0.3886
  244C2H5N   H2 2437  17.350   1.550  60.580 -0.3660  0.5076  0.2963
  244C2H5N   H3 2438  17.454   1.660  60.663 -0.8505 -0.7886  1.0044
  244C2H5N  HC1 2439  17.205   1.714  60.535 -1.5168 -2.4083  0.5794
  244C2H5N  HC2 2440  17.312   1.831  60.624 -1.1397  0.5133  1.0152
  245C2H5N   C1 2441  16.592   1.436  61.521 -0.2389 -0.0720  0.4693
  245C2H5N  CT1 2442  16.635   1.437  61.377 -0.3806 -0.0443 -0.7107
  245C2H5N  N41 2443  16.773   1.385  61.354 -0.5895 -0.0243 -0.0525
  245C2H5N   O1 2444  16.669   1.379  61.602 -0.2714  0.0191 -0.2087
  245C2H5N   O2 2445  16.473   1.438  61.546  0.5547  0.5632  0.0356
  245C2H5N   H1 2446  16.791   1.397  61.253  0.8143  1.4744  0.3693
  245C2H5N   H2 2447  16.849   1.436  61.402  0.6730 -1.9898  0.1147
  245C2H5N   H3 2448  16.776   1.283  61.376 -2.6312  0.1293  1.0645
  245C2H5N  HC1 2449  16.637   1.544  61.354  3.4431  0.1532  0.1568
  245C2H5N  HC2 2450  16.559   1.397  61.310 -2.2361  3.4228 -0.8133
  246C2H5N   C1 2451  16.799   1.990  61.226  0.2265 -0.6988 -0.7165
  246C2H5N  CT1 2452  16.743   1.957  61.361  0.6035 -0.1858 -0.1428
  246C2H5N  N41 2453  16.617   2.027  61.392  0.8518  0.1893  0.5738
  246C2H5N   O1 2454  16.751   1.936  61.125  0.3406  0.2104 -0.1009
  246C2H5N   O2 2455  16.908   2.046  61.212 -0.4990  0.6002  0.0142
  246C2H5N   H1 2456  16.575   2.006  61.484 -2.3698  0.9077 -0.6491
  246C2H5N   H2 2457  16.637   2.128  61.388 -0.6469  0.4453 -0.6232
  246C2H5N   H3 2458  16.555   2.006  61.312  1.9297  0.9658 -0.4888
  246C2H5N  HC1 2459  16.813   1.986  61.440 -1.3793  1.3675  1.0958
  246C2H5N  HC2 2460  16.729   1.849  61.360 -0.8805 -0.0088 -2.6534
  247C2H5N   C1 2461  17.145   2.282  60.954 -0.1798 -0.1473 -0.2180
  247C2H5N  CT1 2462  17.109   2.252  61.098 -0.2965  0.3444 -0.0787
  247C2H5N  N41 2463  16.974   2.317  61.138  0.6091  0.2543 -0.3494
  247C2H5N   O1 2464  17.057   2.308  60.880  0.6228 -0.1150 -0.4446
  247C2H5N   O2 2465  17.262   2.276  60.926  0.1015  0.4558  0.1652
  247C2H5N   H1 2466  16.941   2.293  61.233 -0.1838  3.2528  0.1847
  247C2H5N   H2 2467  16.896   2.287  61.078  0.3818  0.7480 -0.3022
  247C2H5N   H3 2468  16.976   2.420  61.131  1.1710  0.3936  1.5329
  247C2H5N  HC1 2469  17.085   2.146  61.107 -2.3491  0.4934 -2.8631
  247C2H5N  HC2 2470  17.183   2.293  61.166 -0.3488  1.8348 -0.8968
  248C2H5N   C1 2471  16.946   1.695  61.273  0.8410  0.7188  0.1943
  248C2H5N  CT1 2472  17.004   1.720  61.138  0.5042 -0.2447  1.0152
  248C2H5N  N41 2473  17.137   1.656  61.111 -0.1817  0.1966 -0.4096
  248C2H5N   O1 2474  16.994   1.747  61.366  0.2129 -0.5167 -0.5323
  248C2H5N   O2 2475  16.848   1.619  61.277  0.6267 -0.9185  0.5431
  248C2H5N   H1 2476  17.178   1.675  61.018  0.9390  0.1619  0.0658
  248C2H5N   H2 2477  17.129   1.554  61.117  0.9748  0.1878  1.2481
  248C2H5N   H3 2478  17.205   1.697  61.177  0.7460 -0.1071 -1.1680
  248C2H5N  HC1 2479  16.924   1.696  61.068  1.9742 -0.8707 -0.4953
  248C2H5N  HC2 2480  17.022   1.826  61.119 -3.1087  0.8917  3.4576
  249C2H5N   C1 2481  16.320   1.391  62.005 -0.4679  0.2148  0.2247
  249C2H5N  CT1 2482  16.374   1.406  61.861 -1.0393 -0.2394  0.2062
  249C2H5N  N41 2483  16.510   1.349  61.839 -0.1801 -0.1703  0.0030
  249C2H5N   O1 2484  16.403   1.371  62.096 -0.0630 -0.0028 -0.0089
  249C2H5N   O2 2485  16.199   1.391  62.026  0.4411  0.0223 -0.7147
  249C2H5N   H1 2486  16.545   1.362  61.742  1.4661 -1.6976  0.3525
  249C2H5N   H2 2487  16.579   1.385  61.907  2.0895  2.7960 -3.6894
  249C2H5N   H3 2488  16.497   1.247  61.855  0.2246 -0.5112 -1.6771
  249C2H5N  HC1 2489  16.371   1.510  61.827 -1.2043 -0.1692  0.4277
  249C2H5N  HC2 2490  16.307   1.346  61.801 -1.9688 -1.6687  2.6004
  250C2H5N   C1 2491  16.542   2.018  61.729  0.1392  0.1293  0.1462
  250C2H5N  CT1 2492  16.482   1.985  61.861 -0.8815  0.8344  0.0008
  250C2H5N  N41 2493  16.342   2.016  61.890  0.4182 -0.2349 -0.5027
  250C2H5N   O1 2494  16.476   1.981  61.635 -0.4540 -0.1755  0.2746
  250C2H5N   O2 2495  16.665   2.026  61.726 -0.1583  0.1828  0.4975
  250C2H5N   H1 2496  16.308   1.994  61.985  1.1059 -1.7311 -0.5928
  250C2H5N   H2 2497  16.323   2.117  61.874 -1.0254 -0.3215  0.5626
  250C2H5N   H3 2498  16.284   1.960  61.825 -0.1758 -0.7970  0.4955
  250C2H5N  HC1 2499  16.542   2.030  61.940 -1.9891  0.5452  1.0249
  250C2H5N  HC2 2500  16.484   1.877  61.880  2.0306  0.6772 -0.8979
  251C2H5N   C1 2501  16.894   2.284  61.474 -0.6453  0.0183  0.7346
  251C2H5N  CT1 2502  16.843   2.259  61.612 -0.4124 -0.4954 -0.6450
  251C2H5N  N41 2503  16.696   2.300  61.633 -0.4949  0.7219  0.3064
  251C2H5N   O1 2504  16.814   2.301  61.387 -0.4944  0.1620  0.6392
  251C2H5N   O2 2505  17.010   2.239  61.451 -0.4230 -0.8527 -0.2214
  251C2H5N   H1 2506  16.657   2.285  61.728 -0.3818 -1.7388 -0.0051
  251C2H5N   H2 2507  16.634   2.253  61.566 -1.7197  0.2406  1.7449
  251C2H5N   H3 2508  16.697   2.401  61.611 -2.0679  0.4202 -1.2045
  251C2H5N  HC1 2509  16.858   2.153  61.632 -0.1240 -0.3923 -0.2976
  251C2H5N  HC2 2510  16.899   2.317  61.685 -1.3469  1.4286 -1.4231
  252C2H5N   C1 2511  16.691   1.719  61.740 -0.1913 -0.0043  0.7461
  252C2H5N  CT1 2512  16.763   1.729  61.611  1.1901  0.4286  0.1614
  252C2H5N  N41 2513  16.898   1.667  61.608 -0.0391 -0.1718  0.5695
  252C2H5N   O1 2514  16.749   1.753  61.843  0.3080  0.2148 -0.0562
  252C2H5N   O2 2515  16.597   1.640  61.746 -0.2241  0.1870 -0.0107
  252C2H5N   H1 2516  16.933   1.680  61.512  0.0716 -0.1651  0.6036
  252C2H5N   H2 2517  16.889   1.566  61.627  1.1995 -0.6264 -1.1423
  252C2H5N   H3 2518  16.967   1.698  61.679  1.7473  1.0910 -1.6807
  252C2H5N  HC1 2519  16.704   1.688  61.529  1.2205 -0.3188  0.5077
  252C2H5N  HC2 2520  16.778   1.835  61.593 -1.2988  0.7802  0.0122
  253C2H5N   C1 2521  16.076   1.383  62.517  0.0074  0.3611 -0.7072
  253C2H5N  CT1 2522  16.116   1.391  62.373 -0.1370  0.3694  0.9658
  253C2H5N  N41 2523  16.249   1.322  62.337  0.1970  0.1104 -0.3384
  253C2H5N   O1 2524  16.161   1.354  62.600 -0.3648  0.0811 -0.1197
  253C2H5N   O2 2525  15.959   1.371  62.549 -0.0569  0.3811  0.3582
  253C2H5N   H1 2526  16.268   1.326  62.236  0.8680 -2.3284 -0.3534
  253C2H5N   H2 2527  16.330   1.359  62.390 -1.3349  0.4612  1.8030
  253C2H5N   H3 2528  16.240   1.224  62.368 -1.1658  0.0057 -1.0549
  253C2H5N  HC1 2529  16.119   1.494  62.335  0.8728  0.0809  0.2452
  253C2H5N  HC2 2530  16.040   1.337  62.316 -0.3199  0.1330  1.4427
  254C2H5N   C1 2531  16.272   1.982  62.216 -0.1157  0.2294  0.3259
  254C2H5N  CT1 2532  16.236   1.952  62.358 -0.6995 -0.1509  0.7202
  254C2H5N  N41 2533  16.113   2.026  62.407  0.1578 -0.5791  0.2635
  254C2H5N   O1 2534  16.202   1.933  62.128 -0.1955  0.0513  0.6314
  254C2H5N   O2 2535  16.358   2.064  62.189  0.2135  0.5412 -0.2597
  254C2H5N   H1 2536  16.084   1.997  62.502 -2.0069 -2.3049 -0.8833
  254C2H5N   H2 2537  16.130   2.128  62.409 -0.6562 -0.4501  0.5817
  254C2H5N   H3 2538  16.035   1.991  62.349 -0.2323  0.3607  0.2090
  254C2H5N  HC1 2539  16.323   1.973  62.421 -2.4535 -1.1079  3.5251
  254C2H5N  HC2 2540  16.214   1.845  62.353 -0.4626 -0.3399  3.2057
  255C2H5N   C1 2541  16.638   2.265  61.982 -0.2369  0.0189  0.1696
  255C2H5N  CT1 2542  16.591   2.260  62.128  0.5021 -0.3032 -0.8816
  255C2H5N  N41 2543  16.458   2.331  62.145 -0.0015 -0.6795 -0.1882
  255C2H5N   O1 2544  16.558   2.284  61.888 -0.4411 -0.6803  0.4144
  255C2H5N   O2 2545  16.756   2.277  61.965  0.4200 -0.4215 -0.1257
  255C2H5N   H1 2546  16.431   2.318  62.244 -1.9033 -2.4406 -0.8811
  255C2H5N   H2 2547  16.385   2.292  62.083  0.2177 -0.9594 -0.2688
  255C2H5N   H3 2548  16.468   2.432  62.130 -1.9815 -0.3994  0.2143
  255C2H5N  HC1 2549  16.591   2.156  62.162  0.0627  0.0490  0.1965
  255C2H5N  HC2 2550  16.668   2.315  62.182 -0.4857 -1.5205  1.8324
  256C2H5N   C1 2551  16.440   1.682  62.267 -0.0450  0.2023 -0.3191
  256C2H5N  CT1 2552  16.460   1.702  62.117  0.4735 -0.2336 -0.4404
  256C2H5N  N41 2553  16.608   1.684  62.073  1.0953  0.1421  0.1352
  256C2H5N   O1 2554  16.499   1.752  62.346 -0.3794 -0.1452  0.4430
  256C2H5N   O2 2555  16.347   1.616  62.303  0.0051 -0.3591  0.3597
  256C2H5N   H1 2556  16.615   1.706  61.973 -0.4198  0.2871  0.0505
  256C2H5N   H2 2557  16.631   1.584  62.088 -1.7147 -0.5465  0.2485
  256C2H5N   H3 2558  16.679   1.748  62.113  1.4690  0.2282 -0.6665
  256C2H5N  HC1 2559  16.395   1.637  62.058 -0.9613 -0.1188  0.9755
  256C2H5N  HC2 2560  16.437   1.807  62.101 -0.7742  0.2249  3.8858
  257C2H5N   C1 2561  15.823   1.405  63.025  0.2983  0.7066 -0.7398
  257C2H5N  CT1 2562  15.856   1.414  62.881 -0.3394 -0.2595 -0.1643
  257C2H5N  N41 2563  15.985   1.346  62.843  0.7419 -0.1315 -0.3486
  257C2H5N   O1 2564  15.921   1.387  63.105  0.6762 -0.1843  0.2051
  257C2H5N   O2 2565  15.700   1.398  63.062 -0.0065  0.1157  0.3471
  257C2H5N   H1 2566  16.011   1.346  62.742  1.7390  0.2721 -0.1030
  257C2H5N   H2 2567  16.050   1.406  62.896 -1.4898  2.3251 -0.3432
  257C2H5N   H3 2568  15.983   1.246  62.869 -0.9842 -0.3749 -1.3173
  257C2H5N  HC1 2569  15.856   1.520  62.853 -0.6414 -0.0540  0.5989
  257C2H5N  HC2 2570  15.779   1.360  62.826  2.0185 -3.3341 -0.5315
  258C2H5N   C1 2571  16.028   1.989  62.733  0.0898 -0.1005 -1.1082
  258C2H5N  CT1 2572  15.987   1.964  62.883 -0.8021 -0.0567  0.0555
  258C2H5N  N41 2573  15.850   1.998  62.915  0.7113  0.0882  0.3822
  258C2H5N   O1 2574  15.977   1.909  62.648  0.1338  0.4400 -0.4252
  258C2H5N   O2 2575  16.124   2.059  62.703 -0.4537 -0.2240  0.3978
  258C2H5N   H1 2576  15.825   1.975  63.012 -0.5373  0.1757  0.0909
  258C2H5N   H2 2577  15.834   2.098  62.896 -0.4666 -0.3215 -0.9152
  258C2H5N   H3 2578  15.784   1.943  62.857 -0.2663 -0.2012  1.7554
  258C2H5N  HC1 2579  16.045   2.028  62.949  0.0013 -0.6985 -0.0121
  258C2H5N  HC2 2580  15.996   1.858  62.907  1.4830 -0.0340 -0.5648
  259C2H5N   C1 2581  16.378   2.278  62.476 -0.3707 -0.5444 -0.8268
  259C2H5N  CT1 2582  16.337   2.285  62.621  0.4731 -0.2626 -1.3503
  259C2H5N  N41 2583  16.201   2.334  62.643  0.3745  0.3888 -0.2946
  259C2H5N   O1 2584  16.290   2.273  62.394 -0.3164  0.2307 -0.1241
  259C2H5N   O2 2585  16.495   2.297  62.441 -0.0825  0.0322  0.3552
  259C2H5N   H1 2586  16.171   2.312  62.740  3.1102  1.4077  0.8364
  259C2H5N   H2 2587  16.139   2.274  62.586  0.3289  0.2205 -0.0661
  259C2H5N   H3 2588  16.191   2.432  62.614 -0.8547  0.7952  1.4367
  259C2H5N  HC1 2589  16.344   2.184  62.662  1.8859 -0.5869 -2.3355
  259C2H5N  HC2 2590  16.406   2.345  62.680 -0.7606 -1.4923  1.4391
  260C2H5N   C1 2591  16.177   1.676  62.743  0.5838 -0.6176 -0.0906
  260C2H5N  CT1 2592  16.236   1.703  62.612 -0.6627 -0.9311 -0.1764
  260C2H5N  N41 2593  16.367   1.649  62.582 -0.2277  0.1477 -1.0477
  260C2H5N   O1 2594  16.219   1.736  62.840 -0.3519 -0.2840 -0.1444
  260C2H5N   O2 2595  16.078   1.608  62.759 -0.4038  0.1053 -0.5865
  260C2H5N   H1 2596  16.394   1.674  62.485 -1.3583 -0.1213 -1.4461
  260C2H5N   H2 2597  16.364   1.546  62.584 -2.0270  0.2030 -0.4232
  260C2H5N   H3 2598  16.442   1.681  62.645 -0.3692  0.8662 -1.2306
  260C2H5N  HC1 2599  16.161   1.670  62.539 -0.1619  0.2504 -1.2635
  260C2H5N  HC2 2600  16.245   1.811  62.601 -1.0844 -1.0127 -1.4657
  261C2H5N   C1 2601  15.566   1.390  63.530  0.5518  0.3496 -0.1766
  261C2H5N  CT1 2602  15.608   1.412  63.384 -0.7528  0.0650 -0.1035
  261C2H5N  N41 2603  15.760   1.391  63.372  0.8843  0.6265  0.3391
  261C2H5N   O1 2604  15.643   1.356  63.615  0.1580  0.3901 -0.1826
  261C2H5N   O2 2605  15.451   1.424  63.564 -0.1683 -0.1962 -0.4286
  261C2H5N   H1 2606  15.777   1.405  63.271  0.6713  0.5430  0.2868
  261C2H5N   H2 2607  15.821   1.451  63.429 -0.4689  1.5875  0.7876
  261C2H5N   H3 2608  15.790   1.295  63.396 -0.7200 -0.8205 -3.1282
  261C2H5N  HC1 2609  15.584   1.515  63.355  3.0622  2.6270  5.0143
  261C2H5N  HC2 2610  15.566   1.340  63.314  0.8902 -0.7499 -0.2704
  262C2H5N   C1 2611  15.786   1.972  63.241  0.1357 -0.4286  0.0446
  262C2H5N  CT1 2612  15.731   1.944  63.378 -0.0219 -0.1364  0.4155
  262C2H5N  N41 2613  15.614   2.024  63.428 -0.7286 -0.5017  0.1249
  262C2H5N   O1 2614  15.723   1.929  63.146  0.1247  0.6722  0.8279
  262C2H5N   O2 2615  15.850   2.076  63.234  0.2308  0.2204  0.1689
  262C2H5N   H1 2616  15.580   2.000  63.522  0.2171 -2.8695 -0.1101
  262C2H5N   H2 2617  15.618   2.128  63.422 -0.8794 -0.4952  0.1400
  262C2H5N   H3 2618  15.535   1.997  63.368 -0.4786 -0.3548 -0.2772
  262C2H5N  HC1 2619  15.816   1.959  63.444 -0.8983  2.7705  0.9918
  262C2H5N  HC2 2620  15.701   1.840  63.387  0.5261 -0.3995 -0.7341
  263C2H5N   C1 2621  16.156   2.283  63.001  0.3234  0.0955  0.0252
  263C2H5N  CT1 2622  16.102   2.270  63.142 -0.2723 -0.1643  0.0831
  263C2H5N  N41 2623  15.958   2.326  63.160 -0.3835  0.8905  0.1604
  263C2H5N   O1 2624  16.077   2.315  62.919  0.0794 -0.2590  0.8847
  263C2H5N   O2 2625  16.275   2.282  62.982 -1.0046  0.0841 -0.3244
  263C2H5N   H1 2626  15.913   2.304  63.250  0.5305 -3.9381 -0.3846
  263C2H5N   H2 2627  15.895   2.270  63.100  0.2166 -0.4454  0.7452
  263C2H5N   H3 2628  15.938   2.425  63.140 -0.9026  1.3857  2.9330
  263C2H5N  HC1 2629  16.116   2.164  63.164 -1.9832 -0.2231  0.9840
  263C2H5N  HC2 2630  16.175   2.323  63.203 -1.0308  0.8532  0.1200
  264C2H5N   C1 2631  15.934   1.678  63.269 -0.7442  0.4357 -0.6116
  264C2H5N  CT1 2632  15.983   1.708  63.130 -0.4676  0.5850 -0.4459
  264C2H5N  N41 2633  16.122   1.657  63.091 -0.0348 -0.2014  0.0974
  264C2H5N   O1 2634  15.992   1.741  63.365 -0.1320 -0.1621 -0.3794
  264C2H5N   O2 2635  15.819   1.633  63.285  0.3622  0.3900 -0.6245
  264C2H5N   H1 2636  16.144   1.680  62.993  0.2391 -0.9670 -0.0205
  264C2H5N   H2 2637  16.128   1.555  63.102  1.8644 -0.0697  0.5198
  264C2H5N   H3 2638  16.192   1.701  63.154  2.1860 -3.3964 -0.0340
  264C2H5N  HC1 2639  15.921   1.656  63.057  1.9770 -1.2257 -1.2803
  264C2H5N  HC2 2640  15.978   1.816  63.113  3.8013  0.4559 -3.3843
  265C2H5N   C1 2641  15.340   1.411  64.028  0.1266  0.2355  0.6548
  265C2H5N  CT1 2642  15.386   1.409  63.880 -0.1335 -0.5952  0.0989
  265C2H5N  N41 2643  15.513   1.339  63.861  0.2458  0.3130 -0.2044
  265C2H5N   O1 2644  15.416   1.395  64.120 -0.3982  0.1096  0.0188
  265C2H5N   O2 2645  15.223   1.388  64.042 -0.6588  0.2302 -1.2070
  265C2H5N   H1 2646  15.545   1.361  63.765 -0.0961  0.1416 -0.3587
  265C2H5N   H2 2647  15.586   1.370  63.927  0.6800 -0.1169 -0.4753
  265C2H5N   H3 2648  15.502   1.238  63.875  0.9720  0.3348  0.5843
  265C2H5N  HC1 2649  15.392   1.514  63.850 -2.0880 -1.2277 -2.7202
  265C2H5N  HC2 2650  15.311   1.373  63.810 -0.1043 -1.2261  0.3877
  266C2H5N   C1 2651  15.552   1.983  63.756 -0.3725 -0.2450 -1.2326
  266C2H5N  CT1 2652  15.499   1.973  63.902 -0.4950  0.5103 -0.5485
  266C2H5N  N41 2653  15.371   2.042  63.919  0.1801  0.3853  0.2222
  266C2H5N   O1 2654  15.475   1.959  63.664 -0.0061  0.1361  0.5479
  266C2H5N   O2 2655  15.656   2.042  63.728 -0.1527  0.0841 -0.2631
  266C2H5N   H1 2656  15.317   2.032  64.007  0.0667  0.0195  0.1226
  266C2H5N   H2 2657  15.380   2.144  63.911 -0.1099  0.5819  2.1616
  266C2H5N   H3 2658  15.304   2.011  63.847  2.4126  1.1469 -2.2551
  266C2H5N  HC1 2659  15.580   1.993  63.972 -0.0831 -0.6565 -0.6731
  266C2H5N  HC2 2660  15.480   1.867  63.917  0.2208  0.3049 -1.0653
  267C2H5N   C1 2661  15.899   2.282  63.481 -0.0948 -0.5936  0.1604
  267C2H5N  CT1 2662  15.845   2.247  63.615 -0.5266  0.0559  0.6056
  267C2H5N  N41 2663  15.714   2.313  63.655 -0.0292  0.4733  0.5979
  267C2H5N   O1 2664  15.820   2.335  63.401  0.0526  0.6048  0.2842
  267C2H5N   O2 2665  16.018   2.260  63.457  0.6712 -0.7002  0.0318
  267C2H5N   H1 2666  15.689   2.267  63.744 -1.8296 -0.2404 -0.2543
  267C2H5N   H2 2667  15.639   2.292  63.587 -0.9943 -0.2181  1.8444
  267C2H5N   H3 2668  15.731   2.415  63.662 -0.5874  0.5318  1.2002
  267C2H5N  HC1 2669  15.845   2.139  63.623 -3.0365 -0.3072 -3.2829
  267C2H5N  HC2 2670  15.916   2.291  63.686 -0.7481  1.0910  0.1989
  268C2H5N   C1 2671  15.694   1.697  63.778 -0.2661  0.5196  0.5980
  268C2H5N  CT1 2672  15.750   1.733  63.644  0.1694  0.0312  0.5397
  268C2H5N  N41 2673  15.890   1.675  63.615  0.2316  0.2586 -0.1834
  268C2H5N   O1 2674  15.736   1.760  63.876  0.0592  0.5858 -0.6898
  268C2H5N   O2 2675  15.593   1.630  63.795 -0.2760  0.3544 -0.1349
  268C2H5N   H1 2676  15.930   1.721  63.532 -2.6919  0.9963 -1.2368
  268C2H5N   H2 2677  15.899   1.572  63.606  0.4733  0.3049 -0.4628
  268C2H5N   H3 2678  15.959   1.694  63.690  0.6184 -0.0181 -0.4677
  268C2H5N  HC1 2679  15.682   1.695  63.567 -2.8962  1.0369  2.6692
  268C2H5N  HC2 2680  15.751   1.841  63.629  0.5694 -0.3671 -2.7873
  269C2H5N   C1 2681  15.089   1.408  64.560  0.4189  0.8279 -0.3138
  269C2H5N  CT1 2682  15.122   1.424  64.413  0.2305  0.6674  0.6905
  269C2H5N  N41 2683  15.248   1.368  64.365 -0.4124  0.3873 -0.4545
  269C2H5N   O1 2684  15.166   1.375  64.646  0.6279 -0.5139 -0.2774
  269C2H5N   O2 2685  14.970   1.435  64.601 -0.4825  0.3805  0.2346
  269C2H5N   H1 2686  15.264   1.382  64.264 -0.1566 -1.5290 -0.7061
  269C2H5N   H2 2687  15.333   1.411  64.406 -2.7308  2.5403  2.3323
  269C2H5N   H3 2688  15.259   1.269  64.391 -3.0275 -0.1340 -1.2313
  269C2H5N  HC1 2689  15.125   1.529  64.387 -0.6097  0.5440  0.1012
  269C2H5N  HC2 2690  15.042   1.371  64.362 -0.8635  1.6581  1.3691
  270C2H5N   C1 2691  15.288   2.010  64.255  0.2233 -0.4127  0.0529
  270C2H5N  CT1 2692  15.244   1.972  64.386 -0.2027 -0.4560 -0.3071
  270C2H5N  N41 2693  15.119   2.041  64.418  0.4883  0.1447 -0.1757
  270C2H5N   O1 2694  15.218   1.985  64.163 -0.7368  0.7233  0.4136
  270C2H5N   O2 2695  15.400   2.060  64.232  0.2613 -0.4165  0.4342
  270C2H5N   H1 2696  15.087   2.002  64.508  0.3295 -1.1179 -0.7669
  270C2H5N   H2 2697  15.129   2.143  64.432 -0.5042  0.1017  0.9329
  270C2H5N   H3 2698  15.053   2.006  64.347  0.4880 -0.1448 -0.0423
  270C2H5N  HC1 2699  15.321   1.990  64.461 -2.8707 -0.2098  2.5032
  270C2H5N  HC2 2700  15.218   1.866  64.388 -1.0697 -0.2547  2.3332
  271C2H5N   C1 2701  15.633   2.274  63.966 -0.6192  0.3935 -0.5557
  271C2H5N  CT1 2702  15.603   2.264  64.118 -0.5061  0.1629  0.4907
  271C2H5N  N41 2703  15.458   2.313  64.152 -0.8113 -0.1942  0.5335
  271C2H5N   O1 2704  15.544   2.290  63.885  0.0430  0.0723 -0.1519
  271C2H5N   O2 2705  15.746   2.272  63.932 -0.1615  0.0616 -0.2192
  271C2H5N   H1 2706  15.453   2.312  64.255  2.2690 -2.5298  0.7074
  271C2H5N   H2 2707  15.390   2.253  64.104 -0.6574  1.0372 -1.2857
  271C2H5N   H3 2708  15.447   2.412  64.122  0.6541  0.1614  1.1347
  271C2H5N  HC1 2709  15.617   2.160  64.148 -2.7491 -0.7459 -1.4036
  271C2H5N  HC2 2710  15.671   2.332  64.169  1.3819 -1.6998  0.5510
  272C2H5N   C1 2711  15.441   1.709  64.319  0.1935  0.3131  0.1370
  272C2H5N  CT1 2712  15.488   1.737  64.183 -0.3146 -0.7107 -0.7746
  272C2H5N  N41 2713  15.582   1.630  64.125 -0.3368  0.0444 -0.0528
  272C2H5N   O1 2714  15.502   1.751  64.416  0.0393  0.4168 -0.7609
  272C2H5N   O2 2715  15.357   1.621  64.325 -0.0066 -0.3287  0.0972
  272C2H5N   H1 2716  15.599   1.652  64.025 -1.2186 -0.3318 -0.2939
  272C2H5N   H2 2717  15.542   1.534  64.125  1.0298 -0.5594  2.2840
  272C2H5N   H3 2718  15.670   1.631  64.179  1.7414  1.0783 -3.3151
  272C2H5N  HC1 2719  15.405   1.749  64.113  0.7021 -1.9157 -2.2245
  272C2H5N  HC2 2720  15.543   1.831  64.189 -1.9393  0.1197  2.1197
  273C2H5N   C1 2721  14.835   1.427  65.066 -0.6176  0.2358 -0.7252
  273C2H5N  CT1 2722  14.865   1.437  64.924  0.1551  0.3643  0.3616
  273C2H5N  N41 2723  14.987   1.363  64.884 -0.3798  0.6346 -0.3802
  273C2H5N   O1 2724  14.926   1.421  65.152  0.3387  0.1238  0.3667
  273C2H5N   O2 2725  14.717   1.397  65.104  0.0137 -0.2052 -0.4228
  273C2H5N   H1 2726  15.019   1.372  64.786  2.0049  0.9170  0.3885
  273C2H5N   H2 2727  15.074   1.385  64.936 -0.1273 -0.9233 -0.1053
  273C2H5N   H3 2728  14.965   1.263  64.899  0.2147  0.6434  0.6502
  273C2H5N  HC1 2729  14.879   1.544  64.915  1.5833  0.2463  1.0306
  273C2H5N  HC2 2730  14.778   1.410  64.864  0.6949  0.5745 -0.5246
  274C2H5N   C1 2731  15.021   1.996  64.755  0.5083 -0.3040  0.7643
  274C2H5N  CT1 2732  14.980   1.954  64.895  0.8856 -0.1051 -0.8267
  274C2H5N  N41 2733  14.842   2.015  64.915  0.0652 -0.0449  0.0807
  274C2H5N   O1 2734  14.970   1.954  64.656  0.1760  0.3790 -0.2393
  274C2H5N   O2 2735  15.128   2.055  64.733 -0.5495  0.0420  0.5291
  274C2H5N   H1 2736  14.786   1.992  64.999  2.3665 -0.2429  1.5865
  274C2H5N   H2 2737  14.849   2.118  64.918  1.3229 -0.1250  0.0105
  274C2H5N   H3 2738  14.788   1.989  64.831 -0.8119 -1.5552  1.0837
  274C2H5N  HC1 2739  15.046   1.987  64.976 -0.6601  0.6118  0.1661
  274C2H5N  HC2 2740  14.966   1.847  64.903  1.5410  0.0435  2.9788
  275C2H5N   C1 2741  15.384   2.275  64.492  0.2231  0.5675  0.7840
  275C2H5N  CT1 2742  15.349   2.266  64.641 -0.4628 -0.8996 -0.0452
  275C2H5N  N41 2743  15.216   2.322  64.674 -0.1381  0.1346 -0.5562
  275C2H5N   O1 2744  15.289   2.292  64.416 -0.5168 -0.5113 -0.1588
  275C2H5N   O2 2745  15.503   2.296  64.454  0.3872  0.2477 -0.3534
  275C2H5N   H1 2746  15.194   2.322  64.775  1.0402  0.1616 -0.2889
  275C2H5N   H2 2747  15.140   2.262  64.638  1.4384 -2.2906  0.0321
  275C2H5N   H3 2748  15.201   2.418  64.640 -0.5121  0.2029 -0.2003
  275C2H5N  HC1 2749  15.325   2.164  64.671 -0.8346 -0.4271  1.3205
  275C2H5N  HC2 2750  15.424   2.312  64.706  1.3282 -1.0134 -1.9603
  276C2H5N   C1 2751  15.192   1.728  64.796  0.0545  0.4936  0.0219
  276C2H5N  CT1 2752  15.259   1.739  64.662  0.7892 -0.4098  0.2050
  276C2H5N  N41 2753  15.387   1.665  64.651  0.1414  0.2715  0.6340
  276C2H5N   O1 2754  15.249   1.769  64.895 -0.2795  0.3523 -0.8474
  276C2H5N   O2 2755  15.092   1.653  64.803 -0.1742  0.3007  0.2910
  276C2H5N   H1 2756  15.425   1.662  64.555  1.7756 -0.6787  1.2850
  276C2H5N   H2 2757  15.377   1.568  64.684 -0.6475  0.6247  1.4573
  276C2H5N   H3 2758  15.459   1.712  64.709  1.8011  0.4634 -1.5351
  276C2H5N  HC1 2759  15.195   1.691  64.588  1.5187 -0.6187 -0.2860
  276C2H5N  HC2 2760  15.270   1.844  64.635 -0.8939  0.0821  1.3317
  277C2H5N   C1 2761  14.580   1.413  65.562  0.1097 -0.5903  0.4719
  277C2H5N  CT1 2762  14.630   1.422  65.422 -0.5956  0.9162 -0.4530
  277C2H5N  N41 2763  14.762   1.362  65.384  0.1269  0.2974  0.3288
  277C2H5N   O1 2764  14.659   1.378  65.647 -0.0730 -0.0797 -0.2640
  277C2H5N   O2 2765  14.458   1.397  65.577  0.0617 -0.0800 -0.1063
  277C2H5N   H1 2766  14.776   1.371  65.282 -0.6882 -0.7810  0.1046
  277C2H5N   H2 2767  14.839   1.412  65.432  0.4196 -0.2571  0.4279
  277C2H5N   H3 2768  14.757   1.262  65.410 -1.0331  0.5094  0.9181
  277C2H5N  HC1 2769  14.634   1.529  65.402 -1.2752  1.1032  0.3565
  277C2H5N  HC2 2770  14.552   1.372  65.365 -1.1236 -0.0360  1.0577
  278C2H5N   C1 2771  14.777   2.006  65.275  0.3604 -0.1562 -0.1317
  278C2H5N  CT1 2772  14.733   1.985  65.415 -0.6853  0.9217  0.1863
  278C2H5N  N41 2773  14.584   2.002  65.432  0.5737  0.0453  0.3795
  278C2H5N   O1 2774  14.711   1.946  65.192  0.5363 -0.1166  0.7624
  278C2H5N   O2 2775  14.896   2.042  65.255 -1.1179 -0.2684 -0.5304
  278C2H5N   H1 2776  14.559   1.979  65.529 -0.0399 -0.4776  0.0956
  278C2H5N   H2 2777  14.544   2.092  65.400  1.0262 -0.9033 -3.1383
  278C2H5N   H3 2778  14.536   1.927  65.379 -0.3446  1.2591 -0.5565
  278C2H5N  HC1 2779  14.780   2.058  65.481  0.0557  1.6164 -1.0784
  278C2H5N  HC2 2780  14.752   1.883  65.447  0.5609  1.0643 -0.0737
  279C2H5N   C1 2781  15.159   2.278  64.996  0.2695  0.0918  0.4304
  279C2H5N  CT1 2782  15.115   2.270  65.139 -0.3912 -0.3006  0.8012
  279C2H5N  N41 2783  14.970   2.312  65.168  0.1950  0.4705 -0.5162
  279C2H5N   O1 2784  15.079   2.307  64.911  0.5721  0.8809  0.5842
  279C2H5N   O2 2785  15.278   2.275  64.969 -0.1951  0.1312 -0.9682
  279C2H5N   H1 2786  14.942   2.293  65.266 -1.8171  1.1565 -0.9400
  279C2H5N   H2 2787  14.910   2.265  65.099  1.3415 -0.5752 -0.8122
  279C2H5N   H3 2788  14.963   2.415  65.169  0.1971  0.4749 -0.9103
  279C2H5N  HC1 2789  15.112   2.164  65.162 -1.5177 -0.2139  1.0798
  279C2H5N  HC2 2790  15.187   2.318  65.205  1.8770 -2.5520  0.0386
  280C2H5N   C1 2791  14.948   1.718  65.314 -1.1953  0.2871  0.6424
  280C2H5N  CT1 2792  15.017   1.729  65.176 -0.3101 -0.4651 -0.3193
  280C2H5N  N41 2793  15.149   1.664  65.167  0.0578 -0.0517  0.0939
  280C2H5N   O1 2794  15.009   1.733  65.419 -0.5120  0.6274 -0.0973
  280C2H5N   O2 2795  14.834   1.681  65.311 -0.4960  0.6765  0.8675
  280C2H5N   H1 2796  15.188   1.680  65.073 -2.7152 -2.6558 -1.5899
  280C2H5N   H2 2797  15.139   1.565  65.194  1.6405 -0.7780 -1.8697
  280C2H5N   H3 2798  15.204   1.704  65.245 -0.3978  0.8457 -0.0410
  280C2H5N  HC1 2799  14.956   1.670  65.106  0.1532  0.3504 -1.4302
  280C2H5N  HC2 2800  15.022   1.834  65.150  0.4490 -0.2892  0.5157
  281C2H5N   C1 2801  14.335   1.398  66.079 -0.1826  0.1617  0.5324
  281C2H5N  CT1 2802  14.373   1.424  65.944 -0.2258 -0.2684  0.4345
  281C2H5N  N41 2803  14.504   1.381  65.898 -0.8781  0.7229 -0.7181
  281C2H5N   O1 2804  14.411   1.406  66.171 -0.1469 -0.3995 -0.4753
  281C2H5N   O2 2805  14.217   1.405  66.106 -0.6572  0.0703  0.1429
  281C2H5N   H1 2806  14.526   1.390  65.797  1.9533 -0.3837 -0.2626
  281C2H5N   H2 2807  14.578   1.433  65.948 -0.0637 -1.3121  0.1914
  281C2H5N   H3 2808  14.513   1.279  65.904 -1.2360  0.7177 -0.2788
  281C2H5N  HC1 2809  14.359   1.531  65.926  1.3086 -0.0473  0.4862
  281C2H5N  HC2 2810  14.303   1.363  65.887 -0.1740 -1.3992  1.5490
  282C2H5N   C1 2811  14.528   1.991  65.780 -0.1509 -0.4103  0.5120
  282C2H5N  CT1 2812  14.466   1.976  65.915 -0.9587  0.6418 -0.2413
  282C2H5N  N41 2813  14.320   2.017  65.919  0.1760  0.2306 -0.4572
  282C2H5N   O1 2814  14.472   1.943  65.682 -0.2121 -0.2184  0.2570
  282C2H5N   O2 2815  14.632   2.052  65.762  0.0983 -0.2573  0.0936
  282C2H5N   H1 2816  14.271   1.984  66.004  0.8363 -1.1813 -0.6069
  282C2H5N   H2 2817  14.294   2.117  65.920 -2.3828 -0.3785  3.6087
  282C2H5N   H3 2818  14.267   1.982  65.837 -0.7363  0.0975  0.1703
  282C2H5N  HC1 2819  14.527   2.024  65.992 -0.9301 -1.2670  0.9480
  282C2H5N  HC2 2820  14.479   1.869  65.925  0.1613  0.7748 -0.1373
  283C2H5N   C1 2821  14.917   2.284  65.513 -0.7720 -0.4148  0.7236
  283C2H5N  CT1 2822  14.875   2.289  65.654 -0.2809  0.3634  1.1748
  283C2H5N  N41 2823  14.725   2.295  65.675  0.6053  0.0026  0.0850
  283C2H5N   O1 2824  14.843   2.316  65.419 -0.2393 -0.6836  0.2761
  283C2H5N   O2 2825  15.037   2.256  65.500  0.5346 -0.2840  0.4440
  283C2H5N   H1 2826  14.693   2.313  65.771 -0.6600  2.2921 -0.7237
  283C2H5N   H2 2827  14.682   2.205  65.648 -1.8576  0.5646  1.9581
  283C2H5N   H3 2828  14.677   2.371  65.624 -1.9786 -1.6091 -0.0041
  283C2H5N  HC1 2829  14.907   2.200  65.708 -1.7579 -0.1414  1.2541
  283C2H5N  HC2 2830  14.900   2.389  65.690  0.9063  0.5768 -0.2214
  284C2H5N   C1 2831  14.690   1.693  65.807 -0.5225  0.5623 -0.2402
  284C2H5N  CT1 2832  14.734   1.715  65.666 -0.5592 -1.0121  0.9349
  284C2H5N  N41 2833  14.877   1.678  65.635  0.0029  0.2163 -1.2122
  284C2H5N   O1 2834  14.750   1.757  65.890 -0.7165 -0.6747 -1.1461
  284C2H5N   O2 2835  14.575   1.652  65.820 -0.1508 -0.1885  0.2102
  284C2H5N   H1 2836  14.901   1.705  65.538  2.2625 -0.3935 -0.8490
  284C2H5N   H2 2837  14.894   1.577  65.645  2.0773  0.8455  2.7531
  284C2H5N   H3 2838  14.952   1.717  65.695  0.6363 -2.7456 -0.0096
  284C2H5N  HC1 2839  14.667   1.665  65.596  0.1462 -1.1041  0.3316
  284C2H5N  HC2 2840  14.735   1.823  65.654  1.1438 -0.8569  2.2759
  285C2H5N   C1 2841  14.085   1.406  66.554  0.7151  0.0576  0.5432
  285C2H5N  CT1 2842  14.129   1.404  66.411  0.3587  1.3121  0.3578
  285C2H5N  N41 2843  14.267   1.348  66.395 -0.4262 -0.1670  0.4818
  285C2H5N   O1 2844  14.154   1.335  66.626  0.0519 -0.1750  0.2391
  285C2H5N   O2 2845  13.966   1.402  66.575 -0.0395 -0.7885  0.4297
  285C2H5N   H1 2846  14.313   1.357  66.303  2.2893 -3.6653  1.3748
  285C2H5N   H2 2847  14.333   1.388  66.463 -1.4153  1.9560  0.2272
  285C2H5N   H3 2848  14.262   1.249  66.427  0.7375 -0.0782  0.9748
  285C2H5N  HC1 2849  14.125   1.507  66.375 -0.7440  1.2369  0.2205
  285C2H5N  HC2 2850  14.062   1.329  66.368  2.2915  0.2380 -0.8807
  286C2H5N   C1 2851  14.273   2.016  66.274  0.2251  0.2852  0.1232
  286C2H5N  CT1 2852  14.225   2.011  66.417 -0.6578 -0.0253 -0.1583
  286C2H5N  N41 2853  14.082   1.966  66.432  0.6210 -0.1323  0.1267
  286C2H5N   O1 2854  14.230   1.945  66.182  0.1385  0.1789 -0.2040
  286C2H5N   O2 2855  14.376   2.075  66.251 -0.1456 -0.2777  0.5025
  286C2H5N   H1 2856  14.038   1.977  66.525 -1.6909  0.2578 -0.9544
  286C2H5N   H2 2857  14.012   2.004  66.366 -0.5450 -1.3227  0.6531
  286C2H5N   H3 2858  14.071   1.865  66.412 -0.8890 -0.0143  0.3018
  286C2H5N  HC1 2859  14.218   2.116  66.445  1.1637  0.1269 -0.2199
  286C2H5N  HC2 2860  14.293   1.957  66.483  3.1956  3.2461 -1.2451
  287C2H5N   C1 2861  14.641   2.301  66.030  0.6561 -0.2522  0.1097
  287C2H5N  CT1 2862  14.594   2.295  66.167 -0.1168  0.1850  0.2295
  287C2H5N  N41 2863  14.454   2.329  66.187  0.1014  0.5042  0.4446
  287C2H5N   O1 2864  14.559   2.313  65.933 -0.1856  0.2726 -0.4007
  287C2H5N   O2 2865  14.760   2.321  66.017  0.1456  0.0649  0.0028
  287C2H5N   H1 2866  14.424   2.288  66.277  0.1348  3.6055  1.9408
  287C2H5N   H2 2867  14.399   2.275  66.118  0.9981 -0.3340  0.3774
  287C2H5N   H3 2868  14.433   2.430  66.181 -2.8613 -0.1730 -1.5790
  287C2H5N  HC1 2869  14.612   2.191  66.193 -0.7047  0.2389  0.8656
  287C2H5N  HC2 2870  14.662   2.343  66.238  1.1178 -1.2000 -0.0013
  288C2H5N   C1 2871  14.429   1.711  66.294  0.1488 -0.7725 -0.4322
  288C2H5N  CT1 2872  14.483   1.736  66.158 -0.4407  0.9390  0.5574
  288C2H5N  N41 2873  14.621   1.671  66.139 -0.3005 -0.2142 -0.3347
  288C2H5N   O1 2874  14.500   1.729  66.389  0.4671 -0.2687 -0.2263
  288C2H5N   O2 2875  14.324   1.648  66.306 -0.1134 -0.1405  0.0501
  288C2H5N   H1 2876  14.669   1.701  66.053  3.0377  1.1338  1.9131
  288C2H5N   H2 2877  14.605   1.569  66.131  4.1520 -1.0211  0.0198
  288C2H5N   H3 2878  14.688   1.696  66.214 -0.3199  0.5544 -0.5812
  288C2H5N  HC1 2879  14.414   1.708  66.079 -0.6600 -0.6566  1.2826
  288C2H5N  HC2 2880  14.507   1.842  66.159 -0.0109  0.8487 -0.1670
  289C2H5N   C1 2881  13.834   1.407  67.054  0.1983  0.3575 -0.4685
  289C2H5N  CT1 2882  13.886   1.423  66.915  1.0147  0.0712  0.7841
  289C2H5N  N41 2883  14.001   1.335  66.878 -0.4562 -0.9893 -1.2742
  289C2H5N   O1 2884  13.916   1.360  67.127  0.0573 -0.4145 -0.5558
  289C2H5N   O2 2885  13.721   1.396  67.086  0.3864 -0.9534 -0.0412
  289C2H5N   H1 2886  14.055   1.357  66.793  0.1971  1.1408 -0.3299
  289C2H5N   H2 2887  14.066   1.351  66.958 -3.1262  0.7704  0.6230
  289C2H5N   H3 2888  13.982   1.234  66.889  2.1522 -1.6143 -2.0712
  289C2H5N  HC1 2889  13.935   1.520  66.910  1.0748  0.0563  1.0761
  289C2H5N  HC2 2890  13.809   1.407  66.840  0.9868 -2.0507  1.2199
  290C2H5N   C1 2891  14.007   1.990  66.764 -0.0734  0.6976 -0.1977
  290C2H5N  CT1 2892  13.957   1.983  66.906  0.1080  0.6947 -0.7722
  290C2H5N  N41 2893  13.814   1.956  66.931  0.3361 -0.0983 -0.4440
  290C2H5N   O1 2894  13.971   1.908  66.681  0.0557  0.2210 -0.1410
  290C2H5N   O2 2895  14.110   2.057  66.747  0.6089 -0.3258  0.4175
  290C2H5N   H1 2896  13.791   1.968  67.031  0.0609 -0.0933 -0.5035
  290C2H5N   H2 2897  13.749   2.020  66.883  1.2076  0.3474 -1.0442
  290C2H5N   H3 2898  13.795   1.859  66.900  2.0907 -0.6518  0.1112
  290C2H5N  HC1 2899  13.971   2.077  66.961 -0.3378 -1.2852  2.8775
  290C2H5N  HC2 2900  14.014   1.901  66.951  1.5181  0.9297 -2.0788
  291C2H5N   C1 2901  14.388   2.287  66.512 -0.2849 -0.1088  0.4512
  291C2H5N  CT1 2902  14.337   2.266  66.658 -0.6492 -0.4759  0.5650
  291C2H5N  N41 2903  14.201   2.318  66.685  0.3643 -0.7732  0.7199
  291C2H5N   O1 2904  14.302   2.330  66.440 -0.0154 -0.5024  0.0663
  291C2H5N   O2 2905  14.507   2.289  66.493  0.0818  0.3027 -0.0401
  291C2H5N   H1 2906  14.161   2.292  66.777 -2.6573  1.5365  0.1474
  291C2H5N   H2 2907  14.133   2.277  66.619 -0.6094 -1.1025  1.9380
  291C2H5N   H3 2908  14.194   2.417  66.658  0.7968 -1.5570 -2.4430
  291C2H5N  HC1 2909  14.340   2.159  66.679  0.4896 -0.4234  0.6781
  291C2H5N  HC2 2910  14.405   2.316  66.726 -1.7600 -2.0825  2.9295
  292C2H5N   C1 2911  14.196   1.687  66.793 -0.1338 -0.3520  0.0115
  292C2H5N  CT1 2912  14.239   1.723  66.653  0.2232  0.0464  0.2117
  292C2H5N  N41 2913  14.371   1.656  66.619 -0.3050 -0.4084  0.0945
  292C2H5N   O1 2914  14.222   1.769  66.883  0.4277  0.2904 -0.0038
  292C2H5N   O2 2915  14.119   1.598  66.798 -0.1934 -0.6305 -0.2755
  292C2H5N   H1 2916  14.390   1.675  66.520 -1.2740 -0.9692 -0.2082
  292C2H5N   H2 2917  14.373   1.556  66.647 -3.2326 -0.6842 -0.5376
  292C2H5N   H3 2918  14.440   1.694  66.686 -0.2148  1.1343 -0.8449
  292C2H5N  HC1 2919  14.169   1.679  66.582 -0.3642  0.6336  0.4245
  292C2H5N  HC2 2920  14.242   1.831  66.640 -2.7068  0.1071 -0.1207
  293C2H5N   C1 2921  13.583   1.420  67.564 -0.0932 -0.0311 -0.0752
  293C2H5N  CT1 2922  13.622   1.413  67.412  0.2001 -0.7126  0.1850
  293C2H5N  N41 2923  13.759   1.353  67.375 -0.4626  0.2655 -0.3279
  293C2H5N   O1 2924  13.668   1.407  67.656 -0.0301  0.7680 -0.1833
  293C2H5N   O2 2925  13.464   1.403  67.594 -0.2118  0.7595  0.1821
  293C2H5N   H1 2926  13.764   1.346  67.272 -0.4764 -0.6876 -0.2787
  293C2H5N   H2 2927  13.830   1.420  67.408  1.1365 -1.8634  0.6635
  293C2H5N   H3 2928  13.782   1.258  67.410 -0.9440  0.5905  0.8980
  293C2H5N  HC1 2929  13.619   1.515  67.375 -1.6767  0.2058  2.7539
  293C2H5N  HC2 2930  13.538   1.356  67.373  0.9424 -1.2828 -0.5916
  294C2H5N   C1 2931  13.780   1.961  67.293 -0.3726  0.1638  0.1565
  294C2H5N  CT1 2932  13.734   1.947  67.437 -0.1391  0.1989 -0.0265
  294C2H5N  N41 2933  13.605   2.001  67.470 -0.4465  0.2784  0.1086
  294C2H5N   O1 2934  13.729   1.897  67.198 -0.3439  0.0730 -0.5268
  294C2H5N   O2 2935  13.885   2.022  67.275  0.3482 -0.4979  1.0673
  294C2H5N   H1 2936  13.585   1.999  67.571 -2.1815  3.6408 -0.1120
  294C2H5N   H2 2937  13.591   2.098  67.438 -3.1318 -0.1081  0.0372
  294C2H5N   H3 2938  13.530   1.948  67.422  2.3925 -0.5878 -3.6584
  294C2H5N  HC1 2939  13.809   1.996  67.499 -0.1468 -0.8976  0.8650
  294C2H5N  HC2 2940  13.733   1.840  67.455 -1.6958  0.1998  0.0294
  295C2H5N   C1 2941  14.130   2.271  67.009 -0.2276 -0.3280  0.2201
  295C2H5N  CT1 2942  14.092   2.252  67.158  0.3480 -0.4646 -0.5192
  295C2H5N  N41 2943  13.948   2.287  67.192 -0.2448 -0.3997 -0.1129
  295C2H5N   O1 2944  14.041   2.309  66.927  0.2486 -0.4094 -0.5969
  295C2H5N   O2 2945  14.242   2.255  66.970 -0.4196  0.8976 -0.2200
  295C2H5N   H1 2946  13.939   2.264  67.292 -0.5092  0.4203  0.0588
  295C2H5N   H2 2947  13.891   2.220  67.138 -1.8522 -1.1723  2.4458
  295C2H5N   H3 2948  13.920   2.385  67.174  0.0628 -0.6782 -2.2300
  295C2H5N  HC1 2949  14.102   2.145  67.176 -0.9897 -0.4605  0.3601
  295C2H5N  HC2 2950  14.167   2.297  67.223 -1.0545 -2.1197  2.3248
  296C2H5N   C1 2951  13.929   1.697  67.337 -0.2044 -0.1364  0.9907
  296C2H5N  CT1 2952  13.982   1.735  67.203 -0.8147  0.0496  0.0792
  296C2H5N  N41 2953  14.113   1.662  67.153 -0.2581 -0.1035 -0.8367
  296C2H5N   O1 2954  13.990   1.733  67.439 -0.5335  0.0677 -0.4594
  296C2H5N   O2 2955  13.834   1.618  67.346 -0.5221 -0.3933 -0.6859
  296C2H5N   H1 2956  14.153   1.694  67.063 -0.3154 -1.7448 -1.4535
  296C2H5N   H2 2957  14.101   1.562  67.129 -2.3530  0.4569 -2.3453
  296C2H5N   H3 2958  14.187   1.664  67.225  4.0133 -1.1104 -4.9342
  296C2H5N  HC1 2959  13.908   1.716  67.126  0.5783 -0.5495 -1.1367
  296C2H5N  HC2 2960  14.012   1.839  67.214 -0.6210 -0.0732  0.7364
  297C2H5N   C1 2961  13.366   1.399  68.108 -0.0565 -0.3079 -0.7666
  297C2H5N  CT1 2962  13.399   1.439  67.964 -0.4496  1.0631 -0.1320
  297C2H5N  N41 2963  13.538   1.411  67.930 -0.3394  0.0084  0.0458
  297C2H5N   O1 2964  13.250   1.381  68.139 -0.3004  0.9210  0.0704
  297C2H5N   O2 2965  13.453   1.395  68.195  0.4474 -0.2086  0.2962
  297C2H5N   H1 2966  13.562   1.423  67.830 -0.9137 -3.6236 -0.6016
  297C2H5N   H2 2967  13.609   1.451  67.994 -1.1890 -0.0733  1.0566
  297C2H5N   H3 2968  13.556   1.311  67.946 -0.8017  0.0321  0.7396
  297C2H5N  HC1 2969  13.394   1.547  67.949 -1.3568  0.7175 -2.5015
  297C2H5N  HC2 2970  13.347   1.379  67.889  1.2852 -0.3301 -0.2377
  298C2H5N   C1 2971  13.521   1.977  67.799 -0.2957  0.2873  0.3562
  298C2H5N  CT1 2972  13.448   1.983  67.934  0.2212 -0.3468  0.4886
  298C2H5N  N41 2973  13.483   1.879  68.032 -0.3959 -0.2003  0.2758
  298C2H5N   O1 2974  13.462   1.945  67.690  0.4572  0.1291 -0.0298
  298C2H5N   O2 2975  13.634   2.024  67.801 -0.3393  0.1450  0.5614
  298C2H5N   H1 2976  13.435   1.886  68.123  2.0717  0.8651  1.5406
  298C2H5N   H2 2977  13.459   1.789  67.987  1.0206 -0.7993  0.6866
  298C2H5N   H3 2978  13.584   1.885  68.052 -0.2627 -0.8385 -0.1723
  298C2H5N  HC1 2979  13.341   1.990  67.917  0.1890 -0.7417  0.5318
  298C2H5N  HC2 2980  13.487   2.073  67.982 -0.7174  1.0041 -1.2307
  299C2H5N   C1 2981  13.883   2.273  67.529 -0.3201 -0.1838 -0.7897
  299C2H5N  CT1 2982  13.844   2.251  67.670  0.5551 -0.5737  0.4869
  299C2H5N  N41 2983  13.720   2.329  67.704 -0.0793 -0.1541 -0.1418
  299C2H5N   O1 2984  13.805   2.299  67.443 -0.8280  0.7253  0.1199
  299C2H5N   O2 2985  14.003   2.278  67.491 -0.0619  0.4988  0.3974
  299C2H5N   H1 2986  13.692   2.304  67.800 -1.4969  1.1191 -0.1934
  299C2H5N   H2 2987  13.638   2.309  67.643  1.1907 -4.0135 -0.7636
  299C2H5N   H3 2988  13.730   2.431  67.703 -2.1665  0.1023  1.4255
  299C2H5N  HC1 2989  13.819   2.148  67.693  0.4645 -0.5229  0.6187
  299C2H5N  HC2 2990  13.928   2.292  67.726 -0.3063  3.2418 -0.8595
  300C2H5N   C1 2991  13.698   1.699  67.858  0.0817 -0.6203  0.6769
  300C2H5N  CT1 2992  13.747   1.727  67.711 -0.6475 -1.1200  0.0428
  300C2H5N  N41 2993  13.854   1.629  67.652  0.5923  0.4359 -0.1149
  300C2H5N   O1 2994  13.747   1.754  67.952  0.1841  0.7439 -0.4429
  300C2H5N   O2 2995  13.577   1.683  67.865  0.2051  0.0763  0.5013
  300C2H5N   H1 2996  13.899   1.660  67.565  1.6655  0.9393  0.6091
  300C2H5N   H2 2997  13.807   1.537  67.648 -1.3989  1.2359  3.3767
  300C2H5N   H3 2998  13.942   1.626  67.706  1.1948  0.0714 -1.0875
  300C2H5N  HC1 2999  13.661   1.732  67.644 -0.5050 -1.4509 -0.1557
  300C2H5N  HC2 3000  13.799   1.823  67.716 -1.3853 -0.4527 -3.8279
  301C2H5N   C1 3001  13.206   1.208  68.486 -0.4203 -0.1070  0.4787
  301C2H5N  CT1 3002  13.349   1.216  68.446  0.1301 -1.1926 -0.1525
  301C2H5N  N41 3003  13.400   1.352  68.459 -0.2621  0.7767  0.0317
  301C2H5N   O1 3004  13.153   1.106  68.446 -0.3057  0.2805 -0.0630
  301C2H5N   O2 3005  13.144   1.310  68.486  0.1700 -0.6182  0.4065
  301C2H5N   H1 3006  13.492   1.359  68.413 -0.6524 -0.8391 -1.0590
  301C2H5N   H2 3007  13.342   1.413  68.399  1.6773  1.2065 -1.4306
  301C2H5N   H3 3008  13.398   1.391  68.555 -0.1590  0.8068  0.0217
  301C2H5N  HC1 3009  13.356   1.186  68.341 -1.9221 -1.2543 -0.2794
  301C2H5N  HC2 3010  13.421   1.154  68.499  2.8366  1.0723 -1.0473
  302C2H5N   C1 3011  13.385   2.077  68.462 -0.4573 -0.5101  0.6935
  302C2H5N  CT1 3012  13.241   2.046  68.429 -0.6253 -0.0461  0.0105
  302C2H5N  N41 3013  13.193   1.909  68.487  0.2181 -0.9495  0.0452
  302C2H5N   O1 3014  13.422   2.195  68.452  0.4262 -0.2456 -0.0396
  302C2H5N   O2 3015  13.457   1.989  68.501  0.3595 -0.1122  0.2098
  302C2H5N   H1 3016  13.095   1.881  68.470 -0.1820  0.3899  0.0460
  302C2H5N   H2 3017  13.252   1.836  68.444 -0.8936 -0.9413 -1.5416
  302C2H5N   H3 3018  13.213   1.900  68.587  4.3233  0.1996 -0.5777
  302C2H5N  HC1 3019  13.236   2.046  68.321  1.4962 -0.2627 -0.1020
  302C2H5N  HC2 3020  13.181   2.127  68.471  0.4774  1.3476 -1.0622
  303C2H5N   C1 3021  13.651   2.268  68.064 -0.1554  1.1299 -0.0129
  303C2H5N  CT1 3022  13.553   2.263  68.175  0.2112  0.5275 -0.1939
  303C2H5N  N41 3023  13.533   2.392  68.249  0.1374 -0.0410 -0.4803
  303C2H5N   O1 3024  13.622   2.322  67.959 -0.2731 -0.8110  0.1327
  303C2H5N   O2 3025  13.767   2.246  68.081  0.3383  0.0785 -0.2524
  303C2H5N   H1 3026  13.466   2.384  68.328 -1.0418  2.4025 -1.1756
  303C2H5N   H2 3027  13.514   2.473  68.187  0.0502 -1.3664 -2.2304
  303C2H5N   H3 3028  13.622   2.411  68.297 -0.2578  0.6957 -0.0289
  303C2H5N  HC1 3029  13.467   2.209  68.137 -0.0828  0.3995  0.6526
  303C2H5N  HC2 3030  13.592   2.197  68.253  1.0083  3.1210  1.6874
  304C2H5N   C1 3031  13.422   1.694  68.388  0.0037 -0.0995  0.4175
  304C2H5N  CT1 3032  13.567   1.669  68.428 -0.0510  0.5416  0.2585
  304C2H5N  N41 3033  13.668   1.631  68.317 -0.3072 -0.0991 -0.6377
  304C2H5N   O1 3034  13.336   1.636  68.454 -0.0310  0.3624 -0.5208
  304C2H5N   O2 3035  13.401   1.776  68.298 -0.1752 -0.2720  0.3911
  304C2H5N   H1 3036  13.758   1.604  68.361 -1.4866 -2.8899  0.1724
  304C2H5N   H2 3037  13.681   1.716  68.258  1.5280 -1.0779 -1.6781
  304C2H5N   H3 3038  13.630   1.552  68.263  1.7363  0.3533 -2.8140
  304C2H5N  HC1 3039  13.599   1.754  68.488  0.2704  0.3164  0.4062
  304C2H5N  HC2 3040  13.566   1.584  68.497  1.3623 -1.0899 -1.6620
  305C2H5N   C1 3041   1.831   2.599  49.985  0.3078 -0.0223  0.6814
  305C2H5N  CT1 3042   1.874   2.612  49.844 -0.4452  0.2449  0.0818
  305C2H5N  N41 3043   2.006   2.556  49.813 -0.2554  0.2663  0.1653
  305C2H5N   O1 3044   1.909   2.580  50.076  0.5241 -0.0290 -0.4192
  305C2H5N   O2 3045   1.714   2.593  50.013  0.1149  0.2541  0.0961
  305C2H5N   H1 3046   2.014   2.567  49.710 -0.0964 -0.6682  0.0760
  305C2H5N   H2 3047   2.079   2.617  49.855 -1.2742  1.9961 -0.5126
  305C2H5N   H3 3048   2.009   2.454  49.828 -0.9687  0.2521  0.2201
  305C2H5N  HC1 3049   1.868   2.714  49.806  0.4635  0.4076  0.3686
  305C2H5N  HC2 3050   1.800   2.557  49.785  0.3969 -0.6832 -0.1082
  306C2H5N   C1 3051   2.040   3.243  49.676 -0.1218 -0.1011  0.1671
  306C2H5N  CT1 3052   1.987   3.175  49.799 -0.0023  0.5478 -0.0497
  306C2H5N  N41 3053   1.852   3.223  49.835  0.2356 -0.3221  0.2699
  306C2H5N   O1 3054   2.162   3.249  49.658  0.3790  0.7001  0.5073
  306C2H5N   O2 3055   1.972   3.318  49.606  0.2073 -0.4621 -0.0035
  306C2H5N   H1 3056   1.811   3.181  49.920 -1.6425  1.1452  0.1402
  306C2H5N   H2 3057   1.845   3.326  49.844 -3.2949 -0.5699  1.2850
  306C2H5N   H3 3058   1.787   3.198  49.758 -0.5426  2.1704  0.0542
  306C2H5N  HC1 3059   2.044   3.188  49.891 -1.7167 -0.5708  1.1989
  306C2H5N  HC2 3060   1.988   3.069  49.776  4.0599  0.6648 -0.8006
  307C2H5N   C1 3061   2.338   3.684  49.497 -0.4800  0.3512  0.2167
  307C2H5N  CT1 3062   2.232   3.577  49.477 -0.2951  0.1653 -0.8796
  307C2H5N  N41 3063   2.152   3.524  49.598 -0.1598 -0.1956  0.1201
  307C2H5N   O1 3064   2.447   3.653  49.536 -0.0778  0.1143  0.0176
  307C2H5N   O2 3065   2.307   3.799  49.488  0.3604  0.2086  0.2856
  307C2H5N   H1 3066   2.100   3.437  49.578  0.4424 -0.8304  1.2612
  307C2H5N   H2 3067   2.084   3.598  49.623  1.9637  1.9904 -0.2906
  307C2H5N   H3 3068   2.205   3.510  49.686 -0.2101  0.6164  0.2883
  307C2H5N  HC1 3069   2.163   3.608  49.398 -0.0445 -0.7302 -1.4514
  307C2H5N  HC2 3070   2.284   3.489  49.440  1.0557  1.7368 -2.8390
  308C2H5N   C1 3071   2.175   2.898  49.697  0.5153 -0.0262 -0.3640
  308C2H5N  CT1 3072   2.215   2.913  49.546 -0.2061  0.6775 -0.0131
  308C2H5N  N41 3073   2.358   2.884  49.523 -0.2498 -0.2673  0.3374
  308C2H5N   O1 3074   2.244   2.965  49.778  0.0871 -0.3168  0.2378
  308C2H5N   O2 3075   2.122   2.795  49.733  0.3751  0.4199  0.1331
  308C2H5N   H1 3076   2.388   2.907  49.427 -0.3862 -2.7039 -0.3249
  308C2H5N   H2 3077   2.390   2.787  49.539 -1.1060 -0.3618  1.5507
  308C2H5N   H3 3078   2.421   2.945  49.580 -0.1505  0.8842 -0.9754
  308C2H5N  HC1 3079   2.148   2.845  49.492 -1.1333  0.2062  1.6852
  308C2H5N  HC2 3080   2.204   3.020  49.526  1.7512  1.1434  1.2934
  309C2H5N   C1 3081   1.595   2.615  50.479 -0.2589  0.0306  0.3543
  309C2H5N  CT1 3082   1.653   2.651  50.341 -0.3574  0.5064 -0.2096
  309C2H5N  N41 3083   1.792   2.608  50.324  0.3577  0.2004  0.5324
  309C2H5N   O1 3084   1.677   2.584  50.562  0.3943 -0.5815  0.0533
  309C2H5N   O2 3085   1.482   2.649  50.517  0.2153 -0.7905 -0.4903
  309C2H5N   H1 3086   1.840   2.639  50.238  1.0831  2.3198  1.6671
  309C2H5N   H2 3087   1.848   2.643  50.404  1.2113 -1.2390  0.5788
  309C2H5N   H3 3088   1.799   2.505  50.326  1.4041  0.2710  1.4245
  309C2H5N  HC1 3089   1.643   2.757  50.320  0.3043 -0.0092 -3.4148
  309C2H5N  HC2 3090   1.591   2.605  50.264  0.5064  0.1868 -0.7241
  310C2H5N   C1 3091   1.805   3.208  50.169  0.5593  0.3025 -0.1570
  310C2H5N  CT1 3092   1.748   3.184  50.309 -0.0865 -0.1724  0.4768
  310C2H5N  N41 3093   1.626   3.262  50.323  0.0215 -0.1396 -0.6917
  310C2H5N   O1 3094   1.729   3.184  50.079 -0.5091  0.4839  0.0230
  310C2H5N   O2 3095   1.925   3.244  50.153 -0.3524  0.2143 -0.2922
  310C2H5N   H1 3096   1.577   3.243  50.412 -0.1296 -0.0575 -0.7517
  310C2H5N   H2 3097   1.642   3.363  50.317 -0.6311 -0.0332 -0.7312
  310C2H5N   H3 3098   1.559   3.235  50.249 -0.7514 -1.1108  0.3536
  310C2H5N  HC1 3099   1.819   3.202  50.390  2.1594 -1.0144 -1.2274
  310C2H5N  HC2 3100   1.712   3.081  50.310 -0.7178  0.0376 -0.3496
  311C2H5N   C1 3101   2.153   3.490  49.933 -0.7397  0.0817 -0.2386
  311C2H5N  CT1 3102   2.117   3.477  50.076 -0.3208 -0.1058 -0.3545
  311C2H5N  N41 3103   1.971   3.516  50.097  0.8377  0.4516  0.5673
  311C2H5N   O1 3104   2.081   3.544  49.852  0.1777  0.0412  0.7852
  311C2H5N   O2 3105   2.271   3.502  49.901  0.2602  0.0448  0.3723
  311C2H5N   H1 3106   1.951   3.521  50.198  1.1772  1.2648  0.6012
  311C2H5N   H2 3107   1.900   3.457  50.051  1.1037  0.9662 -0.5105
  311C2H5N   H3 3108   1.959   3.613  50.062 -0.3616 -0.3921 -1.4430
  311C2H5N  HC1 3109   2.130   3.371  50.099  0.9871  0.3757  1.2723
  311C2H5N  HC2 3110   2.190   3.532  50.137 -0.2258  1.1057 -1.5335
  312C2H5N   C1 3111   1.965   2.917  50.204 -0.4089 -0.7639  0.1162
  312C2H5N  CT1 3112   2.017   2.900  50.062 -0.0316 -0.2897 -0.4507
  312C2H5N  N41 3113   2.169   2.933  50.044 -0.5282 -0.0274  0.4617
  312C2H5N   O1 3114   2.033   2.973  50.288 -0.0609  0.3838 -0.1432
  312C2H5N   O2 3115   1.857   2.875  50.229  0.3219 -0.2841 -0.5263
  312C2H5N   H1 3116   2.187   2.912  49.944  0.6749  0.7550  0.4979
  312C2H5N   H2 3117   2.232   2.882  50.108 -1.1163 -0.4636  0.6940
  312C2H5N   H3 3118   2.188   3.034  50.053  0.6175 -0.2294  0.4187
  312C2H5N  HC1 3119   2.012   2.797  50.028 -1.1920 -0.5181  0.3936
  312C2H5N  HC2 3120   1.959   2.965  49.997  0.3707  0.0937 -0.4354
  313C2H5N   C1 3121   1.329   2.605  50.956 -0.7870  0.1865 -0.4122
  313C2H5N  CT1 3122   1.402   2.641  50.832 -0.8688 -0.4904  0.4901
  313C2H5N  N41 3123   1.549   2.597  50.811  0.1369 -0.2877 -0.1433
  313C2H5N   O1 3124   1.392   2.559  51.049 -0.1458  0.0049 -0.1323
  313C2H5N   O2 3125   1.209   2.630  50.960 -0.3118 -0.6678 -0.0991
  313C2H5N   H1 3126   1.591   2.634  50.725 -0.8979  0.3176 -0.3891
  313C2H5N   H2 3127   1.614   2.630  50.885  0.6242 -0.0092 -0.6979
  313C2H5N   H3 3128   1.554   2.494  50.813 -1.4762 -0.3707  1.4778
  313C2H5N  HC1 3129   1.401   2.750  50.825 -0.0887 -0.4718  0.6585
  313C2H5N  HC2 3130   1.339   2.599  50.753 -0.6875  1.1156 -0.5299
  314C2H5N   C1 3131   1.579   3.192  50.674  0.0716  0.1017  0.2483
  314C2H5N  CT1 3132   1.524   3.204  50.818 -0.0832 -0.2180 -0.3825
  314C2H5N  N41 3133   1.380   3.237  50.823 -0.0031  0.5630  0.0377
  314C2H5N   O1 3134   1.502   3.161  50.580  0.7207  0.7205  0.2871
  314C2H5N   O2 3135   1.673   3.262  50.648 -0.3387  0.1606 -0.2813
  314C2H5N   H1 3136   1.346   3.223  50.920 -1.9118  0.6030 -0.5989
  314C2H5N   H2 3137   1.363   3.332  50.786 -0.4977  1.4137  2.3151
  314C2H5N   H3 3138   1.324   3.177  50.760 -0.8226  0.6631  0.6504
  314C2H5N  HC1 3139   1.575   3.275  50.882 -3.0752  0.9346  0.8378
  314C2H5N  HC2 3140   1.528   3.100  50.849 -0.9849  0.2208  1.2639
  315C2H5N   C1 3141   1.909   3.498  50.429  0.7494  0.6128 -0.2134
  315C2H5N  CT1 3142   1.866   3.507  50.576  0.2883 -0.0150  0.0941
  315C2H5N  N41 3143   1.721   3.552  50.592 -0.0753  0.3617  0.3231
  315C2H5N   O1 3144   1.822   3.509  50.342 -0.5134 -0.2003  0.4685
  315C2H5N   O2 3145   2.028   3.487  50.391  0.4593 -0.2359 -0.2392
  315C2H5N   H1 3146   1.694   3.558  50.691 -0.7687  0.4557  0.1272
  315C2H5N   H2 3147   1.651   3.487  50.552 -1.1464  0.3039  2.2735
  315C2H5N   H3 3148   1.705   3.645  50.549 -0.8566 -0.1433 -0.4988
  315C2H5N  HC1 3149   1.884   3.413  50.628 -0.3043  0.6728  1.5648
  315C2H5N  HC2 3150   1.924   3.583  50.629 -0.4359  1.0348 -0.6133
  316C2H5N   C1 3151   1.730   2.911  50.706 -1.1065  0.1105  0.5750
  316C2H5N  CT1 3152   1.781   2.915  50.564  0.3667 -0.1711 -0.5568
  316C2H5N  N41 3153   1.927   2.939  50.558 -0.2648  0.0807 -0.1702
  316C2H5N   O1 3154   1.786   2.976  50.791 -0.1325 -0.3682 -0.7323
  316C2H5N   O2 3155   1.613   2.876  50.725 -0.3581  0.0842  0.0932
  316C2H5N   H1 3156   1.964   2.945  50.462  0.8669  1.2953  0.3197
  316C2H5N   H2 3157   1.975   2.867  50.614 -0.1253  0.3317  0.0343
  316C2H5N   H3 3158   1.944   3.030  50.606 -1.5565  0.4341 -0.3728
  316C2H5N  HC1 3159   1.759   2.813  50.533 -0.4954 -0.2978  0.4626
  316C2H5N  HC2 3160   1.727   2.990  50.506 -1.0118  1.1225  2.3362
  317C2H5N   C1 3161   1.113   2.632  51.474  0.3433  0.3965 -0.1395
  317C2H5N  CT1 3162   1.149   2.638  51.325 -0.6275  0.4105 -0.3670
  317C2H5N  N41 3163   1.283   2.580  51.295 -0.2767 -0.2580  0.2638
  317C2H5N   O1 3164   1.206   2.633  51.556  0.1605  0.0609  0.1080
  317C2H5N   O2 3165   0.999   2.654  51.508  0.1357 -0.1493 -0.0327
  317C2H5N   H1 3166   1.303   2.581  51.193 -1.1545 -0.7049  0.0847
  317C2H5N   H2 3167   1.356   2.639  51.339  0.4831  1.2350 -2.8101
  317C2H5N   H3 3168   1.285   2.481  51.325 -0.6600  0.0262  1.2226
  317C2H5N  HC1 3169   1.150   2.744  51.298  0.8653  0.7100  0.8216
  317C2H5N  HC2 3170   1.078   2.577  51.269 -0.7427 -1.0627  1.3390
  318C2H5N   C1 3171   1.315   3.194  51.150 -0.1239  0.0532 -0.3909
  318C2H5N  CT1 3172   1.263   3.188  51.294 -0.1751 -0.0901 -0.7301
  318C2H5N  N41 3173   1.138   3.262  51.325 -0.6315 -0.6831  0.3016
  318C2H5N   O1 3174   1.235   3.170  51.057 -0.0693 -0.6712 -0.1709
  318C2H5N   O2 3175   1.417   3.252  51.129 -0.1116  0.2618  0.0827
  318C2H5N   H1 3176   1.106   3.241  51.421  0.3056 -0.0486  0.7489
  318C2H5N   H2 3177   1.133   3.364  51.307  0.3289 -0.8501 -0.9161
  318C2H5N   H3 3178   1.057   3.232  51.267  0.6212  0.5303 -2.1251
  318C2H5N  HC1 3179   1.338   3.226  51.364 -0.4211 -1.1859  0.1484
  318C2H5N  HC2 3180   1.239   3.086  51.324  0.4235 -0.3409 -1.0981
  319C2H5N   C1 3181   1.664   3.520  50.924  0.2133  0.0675  0.3882
  319C2H5N  CT1 3182   1.626   3.496  51.072 -0.1322  0.1428 -0.2196
  319C2H5N  N41 3183   1.493   3.551  51.095  0.5290  0.4712 -0.2922
  319C2H5N   O1 3184   1.573   3.545  50.841  0.1578 -0.0972  0.7238
  319C2H5N   O2 3185   1.784   3.534  50.897  0.1371  0.0678  0.3793
  319C2H5N   H1 3186   1.464   3.535  51.193  1.2676 -2.2164 -0.5067
  319C2H5N   H2 3187   1.421   3.503  51.039  0.1464  0.0695  0.5367
  319C2H5N   H3 3188   1.489   3.652  51.072  2.3463  0.6526  0.1685
  319C2H5N  HC1 3189   1.617   3.390  51.095  1.0975  0.0978  0.0886
  319C2H5N  HC2 3190   1.694   3.544  51.142 -0.1856 -1.6576  1.0752
  320C2H5N   C1 3191   1.459   2.911  51.209 -1.0441 -1.2859  0.0794
  320C2H5N  CT1 3192   1.494   2.901  51.064 -0.2087 -0.1562 -0.0861
  320C2H5N  N41 3193   1.631   2.939  51.027  0.7993  0.2364  0.8960
  320C2H5N   O1 3194   1.515   2.993  51.277  0.0397 -0.5553 -0.1223
  320C2H5N   O2 3195   1.361   2.845  51.246  0.3731 -0.4151  0.4281
  320C2H5N   H1 3196   1.648   2.921  50.927 -0.7537 -0.4730  0.7509
  320C2H5N   H2 3197   1.703   2.886  51.079  0.2891 -1.1953  0.1513
  320C2H5N   H3 3198   1.655   3.037  51.049  0.9847  0.1107  1.2473
  320C2H5N  HC1 3199   1.484   2.796  51.036 -1.5954  0.3078 -1.3886
  320C2H5N  HC2 3200   1.423   2.960  51.006 -0.9081 -1.7411 -0.8843
  321C2H5N   C1 3201   0.867   2.654  51.989 -0.7091 -0.1277  0.4919
  321C2H5N  CT1 3202   0.915   2.657  51.846  0.0239  0.2328  0.1623
  321C2H5N  N41 3203   1.043   2.587  51.817  0.2153  0.4564 -0.6328
  321C2H5N   O1 3204   0.950   2.642  52.075 -0.7098 -0.3183 -0.5699
  321C2H5N   O2 3205   0.749   2.664  52.011 -0.0308  0.6562  0.0618
  321C2H5N   H1 3206   1.078   2.593  51.720  0.2300 -0.8898 -0.7094
  321C2H5N   H2 3207   1.122   2.626  51.873 -0.1102 -0.1500  0.2546
  321C2H5N   H3 3208   1.029   2.487  51.838  1.0575  0.7472  1.4086
  321C2H5N  HC1 3209   0.923   2.762  51.816  2.6989  0.3618  1.2267
  321C2H5N  HC2 3210   0.840   2.604  51.788 -1.6463  1.0589  1.5037
  322C2H5N   C1 3211   1.074   3.243  51.690 -0.0634  0.5651 -0.5988
  322C2H5N  CT1 3212   1.019   3.211  51.827  0.3230 -0.1329  0.4962
  322C2H5N  N41 3213   0.872   3.241  51.838  0.7412  0.4832 -0.2543
  322C2H5N   O1 3214   1.024   3.202  51.587 -0.3578  0.1465 -0.3054
  322C2H5N   O2 3215   1.185   3.293  51.683  0.4626  0.4651 -0.4669
  322C2H5N   H1 3216   0.833   3.219  51.931  0.6936  0.4918 -0.2706
  322C2H5N   H2 3217   0.865   3.344  51.828 -2.2643  0.2799 -0.8136
  322C2H5N   H3 3218   0.822   3.189  51.764  0.9993  0.0168 -0.1008
  322C2H5N  HC1 3219   1.074   3.278  51.893  0.1741 -0.1506  0.6358
  322C2H5N  HC2 3220   1.026   3.106  51.855 -1.4551  0.0430  1.7035
  323C2H5N   C1 3221   1.410   3.509  51.417  0.0822  0.2508  0.3831
  323C2H5N  CT1 3222   1.377   3.503  51.566  0.0708  0.6897 -0.4399
  323C2H5N  N41 3223   1.235   3.547  51.595 -0.0737  0.0709 -0.0564
  323C2H5N   O1 3224   1.313   3.497  51.338 -0.2297 -0.0931  0.7710
  323C2H5N   O2 3225   1.527   3.512  51.377 -0.4247  0.0142  0.7135
  323C2H5N   H1 3226   1.217   3.539  51.696 -0.3757 -3.5197 -0.3228
  323C2H5N   H2 3227   1.166   3.490  51.543  0.3857 -0.4226 -0.1256
  323C2H5N   H3 3228   1.225   3.647  51.569 -1.4489 -0.1485 -0.4093
  323C2H5N  HC1 3229   1.393   3.398  51.592 -1.4589  0.1677 -1.5240
  323C2H5N  HC2 3230   1.446   3.567  51.622 -1.0510  2.0724 -0.6264
  324C2H5N   C1 3231   1.229   2.925  51.715  0.1675  0.6417 -0.3660
  324C2H5N  CT1 3232   1.266   2.950  51.571  0.2698 -0.5989  0.5972
  324C2H5N  N41 3233   1.395   2.887  51.534 -0.3411  0.2978  0.6041
  324C2H5N   O1 3234   1.300   2.970  51.807 -0.3238  0.1358 -0.3330
  324C2H5N   O2 3235   1.114   2.896  51.738  0.7812 -0.4643 -0.3734
  324C2H5N   H1 3236   1.406   2.896  51.432 -0.1928 -1.5991  0.4466
  324C2H5N   H2 3237   1.391   2.785  51.548  0.1043  0.1504 -0.3233
  324C2H5N   H3 3238   1.477   2.935  51.576  1.2451 -0.9744 -0.9646
  324C2H5N  HC1 3239   1.188   2.908  51.508  1.1471 -0.1530 -0.7996
  324C2H5N  HC2 3240   1.275   3.058  51.558  0.9907 -0.6490  0.6501
  325C2H5N   C1 3241   0.597   2.646  52.478 -0.3926 -0.8092  0.8709
  325C2H5N  CT1 3242   0.641   2.646  52.335  0.0472  0.1093 -0.2238
  325C2H5N  N41 3243   0.781   2.615  52.316 -0.2761  0.4882  0.4257
  325C2H5N   O1 3244   0.672   2.608  52.566  0.8098  0.1722  0.2105
  325C2H5N   O2 3245   0.477   2.653  52.505 -0.0502 -0.0401 -0.0826
  325C2H5N   H1 3246   0.813   2.633  52.220  0.9392 -0.5130  0.6202
  325C2H5N   H2 3247   0.837   2.680  52.373 -1.1188  1.8763 -0.3260
  325C2H5N   H3 3248   0.809   2.520  52.346  0.3020  0.9347  1.3540
  325C2H5N  HC1 3249   0.628   2.750  52.307 -0.1479  0.0659 -0.2985
  325C2H5N  HC2 3250   0.584   2.575  52.274 -1.5656 -0.2502  1.6513
  326C2H5N   C1 3251   0.808   3.225  52.187 -0.0756  0.2138  0.2228
  326C2H5N  CT1 3252   0.749   3.193  52.325 -0.2628  0.5988  0.2543
  326C2H5N  N41 3253   0.611   3.241  52.341 -0.1496 -0.4703  0.3998
  326C2H5N   O1 3254   0.750   3.182  52.088 -0.7980 -0.6540  0.2729
  326C2H5N   O2 3255   0.920   3.277  52.180  0.1151 -0.0333  0.1238
  326C2H5N   H1 3256   0.576   3.226  52.437  0.3018  1.7794  0.9351
  326C2H5N   H2 3257   0.615   3.343  52.329  2.5573 -0.4310  1.3115
  326C2H5N   H3 3258   0.547   3.202  52.269  0.9710  0.6722 -1.2489
  326C2H5N  HC1 3259   0.810   3.246  52.398  1.2305  0.6543 -1.0008
  326C2H5N  HC2 3260   0.756   3.085  52.337 -0.3540  0.2942 -2.1035
  327C2H5N   C1 3261   1.185   3.515  51.915  0.1971 -0.1396 -0.1513
  327C2H5N  CT1 3262   1.132   3.480  52.051  0.2194 -0.4662  0.1120
  327C2H5N  N41 3263   1.012   3.552  52.102 -0.7142  0.4237 -0.5844
  327C2H5N   O1 3264   1.105   3.556  51.832  0.5035  0.2620  0.1051
  327C2H5N   O2 3265   1.305   3.519  51.893 -0.6241  0.6237  0.2596
  327C2H5N   H1 3266   0.990   3.523  52.199 -0.5432  2.1078 -0.0288
  327C2H5N   H2 3267   0.930   3.522  52.047 -1.4228 -0.2875  0.8343
  327C2H5N   H3 3268   1.026   3.653  52.086 -1.5148  0.3997 -1.5026
  327C2H5N  HC1 3269   1.118   3.372  52.065  1.7864 -0.4976  1.6362
  327C2H5N  HC2 3270   1.211   3.501  52.123  1.3894 -1.4716 -0.8567
  328C2H5N   C1 3271   0.954   2.948  52.234 -0.2572 -0.0922  0.4826
  328C2H5N  CT1 3272   1.012   2.973  52.095  0.1461 -0.0427  0.5635
  328C2H5N  N41 3273   1.146   2.906  52.066 -0.2554 -0.1090 -0.0922
  328C2H5N   O1 3274   1.025   2.983  52.328 -0.0287 -0.0216  0.2602
  328C2H5N   O2 3275   0.851   2.881  52.247  0.2034  0.0602  0.3027
  328C2H5N   H1 3276   1.176   2.935  51.971 -0.5129 -0.0946 -0.1741
  328C2H5N   H2 3277   1.144   2.802  52.070  1.1673 -0.1235  0.4677
  328C2H5N   H3 3278   1.218   2.940  52.131  1.6257 -1.2085 -1.5476
  328C2H5N  HC1 3279   0.935   2.948  52.022  1.3722  0.6449 -0.9782
  328C2H5N  HC2 3280   1.026   3.081  52.088  1.1920 -0.1055  1.4777
  329C2H5N   C1 3281   0.360   2.655  52.975 -0.2737  0.1631  0.0444
  329C2H5N  CT1 3282   0.401   2.665  52.830  0.2934  0.2449  0.2439
  329C2H5N  N41 3283   0.536   2.601  52.802  0.3676  0.5124 -0.2685
  329C2H5N   O1 3284   0.443   2.624  53.058  0.1029  0.1946 -0.5920
  329C2H5N   O2 3285   0.238   2.663  52.997 -0.1602  0.0559 -0.4093
  329C2H5N   H1 3286   0.559   2.615  52.702  1.5735  0.8404  0.0563
  329C2H5N   H2 3287   0.608   2.643  52.862  0.2184  0.3825  0.0046
  329C2H5N   H3 3288   0.526   2.501  52.826  0.4530  0.5832  0.0647
  329C2H5N  HC1 3289   0.404   2.772  52.813  0.1260  0.3659  0.9348
  329C2H5N  HC2 3290   0.331   2.611  52.766  0.1409  0.3829  0.2959
  330C2H5N   C1 3291   0.550   3.209  52.698 -0.1080 -0.5386 -0.5349
  330C2H5N  CT1 3292   0.500   3.205  52.842  0.0256  0.3383 -0.2173
  330C2H5N  N41 3293   0.361   3.251  52.856 -0.0732  0.1672 -0.0689
  330C2H5N   O1 3294   0.487   3.174  52.594  0.2689  0.1837  0.4001
  330C2H5N   O2 3295   0.646   3.285  52.672  0.0069  0.3011  0.0552
  330C2H5N   H1 3296   0.332   3.246  52.955  1.0338  1.6799  0.3452
  330C2H5N   H2 3297   0.339   3.348  52.827  0.2754  0.1520 -0.3884
  330C2H5N   H3 3298   0.301   3.185  52.803 -0.8405  0.6155  0.2300
  330C2H5N  HC1 3299   0.562   3.274  52.899  0.6385 -1.8727  1.8813
  330C2H5N  HC2 3300   0.504   3.100  52.870  0.4508 -0.2440 -2.3793
  331C2H5N   C1 3301   0.921   3.504  52.443  0.1984 -0.3194 -0.2879
  331C2H5N  CT1 3302   0.874   3.499  52.589 -0.2372 -0.5459 -0.3413
  331C2H5N  N41 3303   0.733   3.544  52.618  0.0347 -0.3351  0.2092
  331C2H5N   O1 3304   0.839   3.522  52.351  0.7792 -0.5607  0.1541
  331C2H5N   O2 3305   1.043   3.509  52.417  0.0088  0.3179 -0.1901
  331C2H5N   H1 3306   0.705   3.522  52.715 -0.9044  0.7982  0.2091
  331C2H5N   H2 3307   0.666   3.493  52.557 -1.1021 -1.4767  2.3444
  331C2H5N   H3 3308   0.726   3.647  52.613 -0.0682 -0.2819  1.3727
  331C2H5N  HC1 3309   0.879   3.394  52.621  0.3184 -0.3154  0.3505
  331C2H5N  HC2 3310   0.945   3.550  52.655 -0.3654  0.4062 -0.9382
  332C2H5N   C1 3311   0.701   2.940  52.719  0.5099 -0.0497 -0.1938
  332C2H5N  CT1 3312   0.759   2.957  52.583 -0.3179  0.8836  0.0695
  332C2H5N  N41 3313   0.902   2.920  52.564 -0.0956 -0.3750 -0.8899
  332C2H5N   O1 3314   0.760   2.986  52.812  0.4010 -0.4781  0.1704
  332C2H5N   O2 3315   0.590   2.891  52.736 -0.5034  0.0200  0.3227
  332C2H5N   H1 3316   0.931   2.949  52.470  0.7390 -0.8610 -0.7867
  332C2H5N   H2 3317   0.912   2.819  52.583 -0.1047 -0.2702 -0.3221
  332C2H5N   H3 3318   0.959   2.980  52.626 -2.3978  1.8478 -0.8278
  332C2H5N  HC1 3319   0.705   2.896  52.511 -0.7437  0.6709  0.5624
  332C2H5N  HC2 3320   0.748   3.062  52.555 -0.3871  0.7122 -0.5504
  333C2H5N   C1 3321   0.113   2.636  53.493 -0.4944  0.3933  0.3424
  333C2H5N  CT1 3322   0.151   2.645  53.349  0.1018 -0.1300  0.6150
  333C2H5N  N41 3323   0.284   2.588  53.311 -0.2259  0.5099  0.2197
  333C2H5N   O1 3324   0.200   2.621  53.577 -0.3903 -0.3507 -0.0400
  333C2H5N   O2 3325  20.406   2.639  53.530 -0.5218  0.0686  0.4055
  333C2H5N   H1 3326   0.310   2.614  53.214 -1.2656 -0.2542 -0.2630
  333C2H5N   H2 3327   0.356   2.636  53.369 -0.8202  0.4065  1.0545
  333C2H5N   H3 3328   0.291   2.488  53.336  0.2582  0.8301  1.4118
  333C2H5N  HC1 3329   0.158   2.752  53.326 -0.6837  0.2343  2.0428
  333C2H5N  HC2 3330   0.081   2.587  53.289  2.3665 -0.4633 -1.8427
  334C2H5N   C1 3331   0.304   3.225  53.205 -0.2252 -0.2995  0.0622
  334C2H5N  CT1 3332   0.255   3.182  53.342  0.4222 -0.3609  0.1180
  334C2H5N  N41 3333   0.122   3.232  53.384 -0.2215  0.1270  0.4847
  334C2H5N   O1 3334   0.253   3.183  53.104  0.0793  0.4160  0.7555
  334C2H5N   O2 3335   0.389   3.314  53.199 -0.1313  0.3959  0.0956
  334C2H5N   H1 3336   0.092   3.199  53.477 -2.5149 -2.0688 -0.9814
  334C2H5N   H2 3337   0.111   3.335  53.386  0.4378  0.2113 -0.0280
  334C2H5N   H3 3338   0.053   3.194  53.317  0.0072  0.3347  0.1238
  334C2H5N  HC1 3339   0.331   3.214  53.413  3.0969 -1.9984 -1.8992
  334C2H5N  HC2 3340   0.246   3.074  53.337 -0.5048 -0.3131  0.6407
  335C2H5N   C1 3341   0.665   3.506  52.957 -0.1599  0.4304  0.3853
  335C2H5N  CT1 3342   0.611   3.495  53.098  0.6171 -0.3238  0.4306
  335C2H5N  N41 3343   0.470   3.548  53.120  0.0912  0.3189  0.3868
  335C2H5N   O1 3344   0.577   3.521  52.865  0.7670  0.0600  0.3939
  335C2H5N   O2 3345   0.787   3.509  52.940 -0.6682 -0.0744  0.0908
  335C2H5N   H1 3346   0.430   3.525  53.212  2.1169 -1.3945  0.8908
  335C2H5N   H2 3347   0.408   3.504  53.050  0.8873  0.4361 -0.4206
  335C2H5N   H3 3348   0.463   3.647  53.095  0.8027 -0.3677 -2.7760
  335C2H5N  HC1 3349   0.614   3.387  53.110  2.8079 -0.5893 -1.8590
  335C2H5N  HC2 3350   0.678   3.556  53.158  0.1447  1.0596 -0.4252
  336C2H5N   C1 3351   0.457   2.919  53.226 -0.0164  0.7711  0.1615
  336C2H5N  CT1 3352   0.504   2.945  53.082 -0.1844 -0.0190  0.2210
  336C2H5N  N41 3353   0.639   2.875  53.048  0.0367 -0.0574  0.1057
  336C2H5N   O1 3354   0.499   2.992  53.319 -0.1257  0.3468 -0.0574
  336C2H5N   O2 3355   0.360   2.850  53.246  0.4535 -0.3762 -0.3871
  336C2H5N   H1 3356   0.685   2.883  52.956  1.4861 -0.8174  0.7614
  336C2H5N   H2 3357   0.623   2.776  53.073  0.0285 -0.0682  0.0588
  336C2H5N   H3 3358   0.700   2.923  53.116  1.7254 -0.7000 -0.9321
  336C2H5N  HC1 3359   0.423   2.907  53.020 -0.9935  2.3033 -0.1862
  336C2H5N  HC2 3360   0.501   3.054  53.077 -0.6037 -0.0349  0.1597
  337C2H5N   C1 3361  20.232   2.612  53.975 -0.0860 -0.7947 -0.7357
  337C2H5N  CT1 3362  20.275   2.628  53.831  0.2462  0.0112  0.3478
  337C2H5N  N41 3363   0.011   2.583  53.800 -0.0484 -0.1409  0.1767
  337C2H5N   O1 3364  20.312   2.564  54.056 -0.3108  0.3247  0.2541
  337C2H5N   O2 3365  20.113   2.615  54.009  0.4457 -0.4253 -0.2015
  337C2H5N   H1 3366   0.031   2.596  53.700 -0.6238 -1.6027 -0.1439
  337C2H5N   H2 3367   0.079   2.642  53.851  0.9111 -1.3636  0.3403
  337C2H5N   H3 3368   0.028   2.482  53.817 -0.5131 -0.2723 -0.1405
  337C2H5N  HC1 3369  20.258   2.730  53.797  0.7804 -0.3052 -0.8789
  337C2H5N  HC2 3370  20.208   2.571  53.767  0.4373 -0.8971  0.9493
  338C2H5N   C1 3371   0.055   3.222  53.726 -0.2447  0.3953  0.3070
  338C2H5N  CT1 3372   0.001   3.191  53.858 -0.8086  0.1757 -0.3637
  338C2H5N  N41 3373  20.271   3.238  53.881 -0.2042  0.1551  0.0039
  338C2H5N   O1 3374   0.004   3.174  53.625 -0.0657 -0.1584  0.7509
  338C2H5N   O2 3375   0.166   3.267  53.726 -0.7009  0.1018 -0.0802
  338C2H5N   H1 3376  20.250   3.220  53.981 -0.7769 -0.0922 -0.1576
  338C2H5N   H2 3377  20.269   3.341  53.877  4.1767  0.3552  0.6110
  338C2H5N   H3 3378  20.198   3.188  53.828  1.0099 -2.3224  0.5628
  338C2H5N  HC1 3379   0.057   3.244  53.935 -2.1621 -0.0176  0.7761
  338C2H5N  HC2 3380   0.010   3.085  53.881  0.2146  0.0202 -1.4440
  339C2H5N   C1 3381   0.402   3.513  53.454  0.4131 -0.2674  0.3314
  339C2H5N  CT1 3382   0.346   3.494  53.596  0.4431  0.1246 -0.3576
  339C2H5N  N41 3383   0.209   3.538  53.620 -0.0348  0.2808 -0.1276
  339C2H5N   O1 3384   0.318   3.537  53.369 -0.5748 -1.1546 -0.5252
  339C2H5N   O2 3385   0.524   3.498  53.423 -0.3908 -0.4957 -0.0322
  339C2H5N   H1 3386   0.185   3.512  53.718  1.0736 -1.2783 -0.2514
  339C2H5N   H2 3387   0.153   3.484  53.553  0.9291 -1.6950  0.6167
  339C2H5N   H3 3388   0.201   3.639  53.599  1.6914 -0.0796 -2.7135
  339C2H5N  HC1 3389   0.339   3.386  53.610 -0.3075  0.0819 -1.0720
  339C2H5N  HC2 3390   0.418   3.543  53.662  1.1122 -2.3796  0.8602
  340C2H5N   C1 3391   0.210   2.913  53.747 -0.6316 -0.4802  0.4713
  340C2H5N  CT1 3392   0.253   2.947  53.607 -0.1887 -0.3151 -0.0281
  340C2H5N  N41 3393   0.383   2.898  53.574 -0.1864  0.0991 -0.8242
  340C2H5N   O1 3394   0.284   2.952  53.836  0.2488  0.6726 -0.7245
  340C2H5N   O2 3395   0.100   2.869  53.772 -0.2048  0.5795  0.1055
  340C2H5N   H1 3396   0.427   2.916  53.483 -0.7016  2.3273 -0.6777
  340C2H5N   H2 3397   0.391   2.796  53.587 -1.5873 -0.0875 -1.4278
  340C2H5N   H3 3398   0.447   2.945  53.640 -0.7474 -0.4795  0.1318
  340C2H5N  HC1 3399   0.176   2.903  53.544 -0.5473 -1.2187  1.0218
  340C2H5N  HC2 3400   0.260   3.056  53.610  2.4857 -0.4911  2.1635
  341C2H5N   C1 3401  19.996   2.610  54.490  0.0999  0.2438 -0.1302
  341C2H5N  CT1 3402  20.042   2.629  54.345  0.6583  0.8137 -0.5362
  341C2H5N  N41 3403  20.164   2.543  54.312  0.3206  0.0509 -0.0906
  341C2H5N   O1 3404  20.082   2.584  54.571  0.4498  0.5668  0.5914
  341C2H5N   O2 3405  19.880   2.624  54.525  0.4624  0.3864  0.3767
  341C2H5N   H1 3406  20.210   2.552  54.220  0.8279 -2.4500 -0.0986
  341C2H5N   H2 3407  20.238   2.561  54.381  0.4629  0.8009 -0.4306
  341C2H5N   H3 3408  20.149   2.441  54.315 -2.4283  0.4017  0.2523
  341C2H5N  HC1 3409  20.066   2.735  54.335 -1.6364  1.3322 -0.7345
  341C2H5N  HC2 3410  19.963   2.612  54.272 -1.1671  0.3702  1.5071
  342C2H5N   C1 3411  20.200   3.213  54.191 -0.2767 -0.0777  0.5355
  342C2H5N  CT1 3412  20.151   3.188  54.326 -0.1681 -0.2793 -0.6622
  342C2H5N  N41 3413  20.020   3.259  54.358  0.2664  0.5242 -0.0582
  342C2H5N   O1 3414  20.124   3.199  54.098  0.5655 -0.0666 -0.7368
  342C2H5N   O2 3415  20.314   3.248  54.176 -0.1553  0.3279 -0.1167
  342C2H5N   H1 3416  19.989   3.225  54.450  3.8421 -1.9763  0.3271
  342C2H5N   H2 3417  20.031   3.360  54.372  0.6999  0.5315 -0.4356
  342C2H5N   H3 3418  19.944   3.246  54.289  0.3890 -0.7986  0.0285
  342C2H5N  HC1 3419  20.229   3.206  54.400 -0.1235 -0.1385 -0.7411
  342C2H5N  HC2 3420  20.125   3.082  54.325 -0.4160 -0.2172 -0.8502
  343C2H5N   C1 3421   0.150   3.503  53.965 -0.2311 -0.0833  0.4087
  343C2H5N  CT1 3422   0.100   3.488  54.108  0.1473 -0.4675 -0.2282
  343C2H5N  N41 3423  20.372   3.535  54.131  0.1754  0.4275  0.1468
  343C2H5N   O1 3424   0.072   3.549  53.879 -0.0285 -0.5951 -0.1360
  343C2H5N   O2 3425   0.265   3.478  53.928  0.5020 -0.1439  0.4358
  343C2H5N   H1 3426  20.339   3.513  54.226  3.4805 -0.3112  1.1697
  343C2H5N   H2 3427  20.300   3.501  54.065 -1.8304  3.0868  0.8712
  343C2H5N   H3 3428  20.362   3.638  54.126 -0.9318  0.3205  0.0083
  343C2H5N  HC1 3429   0.100   3.381  54.128  1.7093 -0.4427 -0.0367
  343C2H5N  HC2 3430   0.164   3.539  54.180  0.6219  1.0338 -1.6770
  344C2H5N   C1 3431  20.357   2.911  54.241 -0.8838  0.5645  0.0825
  344C2H5N  CT1 3432   0.004   2.890  54.100 -0.8072 -0.2888 -0.0780
  344C2H5N  N41 3433   0.144   2.925  54.079 -0.3256 -0.2110 -0.1898
  344C2H5N   O1 3434   0.025   2.966  54.317  0.4200  0.1757 -0.4756
  344C2H5N   O2 3435  20.241   2.886  54.256 -0.0454 -0.2313 -0.1585
  344C2H5N   H1 3436   0.174   2.904  53.983 -1.1680  0.6028 -0.6300
  344C2H5N   H2 3437   0.216   2.873  54.132  1.2712 -0.5434 -2.6335
  344C2H5N   H3 3438   0.149   3.028  54.087 -1.2936 -0.2037  0.5045
  344C2H5N  HC1 3439  20.404   2.783  54.078 -4.1703 -0.2207  0.4754
  344C2H5N  HC2 3440  20.349   2.939  54.025  1.0616  0.3408 -1.2652
  345C2H5N   C1 3441  19.735   2.583  54.975  0.6305  0.5671 -0.3017
  345C2H5N  CT1 3442  19.784   2.613  54.838 -0.2558  0.2521 -0.5144
  345C2H5N  N41 3443  19.926   2.585  54.817  0.0609 -0.4701 -0.3028
  345C2H5N   O1 3444  19.812   2.567  55.067 -0.5294 -0.0494 -0.3608
  345C2H5N   O2 3445  19.616   2.600  54.996  0.0291  0.4545  0.0890
  345C2H5N   H1 3446  19.951   2.620  54.723  1.5509 -0.9547 -0.1072
  345C2H5N   H2 3447  19.983   2.631  54.890  0.9822 -0.8451 -0.7623
  345C2H5N   H3 3448  19.949   2.484  54.818 -1.7427 -0.9075 -1.3746
  345C2H5N  HC1 3449  19.782   2.720  54.817  0.7912  0.5955  1.0979
  345C2H5N  HC2 3450  19.726   2.559  54.763 -1.1754  0.2910  0.1528
  346C2H5N   C1 3451  19.983   3.186  54.699  0.0409  0.2342 -0.5606
  346C2H5N  CT1 3452  19.931   3.223  54.834  0.5841 -0.6916  0.2174
  346C2H5N  N41 3453  19.785   3.197  54.857 -0.1786 -0.3324 -0.4033
  346C2H5N   O1 3454  19.902   3.146  54.622 -0.1158 -0.1157  0.4499
  346C2H5N   O2 3455  20.084   3.243  54.656 -0.4968 -0.0529 -0.3323
  346C2H5N   H1 3456  19.753   3.217  54.954  0.1556 -0.3070 -0.2966
  346C2H5N   H2 3457  19.724   3.255  54.797 -1.6685 -0.9363  0.4814
  346C2H5N   H3 3458  19.762   3.097  54.841 -0.5005 -0.5784  1.4423
  346C2H5N  HC1 3459  19.946   3.331  54.843  0.6053 -0.7453  0.9103
  346C2H5N  HC2 3460  19.987   3.165  54.908  1.0014 -1.0639 -0.3978
  347C2H5N   C1 3461  20.320   3.478  54.453 -0.1472  0.7329 -0.0254
  347C2H5N  CT1 3462  20.289   3.497  54.597 -0.8020  0.3413 -0.2350
  347C2H5N  N41 3463  20.160   3.559  54.621  0.1212 -0.1507 -0.0444
  347C2H5N   O1 3464  20.230   3.498  54.373  0.0025 -0.1681  0.4214
  347C2H5N   O2 3465   0.022   3.518  54.423  0.0788  0.1539 -0.6812
  347C2H5N   H1 3466  20.133   3.561  54.720  2.8601  1.0190  0.7031
  347C2H5N   H2 3467  20.087   3.504  54.572  0.7748 -0.5397 -0.5960
  347C2H5N   H3 3468  20.165   3.658  54.592  0.8377 -0.0026  0.5737
  347C2H5N  HC1 3469  20.279   3.394  54.631 -1.6028  0.6659  0.5645
  347C2H5N  HC2 3470  20.364   3.558  54.648  0.8511  0.3249 -2.5674
  348C2H5N   C1 3471  20.099   2.900  54.716  0.2786 -0.2482  0.8422
  348C2H5N  CT1 3472  20.137   2.921  54.573 -1.0207 -0.8573 -0.4749
  348C2H5N  N41 3473  20.286   2.910  54.547  0.4204 -0.1735  0.4654
  348C2H5N   O1 3474  20.169   2.946  54.809  0.1598  0.5628 -0.3699
  348C2H5N   O2 3475  20.002   2.832  54.739  0.2171  0.4766  0.4402
  348C2H5N   H1 3476  20.308   2.933  54.449  1.4929 -0.3764  0.6526
  348C2H5N   H2 3477  20.321   2.815  54.568  0.8217 -0.0288  0.4430
  348C2H5N   H3 3478  20.334   2.976  54.610  0.1229  0.5154 -0.0317
  348C2H5N  HC1 3479  20.084   2.855  54.504  0.7503 -0.7732 -1.9539
  348C2H5N  HC2 3480  20.114   3.024  54.543  3.1266 -0.3557 -2.2114
  349C2H5N   C1 3481  19.508   2.604  55.504  0.4659 -0.4036  0.1968
  349C2H5N  CT1 3482  19.541   2.612  55.358 -0.0463  0.7980  0.2675
  349C2H5N  N41 3483  19.679   2.553  55.319 -0.4111  0.2049  0.6031
  349C2H5N   O1 3484  19.600   2.580  55.584  0.4318 -0.0954  0.2119
  349C2H5N   O2 3485  19.390   2.595  55.540 -0.0461 -0.1156 -0.0548
  349C2H5N   H1 3486  19.701   2.585  55.223  1.7260  0.9920  1.3208
  349C2H5N   H2 3487  19.753   2.602  55.372 -0.7541  0.1081  1.1798
  349C2H5N   H3 3488  19.688   2.451  55.329 -1.2324  0.0057 -0.5461
  349C2H5N  HC1 3489  19.542   2.719  55.334 -0.9926  0.4939 -1.1552
  349C2H5N  HC2 3490  19.464   2.568  55.295  2.5117 -1.6354 -1.2312
  350C2H5N   C1 3491  19.727   3.186  55.206  0.0745  1.0662 -0.2758
  350C2H5N  CT1 3492  19.658   3.159  55.340  0.5175  0.7497 -0.3243
  350C2H5N  N41 3493  19.529   3.239  55.369  0.0016  0.0530  0.1350
  350C2H5N   O1 3494  19.670   3.150  55.098 -0.6519 -0.2768 -0.7249
  350C2H5N   O2 3495  19.823   3.251  55.210 -0.1519 -0.5341  0.2019
  350C2H5N   H1 3496  19.485   3.206  55.456 -2.7597  1.3113 -0.7089
  350C2H5N   H2 3497  19.554   3.338  55.386  0.9716 -0.5122  2.1149
  350C2H5N   H3 3498  19.455   3.228  55.298 -0.0063  0.5336  0.0599
  350C2H5N  HC1 3499  19.721   3.174  55.427 -2.8089  0.6693  2.1816
  350C2H5N  HC2 3500  19.630   3.054  55.345  0.0784  0.8527 -0.5625
  351C2H5N   C1 3501  20.078   3.508  54.954 -0.2335 -0.5059 -0.0751
  351C2H5N  CT1 3502  20.011   3.465  55.085 -0.0002 -0.3879 -0.5244
  351C2H5N  N41 3503  19.880   3.526  55.114  0.8532  0.2527  0.0162
  351C2H5N   O1 3504  20.010   3.548  54.860  0.2587 -0.7966 -0.4720
  351C2H5N   O2 3505  20.195   3.483  54.932  0.1688 -0.3899 -0.2607
  351C2H5N   H1 3506  19.840   3.482  55.198 -0.4768  1.2810 -0.0792
  351C2H5N   H2 3507  19.812   3.505  55.040  1.4331 -1.8572  0.0417
  351C2H5N   H3 3508  19.881   3.627  55.133  2.0527 -0.4932  4.6761
  351C2H5N  HC1 3509  19.998   3.357  55.075 -0.6666 -0.5907  2.2393
  351C2H5N  HC2 3510  20.075   3.488  55.170 -2.3089 -1.8200  1.6658
  352C2H5N   C1 3511  19.871   2.900  55.221 -0.1325  0.4506 -0.1708
  352C2H5N  CT1 3512  19.925   2.908  55.079 -0.4758  0.3080 -0.5764
  352C2H5N  N41 3513  20.075   2.901  55.070  0.0879  0.4572  0.3089
  352C2H5N   O1 3514  19.942   2.954  55.305  0.0325  0.2763  0.0151
  352C2H5N   O2 3515  19.777   2.830  55.252 -0.3575  0.0713  0.4250
  352C2H5N   H1 3516  20.120   2.914  54.978 -0.7885 -0.4743 -0.2583
  352C2H5N   H2 3517  20.107   2.814  55.116  0.5250  1.3766  1.7917
  352C2H5N   H3 3518  20.111   2.976  55.132  1.8191 -0.4205  0.3834
  352C2H5N  HC1 3519  19.896   2.816  55.027  2.1826 -1.4156  0.8289
  352C2H5N  HC2 3520  19.881   2.994  55.029  0.2901  0.3502 -1.1950
  353C2H5N   C1 3521  19.241   2.584  55.981 -0.3116  0.5828  0.0458
  353C2H5N  CT1 3522  19.298   2.591  55.842  0.1140  0.1537  0.1638
  353C2H5N  N41 3523  19.437   2.563  55.822 -0.9497  0.2812  0.2595
  353C2H5N   O1 3524  19.318   2.545  56.072  0.0957  0.0037  0.3517
  353C2H5N   O2 3525  19.119   2.583  55.992 -0.2584  0.3896 -0.3295
  353C2H5N   H1 3526  19.470   2.573  55.725  0.5945 -0.0574  0.7321
  353C2H5N   H2 3527  19.496   2.626  55.880 -1.2650 -0.3709  1.2910
  353C2H5N   H3 3528  19.463   2.466  55.844 -1.8129  0.0024  0.0594
  353C2H5N  HC1 3529  19.274   2.695  55.819 -0.2053  0.2108  0.7302
  353C2H5N  HC2 3530  19.241   2.518  55.786 -0.6699 -0.3255  1.5719
  354C2H5N   C1 3531  19.450   3.177  55.698  0.5951 -0.1880  0.1134
  354C2H5N  CT1 3532  19.404   3.132  55.832  0.0879 -0.1082  0.2258
  354C2H5N  N41 3533  19.292   3.219  55.889 -0.0575 -0.3220  0.1659
  354C2H5N   O1 3534  19.396   3.145  55.596 -0.3039 -0.4016  0.1550
  354C2H5N   O2 3535  19.560   3.229  55.698 -0.3673  0.4503 -1.0139
  354C2H5N   H1 3536  19.255   3.173  55.974 -1.6831 -0.1394 -0.4111
  354C2H5N   H2 3537  19.316   3.315  55.915 -0.3041 -0.2127 -0.0076
  354C2H5N   H3 3538  19.212   3.223  55.824 -0.7304 -1.6772  0.8733
  354C2H5N  HC1 3539  19.483   3.133  55.907 -0.8631 -0.0999  1.2433
  354C2H5N  HC2 3540  19.365   3.032  55.811 -1.6131  0.7356 -0.7036
  355C2H5N   C1 3541  19.808   3.458  55.443 -0.5070 -0.6632  0.3193
  355C2H5N  CT1 3542  19.766   3.433  55.587  0.6363 -0.1728  0.1707
  355C2H5N  N41 3543  19.627   3.481  55.617  0.0733  0.2972  0.3119
  355C2H5N   O1 3544  19.725   3.472  55.362  0.5134  0.4232  0.5716
  355C2H5N   O2 3545  19.925   3.475  55.411  0.3504 -0.2177 -0.3376
  355C2H5N   H1 3546  19.591   3.450  55.709  0.6790 -0.1289  0.4122
  355C2H5N   H2 3547  19.553   3.454  55.550 -0.7526  2.3976  0.3330
  355C2H5N   H3 3548  19.623   3.584  55.605  3.1182  0.2929 -1.1147
  355C2H5N  HC1 3549  19.769   3.325  55.605 -0.5870  0.3380  3.8313
  355C2H5N  HC2 3550  19.834   3.480  55.659  1.1872  1.3174 -1.2977
  356C2H5N   C1 3551  19.609   2.876  55.746  0.1292 -0.5521 -0.0269
  356C2H5N  CT1 3552  19.657   2.929  55.607 -0.1159 -0.5105 -0.5051
  356C2H5N  N41 3553  19.781   2.868  55.541 -0.1457  0.0472  0.2641
  356C2H5N   O1 3554  19.667   2.927  55.844 -0.0033 -0.1448  0.0473
  356C2H5N   O2 3555  19.497   2.829  55.762 -0.5803 -0.6072  0.3585
  356C2H5N   H1 3556  19.796   2.912  55.449  0.3029 -0.4296  0.1143
  356C2H5N   H2 3557  19.768   2.768  55.516  0.7435  0.1470 -0.6488
  356C2H5N   H3 3558  19.863   2.876  55.603  0.6344  0.4249 -0.8009
  356C2H5N  HC1 3559  19.569   2.911  55.545 -0.6357  0.7539 -0.1679
  356C2H5N  HC2 3560  19.676   3.036  55.620 -0.3691 -0.6481  1.0983
  357C2H5N   C1 3561  19.001   2.603  56.480  0.6627  0.4793 -0.0537
  357C2H5N  CT1 3562  19.034   2.604  56.330  0.1869 -0.5379 -0.1619
  357C2H5N  N41 3563  19.167   2.533  56.299 -0.1268 -1.0560 -0.2461
  357C2H5N   O1 3564  19.084   2.583  56.563  0.2977  0.8279 -0.0016
  357C2H5N   O2 3565  18.883   2.611  56.508  0.4630 -0.2882 -0.6961
  357C2H5N   H1 3566  19.180   2.534  56.197 -0.9331 -0.9006 -0.3524
  357C2H5N   H2 3567  19.250   2.584  56.334  0.6329 -2.8702  0.6398
  357C2H5N   H3 3568  19.160   2.433  56.324 -0.9344 -0.2849  2.8708
  357C2H5N  HC1 3569  19.043   2.709  56.300 -0.9893 -0.6016 -0.7690
  357C2H5N  HC2 3570  18.951   2.557  56.278  0.7322 -1.4864 -0.1762
  358C2H5N   C1 3571  19.195   3.166  56.202 -0.5663 -0.3460 -0.6618
  358C2H5N  CT1 3572  19.142   3.139  56.344  0.2651 -0.1803  0.1978
  358C2H5N  N41 3573  19.007   3.194  56.378  0.3644 -0.7319 -0.6799
  358C2H5N   O1 3574  19.141   3.120  56.101  0.2764  0.4208  0.4078
  358C2H5N   O2 3575  19.304   3.221  56.188 -0.1597  0.9328 -0.3186
  358C2H5N   H1 3576  18.973   3.157  56.468 -0.9981 -0.2546 -0.9897
  358C2H5N   H2 3577  19.014   3.297  56.383  0.8675 -0.7649 -0.6684
  358C2H5N   H3 3578  18.938   3.170  56.306  0.6117 -1.5610 -0.6341
  358C2H5N  HC1 3579  19.208   3.162  56.427  1.8924  2.1014 -1.6511
  358C2H5N  HC2 3580  19.119   3.033  56.345  2.2846 -0.6364  1.0844
  359C2H5N   C1 3581  19.550   3.458  55.958 -0.5344  0.4206  0.1057
  359C2H5N  CT1 3582  19.505   3.428  56.095  0.4541  0.2318  0.1045
  359C2H5N  N41 3583  19.381   3.495  56.142  0.1185  0.1806  0.0435
  359C2H5N   O1 3584  19.465   3.467  55.871  0.0273  0.0883  0.1901
  359C2H5N   O2 3585  19.672   3.440  55.937 -0.1976  0.0064 -0.2494
  359C2H5N   H1 3586  19.362   3.479  56.243 -1.6965 -0.2503 -0.3350
  359C2H5N   H2 3587  19.298   3.461  56.090  0.3229 -0.1980 -0.0391
  359C2H5N   H3 3588  19.390   3.596  56.126  1.1056  0.0704 -0.1283
  359C2H5N  HC1 3589  19.487   3.320  56.091  0.3676  0.2036  0.9937
  359C2H5N  HC2 3590  19.592   3.448  56.158 -0.3142  0.7213  1.0214
  360C2H5N   C1 3591  19.363   2.886  56.259  0.0313  0.0652 -0.5646
  360C2H5N  CT1 3592  19.414   2.901  56.118 -0.0215  0.1622 -0.0348
  360C2H5N  N41 3593  19.553   2.857  56.093 -0.2781  0.0805  0.5365
  360C2H5N   O1 3594  19.418   2.952  56.350  0.6261 -0.9778  0.5144
  360C2H5N   O2 3595  19.256   2.828  56.275  0.1783 -0.0421 -0.4302
  360C2H5N   H1 3596  19.579   2.878  55.995 -0.6772  0.8262  0.5809
  360C2H5N   H2 3597  19.565   2.756  56.112  0.8938  0.0361 -0.3284
  360C2H5N   H3 3598  19.620   2.907  56.153  1.0160 -0.7643 -0.1845
  360C2H5N  HC1 3599  19.348   2.841  56.055  0.4775  0.0188 -0.4173
  360C2H5N  HC2 3600  19.416   3.008  56.093  1.5409 -0.0117 -0.6673
  361C2H5N   C1 3601  18.757   2.586  56.987 -0.5791  0.0741 -0.4964
  361C2H5N  CT1 3602  18.796   2.585  56.841 -0.1368 -0.0504 -0.5139
  361C2H5N  N41 3603  18.936   2.530  56.811  0.2991 -0.8659  0.0427
  361C2H5N   O1 3604  18.845   2.562  57.072 -0.2189  0.2294 -0.6769
  361C2H5N   O2 3605  18.639   2.571  57.023 -0.1024 -0.0729  0.1827
  361C2H5N   H1 3606  18.955   2.542  56.710 -0.2009  1.0523  0.1708
  361C2H5N   H2 3607  19.005   2.583  56.866 -0.1723 -1.1168  0.8738
  361C2H5N   H3 3608  18.947   2.431  56.839  1.0216 -0.5565  0.8851
  361C2H5N  HC1 3609  18.795   2.690  56.812 -0.1517 -0.0153 -0.3837
  361C2H5N  HC2 3610  18.713   2.538  56.788 -2.2666  0.5558  2.1610
  362C2H5N   C1 3611  18.944   3.179  56.711 -0.9446 -0.1519 -0.5748
  362C2H5N  CT1 3612  18.897   3.146  56.850 -0.2902  0.9364  1.6390
  362C2H5N  N41 3613  18.765   3.207  56.886  0.0775 -0.2755  0.2351
  362C2H5N   O1 3614  18.875   3.154  56.623  0.2014  0.0877  0.3573
  362C2H5N   O2 3615  19.055   3.218  56.693 -0.6817 -0.2385 -0.4196
  362C2H5N   H1 3616  18.735   3.174  56.979 -1.1880 -0.7658 -0.3280
  362C2H5N   H2 3617  18.759   3.310  56.890  0.4201 -0.1978 -0.9306
  362C2H5N   H3 3618  18.692   3.171  56.822  1.7205  0.0307 -1.8493
  362C2H5N  HC1 3619  18.964   3.176  56.931  2.2239  1.6860 -0.6566
  362C2H5N  HC2 3620  18.902   3.037  56.855  1.4091  0.7521 -2.3339
  363C2H5N   C1 3621  19.305   3.449  56.462 -0.7796 -0.2609  0.4759
  363C2H5N  CT1 3622  19.265   3.432  56.605  0.0930  0.5053  0.3307
  363C2H5N  N41 3623  19.136   3.500  56.634 -0.6939 -0.4814  0.2464
  363C2H5N   O1 3624  19.222   3.468  56.377  0.6701 -0.1803 -0.0996
  363C2H5N   O2 3625  19.426   3.457  56.437  0.0116 -0.2955 -0.1780
  363C2H5N   H1 3626  19.108   3.486  56.732  0.9946 -1.9355  0.5521
  363C2H5N   H2 3627  19.054   3.458  56.586  1.0612 -3.3456 -0.3825
  363C2H5N   H3 3628  19.144   3.598  56.601  0.5581 -1.6105 -3.0244
  363C2H5N  HC1 3629  19.255   3.326  56.626  1.1881 -0.2492 -2.6573
  363C2H5N  HC2 3630  19.349   3.476  56.660 -1.3849  1.4354  1.8624
  364C2H5N   C1 3631  19.102   2.863  56.758 -0.4398 -0.1639 -0.0280
  364C2H5N  CT1 3632  19.130   2.898  56.615 -0.1733  0.2911 -0.3170
  364C2H5N  N41 3633  19.269   2.867  56.578  0.7981 -0.2538  0.9584
  364C2H5N   O1 3634  19.173   2.908  56.842 -0.6836 -0.4063 -0.0396
  364C2H5N   O2 3635  18.994   2.807  56.785  0.5750  0.5329  0.3345
  364C2H5N   H1 3636  19.273   2.872  56.475  0.5348  0.5791  0.9822
  364C2H5N   H2 3637  19.306   2.772  56.594  1.6421 -0.4246 -1.7970
  364C2H5N   H3 3638  19.327   2.936  56.629 -0.5675  0.0305  2.1673
  364C2H5N  HC1 3639  19.063   2.835  56.557 -0.8498  2.2149 -1.6457
  364C2H5N  HC2 3640  19.120   3.004  56.592  1.3883  0.3380 -0.8261
  365C2H5N   C1 3641  18.493   2.572  57.523 -0.2811 -0.0957  0.4954
  365C2H5N  CT1 3642  18.540   2.590  57.385  0.7480  0.1037  0.3683
  365C2H5N  N41 3643  18.679   2.552  57.344 -0.1074  0.2791 -0.2163
  365C2H5N   O1 3644  18.576   2.541  57.609  0.0156 -0.6239 -0.0250
  365C2H5N   O2 3645  18.374   2.556  57.539  0.3614  0.0200  0.2897
  365C2H5N   H1 3646  18.705   2.582  57.248 -0.3716 -0.8926 -0.6689
  365C2H5N   H2 3647  18.749   2.597  57.405 -0.8172 -0.5489  1.2385
  365C2H5N   H3 3648  18.698   2.451  57.354  2.3857  0.8552  1.1094
  365C2H5N  HC1 3649  18.523   2.697  57.379 -0.7235 -0.1092  0.6220
  365C2H5N  HC2 3650  18.470   2.532  57.325  0.1500  0.2077  0.9527
  366C2H5N   C1 3651  18.698   3.158  57.209  0.3030 -0.1728  1.2613
  366C2H5N  CT1 3652  18.650   3.136  57.353 -0.1005 -0.1780 -0.2538
  366C2H5N  N41 3653  18.516   3.191  57.399  0.5677  0.1193  0.7034
  366C2H5N   O1 3654  18.641   3.099  57.116  0.5606 -0.2381 -0.2077
  366C2H5N   O2 3655  18.808   3.215  57.187  0.0844  0.2764  0.7549
  366C2H5N   H1 3656  18.508   3.171  57.500 -0.4182 -2.3068  0.1593
  366C2H5N   H2 3657  18.520   3.292  57.377 -0.3621  0.0334  0.0778
  366C2H5N   H3 3658  18.445   3.137  57.346  1.0720  0.4359 -0.3190
  366C2H5N  HC1 3659  18.722   3.181  57.421  0.5936 -1.0269 -0.4297
  366C2H5N  HC2 3660  18.638   3.030  57.374 -0.4900 -0.0513  0.1839
  367C2H5N   C1 3661  19.046   3.458  56.958 -0.3251  0.4430 -0.6043
  367C2H5N  CT1 3662  19.017   3.451  57.107 -0.4232  0.5859 -0.5494
  367C2H5N  N41 3663  18.887   3.510  57.148 -0.6955  0.3793  0.5630
  367C2H5N   O1 3664  18.955   3.476  56.875  0.2424  0.1548  0.3391
  367C2H5N   O2 3665  19.163   3.453  56.924 -0.1828 -0.1675  0.1760
  367C2H5N   H1 3666  18.864   3.503  57.248 -1.7186 -0.4756  0.2819
  367C2H5N   H2 3667  18.809   3.476  57.089 -1.9680  1.4445  1.5927
  367C2H5N   H3 3668  18.892   3.608  57.117 -0.3281  0.4349  0.7991
  367C2H5N  HC1 3669  19.010   3.345  57.133  2.2705  0.0971 -1.6618
  367C2H5N  HC2 3670  19.104   3.487  57.161  0.1512  0.4690 -1.3865
  368C2H5N   C1 3671  18.846   2.876  57.258 -0.1210  0.9020 -0.6052
  368C2H5N  CT1 3672  18.900   2.895  57.116 -0.2581 -0.3541  1.0400
  368C2H5N  N41 3673  19.035   2.826  57.090 -0.5196 -0.2131  0.5390
  368C2H5N   O1 3674  18.917   2.897  57.353 -0.5477 -0.2259 -0.4363
  368C2H5N   O2 3675  18.739   2.818  57.274 -0.1150  0.2984  0.4710
  368C2H5N   H1 3676  19.081   2.841  56.998  0.2005 -3.0653  0.3863
  368C2H5N   H2 3677  19.046   2.725  57.108 -1.3986 -0.9632 -2.7703
  368C2H5N   H3 3678  19.101   2.874  57.153  0.2247 -2.2316  1.3149
  368C2H5N  HC1 3679  18.825   2.865  57.043  1.1285  1.1872 -1.0709
  368C2H5N  HC2 3680  18.911   3.002  57.100 -0.3808 -0.9759 -3.8587
  369C2H5N   C1 3681  18.261   2.581  58.026 -0.2604  0.0104 -0.3353
  369C2H5N  CT1 3682  18.300   2.606  57.882 -0.1944  0.3997 -0.0139
  369C2H5N  N41 3683  18.421   2.518  57.842  0.6511  0.3662 -0.5596
  369C2H5N   O1 3684  18.353   2.566  58.107 -0.0619 -0.4026 -0.1409
  369C2H5N   O2 3685  18.142   2.561  58.054  0.2228 -0.1780  0.4462
  369C2H5N   H1 3686  18.445   2.533  57.742 -0.8111 -1.4830 -1.2086
  369C2H5N   H2 3687  18.503   2.527  57.905 -0.1887 -0.7200  0.6902
  369C2H5N   H3 3688  18.391   2.420  57.848 -1.3875  1.0827  1.3403
  369C2H5N  HC1 3689  18.324   2.712  57.878 -0.5095  0.4689 -0.1048
  369C2H5N  HC2 3690  18.219   2.589  57.811  1.2938  0.5418 -1.7746
  370C2H5N   C1 3691  18.448   3.147  57.728  0.2235  0.1106  0.5466
  370C2H5N  CT1 3692  18.392   3.114  57.866  0.1813  0.2282  0.0394
  370C2H5N  N41 3693  18.260   3.177  57.906 -0.3013 -0.5537  0.4410
  370C2H5N   O1 3694  18.399   3.093  57.626  0.0756 -0.0290  0.3535
  370C2H5N   O2 3695  18.547   3.218  57.716  0.1487  0.0986 -0.2544
  370C2H5N   H1 3696  18.232   3.147  58.000 -0.3969  1.4535  1.0718
  370C2H5N   H2 3697  18.268   3.280  57.907  0.8387 -0.6152 -0.8182
  370C2H5N   H3 3698  18.184   3.155  57.841 -2.5404  1.6432  2.2170
  370C2H5N  HC1 3699  18.465   3.140  57.943 -0.9280  2.3621  0.4130
  370C2H5N  HC2 3700  18.376   3.006  57.870 -2.2988  0.6234  1.7387
  371C2H5N   C1 3701  18.812   3.465  57.475 -0.3085  0.5873 -0.4277
  371C2H5N  CT1 3702  18.772   3.469  57.626 -0.0270 -0.4661 -0.5349
  371C2H5N  N41 3703  18.627   3.483  57.659 -0.1569  0.4467  0.2756
  371C2H5N   O1 3704  18.721   3.433  57.399  0.5124  0.3341 -0.2804
  371C2H5N   O2 3705  18.925   3.485  57.440 -0.0058 -0.0621  0.5877
  371C2H5N   H1 3706  18.620   3.486  57.762  0.6558 -0.5829  0.3717
  371C2H5N   H2 3707  18.575   3.399  57.630 -0.1237  1.0068 -1.4736
  371C2H5N   H3 3708  18.583   3.566  57.616 -0.1561 -0.9192 -2.5066
  371C2H5N  HC1 3709  18.806   3.379  57.677  2.3414  2.4822  3.3597
  371C2H5N  HC2 3710  18.818   3.559  57.666  3.2760 -3.1816  2.0339
  372C2H5N   C1 3711  18.605   2.851  57.754 -0.4118 -0.2722 -0.1938
  372C2H5N  CT1 3712  18.657   2.889  57.622  0.6712 -0.8073  0.1385
  372C2H5N  N41 3713  18.792   2.855  57.597 -0.8175  0.0047  0.2669
  372C2H5N   O1 3714  18.663   2.901  57.850  0.2174  0.1939 -0.0076
  372C2H5N   O2 3715  18.506   2.782  57.757 -0.4847  0.1052  0.4308
  372C2H5N   H1 3716  18.821   2.883  57.503 -0.3844  1.5353  0.8367
  372C2H5N   H2 3717  18.816   2.755  57.606  0.7765  0.5008  1.8695
  372C2H5N   H3 3718  18.850   2.905  57.667  0.1940  0.7811 -1.1170
  372C2H5N  HC1 3719  18.599   2.834  57.548  0.7321 -0.3739 -0.2343
  372C2H5N  HC2 3720  18.644   2.996  57.605 -1.5597 -0.9860  0.6122
  373C2H5N   C1 3721  17.982   2.581  58.514  0.0692 -0.4943  0.3490
  373C2H5N  CT1 3722  18.026   2.593  58.366 -0.3600 -0.2169 -0.5110
  373C2H5N  N41 3723  18.171   2.552  58.343 -1.1697 -0.0085 -0.3484
  373C2H5N   O1 3724  18.056   2.577  58.604 -0.0047  0.5298 -0.0234
  373C2H5N   O2 3725  17.861   2.561  58.535 -0.5007 -0.4992  0.5961
  373C2H5N   H1 3726  18.197   2.565  58.244  1.0257  0.1250  0.2184
  373C2H5N   H2 3727  18.247   2.608  58.386 -0.0183 -0.5184 -1.6782
  373C2H5N   H3 3728  18.185   2.453  58.369  1.1283  0.2058 -0.6384
  373C2H5N  HC1 3729  18.024   2.698  58.340 -1.9452  0.2854  1.5106
  373C2H5N  HC2 3730  17.968   2.528  58.301 -0.1389 -1.3995  0.4583
  374C2H5N   C1 3731  18.207   3.175  58.246  0.5510 -0.4035 -0.2889
  374C2H5N  CT1 3732  18.148   3.137  58.378  0.6215 -0.5252 -0.5594
  374C2H5N  N41 3733  18.010   3.181  58.405 -0.0364 -0.5899 -0.8675
  374C2H5N   O1 3734  18.174   3.113  58.148  0.2872 -0.0853  0.1726
  374C2H5N   O2 3735  18.319   3.223  58.257 -0.0160  0.4686  0.0382
  374C2H5N   H1 3736  17.968   3.144  58.491 -1.3187 -1.2567 -1.7595
  374C2H5N   H2 3737  18.013   3.284  58.401  1.2335 -0.5950 -0.2540
  374C2H5N   H3 3738  17.946   3.144  58.332 -0.8309  0.3993 -0.6815
  374C2H5N  HC1 3739  18.213   3.171  58.459 -1.2269 -0.5604  0.9837
  374C2H5N  HC2 3740  18.146   3.028  58.385 -0.2804 -0.3639  2.5907
  375C2H5N   C1 3741  18.561   3.447  57.979 -0.2364 -0.0083  0.2858
  375C2H5N  CT1 3742  18.511   3.430  58.119  0.1187 -0.0973 -0.0700
  375C2H5N  N41 3743  18.365   3.473  58.141 -0.1121  0.4953 -0.4100
  375C2H5N   O1 3744  18.478   3.448  57.891  0.2144 -0.0874  0.2396
  375C2H5N   O2 3745  18.684   3.450  57.946 -0.3363  0.8592  0.0628
  375C2H5N   H1 3746  18.337   3.450  58.238  0.1268 -1.0700 -0.6965
  375C2H5N   H2 3747  18.307   3.428  58.068 -1.5316 -0.7565  1.4422
  375C2H5N   H3 3748  18.362   3.576  58.132  0.1266  0.5347 -0.0329
  375C2H5N  HC1 3749  18.512   3.325  58.147  0.2701 -0.4300 -1.2819
  375C2H5N  HC2 3750  18.581   3.484  58.183 -0.3833  3.1607 -2.1315
  376C2H5N   C1 3751  18.353   2.883  58.286 -0.0020  0.3342  0.1023
  376C2H5N  CT1 3752  18.411   2.912  58.153  0.1484  0.3755 -0.1668
  376C2H5N  N41 3753  18.545   2.842  58.102  0.2897  0.4077 -0.4993
  376C2H5N   O1 3754  18.409   2.923  58.388 -0.3671  0.0174  0.0181
  376C2H5N   O2 3755  18.251   2.820  58.296 -0.1281  0.1701  0.2030
  376C2H5N   H1 3756  18.568   2.884  58.011 -0.0738  1.1423 -0.2584
  376C2H5N   H2 3757  18.541   2.740  58.084 -1.2035  0.4683 -0.5178
  376C2H5N   H3 3758  18.627   2.860  58.163 -1.6113  2.0221  1.6591
  376C2H5N  HC1 3759  18.334   2.897  58.077  2.4494  0.9749 -2.7021
  376C2H5N  HC2 3760  18.427   3.020  58.156 -1.0433  0.5159  1.2816
  377C2H5N   C1 3761  17.730   2.568  59.027 -0.0130 -0.5147  0.7117
  377C2H5N  CT1 3762  17.764   2.570  58.880 -0.6190 -0.3977  0.5019
  377C2H5N  N41 3763  17.909   2.534  58.849  0.1822 -0.2079  0.0369
  377C2H5N   O1 3764  17.821   2.570  59.106 -0.1975  0.3545  0.4807
  377C2H5N   O2 3765  17.611   2.558  59.062 -0.5157  0.0603 -0.1290
  377C2H5N   H1 3766  17.938   2.544  58.751  1.4481 -2.9951  0.0893
  377C2H5N   H2 3767  17.981   2.587  58.901 -1.0759  1.8941 -0.3070
  377C2H5N   H3 3768  17.929   2.436  58.874  0.2807  0.1133  1.2563
  377C2H5N  HC1 3769  17.757   2.671  58.840 -0.5760 -1.0460 -1.1603
  377C2H5N  HC2 3770  17.701   2.503  58.821  1.3073 -2.1836  0.4079
  378C2H5N   C1 3771  17.915   3.165  58.728 -0.1886 -0.4529 -0.6134
  378C2H5N  CT1 3772  17.880   3.148  58.871  0.3457  0.2266 -0.0543
  378C2H5N  N41 3773  17.730   3.164  58.887 -0.1244 -0.8982  0.5383
  378C2H5N   O1 3774  17.849   3.111  58.645  0.3639  0.3930 -0.3775
  378C2H5N   O2 3775  18.018   3.221  58.691  0.1426  0.5575 -0.8412
  378C2H5N   H1 3776  17.705   3.143  58.985 -3.2289  0.7380  0.1996
  378C2H5N   H2 3777  17.690   3.255  58.859  2.2524  0.0223  0.0808
  378C2H5N   H3 3778  17.687   3.093  58.825 -1.6092  0.9921 -0.6768
  378C2H5N  HC1 3779  17.938   3.215  58.934 -1.7354  1.7527  0.2815
  378C2H5N  HC2 3780  17.907   3.046  58.900  2.3632  1.2603  1.9224
  379C2H5N   C1 3781  18.309   3.440  58.483  0.0139 -0.4960 -0.6296
  379C2H5N  CT1 3782  18.256   3.436  58.621 -0.2393 -0.1033 -0.9470
  379C2H5N  N41 3783  18.122   3.496  58.640  0.1575 -0.4156  0.1969
  379C2H5N   O1 3784  18.233   3.475  58.393  0.4106 -0.3271 -0.2976
  379C2H5N   O2 3785  18.433   3.464  58.462  0.3017 -0.4551 -0.4103
  379C2H5N   H1 3786  18.078   3.488  58.733 -1.2162 -1.2024 -0.4998
  379C2H5N   H2 3787  18.055   3.450  58.575 -0.4518  1.2985 -0.4185
  379C2H5N   H3 3788  18.115   3.594  58.609 -1.0102 -0.0513  1.5651
  379C2H5N  HC1 3789  18.261   3.331  58.651  0.7529  0.2361  0.1276
  379C2H5N  HC2 3790  18.325   3.489  58.687 -0.6560 -1.1807  0.3821
  380C2H5N   C1 3791  18.065   2.880  58.747 -0.6085  0.4343  0.1631
  380C2H5N  CT1 3792  18.131   2.883  58.613  0.5697  0.2572  0.4619
  380C2H5N  N41 3793  18.274   2.830  58.619  0.0341  0.5502 -0.4631
  380C2H5N   O1 3794  18.131   2.895  58.847  0.4973  0.4641 -0.8452
  380C2H5N   O2 3795  17.957   2.835  58.760  0.7541 -0.3092 -0.0713
  380C2H5N   H1 3796  18.321   2.840  58.528 -0.2052  1.1088 -0.5317
  380C2H5N   H2 3797  18.275   2.729  58.641  1.5631  0.8447  0.9449
  380C2H5N   H3 3798  18.339   2.864  58.692 -0.3857  2.2618 -0.8659
  380C2H5N  HC1 3799  18.068   2.833  58.538  1.1995 -0.9313  0.7053
  380C2H5N  HC2 3800  18.148   2.986  58.582  1.8498 -0.4500 -1.2959
  381C2H5N   C1 3801  17.493   2.596  59.532  0.0886 -0.3592  0.8565
  381C2H5N  CT1 3802  17.531   2.589  59.388  0.1850 -0.1590 -0.0850
  381C2H5N  N41 3803  17.663   2.503  59.364  0.0604 -0.3959 -0.0269
  381C2H5N   O1 3804  17.571   2.536  59.601  0.2684  0.2473  0.6834
  381C2H5N   O2 3805  17.372   2.595  59.555  0.2618 -0.1867 -0.1550
  381C2H5N   H1 3806  17.688   2.511  59.264  1.3580 -2.8825  0.0521
  381C2H5N   H2 3807  17.744   2.527  59.423 -0.7802  0.0101  0.9662
  381C2H5N   H3 3808  17.636   2.407  59.392 -1.4978 -0.4200 -1.5197
  381C2H5N  HC1 3809  17.549   2.691  59.354  1.2624 -0.1942  0.3562
  381C2H5N  HC2 3810  17.448   2.552  59.328 -0.7337  2.0364 -0.1870
  382C2H5N   C1 3811  17.699   3.163  59.221  0.1713  0.2153 -0.2093
  382C2H5N  CT1 3812  17.640   3.200  59.349 -0.3916 -0.1883 -1.0436
  382C2H5N  N41 3813  17.505   3.146  59.382  0.3833  0.1144  0.8565
  382C2H5N   O1 3814  17.631   3.110  59.134 -0.7398 -0.7374  0.3596
  382C2H5N   O2 3815  17.801   3.224  59.184  0.8702 -0.2999  0.5013
  382C2H5N   H1 3816  17.465   3.177  59.472 -0.1051 -0.5746  0.8695
  382C2H5N   H2 3817  17.436   3.184  59.316 -2.5435 -0.4128  3.5141
  382C2H5N   H3 3818  17.496   3.043  59.384 -1.5211  0.2162 -0.9971
  382C2H5N  HC1 3819  17.629   3.309  59.347  1.4426  0.0053 -1.1390
  382C2H5N  HC2 3820  17.701   3.160  59.430  0.0275  0.3332 -1.0987
  383C2H5N   C1 3821  18.079   3.449  58.975 -0.3460 -0.7114  0.4335
  383C2H5N  CT1 3822  18.045   3.436  59.119  0.9530 -0.5576  0.1607
  383C2H5N  N41 3823  17.910   3.492  59.149 -0.1872 -0.6540 -0.3784
  383C2H5N   O1 3824  17.986   3.465  58.894 -0.3419  0.6917  0.4426
  383C2H5N   O2 3825  18.198   3.448  58.943  0.0961 -0.4716 -0.1543
  383C2H5N   H1 3826  17.872   3.489  59.244 -0.0195  0.9568 -0.2486
  383C2H5N   H2 3827  17.835   3.446  59.094  0.4580 -1.6134 -0.4789
  383C2H5N   H3 3828  17.920   3.593  59.134  0.7806 -1.0840 -3.0096
  383C2H5N  HC1 3829  18.041   3.330  59.144  2.6413 -0.6139  0.2282
  383C2H5N  HC2 3830  18.117   3.487  59.184  1.2761 -1.6696  0.6719
  384C2H5N   C1 3831  17.855   2.856  59.267  0.2475 -0.2088  0.3761
  384C2H5N  CT1 3832  17.908   2.877  59.122 -0.6756  0.6525 -0.4825
  384C2H5N  N41 3833  18.042   2.823  59.098 -0.7792 -0.0159 -0.6255
  384C2H5N   O1 3834  17.926   2.892  59.359 -0.5840 -0.3677 -0.3443
  384C2H5N   O2 3835  17.754   2.801  59.292  0.1575  0.4585 -1.0391
  384C2H5N   H1 3836  18.069   2.835  58.999 -1.4531 -0.7219 -0.9001
  384C2H5N   H2 3837  18.049   2.722  59.118  3.6547  0.6702  2.0537
  384C2H5N   H3 3838  18.113   2.871  59.156 -0.3062 -1.2773 -0.1448
  384C2H5N  HC1 3839  17.848   2.824  59.049  2.4777 -3.7108 -0.1305
  384C2H5N  HC2 3840  17.904   2.985  59.112  0.5010  1.2346  4.0349
  385C2H5N   C1 3841  17.234   2.602  60.022 -0.2051  0.0215  0.2693
  385C2H5N  CT1 3842  17.285   2.622  59.876  0.4973 -1.1644 -0.0723
  385C2H5N  N41 3843  17.398   2.532  59.837  0.4470 -0.1044 -0.0083
  385C2H5N   O1 3844  17.314   2.558  60.105  0.8760  0.0765 -0.2254
  385C2H5N   O2 3845  17.118   2.573  60.046 -0.4210  0.1780  0.2960
  385C2H5N   H1 3846  17.435   2.542  59.741  3.1321 -1.7602  0.8067
  385C2H5N   H2 3847  17.477   2.551  59.901 -0.0750  1.6859  0.1366
  385C2H5N   H3 3848  17.374   2.432  59.842  1.3128 -0.2314  2.6209
  385C2H5N  HC1 3849  17.318   2.726  59.875 -1.0419 -0.6748 -1.2499
  385C2H5N  HC2 3850  17.208   2.602  59.802  0.5531  0.6329 -0.6560
  386C2H5N   C1 3851  17.457   3.156  59.729 -0.6106 -0.6830 -0.9377
  386C2H5N  CT1 3852  17.413   3.122  59.875 -0.7639  0.0154 -0.5361
  386C2H5N  N41 3853  17.264   3.167  59.881  0.2180 -0.1771 -0.8228
  386C2H5N   O1 3854  17.396   3.096  59.640  0.4741 -0.4507 -0.4301
  386C2H5N   O2 3855  17.565   3.214  59.701  0.1945  0.0628 -0.2085
  386C2H5N   H1 3856  17.231   3.144  59.976 -1.2914 -1.2012 -1.5864
  386C2H5N   H2 3857  17.261   3.270  59.873 -0.7482 -0.0955  0.4292
  386C2H5N   H3 3858  17.201   3.113  59.819 -0.7001 -1.5301  1.2359
  386C2H5N  HC1 3859  17.468   3.179  59.950  0.2359 -2.3149  0.5227
  386C2H5N  HC2 3860  17.432   3.019  59.904 -1.1298  0.0431 -0.1989
  387C2H5N   C1 3861  17.817   3.475  59.488  0.0861 -0.1212 -0.2990
  387C2H5N  CT1 3862  17.755   3.433  59.623  0.5284 -0.3637  0.2862
  387C2H5N  N41 3863  17.619   3.489  59.637  0.1366  0.1720 -0.2150
  387C2H5N   O1 3864  17.746   3.522  59.399  0.4858  0.0148  0.5290
  387C2H5N   O2 3865  17.932   3.450  59.463 -0.0520  0.1239  0.3718
  387C2H5N   H1 3866  17.576   3.463  59.728  0.5933  1.5531  0.4125
  387C2H5N   H2 3867  17.549   3.455  59.569 -1.4674  0.2442  1.3405
  387C2H5N   H3 3868  17.611   3.592  59.637 -3.5993 -0.0360  0.4633
  387C2H5N  HC1 3869  17.746   3.325  59.617 -0.0600 -0.2573 -0.8717
  387C2H5N  HC2 3870  17.818   3.466  59.705  1.4266 -0.0427 -0.5333
  388C2H5N   C1 3871  17.613   2.876  59.760  0.2784 -0.0574  1.1093
  388C2H5N  CT1 3872  17.664   2.898  59.621  0.1733  0.2583 -0.2591
  388C2H5N  N41 3873  17.796   2.827  59.603  0.2783 -0.1168  0.3198
  388C2H5N   O1 3874  17.676   2.900  59.861 -0.4167 -0.2527  0.1929
  388C2H5N   O2 3875  17.505   2.817  59.761  0.1638 -0.7487  0.2162
  388C2H5N   H1 3876  17.849   2.848  59.517  0.4561  0.2644  0.5232
  388C2H5N   H2 3877  17.793   2.724  59.611 -4.4986 -0.2708 -1.8402
  388C2H5N   H3 3878  17.859   2.862  59.677  1.3629  1.6089 -1.3880
  388C2H5N  HC1 3879  17.597   2.855  59.546  1.3162 -0.7596 -0.7231
  388C2H5N  HC2 3880  17.677   3.005  59.605  0.1907  0.0641 -1.6102
  389C2H5N   C1 3881  16.987   2.580  60.526  0.4523 -0.4428  0.5053
  389C2H5N  CT1 3882  17.042   2.601  60.384  0.1367 -0.4997 -0.5344
  389C2H5N  N41 3883  17.171   2.535  60.359  0.8613 -0.5138 -0.6775
  389C2H5N   O1 3884  17.062   2.546  60.615  0.4778  0.0334  0.0302
  389C2H5N   O2 3885  16.865   2.580  60.535 -0.3901  0.0304 -0.3293
  389C2H5N   H1 3886  17.223   2.560  60.274 -1.3047  1.3237 -1.5195
  389C2H5N   H2 3887  17.238   2.543  60.437  1.3090  0.3411 -1.1449
  389C2H5N   H3 3888  17.162   2.432  60.357 -0.6072 -0.4312  0.1391
  389C2H5N  HC1 3889  17.066   2.707  60.373 -2.2199  0.0090 -0.9909
  389C2H5N  HC2 3890  16.973   2.558  60.311  0.1406  1.6417 -1.8624
  390C2H5N   C1 3891  17.189   3.152  60.255  1.0908 -0.0022  0.0464
  390C2H5N  CT1 3892  17.133   3.107  60.392  0.4070 -0.1460  0.6422
  390C2H5N  N41 3893  17.013   3.187  60.431 -0.1202  0.3143  0.3734
  390C2H5N   O1 3894  17.132   3.109  60.153  0.1617  0.6016  0.0751
  390C2H5N   O2 3895  17.308   3.179  60.255 -0.4554  0.0917  0.0208
  390C2H5N   H1 3896  16.977   3.166  60.525 -2.1708 -4.4786 -1.3009
  390C2H5N   H2 3897  17.023   3.288  60.414 -1.9854  0.4598  0.0450
  390C2H5N   H3 3898  16.948   3.163  60.354  0.7320 -3.3012  0.6654
  390C2H5N  HC1 3899  17.205   3.126  60.471  2.6709  0.0670 -1.4081
  390C2H5N  HC2 3900  17.110   3.001  60.377 -0.0336  0.0816 -0.3473
  391C2H5N   C1 3901  17.551   3.444  59.973  0.3293  0.4073 -0.2577
  391C2H5N  CT1 3902  17.501   3.417  60.114 -0.0899  0.2029  0.2461
  391C2H5N  N41 3903  17.361   3.466  60.141 -0.3978  0.4670  0.0428
  391C2H5N   O1 3904  17.467   3.482  59.893  0.2664  0.0599 -0.6109
  391C2H5N   O2 3905  17.670   3.458  59.944  0.4294  0.0852 -0.4786
  391C2H5N   H1 3906  17.330   3.447  60.238  0.1690  0.4431  0.2191
  391C2H5N   H2 3907  17.295   3.427  60.072 -1.2738  1.0574  0.5292
  391C2H5N   H3 3908  17.359   3.569  60.131  0.3817  0.2701 -2.2201
  391C2H5N  HC1 3909  17.495   3.308  60.122  1.4271  0.0430 -0.5461
  391C2H5N  HC2 3910  17.572   3.457  60.187  0.6302 -0.2920 -0.1783
  392C2H5N   C1 3911  17.363   2.864  60.270 -0.2617  0.6262  0.0609
  392C2H5N  CT1 3912  17.428   2.897  60.134 -0.1649 -0.7635  0.2828
  392C2H5N  N41 3913  17.552   2.838  60.101 -0.1450  0.2640 -0.4886
  392C2H5N   O1 3914  17.412   2.912  60.371  0.1361 -0.2255 -0.5034
  392C2H5N   O2 3915  17.276   2.786  60.265  0.0847 -0.0234 -0.8411
  392C2H5N   H1 3916  17.596   2.872  60.014  0.3822 -3.0856 -1.6041
  392C2H5N   H2 3917  17.549   2.735  60.096 -0.7600  0.2891 -0.7573
  392C2H5N   H3 3918  17.619   2.858  60.176 -1.2512  1.3069  0.2470
  392C2H5N  HC1 3919  17.357   2.869  60.057  1.0587  0.4343 -1.3246
  392C2H5N  HC2 3920  17.447   3.005  60.133  1.5244 -1.0405  0.5945
  393C2H5N   C1 3921  16.733   2.592  61.033  0.1306 -0.1940  0.1270
  393C2H5N  CT1 3922  16.774   2.607  60.889 -0.0375  0.1823  0.4516
  393C2H5N  N41 3923  16.895   2.538  60.851 -0.1672 -0.3739  0.0078
  393C2H5N   O1 3924  16.829   2.585  61.110 -0.1300 -0.0260  0.2637
  393C2H5N   O2 3925  16.610   2.577  61.063  0.1555 -0.3961 -0.0939
  393C2H5N   H1 3926  16.912   2.564  60.752 -1.1871  1.7675  0.3607
  393C2H5N   H2 3927  16.976   2.573  60.904  0.2109  1.3177 -1.6651
  393C2H5N   H3 3928  16.891   2.434  60.852 -0.2585 -0.4004 -1.4824
  393C2H5N  HC1 3929  16.796   2.713  60.872 -0.0207  0.1491  0.2646
  393C2H5N  HC2 3930  16.692   2.581  60.822  0.7657  1.1119 -0.9369
  394C2H5N   C1 3931  16.925   3.158  60.745 -0.2862  0.1436  0.2028
  394C2H5N  CT1 3932  16.871   3.129  60.880 -0.4776 -0.3527 -0.4900
  394C2H5N  N41 3933  16.726   3.175  60.910  0.4354 -0.3497 -0.2254
  394C2H5N   O1 3934  16.869   3.109  60.641 -0.2031  0.1309 -0.5844
  394C2H5N   O2 3935  17.031   3.211  60.726  0.5064  0.9749  0.1548
  394C2H5N   H1 3936  16.696   3.139  61.002  0.4159 -0.6832 -0.3576
  394C2H5N   H2 3937  16.721   3.279  60.912  0.3191 -0.3569 -0.1896
  394C2H5N   H3 3938  16.655   3.134  60.848 -0.1011  1.3642 -0.7687
  394C2H5N  HC1 3939  16.934   3.168  60.960  0.5647 -2.8664 -0.0357
  394C2H5N  HC2 3940  16.877   3.021  60.895 -0.1213 -0.1453  0.9694
  395C2H5N   C1 3941  17.275   3.424  60.487 -0.6455  0.2098  0.3779
  395C2H5N  CT1 3942  17.249   3.425  60.632  0.3599  0.2634  0.3179
  395C2H5N  N41 3943  17.114   3.468  60.677 -0.5597  0.1602  0.0174
  395C2H5N   O1 3944  17.185   3.442  60.410 -0.2021 -0.2872  0.0593
  395C2H5N   O2 3945  17.390   3.439  60.450  0.2739 -0.4499 -0.4841
  395C2H5N   H1 3946  17.111   3.463  60.780  1.1048 -1.5026 -0.0012
  395C2H5N   H2 3947  17.050   3.405  60.625 -1.8291  1.5657 -0.1714
  395C2H5N   H3 3948  17.087   3.563  60.646  0.0408  0.3472  0.0730
  395C2H5N  HC1 3949  17.256   3.319  60.654 -1.9346  0.1315  0.5639
  395C2H5N  HC2 3950  17.323   3.485  60.685  1.0873 -1.5929  1.4474
  396C2H5N   C1 3951  17.120   2.859  60.786 -0.1937 -0.8881 -0.5623
  396C2H5N  CT1 3952  17.165   2.885  60.643 -0.3749  0.1238  0.0095
  396C2H5N  N41 3953  17.293   2.841  60.603  0.3973 -0.1105  0.2339
  396C2H5N   O1 3954  17.191   2.894  60.877 -0.1798 -0.1909 -0.2788
  396C2H5N   O2 3955  17.008   2.822  60.815 -0.2348 -0.0764 -1.2119
  396C2H5N   H1 3956  17.305   2.869  60.505 -1.6222 -0.0384 -0.0148
  396C2H5N   H2 3957  17.298   2.739  60.619 -0.5036 -0.2738 -0.5178
  396C2H5N   H3 3958  17.368   2.887  60.658 -0.4252 -0.5271  1.7371
  396C2H5N  HC1 3959  17.091   2.841  60.577 -0.3547  1.2528 -0.7786
  396C2H5N  HC2 3960  17.155   2.992  60.629 -2.2356  0.1668  1.5488
  397C2H5N   C1 3961  16.490   2.591  61.539  0.6196 -0.0537  0.0712
  397C2H5N  CT1 3962  16.520   2.582  61.383 -0.0887 -0.6216 -0.3148
  397C2H5N  N41 3963  16.659   2.538  61.355 -0.0707 -0.8843  0.3131
  397C2H5N   O1 3964  16.582   2.573  61.620 -0.3796 -0.0760  0.2955
  397C2H5N   O2 3965  16.370   2.582  61.573  0.0571  0.2258  0.2924
  397C2H5N   H1 3966  16.668   2.553  61.253 -0.5764  0.3813  0.4436
  397C2H5N   H2 3967  16.725   2.598  61.408  0.9544 -1.6605 -0.0581
  397C2H5N   H3 3968  16.666   2.438  61.380  0.4056 -0.8273  0.4268
  397C2H5N  HC1 3969  16.522   2.680  61.336  2.3504  0.0945  1.2094
  397C2H5N  HC2 3970  16.443   2.534  61.323 -0.1263  3.2977 -3.6340
  398C2H5N   C1 3971  16.672   3.158  61.246 -0.7952  0.4256 -0.1932
  398C2H5N  CT1 3972  16.626   3.125  61.382 -0.7305 -0.0904  0.2834
  398C2H5N  N41 3973  16.498   3.192  61.423  0.8332 -0.3144 -0.1291
  398C2H5N   O1 3974  16.630   3.091  61.151  0.1059 -0.4621 -0.2227
  398C2H5N   O2 3975  16.782   3.217  61.234  0.2847  0.1617 -0.4390
  398C2H5N   H1 3976  16.468   3.161  61.517  1.4731  0.5787  0.3891
  398C2H5N   H2 3977  16.509   3.295  61.432  2.9930 -0.4317 -1.1446
  398C2H5N   H3 3978  16.421   3.178  61.357  0.6179 -1.6147  0.3827
  398C2H5N  HC1 3979  16.697   3.161  61.456  0.7536  0.5729 -1.4295
  398C2H5N  HC2 3980  16.618   3.017  61.380  1.6635 -0.2960  0.3861
  399C2H5N   C1 3981  17.044   3.446  60.994 -0.3614  0.1758 -0.7691
  399C2H5N  CT1 3982  16.993   3.437  61.136  0.1694  1.0522 -0.0191
  399C2H5N  N41 3983  16.850   3.476  61.168 -0.1278 -0.1444 -0.2816
  399C2H5N   O1 3984  16.964   3.421  60.907  0.0667  0.0802 -0.4810
  399C2H5N   O2 3985  17.165   3.474  60.969 -0.0167 -0.4186 -0.2193
  399C2H5N   H1 3986  16.823   3.452  61.265  0.2633 -0.0982 -0.1569
  399C2H5N   H2 3987  16.785   3.429  61.104  0.3752 -1.0318 -0.1564
  399C2H5N   H3 3988  16.838   3.578  61.159 -0.6010 -0.0534  1.1437
  399C2H5N  HC1 3989  17.012   3.332  61.161 -0.5439  0.3497 -2.2842
  399C2H5N  HC2 3990  17.056   3.500  61.198  0.9060  0.0250  0.2804
  400C2H5N   C1 3991  16.831   2.874  61.299  0.1329  0.0275  0.3330
  400C2H5N  CT1 3992  16.888   2.908  61.165  0.5318 -0.2350 -0.3301
  400C2H5N  N41 3993  17.016   2.846  61.118  0.5983 -0.0397 -0.0606
  400C2H5N   O1 3994  16.907   2.887  61.394  0.0384 -0.6166 -0.3586
  400C2H5N   O2 3995  16.734   2.799  61.310  0.1575 -0.1428 -0.3122
  400C2H5N   H1 3996  17.047   2.886  61.028  0.5700  0.8866  0.3333
  400C2H5N   H2 3997  17.013   2.743  61.111  3.5110 -0.2408  1.0071
  400C2H5N   H3 3998  17.092   2.882  61.179 -0.4445  1.9959  0.0866
  400C2H5N  HC1 3999  16.808   2.890  61.093 -0.5650  0.9650  0.5600
  400C2H5N  HC2 4000  16.905   3.016  61.168  2.2906 -0.5185  0.2006
  401C2H5N   C1 4001  16.222   2.589  62.026  0.7280  0.3531 -0.0213
  401C2H5N  CT1 4002  16.273   2.604  61.886  0.1816  0.0856 -0.1110
  401C2H5N  N41 4003  16.406   2.535  61.853  0.7838  0.0231 -0.1687
  401C2H5N   O1 4004  16.307   2.568  62.112 -0.6754 -0.0999 -0.1943
  401C2H5N   O2 4005  16.103   2.560  62.053  0.1124  0.3068 -0.2451
  401C2H5N   H1 4006  16.445   2.551  61.759  0.7562  0.0637 -0.1680
  401C2H5N   H2 4007  16.479   2.557  61.923 -0.3787  1.0689  0.7406
  401C2H5N   H3 4008  16.399   2.432  61.863 -0.9414  0.0551 -0.8456
  401C2H5N  HC1 4009  16.283   2.712  61.876  1.6596 -0.1953 -1.8257
  401C2H5N  HC2 4010  16.197   2.566  61.818  0.1087  0.2255 -0.1125
  402C2H5N   C1 4011  16.437   3.177  61.763 -0.0793  0.3497  0.0276
  402C2H5N  CT1 4012  16.379   3.148  61.902  0.3063 -0.2322 -0.0264
  402C2H5N  N41 4013  16.237   3.186  61.922 -0.1538  0.0379 -0.5624
  402C2H5N   O1 4014  16.366   3.133  61.674 -0.1302 -0.8884  0.2881
  402C2H5N   O2 4015  16.553   3.212  61.754 -0.2518 -0.4714  0.3886
  402C2H5N   H1 4016  16.199   3.161  62.015  0.2420  1.4211 -0.0182
  402C2H5N   H2 4017  16.237   3.288  61.910  2.9033  0.4593  2.4692
  402C2H5N   H3 4018  16.180   3.141  61.848  2.4097 -1.3740 -1.7723
  402C2H5N  HC1 4019  16.442   3.188  61.982  0.3513 -2.1018  0.8964
  402C2H5N  HC2 4020  16.387   3.040  61.903 -2.3455 -0.4689  1.6640
  403C2H5N   C1 4021  16.780   3.407  61.497  0.8111  0.1354 -0.0524
  403C2H5N  CT1 4022  16.747   3.414  61.648 -0.1719  0.5881 -0.4217
  403C2H5N  N41 4023  16.622   3.488  61.685 -0.1142 -0.2059  0.4132
  403C2H5N   O1 4024  16.697   3.455  61.417 -0.1672 -0.0920  0.4558
  403C2H5N   O2 4025  16.901   3.420  61.477 -0.8104 -0.1650 -0.1907
  403C2H5N   H1 4026  16.617   3.482  61.788 -2.5503  1.3303  0.3879
  403C2H5N   H2 4027  16.544   3.440  61.637  1.5137  0.3586 -2.9814
  403C2H5N   H3 4028  16.617   3.586  61.653 -0.7783 -1.1447 -2.5005
  403C2H5N  HC1 4029  16.738   3.311  61.683  0.8311  0.4636 -0.5199
  403C2H5N  HC2 4030  16.820   3.472  61.704  2.2000 -3.6178  1.0626
  404C2H5N   C1 4031  16.589   2.868  61.769 -0.2184 -0.6013  0.1760
  404C2H5N  CT1 4032  16.634   2.898  61.634  0.3687  0.7031  0.5965
  404C2H5N  N41 4033  16.755   2.808  61.609  0.0327 -0.5515 -0.0637
  404C2H5N   O1 4034  16.672   2.881  61.859  0.2485 -0.3565  0.1147
  404C2H5N   O2 4035  16.475   2.823  61.790  0.3551  0.9820 -0.3857
  404C2H5N   H1 4036  16.785   2.847  61.518  0.5748 -1.3913 -0.2452
  404C2H5N   H2 4037  16.724   2.709  61.604  3.5890 -1.6934 -0.9476
  404C2H5N   H3 4038  16.829   2.813  61.681 -0.2457 -2.6675  0.3933
  404C2H5N  HC1 4039  16.555   2.894  61.559  0.4718  1.9982  0.4155
  404C2H5N  HC2 4040  16.686   2.993  61.636  0.8669  0.5101 -2.0611
  405C2H5N   C1 4041  15.982   2.582  62.521 -0.4560  0.6333  0.0274
  405C2H5N  CT1 4042  16.034   2.583  62.380  0.4019  0.0489 -0.3232
  405C2H5N  N41 4043  16.176   2.531  62.359  0.4258 -0.4872  0.0449
  405C2H5N   O1 4044  16.069   2.572  62.603 -0.6074  0.0271  0.2687
  405C2H5N   O2 4045  15.866   2.582  62.549 -0.5339 -0.1209 -0.4845
  405C2H5N   H1 4046  16.207   2.537  62.261  2.7706  0.2489  0.7893
  405C2H5N   H2 4047  16.243   2.587  62.415  1.7567 -2.3979  0.4352
  405C2H5N   H3 4048  16.188   2.434  62.392  0.4987  0.6424  3.6007
  405C2H5N  HC1 4049  16.021   2.683  62.338 -4.0090 -0.4401 -0.3381
  405C2H5N  HC2 4050  15.964   2.519  62.327  0.4429 -0.7301  0.5633
  406C2H5N   C1 4051  16.180   3.172  62.267  0.3206 -1.4327  0.9894
  406C2H5N  CT1 4052  16.130   3.151  62.409  0.4793  0.2363 -0.0111
  406C2H5N  N41 4053  15.987   3.186  62.425  0.2496  0.2022  0.0657
  406C2H5N   O1 4054  16.110   3.143  62.168 -0.2327  0.0510 -0.1114
  406C2H5N   O2 4055  16.290   3.227  62.249 -0.0067  0.7655  0.1062
  406C2H5N   H1 4056  15.963   3.154  62.520  0.0745  0.4256  0.1002
  406C2H5N   H2 4057  15.975   3.288  62.417 -2.1775  0.0634  1.3916
  406C2H5N   H3 4058  15.922   3.141  62.358  1.1527 -0.7457 -0.1769
  406C2H5N  HC1 4059  16.194   3.208  62.478 -1.3991  2.4975 -0.0555
  406C2H5N  HC2 4060  16.144   3.046  62.433  1.9153  0.3203 -0.4369
  407C2H5N   C1 4061  16.527   3.432  62.008  0.7549 -0.0203  0.0096
  407C2H5N  CT1 4062  16.487   3.452  62.149 -0.3285  0.1876  0.1741
  407C2H5N  N41 4063  16.352   3.500  62.182 -0.0565 -0.6193  0.3213
  407C2H5N   O1 4064  16.437   3.449  61.927  1.0230  0.6650 -0.0902
  407C2H5N   O2 4065  16.642   3.439  61.969 -0.3259  0.5071  0.0939
  407C2H5N   H1 4066  16.339   3.492  62.284  2.9332 -1.0999  0.7319
  407C2H5N   H2 4067  16.281   3.442  62.134 -1.2293  1.2679 -0.2559
  407C2H5N   H3 4068  16.342   3.600  62.159 -1.4757 -1.3308 -2.3728
  407C2H5N  HC1 4069  16.473   3.353  62.192  0.3318  0.3454  0.7614
  407C2H5N  HC2 4070  16.567   3.499  62.206 -0.2970 -1.8864  1.9080
  408C2H5N   C1 4071  16.344   2.871  62.289  0.2543 -0.2120 -0.0928
  408C2H5N  CT1 4072  16.408   2.892  62.155 -0.0947  0.7017 -0.7104
  408C2H5N  N41 4073  16.549   2.833  62.128  0.3299 -0.7519 -0.8108
  408C2H5N   O1 4074  16.397   2.927  62.384  0.1310 -0.4386  0.2138
  408C2H5N   O2 4075  16.224   2.845  62.289  0.7667 -0.5798  0.3677
  408C2H5N   H1 4076  16.586   2.851  62.033  0.5581  3.1054 -0.0863
  408C2H5N   H2 4077  16.554   2.731  62.140  1.0802 -0.5991  0.2370
  408C2H5N   H3 4078  16.614   2.873  62.197  1.4493  0.1279 -2.3494
  408C2H5N  HC1 4079  16.339   2.854  62.080 -0.6183  0.4713 -0.1181
  408C2H5N  HC2 4080  16.415   3.000  62.142  2.3343  0.6627  0.0958
  409C2H5N   C1 4081  15.742   2.597  63.036  0.6395  0.9455  0.3636
  409C2H5N  CT1 4082  15.776   2.590  62.888  0.2398  0.4517 -0.0323
  409C2H5N  N41 4083  15.921   2.556  62.874  0.6235  0.1510 -0.2199
  409C2H5N   O1 4084  15.826   2.560  63.118  0.5754 -0.3629 -0.3559
  409C2H5N   O2 4085  15.625   2.587  63.061 -0.4441 -0.2460  0.0044
  409C2H5N   H1 4086  15.961   2.552  62.779 -1.3993  1.2106 -1.1402
  409C2H5N   H2 4087  15.979   2.619  62.931 -0.0806  0.6302 -0.0255
  409C2H5N   H3 4088  15.949   2.466  62.915  0.2039 -0.3304 -0.9695
  409C2H5N  HC1 4089  15.753   2.689  62.850 -0.9448 -1.1631 -3.6398
  409C2H5N  HC2 4090  15.715   2.524  62.827 -3.8016  3.2349  0.8113
  410C2H5N   C1 4091  15.931   3.185  62.774  0.5812  0.2295  0.4984
  410C2H5N  CT1 4092  15.866   3.156  62.901  0.0374  0.3084  0.3462
  410C2H5N  N41 4093  15.719   3.167  62.906 -0.4295  0.4658 -0.0328
  410C2H5N   O1 4094  15.868   3.152  62.670 -0.3903  0.2232 -0.2938
  410C2H5N   O2 4095  16.041   3.238  62.770 -0.4452  0.2652  0.0621
  410C2H5N   H1 4096  15.683   3.153  63.001  0.9840  0.9773  0.5822
  410C2H5N   H2 4097  15.674   3.256  62.881 -0.8962  0.3239  0.3147
  410C2H5N   H3 4098  15.684   3.096  62.840 -0.7107 -3.0960  3.7817
  410C2H5N  HC1 4099  15.912   3.231  62.966 -0.4196  1.7018 -0.9077
  410C2H5N  HC2 4100  15.900   3.055  62.924 -1.8671 -0.7499 -1.4202
  411C2H5N   C1 4101  16.280   3.453  62.495  0.8874  0.0221  0.2093
  411C2H5N  CT1 4102  16.242   3.439  62.635 -0.0096 -0.0271  0.5483
  411C2H5N  N41 4103  16.095   3.477  62.660  0.1224  0.1131 -0.6496
  411C2H5N   O1 4104  16.195   3.487  62.416  0.2238 -0.2906  0.4963
  411C2H5N   O2 4105  16.395   3.473  62.475  0.0974  0.0387  0.1196
  411C2H5N   H1 4106  16.067   3.471  62.759  1.0190  2.3138 -0.2133
  411C2H5N   H2 4107  16.029   3.414  62.613  1.7047 -2.5163  0.5695
  411C2H5N   H3 4108  16.068   3.575  62.638 -1.2271  0.4440  2.2959
  411C2H5N  HC1 4109  16.264   3.339  62.674 -1.8974  0.0943  1.9761
  411C2H5N  HC2 4110  16.298   3.505  62.701  0.1692 -0.3218  0.6904
  412C2H5N   C1 4111  16.085   2.867  62.798 -0.2481 -0.1133  0.2973
  412C2H5N  CT1 4112  16.133   2.924  62.665  0.3939 -0.8795  0.2637
  412C2H5N  N41 4113  16.250   2.841  62.614 -0.1206  0.1515  0.1770
  412C2H5N   O1 4114  16.142   2.874  62.905 -0.0659  0.1177 -0.1797
  412C2H5N   O2 4115  15.974   2.822  62.805 -0.3377  0.3286 -0.0921
  412C2H5N   H1 4116  16.276   2.875  62.520  0.4780  2.2462  1.0823
  412C2H5N   H2 4117  16.227   2.740  62.617  1.2994 -0.3771 -3.7620
  412C2H5N   H3 4118  16.331   2.850  62.677  0.0384 -1.3297  0.2149
  412C2H5N  HC1 4119  16.054   2.921  62.590  0.7212  1.2182 -0.1750
  412C2H5N  HC2 4120  16.177   3.022  62.680  0.5006 -0.6394 -1.5172
  413C2H5N   C1 4121  15.490   2.586  63.560  0.7218  0.0888  0.3760
  413C2H5N  CT1 4122  15.515   2.589  63.411  0.2595 -0.9101  0.1525
  413C2H5N  N41 4123  15.654   2.553  63.357  0.3775 -0.8402 -0.3667
  413C2H5N   O1 4124  15.592   2.597  63.632  0.1214  0.0226  0.4924
  413C2H5N   O2 4125  15.374   2.571  63.607  0.3657  0.5253 -1.1327
  413C2H5N   H1 4126  15.657   2.558  63.254 -1.1227  1.1380 -0.3677
  413C2H5N   H2 4127  15.720   2.626  63.389  1.2264 -1.8842  0.3025
  413C2H5N   H3 4128  15.694   2.462  63.385  2.4867 -0.5049 -2.2025
  413C2H5N  HC1 4129  15.491   2.690  63.380 -0.9338 -0.3922  2.5861
  413C2H5N  HC2 4130  15.444   2.518  63.368  1.0052 -1.6248  0.0884
  414C2H5N   C1 4131  15.682   3.163  63.252 -0.2080 -0.5390 -0.1371
  414C2H5N  CT1 4132  15.640   3.134  63.396  0.2771  0.2004 -1.0986
  414C2H5N  N41 4133  15.506   3.186  63.414  0.2544 -0.1120  0.2913
  414C2H5N   O1 4134  15.611   3.115  63.161 -0.4555  0.0880 -0.3395
  414C2H5N   O2 4135  15.789   3.214  63.227  0.2891  0.4512  0.1825
  414C2H5N   H1 4136  15.483   3.170  63.514  2.2268  1.3802  1.0251
  414C2H5N   H2 4137  15.511   3.286  63.389 -1.3278 -0.0399  0.2104
  414C2H5N   H3 4138  15.443   3.137  63.348 -0.0633 -3.0108  2.6295
  414C2H5N  HC1 4139  15.707   3.194  63.458 -2.0734  1.0634  0.6776
  414C2H5N  HC2 4140  15.645   3.029  63.425  4.6973  0.6423  0.1468
  415C2H5N   C1 4141  16.046   3.446  63.014 -0.1227 -0.7628 -0.2363
  415C2H5N  CT1 4142  16.018   3.449  63.163 -0.6826  0.2903 -0.4459
  415C2H5N  N41 4143  15.875   3.487  63.203  0.1962 -0.6168 -0.3644
  415C2H5N   O1 4144  15.966   3.481  62.928  0.1517 -0.0151  0.6026
  415C2H5N   O2 4145  16.168   3.457  62.995  0.3708  0.7485 -0.1173
  415C2H5N   H1 4146  15.839   3.467  63.298 -0.0922 -1.3410 -0.6290
  415C2H5N   H2 4147  15.818   3.423  63.145  0.4511  0.1015 -1.4183
  415C2H5N   H3 4148  15.848   3.582  63.172 -0.1234 -0.3314  0.7478
  415C2H5N  HC1 4149  16.029   3.347  63.198  1.8674  0.4001 -0.8206
  415C2H5N  HC2 4150  16.094   3.505  63.218 -0.0553 -1.7593  0.8574
  416C2H5N   C1 4151  15.835   2.872  63.300 -0.0197 -0.3184 -0.6008
  416C2H5N  CT1 4152  15.891   2.905  63.165 -0.5386  0.2085 -0.3646
  416C2H5N  N41 4153  16.022   2.830  63.151 -0.5703 -0.6252  0.1840
  416C2H5N   O1 4154  15.882   2.930  63.398 -0.2531  0.2019 -0.0018
  416C2H5N   O2 4155  15.744   2.796  63.306 -0.0667  0.0991  0.3888
  416C2H5N   H1 4156  16.076   2.861  63.069  0.8973  0.0819  1.4149
  416C2H5N   H2 4157  16.008   2.727  63.143 -1.5347 -0.4460 -0.5409
  416C2H5N   H3 4158  16.081   2.844  63.234  2.1950  1.4980 -2.0473
  416C2H5N  HC1 4159  15.822   2.881  63.084 -0.7810 -1.3541  0.2963
  416C2H5N  HC2 4160  15.914   3.011  63.173  2.6230 -0.5447  1.1265
  417C2H5N   C1 4161  15.233   2.570  64.062  0.1804 -0.4190  0.3744
  417C2H5N  CT1 4162  15.266   2.595  63.913 -0.2269  0.1860  0.0477
  417C2H5N  N41 4163  15.401   2.530  63.884 -0.0179 -0.0411 -0.0101
  417C2H5N   O1 4164  15.326   2.563  64.140  0.5708  0.2380  0.4461
  417C2H5N   O2 4165  15.117   2.573  64.099  0.0819 -0.2692  0.8703
  417C2H5N   H1 4166  15.434   2.543  63.788  2.3524 -1.2839  0.6201
  417C2H5N   H2 4167  15.465   2.573  63.953 -2.5830  2.0797  1.1712
  417C2H5N   H3 4168  15.395   2.428  63.898 -0.9474 -0.2369 -1.7203
  417C2H5N  HC1 4169  15.279   2.703  63.899 -3.2365  0.7204  1.0472
  417C2H5N  HC2 4170  15.181   2.563  63.853  0.7212 -0.4016 -1.0009
  418C2H5N   C1 4171  15.439   3.147  63.751 -0.0506  0.0757 -0.6040
  418C2H5N  CT1 4172  15.398   3.165  63.895  0.4609 -0.3988 -0.3713
  418C2H5N  N41 4173  15.240   3.178  63.919  0.4831 -0.2679 -0.4154
  418C2H5N   O1 4174  15.359   3.087  63.682  0.6736  0.5601  0.2770
  418C2H5N   O2 4175  15.522   3.224  63.702 -0.1501  0.1480  0.8528
  418C2H5N   H1 4176  15.215   3.186  64.019  1.2300  0.7252 -0.2975
  418C2H5N   H2 4177  15.210   3.272  63.888  2.0243  0.8156  1.2647
  418C2H5N   H3 4178  15.187   3.105  63.869 -0.3862  0.7426 -0.9835
  418C2H5N  HC1 4179  15.444   3.256  63.933  0.0947 -0.4641  0.2296
  418C2H5N  HC2 4180  15.435   3.078  63.949 -0.8370  0.2380  1.6112
  419C2H5N   C1 4181  15.788   3.427  63.521 -0.8375  0.2943 -0.1055
  419C2H5N  CT1 4182  15.752   3.431  63.663  0.9880 -0.2269 -0.1303
  419C2H5N  N41 4183  15.622   3.502  63.691  0.2779  0.5546 -0.3545
  419C2H5N   O1 4184  15.709   3.466  63.434  0.0873  0.2015  0.3045
  419C2H5N   O2 4185  15.912   3.439  63.505 -0.5224 -0.4840 -0.5319
  419C2H5N   H1 4186  15.590   3.510  63.789  0.9176 -3.0676  0.2064
  419C2H5N   H2 4187  15.548   3.459  63.634  0.1194 -1.8635  1.6317
  419C2H5N   H3 4188  15.621   3.599  63.654  0.3691  1.3605  1.6653
  419C2H5N  HC1 4189  15.729   3.331  63.698 -0.8698 -0.4840 -2.0009
  419C2H5N  HC2 4190  15.837   3.475  63.714 -0.6843 -1.6615  4.0476
  420C2H5N   C1 4191  15.583   2.860  63.788  0.6116 -0.1309 -0.2497
  420C2H5N  CT1 4192  15.636   2.889  63.650  0.1783 -1.0127 -0.3468
  420C2H5N  N41 4193  15.773   2.832  63.638 -0.5053  0.2208  0.2583
  420C2H5N   O1 4194  15.645   2.904  63.884  0.1343 -0.0828 -0.4798
  420C2H5N   O2 4195  15.478   2.810  63.807  0.6918 -0.0737 -0.7094
  420C2H5N   H1 4196  15.814   2.844  63.545 -0.3230 -1.8737  0.0403
  420C2H5N   H2 4197  15.776   2.731  63.663 -0.2315 -0.2639 -1.6745
  420C2H5N   H3 4198  15.838   2.879  63.702  1.0471  0.4115 -1.4438
  420C2H5N  HC1 4199  15.571   2.851  63.571 -0.9984 -1.5815  0.8818
  420C2H5N  HC2 4200  15.657   2.996  63.643 -0.9029 -0.7479  0.3630
  421C2H5N   C1 4201  14.973   2.583  64.558  0.0065  0.4532 -0.6178
  421C2H5N  CT1 4202  15.033   2.610  64.423  0.3208  0.0821  0.3199
  421C2H5N  N41 4203  15.156   2.537  64.384  0.5580 -0.8815 -0.3998
  421C2H5N   O1 4204  15.044   2.561  64.654  1.2622 -0.5405 -0.7544
  421C2H5N   O2 4205  14.854   2.610  64.576 -0.1038 -0.1710 -0.2157
  421C2H5N   H1 4206  15.187   2.559  64.287  1.0917 -1.8723 -0.4582
  421C2H5N   H2 4207  15.225   2.567  64.454  0.7621  0.2994 -1.0984
  421C2H5N   H3 4208  15.145   2.435  64.397 -0.1836 -0.8261 -0.6036
  421C2H5N  HC1 4209  15.061   2.715  64.427  0.8122 -0.0578  0.5178
  421C2H5N  HC2 4210  14.956   2.600  64.346 -2.0566  1.2341  2.4541
  422C2H5N   C1 4211  15.184   3.175  64.275  1.3198  0.6993  0.2052
  422C2H5N  CT1 4212  15.132   3.133  64.405 -0.4321  0.7534 -0.0883
  422C2H5N  N41 4213  14.999   3.205  64.440  0.4154 -1.2652 -0.1686
  422C2H5N   O1 4214  15.156   3.114  64.174  0.5259  0.0503 -0.1374
  422C2H5N   O2 4215  15.279   3.249  64.276  0.3772  0.2178 -0.6653
  422C2H5N   H1 4216  14.969   3.169  64.532  0.7197  0.4862  0.6350
  422C2H5N   H2 4217  14.993   3.309  64.437 -1.9260 -1.3914 -1.3641
  422C2H5N   H3 4218  14.928   3.179  64.369  1.5813 -0.8587 -1.5098
  422C2H5N  HC1 4219  15.207   3.161  64.479 -1.1234  2.0559  0.1326
  422C2H5N  HC2 4220  15.111   3.027  64.419 -1.2264  0.8807 -0.2847
  423C2H5N   C1 4221  15.555   3.458  64.021  0.0039  1.1044 -0.3102
  423C2H5N  CT1 4222  15.509   3.435  64.164 -0.4660 -0.2162 -0.9738
  423C2H5N  N41 4223  15.382   3.494  64.192  0.2631 -0.0871 -0.3047
  423C2H5N   O1 4224  15.474   3.505  63.936 -0.2141  0.3956  0.0409
  423C2H5N   O2 4225  15.674   3.439  63.984 -0.0566  0.3488 -0.0770
  423C2H5N   H1 4226  15.348   3.465  64.285  0.8638  1.2107  0.3464
  423C2H5N   H2 4227  15.315   3.480  64.115 -0.2664 -1.3351  0.3891
  423C2H5N   H3 4228  15.385   3.598  64.194  0.8442  0.0243 -3.7116
  423C2H5N  HC1 4229  15.509   3.330  64.191 -0.1147  0.4202  1.6456
  423C2H5N  HC2 4230  15.576   3.477  64.239 -1.5234  1.1525 -0.7735
  424C2H5N   C1 4231  15.343   2.882  64.324 -0.1546  0.7824  0.6548
  424C2H5N  CT1 4232  15.403   2.903  64.191  0.2093 -0.0550 -0.4506
  424C2H5N  N41 4233  15.521   2.816  64.148  0.1660  0.5734  0.4313
  424C2H5N   O1 4234  15.407   2.914  64.424  0.0764  0.0505  1.0944
  424C2H5N   O2 4235  15.245   2.807  64.329 -0.0064  0.3757 -0.6426
  424C2H5N   H1 4236  15.562   2.847  64.058  1.8957 -0.0043  1.0004
  424C2H5N   H2 4237  15.500   2.716  64.132  1.2829  0.3288  0.4363
  424C2H5N   H3 4238  15.600   2.819  64.214  1.1738 -2.1153 -0.5675
  424C2H5N  HC1 4239  15.334   2.874  64.111  0.8676 -0.1542 -0.9842
  424C2H5N  HC2 4240  15.426   3.009  64.191 -2.4801  0.5637 -1.3453
  425C2H5N   C1 4241  14.736   2.598  65.069  0.1545  0.5905 -0.7694
  425C2H5N  CT1 4242  14.770   2.612  64.921 -0.2965  0.8579  0.5367
  425C2H5N  N41 4243  14.905   2.548  64.893  0.0864 -0.8976  0.4058
  425C2H5N   O1 4244  14.814   2.557  65.151 -0.0920 -0.2342  0.6780
  425C2H5N   O2 4245  14.620   2.594  65.097  0.8104  0.1180 -0.3008
  425C2H5N   H1 4246  14.933   2.575  64.797 -2.0199  1.8282  0.5243
  425C2H5N   H2 4247  14.980   2.595  64.946 -1.2987  3.3607 -1.2183
  425C2H5N   H3 4248  14.914   2.447  64.914  0.6544 -1.3008 -1.6026
  425C2H5N  HC1 4249  14.765   2.720  64.904 -0.2348  0.4878 -1.9221
  425C2H5N  HC2 4250  14.689   2.576  64.859 -1.7371  3.2583  0.9290
  426C2H5N   C1 4251  14.925   3.148  64.777  0.1529 -0.3844  0.7403
  426C2H5N  CT1 4252  14.864   3.147  64.909  0.4669 -0.2634  0.3238
  426C2H5N  N41 4253  14.727   3.201  64.934 -0.2200 -0.3314 -0.3124
  426C2H5N   O1 4254  14.868   3.104  64.675  0.3731 -0.6031  0.1063
  426C2H5N   O2 4255  15.023   3.213  64.767  0.4152  0.3475 -0.3650
  426C2H5N   H1 4256  14.699   3.187  65.033 -1.6964 -1.0284 -0.8142
  426C2H5N   H2 4257  14.724   3.303  64.919 -2.1203 -0.1824  0.9438
  426C2H5N   H3 4258  14.653   3.151  64.881  0.3004  1.7687 -3.1229
  426C2H5N  HC1 4259  14.926   3.207  64.975 -0.2505 -1.9947  2.6679
  426C2H5N  HC2 4260  14.868   3.044  64.946 -2.5820  0.3438  2.5385
  427C2H5N   C1 4261  15.286   3.447  64.533 -0.1690 -0.0444 -0.7012
  427C2H5N  CT1 4262  15.232   3.432  64.664 -0.1593 -0.5268 -0.3466
  427C2H5N  N41 4263  15.101   3.494  64.694  0.0477  0.3398  0.1059
  427C2H5N   O1 4264  15.205   3.474  64.448  0.2061  0.3523 -0.6274
  427C2H5N   O2 4265  15.409   3.451  64.513 -0.4939 -0.4246  0.0607
  427C2H5N   H1 4266  15.078   3.466  64.790 -0.6052 -0.0747 -0.1597
  427C2H5N   H2 4267  15.022   3.459  64.637 -0.0571  0.9841 -0.1534
  427C2H5N   H3 4268  15.104   3.596  64.708 -0.8238  0.0597  2.6463
  427C2H5N  HC1 4269  15.219   3.325  64.678  1.1494 -0.5569  0.6695
  427C2H5N  HC2 4270  15.311   3.466  64.731 -0.5281  1.0889 -0.6971
  428C2H5N   C1 4271  15.075   2.889  64.811  0.7605 -0.1823  0.5038
  428C2H5N  CT1 4272  15.138   2.914  64.679 -0.2137  0.0549  0.0652
  428C2H5N  N41 4273  15.281   2.878  64.664 -0.1669  0.0378 -0.0411
  428C2H5N   O1 4274  15.128   2.936  64.911 -0.3790  0.1295  0.3345
  428C2H5N   O2 4275  14.973   2.825  64.823  1.0259  0.7607 -1.1471
  428C2H5N   H1 4276  15.311   2.899  64.568  0.9755  0.0984  0.3321
  428C2H5N   H2 4277  15.304   2.778  64.673  0.3954  0.1866  0.1699
  428C2H5N   H3 4278  15.332   2.938  64.731 -0.9114 -0.9176  1.4213
  428C2H5N  HC1 4279  15.078   2.867  64.601  2.2806 -1.6689 -0.8470
  428C2H5N  HC2 4280  15.132   3.021  64.659  0.2549  0.3182  1.2810
  429C2H5N   C1 4281  14.472   2.562  65.568  0.1321  0.4524 -0.3253
  429C2H5N  CT1 4282  14.525   2.572  65.430  0.3824 -0.4852  0.0211
  429C2H5N  N41 4283  14.669   2.532  65.398  0.1576  0.7646  0.3483
  429C2H5N   O1 4284  14.550   2.539  65.657  0.2666  0.3825 -0.1677
  429C2H5N   O2 4285  14.353   2.601  65.588 -0.1438  0.1859 -0.0686
  429C2H5N   H1 4286  14.688   2.535  65.296  2.1471  0.0675  0.6841
  429C2H5N   H2 4287  14.725   2.599  65.453  0.6437  1.1576 -0.6065
  429C2H5N   H3 4288  14.691   2.439  65.436 -0.3889 -0.5581 -2.4156
  429C2H5N  HC1 4289  14.514   2.675  65.396  0.3215 -1.3745 -2.7407
  429C2H5N  HC2 4290  14.458   2.520  65.362  0.4674  0.2893 -0.6646
  430C2H5N   C1 4291  14.678   3.156  65.270 -0.3418 -0.1899  0.4866
  430C2H5N  CT1 4292  14.626   3.125  65.405  0.8502 -0.5515 -0.2510
  430C2H5N  N41 4293  14.498   3.193  65.426 -0.1450  0.1282  0.6048
  430C2H5N   O1 4294  14.620   3.111  65.171 -0.2566  0.3827  0.4523
  430C2H5N   O2 4295  14.755   3.249  65.262 -0.1365 -0.2083  0.5972
  430C2H5N   H1 4296  14.447   3.170  65.513  1.0780 -1.8380  0.8393
  430C2H5N   H2 4297  14.501   3.294  65.404  1.6646  0.0855  0.5626
  430C2H5N   H3 4298  14.434   3.153  65.356  1.9130 -1.5648 -0.3762
  430C2H5N  HC1 4299  14.692   3.177  65.474  0.7123  1.9185 -1.9293
  430C2H5N  HC2 4300  14.617   3.018  65.421  1.3896 -0.5826 -0.1500
  431C2H5N   C1 4301  15.032   3.471  65.016 -0.1879 -0.4626 -0.2066
  431C2H5N  CT1 4302  14.987   3.450  65.161  1.5176  0.1369 -0.2282
  431C2H5N  N41 4303  14.858   3.515  65.201  0.1617  0.4224  0.0519
  431C2H5N   O1 4304  14.950   3.488  64.929  0.5347  0.5046  0.3182
  431C2H5N   O2 4305  15.147   3.472  64.996 -0.0234 -0.7585 -0.0887
  431C2H5N   H1 4306  14.827   3.489  65.296 -2.0369  0.3499 -0.6449
  431C2H5N   H2 4307  14.785   3.476  65.140 -0.8531 -1.1334  2.1935
  431C2H5N   H3 4308  14.862   3.617  65.189  1.3473  0.2132 -1.4354
  431C2H5N  HC1 4309  14.971   3.343  65.177 -0.7512  0.7402  1.9216
  431C2H5N  HC2 4310  15.061   3.479  65.235 -1.9049 -1.2264  3.9832
  432C2H5N   C1 4311  14.841   2.841  65.314  0.3366 -0.4445  0.3638
  432C2H5N  CT1 4312  14.885   2.873  65.180 -0.2830 -0.2054 -0.2026
  432C2H5N  N41 4313  15.026   2.835  65.154  0.6585 -0.0315  0.1822
  432C2H5N   O1 4314  14.917   2.871  65.412 -0.1833 -0.0736 -0.3660
  432C2H5N   O2 4315  14.727   2.819  65.335 -0.7308 -0.5962 -0.2936
  432C2H5N   H1 4316  15.046   2.872  65.060 -1.5182 -0.8091 -0.6028
  432C2H5N   H2 4317  15.031   2.732  65.160 -2.6506 -0.3985 -2.0257
  432C2H5N   H3 4318  15.094   2.875  65.221 -1.0745  0.3635  1.7421
  432C2H5N  HC1 4319  14.837   2.816  65.100  0.6754 -0.8753 -0.3206
  432C2H5N  HC2 4320  14.875   2.980  65.165 -0.2323  0.0594  1.5932
  433C2H5N   C1 4321  14.236   2.603  66.093 -0.1009  0.4651 -0.3499
  433C2H5N  CT1 4322  14.280   2.594  65.949  0.2257 -1.0314 -0.0603
  433C2H5N  N41 4323  14.419   2.562  65.919 -0.4393 -0.9094 -0.2425
  433C2H5N   O1 4324  14.319   2.577  66.184  0.3400 -0.8168  0.3559
  433C2H5N   O2 4325  14.120   2.594  66.116 -0.7871 -0.3119  0.1755
  433C2H5N   H1 4326  14.446   2.572  65.820  1.8984  0.8934  0.5522
  433C2H5N   H2 4327  14.487   2.631  65.954 -0.7979 -0.0500 -1.2257
  433C2H5N   H3 4328  14.430   2.463  65.947  1.2254 -1.0976 -1.5162
  433C2H5N  HC1 4329  14.261   2.695  65.912  2.0349 -1.5522 -2.5160
  433C2H5N  HC2 4330  14.216   2.522  65.899 -3.3206  1.7992  0.1149
  434C2H5N   C1 4331  14.438   3.170  65.758  0.0887 -0.4084 -0.7691
  434C2H5N  CT1 4332  14.381   3.157  65.897  0.1760  0.0498 -0.4159
  434C2H5N  N41 4333  14.240   3.207  65.920 -0.5845  0.1322  0.8744
  434C2H5N   O1 4334  14.367   3.124  65.665  0.1488  0.2592 -0.1346
  434C2H5N   O2 4335  14.529   3.247  65.742 -0.4581 -0.0401 -0.0111
  434C2H5N   H1 4336  14.211   3.180  66.016 -1.1057  0.1218  0.7115
  434C2H5N   H2 4337  14.234   3.308  65.899  1.3256  0.1854  0.5068
  434C2H5N   H3 4338  14.179   3.161  65.851 -1.1626 -1.3697  2.3384
  434C2H5N  HC1 4339  14.441   3.208  65.972  0.5681  0.9516 -1.3232
  434C2H5N  HC2 4340  14.388   3.054  65.932 -0.9370  0.2771  0.5164
  435C2H5N   C1 4341  14.790   3.476  65.532  0.1187  0.1204 -0.5582
  435C2H5N  CT1 4342  14.738   3.467  65.671  0.4792  0.3834 -0.3016
  435C2H5N  N41 4343  14.605   3.512  65.703 -0.6254 -0.2616 -0.4519
  435C2H5N   O1 4344  14.715   3.512  65.449 -0.0306  0.7195  0.6093
  435C2H5N   O2 4345  14.910   3.472  65.511 -0.2360 -0.8498  0.2768
  435C2H5N   H1 4346  14.576   3.515  65.802  1.0897  0.5315  0.0368
  435C2H5N   H2 4347  14.532   3.455  65.658 -0.1371 -0.6645 -0.7436
  435C2H5N   H3 4348  14.578   3.603  65.661  0.1323 -0.2505 -0.9341
  435C2H5N  HC1 4349  14.746   3.361  65.693 -0.0883  1.0703  3.5968
  435C2H5N  HC2 4350  14.806   3.521  65.737 -0.7442 -1.1475  2.2679
  436C2H5N   C1 4351  14.618   2.858  65.813  0.9107 -0.0150 -0.8387
  436C2H5N  CT1 4352  14.642   2.866  65.668  0.0454  0.0291 -0.0222
  436C2H5N  N41 4353  14.785   2.887  65.640  0.6230  0.1450 -0.2968
  436C2H5N   O1 4354  14.667   2.942  65.886 -0.1395  0.0313 -0.4895
  436C2H5N   O2 4355  14.506   2.811  65.854 -0.1861 -0.7333  0.0377
  436C2H5N   H1 4356  14.804   2.885  65.539  1.2572 -2.1304 -0.1528
  436C2H5N   H2 4357  14.834   2.813  65.693 -1.5871 -0.0039  1.6288
  436C2H5N   H3 4358  14.817   2.975  65.684 -1.7443  1.1293 -0.4853
  436C2H5N  HC1 4359  14.609   2.775  65.618  1.7526 -0.3005 -0.5854
  436C2H5N  HC2 4360  14.582   2.952  65.637 -2.0062  0.7328  5.3676
  437C2H5N   C1 4361  13.971   2.589  66.593 -0.1595 -0.0339  0.3681
  437C2H5N  CT1 4362  14.015   2.606  66.450 -0.4316  0.2011  0.0922
  437C2H5N  N41 4363  14.149   2.533  66.424  0.2080  0.4581  0.6105
  437C2H5N   O1 4364  14.042   2.529  66.678  0.3476  0.1844  0.6129
  437C2H5N   O2 4365  13.853   2.592  66.610 -1.0419 -0.4934 -0.8253
  437C2H5N   H1 4366  14.191   2.553  66.332  0.6921 -0.5358  0.6116
  437C2H5N   H2 4367  14.225   2.554  66.490 -0.1286  3.8615 -0.0054
  437C2H5N   H3 4368  14.134   2.431  66.434 -3.2752  1.0258  2.0067
  437C2H5N  HC1 4369  14.045   2.710  66.439 -0.9915  0.2346 -1.1566
  437C2H5N  HC2 4370  13.940   2.563  66.384 -2.4413 -0.9059  3.0026
  438C2H5N   C1 4371  14.184   3.169  66.290  0.8834  0.3986 -0.1554
  438C2H5N  CT1 4372  14.131   3.135  66.431 -0.3582 -0.4505  0.5296
  438C2H5N  N41 4373  13.993   3.188  66.445  0.4621 -0.6651 -0.1554
  438C2H5N   O1 4374  14.118   3.134  66.194  0.5656 -0.0844  0.0801
  438C2H5N   O2 4375  14.282   3.243  66.283  0.0484 -0.1847  0.0523
  438C2H5N   H1 4376  13.950   3.172  66.537 -0.5932  3.0508  0.0714
  438C2H5N   H2 4377  13.979   3.288  66.426 -1.3879 -0.9845 -0.6768
  438C2H5N   H3 4378  13.929   3.138  66.379 -0.6247  1.4580 -0.7551
  438C2H5N  HC1 4379  14.200   3.178  66.504  0.3376 -1.0530  0.2369
  438C2H5N  HC2 4380  14.126   3.026  66.439  0.2697 -0.7872 -3.0484
  439C2H5N   C1 4381  14.544   3.464  66.027 -0.5075 -1.0291 -0.1648
  439C2H5N  CT1 4382  14.497   3.460  66.173  0.0966 -0.8562  0.1144
  439C2H5N  N41 4383  14.356   3.494  66.184 -0.4174  1.0526  0.4776
  439C2H5N   O1 4384  14.470   3.486  65.935 -0.2058  0.5830 -0.1715
  439C2H5N   O2 4385  14.660   3.477  66.005  0.0883 -0.3473 -0.2128
  439C2H5N   H1 4386  14.325   3.497  66.283  0.3137 -4.5138  1.0419
  439C2H5N   H2 4387  14.295   3.429  66.131 -0.8985  0.0348  2.2180
  439C2H5N   H3 4388  14.351   3.587  66.141  2.5041  0.4676 -1.2236
  439C2H5N  HC1 4389  14.514   3.358  66.207 -0.8434 -1.2647 -0.6391
  439C2H5N  HC2 4390  14.552   3.523  66.243  0.0132 -0.6279 -0.0337
  440C2H5N   C1 4391  14.332   2.888  66.322 -0.0304  0.4231  0.0053
  440C2H5N  CT1 4392  14.385   2.914  66.176 -0.0989  0.0479 -1.4835
  440C2H5N  N41 4393  14.533   2.870  66.137 -0.6890  0.0473  0.0728
  440C2H5N   O1 4394  14.397   2.936  66.414 -0.5709 -0.4176 -0.6817
  440C2H5N   O2 4395  14.230   2.826  66.343 -0.3402 -0.6449  0.4081
  440C2H5N   H1 4396  14.558   2.903  66.043 -0.7151  1.9336  0.7016
  440C2H5N   H2 4397  14.556   2.770  66.142 -0.1710  0.1430 -0.3570
  440C2H5N   H3 4398  14.600   2.915  66.202  0.4968 -1.1439 -0.3039
  440C2H5N  HC1 4399  14.322   2.864  66.102 -0.1765 -1.8914 -0.1608
  440C2H5N  HC2 4400  14.395   3.022  66.169  0.1773  0.0935 -0.4148
  441C2H5N   C1 4401  13.706   2.567  67.076  0.2322  0.1496  0.1408
  441C2H5N  CT1 4402  13.763   2.605  66.942  0.7354  0.8399  0.4855
  441C2H5N  N41 4403  13.899   2.541  66.924  0.4942 -0.0494 -0.0007
  441C2H5N   O1 4404  13.778   2.521  67.166  0.1471  0.2586 -0.6542
  441C2H5N   O2 4405  13.590   2.604  67.102 -0.8907  0.1655 -0.3699
  441C2H5N   H1 4406  13.932   2.566  66.830  1.4090  0.6147  0.4872
  441C2H5N   H2 4407  13.960   2.577  66.999  0.1082 -0.6275  0.6066
  441C2H5N   H3 4408  13.886   2.439  66.938 -1.3138  0.1324 -0.1465
  441C2H5N  HC1 4409  13.785   2.712  66.942 -1.1514  1.2474  0.9071
  441C2H5N  HC2 4410  13.696   2.578  66.861 -1.2501  0.7751  2.1066
  442C2H5N   C1 4411  13.935   3.186  66.805 -0.6860  0.0393 -0.9032
  442C2H5N  CT1 4412  13.877   3.125  66.922  0.2555 -0.4234  0.1489
  442C2H5N  N41 4413  13.757   3.189  66.971  0.5800  0.0284  0.2504
  442C2H5N   O1 4414  13.878   3.159  66.697  0.2185 -0.4969  0.3936
  442C2H5N   O2 4415  14.054   3.209  66.810  0.7312  0.8201  0.1761
  442C2H5N   H1 4416  13.720   3.140  67.054  2.7630 -2.3160 -0.0852
  442C2H5N   H2 4417  13.768   3.288  66.997  1.5988 -0.0251  0.0160
  442C2H5N   H3 4418  13.678   3.206  66.906  0.7465  0.1893  0.0928
  442C2H5N  HC1 4419  13.946   3.114  67.006 -1.3419  0.1736  1.5689
  442C2H5N  HC2 4420  13.845   3.025  66.893 -1.4405  0.3816 -0.8490
  443C2H5N   C1 4421  14.276   3.440  66.532 -0.5761 -0.4403 -0.8528
  443C2H5N  CT1 4422  14.236   3.425  66.674 -0.3069 -0.1176 -0.7601
  443C2H5N  N41 4423  14.094   3.457  66.710 -0.8667 -0.0941 -0.7331
  443C2H5N   O1 4424  14.195   3.487  66.462 -0.2655 -0.0384 -0.0569
  443C2H5N   O2 4425  14.395   3.466  66.506  0.5489 -0.0312  0.5193
  443C2H5N   H1 4426  14.065   3.441  66.807  0.5690 -0.7114 -0.3836
  443C2H5N   H2 4427  14.030   3.415  66.640 -0.1993 -0.6990 -0.9769
  443C2H5N   H3 4428  14.083   3.559  66.696 -1.6048  0.0821  1.1020
  443C2H5N  HC1 4429  14.261   3.325  66.709  0.8930  0.0327 -1.1809
  443C2H5N  HC2 4430  14.299   3.497  66.726 -2.9332  3.5397 -2.3714
  444C2H5N   C1 4431  14.087   2.878  66.823 -0.0118 -0.4255 -0.0241
  444C2H5N  CT1 4432  14.144   2.927  66.697 -0.1623 -0.3022  0.4677
  444C2H5N  N41 4433  14.272   2.859  66.665  0.6377  0.5339 -0.3981
  444C2H5N   O1 4434  14.145   2.906  66.925  0.3318  0.3915  1.2103
  444C2H5N   O2 4435  13.989   2.804  66.819  0.0552  0.0599 -0.2941
  444C2H5N   H1 4436  14.322   2.892  66.581  2.0800  1.2399  0.7003
  444C2H5N   H2 4437  14.257   2.757  66.660 -2.8951  0.9896 -0.1840
  444C2H5N   H3 4438  14.338   2.874  66.743  0.0585  2.5837 -0.2680
  444C2H5N  HC1 4439  14.069   2.917  66.618  0.4024 -1.6669  0.0946
  444C2H5N  HC2 4440  14.161   3.034  66.709 -0.1747 -0.5334  2.6575
  445C2H5N   C1 4441  13.480   2.582  67.603  0.1278  0.1761  0.1541
  445C2H5N  CT1 4442  13.538   2.604  67.456 -0.8369  0.1702 -0.4444
  445C2H5N  N41 4443  13.671   2.542  67.410  1.5732 -1.2603  0.0200
  445C2H5N   O1 4444  13.571   2.557  67.688  0.3126  0.1870  0.3864
  445C2H5N   O2 4445  13.357   2.608  67.630  0.4380  0.2554 -0.7593
  445C2H5N   H1 4446  13.683   2.569  67.311  0.5198  1.3054  0.5713
  445C2H5N   H2 4447  13.750   2.575  67.468 -0.4929 -0.1779  2.2963
  445C2H5N   H3 4448  13.673   2.438  67.415  0.6082 -1.2875 -0.0364
  445C2H5N  HC1 4449  13.529   2.712  67.447 -1.9708  0.1423  0.2405
  445C2H5N  HC2 4450  13.468   2.551  67.391 -0.4189 -0.5516 -0.3269
  446C2H5N   C1 4451  13.693   3.156  67.318  0.4388 -0.6223  0.5345
  446C2H5N  CT1 4452  13.627   3.143  67.449  0.2386  0.3434 -0.3559
  446C2H5N  N41 4453  13.483   3.200  67.469  0.1587  0.0438 -0.5379
  446C2H5N   O1 4454  13.637   3.109  67.216  0.0470 -0.1709 -0.6612
  446C2H5N   O2 4455  13.797   3.216  67.302 -0.4699 -0.4167  0.1129
  446C2H5N   H1 4456  13.456   3.160  67.560 -0.6131 -0.4537 -0.9794
  446C2H5N   H2 4457  13.498   3.302  67.468 -0.4681  0.1326 -2.6372
  446C2H5N   H3 4458  13.412   3.183  67.397  1.2458  2.8516 -2.3455
  446C2H5N  HC1 4459  13.683   3.184  67.533  1.0807  0.1783 -0.8315
  446C2H5N  HC2 4460  13.616   3.035  67.454 -1.6051  0.5221  0.1459
  447C2H5N   C1 4461  14.041   3.438  67.056 -0.4851 -0.0752 -0.5236
  447C2H5N  CT1 4462  13.998   3.415  67.198  0.8606 -0.7321  0.4832
  447C2H5N  N41 4463  13.864   3.463  67.234  0.4516 -0.5933 -0.6113
  447C2H5N   O1 4464  13.954   3.446  66.972  0.4381 -0.3697  0.3238
  447C2H5N   O2 4465  14.158   3.425  67.028  0.0166  0.1718  0.2546
  447C2H5N   H1 4466  13.841   3.438  67.331 -0.6273 -1.7594 -1.1627
  447C2H5N   H2 4467  13.785   3.420  67.184  0.1352  0.4272 -0.9974
  447C2H5N   H3 4468  13.853   3.565  67.222  1.4523 -0.5074 -0.8151
  447C2H5N  HC1 4469  13.995   3.308  67.215  1.5517 -0.9831 -0.9011
  447C2H5N  HC2 4470  14.072   3.444  67.272  0.6770 -0.0665  0.4142
  448C2H5N   C1 4471  13.840   2.879  67.335  0.2698 -0.3933  0.5066
  448C2H5N  CT1 4472  13.877   2.898  67.189 -0.0345 -0.7623 -0.2835
  448C2H5N  N41 4473  14.017   2.856  67.163 -0.6634  0.1242 -0.5843
  448C2H5N   O1 4474  13.923   2.900  67.420  0.1811  0.2632 -0.5185
  448C2H5N   O2 4475  13.751   2.800  67.354  0.8463  0.4354  0.0027
  448C2H5N   H1 4476  14.030   2.881  67.064 -2.4796  1.3573 -0.5374
  448C2H5N   H2 4477  14.056   2.762  67.181  2.7123  1.8184  1.6499
  448C2H5N   H3 4478  14.080   2.924  67.210  0.6585 -2.3533  1.3601
  448C2H5N  HC1 4479  13.813   2.832  67.130  1.2769 -0.0405 -2.5807
  448C2H5N  HC2 4480  13.860   3.002  67.161  1.5416 -0.0954  1.1627
  449C2H5N   C1 4481  13.236   2.584  68.105  0.2864 -0.3693  0.9840
  449C2H5N  CT1 4482  13.267   2.577  67.955  0.5846  0.1045  0.2651
  449C2H5N  N41 4483  13.410   2.531  67.933 -0.4211  0.8903  0.7815
  449C2H5N   O1 4484  13.323   2.539  68.178 -0.2320  0.0417 -0.3212
  449C2H5N   O2 4485  13.117   2.581  68.137 -0.1990  0.4138  0.0702
  449C2H5N   H1 4486  13.441   2.521  67.835  0.2785  2.2248  0.8465
  449C2H5N   H2 4487  13.472   2.604  67.972 -1.5288  1.7715  0.9511
  449C2H5N   H3 4488  13.426   2.446  67.989 -0.2656  1.4609  1.6266
  449C2H5N  HC1 4489  13.262   2.679  67.916  3.0399  0.0088 -0.3938
  449C2H5N  HC2 4490  13.202   2.513  67.896  2.2387 -0.5622 -0.8741
  450C2H5N   C1 4491  13.405   3.183  67.788 -0.0712 -0.8248 -0.7246
  450C2H5N  CT1 4492  13.362   3.161  67.930 -0.6162  0.1666 -0.3119
  450C2H5N  N41 4493  13.223   3.198  67.961 -0.4168  0.0444  0.0191
  450C2H5N   O1 4494  13.326   3.169  67.697  0.6260 -0.2395  0.7468
  450C2H5N   O2 4495  13.517   3.227  67.768 -0.0425  0.7367  0.8699
  450C2H5N   H1 4496  13.210   3.171  68.060  0.2991 -1.6234 -0.3229
  450C2H5N   H2 4497  13.201   3.298  67.948  1.2196  0.8722  3.0419
  450C2H5N   H3 4498  13.153   3.154  67.900  0.4566 -3.1396  1.2110
  450C2H5N  HC1 4499  13.425   3.223  67.993  1.8163 -3.2660  0.8290
  450C2H5N  HC2 4500  13.374   3.055  67.955  0.3840  0.0233 -1.3600
  451C2H5N   C1 4501  13.776   3.437  67.545 -0.4201  0.8522 -0.1278
  451C2H5N  CT1 4502  13.737   3.435  67.684  0.1160  0.0117 -0.0329
  451C2H5N  N41 4503  13.605   3.498  67.700  0.1994 -0.0443  0.1740
  451C2H5N   O1 4504  13.693   3.474  67.457 -0.7872  0.1047 -0.6514
  451C2H5N   O2 4505  13.899   3.446  67.527 -0.5783  0.0257 -0.3814
  451C2H5N   H1 4506  13.565   3.491  67.795 -2.0334  1.9026 -0.5836
  451C2H5N   H2 4507  13.540   3.441  67.644  0.9514 -1.6461  0.9028
  451C2H5N   H3 4508  13.598   3.595  67.666  1.9723 -0.4495 -1.4549
  451C2H5N  HC1 4509  13.727   3.328  67.705 -2.8601  0.5078  1.3835
  451C2H5N  HC2 4510  13.810   3.483  67.749 -0.0508 -0.0739  0.2110
  452C2H5N   C1 4511  13.576   2.895  67.832  0.4553 -0.0515  0.3564
  452C2H5N  CT1 4512  13.628   2.903  67.688  1.1792 -0.4131  0.1319
  452C2H5N  N41 4513  13.759   2.821  67.671  0.4541  0.5759 -0.1517
  452C2H5N   O1 4514  13.614   2.970  67.916 -0.3819 -0.0417  0.6794
  452C2H5N   O2 4515  13.481   2.819  67.845 -0.0001  0.0946 -0.1618
  452C2H5N   H1 4516  13.790   2.823  67.573  1.3084 -1.4686  0.0379
  452C2H5N   H2 4517  13.746   2.720  67.690 -0.5501  0.4152 -1.6262
  452C2H5N   H3 4518  13.842   2.851  67.724  1.4318 -2.6164  0.2285
  452C2H5N  HC1 4519  13.545   2.869  67.627  0.4339  1.9031 -0.1963
  452C2H5N  HC2 4520  13.643   3.010  67.676 -3.5724  0.3601  0.2963
  453C2H5N   C1 4521  13.109   2.458  68.473 -0.3680  0.6159 -0.9028
  453C2H5N  CT1 4522  13.255   2.447  68.465  0.0461 -0.0272  0.3375
  453C2H5N  N41 4523  13.326   2.567  68.444 -0.3975  0.5335  0.2479
  453C2H5N   O1 4524  13.027   2.362  68.464 -0.7575 -0.4003  0.0372
  453C2H5N   O2 4525  13.064   2.569  68.500  0.8473 -0.0626  0.2949
  453C2H5N   H1 4526  13.427   2.545  68.443 -0.3334  0.6154  1.9848
  453C2H5N   H2 4527  13.298   2.624  68.363  0.0453  1.4440  0.7144
  453C2H5N   H3 4528  13.306   2.622  68.530 -4.4157  0.4582 -0.5373
  453C2H5N  HC1 4529  13.272   2.390  68.374 -0.4259  2.1371 -1.1566
  453C2H5N  HC2 4530  13.298   2.393  68.549  1.1109 -1.4151 -1.0759
  454C2H5N   C1 4531  13.289   3.203  68.303 -0.2038  0.2601 -0.3218
  454C2H5N  CT1 4532  13.298   3.236  68.451  0.0249  0.2344  1.1212
  454C2H5N  N41 4533  13.203   3.343  68.491 -0.2642 -0.7686  0.2232
  454C2H5N   O1 4534  13.294   3.092  68.256 -0.0712 -0.1379  0.1356
  454C2H5N   O2 4535  13.262   3.296  68.232  0.6726  0.3500  0.2821
  454C2H5N   H1 4536  13.209   3.367  68.591 -0.4018 -2.5962  0.6991
  454C2H5N   H2 4537  13.195   3.432  68.440 -1.6737  1.2032  3.7219
  454C2H5N   H3 4538  13.113   3.297  68.466  1.3184 -3.2456 -1.0747
  454C2H5N  HC1 4539  13.397   3.271  68.479  0.2151  1.3206 -0.8059
  454C2H5N  HC2 4540  13.281   3.143  68.504  1.8142 -0.1869  0.9774
  455C2H5N   C1 4541  13.536   3.484  68.024  0.8530 -0.0289  0.4228
  455C2H5N  CT1 4542  13.490   3.475  68.171 -0.0869  0.1621  0.3183
  455C2H5N  N41 4543  13.369   3.545  68.205 -0.3874 -0.0881  0.3290
  455C2H5N   O1 4544  13.451   3.513  67.939  0.3114 -0.4814 -0.1000
  455C2H5N   O2 4545  13.657   3.514  68.009  0.1200 -0.2358  0.3919
  455C2H5N   H1 4546  13.341   3.541  68.305 -1.8167  0.4411 -0.0277
  455C2H5N   H2 4547  13.293   3.513  68.143  1.7836 -3.3973 -0.7565
  455C2H5N   H3 4548  13.381   3.646  68.188 -0.2304 -0.0302  0.7845
  455C2H5N  HC1 4549  13.479   3.373  68.207 -0.4907  0.0604 -0.0885
  455C2H5N  HC2 4550  13.571   3.518  68.231  0.6707  1.4990 -1.6065
  456C2H5N   C1 4551  13.453   2.882  68.429  0.2094 -0.0676  0.9028
  456C2H5N  CT1 4552  13.463   2.837  68.290  0.4917 -0.2072  0.3932
  456C2H5N  N41 4553  13.533   2.923  68.184 -0.1929  0.3900 -0.0823
  456C2H5N   O1 4554  13.356   2.848  68.494  0.8803 -0.0621 -0.2711
  456C2H5N   O2 4555  13.541   2.937  68.490  0.2600 -0.0849 -0.0061
  456C2H5N   H1 4556  13.513   2.884  68.091 -0.1558  0.6061 -0.1787
  456C2H5N   H2 4557  13.635   2.933  68.197 -0.0787 -0.7601 -0.0294
  456C2H5N   H3 4558  13.478   3.010  68.194  2.8643  2.4052 -0.1287
  456C2H5N  HC1 4559  13.505   2.737  68.288 -1.0919 -0.8752 -0.1806
  456C2H5N  HC2 4560  13.362   2.823  68.250  0.1612  0.6023  0.9369
  457C2H5N   C1 4561   1.721   3.795  49.993 -0.2214 -0.1594 -0.1444
  457C2H5N  CT1 4562   1.769   3.817  49.856  0.4699  0.6092  0.1087
  457C2H5N  N41 4563   1.910   3.767  49.829 -0.1018  0.8797  0.3204
  457C2H5N   O1 4564   1.788   3.736  50.078  0.3327 -0.9425  0.0245
  457C2H5N   O2 4565   1.599   3.806  50.011  0.0651 -0.1811 -0.2660
  457C2H5N   H1 4566   1.945   3.782  49.733 -0.0492  1.2047  0.3873
  457C2H5N   H2 4567   1.973   3.827  49.885 -1.2888  0.3207  2.3003
  457C2H5N   H3 4568   1.927   3.667  49.848  0.4918  0.7172 -0.9850
  457C2H5N  HC1 4569   1.760   3.920  49.822 -0.6202 -0.5448 -3.4163
  457C2H5N  HC2 4570   1.705   3.753  49.795 -0.3166  0.3204  1.2155
  458C2H5N   C1 4571   1.952   4.372  49.679 -0.1795  0.2083 -0.1337
  458C2H5N  CT1 4572   1.882   4.346  49.808  0.6853  0.0321 -0.0247
  458C2H5N  N41 4573   1.791   4.461  49.849  0.1395 -0.0425  0.2953
  458C2H5N   O1 4574   2.048   4.452  49.677  0.1352  0.3635  0.0379
  458C2H5N   O2 4575   1.920   4.311  49.581 -0.4590 -0.0773 -0.1584
  458C2H5N   H1 4576   1.734   4.434  49.931  0.2868 -0.6112  0.2076
  458C2H5N   H2 4577   1.832   4.555  49.859 -2.3260  1.5790 -3.5934
  458C2H5N   H3 4578   1.725   4.461  49.770 -0.2537  1.7506  0.5919
  458C2H5N  HC1 4579   1.962   4.333  49.881  0.5095  0.0087  0.1640
  458C2H5N  HC2 4580   1.817   4.260  49.793  2.2477 -0.8797 -1.8448
  459C2H5N   C1 4581   2.301   4.868  49.554  0.3832 -0.7095 -0.3760
  459C2H5N  CT1 4582   2.250   4.722  49.551  0.3465  0.1153 -0.0219
  459C2H5N  N41 4583   2.121   4.715  49.615 -0.3076  0.0075  0.1199
  459C2H5N   O1 4584   2.411   4.888  49.605 -0.3197 -0.0620  0.3483
  459C2H5N   O2 4585   2.223   4.959  49.568  0.3880 -0.6679 -0.1433
  459C2H5N   H1 4586   2.078   4.621  49.619 -0.6968  0.2103  0.6729
  459C2H5N   H2 4587   2.048   4.779  49.580 -1.6083 -0.6587  1.5441
  459C2H5N   H3 4588   2.125   4.740  49.715  0.5526  1.3094 -0.2236
  459C2H5N  HC1 4589   2.236   4.689  49.448  0.0776  1.1726 -0.3298
  459C2H5N  HC2 4590   2.316   4.652  49.602  0.8229 -0.0011 -0.7893
  460C2H5N   C1 4591   2.094   4.075  49.718 -0.4399 -0.0314  0.4692
  460C2H5N  CT1 4592   2.132   4.065  49.571  0.6333  0.3364 -0.0882
  460C2H5N  N41 4593   2.280   4.079  49.550 -0.1927  0.4549  0.7469
  460C2H5N   O1 4594   2.168   4.128  49.800 -0.1989 -0.7007  0.4776
  460C2H5N   O2 4595   1.984   4.041  49.750 -0.0516  0.3297 -0.1322
  460C2H5N   H1 4596   2.310   4.068  49.451  1.2167  2.8404  0.8754
  460C2H5N   H2 4597   2.322   4.001  49.603 -0.0670 -0.2748 -0.4051
  460C2H5N   H3 4598   2.310   4.167  49.594  1.1628  1.2668 -1.6951
  460C2H5N  HC1 4599   2.092   3.972  49.530  1.4965  0.8723 -2.2147
  460C2H5N  HC2 4600   2.088   4.151  49.520  1.0046 -0.5634 -1.9845
  461C2H5N   C1 4601   1.492   3.805  50.505  0.2936  0.1662  0.1583
  461C2H5N  CT1 4602   1.541   3.828  50.361 -0.0998  0.2460  0.6900
  461C2H5N  N41 4603   1.664   3.755  50.324 -0.2278 -0.5679 -0.2256
  461C2H5N   O1 4604   1.575   3.798  50.589  0.5877  0.1026  0.2224
  461C2H5N   O2 4605   1.367   3.817  50.528  0.2568 -0.5042 -0.7582
  461C2H5N   H1 4606   1.677   3.788  50.227  1.6252 -0.7392 -0.0615
  461C2H5N   H2 4607   1.753   3.785  50.369 -1.5752  0.2400  1.9817
  461C2H5N   H3 4608   1.645   3.655  50.336 -0.3653 -0.8167 -2.2974
  461C2H5N  HC1 4609   1.562   3.935  50.358 -1.5114  0.5039 -1.3737
  461C2H5N  HC2 4610   1.459   3.800  50.295  0.6673 -0.9749  0.2488
  462C2H5N   C1 4611   1.707   4.412  50.193  0.1062 -0.8965 -0.0932
  462C2H5N  CT1 4612   1.653   4.367  50.328 -0.9278  0.2817  0.1243
  462C2H5N  N41 4613   1.521   4.429  50.368 -0.0791 -0.0474 -0.0870
  462C2H5N   O1 4614   1.650   4.367  50.094 -0.0381 -0.4324 -0.2032
  462C2H5N   O2 4615   1.822   4.445  50.189 -0.1825  0.2737  0.2473
  462C2H5N   H1 4616   1.496   4.396  50.463 -2.2325 -0.7764 -0.8709
  462C2H5N   H2 4617   1.536   4.531  50.370  1.1441 -0.2296  0.2288
  462C2H5N   H3 4618   1.446   4.396  50.306 -1.4482  2.0880  0.3612
  462C2H5N  HC1 4619   1.729   4.400  50.399 -1.1526  0.9125  0.0662
  462C2H5N  HC2 4620   1.637   4.259  50.325 -1.6400  0.3724  0.5557
  463C2H5N   C1 4621   2.049   4.702  49.943 -0.3317  0.6231  0.4050
  463C2H5N  CT1 4622   2.028   4.683  50.090 -0.5598 -0.0239 -0.0425
  463C2H5N  N41 4623   1.881   4.713  50.130 -0.0249  0.4084 -0.3597
  463C2H5N   O1 4624   1.951   4.725  49.874 -0.1438 -0.4069  0.3750
  463C2H5N   O2 4625   2.161   4.698  49.892 -0.5221 -0.1356  0.1599
  463C2H5N   H1 4626   1.857   4.675  50.223 -0.8164  0.1202 -0.6806
  463C2H5N   H2 4627   1.808   4.668  50.073  0.2841 -0.4068 -0.1292
  463C2H5N   H3 4628   1.856   4.813  50.131 -0.5676  0.2714  1.3780
  463C2H5N  HC1 4629   2.041   4.578  50.116  0.8366  0.1099 -0.1362
  463C2H5N  HC2 4630   2.097   4.747  50.145 -0.9966  0.2716  0.1607
  464C2H5N   C1 4631   1.834   4.087  50.219  0.6381 -0.0594  0.0505
  464C2H5N  CT1 4632   1.890   4.131  50.088  0.4013 -0.0546  0.9919
  464C2H5N  N41 4633   2.019   4.057  50.065 -0.2084  0.3789  0.3482
  464C2H5N   O1 4634   1.884   4.111  50.330 -0.3796 -0.6984  0.7134
  464C2H5N   O2 4635   1.751   4.001  50.211 -0.3284  0.0438  0.6179
  464C2H5N   H1 4636   2.072   4.098  49.987  1.5962 -0.5051  1.0716
  464C2H5N   H2 4637   2.012   3.956  50.043  3.9282  0.3846 -1.3669
  464C2H5N   H3 4638   2.083   4.082  50.141  1.6264  0.2153 -1.1149
  464C2H5N  HC1 4639   1.821   4.102  50.009  0.9578 -2.8423  1.4626
  464C2H5N  HC2 4640   1.914   4.237  50.084 -0.2944  0.0666 -0.1700
  465C2H5N   C1 4641   1.241   3.812  51.003 -0.7670  0.1019  0.0099
  465C2H5N  CT1 4642   1.277   3.824  50.858 -0.4228  0.7398  0.2586
  465C2H5N  N41 4643   1.415   3.777  50.826  0.1142  0.3931 -0.6793
  465C2H5N   O1 4644   1.319   3.754  51.076  0.1937  0.2871  0.5397
  465C2H5N   O2 4645   1.120   3.797  51.026  1.0977 -0.1246  0.2271
  465C2H5N   H1 4646   1.439   3.791  50.726 -1.9047 -0.7507 -1.3572
  465C2H5N   H2 4647   1.486   3.819  50.888 -0.6096  0.2854  0.2247
  465C2H5N   H3 4648   1.411   3.675  50.841 -3.8876  0.3734 -1.3910
  465C2H5N  HC1 4649   1.276   3.932  50.840 -0.4779  1.2100  2.9208
  465C2H5N  HC2 4650   1.208   3.770  50.793  1.2136 -0.3548 -0.5885
  466C2H5N   C1 4651   1.437   4.409  50.709 -0.1489  0.0261 -0.1012
  466C2H5N  CT1 4652   1.385   4.375  50.847  0.0879  0.2993 -0.2853
  466C2H5N  N41 4653   1.248   4.428  50.873 -0.1165  0.3625 -0.1106
  466C2H5N   O1 4654   1.390   4.361  50.612  0.2217 -0.0098  1.0520
  466C2H5N   O2 4655   1.537   4.474  50.695  0.0270 -0.0150 -0.3071
  466C2H5N   H1 4656   1.224   4.387  50.965  0.4374  0.0665 -0.0946
  466C2H5N   H2 4657   1.250   4.531  50.878 -3.0841  0.4689 -0.1058
  466C2H5N   H3 4658   1.185   4.392  50.799  0.8233 -0.6924 -0.4143
  466C2H5N  HC1 4659   1.457   4.419  50.916 -0.3573 -2.3406  1.9300
  466C2H5N  HC2 4660   1.386   4.269  50.869 -0.5720  0.2766 -0.3475
  467C2H5N   C1 4661   1.808   4.661  50.467 -0.1072 -0.0869 -0.2778
  467C2H5N  CT1 4662   1.763   4.665  50.614 -0.0765 -0.2953  0.2765
  467C2H5N  N41 4663   1.627   4.724  50.628 -0.4537 -0.2743  0.0059
  467C2H5N   O1 4664   1.731   4.684  50.377 -0.5122  0.2742  0.8013
  467C2H5N   O2 4665   1.928   4.663  50.448  0.8756 -0.1635 -0.2384
  467C2H5N   H1 4666   1.587   4.718  50.723 -1.3956 -0.0078 -0.3766
  467C2H5N   H2 4667   1.561   4.678  50.564  0.4398  0.4226 -1.4518
  467C2H5N   H3 4668   1.640   4.824  50.608  2.2237 -0.4961  0.3138
  467C2H5N  HC1 4669   1.753   4.562  50.648  1.2878 -0.7122 -0.5794
  467C2H5N  HC2 4670   1.836   4.716  50.678 -1.1497  1.2204  0.3198
  468C2H5N   C1 4671   1.590   4.126  50.737 -0.4520  0.2167 -0.4864
  468C2H5N  CT1 4672   1.638   4.135  50.594 -0.0524 -0.4710 -0.8185
  468C2H5N  N41 4673   1.753   4.042  50.555  0.0349  0.4362  0.0783
  468C2H5N   O1 4674   1.672   4.165  50.828 -0.3274 -0.8072 -0.2211
  468C2H5N   O2 4675   1.489   4.072  50.771  0.0437  0.2096  0.2582
  468C2H5N   H1 4676   1.789   4.055  50.459  0.5856 -1.9311 -0.0670
  468C2H5N   H2 4677   1.723   3.943  50.564 -1.8586  1.0148  0.2158
  468C2H5N   H3 4678   1.835   4.056  50.617 -1.6455  0.8213  2.2675
  468C2H5N  HC1 4679   1.556   4.116  50.524 -0.7756 -2.4326  0.4906
  468C2H5N  HC2 4680   1.665   4.240  50.587  1.4044 -0.6555  1.4105
  469C2H5N   C1 4681   1.008   3.816  51.492 -0.1465  0.0382  0.1385
  469C2H5N  CT1 4682   1.054   3.813  51.345 -0.0312  0.9646  1.1382
  469C2H5N  N41 4683   1.184   3.745  51.310  0.1004  0.0333 -0.6004
  469C2H5N   O1 4684   1.090   3.791  51.582  0.1027  0.0028  0.2071
  469C2H5N   O2 4685   0.886   3.806  51.519 -0.0180  0.3173  0.8602
  469C2H5N   H1 4686   1.202   3.750  51.208  0.6876 -2.8764 -0.6905
  469C2H5N   H2 4687   1.266   3.789  51.355  0.1188  1.8811 -2.3426
  469C2H5N   H3 4688   1.188   3.645  51.336 -0.7789 -0.0885 -0.9052
  469C2H5N  HC1 4689   1.057   3.916  51.309 -1.9040  0.1768 -1.3889
  469C2H5N  HC2 4690   0.981   3.765  51.279  1.9560 -0.1256 -0.3133
  470C2H5N   C1 4691   1.187   4.381  51.207 -0.2325  0.0272 -0.6335
  470C2H5N  CT1 4692   1.139   4.349  51.344 -0.2693 -1.0629 -0.5173
  470C2H5N  N41 4693   1.005   4.409  51.386 -0.2564  0.1079 -0.5504
  470C2H5N   O1 4694   1.123   4.341  51.109 -0.1468  0.0172  0.2028
  470C2H5N   O2 4695   1.292   4.446  51.201  0.2983  0.0646 -0.2996
  470C2H5N   H1 4696   0.981   4.388  51.484 -2.1913  0.6758 -0.8822
  470C2H5N   H2 4697   1.011   4.512  51.376  0.0667  0.0083 -1.4225
  470C2H5N   H3 4698   0.928   4.368  51.332  1.6300 -1.0633 -2.4370
  470C2H5N  HC1 4699   1.221   4.381  51.408  0.5083 -0.7984 -1.6207
  470C2H5N  HC2 4700   1.133   4.242  51.361 -0.4147 -0.7721  1.2985
  471C2H5N   C1 4701   1.545   4.684  50.972  0.3703  0.2056 -0.4103
  471C2H5N  CT1 4702   1.503   4.683  51.117  1.0911  0.6177  0.1709
  471C2H5N  N41 4703   1.358   4.737  51.137 -0.3365  0.0797 -0.1011
  471C2H5N   O1 4704   1.458   4.700  50.885  0.4572  0.2881  0.1047
  471C2H5N   O2 4705   1.662   4.672  50.941  0.0776  0.6869  0.0623
  471C2H5N   H1 4706   1.330   4.726  51.236  1.4916  0.5038  0.4759
  471C2H5N   H2 4707   1.297   4.680  51.075  0.9468  1.3566 -2.6401
  471C2H5N   H3 4708   1.350   4.837  51.113 -0.4172 -0.1137 -0.9076
  471C2H5N  HC1 4709   1.500   4.581  51.154 -0.3044  0.9034  0.8699
  471C2H5N  HC2 4710   1.575   4.742  51.174  1.8888  0.7606 -0.9661
  472C2H5N   C1 4711   1.349   4.102  51.240  0.0552  1.0908  0.8968
  472C2H5N  CT1 4712   1.397   4.130  51.100  0.4499  0.3028  0.1433
  472C2H5N  N41 4713   1.536   4.100  51.075  0.1386  0.0513 -0.3860
  472C2H5N   O1 4714   1.401   4.160  51.337  0.2587 -0.0947  0.1794
  472C2H5N   O2 4715   1.259   4.019  51.257 -0.1868 -0.0109  0.0793
  472C2H5N   H1 4716   1.571   4.122  50.981  0.8257 -0.0754 -0.1657
  472C2H5N   H2 4717   1.550   3.998  51.067  1.4489  0.1725  0.1847
  472C2H5N   H3 4718   1.590   4.143  51.152 -0.6257 -0.0985  0.2340
  472C2H5N  HC1 4719   1.331   4.080  51.028  1.4357 -0.6434 -0.1175
  472C2H5N  HC2 4720   1.383   4.237  51.092  0.8086  0.4052  0.8737
  473C2H5N   C1 4721   0.734   3.814  52.004 -0.0783 -0.0513 -0.3038
  473C2H5N  CT1 4722   0.782   3.825  51.862  0.3415 -0.5267 -0.5862
  473C2H5N  N41 4723   0.917   3.760  51.826  0.5388  0.0247  0.1813
  473C2H5N   O1 4724   0.819   3.782  52.088  0.5145  0.5557  0.9069
  473C2H5N   O2 4725   0.618   3.807  52.028  0.4481 -0.0712 -0.3220
  473C2H5N   H1 4726   0.939   3.767  51.725  0.1653  0.8888  0.1565
  473C2H5N   H2 4727   0.989   3.810  51.879 -1.5872  1.2939  1.9300
  473C2H5N   H3 4728   0.931   3.659  51.845 -1.1443 -0.8070 -2.5534
  473C2H5N  HC1 4729   0.777   3.932  51.842 -1.4261 -0.3218  0.8570
  473C2H5N  HC2 4730   0.703   3.775  51.808  0.2793 -0.7747 -0.2600
  474C2H5N   C1 4731   0.932   4.399  51.726 -0.0837  0.0013 -0.0326
  474C2H5N  CT1 4732   0.882   4.355  51.861 -0.3453  0.0601  0.6196
  474C2H5N  N41 4733   0.747   4.397  51.894  0.0493  0.2061 -0.2671
  474C2H5N   O1 4734   0.856   4.387  51.627 -0.4660 -0.1634 -0.3363
  474C2H5N   O2 4735   1.052   4.429  51.717 -0.8898 -0.0380  0.4824
  474C2H5N   H1 4736   0.719   4.360  51.986  2.1020 -0.7544 -0.0192
  474C2H5N   H2 4737   0.737   4.500  51.896 -3.4307 -0.0572 -0.5510
  474C2H5N   H3 4738   0.683   4.369  51.818 -0.6487 -2.4521  1.2549
  474C2H5N  HC1 4739   0.951   4.379  51.941  0.1983 -0.9447  0.4576
  474C2H5N  HC2 4740   0.883   4.246  51.858  0.2345  0.0975 -1.2468
  475C2H5N   C1 4741   1.304   4.672  51.463  0.0312 -0.4672 -0.2383
  475C2H5N  CT1 4742   1.253   4.676  51.610 -0.3497 -0.0183  0.2097
  475C2H5N  N41 4743   1.112   4.740  51.625  0.4788 -0.7070 -0.3202
  475C2H5N   O1 4744   1.224   4.716  51.384  0.3512 -0.5268 -0.2522
  475C2H5N   O2 4745   1.429   4.668  51.439  0.2934  0.1788  0.2763
  475C2H5N   H1 4746   1.090   4.727  51.725 -0.5618  0.7963 -0.3241
  475C2H5N   H2 4747   1.033   4.695  51.576 -0.2406 -0.8936  0.9824
  475C2H5N   H3 4748   1.115   4.842  51.610  1.9484 -0.5237  1.0928
  475C2H5N  HC1 4749   1.251   4.570  51.639 -0.8081 -0.0789 -0.0464
  475C2H5N  HC2 4750   1.321   4.728  51.678  0.2195 -0.4863  0.0021
  476C2H5N   C1 4751   1.115   4.097  51.753 -0.1370  0.3023 -0.5914
  476C2H5N  CT1 4752   1.165   4.133  51.615 -0.5499 -0.8608 -0.2381
  476C2H5N  N41 4753   1.292   4.078  51.572  0.0986 -0.3264  0.3800
  476C2H5N   O1 4754   1.167   4.149  51.852 -0.5478  0.2828 -0.3380
  476C2H5N   O2 4755   1.015   4.031  51.767 -0.7040 -0.0571  0.1198
  476C2H5N   H1 4756   1.310   4.110  51.475  0.8181  0.6732  0.8367
  476C2H5N   H2 4757   1.288   3.975  51.562  1.4137 -0.2945 -0.6493
  476C2H5N   H3 4758   1.371   4.112  51.629  2.0193 -1.6356 -1.4300
  476C2H5N  HC1 4759   1.101   4.093  51.536 -0.8780 -2.0690  0.6133
  476C2H5N  HC2 4760   1.173   4.241  51.617 -0.2240 -0.9021  1.5341
  477C2H5N   C1 4761   0.493   3.820  52.512  0.4888  0.7744  0.0183
  477C2H5N  CT1 4762   0.528   3.817  52.361  0.1143  0.1034 -0.1380
  477C2H5N  N41 4763   0.661   3.757  52.330 -0.1460  0.2573  0.1343
  477C2H5N   O1 4764   0.577   3.783  52.596 -0.1086  0.1195 -0.0254
  477C2H5N   O2 4765   0.377   3.818  52.549 -0.7078 -1.0016 -0.3912
  477C2H5N   H1 4766   0.686   3.761  52.229  1.0195 -0.5624  0.3740
  477C2H5N   H2 4767   0.738   3.795  52.387  0.3396  0.1210 -0.4273
  477C2H5N   H3 4768   0.654   3.658  52.359 -0.5623  0.4832  0.8095
  477C2H5N  HC1 4769   0.535   3.922  52.331  0.4497  0.3096  0.6590
  477C2H5N  HC2 4770   0.456   3.760  52.303  0.5524 -0.5393 -0.0551
  478C2H5N   C1 4771   0.700   4.393  52.238 -0.7710  0.5242 -0.3619
  478C2H5N  CT1 4772   0.640   4.354  52.374  0.4536  0.1076 -0.2295
  478C2H5N  N41 4773   0.508   4.413  52.382  0.3775 -0.2796 -0.3035
  478C2H5N   O1 4774   0.652   4.341  52.142  0.0171  0.6850  0.2335
  478C2H5N   O2 4775   0.814   4.436  52.235 -0.1951 -0.6167  0.0076
  478C2H5N   H1 4776   0.454   4.398  52.469 -0.3876  1.4013 -0.4716
  478C2H5N   H2 4777   0.521   4.515  52.375  2.2473 -0.6551 -2.7134
  478C2H5N   H3 4778   0.449   4.377  52.305 -0.5168 -1.2067  0.7841
  478C2H5N  HC1 4779   0.701   4.398  52.453 -0.9221 -0.3337  1.1047
  478C2H5N  HC2 4780   0.629   4.247  52.387 -3.9884  0.4465 -0.5567
  479C2H5N   C1 4781   1.048   4.667  51.953  0.4899 -0.6059 -0.0328
  479C2H5N  CT1 4782   0.997   4.642  52.093 -0.1894 -0.3879  0.2810
  479C2H5N  N41 4783   0.856   4.699  52.110  0.3772 -0.7082  0.2859
  479C2H5N   O1 4784   0.966   4.707  51.870  0.1288  0.1737  0.6562
  479C2H5N   O2 4785   1.169   4.673  51.927  0.2000  0.0847 -0.0117
  479C2H5N   H1 4786   0.820   4.681  52.205 -1.7255 -0.4623 -0.4336
  479C2H5N   H2 4787   0.792   4.661  52.039  2.2569 -1.7070 -0.9020
  479C2H5N   H3 4788   0.862   4.802  52.106  0.3392 -0.7345 -0.5180
  479C2H5N  HC1 4789   0.998   4.534  52.108 -0.8042 -0.2099  1.6849
  479C2H5N  HC2 4790   1.061   4.683  52.171  0.4056 -0.6994 -0.0413
  480C2H5N   C1 4791   0.853   4.103  52.265 -0.7507  0.0255 -0.2120
  480C2H5N  CT1 4792   0.901   4.136  52.131 -0.1049 -0.5599 -0.2104
  480C2H5N  N41 4793   1.036   4.084  52.094  0.1201 -0.0418  0.1772
  480C2H5N   O1 4794   0.913   4.146  52.367 -0.5960  0.0133  0.0632
  480C2H5N   O2 4795   0.752   4.033  52.274 -0.1322 -0.5614 -0.6490
  480C2H5N   H1 4796   1.073   4.111  52.001 -1.1192  0.8004 -0.0902
  480C2H5N   H2 4797   1.029   3.982  52.084 -0.9057  0.0126  0.2465
  480C2H5N   H3 4798   1.114   4.109  52.157  1.0269 -0.3504 -0.8204
  480C2H5N  HC1 4799   0.830   4.108  52.053  0.8976  2.0813 -2.1434
  480C2H5N  HC2 4800   0.909   4.244  52.120  1.4413 -0.8678 -2.5036
  481C2H5N   C1 4801   0.253   3.824  53.016  0.0714 -0.7065 -0.8084
  481C2H5N  CT1 4802   0.282   3.836  52.874 -0.5702  0.3416  0.6140
  481C2H5N  N41 4803   0.405   3.763  52.837  0.1906 -0.4393 -0.2565
  481C2H5N   O1 4804   0.342   3.808  53.099  0.3532 -0.4679  0.0321
  481C2H5N   O2 4805   0.135   3.785  53.043 -0.3587 -0.4612  0.2507
  481C2H5N   H1 4806   0.431   3.778  52.738 -1.5772  1.3017 -0.4914
  481C2H5N   H2 4807   0.481   3.812  52.887 -0.6159  1.5681 -0.9188
  481C2H5N   H3 4808   0.415   3.662  52.858 -0.6893 -0.2061  1.3760
  481C2H5N  HC1 4809   0.298   3.943  52.859  0.3941  0.1828  0.4465
  481C2H5N  HC2 4810   0.203   3.797  52.810 -0.5955  1.6845 -0.1837
  482C2H5N   C1 4811   0.435   4.371  52.717 -0.7732  0.2953 -0.2017
  482C2H5N  CT1 4812   0.374   4.351  52.858  0.2486 -0.3383  0.9458
  482C2H5N  N41 4813   0.260   4.441  52.876  0.2835 -0.6425  0.5771
  482C2H5N   O1 4814   0.363   4.347  52.622 -0.3139  0.2671 -0.3757
  482C2H5N   O2 4815   0.540   4.432  52.707  0.0637  0.6128 -0.1406
  482C2H5N   H1 4816   0.221   4.434  52.971  1.8819 -1.5503  1.1955
  482C2H5N   H2 4817   0.285   4.541  52.870  0.8100 -0.6609  2.3042
  482C2H5N   H3 4818   0.185   4.424  52.806  2.1133 -1.0331 -1.3534
  482C2H5N  HC1 4819   0.449   4.378  52.932  0.7075  0.4571  0.2020
  482C2H5N  HC2 4820   0.352   4.246  52.881 -1.0796 -0.0619  1.0131
  483C2H5N   C1 4821   0.806   4.672  52.458 -0.2819  0.4338 -0.3527
  483C2H5N  CT1 4822   0.762   4.630  52.596  0.1580 -0.3885 -0.1790
  483C2H5N  N41 4823   0.621   4.681  52.633 -0.0495  0.6022 -0.8388
  483C2H5N   O1 4824   0.722   4.691  52.372 -0.2422  0.2398 -0.0575
  483C2H5N   O2 4825   0.924   4.672  52.433 -0.4855 -0.1174  0.4257
  483C2H5N   H1 4826   0.603   4.668  52.734  1.1272 -3.9577 -1.0753
  483C2H5N   H2 4827   0.544   4.632  52.585 -2.2097 -0.3928  3.3844
  483C2H5N   H3 4828   0.616   4.782  52.615  2.4325  0.7154 -1.0800
  483C2H5N  HC1 4829   0.772   4.523  52.610  0.2974 -0.2185  1.1046
  483C2H5N  HC2 4830   0.828   4.695  52.653  0.3105  0.4490 -1.2975
  484C2H5N   C1 4831   0.608   4.083  52.757  0.0770 -0.6046  0.0127
  484C2H5N  CT1 4832   0.658   4.111  52.621  0.0304  0.1764  0.1217
  484C2H5N  N41 4833   0.797   4.065  52.606 -0.3052 -0.8533  0.2820
  484C2H5N   O1 4834   0.682   4.120  52.850 -0.3727  0.0264 -0.4220
  484C2H5N   O2 4835   0.499   4.037  52.776  0.3510 -0.1758 -0.3701
  484C2H5N   H1 4836   0.820   4.103  52.513  0.0327  1.2782  1.1949
  484C2H5N   H2 4837   0.806   3.963  52.615 -1.0800 -0.9808 -0.3351
  484C2H5N   H3 4838   0.872   4.107  52.664  0.5664 -0.8709 -0.8176
  484C2H5N  HC1 4839   0.598   4.062  52.544  0.3617  1.4785 -0.9769
  484C2H5N  HC2 4840   0.648   4.218  52.605 -0.7558 -0.2950 -2.8140
  485C2H5N   C1 4841  20.386   3.826  53.513 -0.4406 -0.3872  0.4115
  485C2H5N  CT1 4842   0.021   3.814  53.371  0.4478 -0.0257 -0.0778
  485C2H5N  N41 4843   0.165   3.770  53.351 -0.5331 -0.0899 -0.3188
  485C2H5N   O1 4844   0.061   3.791  53.595  0.2781 -0.3075 -0.0710
  485C2H5N   O2 4845  20.265   3.821  53.534  0.1340  0.4065 -0.1699
  485C2H5N   H1 4846   0.189   3.762  53.251 -0.1451  1.5560 -0.3710
  485C2H5N   H2 4847   0.238   3.829  53.395  0.6965 -0.4991 -1.7763
  485C2H5N   H3 4848   0.165   3.674  53.390  0.8695 -0.1683 -0.4834
  485C2H5N  HC1 4849   0.015   3.910  53.320  0.7541  0.6284  1.0894
  485C2H5N  HC2 4850  20.368   3.738  53.322 -0.5371  0.2699  0.6693
  486C2H5N   C1 4851   0.189   4.372  53.218 -0.1129 -0.7685 -0.5447
  486C2H5N  CT1 4852   0.116   4.361  53.350  0.0428 -0.3295  0.0273
  486C2H5N  N41 4853  20.395   4.431  53.361  0.2938  0.5750  0.3635
  486C2H5N   O1 4854   0.147   4.306  53.127 -0.3108  0.0053  0.6026
  486C2H5N   O2 4855   0.262   4.466  53.187  0.0075  0.4955  0.3466
  486C2H5N   H1 4856  20.355   4.412  53.454 -2.0956 -0.6306 -0.8563
  486C2H5N   H2 4857   0.001   4.532  53.345 -0.3126  0.3602 -1.7311
  486C2H5N   H3 4858  20.332   4.395  53.287 -0.5668  0.9082  0.9275
  486C2H5N  HC1 4859   0.186   4.405  53.422 -0.2878  0.2605 -0.0106
  486C2H5N  HC2 4860   0.097   4.257  53.375  0.3558 -0.8511 -1.8544
  487C2H5N   C1 4861   0.536   4.668  52.956 -0.3293  0.4215  0.1158
  487C2H5N  CT1 4862   0.507   4.660  53.101 -0.6924  0.3086  0.3790
  487C2H5N  N41 4863   0.376   4.722  53.139 -0.1272 -0.0835  0.1244
  487C2H5N   O1 4864   0.441   4.681  52.878  0.0414 -0.4731  0.0971
  487C2H5N   O2 4865   0.648   4.648  52.914 -0.2016  0.3800  0.4389
  487C2H5N   H1 4866   0.352   4.708  53.239 -2.5878  1.1596 -0.2611
  487C2H5N   H2 4867   0.303   4.679  53.081 -1.2846 -0.2520  1.6696
  487C2H5N   H3 4868   0.374   4.823  53.118 -1.5627  0.0226  0.7124
  487C2H5N  HC1 4869   0.505   4.557  53.136  2.5557 -0.4785 -1.5264
  487C2H5N  HC2 4870   0.585   4.706  53.161 -0.6274 -1.1872  1.4520
  488C2H5N   C1 4871   0.341   4.091  53.248 -0.0404 -0.1940  0.6546
  488C2H5N  CT1 4872   0.389   4.126  53.114 -0.3795  0.4357  0.0735
  488C2H5N  N41 4873   0.520   4.059  53.078 -0.4221 -0.1079 -0.4144
  488C2H5N   O1 4874   0.404   4.134  53.344  0.4652 -0.1012  0.0239
  488C2H5N   O2 4875   0.221   4.045  53.265  0.0861 -0.3587 -0.0069
  488C2H5N   H1 4876   0.566   4.089  52.991 -1.9252  1.7050 -0.5956
  488C2H5N   H2 4877   0.506   3.956  53.075  0.1081 -0.1956  0.0489
  488C2H5N   H3 4878   0.585   4.080  53.156 -1.5762  0.2096  0.4768
  488C2H5N  HC1 4879   0.312   4.118  53.037  0.7775  0.5644 -1.1146
  488C2H5N  HC2 4880   0.424   4.229  53.115  1.5172 -0.1954  0.7498
  489C2H5N   C1 4881  20.150   3.794  54.008  0.4081 -0.4787 -0.2620
  489C2H5N  CT1 4882  20.190   3.824  53.863 -0.9470 -0.4706 -0.4810
  489C2H5N  N41 4883  20.320   3.754  53.837  0.0074  0.2074 -0.4121
  489C2H5N   O1 4884  20.230   3.773  54.098  0.1054 -0.3885  0.3026
  489C2H5N   O2 4885  20.033   3.808  54.028  0.4347 -0.5763  0.1802
  489C2H5N   H1 4886  20.342   3.772  53.738  0.6465  0.8408 -0.1628
  489C2H5N   H2 4887  20.395   3.783  53.902  0.5130 -0.8037 -0.5395
  489C2H5N   H3 4888  20.320   3.651  53.845 -0.5341  0.3411  1.6828
  489C2H5N  HC1 4889  20.196   3.932  53.851 -0.9555 -0.4197 -0.0457
  489C2H5N  HC2 4890  20.116   3.783  53.795 -3.6505  1.9709  0.9077
  490C2H5N   C1 4891  20.351   4.406  53.715  0.0694  0.4994  0.0120
  490C2H5N  CT1 4892  20.308   4.367  53.846  0.0241  0.1958 -0.3117
  490C2H5N  N41 4893  20.183   4.440  53.894 -0.1297  0.0281 -0.0466
  490C2H5N   O1 4894  20.275   4.384  53.623 -0.0436  0.4422 -0.1265
  490C2H5N   O2 4895   0.059   4.438  53.696 -0.3033  0.4290 -0.2450
  490C2H5N   H1 4896  20.155   4.403  53.986  0.4947 -1.9720 -0.6249
  490C2H5N   H2 4897  20.203   4.541  53.905 -0.4791  0.1048 -0.1436
  490C2H5N   H3 4898  20.101   4.434  53.832 -1.0686  0.2681  1.1655
  490C2H5N  HC1 4899  20.385   4.376  53.923 -0.3023  1.4392 -0.1265
  490C2H5N  HC2 4900  20.279   4.262  53.835 -2.6697  0.9256 -0.6668
  491C2H5N   C1 4901   0.304   4.665  53.453 -0.3116 -0.1475  0.1519
  491C2H5N  CT1 4902   0.260   4.644  53.599 -0.1638 -0.5689 -0.2953
  491C2H5N  N41 4903   0.135   4.717  53.641 -0.4443  0.8344  0.0171
  491C2H5N   O1 4904   0.225   4.709  53.376 -0.1257 -0.3254 -0.2129
  491C2H5N   O2 4905   0.421   4.657  53.424 -0.9338 -0.4274 -0.3448
  491C2H5N   H1 4906   0.111   4.699  53.739 -1.3408 -2.4045 -0.7319
  491C2H5N   H2 4907   0.055   4.676  53.589 -1.1897 -0.5493  2.1852
  491C2H5N   H3 4908   0.143   4.818  53.619  1.9299  0.9273  1.2367
  491C2H5N  HC1 4909   0.253   4.538  53.621  2.0802 -0.2377  2.2380
  491C2H5N  HC2 4910   0.333   4.689  53.666 -0.4605 -1.2930  0.5249
  492C2H5N   C1 4911   0.089   4.104  53.753  0.2247  0.1355 -0.0829
  492C2H5N  CT1 4912   0.136   4.116  53.613 -0.1189  0.3826 -0.9698
  492C2H5N  N41 4913   0.283   4.081  53.588  0.2660 -0.4203  0.3097
  492C2H5N   O1 4914   0.161   4.139  53.845 -0.1994 -0.3510  0.0384
  492C2H5N   O2 4915  20.388   4.050  53.773  0.2993  0.2627 -0.2374
  492C2H5N   H1 4916   0.307   4.088  53.488 -0.1883 -0.5289  0.1853
  492C2H5N   H2 4917   0.320   3.989  53.617  0.9096 -0.1818  0.2360
  492C2H5N   H3 4918   0.344   4.145  53.641 -0.2847  2.0559 -1.9594
  492C2H5N  HC1 4919   0.069   4.054  53.553 -0.0725  0.6930 -1.3370
  492C2H5N  HC2 4920   0.130   4.219  53.579 -3.4131  0.3922 -0.4955
  493C2H5N   C1 4921  19.893   3.802  54.524  0.1594 -0.5539 -0.2160
  493C2H5N  CT1 4922  19.943   3.816  54.380 -0.2083 -0.0524 -0.0342
  493C2H5N  N41 4923  20.075   3.757  54.348 -0.4238  0.0810 -0.5481
  493C2H5N   O1 4924  19.979   3.789  54.614  0.5258  0.4160 -0.4222
  493C2H5N   O2 4925  19.771   3.781  54.544 -0.0789  0.1518 -0.0766
  493C2H5N   H1 4926  20.109   3.783  54.254  2.1403 -0.1262  0.2873
  493C2H5N   H2 4927  20.153   3.790  54.407  0.8206 -1.5367 -1.2209
  493C2H5N   H3 4928  20.069   3.654  54.342  1.2806 -0.0118 -0.9781
  493C2H5N  HC1 4929  19.947   3.925  54.374  0.9301 -0.0959 -0.0080
  493C2H5N  HC2 4930  19.867   3.772  54.315  0.4873 -0.3697 -0.6255
  494C2H5N   C1 4931  20.110   4.381  54.231  1.2128 -0.0525  0.2996
  494C2H5N  CT1 4932  20.061   4.344  54.370  0.0490  0.3171  0.3135
  494C2H5N  N41 4933  19.924   4.388  54.408  0.3776  0.2360  0.0378
  494C2H5N   O1 4934  20.032   4.352  54.137 -0.2878 -0.3773 -0.3253
  494C2H5N   O2 4935  20.194   4.463  54.228 -0.0469  0.7744  0.3093
  494C2H5N   H1 4936  19.907   4.351  54.503 -0.6759  0.6112  0.0023
  494C2H5N   H2 4937  19.917   4.491  54.422 -3.6717  0.2272 -1.1892
  494C2H5N   H3 4938  19.853   4.360  54.339 -0.1486  1.4187  0.0798
  494C2H5N  HC1 4939  20.129   4.371  54.450 -0.8228 -3.1451  2.3169
  494C2H5N  HC2 4940  20.052   4.236  54.367 -1.5778  0.4635 -0.8738
  495C2H5N   C1 4941   0.045   4.665  53.962 -0.5350 -0.1890  0.5817
  495C2H5N  CT1 4942   0.010   4.652  54.105  0.0980 -0.0343 -0.8201
  495C2H5N  N41 4943  20.280   4.709  54.144  0.3576 -0.3093  0.1537
  495C2H5N   O1 4944  20.368   4.682  53.871 -0.1606  0.0323 -0.3507
  495C2H5N   O2 4945   0.163   4.664  53.931  0.3264  0.6411 -0.0980
  495C2H5N   H1 4946  20.258   4.697  54.244 -1.2454  2.0793  0.1314
  495C2H5N   H2 4947  20.211   4.650  54.095 -0.8186  1.1624  0.0243
  495C2H5N   H3 4948  20.264   4.808  54.118  0.4577  0.3980  2.6285
  495C2H5N  HC1 4949  20.405   4.546  54.128 -0.1911  0.3255  0.7166
  495C2H5N  HC2 4950   0.089   4.704  54.158 -0.3219 -1.7023  1.4912
  496C2H5N   C1 4951  20.243   4.076  54.256  0.0734  0.7271  0.2039
  496C2H5N  CT1 4952  20.276   4.107  54.109 -0.5661 -0.2458 -0.6130
  496C2H5N  N41 4953   0.011   4.078  54.072 -0.7489  0.2178  0.2197
  496C2H5N   O1 4954  20.309   4.130  54.347  0.2472  0.0945 -0.2799
  496C2H5N   O2 4955  20.133   4.035  54.281  0.0991  0.0776  0.0868
  496C2H5N   H1 4956   0.037   4.108  53.976  1.1644  0.3731  0.7608
  496C2H5N   H2 4957   0.042   3.979  54.072  1.2885  0.8450  0.5820
  496C2H5N   H3 4958   0.067   4.116  54.150 -0.7896 -0.9400  0.8336
  496C2H5N  HC1 4959  20.214   4.049  54.041 -0.8248 -1.3127  0.5202
  496C2H5N  HC2 4960  20.270   4.215  54.097  2.3124  0.0403  0.0440
  497C2H5N   C1 4961  19.642   3.768  55.033 -0.1720  0.2503  0.1047
  497C2H5N  CT1 4962  19.681   3.787  54.890  0.0620  0.1867  0.5995
  497C2H5N  N41 4963  19.831   3.760  54.863  0.7967  0.5209  0.1585
  497C2H5N   O1 4964  19.722   3.753  55.128 -0.2117 -0.0666 -0.2347
  497C2H5N   O2 4965  19.523   3.759  55.051  0.6316  0.3548  0.1186
  497C2H5N   H1 4966  19.860   3.772  54.765 -0.1933  1.9601  0.0228
  497C2H5N   H2 4967  19.884   3.829  54.918 -1.2034  3.2231 -1.1898
  497C2H5N   H3 4968  19.855   3.660  54.880 -1.4333 -0.0163  0.3992
  497C2H5N  HC1 4969  19.657   3.887  54.855  1.0011  0.1467 -0.1583
  497C2H5N  HC2 4970  19.625   3.717  54.827  1.6546  0.7288 -1.4509
  498C2H5N   C1 4971  19.836   4.386  54.737 -0.5427 -0.0142 -0.9109
  498C2H5N  CT1 4972  19.775   4.351  54.873  0.3084 -0.2922 -0.8643
  498C2H5N  N41 4973  19.636   4.403  54.900  0.3410  0.1992 -0.0300
  498C2H5N   O1 4974  19.782   4.335  54.633  0.0805 -0.4843 -0.8816
  498C2H5N   O2 4975  19.943   4.442  54.732  0.2317  0.3640 -0.6341
  498C2H5N   H1 4976  19.614   4.373  54.996 -1.2207  0.1011 -0.4184
  498C2H5N   H2 4977  19.634   4.506  54.909 -0.3233 -0.0220  2.7719
  498C2H5N   H3 4978  19.562   4.370  54.836 -0.3131  1.7842 -0.1144
  498C2H5N  HC1 4979  19.841   4.392  54.950  0.9406 -0.0389 -1.5425
  498C2H5N  HC2 4980  19.774   4.242  54.881  1.6526 -0.3088 -0.7136
  499C2H5N   C1 4981  20.191   4.675  54.467 -0.1995 -0.0306 -0.0555
  499C2H5N  CT1 4982  20.152   4.660  54.614  0.0726  1.0690  0.7992
  499C2H5N  N41 4983  20.041   4.745  54.652  0.1455  0.0745 -0.4379
  499C2H5N   O1 4984  20.115   4.735  54.390 -0.0251 -0.2898  0.3078
  499C2H5N   O2 4985  20.307   4.670  54.434  0.5385 -0.6105 -0.6537
  499C2H5N   H1 4986  20.002   4.728  54.747  0.3772 -1.9534 -0.6928
  499C2H5N   H2 4987  19.958   4.745  54.591 -0.4977  2.0122  0.3865
  499C2H5N   H3 4988  20.079   4.841  54.650  0.8585 -0.2245 -2.0113
  499C2H5N  HC1 4989  20.123   4.555  54.622 -0.6617  1.2324  0.3950
  499C2H5N  HC2 4990  20.239   4.684  54.674  0.4343  2.4067 -0.2389
  500C2H5N   C1 4991  20.008   4.075  54.763  0.0525  0.9408 -0.2623
  500C2H5N  CT1 4992  20.046   4.104  54.625 -0.4618  0.8958  0.2914
  500C2H5N  N41 4993  20.190   4.094  54.597  0.1783 -0.4912  0.1689
  500C2H5N   O1 4994  20.074   4.114  54.857 -0.0454 -0.0382 -0.2731
  500C2H5N   O2 4995  19.895   4.037  54.784  0.1428 -0.5581 -0.0487
  500C2H5N   H1 4996  20.216   4.115  54.499 -0.8722  0.8664  0.1680
  500C2H5N   H2 4997  20.233   4.001  54.609  0.6709 -0.4455 -1.0983
  500C2H5N   H3 4998  20.255   4.155  54.649  1.3983 -0.4344 -1.3701
  500C2H5N  HC1 4999  19.984   4.037  54.565 -0.9442  1.5377  0.0649
  500C2H5N  HC2 5000  20.021   4.209  54.614 -0.7721  0.8987  1.0242
  501C2H5N   C1 5001  19.400   3.762  55.533 -0.4434 -0.4109  0.3149
  501C2H5N  CT1 5002  19.445   3.785  55.389 -0.0312 -0.3681  0.2951
  501C2H5N  N41 5003  19.577   3.726  55.355 -0.0331  0.2495 -0.0271
  501C2H5N   O1 5004  19.487   3.738  55.617  0.0805  0.7508  0.2096
  501C2H5N   O2 5005  19.284   3.774  55.567  0.1456 -0.0580  0.2172
  501C2H5N   H1 5006  19.603   3.754  55.259 -1.1412  2.2380  0.2213
  501C2H5N   H2 5007  19.657   3.758  55.411 -2.2106  2.0345  2.1927
  501C2H5N   H3 5008  19.579   3.623  55.360 -2.1227  0.2048  0.5444
  501C2H5N  HC1 5009  19.445   3.892  55.372  1.7675 -0.0467  2.0221
  501C2H5N  HC2 5010  19.375   3.742  55.318 -2.0923  2.4369  0.5551
  502C2H5N   C1 5011  19.614   4.356  55.248  0.1461 -0.4790  0.2652
  502C2H5N  CT1 5012  19.554   4.340  55.382 -0.2672 -0.0191 -0.1167
  502C2H5N  N41 5013  19.411   4.361  55.415  0.4304 -0.0655  0.5875
  502C2H5N   O1 5014  19.563   4.297  55.152  0.2361 -0.0723  0.2439
  502C2H5N   O2 5015  19.704   4.432  55.230 -0.1119 -0.7748  0.3308
  502C2H5N   H1 5016  19.376   4.331  55.507 -3.0346  0.6193 -0.4293
  502C2H5N   H2 5017  19.385   4.460  55.400 -1.4259 -0.6700 -0.4260
  502C2H5N   H3 5018  19.351   4.312  55.347 -0.7200  1.7267  0.2758
  502C2H5N  HC1 5019  19.608   4.400  55.455  1.6732 -1.4905 -0.3277
  502C2H5N  HC2 5020  19.576   4.239  55.416 -1.7766 -0.8367 -1.4654
  503C2H5N   C1 5021  19.954   4.676  54.974  0.4626  0.1646 -0.0483
  503C2H5N  CT1 5022  19.907   4.661  55.118 -0.4854  0.1108 -0.4602
  503C2H5N  N41 5023  19.770   4.705  55.151  0.0858 -0.1679 -0.2466
  503C2H5N   O1 5024  19.869   4.713  54.885  0.2184 -0.0882 -0.1517
  503C2H5N   O2 5025  20.072   4.662  54.947  0.2978 -0.0736  0.0797
  503C2H5N   H1 5026  19.751   4.685  55.250 -0.8793 -0.6127 -0.5179
  503C2H5N   H2 5027  19.709   4.653  55.086 -0.4419  0.1049  0.0277
  503C2H5N   H3 5028  19.762   4.808  55.141  1.0472  0.1882  2.4926
  503C2H5N  HC1 5029  19.904   4.553  55.132 -0.9127  0.1602 -0.1319
  503C2H5N  HC2 5030  19.982   4.705  55.183  0.6531 -0.4515 -1.3874
  504C2H5N   C1 5031  19.746   4.079  55.275  0.4326 -0.4021 -0.0223
  504C2H5N  CT1 5032  19.783   4.078  55.129  0.5331 -0.2404 -0.3112
  504C2H5N  N41 5033  19.934   4.040  55.108  0.0039 -0.4418 -0.1092
  504C2H5N   O1 5034  19.826   4.123  55.355 -0.1363 -0.3684  0.2014
  504C2H5N   O2 5035  19.645   4.026  55.312  0.2488  0.1434 -0.7012
  504C2H5N   H1 5036  19.963   4.045  55.009  1.7464  1.7308  0.4811
  504C2H5N   H2 5037  19.944   3.944  55.143 -1.8710 -1.7756 -3.0611
  504C2H5N   H3 5038  19.993   4.108  55.159  0.2933  0.5985 -1.7885
  504C2H5N  HC1 5039  19.710   4.021  55.072 -0.0660  2.8692 -2.7640
  504C2H5N  HC2 5040  19.774   4.182  55.101 -0.6522 -1.0304 -3.0568
  505C2H5N   C1 5041  19.149   3.789  56.030 -0.3410  0.5101  0.3560
  505C2H5N  CT1 5042  19.189   3.798  55.892  0.1628  0.3041 -0.8556
  505C2H5N  N41 5043  19.308   3.716  55.855  0.4426  0.4162  0.7727
  505C2H5N   O1 5044  19.227   3.740  56.113  0.3427 -0.1502  0.3360
  505C2H5N   O2 5045  19.029   3.792  56.049  0.2079 -0.1229  0.1586
  505C2H5N   H1 5046  19.332   3.716  55.755  3.2156 -2.0906  1.3709
  505C2H5N   H2 5047  19.392   3.748  55.907  0.6718  4.1105 -1.6377
  505C2H5N   H3 5048  19.288   3.617  55.874  1.1198  0.0459 -0.4242
  505C2H5N  HC1 5049  19.212   3.901  55.867  0.6270  1.0846  2.6467
  505C2H5N  HC2 5050  19.114   3.754  55.826 -1.3320  1.2909  0.1636
  506C2H5N   C1 5051  19.332   4.349  55.743  0.3994 -0.4280 -0.4255
  506C2H5N  CT1 5052  19.282   4.317  55.874  0.6065  0.4025  0.2137
  506C2H5N  N41 5053  19.147   4.370  55.903 -0.4735  0.6800 -0.2886
  506C2H5N   O1 5054  19.276   4.289  55.647 -0.0835 -0.5315  0.1403
  506C2H5N   O2 5055  19.432   4.416  55.732 -0.0898 -0.1002 -0.2682
  506C2H5N   H1 5056  19.109   4.346  55.996  0.5878  1.8636  0.4628
  506C2H5N   H2 5057  19.138   4.473  55.902 -0.7943  0.6580  0.0619
  506C2H5N   H3 5058  19.083   4.324  55.836 -0.9912 -0.6718  1.1053
  506C2H5N  HC1 5059  19.354   4.351  55.948  2.2115 -0.2653 -1.0030
  506C2H5N  HC2 5060  19.277   4.210  55.892 -0.3566  0.4283  0.1282
  507C2H5N   C1 5061  19.696   4.648  55.496  0.2680 -0.1805 -0.6457
  507C2H5N  CT1 5062  19.641   4.640  55.637  0.7815 -0.3679  0.0341
  507C2H5N  N41 5063  19.495   4.693  55.650 -0.4706  0.2883  0.2739
  507C2H5N   O1 5064  19.627   4.695  55.406 -0.1843 -0.1168  0.0035
  507C2H5N   O2 5065  19.820   4.638  55.475 -0.0934  0.6059 -0.1177
  507C2H5N   H1 5066  19.466   4.686  55.748 -0.7207  1.3257  0.2863
  507C2H5N   H2 5067  19.439   4.629  55.592 -0.8460 -0.5694  1.5798
  507C2H5N   H3 5068  19.484   4.791  55.619 -0.2276 -0.2222 -1.5082
  507C2H5N  HC1 5069  19.647   4.534  55.659  2.6137 -0.4785 -0.8903
  507C2H5N  HC2 5070  19.708   4.692  55.705 -0.5526  0.6444  0.6161
  508C2H5N   C1 5071  19.522   4.057  55.774  0.3755  0.0365 -0.1399
  508C2H5N  CT1 5072  19.557   4.071  55.630  0.1165 -0.6937  0.4309
  508C2H5N  N41 5073  19.702   4.074  55.617  0.6147 -0.6862  1.1310
  508C2H5N   O1 5074  19.587   4.118  55.856 -0.3692  1.0305  0.1762
  508C2H5N   O2 5075  19.416   4.002  55.804 -0.5581  0.5564 -0.4101
  508C2H5N   H1 5076  19.733   4.083  55.519 -0.9562 -1.2187  0.5617
  508C2H5N   H2 5077  19.741   3.984  55.648 -1.1613 -2.1015 -0.6462
  508C2H5N   H3 5078  19.749   4.153  55.664 -1.4552 -0.2081  2.4356
  508C2H5N  HC1 5079  19.509   3.990  55.575 -0.3525 -0.6742  0.8153
  508C2H5N  HC2 5080  19.515   4.166  55.597 -1.7530 -1.8281 -0.5074
  509C2H5N   C1 5081  18.911   3.769  56.543  0.2128 -0.6919 -0.2492
  509C2H5N  CT1 5082  18.947   3.777  56.396  0.0661 -0.5237 -0.2903
  509C2H5N  N41 5083  19.080   3.722  56.355 -0.2479  0.2494 -0.3453
  509C2H5N   O1 5084  19.000   3.750  56.620  0.1953 -0.2909  0.4677
  509C2H5N   O2 5085  18.793   3.756  56.572 -0.1308  0.0481 -0.2236
  509C2H5N   H1 5086  19.080   3.735  56.253 -1.7888 -0.0937 -0.4019
  509C2H5N   H2 5087  19.158   3.775  56.399  1.9917 -1.0535 -2.6312
  509C2H5N   H3 5088  19.093   3.621  56.374 -1.1163  0.0335 -0.8908
  509C2H5N  HC1 5089  18.946   3.878  56.356  1.3479 -1.5780 -3.1415
  509C2H5N  HC2 5090  18.878   3.725  56.330 -1.6511  0.5993  0.5810
  510C2H5N   C1 5091  19.090   4.346  56.223  0.3981  0.3181  0.3063
  510C2H5N  CT1 5092  19.052   4.322  56.364  0.1696 -0.8215 -0.0062
  510C2H5N  N41 5093  18.922   4.377  56.404  0.1870 -0.3653  0.3220
  510C2H5N   O1 5094  19.010   4.312  56.136 -0.4604  0.2462  0.1137
  510C2H5N   O2 5095  19.198   4.392  56.194  0.4142 -0.3296  0.0563
  510C2H5N   H1 5096  18.909   4.353  56.504  1.9144  0.7438  0.8383
  510C2H5N   H2 5097  18.915   4.480  56.394 -1.2591 -0.3514  1.3421
  510C2H5N   H3 5098  18.838   4.341  56.356  1.7401 -0.7981 -2.1290
  510C2H5N  HC1 5099  19.135   4.355  56.426  1.5341 -1.6081 -1.3921
  510C2H5N  HC2 5100  19.049   4.213  56.357 -1.0230 -0.7479 -0.8422
  511C2H5N   C1 5101  19.447   4.637  55.977 -0.6012  0.1750  0.3586
  511C2H5N  CT1 5102  19.412   4.633  56.130 -0.7786  0.3877 -0.5083
  511C2H5N  N41 5103  19.274   4.676  56.153  0.1058 -0.2946 -0.6166
  511C2H5N   O1 5104  19.368   4.693  55.903  0.3036  0.0232  0.0090
  511C2H5N   O2 5105  19.565   4.629  55.945  0.6031 -0.5214 -0.0311
  511C2H5N   H1 5106  19.255   4.671  56.255  1.6805 -2.2580 -0.3996
  511C2H5N   H2 5107  19.204   4.623  56.100 -0.8291 -0.1251  0.4159
  511C2H5N   H3 5108  19.264   4.771  56.115  0.3664 -1.5000 -3.8159
  511C2H5N  HC1 5109  19.423   4.530  56.163  0.9855  0.4238 -0.9605
  511C2H5N  HC2 5110  19.474   4.700  56.189 -0.4678 -0.3641  0.0111
  512C2H5N   C1 5111  19.269   4.035  56.264 -0.2851 -0.9427  0.2635
  512C2H5N  CT1 5112  19.305   4.072  56.126 -0.0443  0.2154 -0.1765
  512C2H5N  N41 5113  19.446   4.013  56.087  0.0704 -0.1034  0.3483
  512C2H5N   O1 5114  19.328   4.098  56.352  0.3499  0.2749 -0.4823
  512C2H5N   O2 5115  19.158   3.987  56.277  0.0849  0.4310  0.1368
  512C2H5N   H1 5116  19.481   4.027  55.991 -1.4721  2.0793  0.0469
  512C2H5N   H2 5117  19.436   3.913  56.108  1.1560 -0.2675  0.1109
  512C2H5N   H3 5118  19.514   4.045  56.159  1.3717  0.2173 -1.0193
  512C2H5N  HC1 5119  19.231   4.031  56.058  0.3247  1.6268 -1.4556
  512C2H5N  HC2 5120  19.317   4.181  56.124  0.2531  0.1716 -0.8759
  513C2H5N   C1 5121  18.642   3.740  57.036 -0.2710  0.5140  0.0692
  513C2H5N  CT1 5122  18.700   3.785  56.905 -0.0269 -0.0982 -0.8427
  513C2H5N  N41 5123  18.840   3.741  56.871  0.2038 -0.3980 -0.4090
  513C2H5N   O1 5124  18.720   3.719  57.131 -0.1947  0.8655 -0.1191
  513C2H5N   O2 5125  18.526   3.768  57.063  0.6044 -0.3869 -0.0458
  513C2H5N   H1 5126  18.877   3.772  56.779  1.4531 -1.5132 -0.2873
  513C2H5N   H2 5127  18.911   3.786  56.932  1.1798 -2.3243 -0.1057
  513C2H5N   H3 5128  18.855   3.639  56.873  0.3343 -0.3765 -0.3127
  513C2H5N  HC1 5129  18.688   3.894  56.903  0.8634  0.0793  1.2137
  513C2H5N  HC2 5130  18.639   3.750  56.823  0.9832 -0.0514 -1.6297
  514C2H5N   C1 5131  18.871   4.346  56.741 -0.3496  0.5608  0.5838
  514C2H5N  CT1 5132  18.816   4.312  56.875 -0.5107  0.1046 -0.5532
  514C2H5N  N41 5133  18.680   4.370  56.917  0.1465 -0.0104 -0.6806
  514C2H5N   O1 5134  18.794   4.328  56.649 -0.2210 -0.0473  0.2195
  514C2H5N   O2 5135  18.985   4.392  56.737 -0.6169 -0.1766  0.2564
  514C2H5N   H1 5136  18.656   4.337  57.012 -0.5363  0.1538 -0.7906
  514C2H5N   H2 5137  18.685   4.473  56.915  0.8494 -0.0092  0.5026
  514C2H5N   H3 5138  18.596   4.347  56.861 -0.6149 -0.6920  0.7105
  514C2H5N  HC1 5139  18.889   4.344  56.949 -0.5318  0.7095 -0.7865
  514C2H5N  HC2 5140  18.817   4.203  56.877  1.1879  0.1107 -0.7729
  515C2H5N   C1 5141  19.210   4.627  56.482 -0.4847 -0.5752 -0.0149
  515C2H5N  CT1 5142  19.167   4.631  56.634 -0.0908  0.4944 -0.4683
  515C2H5N  N41 5143  19.020   4.654  56.666 -0.1029  0.0538 -0.3123
  515C2H5N   O1 5144  19.119   4.658  56.406 -0.1055 -0.2229  0.8368
  515C2H5N   O2 5145  19.330   4.641  56.451 -0.3031  0.1978 -0.1305
  515C2H5N   H1 5146  19.001   4.664  56.767 -0.3119  0.1191 -0.3578
  515C2H5N   H2 5147  18.967   4.573  56.630 -0.7604  1.0028 -1.5003
  515C2H5N   H3 5148  18.983   4.741  56.624  2.3769  0.8388 -0.9726
  515C2H5N  HC1 5149  19.197   4.536  56.679  0.9937  1.1508  0.2214
  515C2H5N  HC2 5150  19.219   4.713  56.685 -0.9227  2.3422 -2.5211
  516C2H5N   C1 5151  19.005   4.066  56.759 -0.1118  0.0080  1.0163
  516C2H5N  CT1 5152  19.061   4.085  56.623 -0.0920  0.4401 -0.2956
  516C2H5N  N41 5153  19.205   4.042  56.598 -0.2120  0.4270  0.6336
  516C2H5N   O1 5154  19.066   4.089  56.857 -0.0180  0.6291  0.4719
  516C2H5N   O2 5155  18.902   4.001  56.775  0.5764 -0.5366 -0.4748
  516C2H5N   H1 5156  19.234   4.052  56.499 -0.6843 -0.9738  0.3593
  516C2H5N   H2 5157  19.226   3.942  56.611  0.1722  0.5779  1.2427
  516C2H5N   H3 5158  19.267   4.104  56.653  0.8969 -0.1272  0.0261
  516C2H5N  HC1 5159  18.997   4.046  56.544 -0.7034  1.0692 -0.1196
  516C2H5N  HC2 5160  19.062   4.192  56.603  1.8782  0.2365 -1.4411
  517C2H5N   C1 5161  18.374   3.746  57.544 -0.0636  0.3694 -0.1008
  517C2H5N  CT1 5162  18.421   3.771  57.398 -0.2502  0.5208 -0.4639
  517C2H5N  N41 5163  18.560   3.717  57.372 -0.6440 -0.2267 -0.1252
  517C2H5N   O1 5164  18.458   3.698  57.625 -0.1227 -0.8152  0.1711
  517C2H5N   O2 5165  18.258   3.739  57.576 -0.0202  0.5056  0.3975
  517C2H5N   H1 5166  18.586   3.752  57.279 -0.8636 -0.9700 -0.4709
  517C2H5N   H2 5167  18.623   3.759  57.443 -1.8570 -0.9450  1.4230
  517C2H5N   H3 5168  18.576   3.616  57.390 -2.5045 -0.0809  2.7487
  517C2H5N  HC1 5169  18.424   3.879  57.383 -3.3040  0.7191  0.0250
  517C2H5N  HC2 5170  18.358   3.727  57.320  3.8485 -1.9016 -2.5561
  518C2H5N   C1 5171  18.600   4.344  57.240 -0.3030 -0.6443  0.0247
  518C2H5N  CT1 5172  18.566   4.316  57.387  0.1572  0.2936  0.1813
  518C2H5N  N41 5173  18.423   4.350  57.429 -0.6184  0.1853 -0.2739
  518C2H5N   O1 5174  18.550   4.279  57.152 -0.2482 -0.1796  0.2321
  518C2H5N   O2 5175  18.701   4.410  57.216 -0.6879  0.4511 -0.4533
  518C2H5N   H1 5176  18.411   4.333  57.530 -0.5621  2.1860  0.0925
  518C2H5N   H2 5177  18.401   4.450  57.413  0.9747  0.3689 -1.4113
  518C2H5N   H3 5178  18.358   4.293  57.372  0.2609 -0.0047 -1.0917
  518C2H5N  HC1 5179  18.639   4.361  57.454 -0.9937 -0.0580  1.6925
  518C2H5N  HC2 5180  18.562   4.207  57.392  1.7339  0.2809  1.4550
  519C2H5N   C1 5181  18.961   4.619  56.996  0.2965  0.3974 -0.0025
  519C2H5N  CT1 5182  18.925   4.617  57.141 -0.0778 -1.0817  0.0446
  519C2H5N  N41 5183  18.798   4.694  57.173  0.1536 -0.3344  0.3326
  519C2H5N   O1 5184  18.880   4.631  56.907  0.6269 -0.2105 -0.0757
  519C2H5N   O2 5185  19.079   4.610  56.970  0.2800  0.0254 -0.8123
  519C2H5N   H1 5186  18.773   4.691  57.273 -0.8062  0.3705  0.1180
  519C2H5N   H2 5187  18.716   4.645  57.133 -0.4467  0.3570  0.6886
  519C2H5N   H3 5188  18.794   4.791  57.138  0.4054 -0.5078 -0.1856
  519C2H5N  HC1 5189  18.911   4.511  57.160 -0.3816 -0.6045  2.6487
  519C2H5N  HC2 5190  19.006   4.664  57.196 -0.2908  0.7404 -1.1508
  520C2H5N   C1 5191  18.757   4.046  57.279  0.0210  0.0663  0.7873
  520C2H5N  CT1 5192  18.803   4.089  57.139 -0.2186  0.2977 -0.1007
  520C2H5N  N41 5193  18.943   4.039  57.109  0.2957  0.1728 -0.3311
  520C2H5N   O1 5194  18.815   4.098  57.377 -0.1286 -0.2293  0.5496
  520C2H5N   O2 5195  18.651   3.985  57.295 -0.1181 -0.0415 -0.1314
  520C2H5N   H1 5196  18.977   4.077  57.019  0.0144  1.0080 -0.0850
  520C2H5N   H2 5197  18.955   3.936  57.106  3.6076  0.4392  1.4165
  520C2H5N   H3 5198  19.012   4.070  57.179 -1.5520  0.6863  1.2997
  520C2H5N  HC1 5199  18.743   4.046  57.059  0.5794 -1.0246 -0.0107
  520C2H5N  HC2 5200  18.806   4.198  57.135 -0.8217  0.3411  0.5206
  521C2H5N   C1 5201  18.150   3.753  58.031  0.0485  0.4109 -0.1397
  521C2H5N  CT1 5202  18.202   3.752  57.888  0.3655 -0.0761 -0.4904
  521C2H5N  N41 5203  18.334   3.690  57.869 -0.0442 -0.5713  0.0258
  521C2H5N   O1 5204  18.231   3.717  58.117  0.0844  0.1590 -0.2305
  521C2H5N   O2 5205  18.033   3.729  58.050  0.3496  0.2190 -0.0799
  521C2H5N   H1 5206  18.364   3.701  57.771 -0.5715 -2.9383 -0.4313
  521C2H5N   H2 5207  18.399   3.737  57.933  0.5206 -1.2980  0.0002
  521C2H5N   H3 5208  18.334   3.590  57.897 -1.1688 -0.3825  0.7640
  521C2H5N  HC1 5209  18.197   3.858  57.861  1.9379 -0.0410 -0.6995
  521C2H5N  HC2 5210  18.135   3.695  57.824  0.9878 -1.4542  0.0637
  522C2H5N   C1 5211  18.347   4.335  57.758 -0.5108  0.2036  0.1742
  522C2H5N  CT1 5212  18.294   4.302  57.893  0.7251  0.2949 -0.5932
  522C2H5N  N41 5213  18.154   4.352  57.916  0.1018 -0.2623 -0.1411
  522C2H5N   O1 5214  18.297   4.284  57.666  0.8132 -0.0826 -0.8457
  522C2H5N   O2 5215  18.454   4.380  57.744  0.0779 -0.2057  0.3590
  522C2H5N   H1 5216  18.112   4.317  58.004 -1.5505  0.1193 -0.7642
  522C2H5N   H2 5217  18.151   4.455  57.913 -2.9951 -0.2947 -0.1097
  522C2H5N   H3 5218  18.097   4.325  57.835 -0.4492 -1.8812  0.7543
  522C2H5N  HC1 5219  18.363   4.330  57.973 -0.2972  1.0337  0.0355
  522C2H5N  HC2 5220  18.291   4.193  57.902 -0.3141  0.5100  1.9975
  523C2H5N   C1 5221  18.699   4.646  57.506 -0.6334  0.6787 -0.3845
  523C2H5N  CT1 5222  18.644   4.612  57.648  0.2777  0.0290  0.4184
  523C2H5N  N41 5223  18.501   4.636  57.678 -0.1482  0.5729 -0.0324
  523C2H5N   O1 5224  18.618   4.678  57.419  0.4298  0.2575 -0.1332
  523C2H5N   O2 5225  18.818   4.635  57.476  0.9653 -0.2680  0.4399
  523C2H5N   H1 5226  18.471   4.615  57.775  0.9550  0.0679  0.2056
  523C2H5N   H2 5227  18.439   4.586  57.612  0.7026 -0.3954 -0.1202
  523C2H5N   H3 5228  18.486   4.738  57.676  1.7587  0.8749 -0.1962
  523C2H5N  HC1 5229  18.667   4.507  57.664 -2.5794 -0.6823 -0.0078
  523C2H5N  HC2 5230  18.706   4.661  57.724 -0.5045  1.3785  0.2011
  524C2H5N   C1 5231  18.500   4.052  57.771  0.3050 -0.5415 -0.1197
  524C2H5N  CT1 5232  18.557   4.077  57.635  0.0042 -0.3106  0.2315
  524C2H5N  N41 5233  18.690   4.021  57.615  0.1963 -0.8479 -0.4775
  524C2H5N   O1 5234  18.560   4.096  57.871  0.1322 -0.1811  0.2554
  524C2H5N   O2 5235  18.407   3.972  57.787  0.3370 -0.1778  0.0554
  524C2H5N   H1 5236  18.738   4.050  57.528  2.5875 -1.3199  0.6595
  524C2H5N   H2 5237  18.679   3.918  57.610  2.4770 -1.0996 -0.5139
  524C2H5N   H3 5238  18.752   4.052  57.690  0.5450 -3.0605  0.1869
  524C2H5N  HC1 5239  18.486   4.048  57.557 -0.8739 -1.7293  1.5146
  524C2H5N  HC2 5240  18.558   4.185  57.627  0.2150 -0.3097  0.3068
  525C2H5N   C1 5241  17.878   3.748  58.522 -0.0941 -0.0003  0.1012
  525C2H5N  CT1 5242  17.929   3.751  58.382  0.2115 -0.6850 -0.2021
  525C2H5N  N41 5243  18.064   3.690  58.353 -0.3450  0.1402 -0.3224
  525C2H5N   O1 5244  17.955   3.709  58.606  0.2823 -0.0737 -0.0449
  525C2H5N   O2 5245  17.759   3.755  58.549 -0.1474  0.3849  0.0547
  525C2H5N   H1 5246  18.092   3.693  58.254  0.6658 -0.2458 -0.0557
  525C2H5N   H2 5247  18.141   3.742  58.398 -2.4999  2.5203  0.7322
  525C2H5N   H3 5248  18.069   3.591  58.381  0.3498  0.0323 -0.8175
  525C2H5N  HC1 5249  17.941   3.854  58.348 -0.4191 -0.2791  0.7956
  525C2H5N  HC2 5250  17.853   3.693  58.328 -0.6879 -0.4517  0.8116
  526C2H5N   C1 5251  18.098   4.307  58.259  0.8042 -1.1598  0.0290
  526C2H5N  CT1 5252  18.036   4.293  58.395  0.3702  1.0767 -0.5690
  526C2H5N  N41 5253  17.908   4.378  58.421  0.4225 -0.2329  0.5327
  526C2H5N   O1 5254  18.033   4.288  58.160  0.1465 -0.3398  0.0329
  526C2H5N   O2 5255  18.198   4.379  58.237  0.2677  0.5664  0.4190
  526C2H5N   H1 5256  17.870   4.359  58.515  0.1265  0.7359  0.6106
  526C2H5N   H2 5257  17.927   4.479  58.419 -1.9259  0.2493  1.0515
  526C2H5N   H3 5258  17.837   4.354  58.349  0.2815  1.3591  0.1213
  526C2H5N  HC1 5259  18.111   4.317  58.470 -0.1397  0.1404  0.2566
  526C2H5N  HC2 5260  18.016   4.187  58.411 -0.3479  1.1038 -1.2589
  527C2H5N   C1 5261  18.445   4.612  58.019  0.5841  0.1567 -1.0756
  527C2H5N  CT1 5262  18.399   4.610  58.162  0.3737 -1.4025 -0.2367
  527C2H5N  N41 5263  18.255   4.657  58.175  0.2922  0.0913  0.1710
  527C2H5N   O1 5264  18.361   4.635  57.932 -0.4784 -0.1371  0.2887
  527C2H5N   O2 5265  18.565   4.611  57.988 -0.5058  0.0165 -0.3947
  527C2H5N   H1 5266  18.219   4.655  58.272  0.4495  0.0522  0.2295
  527C2H5N   H2 5267  18.196   4.601  58.112  0.0556 -1.3266  1.5966
  527C2H5N   H3 5268  18.243   4.754  58.142 -0.0758  0.7813  2.2357
  527C2H5N  HC1 5269  18.402   4.502  58.182  0.1829 -0.7444  3.6393
  527C2H5N  HC2 5270  18.467   4.672  58.220 -1.7298  0.0254  0.7742
  528C2H5N   C1 5271  18.254   4.038  58.293 -0.7133 -0.7261  0.2223
  528C2H5N  CT1 5272  18.294   4.047  58.150  0.9090  0.6471 -0.1835
  528C2H5N  N41 5273  18.432   4.009  58.112  0.7491  0.1436 -0.1575
  528C2H5N   O1 5274  18.322   4.099  58.379  0.3609  0.6513  0.6075
  528C2H5N   O2 5275  18.143   3.997  58.317 -0.3520  0.0448  0.4599
  528C2H5N   H1 5276  18.449   4.028  58.012  0.3349 -0.5505 -0.3639
  528C2H5N   H2 5277  18.452   3.911  58.135 -0.3852 -0.2167 -0.6639
  528C2H5N   H3 5278  18.495   4.066  58.170 -1.0611  3.0280 -0.9043
  528C2H5N  HC1 5279  18.219   3.989  58.097  1.3952  0.1830 -0.3568
  528C2H5N  HC2 5280  18.275   4.152  58.129 -3.2508 -0.1037 -0.6836
  529C2H5N   C1 5281  17.662   3.767  59.040 -0.3552 -0.7558  0.3189
  529C2H5N  CT1 5282  17.699   3.780  58.894 -0.2447  0.2162 -0.0905
  529C2H5N  N41 5283  17.831   3.708  58.852  0.2317  0.3483  0.4444
  529C2H5N   O1 5284  17.751   3.736  59.121 -0.5797  0.5269  0.6762
  529C2H5N   O2 5285  17.541   3.783  59.075 -0.1614  0.1957  0.1904
  529C2H5N   H1 5286  17.844   3.720  58.750 -0.3641  0.3887  0.3730
  529C2H5N   H2 5287  17.908   3.756  58.900  0.8009  0.0750 -0.1719
  529C2H5N   H3 5288  17.842   3.608  58.874  0.6907  0.5770  1.2709
  529C2H5N  HC1 5289  17.705   3.886  58.870 -0.3167  0.8677  2.6759
  529C2H5N  HC2 5290  17.607   3.752  58.843 -0.6971  1.2890  0.1240
  530C2H5N   C1 5291  17.845   4.345  58.777 -0.5459  0.1414  0.2335
  530C2H5N  CT1 5292  17.797   4.307  58.914  0.2243  0.1277  0.4158
  530C2H5N  N41 5293  17.657   4.356  58.937 -0.3869 -0.2267 -0.6542
  530C2H5N   O1 5294  17.793   4.288  58.678  0.2770 -0.5851 -0.6003
  530C2H5N   O2 5295  17.947   4.407  58.769  0.6316  0.2316 -0.3241
  530C2H5N   H1 5296  17.619   4.311  59.023 -1.0604  0.6739 -0.4673
  530C2H5N   H2 5297  17.660   4.458  58.948 -1.9314 -0.0422 -1.8253
  530C2H5N   H3 5298  17.597   4.330  58.856 -2.1711  1.0341  0.2238
  530C2H5N  HC1 5299  17.871   4.344  58.985  0.3464  2.2016 -0.7474
  530C2H5N  HC2 5300  17.795   4.199  58.907  1.6338  0.0884  0.5806
  531C2H5N   C1 5301  18.172   4.611  58.508  0.0477  0.1547 -0.3857
  531C2H5N  CT1 5302  18.147   4.623  58.661  0.7214 -0.4624  0.8071
  531C2H5N  N41 5303  18.023   4.697  58.699  0.0592  0.1471  0.4726
  531C2H5N   O1 5304  18.083   4.633  58.425  0.0071  0.5912  0.2792
  531C2H5N   O2 5305  18.289   4.631  58.471  0.2730  0.3024  1.1637
  531C2H5N   H1 5306  18.009   4.705  58.801  0.7294 -0.9173  0.6629
  531C2H5N   H2 5307  17.937   4.650  58.667 -0.9509  1.0119  1.8625
  531C2H5N   H3 5308  18.023   4.791  58.658  0.0259 -0.6630 -1.4448
  531C2H5N  HC1 5309  18.141   4.520  58.695 -2.0549 -0.1867  1.2486
  531C2H5N  HC2 5310  18.233   4.663  58.715  1.6584 -2.0415  0.4846
  532C2H5N   C1 5311  18.007   4.064  58.813 -0.1206 -0.5991  0.2591
  532C2H5N  CT1 5312  18.049   4.081  58.664  0.6545  0.0859  0.0468
  532C2H5N  N41 5313  18.193   4.044  58.631  0.4950 -0.1040 -0.1646
  532C2H5N   O1 5314  18.079   4.114  58.898 -0.0902  0.4772 -0.2437
  532C2H5N   O2 5315  17.935   3.972  58.845  0.0074  0.4143  0.0654
  532C2H5N   H1 5316  18.218   4.068  58.534  0.3728 -1.7296 -0.6189
  532C2H5N   H2 5317  18.219   3.945  58.643 -2.6628 -0.8372  1.1613
  532C2H5N   H3 5318  18.249   4.097  58.699  2.1436  1.9145 -2.9854
  532C2H5N  HC1 5319  17.973   4.032  58.603 -0.5326 -0.3951  1.8488
  532C2H5N  HC2 5320  18.054   4.189  58.650 -0.2034 -0.2476 -3.1990
  533C2H5N   C1 5321  17.393   3.752  59.522  0.0081 -0.1342  0.6413
  533C2H5N  CT1 5322  17.442   3.759  59.382  0.8721  1.0723 -0.6062
  533C2H5N  N41 5323  17.592   3.734  59.357  0.7074 -0.3693 -0.3925
  533C2H5N   O1 5324  17.477   3.740  59.608  0.4784  0.3030 -0.4648
  533C2H5N   O2 5325  17.275   3.736  59.544 -0.5481 -0.1458  0.1544
  533C2H5N   H1 5326  17.622   3.729  59.258  0.4216 -1.2487 -0.4405
  533C2H5N   H2 5327  17.651   3.805  59.403 -0.5484 -0.3017  1.1659
  533C2H5N   H3 5328  17.629   3.645  59.395  2.3499  0.1121 -0.7925
  533C2H5N  HC1 5329  17.428   3.861  59.347 -0.9414  1.2512  0.5633
  533C2H5N  HC2 5330  17.382   3.688  59.324  0.3025 -0.9456  2.3165
  534C2H5N   C1 5331  17.586   4.325  59.259  0.6688 -0.3662 -0.8303
  534C2H5N  CT1 5332  17.546   4.311  59.396 -0.3696  0.7545 -0.1895
  534C2H5N  N41 5333  17.408   4.367  59.421  0.1183  0.5887  0.2180
  534C2H5N   O1 5334  17.504   4.289  59.171 -0.0264  0.3519  0.3299
  534C2H5N   O2 5335  17.681   4.397  59.229 -0.8316  0.0413 -0.6391
  534C2H5N   H1 5336  17.370   4.337  59.512 -1.1029 -2.1473 -1.1228
  534C2H5N   H2 5337  17.405   4.470  59.419  0.2175  0.6010  0.7214
  534C2H5N   H3 5338  17.357   4.321  59.344  0.8187  0.1172  0.0260
  534C2H5N  HC1 5339  17.621   4.356  59.461 -0.9675  0.7958  0.4709
  534C2H5N  HC2 5340  17.535   4.204  59.410  3.3474  0.3278 -0.0919
  535C2H5N   C1 5341  17.950   4.619  59.018 -0.0275 -0.4063 -0.2018
  535C2H5N  CT1 5342  17.894   4.614  59.155  0.2353 -0.1157 -0.4014
  535C2H5N  N41 5343  17.754   4.673  59.167  0.3899  0.3000 -0.3283
  535C2H5N   O1 5344  17.869   4.655  58.928 -0.0227  0.0760 -0.7663
  535C2H5N   O2 5345  18.070   4.641  59.008  0.7255  0.1180 -0.7031
  535C2H5N   H1 5346  17.715   4.675  59.263  0.3410  1.0450 -0.3544
  535C2H5N   H2 5347  17.684   4.639  59.099 -0.2181 -0.7098  0.7762
  535C2H5N   H3 5348  17.768   4.772  59.140 -1.1848  0.3874 -0.8664
  535C2H5N  HC1 5349  17.891   4.508  59.181 -0.3642  0.2720  1.2127
  535C2H5N  HC2 5350  17.943   4.674  59.232  1.8423  0.6476 -1.9917
  536C2H5N   C1 5351  17.751   4.021  59.275  0.3494 -0.2361 -0.0232
  536C2H5N  CT1 5352  17.809   4.070  59.149 -0.6283  0.9923  0.3143
  536C2H5N  N41 5353  17.937   4.006  59.126  0.6201  0.4529  0.0525
  536C2H5N   O1 5354  17.795   4.064  59.377  0.7192 -0.3079  0.1723
  536C2H5N   O2 5355  17.636   3.981  59.272  0.3532 -0.0069  0.2441
  536C2H5N   H1 5356  17.969   4.041  59.034 -0.3958  1.5826  0.1188
  536C2H5N   H2 5357  17.917   3.905  59.114 -0.1649  0.5290  0.7108
  536C2H5N   H3 5358  18.008   4.024  59.199  1.3992 -0.8771 -0.3548
  536C2H5N  HC1 5359  17.755   4.027  59.064 -1.0479 -1.3740  1.7459
  536C2H5N  HC2 5360  17.830   4.176  59.135  1.5210  0.2209 -2.8601
  537C2H5N   C1 5361  17.131   3.732  60.037 -0.0649 -1.2661  0.2463
  537C2H5N  CT1 5362  17.173   3.744  59.895  0.1083 -0.0575  0.2347
  537C2H5N  N41 5363  17.305   3.685  59.849  0.5304 -0.0091 -0.4916
  537C2H5N   O1 5364  17.194   3.661  60.112  0.0831  0.6822  0.0812
  537C2H5N   O2 5365  17.008   3.748  60.061  0.9747  0.4393  0.0853
  537C2H5N   H1 5366  17.335   3.697  59.751 -0.3100  0.6888 -0.6729
  537C2H5N   H2 5367  17.379   3.739  59.895  0.2757 -0.3047  0.2780
  537C2H5N   H3 5368  17.319   3.584  59.868 -0.4622 -0.2189 -0.8557
  537C2H5N  HC1 5369  17.173   3.852  59.881  1.3556  0.0369  0.8847
  537C2H5N  HC2 5370  17.090   3.704  59.837  0.2365 -0.0378  0.0407
  538C2H5N   C1 5371  17.322   4.342  59.747  0.4125  0.4764  0.2536
  538C2H5N  CT1 5372  17.275   4.313  59.885  0.2665  0.1510 -0.0727
  538C2H5N  N41 5373  17.135   4.368  59.904 -0.3669 -0.0065 -0.2989
  538C2H5N   O1 5374  17.271   4.283  59.654  0.3300  0.4293  0.1320
  538C2H5N   O2 5375  17.416   4.417  59.723  0.2341  0.3561  0.3924
  538C2H5N   H1 5376  17.096   4.335  59.994 -3.0729  0.1059 -1.3751
  538C2H5N   H2 5377  17.140   4.470  59.912  0.8874 -0.1642  1.0299
  538C2H5N   H3 5378  17.073   4.335  59.828  0.5204 -1.0473 -0.5877
  538C2H5N  HC1 5379  17.352   4.331  59.960  1.0527  1.2522 -1.1179
  538C2H5N  HC2 5380  17.265   4.205  59.893 -1.6556  0.4507  2.2351
  539C2H5N   C1 5381  17.703   4.610  59.505 -0.0743  0.1208 -0.1825
  539C2H5N  CT1 5382  17.675   4.598  59.651  0.3914 -0.4986 -0.1223
  539C2H5N  N41 5383  17.545   4.670  59.689  0.1631 -0.0985  1.0428
  539C2H5N   O1 5384  17.618   4.630  59.418 -0.1961  0.0827  0.0983
  539C2H5N   O2 5385  17.824   4.613  59.469 -0.0441 -0.4361 -0.0882
  539C2H5N   H1 5386  17.524   4.663  59.790  1.9636  1.3816  1.5601
  539C2H5N   H2 5387  17.469   4.630  59.632  1.6710 -1.5774 -0.0010
  539C2H5N   H3 5388  17.548   4.768  59.655 -1.0511 -0.1824  0.6751
  539C2H5N  HC1 5389  17.666   4.491  59.672 -0.1829 -0.3372  0.4718
  539C2H5N  HC2 5390  17.760   4.634  59.709  1.1734 -2.5568  0.0688
  540C2H5N   C1 5391  17.512   4.037  59.798  0.5426 -0.5265  0.1050
  540C2H5N  CT1 5392  17.549   4.057  59.659  0.1359 -0.3003  0.0923
  540C2H5N  N41 5393  17.689   4.022  59.629  1.3245  0.6722  0.1150
  540C2H5N   O1 5394  17.540   4.127  59.885 -0.1007 -0.3264  0.2209
  540C2H5N   O2 5395  17.406   3.965  59.821  0.1215 -0.1042  0.1555
  540C2H5N   H1 5396  17.719   4.047  59.534  1.5885  0.2282  0.0841
  540C2H5N   H2 5397  17.715   3.923  59.640  3.1558  1.0992 -0.0364
  540C2H5N   H3 5398  17.750   4.069  59.698  0.5362 -0.0341  1.3160
  540C2H5N  HC1 5399  17.475   4.003  59.601  0.0503  1.9865 -2.0287
  540C2H5N  HC2 5400  17.544   4.164  59.634 -1.2793 -0.1180  1.1309
  541C2H5N   C1 5401  16.882   3.736  60.567 -0.7188 -0.4706 -0.4828
  541C2H5N  CT1 5402  16.925   3.744  60.418 -0.0274  0.5906  0.1787
  541C2H5N  N41 5403  17.060   3.694  60.393 -0.0362  0.6040 -0.2171
  541C2H5N   O1 5404  16.954   3.688  60.654  0.1547 -0.1801  0.0651
  541C2H5N   O2 5405  16.758   3.756  60.598  0.0775  0.1141  0.2878
  541C2H5N   H1 5406  17.080   3.701  60.292  1.3154  0.7455  0.0457
  541C2H5N   H2 5407  17.136   3.747  60.439 -1.6267 -0.1960  3.5002
  541C2H5N   H3 5408  17.071   3.594  60.418 -0.4895 -0.3807 -3.7816
  541C2H5N  HC1 5409  16.922   3.842  60.370  0.8019 -0.2769 -1.6710
  541C2H5N  HC2 5410  16.852   3.685  60.362 -1.0577  0.3674  1.7153
  542C2H5N   C1 5411  17.083   4.325  60.262  0.1760  0.2133 -0.2971
  542C2H5N  CT1 5412  17.035   4.279  60.396 -0.7167 -0.2086  0.3439
  542C2H5N  N41 5413  16.904   4.340  60.442  0.9613  0.3617 -0.1455
  542C2H5N   O1 5414  17.043   4.272  60.159 -0.3152  0.0887  0.4688
  542C2H5N   O2 5415  17.170   4.408  60.254 -0.4426  0.1724  0.5006
  542C2H5N   H1 5416  16.874   4.294  60.529 -0.2922  0.0429 -0.7375
  542C2H5N   H2 5417  16.907   4.443  60.451  0.3829  0.5410 -1.8112
  542C2H5N   H3 5418  16.834   4.322  60.368  1.0032  0.9894 -0.3522
  542C2H5N  HC1 5419  17.118   4.304  60.463 -1.8605  1.7997  1.0133
  542C2H5N  HC2 5420  17.018   4.173  60.377  1.7745 -0.4867 -0.5398
  543C2H5N   C1 5421  17.439   4.612  60.022  0.3526  0.4184  0.1147
  543C2H5N  CT1 5422  17.390   4.602  60.168 -0.3492  0.8417  0.0867
  543C2H5N  N41 5423  17.263   4.670  60.196 -0.0120 -0.8658  0.0483
  543C2H5N   O1 5424  17.359   4.649  59.937  0.6097 -0.1335 -0.5305
  543C2H5N   O2 5425  17.563   4.616  60.012  0.3766  0.1185  0.8815
  543C2H5N   H1 5426  17.238   4.655  60.295 -1.7962 -0.1251 -0.2663
  543C2H5N   H2 5427  17.192   4.624  60.136 -1.0977  0.1266  0.5347
  543C2H5N   H3 5428  17.263   4.771  60.172 -1.5862 -0.5430  1.2645
  543C2H5N  HC1 5429  17.375   4.495  60.181 -2.6012  1.1213 -0.0599
  543C2H5N  HC2 5430  17.474   4.638  60.227  0.9292 -0.0197 -1.1734
  544C2H5N   C1 5431  17.240   4.036  60.285  0.1972  0.2671  0.1887
  544C2H5N  CT1 5432  17.291   4.069  60.155  0.0685 -0.1230 -0.0915
  544C2H5N  N41 5433  17.427   4.024  60.124  0.3413 -0.4675  0.2687
  544C2H5N   O1 5434  17.278   4.090  60.388 -0.1050  0.3409  0.2094
  544C2H5N   O2 5435  17.165   3.938  60.302  0.3012 -0.4218 -0.4909
  544C2H5N   H1 5436  17.446   4.046  60.025 -3.4125 -1.7664 -0.8253
  544C2H5N   H2 5437  17.433   3.921  60.128 -2.2740 -0.6826 -0.3832
  544C2H5N   H3 5438  17.494   4.076  60.183 -1.9995  2.3648  0.5576
  544C2H5N  HC1 5439  17.218   4.025  60.086 -0.3600 -0.9054  0.8511
  544C2H5N  HC2 5440  17.271   4.174  60.134 -0.6769 -0.0983  0.7229
  545C2H5N   C1 5441  16.629   3.756  61.057  0.2674 -0.1811  0.6987
  545C2H5N  CT1 5442  16.676   3.741  60.912 -0.0081  0.1204  0.4539
  545C2H5N  N41 5443  16.814   3.686  60.898  0.2882 -0.5553 -0.1695
  545C2H5N   O1 5444  16.702   3.706  61.144 -0.2077  0.2081 -0.2164
  545C2H5N   O2 5445  16.511   3.760  61.087 -0.0936  0.2908 -0.2158
  545C2H5N   H1 5446  16.837   3.684  60.797  2.0536  2.2248  0.1105
  545C2H5N   H2 5447  16.881   3.743  60.953  0.3976 -1.5319  0.7233
  545C2H5N   H3 5448  16.825   3.589  60.932 -2.1782 -0.9647 -0.5089
  545C2H5N  HC1 5449  16.676   3.845  60.881 -0.2198 -0.0251 -0.0373
  545C2H5N  HC2 5450  16.595   3.686  60.864  0.2491  0.8716 -0.8448
  546C2H5N   C1 5451  16.825   4.303  60.761  0.2859 -0.6308 -0.3094
  546C2H5N  CT1 5452  16.779   4.288  60.906 -0.9571  0.2808 -0.5067
  546C2H5N  N41 5453  16.646   4.353  60.935  0.5627  0.1034 -0.1353
  546C2H5N   O1 5454  16.743   4.285  60.668  0.2026 -0.2608 -0.3419
  546C2H5N   O2 5455  16.919   4.373  60.744 -0.1029 -0.0254  0.8409
  546C2H5N   H1 5456  16.623   4.333  61.033 -1.0244  1.7577 -0.1420
  546C2H5N   H2 5457  16.658   4.454  60.920 -1.2147  0.4051  0.3347
  546C2H5N   H3 5458  16.571   4.314  60.875 -2.4665  1.1152  2.8291
  546C2H5N  HC1 5459  16.855   4.334  60.969 -0.7577 -0.1875 -0.3992
  546C2H5N  HC2 5460  16.776   4.181  60.926  1.0130 -0.2665 -2.9319
  547C2H5N   C1 5461  17.183   4.627  60.511 -0.7809  0.1460 -0.2825
  547C2H5N  CT1 5462  17.126   4.611  60.652 -0.2749  0.1353  0.5483
  547C2H5N  N41 5463  16.985   4.664  60.677 -0.2977  0.2121 -0.0649
  547C2H5N   O1 5464  17.106   4.652  60.422  0.6499  0.3560 -0.0006
  547C2H5N   O2 5465  17.305   4.629  60.498  0.2091  1.1034 -0.9061
  547C2H5N   H1 5466  16.964   4.639  60.775  0.3508 -0.3168 -0.0540
  547C2H5N   H2 5467  16.923   4.613  60.612  0.6928 -0.9652 -0.1062
  547C2H5N   H3 5468  16.981   4.766  60.663  1.0847  0.0944 -1.4797
  547C2H5N  HC1 5469  17.121   4.503  60.670 -0.1910 -0.1102 -0.8262
  547C2H5N  HC2 5470  17.193   4.665  60.719  1.4971 -1.1081 -0.1598
  548C2H5N   C1 5471  16.982   4.014  60.777 -0.3672 -0.0385 -0.5908
  548C2H5N  CT1 5472  17.033   4.039  60.637  0.5327 -0.1352 -0.5865
  548C2H5N  N41 5473  17.173   3.994  60.615 -0.0283 -0.3438 -0.0628
  548C2H5N   O1 5474  17.042   4.072  60.869  0.5371  0.7126 -0.1480
  548C2H5N   O2 5475  16.867   3.972  60.793 -0.6326 -0.3620  0.1970
  548C2H5N   H1 5476  17.214   4.033  60.528 -0.1672  0.5772  0.2774
  548C2H5N   H2 5477  17.188   3.893  60.625  0.4403 -0.5762 -2.7454
  548C2H5N   H3 5478  17.230   4.040  60.688 -0.9871 -0.5695  0.8415
  548C2H5N  HC1 5479  16.967   3.994  60.562 -0.6409 -1.3249  1.1240
  548C2H5N  HC2 5480  17.031   4.147  60.624 -0.9434 -0.0779 -0.0065
  549C2H5N   C1 5481  16.374   3.744  61.580  0.5760 -0.4719 -0.3488
  549C2H5N  CT1 5482  16.426   3.762  61.436  0.7637 -0.1807  0.0275
  549C2H5N  N41 5483  16.553   3.689  61.404  0.6121  0.0004  0.2602
  549C2H5N   O1 5484  16.453   3.697  61.664  0.5521 -0.2430 -0.2741
  549C2H5N   O2 5485  16.253   3.760  61.587 -0.0028  0.0379 -0.4960
  549C2H5N   H1 5486  16.588   3.687  61.306  0.4109  0.9283  0.1590
  549C2H5N   H2 5487  16.624   3.747  61.452  0.9376  0.1668 -0.4137
  549C2H5N   H3 5488  16.544   3.591  61.434 -0.9810  0.6223  1.8888
  549C2H5N  HC1 5489  16.451   3.867  61.419 -2.5782  0.6532 -0.1313
  549C2H5N  HC2 5490  16.354   3.741  61.356  2.4667 -0.8554 -1.3351
  550C2H5N   C1 5491  16.565   4.327  61.255  0.0502 -0.4577  0.5060
  550C2H5N  CT1 5492  16.536   4.303  61.393  0.0972 -0.6933 -0.2541
  550C2H5N  N41 5493  16.395   4.319  61.444 -0.0252  0.0397 -0.0952
  550C2H5N   O1 5494  16.503   4.265  61.171  0.5885 -0.1515 -0.0019
  550C2H5N   O2 5495  16.662   4.394  61.223 -0.0804  0.1940  0.3339
  550C2H5N   H1 5496  16.389   4.286  61.542 -0.0481  1.2261  0.3016
  550C2H5N   H2 5497  16.372   4.419  61.444  2.2871  0.5908  0.4651
  550C2H5N   H3 5498  16.324   4.268  61.388  0.4743  0.2483 -0.9203
  550C2H5N  HC1 5499  16.610   4.342  61.462  0.3309 -0.8557 -0.4143
  550C2H5N  HC2 5500  16.556   4.196  61.397  2.9997 -0.1205  2.3541
  551C2H5N   C1 5501  16.935   4.592  61.011 -0.6804  0.5141  0.0324
  551C2H5N  CT1 5502  16.889   4.584  61.161 -0.0303 -0.1101  0.7159
  551C2H5N  N41 5503  16.768   4.663  61.200  0.1643  0.0214  0.3976
  551C2H5N   O1 5504  16.863   4.649  60.933  0.1657  0.0250 -0.1583
  551C2H5N   O2 5505  17.057   4.591  60.983 -0.3147 -0.3207  0.0584
  551C2H5N   H1 5506  16.746   4.642  61.299 -1.8420 -0.6273 -0.1618
  551C2H5N   H2 5507  16.688   4.635  61.142  1.3085  0.4983 -1.4523
  551C2H5N   H3 5508  16.789   4.764  61.189  0.7969 -0.1684 -0.2299
  551C2H5N  HC1 5509  16.866   4.478  61.175 -2.5469  0.3776  0.4331
  551C2H5N  HC2 5510  16.972   4.617  61.224 -0.2690  1.0079  0.4381
  552C2H5N   C1 5511  16.745   4.030  61.320 -0.4513  0.2419 -0.2173
  552C2H5N  CT1 5512  16.783   4.063  61.172  0.9597 -0.4742  0.3954
  552C2H5N  N41 5513  16.919   4.007  61.136  1.0026 -0.1867  0.6783
  552C2H5N   O1 5514  16.817   4.063  61.406 -0.3741 -0.0262 -0.1027
  552C2H5N   O2 5515  16.645   3.959  61.340 -0.0013 -0.3102  0.2067
  552C2H5N   H1 5516  16.952   4.034  61.042 -1.0524  1.5646  0.4198
  552C2H5N   H2 5517  16.924   3.904  61.146 -1.5308 -0.5406 -1.1327
  552C2H5N   H3 5518  16.979   4.053  61.206  0.1127  0.6350  0.9083
  552C2H5N  HC1 5519  16.704   4.025  61.106  1.9411 -0.1060 -1.0114
  552C2H5N  HC2 5520  16.777   4.172  61.164  0.9344 -0.4715  0.4631
  553C2H5N   C1 5521  16.127   3.769  62.081  0.3581  0.2363 -0.5073
  553C2H5N  CT1 5522  16.175   3.753  61.937 -0.1292  0.5956  0.6228
  553C2H5N  N41 5523  16.311   3.714  61.917  0.0329 -0.1059 -0.4575
  553C2H5N   O1 5524  16.203   3.736  62.170 -0.9699  0.3767 -0.6308
  553C2H5N   O2 5525  16.007   3.738  62.106  0.2926 -0.2287 -0.2091
  553C2H5N   H1 5526  16.330   3.710  61.816  1.1674  0.8698 -0.2886
  553C2H5N   H2 5527  16.384   3.774  61.958  0.1267  1.6193 -3.0434
  553C2H5N   H3 5528  16.340   3.623  61.957 -0.7952 -0.0113  0.3848
  553C2H5N  HC1 5529  16.152   3.843  61.880 -0.5184  0.1793  0.1291
  553C2H5N  HC2 5530  16.107   3.679  61.895  0.8977  1.0691 -1.9799
  554C2H5N   C1 5531  16.322   4.325  61.764 -0.8181 -0.3019 -0.9514
  554C2H5N  CT1 5532  16.266   4.294  61.902 -0.2713  0.2265 -0.3081
  554C2H5N  N41 5533  16.129   4.348  61.927 -0.5155 -0.1651  0.0011
  554C2H5N   O1 5534  16.272   4.253  61.678 -0.0515  0.5115 -0.3352
  554C2H5N   O2 5535  16.435   4.371  61.752  0.2529 -0.1716  0.6477
  554C2H5N   H1 5536  16.087   4.311  62.014 -0.1513  1.8998  1.1007
  554C2H5N   H2 5537  16.129   4.452  61.926  1.9600 -0.1425 -0.5890
  554C2H5N   H3 5538  16.068   4.316  61.851  0.0819 -1.2405 -0.0231
  554C2H5N  HC1 5539  16.333   4.328  61.981 -0.3093  0.2870 -0.3013
  554C2H5N  HC2 5540  16.257   4.186  61.902  0.2672  0.1682  2.2104
  555C2H5N   C1 5541  16.696   4.598  61.515  0.4922 -0.4744 -0.5597
  555C2H5N  CT1 5542  16.655   4.589  61.661 -0.1884  0.5030  0.0781
  555C2H5N  N41 5543  16.521   4.649  61.687 -0.2384  0.2068 -0.0628
  555C2H5N   O1 5544  16.609   4.629  61.440 -0.0239 -0.0233  0.8835
  555C2H5N   O2 5545  16.808   4.620  61.482  0.1098  0.3075 -0.6233
  555C2H5N   H1 5546  16.487   4.627  61.782 -0.8139 -0.7313 -0.4757
  555C2H5N   H2 5547  16.447   4.599  61.635 -0.0856  0.5889 -0.6606
  555C2H5N   H3 5548  16.512   4.750  61.672 -1.4301  0.5796  2.7441
  555C2H5N  HC1 5549  16.635   4.483  61.677 -1.4008  0.9724  1.8783
  555C2H5N  HC2 5550  16.724   4.626  61.736 -1.4858 -0.2251  1.6802
  556C2H5N   C1 5551  16.487   4.027  61.797 -0.1247  0.8648  0.0943
  556C2H5N  CT1 5552  16.553   4.063  61.666 -0.2525  0.1209  0.3521
  556C2H5N  N41 5553  16.677   3.983  61.634  0.0805  0.0967  0.0834
  556C2H5N   O1 5554  16.547   4.055  61.904 -0.1958  0.2014 -0.1721
  556C2H5N   O2 5555  16.386   3.964  61.803  0.0391 -0.2973 -0.0157
  556C2H5N   H1 5556  16.724   4.008  61.545  0.3505 -1.2660 -0.1717
  556C2H5N   H2 5557  16.653   3.883  61.633  0.9533 -0.1119 -1.4535
  556C2H5N   H3 5558  16.744   3.998  61.711 -1.1252  0.9467  0.9793
  556C2H5N  HC1 5559  16.482   4.050  61.585  3.1734 -0.3068 -2.7021
  556C2H5N  HC2 5560  16.575   4.170  61.667  0.1554  0.0349  1.1816
  557C2H5N   C1 5561  15.875   3.747  62.566 -0.2427 -0.2530 -0.1559
  557C2H5N  CT1 5562  15.932   3.789  62.428 -0.2066 -1.3052  0.3452
  557C2H5N  N41 5563  16.065   3.725  62.406 -0.3813  1.0504 -0.5448
  557C2H5N   O1 5564  15.957   3.720  62.652 -0.3611 -0.3055  0.5922
  557C2H5N   O2 5565  15.753   3.736  62.590 -0.2984 -0.1199 -0.1703
  557C2H5N   H1 5566  16.105   3.764  62.319  2.1422 -1.2306 -0.4661
  557C2H5N   H2 5567  16.129   3.753  62.482 -0.7165 -2.7117  1.2089
  557C2H5N   H3 5568  16.058   3.622  62.399  0.6123  0.8098  1.6216
  557C2H5N  HC1 5569  15.937   3.898  62.422 -0.9699 -1.3655 -1.6209
  557C2H5N  HC2 5570  15.872   3.748  62.347 -0.4553 -1.9004  0.8281
  558C2H5N   C1 5571  16.076   4.324  62.264  0.4356  0.3999  1.6316
  558C2H5N  CT1 5572  16.033   4.305  62.405 -0.1664  0.5950 -0.0212
  558C2H5N  N41 5573  15.897   4.356  62.442 -0.1116 -0.0465  0.3936
  558C2H5N   O1 5574  16.006   4.274  62.180  0.7152 -0.4164 -0.1155
  558C2H5N   O2 5575  16.164   4.405  62.239 -0.5822  0.0359  0.2739
  558C2H5N   H1 5576  15.879   4.325  62.538  0.0674 -0.1103  0.4057
  558C2H5N   H2 5577  15.889   4.459  62.436 -2.0051 -0.1041  1.4563
  558C2H5N   H3 5578  15.818   4.326  62.382  0.0327 -0.4884  0.4187
  558C2H5N  HC1 5579  16.109   4.350  62.470  0.8109  1.8029 -1.9497
  558C2H5N  HC2 5580  16.035   4.197  62.419 -1.3478  0.4374 -0.9679
  559C2H5N   C1 5581  16.440   4.595  62.033  0.0541 -0.8697  0.2874
  559C2H5N  CT1 5582  16.399   4.601  62.178 -0.7735  0.0317 -0.1116
  559C2H5N  N41 5583  16.263   4.661  62.203  0.7206 -0.0890 -0.2576
  559C2H5N   O1 5584  16.368   4.644  61.953  0.2632  0.0807  0.1895
  559C2H5N   O2 5585  16.561   4.601  62.014  0.3045  0.4477  0.1981
  559C2H5N   H1 5586  16.237   4.645  62.302  0.4340 -0.4598 -0.3910
  559C2H5N   H2 5587  16.196   4.606  62.147  1.6818 -0.6066 -0.9143
  559C2H5N   H3 5588  16.243   4.761  62.187 -1.0212 -0.0376  2.0000
  559C2H5N  HC1 5589  16.393   4.495  62.206  0.1535 -0.7301 -2.6911
  559C2H5N  HC2 5590  16.471   4.661  62.234  1.2787 -0.8554 -1.7136
  560C2H5N   C1 5591  16.234   4.037  62.300 -0.4015  0.0141 -0.6956
  560C2H5N  CT1 5592  16.298   4.065  62.173  0.5501  0.1017 -0.0915
  560C2H5N  N41 5593  16.436   4.007  62.163 -0.5732 -0.3791  0.1132
  560C2H5N   O1 5594  16.297   4.073  62.399  0.7772 -0.8370 -0.2286
  560C2H5N   O2 5595  16.135   3.968  62.307 -0.4448 -0.1472 -0.3556
  560C2H5N   H1 5596  16.493   4.040  62.084 -0.5152 -1.4403 -0.2888
  560C2H5N   H2 5597  16.444   3.904  62.161  0.0875 -0.2961 -3.3262
  560C2H5N   H3 5598  16.487   4.037  62.248 -0.0627  0.4681 -0.4804
  560C2H5N  HC1 5599  16.242   4.021  62.090  2.6440 -0.8506 -1.0459
  560C2H5N  HC2 5600  16.316   4.172  62.175 -0.1395  0.2334 -0.7350
  561C2H5N   C1 5601  15.622   3.759  63.081  0.9353  0.5772  0.1159
  561C2H5N  CT1 5602  15.651   3.750  62.930 -0.7490  0.0860  1.1290
  561C2H5N  N41 5603  15.788   3.700  62.887 -0.4991  0.7009  0.6828
  561C2H5N   O1 5604  15.704   3.695  63.143 -0.1599 -0.0336 -0.4461
  561C2H5N   O2 5605  15.503   3.755  63.104  0.7129  0.1652 -0.5037
  561C2H5N   H1 5606  15.790   3.694  62.784 -1.0655 -2.5913  0.8087
  561C2H5N   H2 5607  15.856   3.774  62.911 -0.5368  1.8955 -2.5426
  561C2H5N   H3 5608  15.824   3.610  62.922  1.6843  1.5927  0.8691
  561C2H5N  HC1 5609  15.637   3.852  62.893 -2.1197 -1.2999 -2.3838
  561C2H5N  HC2 5610  15.577   3.684  62.884 -1.3747  0.0462  2.1826
  562C2H5N   C1 5611  15.821   4.329  62.759  0.1980 -0.1824 -0.2113
  562C2H5N  CT1 5612  15.799   4.296  62.909 -0.9139  0.1757 -0.1050
  562C2H5N  N41 5613  15.667   4.343  62.956  0.0445 -0.1781  0.3123
  562C2H5N   O1 5614  15.746   4.276  62.676 -0.8865  0.0287 -0.2693
  562C2H5N   O2 5615  15.914   4.395  62.726  0.4839  0.4308  0.2011
  562C2H5N   H1 5616  15.643   4.318  63.054  2.6033  2.3716  1.6484
  562C2H5N   H2 5617  15.644   4.443  62.949 -1.1437 -0.4035  0.8044
  562C2H5N   H3 5618  15.599   4.290  62.899 -0.2012 -1.2823  1.5848
  562C2H5N  HC1 5619  15.876   4.340  62.973 -0.9623  1.6683 -1.0719
  562C2H5N  HC2 5620  15.795   4.187  62.923  1.4873  0.2784  1.6705
  563C2H5N   C1 5621  16.200   4.611  62.516 -0.2903  0.0344 -1.2817
  563C2H5N  CT1 5622  16.153   4.589  62.661  0.0991  0.3622  0.3644
  563C2H5N  N41 5623  16.018   4.655  62.683  0.8855  0.3299 -0.6536
  563C2H5N   O1 5624  16.119   4.646  62.434 -0.2731  0.8535 -0.8627
  563C2H5N   O2 5625  16.319   4.587  62.484  0.7067  0.1467 -0.0834
  563C2H5N   H1 5626  15.987   4.635  62.780  0.6237  0.4523 -0.7122
  563C2H5N   H2 5627  15.948   4.611  62.620  0.8048  0.5144 -0.6906
  563C2H5N   H3 5628  16.026   4.756  62.666 -2.8318  0.7654 -0.3500
  563C2H5N  HC1 5629  16.150   4.480  62.672 -1.7349  0.4547  0.9067
  563C2H5N  HC2 5630  16.216   4.627  62.741  0.0382  1.7097 -0.2205
  564C2H5N   C1 5631  15.977   4.052  62.817 -0.1638  0.8016 -0.2642
  564C2H5N  CT1 5632  16.027   4.062  62.674 -0.0871  0.1481  0.8243
  564C2H5N  N41 5633  16.149   3.983  62.654 -0.4232 -0.2936  0.3599
  564C2H5N   O1 5634  16.045   4.106  62.903 -0.0581  0.7487 -0.2859
  564C2H5N   O2 5635  15.887   3.973  62.848  0.0762 -0.5562  1.0905
  564C2H5N   H1 5636  16.178   3.984  62.555 -0.9878  1.3341  0.1958
  564C2H5N   H2 5637  16.140   3.884  62.683 -0.5830 -0.1421  0.8332
  564C2H5N   H3 5638  16.218   4.027  62.717  0.2385 -1.3057  0.3487
  564C2H5N  HC1 5639  15.949   4.028  62.606  0.7973 -1.0663  0.3846
  564C2H5N  HC2 5640  16.058   4.164  62.654 -0.5802 -0.1302 -1.4971
  565C2H5N   C1 5641  15.371   3.755  63.569  0.2026  0.1477 -0.1098
  565C2H5N  CT1 5642  15.433   3.753  63.432  0.2195 -0.3139  0.3607
  565C2H5N  N41 5643  15.567   3.696  63.412 -0.3229  0.4833 -0.4750
  565C2H5N   O1 5644  15.432   3.714  63.666  0.5860 -0.1769 -0.0401
  565C2H5N   O2 5645  15.248   3.769  63.579  0.3590 -0.0923 -0.2402
  565C2H5N   H1 5646  15.599   3.704  63.314 -2.7999  0.5982 -1.3077
  565C2H5N   H2 5647  15.643   3.729  63.474 -0.5515 -1.1701  0.7277
  565C2H5N   H3 5648  15.565   3.594  63.428  0.9561  0.6542  0.8511
  565C2H5N  HC1 5649  15.454   3.856  63.402 -2.4001 -0.3904 -1.8328
  565C2H5N  HC2 5650  15.364   3.704  63.364 -0.1576  0.1063  0.4407
  566C2H5N   C1 5651  15.586   4.337  63.289  0.6832 -0.3548  0.7147
  566C2H5N  CT1 5652  15.516   4.320  63.420 -0.4757  1.1520  0.1394
  566C2H5N  N41 5653  15.368   4.341  63.419  0.0338  0.1461 -0.2967
  566C2H5N   O1 5654  15.517   4.293  63.190 -0.4742  0.2459  0.1940
  566C2H5N   O2 5655  15.699   4.388  63.282 -0.9031  0.1494 -0.0290
  566C2H5N   H1 5656  15.344   4.319  63.517  2.2178 -1.6457 -0.1022
  566C2H5N   H2 5657  15.351   4.442  63.408  3.0150  1.0526  2.6342
  566C2H5N   H3 5658  15.329   4.273  63.352  0.0244  0.2333 -0.3742
  566C2H5N  HC1 5659  15.554   4.384  63.499  2.2225  0.3394 -0.4736
  566C2H5N  HC2 5660  15.522   4.220  63.462  0.3039  0.7949 -0.8165
  567C2H5N   C1 5661  15.942   4.599  63.011  0.1709 -0.0943 -0.9029
  567C2H5N  CT1 5662  15.906   4.595  63.154 -0.6369 -0.0402 -1.0102
  567C2H5N  N41 5663  15.780   4.671  63.189 -0.3281 -0.3415 -0.0946
  567C2H5N   O1 5664  15.857   4.650  62.936 -0.6484 -1.1434 -0.1259
  567C2H5N   O2 5665  16.061   4.605  62.984 -0.2043 -0.1440  0.5458
  567C2H5N   H1 5666  15.757   4.663  63.290 -0.0325 -1.9994 -0.1472
  567C2H5N   H2 5667  15.697   4.647  63.131 -0.3677  2.1331 -1.1062
  567C2H5N   H3 5668  15.796   4.771  63.169  1.5846 -0.5517  0.3121
  567C2H5N  HC1 5669  15.901   4.487  63.169 -2.0182  0.1647  0.1104
  567C2H5N  HC2 5670  15.992   4.631  63.211  0.7507 -0.7810 -2.5986
  568C2H5N   C1 5671  15.726   4.027  63.282 -0.5999 -0.0646  0.0742
  568C2H5N  CT1 5672  15.787   4.053  63.148  0.2684 -0.3006 -0.5701
  568C2H5N  N41 5673  15.931   4.018  63.140  0.1762  0.2649 -0.8500
  568C2H5N   O1 5674  15.773   4.075  63.382  0.2497 -0.5157  0.8021
  568C2H5N   O2 5675  15.649   3.935  63.302  0.3106  0.4546 -0.2785
  568C2H5N   H1 5676  15.971   4.027  63.045 -1.1056  1.1435 -1.3329
  568C2H5N   H2 5677  15.949   3.921  63.170 -1.1401  0.4580  0.6328
  568C2H5N   H3 5678  15.986   4.084  63.197  0.2522  1.4441 -2.2732
  568C2H5N  HC1 5679  15.730   3.989  63.081 -3.4527  1.2190  0.9501
  568C2H5N  HC2 5680  15.784   4.161  63.130 -1.7222 -0.4147 -1.0562
  569C2H5N   C1 5681  15.128   3.725  64.068  1.2085 -0.0601 -0.6419
  569C2H5N  CT1 5682  15.167   3.766  63.936 -0.0572 -0.5401 -0.1425
  569C2H5N  N41 5683  15.312   3.738  63.906 -0.2687 -0.1476  0.3245
  569C2H5N   O1 5684  15.216   3.703  64.151 -0.3445 -0.0158  0.3672
  569C2H5N   O2 5685  15.010   3.744  64.102 -0.0150  0.6153  0.1211
  569C2H5N   H1 5686  15.349   3.770  63.815  1.1604  1.7590  1.5399
  569C2H5N   H2 5687  15.372   3.783  63.977  1.2727 -0.0838 -0.9771
  569C2H5N   H3 5688  15.346   3.640  63.910  0.9064  0.1867 -0.8898
  569C2H5N  HC1 5689  15.154   3.872  63.914 -0.5404 -0.0934  2.2313
  569C2H5N  HC2 5690  15.105   3.712  63.864 -0.3971 -0.3934  0.0451
  570C2H5N   C1 5691  15.333   4.315  63.785 -0.1158  0.2404 -0.1815
  570C2H5N  CT1 5692  15.273   4.283  63.920  0.7436  0.1201  0.1947
  570C2H5N  N41 5693  15.137   4.347  63.926  0.6442 -0.3486 -0.0421
  570C2H5N   O1 5694  15.277   4.280  63.680 -0.4543 -0.0412 -0.2880
  570C2H5N   O2 5695  15.427   4.393  63.782 -0.1479 -0.5129  0.3722
  570C2H5N   H1 5696  15.088   4.338  64.017 -2.7142 -0.9038 -1.8393
  570C2H5N   H2 5697  15.154   4.449  63.923  2.3111 -0.5539  1.4956
  570C2H5N   H3 5698  15.065   4.313  63.861 -0.8309  1.0625  0.7942
  570C2H5N  HC1 5699  15.331   4.333  63.997 -1.1135 -0.4762  2.0332
  570C2H5N  HC2 5700  15.270   4.174  63.929 -1.0948  0.3847  3.9430
  571C2H5N   C1 5701  15.690   4.647  63.517 -0.0906  0.4000 -0.5192
  571C2H5N  CT1 5702  15.628   4.621  63.654 -0.0263 -0.1943  0.2016
  571C2H5N  N41 5703  15.491   4.657  63.691  0.5873  0.7455 -0.4928
  571C2H5N   O1 5704  15.630   4.682  63.422 -0.0402  0.3968 -0.1066
  571C2H5N   O2 5705  15.800   4.612  63.498 -0.1901  0.3340 -0.7792
  571C2H5N   H1 5706  15.480   4.624  63.789 -1.0269  1.0802 -0.5474
  571C2H5N   H2 5707  15.428   4.610  63.624  1.1069 -0.2344 -0.2994
  571C2H5N   H3 5708  15.457   4.754  63.701  0.9018  1.3032 -4.2720
  571C2H5N  HC1 5709  15.631   4.512  63.667 -2.1472 -0.1521  1.2713
  571C2H5N  HC2 5710  15.699   4.664  63.725  1.2578  0.6683 -1.5744
  572C2H5N   C1 5711  15.504   4.025  63.823  0.1203 -0.6796  0.6401
  572C2H5N  CT1 5712  15.545   4.058  63.683 -0.4984 -0.6761 -0.5412
  572C2H5N  N41 5713  15.687   4.017  63.650 -0.3623  0.1076  0.0366
  572C2H5N   O1 5714  15.563   4.073  63.923 -0.2438 -0.4769  0.6850
  572C2H5N   O2 5715  15.388   3.987  63.834  0.3222 -0.4971 -0.0233
  572C2H5N   H1 5716  15.728   4.057  63.563 -1.8920  1.5310 -0.0480
  572C2H5N   H2 5717  15.699   3.915  63.656 -3.3900 -0.4881 -2.5273
  572C2H5N   H3 5718  15.739   4.067  63.724 -2.6914  1.1087  1.0307
  572C2H5N  HC1 5719  15.481   4.010  63.609 -0.9764 -0.6771 -0.1315
  572C2H5N  HC2 5720  15.533   4.166  63.674 -0.1090 -0.6342 -0.5528
  573C2H5N   C1 5721  14.893   3.757  64.584 -0.5904 -0.2311  0.2872
  573C2H5N  CT1 5722  14.936   3.766  64.437  0.2100  0.0689  0.4151
  573C2H5N  N41 5723  15.071   3.702  64.406 -0.1487  0.1780 -0.1922
  573C2H5N   O1 5724  14.970   3.731  64.672  0.6209  0.6396  0.2982
  573C2H5N   O2 5725  14.781   3.761  64.613  1.0570 -0.0263 -0.0142
  573C2H5N   H1 5726  15.107   3.692  64.309  2.5636  0.7198  0.7225
  573C2H5N   H2 5727  15.142   3.730  64.475 -2.3471 -2.0006  3.1164
  573C2H5N   H3 5728  15.060   3.603  64.434  0.8113 -0.3673 -1.6448
  573C2H5N  HC1 5729  14.936   3.873  64.415 -1.0618  0.3325  1.6149
  573C2H5N  HC2 5730  14.866   3.712  64.375  0.2537  1.8492 -1.2238
  574C2H5N   C1 5731  15.060   4.324  64.295  0.0071  0.0845 -0.0575
  574C2H5N  CT1 5732  15.018   4.286  64.427 -0.3699 -0.9008  0.0703
  574C2H5N  N41 5733  14.890   4.348  64.476 -0.3073 -0.2762 -0.4575
  574C2H5N   O1 5734  14.995   4.277  64.203 -0.1385 -0.0581  0.8110
  574C2H5N   O2 5735  15.174   4.361  64.275  0.5476  0.0342 -0.2762
  574C2H5N   H1 5736  14.846   4.317  64.564 -0.6578  0.9515 -0.1825
  574C2H5N   H2 5737  14.904   4.450  64.480  2.6330 -0.7124  2.9221
  574C2H5N   H3 5738  14.811   4.336  64.410  0.1005  1.1589 -1.2115
  574C2H5N  HC1 5739  15.097   4.311  64.498 -1.7569  2.3245  0.5471
  574C2H5N  HC2 5740  15.000   4.178  64.429  1.1443 -1.1513  3.1621
  575C2H5N   C1 5741  15.426   4.589  64.031 -0.3659  0.1511  0.1061
  575C2H5N  CT1 5742  15.387   4.576  64.176 -0.1362 -0.9337 -0.4062
  575C2H5N  N41 5743  15.258   4.638  64.211  0.0554  0.5306 -0.6240
  575C2H5N   O1 5744  15.345   4.641  63.960 -0.3393 -0.1496 -0.1791
  575C2H5N   O2 5745  15.546   4.612  64.011  0.0824  0.5168  0.2691
  575C2H5N   H1 5746  15.238   4.614  64.310  2.2340  1.6509  0.1323
  575C2H5N   H2 5747  15.188   4.603  64.144 -1.1321 -0.0903  0.8903
  575C2H5N   H3 5748  15.262   4.740  64.195 -2.5665  0.2950 -3.2262
  575C2H5N  HC1 5749  15.378   4.468  64.186 -2.3017 -0.7323  0.0917
  575C2H5N  HC2 5750  15.456   4.604  64.256 -0.7969  1.2921 -0.5994
  576C2H5N   C1 5751  15.217   4.045  64.315  0.1264  0.0119 -0.1635
  576C2H5N  CT1 5752  15.261   4.067  64.176 -0.0229  0.0315  0.3468
  576C2H5N  N41 5753  15.402   4.012  64.153 -0.5774  0.3793 -0.5983
  576C2H5N   O1 5754  15.285   4.083  64.414  0.2179  0.3793 -0.2586
  576C2H5N   O2 5755  15.120   3.966  64.334 -0.0413  0.3985  0.0447
  576C2H5N   H1 5756  15.422   4.023  64.053 -1.1156 -1.4809 -0.9209
  576C2H5N   H2 5757  15.395   3.910  64.166  1.8132  0.1967 -0.3845
  576C2H5N   H3 5758  15.473   4.049  64.219 -1.2876 -1.5546  1.3042
  576C2H5N  HC1 5759  15.203   4.017  64.098  1.8208 -0.2541 -0.8589
  576C2H5N  HC2 5760  15.251   4.173  64.156  0.7560 -0.0296 -0.4248
  577C2H5N   C1 5761  14.635   3.755  65.072 -0.3455  1.3460 -0.1294
  577C2H5N  CT1 5762  14.656   3.755  64.927 -0.2643  0.7613  0.3224
  577C2H5N  N41 5763  14.796   3.710  64.892  0.5677  0.0651  0.0203
  577C2H5N   O1 5764  14.723   3.781  65.150  0.5021  0.3400  0.1248
  577C2H5N   O2 5765  14.525   3.750  65.123  0.3343 -0.1279 -0.3097
  577C2H5N   H1 5766  14.813   3.713  64.790 -2.1161 -0.2054 -0.4614
  577C2H5N   H2 5767  14.866   3.776  64.930 -1.0075  0.3328  2.5386
  577C2H5N   H3 5768  14.827   3.617  64.924 -0.2498  0.1804  1.1916
  577C2H5N  HC1 5769  14.635   3.856  64.892 -2.4180 -0.8564 -3.3806
  577C2H5N  HC2 5770  14.591   3.685  64.875 -1.3208 -0.3131  2.9786
  578C2H5N   C1 5771  14.826   4.324  64.795  0.2907  0.0190 -0.0099
  578C2H5N  CT1 5772  14.789   4.323  64.947 -0.3555 -0.1426 -0.3971
  578C2H5N  N41 5773  14.654   4.384  64.982  0.5225  0.4771  0.3666
  578C2H5N   O1 5774  14.748   4.273  64.719  0.8052  0.7250  0.5401
  578C2H5N   O2 5775  14.932   4.384  64.763  0.9645 -0.1701 -0.3032
  578C2H5N   H1 5776  14.627   4.358  65.078 -1.6202 -0.4835 -0.4642
  578C2H5N   H2 5777  14.656   4.484  64.958  1.8251  0.2235 -0.6154
  578C2H5N   H3 5778  14.579   4.345  64.922 -2.0235  0.9518  3.1273
  578C2H5N  HC1 5779  14.866   4.374  65.003 -1.5640  2.2245 -0.8199
  578C2H5N  HC2 5780  14.784   4.217  64.973 -0.9628 -0.1348 -0.4621
  579C2H5N   C1 5781  15.192   4.607  64.541  0.6617  0.1709  0.2066
  579C2H5N  CT1 5782  15.144   4.605  64.680 -0.8266 -0.0192 -0.4236
  579C2H5N  N41 5783  15.017   4.664  64.709  0.1393 -0.7345 -0.0468
  579C2H5N   O1 5784  15.114   4.622  64.448 -0.2693 -0.1936  0.8020
  579C2H5N   O2 5785  15.307   4.606  64.518  0.3944 -0.4461  0.5820
  579C2H5N   H1 5786  14.998   4.656  64.810 -2.4952 -1.6624 -0.5561
  579C2H5N   H2 5787  14.945   4.603  64.666  0.4876  0.1703 -1.9393
  579C2H5N   H3 5788  15.017   4.761  64.674  3.6418  0.3973  2.7370
  579C2H5N  HC1 5789  15.144   4.500  64.709  0.5869  0.2300  0.5254
  579C2H5N  HC2 5790  15.222   4.663  64.730  1.3072 -1.4636 -1.9417
  580C2H5N   C1 5791  14.974   4.022  64.842  0.6524 -0.4730  0.9605
  580C2H5N  CT1 5792  15.005   4.060  64.700 -0.3569 -0.2488 -0.5471
  580C2H5N  N41 5793  15.132   4.005  64.656 -0.2613 -0.2621 -0.0106
  580C2H5N   O1 5794  15.030   4.086  64.931 -0.1126 -0.0072 -0.3822
  580C2H5N   O2 5795  14.867   3.967  64.861 -0.6253 -0.2716  0.0048
  580C2H5N   H1 5796  15.164   4.030  64.561 -1.3138  0.5550 -0.1706
[truncated: 74,298,680 more chars]
